# Supplementary material for: Hepatitis B-related hepatocellular carcinoma: classification and prognostic model based on programmed cell death genes
Source: Front Immunol. 2024 May 10;15:1411161. doi: 10.3389/fimmu.2024.1411161 (PMC11116790; doi:10.3389/fimmu.2024.1411161)
Supplement: Supplementary file 1 [file DataSheet_1.zip]

Archive with 31 entries (28 files):
- original data 1-3/1-cluster/
- original data 1-3/1-cluster/cluster-3.txt
- original data 1-3/1-cluster/cophenetic.pdf
- original data 1-3/1-cluster/heatmap.all.pdf
- original data 1-3/1-cluster/heatmap-3.pdf
- original data 1-3/1-cluster/Heatmap-gene.pdf
- original data 1-3/1-cluster/Histologic_grade-barplot.pdf
- original data 1-3/1-cluster/Pathologic_stage-barplot.pdf
- original data 1-3/1-cluster/Survival.pdf
- original data 1-3/1-cluster/Tstage-barplot.pdf
- original data 1-3/2-cluster immune/
- original data 1-3/2-cluster immune/Dysfunction.pdf
- original data 1-3/2-cluster immune/estimate score.txt
- original data 1-3/2-cluster immune/ESTIMATEScore.pdf
- original data 1-3/2-cluster immune/Exclusion.pdf
- original data 1-3/2-cluster immune/immHeatmap.pdf
- original data 1-3/2-cluster immune/Immune Score.pdf
- original data 1-3/2-cluster immune/immuneCor.txt
- original data 1-3/2-cluster immune/MSI.pdf
- original data 1-3/2-cluster immune/Stromal Score.pdf
- original data 1-3/2-cluster immune/TIDE.txt
- original data 1-3/2-cluster immune/Timer 2.0.txt
- original data 1-3/3-cluster pathway/
- original data 1-3/3-cluster pathway/cluster1 cnv.txt
- original data 1-3/3-cluster pathway/cluster2 cnv.txt
- original data 1-3/3-cluster pathway/cluster3 cnv.txt
- original data 1-3/3-cluster pathway/CNVfreq-cluster1.pdf
- original data 1-3/3-cluster pathway/CNVfreq-cluster2.pdf
- original data 1-3/3-cluster pathway/CNVfreq-cluster3.pdf
- original data 1-3/3-cluster pathway/gsvaOut-HALLMARK.txt
- original data 1-3/3-cluster pathway/immHeatmap-HALLMARK.pdf
