# Supplementary material for: Hepatitis B-related hepatocellular carcinoma: classification and prognostic model based on programmed cell death genes
Source: Front Immunol. 2024 May 10;15:1411161. doi: 10.3389/fimmu.2024.1411161 (PMC11116790; doi:10.3389/fimmu.2024.1411161)
Supplement: Supplementary file 1 [file DataSheet_1.zip › original data 1-3/1-cluster/cluster-3.txt]

TCGA-2Y-A9GS	Cluster 1
TCGA-2Y-A9GT	Cluster 1
TCGA-2Y-A9GU	Cluster 1
TCGA-2Y-A9GV	Cluster 1
TCGA-2Y-A9GX	Cluster 1
TCGA-4R-AA8I	Cluster 1
TCGA-5R-AA1C	Cluster 1
TCGA-5R-AA1D	Cluster 1
TCGA-5R-AAAM	Cluster 1
TCGA-BD-A3ER	Cluster 1
TCGA-CC-5258	Cluster 1
TCGA-CC-5264	Cluster 1
TCGA-CC-A3MB	Cluster 1
TCGA-CC-A3MC	Cluster 1
TCGA-CC-A5UC	Cluster 1
TCGA-CC-A5UE	Cluster 1
TCGA-CC-A7IH	Cluster 1
TCGA-CC-A7IK	Cluster 1
TCGA-CC-A8HT	Cluster 1
TCGA-DD-A113	Cluster 1
TCGA-DD-A115	Cluster 1
TCGA-DD-A118	Cluster 1
TCGA-DD-A11A	Cluster 1
TCGA-DD-A11B	Cluster 1
TCGA-DD-A11C	Cluster 1
TCGA-DD-A1EA	Cluster 1
TCGA-DD-A1EB	Cluster 1
TCGA-DD-A1ED	Cluster 1
TCGA-DD-A1EE	Cluster 1
TCGA-DD-A1EF	Cluster 1
TCGA-DD-A1EH	Cluster 1
TCGA-DD-A1EI	Cluster 1
TCGA-DD-A1EL	Cluster 1
TCGA-DD-A4NE	Cluster 1
TCGA-DD-A4NF	Cluster 1
TCGA-DD-A4NG	Cluster 1
TCGA-DD-A4NI	Cluster 1
TCGA-DD-A4NJ	Cluster 1
TCGA-DD-A4NK	Cluster 1
TCGA-DD-A4NL	Cluster 1
TCGA-DD-A4NO	Cluster 1
TCGA-DD-A4NP	Cluster 1
TCGA-DD-A4NQ	Cluster 1
TCGA-DD-A4NS	Cluster 1
TCGA-DD-A4NV	Cluster 1
TCGA-DD-A73A	Cluster 1
TCGA-DD-A73B	Cluster 1
TCGA-DD-A73C	Cluster 1
TCGA-DD-A73D	Cluster 1
TCGA-DD-A73E	Cluster 1
TCGA-ED-A4XI	Cluster 1
TCGA-ED-A627	Cluster 1
TCGA-ED-A66X	Cluster 1
TCGA-ED-A66Y	Cluster 1
TCGA-ED-A7PY	Cluster 1
TCGA-ED-A7XP	Cluster 1
TCGA-ED-A8O5	Cluster 1
TCGA-ED-A8O6	Cluster 1
TCGA-FV-A3I1	Cluster 1
TCGA-FV-A3R2	Cluster 1
TCGA-G3-A6UC	Cluster 1
TCGA-G3-A7M7	Cluster 1
TCGA-G3-A7M8	Cluster 1
TCGA-G3-AAV1	Cluster 1
TCGA-HP-A5MZ	Cluster 1
TCGA-MR-A520	Cluster 1
TCGA-MR-A8JO	Cluster 1
TCGA-UB-A7MB	Cluster 1
TCGA-UB-A7MC	Cluster 1
TCGA-UB-AA0U	Cluster 1
TCGA-UB-AA0V	Cluster 1
TCGA-ZP-A9CZ	Cluster 1
TCGA-ZS-A9CE	Cluster 1
TCGA-ZS-A9CF	Cluster 1
TCGA-2Y-A9H2	Cluster 2
TCGA-BC-A10W	Cluster 2
TCGA-CC-5260	Cluster 2
TCGA-CC-5261	Cluster 2
TCGA-CC-5263	Cluster 2
TCGA-CC-A1HT	Cluster 2
TCGA-CC-A3M9	Cluster 2
TCGA-CC-A3MA	Cluster 2
TCGA-CC-A5UD	Cluster 2
TCGA-CC-A7IE	Cluster 2
TCGA-CC-A7II	Cluster 2
TCGA-CC-A7IJ	Cluster 2
TCGA-CC-A8HS	Cluster 2
TCGA-DD-A114	Cluster 2
TCGA-DD-A4NA	Cluster 2
TCGA-DD-A4NH	Cluster 2
TCGA-DD-A4NR	Cluster 2
TCGA-DD-AA3A	Cluster 2
TCGA-ED-A459	Cluster 2
TCGA-ED-A5KG	Cluster 2
TCGA-ED-A7PX	Cluster 2
TCGA-ED-A82E	Cluster 2
TCGA-ED-A97K	Cluster 2
TCGA-G3-A7M9	Cluster 2
TCGA-G3-AAV7	Cluster 2
TCGA-UB-A7MA	Cluster 2
TCGA-UB-A7MF	Cluster 2
TCGA-2Y-A9H3	Cluster 3
TCGA-2Y-A9H4	Cluster 3
TCGA-2Y-A9H7	Cluster 3
TCGA-BD-A2L6	Cluster 3
TCGA-CC-5259	Cluster 3
TCGA-CC-5262	Cluster 3
TCGA-CC-A123	Cluster 3
TCGA-CC-A7IF	Cluster 3
TCGA-CC-A7IG	Cluster 3
TCGA-CC-A7IL	Cluster 3
TCGA-CC-A8HU	Cluster 3
TCGA-CC-A8HV	Cluster 3
TCGA-CC-A9FS	Cluster 3
TCGA-CC-A9FW	Cluster 3
TCGA-DD-A116	Cluster 3
TCGA-DD-A119	Cluster 3
TCGA-DD-A1EG	Cluster 3
TCGA-DD-A1EJ	Cluster 3
TCGA-DD-A1EK	Cluster 3
TCGA-DD-A39X	Cluster 3
TCGA-DD-A39Y	Cluster 3
TCGA-DD-A3A6	Cluster 3
TCGA-DD-A3A7	Cluster 3
TCGA-DD-A3A8	Cluster 3
TCGA-DD-A73G	Cluster 3
TCGA-ED-A7PZ	Cluster 3
TCGA-ED-A7XO	Cluster 3
TCGA-G3-A7M5	Cluster 3
TCGA-G3-AAUZ	Cluster 3
TCGA-G3-AAV0	Cluster 3
TCGA-G3-AAV2	Cluster 3
TCGA-G3-AAV5	Cluster 3
TCGA-G3-AAV6	Cluster 3
TCGA-UB-A7MD	Cluster 3
TCGA-UB-A7ME	Cluster 3
TCGA-WJ-A86L	Cluster 3
TCGA-ZS-A9CD	Cluster 3
TCGA-ZS-A9CG	Cluster 3
