# Supplementary material for: Hepatitis B-related hepatocellular carcinoma: classification and prognostic model based on programmed cell death genes
Source: Front Immunol. 2024 May 10;15:1411161. doi: 10.3389/fimmu.2024.1411161 (PMC11116790; doi:10.3389/fimmu.2024.1411161)
Supplement: Supplementary file 1 [file DataSheet_1.zip › original data 1-3/2-cluster immune/estimate score.txt]

ID	StromalScore	ImmuneScore	ESTIMATEScore
TCGA-2Y-A9GS	-362.4383184	679.309187	316.8708686
TCGA-2Y-A9GT	-17.79732389	1528.008699	1510.211375
TCGA-2Y-A9GU	-847.4896664	-143.1654542	-990.6551207
TCGA-2Y-A9GV	27.41372967	938.8521329	966.2658625
TCGA-2Y-A9GX	866.6013748	1706.841655	2573.44303
TCGA-2Y-A9H2	-825.5306156	633.5092714	-192.0213442
TCGA-2Y-A9H3	-7.603510411	1795.019066	1787.415556
TCGA-2Y-A9H4	-608.8008784	619.9558355	11.15495706
TCGA-2Y-A9H7	-1010.85858	370.9183823	-639.9401976
TCGA-4R-AA8I	-557.7438754	234.076322	-323.6675534
TCGA-5R-AA1C	-703.0189286	402.3648823	-300.6540463
TCGA-5R-AA1D	1273.964835	1075.764168	2349.729003
TCGA-5R-AAAM	663.8568924	1144.198273	1808.055165
TCGA-BC-A10W	-459.9326332	521.9387866	62.00615331
TCGA-BD-A2L6	-511.3497717	463.1300933	-48.21967842
TCGA-BD-A3ER	241.3103075	666.7869317	908.0972392
TCGA-CC-5258	-405.0157005	680.3537561	275.3380557
TCGA-CC-5259	-1107.481308	614.234859	-493.2464494
TCGA-CC-5260	215.9175218	755.8802889	971.7978107
TCGA-CC-5261	239.9490622	1141.61571	1381.564772
TCGA-CC-5262	376.110134	1223.090077	1599.200211
TCGA-CC-5263	-647.9601962	688.2346525	40.2744563
TCGA-CC-5264	-833.6691567	120.1897096	-713.4794471
TCGA-CC-A123	-684.878705	401.6908766	-283.1878284
TCGA-CC-A1HT	312.0012685	2128.961034	2440.962302
TCGA-CC-A3M9	1000.122901	2827.760207	3827.883107
TCGA-CC-A3MA	-324.7671164	-12.11527328	-336.8823897
TCGA-CC-A3MB	-805.0437819	80.05084193	-724.99294
TCGA-CC-A3MC	-391.0113736	384.3515956	-6.659777987
TCGA-CC-A5UC	-109.9118119	462.6809439	352.769132
TCGA-CC-A5UD	-989.7630819	-127.9881071	-1117.751189
TCGA-CC-A5UE	-1343.812944	53.23775154	-1290.575192
TCGA-CC-A7IE	-500.9584152	1274.002017	773.0436014
TCGA-CC-A7IF	-940.6142024	-301.1108947	-1241.725097
TCGA-CC-A7IG	-786.7583422	519.7337842	-267.024558
TCGA-CC-A7IH	-826.0944421	-394.0555785	-1220.150021
TCGA-CC-A7II	-621.9268736	-267.6964526	-889.6233263
TCGA-CC-A7IJ	922.8979124	1939.519791	2862.417704
TCGA-CC-A7IK	-1144.073009	-503.2331565	-1647.306165
TCGA-CC-A7IL	-1411.398996	-423.9560662	-1835.355063
TCGA-CC-A8HS	-994.1196834	-353.1553345	-1347.275018
TCGA-CC-A8HT	-891.9032826	863.0748289	-28.82845373
TCGA-CC-A8HU	-1037.20791	-188.5276432	-1225.735553
TCGA-CC-A8HV	-1109.408148	-376.1999529	-1485.608101
TCGA-CC-A9FS	-800.0190944	66.63071473	-733.3883797
TCGA-CC-A9FW	-1171.757385	213.4598482	-958.2975366
TCGA-DD-A113	-553.6703631	542.8922287	-10.77813445
TCGA-DD-A114	458.412406	1854.560104	2312.97251
TCGA-DD-A115	-177.6334143	503.9394701	326.3060558
TCGA-DD-A116	-492.0444735	513.162354	21.11788044
TCGA-DD-A118	-222.4268058	101.9153486	-120.5114573
TCGA-DD-A119	-196.8897496	400.4360718	203.5463222
TCGA-DD-A11A	-881.1410381	-153.4088975	-1034.549936
TCGA-DD-A11B	-711.8242411	-249.8410562	-961.6652973
TCGA-DD-A11C	41.9424911	525.847834	567.7903251
TCGA-DD-A1EA	-747.0725508	766.6781503	19.60559946
TCGA-DD-A1EB	-418.0866785	173.2234694	-244.8632091
TCGA-DD-A1ED	62.87263836	1183.049198	1245.921836
TCGA-DD-A1EE	-876.6145485	-169.150323	-1045.764871
TCGA-DD-A1EF	-477.6373468	650.8339051	173.1965583
TCGA-DD-A1EG	141.5577464	1419.614922	1561.172668
TCGA-DD-A1EH	-320.2957232	-31.09466335	-351.3903866
TCGA-DD-A1EI	158.6589557	575.0976148	733.7565704
TCGA-DD-A1EJ	-890.6833163	344.8227273	-545.8605891
TCGA-DD-A1EK	-203.150403	856.9770544	653.8266514
TCGA-DD-A1EL	-1132.621407	277.4822691	-855.1391375
TCGA-DD-A39X	-279.3951988	597.6754866	318.2802877
TCGA-DD-A39Y	-1035.33449	96.2579783	-939.0765113
TCGA-DD-A3A6	795.6013672	1348.686243	2144.28761
TCGA-DD-A3A7	-957.8072685	356.0656981	-601.7415704
TCGA-DD-A3A8	-980.4344097	-101.7270366	-1082.161446
TCGA-DD-A4NA	-256.5238942	646.7529091	390.2290148
TCGA-DD-A4NE	-565.551329	-183.7075356	-749.2588647
TCGA-DD-A4NF	-681.2331845	-355.8454818	-1037.078666
TCGA-DD-A4NG	-675.5145953	523.3275558	-152.1870395
TCGA-DD-A4NH	-460.7782888	968.2752392	507.4969504
TCGA-DD-A4NI	23.02216839	1067.363135	1090.385304
TCGA-DD-A4NJ	-30.2291221	895.6517009	865.4225788
TCGA-DD-A4NK	-549.2997206	-25.47644511	-574.7761657
TCGA-DD-A4NL	-58.81011999	463.6166114	404.8064915
TCGA-DD-A4NO	-190.9244405	218.4757968	27.5513563
TCGA-DD-A4NP	-551.0855815	258.4323582	-292.6532233
TCGA-DD-A4NQ	-791.6650957	666.4058778	-125.259218
TCGA-DD-A4NR	313.3384583	2305.287176	2618.625634
TCGA-DD-A4NS	737.8105979	1267.224157	2005.034755
TCGA-DD-A4NV	-56.32365569	306.3592889	250.0356332
TCGA-DD-A73A	-728.4074405	904.9143882	176.5069477
TCGA-DD-A73B	-995.6867122	-297.7501802	-1293.436892
TCGA-DD-A73C	21.72888744	310.4717931	332.2006805
TCGA-DD-A73D	-1373.532644	-612.8641569	-1986.396801
TCGA-DD-A73E	-1010.034898	-706.7926724	-1716.82757
TCGA-DD-A73G	-565.9031245	642.570193	76.66706841
TCGA-DD-AA3A	-1296.729162	20.12012978	-1276.609032
TCGA-ED-A459	-701.0002958	590.6065652	-110.3937306
TCGA-ED-A4XI	350.8882079	1191.75267	1542.640878
TCGA-ED-A5KG	689.8157602	3158.027892	3847.843653
TCGA-ED-A627	875.050492	1919.473522	2794.524014
TCGA-ED-A66X	488.2018474	987.1323104	1475.334158
TCGA-ED-A66Y	-1080.978007	-799.0730421	-1880.051049
TCGA-ED-A7PX	186.5652459	442.5159976	629.0812434
TCGA-ED-A7PY	-1166.538567	-191.4884971	-1358.027064
TCGA-ED-A7PZ	-1335.093714	-457.9694805	-1793.063194
TCGA-ED-A7XO	-0.658145463	842.165851	841.5077055
TCGA-ED-A7XP	-187.8323589	551.6719648	363.8396059
TCGA-ED-A82E	-225.5065478	314.8875381	89.38099029
TCGA-ED-A8O5	-556.1615101	-137.8234287	-693.9849388
TCGA-ED-A8O6	-793.020653	70.38552591	-722.6351271
TCGA-ED-A97K	-197.2775054	586.8028968	389.5253914
TCGA-FV-A3I1	-174.9713238	938.5453891	763.5740653
TCGA-FV-A3R2	-922.8999141	192.1622071	-730.737707
TCGA-G3-A6UC	-1020.055787	-214.9670612	-1235.022848
TCGA-G3-A7M5	-790.3473897	405.4763512	-384.8710385
TCGA-G3-A7M7	-637.5274956	-12.56217553	-650.0896711
TCGA-G3-A7M8	-130.1863514	349.5627187	219.3763673
TCGA-G3-A7M9	-1184.400227	-265.194526	-1449.594753
TCGA-G3-AAUZ	-227.1066057	1063.73445	836.6278447
TCGA-G3-AAV0	-662.49041	274.8442261	-387.6461839
TCGA-G3-AAV1	-611.7457185	16.94625725	-594.7994613
TCGA-G3-AAV2	-619.5156892	149.247687	-470.2680022
TCGA-G3-AAV5	-941.4634743	152.5055653	-788.957909
TCGA-G3-AAV6	-922.1176366	-251.5324297	-1173.650066
TCGA-G3-AAV7	-524.5837662	877.761124	353.1773578
TCGA-HP-A5MZ	761.4408012	1576.06616	2337.506962
TCGA-MR-A520	-568.6834142	261.1007086	-307.5827056
TCGA-MR-A8JO	877.2085724	1490.312871	2367.521444
TCGA-UB-A7MA	-665.3836256	14.22807862	-651.155547
TCGA-UB-A7MB	-1098.379042	-414.7745459	-1513.153588
TCGA-UB-A7MC	-1185.812089	-433.311887	-1619.123976
TCGA-UB-A7MD	-95.95068181	982.3082245	886.3575427
TCGA-UB-A7ME	-263.6201128	1226.620016	962.9999029
TCGA-UB-A7MF	-460.3303447	1822.750572	1362.420227
TCGA-UB-AA0U	189.1375492	802.6741874	991.8117366
TCGA-UB-AA0V	282.2315933	676.1661663	958.3977596
TCGA-WJ-A86L	-1204.263984	-99.74312334	-1304.007107
TCGA-ZP-A9CZ	-65.88430923	1177.551379	1111.66707
TCGA-ZS-A9CD	-117.6710563	706.9588822	589.2878259
TCGA-ZS-A9CE	-1044.289113	-451.7314194	-1496.020533
TCGA-ZS-A9CF	-692.7677458	441.4693876	-251.2983582
TCGA-ZS-A9CG	-573.2790635	151.8430636	-421.4359999
