# Supplementary material for: Hepatitis B-related hepatocellular carcinoma: classification and prognostic model based on programmed cell death genes
Source: Front Immunol. 2024 May 10;15:1411161. doi: 10.3389/fimmu.2024.1411161 (PMC11116790; doi:10.3389/fimmu.2024.1411161)
Supplement: Supplementary file 1 [file DataSheet_1.zip › original data 1-3/2-cluster immune/immuneCor.txt]

immune	pvalue
B cell_TIMER	4.80316921956937e-11
T cell CD4+_TIMER	1.48255162605187e-05
Neutrophil_TIMER	2.19526017600387e-09
Macrophage_TIMER	5.75817729160712e-05
Myeloid dendritic cell_TIMER	8.95746240316285e-09
B cell memory_CIBERSORT	0.0158460066236989
T cell CD4+ memory resting_CIBERSORT	0.00821541888347818
T cell CD4+ memory activated_CIBERSORT	0.00634933557212952
T cell follicular helper_CIBERSORT	0.0173216920430163
T cell regulatory (Tregs)_CIBERSORT	0.0264043207746921
NK cell resting_CIBERSORT	0.0180662207021126
NK cell activated_CIBERSORT	0.00726128038831152
Mast cell activated_CIBERSORT	0.00593822386850652
B cell memory_CIBERSORT-ABS	0.0164010506498206
T cell CD4+ memory activated_CIBERSORT-ABS	0.00542146431821535
T cell follicular helper_CIBERSORT-ABS	0.00216497211363061
T cell regulatory (Tregs)_CIBERSORT-ABS	0.0183232140910253
NK cell resting_CIBERSORT-ABS	0.019481316935773
NK cell activated_CIBERSORT-ABS	0.0326167369478503
Macrophage M0_CIBERSORT-ABS	0.0329233023094416
Mast cell activated_CIBERSORT-ABS	0.0330834896572122
B cell_QUANTISEQ	5.72673972625884e-11
Macrophage M1_QUANTISEQ	3.38517455199246e-05
Macrophage M2_QUANTISEQ	4.10575158573873e-05
Monocyte_QUANTISEQ	3.20227131901597e-07
Neutrophil_QUANTISEQ	0.00391336272874848
NK cell_QUANTISEQ	0.0312893349271647
T cell CD4+ (non-regulatory)_QUANTISEQ	0.0121833741307465
T cell CD8+_QUANTISEQ	2.73351038734125e-10
T cell regulatory (Tregs)_QUANTISEQ	6.51900972645663e-10
uncharacterized cell_QUANTISEQ	3.4162323173042e-10
B cell_XCELL	0.000357891954499818
T cell CD4+ memory_XCELL	0.0141098526379718
T cell CD4+ naive_XCELL	0.0137463026319465
T cell CD8+ naive_XCELL	0.00149728309989901
T cell CD8+ central memory_XCELL	0.0335372363983883
Class-switched memory B cell_XCELL	0.000268816736602989
Common lymphoid progenitor_XCELL	0.000125384442090972
Common myeloid progenitor_XCELL	0.046202851388014
Endothelial cell_XCELL	0.00794219872267229
Hematopoietic stem cell_XCELL	0.000406281464250373
Macrophage M2_XCELL	0.000123163506437077
Mast cell_XCELL	0.0228315122946102
B cell memory_XCELL	0.000181845006869955
Monocyte_XCELL	0.0406090806202246
T cell NK_XCELL	1.2486387450837e-12
T cell CD4+ Th1_XCELL	3.71795912244647e-08
T cell CD4+ Th2_XCELL	0.000644599406550128
T cell regulatory (Tregs)_XCELL	0.0249331451513058
stroma score_XCELL	5.44669619919324e-05
B cell_EPIC	0.00288629637781752
Cancer associated fibroblast_EPIC	0.000819512738892794
T cell CD4+_EPIC	0.0151135433683772
T cell CD8+_EPIC	0.00109311152612303
Endothelial cell_EPIC	0.0113451892876179
Macrophage_EPIC	0.00016470989831985
T cell_MCPCOUNTER	0.000482819497839023
T cell CD8+_MCPCOUNTER	0.00347490863223405
cytotoxicity score_MCPCOUNTER	0.0362005636815903
NK cell_MCPCOUNTER	0.000495811834689883
B cell_MCPCOUNTER	0.00217975233365075
Monocyte_MCPCOUNTER	3.47542988113818e-05
Macrophage/Monocyte_MCPCOUNTER	3.47542988113818e-05
Myeloid dendritic cell_MCPCOUNTER	5.84434085887743e-05
Neutrophil_MCPCOUNTER	0.000253599374437667
Endothelial cell_MCPCOUNTER	7.70785942805247e-05
Cancer associated fibroblast_MCPCOUNTER	1.23483996990149e-05
