# Supplementary material for: Hepatitis B-related hepatocellular carcinoma: classification and prognostic model based on programmed cell death genes
Source: Front Immunol. 2024 May 10;15:1411161. doi: 10.3389/fimmu.2024.1411161 (PMC11116790; doi:10.3389/fimmu.2024.1411161)
Supplement: Supplementary file 1 [file DataSheet_1.zip › original data 1-3/2-cluster immune/TIDE.txt]

Patient	TIDE	Dysfunction	Exclusion	IFNG	MSI Expr Sig	MDSC	CAF	Cluster
TCGA-2Y-A9GS	-1.15	-1.15	1.33	3.79	0.99	0.07	0.11	Cluster 1
TCGA-2Y-A9GT	-0.72	-0.72	0.77	4.77	1	0.02	0.11	Cluster 1
TCGA-2Y-A9GU	-1.26	-1.26	1.14	2.37	1	0.05	0.1	Cluster 1
TCGA-2Y-A9GV	-0.99	-0.99	0.89	3.04	1	0.02	0.12	Cluster 1
TCGA-2Y-A9GX	-0.89	-0.89	1.32	4.15	0.99	0.02	0.18	Cluster 1
TCGA-2Y-A9H2	-1.04	-1.04	1.44	3.73	0.96	0.09	0.12	Cluster 2
TCGA-2Y-A9H3	-0.57	-0.57	0.95	3.45	0.99	0.03	0.09	Cluster 3
TCGA-2Y-A9H4	-1.1	-1.1	1.17	3.21	1	0.07	0.08	Cluster 3
TCGA-2Y-A9H7	-1.25	-1.25	1.31	2.69	0.99	0.07	0.08	Cluster 3
TCGA-4R-AA8I	-1.16	-1.16	1.18	3.93	1	0.06	0.11	Cluster 1
TCGA-5R-AA1C	-1.56	-1.56	1.18	4.21	1	0.05	0.1	Cluster 1
TCGA-5R-AA1D	-1.05	-1.05	1.79	2.48	0.99	0.04	0.22	Cluster 1
TCGA-5R-AAAM	-0.93	-0.93	1.31	3.05	0.99	0.03	0.17	Cluster 1
TCGA-BC-A10W	-1.54	-1.54	1.41	3.22	0.99	0.08	0.12	Cluster 2
TCGA-BD-A2L6	-1.1	-1.1	1.2	2.75	1	0.06	0.09	Cluster 3
TCGA-BD-A3ER	-1	-1	1.28	2.71	0.98	0.04	0.16	Cluster 1
TCGA-CC-5258	-1.44	-1.44	1.59	3.56	0.97	0.09	0.12	Cluster 1
TCGA-CC-5259	-1.08	-1.08	1.15	2.6	0.94	0.08	0.08	Cluster 3
TCGA-CC-5260	-0.95	-0.95	1.8	3.63	0.92	0.1	0.17	Cluster 2
TCGA-CC-5261	-1.08	-1.08	1.6	3.55	0.88	0.07	0.15	Cluster 2
TCGA-CC-5262	-0.97	-0.97	1.55	3.53	0.99	0.07	0.16	Cluster 3
TCGA-CC-5263	-1.34	-1.34	1.48	3.51	0.98	0.1	0.11	Cluster 2
TCGA-CC-5264	-1.44	-1.44	1.38	2.66	0.98	0.1	0.1	Cluster 1
TCGA-CC-A123	-1.18	-1.18	1.38	1.73	0.95	0.08	0.09	Cluster 3
TCGA-CC-A1HT	-1.01	-1.01	1.47	6.46	0.96	0.1	0.14	Cluster 2
TCGA-CC-A3M9	-0.57	-0.57	1.71	6.06	0.98	0.09	0.18	Cluster 2
TCGA-CC-A3MA	-1.32	-1.32	2.07	3.47	0.9	0.13	0.16	Cluster 2
TCGA-CC-A3MB	-1.38	-1.38	1.4	2.91	0.98	0.09	0.1	Cluster 1
TCGA-CC-A3MC	-1.16	-1.16	1.47	2.63	0.99	0.07	0.14	Cluster 1
TCGA-CC-A5UC	-1.38	-1.38	1.73	2.78	0.98	0.1	0.13	Cluster 1
TCGA-CC-A5UD	-1.35	-1.35	1.86	3.42	0.95	0.12	0.12	Cluster 2
TCGA-CC-A5UE	-1.38	-1.38	1.4	2.66	1	0.1	0.07	Cluster 1
TCGA-CC-A7IE	-1.26	-1.26	1.4	3.95	0.95	0.1	0.09	Cluster 2
TCGA-CC-A7IF	-1.16	-1.16	1.36	2.21	0.99	0.07	0.1	Cluster 3
TCGA-CC-A7IG	-1.07	-1.07	1.63	2.25	0.97	0.11	0.11	Cluster 3
TCGA-CC-A7IH	-1.41	-1.41	1.35	2.13	1	0.06	0.11	Cluster 1
TCGA-CC-A7II	-1.36	-1.36	2.27	2.07	0.91	0.17	0.12	Cluster 2
TCGA-CC-A7IJ	-0.82	-0.82	2.24	5.14	0.98	0.12	0.23	Cluster 2
TCGA-CC-A7IK	-1.48	-1.48	1.47	2.8	0.99	0.09	0.1	Cluster 1
TCGA-CC-A7IL	-1.27	-1.27	1.08	2.07	1	0.06	0.07	Cluster 3
TCGA-CC-A8HS	-1.51	-1.51	1.67	2.73	0.97	0.11	0.1	Cluster 2
TCGA-CC-A8HT	-1.37	-1.37	1.36	3.9	0.99	0.1	0.08	Cluster 1
TCGA-CC-A8HU	-1.37	-1.37	1.44	1.87	0.98	0.1	0.09	Cluster 3
TCGA-CC-A8HV	-1.37	-1.37	1.66	1.59	0.9	0.11	0.12	Cluster 3
TCGA-CC-A9FS	-1.27	-1.27	1.25	3.1	0.99	0.06	0.1	Cluster 3
TCGA-CC-A9FW	-1.25	-1.25	1.47	2.98	0.99	0.09	0.1	Cluster 3
TCGA-DD-A113	-1.23	-1.23	1.32	3.4	0.98	0.07	0.11	Cluster 1
TCGA-DD-A114	-0.85	-0.85	1.28	5.94	0.97	0.06	0.15	Cluster 2
TCGA-DD-A115	-0.93	-0.93	1.36	3.15	1	0.07	0.13	Cluster 1
TCGA-DD-A116	-0.92	-0.92	1.43	2.65	0.99	0.07	0.12	Cluster 3
TCGA-DD-A118	-1.16	-1.16	1.38	2.29	0.98	0.06	0.13	Cluster 1
TCGA-DD-A119	-1.18	-1.18	1.36	2.67	0.99	0.06	0.12	Cluster 3
TCGA-DD-A11A	-1.37	-1.37	1.13	2.2	0.99	0.06	0.1	Cluster 1
TCGA-DD-A11B	-1.45	-1.45	1.18	2.89	0.99	0.04	0.11	Cluster 1
TCGA-DD-A11C	-1.15	-1.15	1.39	3.14	0.99	0.07	0.13	Cluster 1
TCGA-DD-A1EA	-1.12	-1.12	0.89	4.45	0.99	0.04	0.09	Cluster 1
TCGA-DD-A1EB	-1.06	-1.06	1.06	3.71	1	0.04	0.12	Cluster 1
TCGA-DD-A1ED	-0.9	-0.9	1	2.72	0.99	0.02	0.13	Cluster 1
TCGA-DD-A1EE	-1.39	-1.39	1.15	2.57	0.99	0.06	0.11	Cluster 1
TCGA-DD-A1EF	-1.3	-1.3	1.32	3.25	0.96	0.06	0.1	Cluster 1
TCGA-DD-A1EG	-1.02	-1.02	1.19	4.42	0.96	0.05	0.13	Cluster 3
TCGA-DD-A1EH	-1.43	-1.43	1.57	3.8	0.98	0.07	0.14	Cluster 1
TCGA-DD-A1EI	-1.21	-1.21	1.66	2.83	0.97	0.07	0.17	Cluster 1
TCGA-DD-A1EJ	-1.43	-1.43	1.46	3.16	0.99	0.09	0.1	Cluster 3
TCGA-DD-A1EK	-0.98	-0.98	1.11	2.67	0.99	0.03	0.12	Cluster 3
TCGA-DD-A1EL	-1.52	-1.52	1.53	2.86	0.98	0.1	0.1	Cluster 1
TCGA-DD-A39X	-0.97	-0.97	1.37	2.36	0.99	0.06	0.11	Cluster 3
TCGA-DD-A39Y	-1.32	-1.32	1.51	1.87	1	0.1	0.09	Cluster 3
TCGA-DD-A3A6	-0.39	-0.39	1.95	2.17	0.94	0.05	0.23	Cluster 3
TCGA-DD-A3A7	-0.98	-0.98	1.24	1.72	0.98	0.09	0.08	Cluster 3
TCGA-DD-A3A8	-1.18	-1.18	1.3	2.58	1	0.06	0.1	Cluster 3
TCGA-DD-A4NA	-1.09	-1.09	1.4	3.63	0.99	0.07	0.16	Cluster 2
TCGA-DD-A4NE	-1.46	-1.46	1.54	2.33	0.99	0.08	0.13	Cluster 1
TCGA-DD-A4NF	-1.43	-1.43	1.31	1.95	0.99	0.06	0.11	Cluster 1
TCGA-DD-A4NG	-1.32	-1.32	1.28	2.93	0.98	0.06	0.11	Cluster 1
TCGA-DD-A4NH	-1.27	-1.27	1.39	2.58	0.97	0.08	0.14	Cluster 2
TCGA-DD-A4NI	-1.05	-1.05	0.92	4.01	0.99	0.02	0.11	Cluster 1
TCGA-DD-A4NJ	-1.26	-1.26	1.26	3.55	0.99	0.06	0.12	Cluster 1
TCGA-DD-A4NK	-1.12	-1.12	1.11	2.57	1	0.04	0.11	Cluster 1
TCGA-DD-A4NL	-0.95	-0.95	1.13	2.13	0.99	0.02	0.15	Cluster 1
TCGA-DD-A4NO	-1.2	-1.2	1.32	2.7	0.97	0.04	0.14	Cluster 1
TCGA-DD-A4NP	-1.08	-1.08	1.24	1.85	1	0.04	0.12	Cluster 1
TCGA-DD-A4NQ	-1.32	-1.32	1.36	3.07	0.99	0.08	0.13	Cluster 1
TCGA-DD-A4NR	-0.7	-0.7	0.85	5.3	0.99	0.03	0.1	Cluster 2
TCGA-DD-A4NS	-0.8	-0.8	1.55	3.98	0.99	0.04	0.2	Cluster 1
TCGA-DD-A4NV	-1.01	-1.01	1.33	2.7	1	0.04	0.15	Cluster 1
TCGA-DD-A73A	-1.1	-1.1	0.91	3.06	1	0.03	0.09	Cluster 1
TCGA-DD-A73B	-1.54	-1.54	1.23	1.91	1	0.07	0.09	Cluster 1
TCGA-DD-A73C	-1.13	-1.13	1.25	2.46	1	0.03	0.13	Cluster 1
TCGA-DD-A73D	-1.55	-1.55	1.08	2.5	1	0.06	0.07	Cluster 1
TCGA-DD-A73E	-1.29	-1.29	1.41	1.91	1	0.07	0.11	Cluster 1
TCGA-DD-A73G	-0.74	-0.74	1.31	1.74	0.98	0.07	0.09	Cluster 3
TCGA-DD-AA3A	-1.36	-1.36	1.97	2.71	0.96	0.14	0.14	Cluster 2
TCGA-ED-A459	-1.16	-1.16	1.27	2.96	0.98	0.07	0.12	Cluster 2
TCGA-ED-A4XI	-0.82	-0.82	1.18	3.7	0.99	0.02	0.16	Cluster 1
TCGA-ED-A5KG	-0.45	-0.45	0.78	6.5	0.97	0.02	0.1	Cluster 2
TCGA-ED-A627	-0.68	-0.68	1.33	4.61	0.99	0.03	0.19	Cluster 1
TCGA-ED-A66X	-1.07	-1.07	1.54	2.99	0.93	0.05	0.16	Cluster 1
TCGA-ED-A66Y	-1.36	-1.36	1.67	1.62	0.93	0.1	0.12	Cluster 1
TCGA-ED-A7PX	-1.09	-1.09	1.83	2.78	0.93	0.09	0.18	Cluster 2
TCGA-ED-A7PY	-1.31	-1.31	1.2	3.09	0.99	0.06	0.08	Cluster 1
TCGA-ED-A7PZ	-1.22	-1.22	1.5	1.61	0.99	0.1	0.09	Cluster 3
TCGA-ED-A7XO	-0.91	-0.91	1.31	2.75	1	0.07	0.12	Cluster 3
TCGA-ED-A7XP	-1.28	-1.28	1.29	2.85	0.99	0.06	0.13	Cluster 1
TCGA-ED-A82E	-1.19	-1.19	1.78	3.4	0.97	0.09	0.16	Cluster 2
TCGA-ED-A8O5	-1.35	-1.35	1.5	2.41	0.98	0.08	0.1	Cluster 1
TCGA-ED-A8O6	-1.24	-1.24	1.45	2.52	0.95	0.09	0.1	Cluster 1
TCGA-ED-A97K	-0.95	-0.95	1.58	3.1	0.99	0.08	0.16	Cluster 2
TCGA-FV-A3I1	-1	-1	1.25	3.93	0.98	0.05	0.13	Cluster 1
TCGA-FV-A3R2	-1.23	-1.23	1.19	3.05	1	0.06	0.1	Cluster 1
TCGA-G3-A6UC	-1.21	-1.21	0.92	2.68	1	0.04	0.08	Cluster 1
TCGA-G3-A7M5	-0.96	-0.96	0.98	2.58	1	0.05	0.08	Cluster 3
TCGA-G3-A7M7	-1.13	-1.13	1.22	1.95	1	0.05	0.11	Cluster 1
TCGA-G3-A7M8	-1.03	-1.03	1.11	1.87	1	0.03	0.12	Cluster 1
TCGA-G3-A7M9	-1.44	-1.44	2.04	2.75	0.98	0.16	0.12	Cluster 2
TCGA-G3-AAUZ	-0.83	-0.83	1.11	2.97	1	0.06	0.1	Cluster 3
TCGA-G3-AAV0	-0.85	-0.85	1.11	2.41	0.99	0.05	0.09	Cluster 3
TCGA-G3-AAV1	1.29	-1.36	1.29	2.5	0.99	0.06	0.11	Cluster 1
TCGA-G3-AAV2	-1.12	-1.12	1.3	2.27	0.99	0.06	0.1	Cluster 3
TCGA-G3-AAV5	-1.3	-1.3	1.27	2.03	1	0.08	0.08	Cluster 3
TCGA-G3-AAV6	-1.36	-1.36	1.92	1.85	0.97	0.13	0.1	Cluster 3
TCGA-G3-AAV7	-1.4	-1.4	1.56	3.17	0.95	0.1	0.13	Cluster 2
TCGA-HP-A5MZ	-0.92	-0.92	1.26	3.97	0.99	0.03	0.16	Cluster 1
TCGA-MR-A520	-1.24	-1.24	1.03	2.11	1	0.02	0.11	Cluster 1
TCGA-MR-A8JO	-0.87	-0.87	1.65	3.22	0.97	0.06	0.19	Cluster 1
TCGA-UB-A7MA	-1.26	-1.26	1.8	2.76	0.93	0.12	0.14	Cluster 2
TCGA-UB-A7MB	-1.42	-1.42	1.38	2.47	1	0.09	0.09	Cluster 1
TCGA-UB-A7MC	-1.53	-1.53	1.19	2.76	0.99	0.08	0.09	Cluster 1
TCGA-UB-A7MD	-0.91	-0.91	1.14	3.56	0.99	0.05	0.13	Cluster 3
TCGA-UB-A7ME	-0.86	-0.86	1.19	4.41	0.97	0.06	0.1	Cluster 3
TCGA-UB-A7MF	-0.79	-0.79	0.76	6.84	1	0.05	0.07	Cluster 2
TCGA-UB-AA0U	-1.18	-1.18	1.5	3.72	0.99	0.06	0.15	Cluster 1
TCGA-UB-AA0V	-1.06	-1.06	1.36	3.05	1	0.04	0.16	Cluster 1
TCGA-WJ-A86L	-1.17	-1.17	1.18	2.89	0.99	0.07	0.1	Cluster 3
TCGA-ZP-A9CZ	-1.15	-1.15	1.26	4.05	0.99	0.06	0.1	Cluster 1
TCGA-ZS-A9CD	-1.03	-1.03	1.25	3.1	0.99	0.05	0.14	Cluster 3
TCGA-ZS-A9CE	-1.12	-1.12	1.14	2.04	1	0.06	0.09	Cluster 1
TCGA-ZS-A9CF	-1.19	-1.19	1	3.7	1	0.06	0.08	Cluster 1
TCGA-ZS-A9CG	-1.24	-1.24	1.27	3.14	1	0.05	0.12	Cluster 3
