# Supplementary material for: Hepatitis B-related hepatocellular carcinoma: classification and prognostic model based on programmed cell death genes
Source: Front Immunol. 2024 May 10;15:1411161. doi: 10.3389/fimmu.2024.1411161 (PMC11116790; doi:10.3389/fimmu.2024.1411161)
Supplement: Supplementary file 1 [file DataSheet_1.zip › original data 1-3/2-cluster immune/Timer 2.0.txt]

cell_type	B cell_TIMER	T cell CD4+_TIMER	T cell CD8+_TIMER	Neutrophil_TIMER	Macrophage_TIMER	Myeloid dendritic cell_TIMER	B cell naive_CIBERSORT	B cell memory_CIBERSORT	B cell plasma_CIBERSORT	T cell CD8+_CIBERSORT	T cell CD4+ naive_CIBERSORT	T cell CD4+ memory resting_CIBERSORT	T cell CD4+ memory activated_CIBERSORT	T cell follicular helper_CIBERSORT	T cell regulatory (Tregs)_CIBERSORT	T cell gamma delta_CIBERSORT	NK cell resting_CIBERSORT	NK cell activated_CIBERSORT	Monocyte_CIBERSORT	Macrophage M0_CIBERSORT	Macrophage M1_CIBERSORT	Macrophage M2_CIBERSORT	Myeloid dendritic cell resting_CIBERSORT	Myeloid dendritic cell activated_CIBERSORT	Mast cell activated_CIBERSORT	Mast cell resting_CIBERSORT	Eosinophil_CIBERSORT	Neutrophil_CIBERSORT	B cell naive_CIBERSORT-ABS	B cell memory_CIBERSORT-ABS	B cell plasma_CIBERSORT-ABS	T cell CD8+_CIBERSORT-ABS	T cell CD4+ naive_CIBERSORT-ABS	T cell CD4+ memory resting_CIBERSORT-ABS	T cell CD4+ memory activated_CIBERSORT-ABS	T cell follicular helper_CIBERSORT-ABS	T cell regulatory (Tregs)_CIBERSORT-ABS	T cell gamma delta_CIBERSORT-ABS	NK cell resting_CIBERSORT-ABS	NK cell activated_CIBERSORT-ABS	Monocyte_CIBERSORT-ABS	Macrophage M0_CIBERSORT-ABS	Macrophage M1_CIBERSORT-ABS	Macrophage M2_CIBERSORT-ABS	Myeloid dendritic cell resting_CIBERSORT-ABS	Myeloid dendritic cell activated_CIBERSORT-ABS	Mast cell activated_CIBERSORT-ABS	Mast cell resting_CIBERSORT-ABS	Eosinophil_CIBERSORT-ABS
TCGA-2Y-A9GS	0.098595494	0.120947865	0.207075938	0.120424803	0.056428475	0.514775463	0.019034359	0	0.004852507	0.03164036	0	0.073383679	0.007709269	0.000955137	0.087651604	0.020388893	0	0.012979393	0	0.158055143	0.14884675	0.345097983	0.026349436	0	0.063055487	0	0	0	0.02746276	0	0.007001194	0.04565069	0	0.105877923	0.011122928	0.001378071	0.126463675	0.029417081	0	0.018726659	0	0.228041855	0.214755991	0.497907138	0.038016948	0	0.090976415	0	0
TCGA-2Y-A9GT	0.105704749	0.132052579	0.229546731	0.120723738	0.044741687	0.50676755	0.084427527	0	0.015754944	0.270334208	0	0.163818139	0.008192516	0.055915652	0.122419735	0	0	0.050997434	0.029516865	0	0.071749368	0.089210308	0.008609753	0	0.029053552	0	0	0	0.129278869	0	0.024124612	0.413946754	0	0.25084501	0.012544715	0.085620324	0.187454086	0	0	0.078089349	0.045197426	0	0.109865556	0.136602458	0.013183605	0	0.044487983	0	0
TCGA-2Y-A9GU	0.098072504	0.114674381	0.197624845	0.114341263	0.037701479	0.48335583	0.024880779	0	0.032338071	0.199680478	0	0.004661294	0	0.062699114	0.116711459	0	0	0.056910263	0.014908311	0.078476938	0.072107751	0.260948236	0.011292354	0	0.064384952	0	0	0	0.029053363	0	0.037761265	0.233167511	0	0.005443008	0	0.073213949	0.136284331	0	0	0.06645429	0.017408481	0.091637763	0.084200444	0.304710061	0.013186117	0	0.075182507	0	0
TCGA-2Y-A9GV	0.093597729	0.124163538	0.212362972	0.124368702	0.062689572	0.499761868	0.01741771	0	0.038239441	0.057266857	0	0.179968362	0	0.01747309	0.098112058	0	0.005810142	0.025266087	0.016482705	0.046466877	0.055423542	0.418125658	0	0	0.02394747	0	0	0	0.024727956	0	0.054288608	0.081301867	0	0.255501427	0	0.024806579	0.139289876	0	0.00824867	0.035870312	0.023400528	0.065969114	0.078684908	0.593613794	0	0	0.033998268	0	0
TCGA-2Y-A9GX	0.100174941	0.137307181	0.226643293	0.129801511	0.06172913	0.531547286	0.029844878	0	0.044641324	0.131606438	0	0.289377278	0.007413045	0	0.024394732	0	0	0.012286659	0.008289356	0.119457403	0.05947555	0.166150008	0.072311687	0	0.034150099	0	0	0.000601542	0.058322861	0	0.087238075	0.257185298	0	0.565501071	0.014486572	0	0.047672184	0	0	0.024010589	0.01619906	0.233443655	0.116227119	0.324690342	0.141311498	0	0.066736124	0	0
TCGA-2Y-A9H2	0.114638525	0.12996327	0.196899386	0.134167624	0.044881017	0.525042233	0.004960398	0.001017223	0.012892435	0.074527399	0	0.146270996	0	0.04128717	0.087996128	0	0	0.059800168	0.018242341	0.153851359	0.095603716	0.123599101	0.108103733	0.003652469	0.049682482	0	0	0.018512882	0.007738044	0.001586831	0.020111741	0.116260094	0	0.228177556	0	0.064406518	0.137270833	0	0	0.093286138	0.028457404	0.240002653	0.1491384	0.192810206	0.168637982	0.005697722	0.077502907	0	0
TCGA-2Y-A9H3	0.11383552	0.134851499	0.221633116	0.120123721	0.050153651	0.515835192	0.008663224	0.003371005	0.088117091	0.101133513	0	0.140395119	0	0.053615658	0.104420176	0.025153631	0	0.065349622	0	0.033028533	0.058343605	0.102984669	0.014672169	0	0.200751984	0	0	0	0.013883734	0.005402393	0.141216967	0.162077161	0	0.224998041	0	0.085924767	0.167344386	0.040311356	0	0.104729688	0	0.05293172	0.093501804	0.165043835	0.023513705	0	0.321726306	0	0
TCGA-2Y-A9H4	0.103577192	0.10674923	0.21514442	0.11283049	0.037699721	0.506434571	0.003255765	0.003317768	0.020932284	0.110066677	0	0.084358642	0	0.002790129	0.227842627	0.014552214	0.009604796	0.054406735	0	4.45E-05	0.063143022	0.215112891	0.133604445	0	0.056967507	0	0	0	0.004061431	0.004138777	0.026112151	0.137303589	0	0.105233887	0	0.00348057	0.284224176	0.018153281	0.011981582	0.067870133	0	5.55E-05	0.078768287	0.268344361	0.166665974	0	0.071064589	0	0
TCGA-2Y-A9H7	0.102189219	0.124699526	0.197980199	0.115386385	0.033802857	0.501751651	0.000376829	0.031319589	0.007976849	0.153645774	0	0.306740835	0	0.001829254	0.130719636	0	0	0.032358405	0.057472609	0	0.033521119	0.079972956	0.130569727	0	0.028446736	0	0	0.005049683	0.000470264	0.039085338	0.009954723	0.191742525	0	0.382797786	0	0.002282821	0.163131809	0	0	0.04038173	0.071723048	0	0.041832742	0.099802397	0.16294473	0	0.035500157	0	0
TCGA-4R-AA8I	0.100060407	0.109976491	0.209445866	0.119958858	0.046423845	0.502382298	0.101569681	0	0.016386745	0.051428735	0	0.045001867	0	0.06412025	0.090376721	0.018978866	0	0.052675439	0	0.184292922	0.103369744	0.204109985	0	0.035186812	0.032502233	0	0	0	0.140388929	0	0.022649648	0.071084451	0	0.062201277	0	0.088626578	0.124918096	0.02623246	0	0.072807638	0	0.254728436	0.142876964	0.282119447	0	0.048634975	0.044924368	0	0
TCGA-5R-AA1C	0.100139208	0.103078934	0.217277782	0.117306331	0.049201512	0.498760361	0.002277092	0	0.002370988	0.207920744	0	0.07212246	0	0.017803622	0.034767778	0	0.020080568	0.028556231	0.04191529	0	0.134122917	0.313400739	0.012217832	0	0.112443739	0	0	0	0.002735101	0	0.002847883	0.249741401	0	0.08662899	0	0.021384597	0.041760881	0	0.024119523	0.034299959	0.050346026	0	0.161100063	0.376437377	0.014675297	0	0.13506039	0	0
TCGA-5R-AA1D	0.100647983	0.12468375	0.225087995	0.123725606	0.060946505	0.519408333	0.044468163	0	0.042542927	0.090362973	0	0.282541809	0.004736654	0	0.044728833	0	0	0.028288622	0.029670208	0.07220174	0.033684173	0.241477737	0.013313972	0	0.069717336	0	0	0.002264853	0.066783615	0	0.063892238	0.135709811	0	0.424329729	0.007113649	0	0.067175098	0	0	0.042484698	0.044559605	0.10843473	0.050587898	0.362658478	0.019995321	0	0.104703578	0	0
TCGA-5R-AAAM	0.101412669	0.113657351	0.22260773	0.124790913	0.065722601	0.510769358	0.133807512	0	0.049555309	0.06935475	0	0.268039176	0	0.0046956	0	0	0	0.034531609	0.033632007	0.048829448	0.120866329	0.182233944	0.028334781	0	0.025428209	0	0	0.000691326	0.190401075	0	0.070514607	0.098688173	0	0.381405696	0	0.006681593	0	0	0	0.04913667	0.047856583	0.069481744	0.17198645	0.259309349	0.040318907	0	0.036183008	0	0
TCGA-BC-A10W	0.110375534	0.109759167	0.212829765	0.12570577	0.05396027	0.519278461	0.0002617	0	0.004137308	0.050647581	0	0.078219522	1.16E-05	0.031187714	0.086204133	0.003717035	0	0.023741371	0.034088124	0.094965213	0.129404859	0.253946861	0.171956237	0	0.037510789	0	0	0	0.000357096	0	0.005645459	0.069109876	0	0.106732472	1.58E-05	0.042556407	0.117627671	0.005071987	0	0.032395687	0.046514088	0.129582381	0.17657613	0.346516771	0.234638537	0	0.051184399	0	0
TCGA-BD-A2L6	0.095278432	0.120583375	0.211053131	0.11475394	0.039224452	0.492083464	0.004355016	0	0.00491989	0.146171121	0	0.191121831	0	0.001156557	0.092811506	0	0	0.143894525	0.025744555	0.050636961	0.111150218	0.057813945	0.025171712	0	0.139181769	0	0	0.005870393	0.005424103	0	0.006127645	0.182053815	0	0.238039213	0	0.001440474	0.115595261	0	0	0.179218352	0.032064435	0.063067533	0.138435835	0.072006353	0.031350969	0	0.173348688	0	0
TCGA-BD-A3ER	0.101071312	0.123154019	0.197297039	0.12487076	0.044892445	0.510923872	0.024288707	0	0.028220779	0.056266903	0	0.14428824	0	0.007571782	0.162366949	0	0	0.064293789	0.012697705	0.154687341	0.061690251	0.222225871	0.049458456	0	0.001821594	0	0	0.010121635	0.031420361	0	0.036506969	0.072788001	0	0.186654179	0	0.00979501	0.210041162	0	0	0.083171742	0.016426007	0.200106666	0.079803753	0.28747587	0.063980456	0	0.00235645	0	0
TCGA-CC-5258	0.103411322	0.119313961	0.205821223	0.122191899	0.042708347	0.520477082	0.00328932	0.004564991	0.003780335	0.076871143	0	0.111578748	0.003897825	0.005929731	0.123413081	0	0	0.019762145	0.002173652	0.369887643	0.09354375	0.112584672	0.01861204	0	0.033464127	0	0	0.016646797	0.004624123	0.006417461	0.005314391	0.108065396	0	0.15685732	0.00547956	0.008336011	0.173494016	0	0	0.027781608	0.003055718	0.519987772	0.131503734	0.158271447	0.026164792	0	0.047043845	0	0
TCGA-CC-5259	0.09995244	0.117850879	0.199503471	0.114924854	0.029895234	0.492815418	0	0	0.046073605	0.167447789	0	0.162030712	0	0.012087782	0.318577544	0	0	0.049942125	0	0.128407729	0.058405789	0.03771049	0	0	0.017762148	0	0	0.001554287	0	0	0.052118772	0.189418065	0	0.183290231	0	0.01367378	0.360377061	0	0	0.056494868	0	0.145255687	0.066069021	0.04265836	0	0	0.020092662	0	0
TCGA-CC-5260	0.109409639	0.119864709	0.23345674	0.128468106	0.064122719	0.529522121	0.019906565	0	0.014412914	0.243723889	0	0.06813073	0	0.004824923	0.116742363	0	0	0.076403258	0.018162739	0.053705694	0.037091399	0.219215044	0.03145144	0	0.08978657	0	0.006442473	0	0.033289608	0	0.024102614	0.407577744	0	0.11393454	0	0.008068685	0.195227433	0	0	0.12776863	0.03037342	0.089811655	0.062027686	0.366591775	0.052596022	0	0.15014945	0	0.010773702
TCGA-CC-5261	0.122283682	0.147925419	0.215054376	0.129164303	0.047733386	0.530797862	0.151202549	0	0.060722207	0.095356156	0	0.224157761	0	0.028369514	0.128792722	0	0	0.025159567	0.024498996	0.047522658	0.061089382	0.07683661	0.032126189	0	0.035176159	0	0.004302818	0.004686711	0.317911904	0	0.127671872	0.200491707	0	0.471304361	0	0.059648506	0.270793976	0	0	0.052899411	0.051510524	0.099919074	0.128443879	0.161553314	0.067547127	0	0.073959863	0	0.009046918
TCGA-CC-5262	0.097447847	0.113225561	0.223300275	0.134493469	0.055768593	0.505829731	0.041630976	0	0.022264761	0.182422575	0	0.098398	0	0.034642201	0.066693364	0	0	0.050101968	0	0.104227873	0.084753668	0.165048411	0.016231609	0	0.033601793	0	0	0.099982801	0.061067806	0	0.032659818	0.267592724	0	0.144338435	0	0.050816085	0.097831416	0	0	0.073493766	0	0.15289018	0.124323784	0.242106844	0.023809885	0	0.049289926	0	0
TCGA-CC-5263	0.109160198	0.119979767	0.198641619	0.130842493	0.055394795	0.5237381	0.020066736	0	0.003297088	0.057148609	0	0.070385017	0	0.062227978	0.036930519	0	0	0.03884787	0.01285907	0.054419906	0.072936255	0.138036841	0.341087414	0	0.051499423	0	0	0.040257273	0.028343621	0	0.00465703	0.080720576	0	0.099416576	0	0.087895022	0.052163173	0	0	0.05487137	0.018163024	0.07686637	0.103020118	0.194972606	0.48177502	0	0.072741282	0	0
TCGA-CC-5264	0.103558038	0.117502444	0.20570948	0.118135455	0.050841843	0.500194819	0.034497709	0	0.017040351	0.11207679	0	0.248518515	0	0.075660474	0.121557786	0	0	0.036495286	0	0.043627462	0.075918166	0.124502804	0.062011219	0	0.044772907	0	0	0.003320533	0.045823128	0	0.022634609	0.148871017	0	0.330105852	0	0.100499414	0.161464576	0	0	0.048476499	0	0.057950131	0.100841705	0.165376427	0.08236918	0	0.059471619	0	0
TCGA-CC-A123	0.098232712	0.108751523	0.202071361	0.111300106	0.040619759	0.498777279	0	0.002777868	0.008637647	0.056839602	0	0.20343456	0	0.031310844	0.180874203	0.052990097	0	0.010405313	0.001930474	0.087542012	0.061032934	0.234417705	0.055961484	0	0.011845256	0	0	0	0	0.003162837	0.009834692	0.064716692	0	0.231627446	0	0.035650043	0.205940572	0.060333706	0	0.011847329	0.002198008	0.099673981	0.069491156	0.266904376	0.063716881	0	0.013486826	0	0
TCGA-CC-A1HT	0.111839576	0.120021829	0.248895239	0.148966974	0.061674049	0.558061224	0	0.000237572	0.031013803	0.22441307	0	0	0.085964788	0.044021377	0.087286168	0	0.041720288	0	0	0.092600145	0.10318649	0.23454916	0.013000133	0	0	0	0	0.042007006	0	0.000548566	0.071612466	0.51818132	0	0	0.198497117	0.101647623	0.20154825	0	0.096334289	0	0	0.213818496	0.238262912	0.541586073	0.030017977	0	0	0	0
TCGA-CC-A3M9	0.102686925	0.13538802	0.273364131	0.144525302	0.081140531	0.565723073	0	0	0.013859446	0.383144928	0	0	0.029212764	0.0681421	0.077089382	0	0	0.028340464	0.024862844	0	0.111711083	0.227256308	0.028253121	0	0	0.00288796	0	0.005239601	0	0	0.031675996	0.87568413	0	0	0.066766259	0.155739908	0.17618907	0	0	0.064772603	0.056824444	0	0.255317545	0.519398086	0.064572979	0	0	0.00660048	0
TCGA-CC-A3MA	0.109086205	0.130759588	0.20230836	0.127263303	0.055232449	0.512934698	0.018858755	0	0.006853093	0.089871293	0	0.079183333	0	0.0024711	0.056037033	0	0	0.008958115	0	0.465566327	0.101159772	0.136316322	0.003475146	0	0.013443087	0	0	0.017806625	0.025210294	0	0.009161183	0.120139518	0	0.105851904	0	0.003303355	0.074910039	0	0	0.011975166	0	0.622366855	0.135229903	0.182227012	0.004645558	0	0.017970655	0	0
TCGA-CC-A3MB	0.105181292	0.110459161	0.208611525	0.11869473	0.04412419	0.496268732	0.044506609	0	0.018599647	0.163567743	0	0.124554851	0.021624375	0.02455245	0.098800457	0	0	0.016794568	0	0.181641998	0.071644972	0.194606785	0.021510525	0	0.013716611	0	0	0.00387841	0.054217943	0	0.022658086	0.199258192	0	0.151732695	0.02634281	0.029909789	0.120358697	0	0	0.02045914	0	0.221276246	0.08727789	0.237069946	0.026204117	0	0.016709573	0	0
TCGA-CC-A3MC	0.103033687	0.114192714	0.195022581	0.123802133	0.043418642	0.500485073	0.057629821	0	0.000868008	0.027781166	0	0.213338074	0	0.007870805	0.127424123	0	0	0.055042833	0.002879189	0.229802	0.082310162	0.124504796	0.023297571	0	0.043458296	0	0	0.003793156	0.071923406	0	0.001083294	0.034671565	0	0.26625106	0	0.009822954	0.159028377	0	0	0.068694783	0.003593297	0.286798436	0.102725066	0.155384986	0.02907593	0	0.054237001	0	0
TCGA-CC-A5UC	0.102934772	0.117673857	0.206378616	0.118700751	0.050510111	0.507000868	0.056096262	0	0.057263814	0.058636998	0	0.055128184	0.001016459	0.0322377	0.147382153	0	0	0.046491341	0	0.212553954	0.095649513	0.139361133	0.04539031	0	0.048530836	0	0	0.004261343	0.07659617	0	0.078190395	0.080065397	0	0.075274317	0.001387915	0.044018697	0.201241725	0	0	0.063481211	0	0.290230014	0.130603825	0.19028949	0.061977818	0	0.066266023	0	0
TCGA-CC-A5UD	0.100619524	0.115562371	0.213284195	0.117406338	0.04543668	0.500999345	0.016280581	0	0.004211205	0.193651427	0	0.056618868	0	0.077948439	0.06098444	0.088882667	0	0.026193819	0.001400267	0	0.177165498	0.218207878	0.009898	0.002696658	0.065860254	0	0	0	0.020106244	0	0.005200767	0.23915626	0	0.069923352	0	0.096265013	0.075314759	0.109768601	0	0.032348926	0.001729306	0	0.218796414	0.269483064	0.012223864	0.003330328	0.081336307	0	0
TCGA-CC-A5UE	0.103377465	0.117974698	0.200769637	0.116065691	0.040240617	0.508610666	0	1.32E-05	0.003459831	0.129785025	0	0.1663297	0	0.01759907	0.141589886	0	0	0.034636329	0	0.221676975	0.043678359	0.156744247	0.049090109	0	0.033380253	0	0	0.002016986	0	1.68E-05	0.00438358	0.164436678	0	0.210738514	0	0.022297893	0.179393351	0	0	0.043883976	0	0.280863106	0.055340161	0.198593816	0.06219681	0	0.042292536	0	0
TCGA-CC-A7IE	0.108175547	0.128776275	0.21559772	0.12358199	0.0424356	0.524952082	0.063362402	0	0.02908851	0.215335911	0	0.016335691	0.05949682	0.108207065	0.151779611	0	0	0.045006501	0.019399331	0.152964831	0.052469468	0.044457711	0.042096148	0	0	0	0	0	0.098940372	0	0.0454217	0.336246961	0	0.025508177	0.092904267	0.1689653	0.237003817	0	0	0.070277638	0.030292049	0.238854539	0.081931059	0.069420702	0.065733123	0	0	0	0
TCGA-CC-A7IF	0.097173532	0.118977049	0.194859269	0.112355609	0.034738712	0.490257615	0.039046571	0	0.015163883	0.02521239	0	0.238511869	0	0	0.11013263	0	0	0.078022978	0.026153525	0.079733853	0.093203393	0.080549681	0.002757082	0	0.211512145	0	0	0	0.045920804	0	0.017833517	0.029651085	0	0.2805024	0	0	0.129521718	0	0	0.091759092	0.03075791	0.09377117	0.109612052	0.094730626	0.003242472	0	0.248749316	0	0
TCGA-CC-A7IG	0.097962844	0.134136631	0.180181168	0.120063688	0.051542014	0.508501278	0.003693109	0.013757473	0.018639861	0.033134089	0	0	0	0.010547271	0.141532608	0	0	0.126301447	0.016581662	0.274859373	0.036491516	0.150332609	0.032879923	0	0.125255668	0	0.007659305	0.008334087	0.004884047	0.018193922	0.024650761	0.043819024	0	0	0	0.013948508	0.187173416	0	0	0.167030578	0.021928843	0.363494806	0.048259138	0.198811203	0.043482894	0	0.165647561	0	0.010129244
TCGA-CC-A7IH	0.097902335	0.111116373	0.202956958	0.115432759	0.033842351	0.488669666	0.065318427	0	0.010611094	0.121854958	0	0.018325087	0	0.090645548	0	0	0	0.101937168	0.005023273	0.027593736	0.082414837	0.178843817	0.008268176	0	0.289163879	0	0	0	0.076579557	0	0.012440485	0.142863186	0	0.021484397	0	0.106273163	0	0	0	0.119511499	0.005889303	0.032350995	0.096623448	0.209677128	0.009693639	0	0.339016762	0	0
TCGA-CC-A7II	0.107808171	0.118694362	0.19715739	0.117029855	0.045556771	0.507570059	0.121070464	0	0.01608977	0.09476773	0	0.028187873	0	0.02673022	0.042652315	0	0	0.075859349	0	0.17946753	0.030018819	0.205666404	0.02800586	0	0.031219137	0	0.120264529	0	0.150823751	0	0.020043861	0.118057072	0	0.035115094	0	0.033299221	0.053134199	0	0	0.094501923	0	0.223572004	0.037395999	0.256209299	0.034888352	0	0.038891297	0	0.149819756
TCGA-CC-A7IJ	0.106020003	0.127807345	0.260281528	0.13615424	0.084631305	0.554482589	0	0	0.006083792	0.309052218	0	0	0.036132564	0.055899249	0.047559288	0.096795496	0	0	0.032335617	0	0.094123417	0.317539183	0.002586674	0	0	0.001892502	0	0	0	0	0.012222645	0.620901496	0	0	0.072592144	0.112304412	0.095549009	0.194467035	0	0	0.064963886	0	0.189098692	0.637952236	0.005196758	0	0	0.003802132	0
TCGA-CC-A7IK	0.096607152	0.106934562	0.206489083	0.116226387	0.034662012	0.48982277	0	0.007083136	0.003862971	0	0	0.151227189	0	0	0	0.019306916	0	0.167571747	0.068092411	0.037156484	0.175309384	0.173566026	0.016468129	0	0.180355607	0	0	0	0	0.008156593	0.004448409	0	0	0.174145833	0	0	0	0.0222329	0	0.192967425	0.078411889	0.042787589	0.20187771	0.199870144	0.018963892	0	0.207688693	0	0
TCGA-CC-A7IL	0.092824484	0.107755219	0.190417398	0.113666449	0.03303769	0.484950608	0	0.022370843	0.012163898	0.080110297	0	0	0	0.054929361	0.041446639	0	0	0.0765457	0.033059862	0.250058478	0.054468788	0.081050286	0.009716756	0	0.271632118	0	0.007053378	0.005393596	0	0.023342237	0.012692083	0.083588874	0	0	0	0.057314523	0.043246349	0	0	0.079869495	0.034495399	0.260916606	0.056833951	0.084569681	0.010138681	0	0.283427024	0	0.007359652
TCGA-CC-A8HS	0.104718661	0.123349443	0.200415188	0.118837982	0.041672245	0.494280938	0	0.052561257	0.031399289	0.102835921	0	0.125291257	0	0.031284593	0.161631059	0	0.010420254	0.042222291	0	0.191391733	0.071440591	0.137134849	0.015853751	0	0.026430603	0	0	0.000102552	0	0.071504496	0.04271569	0.139898304	0	0.170446612	0	0.042559657	0.219883391	0	0.014175746	0.057439334	0	0.260369903	0.097188001	0.186558672	0.021567491	0	0.035956274	0	0
TCGA-CC-A8HT	0.105315131	0.117412091	0.208025687	0.130123314	0.056693322	0.51810576	0	0.026599833	0.013581515	0.095382873	0	0.136885474	0	0.04883818	0.141529769	0	0	0.069051232	0.021608964	0.175899426	0.053880537	0.077605572	0.044842506	0	0.071803509	0	0.002089858	0.020400751	0	0.042474138	0.021686721	0.15230567	0	0.218576282	0	0.077983934	0.225992209	0	0	0.110259775	0.034504809	0.280873065	0.086035479	0.123919192	0.071603714	0	0.114654561	0	0.003337049
TCGA-CC-A8HU	0.094506024	0.118007878	0.195500588	0.117708715	0.051346076	0.491229508	0.055843862	0	0.024958695	0.102295337	0	0.057027298	0	0.08956117	0.04892356	0	0	0.084790211	0.015034509	0.061866893	0.07410743	0.255407361	0	0	0.079709482	0.046640755	0	0.003833437	0.067253179	0	0.030057943	0.123195036	0	0.0686784	0	0.107859184	0.058919008	0	0	0.102113483	0.018106171	0.074506761	0.08924813	0.307588988	0	0	0.095994722	0.056169808	0
TCGA-CC-A8HV	0.101135146	0.126708965	0.179707966	0.117717895	0.038023565	0.491426485	0	0.054832007	0.01141731	0.084291475	0	0.033965757	0	0	0.1332922	0	0	0.194631593	0.010450473	0.186053292	0.034270524	0	0.034799645	0	0.199199497	0	0.01291687	0.009879357	0	0.065109964	0.013557422	0.100091446	0	0.04033245	0	0	0.158277086	0	0	0.231114211	0.012409357	0.220927954	0.040694345	0	0.041322647	0	0.236538342	0	0.015338066
TCGA-CC-A9FS	0.097727486	0.120335527	0.202533707	0.114240544	0.040574006	0.500322354	0.014068254	0.000634314	0.004589495	0.119028832	0	0.230326751	0	0.075379132	0.105989151	0	0	0.053674691	0.013505105	0	0.083037691	0.206884378	0.067094406	0	0.025787799	0	0	0	0.017291708	0.000779654	0.005641084	0.146301858	0	0.283101422	0	0.092650721	0.1302744	0	0	0.06597315	0.016599524	0	0.102064082	0.254287707	0.082467719	0	0.031696546	0	0
TCGA-CC-A9FW	0.10794841	0.119828704	0.201706164	0.117818295	0.040197587	0.500157111	0.05118314	0	0.07920833	0.152995183	0	0.073171208	0	0.063992788	0.1497988	0	0	0.033890284	0.019810333	0.186113744	0.055088121	0.037733239	0.031622328	0	0.065392502	0	0	0	0.071298387	0	0.110337626	0.213123106	0	0.101927883	0	0.089142295	0.208670527	0	0	0.047209347	0.027595899	0.259257438	0.076738046	0.052562604	0.044050072	0	0.091092105	0	0
TCGA-DD-A113	0.106413519	0.120324541	0.202287529	0.117992232	0.044472759	0.508849679	0.012689202	0	0.026150652	0.17335804	0	0.063275815	0	0.039580112	0.129382392	0	0	0.089300348	0.000965513	0.19526971	0.068782425	0.124565041	0.015242669	0	0.061438081	0	0	0	0.017094288	0	0.035228912	0.233539683	0	0.08524216	0	0.053320439	0.174297788	0	0	0.12030117	0.001300693	0.263058041	0.092660403	0.167808082	0.020534196	0	0.082766452	0	0
TCGA-DD-A114	0.118744753	0.132492114	0.236728849	0.1348685	0.055569294	0.549933606	0.036577517	0	0.060081305	0.138664652	0	0.122219604	0.013248869	0.032507228	0.105593647	0	0	0.045182098	0.02643876	0.121084297	0.117503346	0.078623746	0.041237058	0	0.057197449	0	0	0.003840424	0.091693135	0	0.150612828	0.347606883	0	0.306382161	0.033212489	0.081489667	0.264703931	0	0	0.113263245	0.066277128	0.303536154	0.294559365	0.197095329	0.103373751	0	0.143383528	0	0
TCGA-DD-A115	0.098564043	0.11812017	0.210568433	0.115750292	0.037863235	0.505896409	0.016278061	0	0.006316176	0.112876821	0	0.189350929	0	0.04816468	0.131820838	0	0	0.074306166	0	0.062635594	0.117711399	0.146530406	0.015129007	0	0.078879922	0	0	0	0.020832444	0	0.008083358	0.144458243	0	0.242328783	0	0.061640513	0.168702543	0	0	0.095096036	0	0.080160194	0.150645472	0.187527651	0.0193619	0	0.100949468	0	0
TCGA-DD-A116	0.097363687	0.115416407	0.205521985	0.116856044	0.042894853	0.498838494	0.065328382	0	0.033130952	0.035259138	0	0	0.018527748	0	0.18514219	0.092742485	0	0.050270844	0	0.125464788	0.07380714	0.190345745	0.015342873	0	0.114637713	0	0	0	0.081854101	0	0.041511885	0.044178425	0	0	0.023214599	0	0.23197647	0.11620298	0	0.06298755	0	0.157202843	0.092477678	0.238496337	0.019224065	0	0.143636909	0	0
TCGA-DD-A118	0.104619805	0.112111011	0.203997376	0.115125924	0.048721616	0.498871466	0.035748957	0	0.007438604	0.018822729	0	0.157801346	0	0.021949538	0.049816531	0	0.008071088	0.030952702	0.033699912	0.140431394	0.075456631	0.336436488	0.022871691	0	0.058276661	0	0	0.002225726	0.041147822	0	0.008561994	0.021665368	0	0.181632761	0	0.025264393	0.057339905	0	0.009289997	0.035627229	0.038789328	0.16163957	0.086852214	0.387245671	0.026325811	0	0.067077697	0	0
TCGA-DD-A119	0.098408852	0.113524637	0.197123661	0.116162047	0.043280724	0.497655364	0.033432221	0	0.014678439	0.059034129	0	0.2840219	0	0	0.0832883	0	0	0.068727672	0	0.149878195	0.040954317	0.172515139	0.068501089	0	0.0249686	0	0	0	0.039258583	0	0.017236507	0.069322234	0	0.333519493	0	0	0.097803273	0	0	0.080705109	0	0.175998046	0.048091584	0.202580019	0.080439038	0	0.029319974	0	0
TCGA-DD-A11A	0.098360671	0.098573885	0.209755179	0.114995249	0.04113639	0.487825289	0.003808144	0.025675656	0.009255898	0.073738059	0	0.151304079	0	0.035047215	0.11149617	0	0.112616888	0	0.104105986	0.076886694	0.038694635	0.186918479	0	0	0	0.043989906	0	0.026462192	0.004330632	0.029198424	0.010525832	0.083855116	0	0.172063399	0	0.039855786	0.126793739	0	0.128068223	0	0.118389603	0.087435751	0.044003642	0.212564189	0	0	0	0.050025437	0
TCGA-DD-A11B	0.095991899	0.112003916	0.200682761	0.114082116	0.038941448	0.484609871	0	0.011636667	0.008523879	0.074290697	0	0.265677147	0	0	0.018909943	0	0.014783001	0.08211535	0.060620418	0.057595981	0.039421118	0.108906601	0.005147761	0.008347491	0.23367512	0	0	0.010348827	0	0.013502025	0.009890258	0.086199501	0	0.308265212	0	0	0.021941209	0	0.017152717	0.095278447	0.070337875	0.06682862	0.045740326	0.126364336	0.005972947	0.009685595	0.271133257	0	0
TCGA-DD-A11C	0.101602129	0.116190513	0.212728503	0.116714909	0.045503403	0.503177208	0.015948544	0	0.005420861	0.046728021	0	0.267568342	0	0.028406166	0.057999316	0	0	0.1207761	0.013314892	0.016841112	0.04654556	0.184472113	0.030992168	0	0.164986804	0	0	0	0.021218244	0	0.007212015	0.062167842	0	0.355977977	0	0.0377921	0.077163385	0	0	0.160682805	0.017714384	0.022405734	0.061925093	0.245425184	0.041232566	0	0.219501561	0	0
TCGA-DD-A1EA	0.109392979	0.112550026	0.219880348	0.12175153	0.045740322	0.503810408	0.136189215	0	0.149708448	0.273010344	0	0.072396278	0.005184712	0.031775059	0.07193986	0	0	0	0.031090382	0.000714687	0.09510761	0.106327719	0.018281033	0	0	0.006182221	0	0.002092432	0.187540789	0	0.206157592	0.375951763	0	0.099694056	0.007139663	0.043756179	0.099065541	0	0	0	0.042813337	0.000984167	0.130968934	0.146419703	0.025174088	0	0	0.008513292	0
TCGA-DD-A1EB	0.093975702	0.112770352	0.204084647	0.116016504	0.034482975	0.485675535	0.017656668	0	0.00548547	0.189442121	0	0.127707441	0	0.002337088	0.105405034	0	0	0.051094098	0.05164633	0.07410404	0.137245621	0.064359884	0.008919994	0	0.164596211	0	0	0	0.020774601	0	0.006454131	0.222895082	0	0.150258879	0	0.002749787	0.124018163	0	0	0.060116637	0.060766385	0.087189829	0.161481375	0.075724984	0.010495147	0	0.193661715	0	0
TCGA-DD-A1ED	0.101498599	0.112645304	0.221508478	0.127070692	0.048383376	0.508230948	0.042340404	0	0.00962487	0.146557501	0	0.175663556	0	0.015429477	0.044409438	0.010038252	0	0.071932073	0.040775358	0.045226644	0.054079014	0.164199191	0.013446929	0	0.123855431	0.035816156	0	0.006605706	0.058271452	0	0.013246334	0.201701392	0	0.241758923	0	0.021234989	0.061118984	0.013815256	0	0.098997316	0.056117541	0.062243672	0.074426845	0.225980964	0.018506486	0	0.170457415	0.049292383	0
TCGA-DD-A1EE	0.098796966	0.111424372	0.192699552	0.117603659	0.050240088	0.502596864	0.007381522	0	0	0	0.01719829	0.20256982	0	0.005204429	0.053969685	0	0.040524113	0.067476087	0.073697988	0.088851756	0.036686951	0.299785579	0.000283585	0	0.095255777	0	0.006683551	0.004430868	0.008460456	0	0	0	0.019712108	0.232178795	0	0.005965143	0.061858259	0	0.046447391	0.077338848	0.084470185	0.10183893	0.042049364	0.343604268	0.000325036	0	0.109179006	0	0.007660464
TCGA-DD-A1EF	0.11310172	0.131813306	0.207679729	0.117437378	0.042616654	0.51695219	0.11943595	0	0.018221391	0.111327423	0	0.171938583	0	0.035788293	0.169228133	0	0	0.029194476	0	0.108915703	0.054043923	0.073541842	0.074137968	0	0.034226316	0	0	0	0.180440086	0	0.027528305	0.168189977	0	0.259759417	0	0.054067831	0.255664553	0	0	0.044106098	0	0.164546426	0.081647863	0.111104708	0.112005315	0	0.051708045	0	0
TCGA-DD-A1EG	0.108423025	0.122037267	0.21626491	0.126268117	0.046343182	0.5334721	0.04562147	0	0.123784032	0.072944534	0	0.087669211	3.06E-05	0.018800075	0.107511933	0	0	0.026616507	0.010108615	0.195316831	0.103188647	0.13550338	0.036246652	0	0.036657549	0	0	0	0.071367593	0	0.19364059	0.114110215	0	0.13714465	4.78E-05	0.029409752	0.168185458	0	0	0.041637326	0.015813333	0.305542369	0.161422359	0.211973661	0.056702168	0	0.057344952	0	0
TCGA-DD-A1EH	0.107413159	0.117679494	0.20527319	0.119084461	0.042387257	0.500704031	0.036701356	0	0.050475966	0.089297516	0	0.289047272	0	0.007880129	0.039826973	0	0	0.055954914	0.00622433	0.09930774	0.079337322	0.172244555	0.009235611	0	0.059253356	0	0	0.00521296	0.047869126	0	0.065835181	0.11646965	0	0.377000799	0	0.010277955	0.05194583	0	0	0.072981306	0.008118317	0.129525863	0.103478693	0.224656453	0.012045894	0	0.077283423	0	0
TCGA-DD-A1EI	0.100167091	0.121462717	0.211390503	0.121411946	0.052261662	0.507465863	0.024804303	0	0.009250956	0.067636088	0	0.181303013	0	0	0.144588424	0.009634642	0	0.065862669	0.008006231	0.120575537	0.056540843	0.19807913	0.024858283	0	0.07877122	0	0	0.010088659	0.036218543	0	0.013507985	0.098760305	0	0.264733539	0	0	0.211123933	0.014068232	0	0.096170809	0.011690473	0.176060993	0.082559342	0.28922955	0.036297362	0	0.115019511	0	0
TCGA-DD-A1EJ	0.100645135	0.119672333	0.193528699	0.118613906	0.057814875	0.514436154	0	0.003138107	0.015964161	0.099478942	0	0.087855473	0	0.021420858	0.076680995	0	0	0.045636279	0.035184047	0.110455001	0.103449536	0.352100888	0.009290155	0	0.025092655	0	0	0.014252903	0	0.003824238	0.019454644	0.121229506	0	0.107064624	0	0.02610442	0.093446904	0	0	0.055614419	0.042876859	0.134605424	0.12606825	0.429085953	0.0113214	0	0.030579036	0	0
TCGA-DD-A1EK	0.09735513	0.109964938	0.205382552	0.126398526	0.061307573	0.504507342	0	0.009040346	0.003557389	0.076867476	0	0.196228733	0	0	0.023668998	0	0	0.069754087	0.012555641	0.138404698	0.049622153	0.2418849	0.000966571	0	0.131564149	0	0	0.04588486	0	0.011786876	0.004638153	0.100220438	0	0.255844614	0	0	0.030859832	0	0	0.090945944	0.016370146	0.180453167	0.064697766	0.315371495	0.001260223	0	0.171534405	0	0
TCGA-DD-A1EL	0.10168113	0.111170498	0.204102034	0.121411163	0.047062355	0.515282513	0.005117743	0	0.003710761	0.017813062	0	0.056771512	0.003300289	0.01192399	0.111339201	0.001878314	0	0.002243657	0.004960899	0.378729162	0.041378227	0.160294556	0.099119795	0	0.09091331	0	0.008737427	0.001768092	0.006785485	0	0.004920003	0.023617882	0	0.07527189	0.004375769	0.015809712	0.14762179	0.002490409	0	0.002974808	0.006577528	0.502147276	0.054862329	0.212530438	0.131420393	0	0.120539625	0	0.01158473
TCGA-DD-A39X	0.103533656	0.11457442	0.205795967	0.113601646	0.047525136	0.505140947	0.024362161	0	0.004373515	0.078920782	0	0.189275022	0	0	0.152991728	0	0	0.037986968	0.006519853	0.113417004	0.038344505	0.221314234	0.087748544	0	0.044745683	0	0	0	0.030789963	0	0.005527439	0.099743529	0	0.239214035	0	0	0.193357623	0	0	0.048009588	0.008240075	0.14334136	0.048461459	0.279706589	0.11090044	0	0.056551547	0	0
TCGA-DD-A39Y	0.104067554	0.115283611	0.192276266	0.115456302	0.036267169	0.508884178	0	8.97E-05	0.002037427	0.072203664	0	0.126439016	0	0	0.261741747	0	0	0.069810643	0.000837853	0.062336027	0.030868842	0.188936759	0.155106155	0	0.02959221	0	0	0	0	0.000102511	0.002329494	0.08255414	0	0.14456419	0	0	0.299262719	0	0	0.079818076	0.00095796	0.071271966	0.035293924	0.216021054	0.177340795	0	0.033834287	0	0
TCGA-DD-A3A6	0.101057264	0.131181858	0.24116514	0.119197908	0.064831525	0.51542658	0.039667166	0	0.112535016	0.179234896	0	0.128879521	0	0.031195173	0.158322323	0.028535463	0	0.130698621	0.009119892	0	0.013784867	0.110733283	0.009884348	0	0.047409432	0	0	0	0.058417847	0	0.165730352	0.263959285	0	0.189800909	0	0.04594114	0.233161332	0.042024185	0	0.192479898	0.013430867	0	0.020300978	0.163076939	0.014556682	0	0.069819884	0	0
TCGA-DD-A3A7	0.095879616	0.113796233	0.197473853	0.115176869	0.038272581	0.483794776	0.052176551	0	0.007231397	0.079853226	0	0.141156982	0	0.018200486	0.245136776	0	0.030302032	0.051050691	0	0.134442472	0.074367476	0.104592422	0	0	0.06148949	0	0	0	0.059943034	0	0.00830779	0.091739383	0	0.162168208	0	0.020909629	0.281625401	0	0.034812492	0.05864959	0	0.154454243	0.085437079	0.12016101	0	0	0.070642205	0	0
TCGA-DD-A3A8	0.093027276	0.10953932	0.203818486	0.116134196	0.029152218	0.485634255	0.014315405	0	0.009506148	0.061345778	0	0.107829171	0	0	0	0	0	0.085160046	0.038996213	0.138560319	0.18967709	0	0.010843492	0	0.343766338	0	0	0	0.015845355	0	0.010522111	0.06790207	0	0.119353347	0	0	0	0	0	0.094261474	0.04316391	0.153368868	0.209948712	0	0.012002384	0	0.380506152	0	0
TCGA-DD-A4NA	0.115568976	0.119214337	0.210193458	0.13180778	0.051320932	0.524449405	0.046612754	0	0.041374049	0.02357482	0	0.165070326	0.004988407	0	0.09922019	0	0	0.067562559	0	0.195700907	0.065692815	0.231221563	0	0	0.031348636	0	0	0.027632975	0.069010433	0	0.061254502	0.034902648	0	0.244387505	0.007385363	0	0.146896025	0	0	0.100026732	0	0.289736246	0.097258566	0.342324768	0	0	0.046411825	0	0
TCGA-DD-A4NE	0.098958629	0.110376295	0.19629156	0.115764227	0.043305864	0.484417152	0.108257361	0	0.050526463	0	0	0.140292461	0	0.093676233	0	0.008221946	0	0.090558314	0.05963595	0.040627611	0.108786651	0.242503116	0	0	0.056913894	0	0	0	0.121945811	0	0.05691521	0	0	0.158031543	0	0.105520992	0	0.009261559	0	0.102008832	0.067176533	0.045764712	0.122542025	0.27316608	0	0	0.064110291	0	0
TCGA-DD-A4NF	0.097838049	0.107674766	0.20490365	0.115721583	0.03867663	0.486409121	0.00136139	0.011749249	0.021786621	0	0	0.161773818	0	0.000985896	0	0	0	0.121596732	0.061629892	0.029662896	0.001966529	0.243973361	0	0.007730114	0.32001706	0	0	0.015766443	0.001526615	0.013175196	0.024430754	0	0	0.181407495	0	0.001105549	0	0	0	0.136354317	0.069109603	0.033262933	0.002205197	0.273583185	0	0.008668279	0.358855926	0	0
TCGA-DD-A4NG	0.095350765	0.122306712	0.203526096	0.120140309	0.042670414	0.494404075	0.010854768	0	0.005743161	0.07002086	0	0.360741819	0	0.022595686	0.119008704	0	0	0.038153728	0	0.121065185	0.067317174	0.131404157	0.023715509	0	0.024898423	0	0	0.004480824	0.01413552	0	0.007478978	0.091184011	0	0.46977266	0	0.029425021	0.154977972	0	0	0.049685336	0	0.157656005	0.08766316	0.171119835	0.0308833	0	0.032423739	0	0
TCGA-DD-A4NH	0.103870424	0.135373996	0.185392449	0.148632711	0.04956469	0.508704944	0	0.00285473	0.014023298	0.043497278	0	0.118990211	0	0.006243094	0.093542405	0	0.007567512	0.004060435	0	0.227827779	0.027072104	0.008528123	0.176497106	0	0.030609837	0	0	0.23868609	0	0.004694764	0.023062103	0.071533723	0	0.195686102	0	0.01026712	0.153835752	0	0.012445199	0.006677613	0	0.374675612	0.0445216	0.014024978	0.290259429	0	0.050339601	0	0
TCGA-DD-A4NI	0.101214961	0.12275214	0.217413971	0.118963884	0.046271937	0.499710537	0.057685989	0	0.013456146	0.217638167	0	0.247040284	0	0.037575192	0.073686144	0	0	0.014566004	0.023585867	0.005407753	0.120110989	0.156154051	0.009639427	0	0.023453988	0	0	0	0.082693509	0	0.019289535	0.311986742	0	0.354135005	0	0.053864457	0.10562991	0	0	0.02088053	0.033810603	0.007752074	0.172180444	0.223848575	0.013818227	0	0.033621553	0	0
TCGA-DD-A4NJ	0.106540642	0.123953508	0.206577719	0.126297535	0.053977665	0.522791279	0.052714964	0	0.043617454	0.044743984	0	0.229899427	0.007607084	0	0.036354039	0	0.018025796	0	0.024159427	0.014440756	0.100648083	0.201728028	0.182640275	0	0.039201689	0	0	0.004218995	0.084105938	0	0.069590997	0.071388359	0	0.366801106	0.01213699	0	0.058002327	0	0.028759888	0	0.038546006	0.023040011	0.160582514	0.32185406	0.291399834	0	0.06254571	0	0
TCGA-DD-A4NK	0.096324809	0.113140621	0.203348015	0.113533866	0.04416568	0.490383411	0.029758997	0	0.002063604	0.146189133	0	0.08962495	0	0.042990765	0.015361681	0	0.127004812	0.00478151	0.013398522	0.025078324	0.096889627	0.335365866	0.010737278	0	0.060754933	0	0	0	0.034521613	0	0.002393862	0.169585178	0	0.103968488	0	0.049870988	0.017820158	0	0.147330607	0.00554674	0.015542816	0.029091848	0.112395801	0.389037673	0.012455667	0	0.070478126	0	0
TCGA-DD-A4NL	0.095698606	0.115484918	0.204112511	0.118046242	0.043893718	0.489285039	0.045061948	0	0.004967175	0.086208588	0	0.235236218	0	5.02E-05	0.075253308	0	0	0.041386108	0	0.081966862	0.040128726	0.328924146	0	0	0.060816768	0	0	0	0.054411491	0	0.005997774	0.104095317	0	0.284043496	0	6.06E-05	0.090867013	0	0	0.049972979	0	0.098973509	0.048454714	0.397169981	0	0	0.073435152	0	0
TCGA-DD-A4NO	0.095299708	0.119767049	0.20038198	0.117551122	0.048506388	0.498012258	0.037609351	0	0	0.046781417	0	0.339395586	0	0	0.065766939	0	0	0.013929173	0.022927924	0.036731944	0.136459514	0.13449177	0.022877855	0	0.142992905	0	3.56E-05	0	0.046542967	0	0	0.057893739	0	0.420014627	0	0	0.081389026	0	0	0.017237869	0.028374156	0.045457143	0.16887371	0.166438555	0.028312195	0	0.176959024	0	4.41E-05
TCGA-DD-A4NP	0.09361266	0.112913694	0.202654795	0.114293951	0.042170511	0.484027581	0.05041839	0	0.042926461	0.07572095	0	0.079024397	0	0.00793483	0.024706083	0	0.047893296	0.045575533	0.01838287	0	0.026343372	0.255554119	0	0	0.311231149	0	0	0.014288549	0.058226217	0	0.049574083	0.08744715	0	0.09126217	0	0.009163623	0.028532085	0	0.055310085	0.052633392	0.021229654	0	0.030422925	0.295129408	0	0	0.359428623	0	0
TCGA-DD-A4NQ	0.0996941	0.110741585	0.202325496	0.130290895	0.048421808	0.508551031	0	0.014751515	0.003129501	0.063907485	0	0.093613749	0.011276063	0	0.145802243	0	0.018446892	0.006019111	0.043862414	0.201760281	0.090309208	0.20287372	0.002276651	0	0.011123731	0	0.03090407	0.059943366	0	0.019258073	0.004085557	0.083431093	0	0.12221256	0.014720877	0	0.190344533	0	0.024082381	0.007857937	0.057262293	0.263397638	0.117898489	0.264851231	0.002972163	0	0.014522009	0	0.040345201
TCGA-DD-A4NR	0.10572148	0.130998536	0.250499654	0.134177508	0.070198976	0.538350709	0.050040215	0	0.009523392	0.191168313	0	0.128480379	0.045563523	0.069763993	0.127263078	0	0	0.039869353	0.018396211	0.058003013	0.04385764	0.186650261	0.023069601	0	0	0	0	0.008351027	0.107708572	0	0.020498533	0.411478368	0	0.276546337	0.098072761	0.150162825	0.273926169	0	0	0.0858164	0.039596745	0.124848018	0.094400948	0.401753531	0.049655936	0	0	0	0
TCGA-DD-A4NS	0.102032857	0.131157803	0.235571341	0.130881382	0.060674682	0.521370566	0.055618099	0	0.061012859	0.225046232	0	0.138149178	0	0.039830368	0.08176952	0	0	0.025252693	0.017130942	0.087165035	0.075638692	0.128477124	0.035173181	0	0.026332168	0	0	0.003403909	0.111834596	0	0.12268216	0.452513749	0	0.27778471	0	0.080089274	0.164418802	0	0	0.05077708	0.034446197	0.175267883	0.152091186	0.25833654	0.070724793	0	0.052947645	0	0
TCGA-DD-A4NV	0.095794175	0.117599945	0.21104524	0.119822056	0.046485737	0.499714606	0.021992652	0	0.013289209	0.100873711	0	0.26170125	0	0.01458671	0.068732789	0	0.048500605	0.00198601	0.03855334	0.08719109	0.083894384	0.210641337	0.016875126	0	0.026439693	0	0	0.004742095	0.030764074	0	0.0185894	0.141105599	0	0.366076665	0	0.020404389	0.096145777	0	0.067844306	0.002778099	0.053929731	0.121965881	0.117354335	0.294652311	0.023605503	0	0.036984748	0	0
TCGA-DD-A73A	0.102004132	0.123966444	0.215132499	0.119949775	0.040043195	0.50248165	0	0	0.002108225	0.212999409	0	0.252866512	0	0.006190314	0.131731914	0	0	0.058375797	0.032987371	0.054782248	0.051585936	0.121902518	0.041158042	0	0.031456847	0	0.000539577	0.00131529	0	0	0.002725052	0.275319117	0	0.326850601	0	0.008001486	0.170274248	0	0	0.075455482	0.042638869	0.070810526	0.066679032	0.157568952	0.053200128	0	0.040660542	0	0.000697448
TCGA-DD-A73B	0.095549029	0.103939378	0.202761056	0.114069203	0.046395739	0.481349437	0.004019421	0	0	0.008592728	0	0.197275917	0	0	0.03479264	0	0	0.132576993	0.021973548	0.113937433	0.011144049	0.14378359	0	0	0.304925886	0	0	0.026977795	0.004456228	0	0	0.009526535	0	0.218714714	0	0	0.038573701	0	0	0.146984688	0.024361505	0.12631949	0.01235512	0.159409153	0	0	0.338063455	0	0
TCGA-DD-A73C	0.094146671	0.116272151	0.217262734	0.116207454	0.052897721	0.493467238	0.032519416	0	0.001365536	0.321524811	0	0	0	0.029315806	0.047935725	0	0.073918631	0.025392879	0.0240409	0.034331262	0.041641814	0.286830464	0.007511199	0	0.073495308	0	0	0.000176248	0.040160353	0	0.001686389	0.397072011	0	0	0	0.036204005	0.059198961	0	0.091286951	0.031359327	0.029689679	0.04239792	0.051426198	0.354225694	0.00927607	0	0.090764161	0	0
TCGA-DD-A73D	0.094412357	0.106123395	0.192605929	0.111300283	0.030030772	0.481787099	0.042312439	0	0.026421754	0.053772038	0	0.118331218	0	0.007849522	0.042452085	0	0.035555167	0.058211322	0.030468875	0.077680581	0.15786388	0.184413996	0.03488672	0	0.122882451	0	0	0.006897953	0.044312686	0	0.027670797	0.056314018	0	0.123925121	0	0.008220594	0.044458934	0	0.037235976	0.060963161	0.031909239	0.081352796	0.165326621	0.193131848	0.036535929	0	0.128691505	0	0
TCGA-DD-A73E	0.096181228	0.110843293	0.193950409	0.113313327	0.02801125	0.488812523	0.060180907	0	0.00714322	0.062393749	0	0.044113808	0	0	0	0.035851509	0	0.058846153	0	0.058922667	0.059248165	0.163292724	0.014050527	0.014401036	0.421555535	0	0	0	0.065609198	0	0.007787536	0.068021638	0	0.048092854	0	0	0	0.039085299	0	0.06415405	0	0.064237466	0.064592324	0.178021657	0.015317878	0.015700003	0.459579661	0	0
TCGA-DD-A73G	0.098045705	0.118372779	0.190921765	0.114485371	0.047742706	0.498828557	0.004969628	0	0.037530012	0.069699892	0	0.062995868	0	0.014913248	0.162969059	0	0	0.058278442	0.014636333	0	0.022298404	0.459271015	0.002877023	0	0.089561075	0	0	0	0.00569317	0	0.042994109	0.07984769	0	0.072167609	0	0.017084509	0.18669617	0	0	0.066763359	0.016767277	0	0.02554489	0.526137538	0.003295897	0	0.102600516	0	0
TCGA-DD-AA3A	0.118857286	0.129626755	0.190387252	0.127023306	0.034967349	0.521781919	0	0.020350126	0.028043232	0.082248153	0	0.13799981	0	0.014040801	0.059413301	0	0	0.14221585	0.013912153	0.250602113	0.054979934	0.077756939	0.049449434	0	0.056298276	0	0.005273747	0.007416131	0	0.026458183	0.036460362	0.106934802	0	0.179420227	0	0.018255124	0.077246107	0	0	0.184901706	0.018087863	0.325819929	0.071482071	0.101095557	0.064291601	0	0.073196112	0	0.006856654
TCGA-ED-A459	0.108851747	0.114762589	0.197898371	0.121510577	0.048743799	0.510723621	0	0.019419502	0.009263835	0.052647128	0	0.127926087	0	0.014025345	0.076755967	0	0	0.103086959	0.015746699	0.200725003	0.030843813	0.259681444	0.012135718	0	0	0.026253208	0.034987859	0.016501433	0	0.024407118	0.011643116	0.066168777	0	0.160782042	0	0.017627551	0.096469621	0	0	0.129563345	0.01979101	0.252278301	0.038765598	0.326376845	0.015252601	0	0	0.032995963	0.043973981
TCGA-ED-A4XI	0.100430246	0.121776294	0.218553784	0.122358869	0.055089019	0.509927839	0.034181961	0	0.008930306	0.183947711	0	0.129929634	0	0.009979946	0.077727832	0	0	0.024003578	0.045964736	0.046621948	0.153866697	0.196550061	0.052957251	0	0.035338339	0	0	0	0.051418152	0	0.013433397	0.276703009	0	0.195446415	0	0.015012316	0.116921949	0	0	0.036107338	0.06914237	0.07013098	0.231453698	0.295660071	0.079660848	0	0.053157631	0	0
TCGA-ED-A5KG	0.156346772	0.179788156	0.266513947	0.140366188	0.049509865	0.562740746	0.149140141	0	0.08468564	0.185445014	0	0.164639766	0.002198683	0.059638116	0.151383219	0	0	0.006432178	0	0.068354491	0.061759068	0.056028084	0	0	0.010295599	0	0	0	0.573914014	0	0.325883262	0.713620702	0	0.633558935	0.008460867	0.229496569	0.582545718	0	0	0.024752001	0	0.26303851	0.237658315	0.215604614	0	0	0.039619035	0	0
TCGA-ED-A627	0.107887483	0.124601529	0.252753366	0.136501552	0.063583784	0.522678876	0.042272958	0	0.046259937	0.232368273	0	0.27221447	0	0.015870854	0.007748929	0	0	0.052307502	0.019808182	0.025947713	0.127923765	0.112108001	0.017892997	0	0	0.019548454	0	0.007727965	0.084078165	0	0.092008007	0.46216539	0	0.541416885	0	0.031566097	0.015412115	0	0	0.104036221	0.039397187	0.051608314	0.254432053	0.222975527	0.035588008	0	0	0.038880604	0
TCGA-ED-A66X	0.107424785	0.12507032	0.207739528	0.124898997	0.070484002	0.522484882	0.19562536	0	0.070861403	0.049320467	0	0.121193474	0	0.012184904	0.107065273	0	0.026211896	0	0.011116948	0.156042387	0.010996616	0.214443537	0	0	0.024937737	0	0	0	0.308279252	0	0.111668038	0.077722421	0	0.190984611	0	0.01920177	0.168720468	0	0.041306421	0	0.017518815	0.245901811	0.017329187	0.337934167	0	0	0.039298518	0	0
TCGA-ED-A66Y	0.101035033	0.126864974	0.17882715	0.11480237	0.031198792	0.488620778	0.065590193	0	0.027533473	0.062821844	0	0.097882386	0	0.049390176	0.148850169	0	0	0.02926296	0	0.246638011	0.042922261	0.18602328	0.002122892	0	0.040962356	0	0	0	0.074453383	0	0.031254066	0.071310947	0	0.111109213	0	0.05606426	0.168964262	0	0	0.033217258	0	0.279966156	0.048722337	0.211160568	0.002409758	0	0.046497591	0	0
TCGA-ED-A7PX	0.110396058	0.129904045	0.197563613	0.127063813	0.055031651	0.520387307	0.00720245	0	0.014997128	0.058925441	0	0.131809631	0	0.00626606	0.103244709	0	0	0.059039327	0.048094337	0.217710473	0.049990657	0.203512752	0	0.025233325	0.059994144	0	0	0.013979568	0.009983954	0	0.020788846	0.081681768	0	0.182712995	0	0.00868594	0.143116628	0	0	0.081839636	0.066667817	0.301787754	0.069296473	0.282107037	0	0.034978144	0.083163192	0	0
TCGA-ED-A7PY	0.103087631	0.121614245	0.191785608	0.113736436	0.03628727	0.492402348	0.060780418	0	0.040316829	0.136516723	0	0.066371536	0	0.061675408	0.192116997	0	0.019703502	0.059528517	0.020308774	0.03397224	0.090873298	0.095387254	0.067635138	0	0.054813363	0	0	0	0.069230158	0	0.045921706	0.155495383	0	0.075598558	0	0.070249571	0.21882525	0	0.022442698	0.067804218	0.023132116	0.038695087	0.103506574	0.108648064	0.077037828	0	0.06243356	0	0
TCGA-ED-A7PZ	0.097980229	0.110585922	0.189419511	0.114581767	0.044355188	0.486764714	0	0.059229661	0	0.10372939	0	0.100072305	0	0	0.031270627	0	0	0.064723956	0.003046806	0.334990861	0.036692171	0.253446278	0.004085204	0.008712742	0	0	0	0	0	0.065602028	0	0.114889368	0	0.110838827	0	0	0.034634953	0	0	0.07168744	0.003374604	0.371031668	0.040639787	0.280713912	0.004524721	0.009650123	0	0	0
TCGA-ED-A7XO	0.102326805	0.1145528	0.21518076	0.127788014	0.046630674	0.504065299	0.146091299	0	0.2170965	0.094253578	0	0.212829992	0	0.003674216	0.036315773	0	0	0.050004786	0.022295775	0	0.048517841	0.043522201	0	0	0	0.095939941	0.004936023	0.024522076	0.211037623	0	0.313608886	0.136154934	0	0.30744566	0	0.005307624	0.052460307	0	0	0.072234906	0.032207581	0	0.070086925	0.062870423	0	0	0	0.138590986	0.007130381
TCGA-ED-A7XP	0.103722847	0.117344904	0.212694956	0.119342237	0.050912619	0.508986767	0.055277916	0	0.013870422	0.117633156	0	0.07003017	0	0.002292719	0.125047498	0	0.006579254	0.035943781	0.008390668	0.134165126	0.095195448	0.234275386	0.061952882	0	0.039345575	0	0	0	0.075948427	0	0.0190571	0.161620658	0	0.096217109	0	0.003150054	0.171807504	0	0.009039486	0.049384525	0.011528257	0.184334559	0.130792639	0.321879845	0.085119417	0	0.054058379	0	0
TCGA-ED-A82E	0.117310626	0.132473063	0.192013538	0.125020475	0.051873421	0.508486643	0.100954773	0	0.120139605	0.050736152	0	0.253857026	0	0.00511178	0.107138889	0	0	0.128675794	0.022654285	0.060172575	0	0.0858132	0	0.010557323	0.049951654	0	0	0.004236944	0.128547683	0	0.152976103	0.064603332	0	0.323241105	0	0.00650893	0.136422038	0	0	0.163845399	0.028846143	0.076618914	0	0.109267622	0	0.013442845	0.063604416	0	0
TCGA-ED-A8O5	0.103402745	0.116980812	0.20931726	0.117590877	0.034045511	0.49510084	0.038107227	0.000600897	0.008980716	0.094527999	0	0.435115064	0	0.017539134	0.053623891	0	0.051540599	0	0.024595466	0.083870844	0.046253155	0.088703008	0.009110437	0	0.046116574	0	0	0.001314989	0.048076921	0.000758105	0.01133027	0.119258618	0	0.548950806	0	0.02212776	0.067653089	0	0.065024762	0	0.031030185	0.105813315	0.058354005	0.11190968	0.011493929	0	0.058181691	0	0
TCGA-ED-A8O6	0.101091838	0.120962637	0.195350084	0.115867661	0.046389916	0.50351343	0.014108611	0	0.015505311	0.134593297	0	0.095295682	0	0.024320508	0.270439964	0	0	0.035806209	0.003084693	0.087364559	0.074640553	0.133372619	0.08078024	0	0.030687755	0	0	0	0.01812492	0	0.01991922	0.17290808	0	0.122423581	0	0.031243847	0.347426329	0	0	0.045999191	0.003962815	0.112234699	0.09588854	0.171339911	0.103776017	0	0.039423663	0	0
TCGA-ED-A97K	0.112440656	0.136852864	0.2037064	0.134502543	0.056136779	0.527509225	0.057574513	0	0.067184631	0.069547838	0	0.231805829	0	0.015390641	0.126076942	0	0	0.040967909	0.017346417	0.175992518	0.044454108	0.126889859	0.005498201	0	0	0.012193756	0	0.009076838	0.103770799	0	0.121091824	0.125351208	0	0.417800773	0	0.027739689	0.227237788	0	0	0.073839489	0.031264729	0.317204319	0.080122923	0.228702969	0.009909815	0	0	0.021977708	0
TCGA-FV-A3I1	0.104399476	0.13073867	0.196961044	0.123994585	0.045079925	0.520692345	0.061670304	0	0.019242168	0.037414794	0	0.090796563	0.005770778	0.056676813	0.161408384	0	0	0.026557396	0.004773763	0.20619495	0.131047854	0.101944374	0.059449478	0	0.036263512	0	0	0.000788869	0.091890093	0	0.028671249	0.055748856	0	0.135288853	0.008598585	0.084449683	0.240502	0	0	0.039571097	0.007113011	0.307234957	0.195264151	0.151899333	0.088581014	0	0.054033421	0	0
TCGA-FV-A3R2	0.100011641	0.120009813	0.199176709	0.120715317	0.044309918	0.496379684	0	0	0.003047546	0.159402062	0	0.145690342	0	0.008165877	0.130233241	0	0.010753166	0.004501891	0.000897986	0.081864096	0.128049492	0.214895771	0.016738119	0.045184939	0.028449822	0	0	0.02212565	0	0	0.003683431	0.192662067	0	0.17608933	0	0.009869726	0.157407031	0	0.012996866	0.005441233	0.001085355	0.098945432	0.154767633	0.259734805	0.020230608	0.054612993	0.034386014	0	0
TCGA-G3-A6UC	0.095381613	0.111960604	0.200073024	0.114408529	0.035373985	0.48620528	0.006096283	0	0.005690654	0.057060941	0	0.100670403	0	0.001868532	0.039645816	0	0.113472299	0.0872094	0.019624118	0.105412171	0.074499089	0.269993302	0.018034966	0	0.100722026	0	0	0	0.006766512	0	0.006316288	0.063334258	0	0.111738173	0	0.00207396	0.044004503	0	0.125947517	0.096797258	0.021781607	0.117001254	0.082689568	0.299676542	0.020017742	0	0.111795471	0	0
TCGA-G3-A7M5	0.093067412	0.110205763	0.208325623	0.119207307	0.037508208	0.489327462	0	8.20E-05	0.006859439	0.155466844	0	0.170964871	0	0.078645366	0.093478005	0	0.015796994	0.06796937	0.0081805	0.044303926	0.067318692	0.2147024	0.001773753	0	0.034509952	0	0	0.039947864	0	9.64E-05	0.008062386	0.182731208	0	0.200947138	0	0.092437477	0.109871328	0	0.018567327	0.079889221	0.009615121	0.052073546	0.079124433	0.252354957	0.002084818	0	0.040561994	0	0
TCGA-G3-A7M7	0.096772085	0.115784329	0.193036872	0.117490839	0.036905434	0.493917506	0.044923168	0	0.055315068	0.057614876	0	0.17162133	0	0.001008296	0.158626231	0	0.017369908	0.055300244	0.000700419	0.160815472	0.047501019	0.155036815	0.053864827	0	0.020302326	0	0	0	0.051288394	0	0.063152737	0.065778408	0	0.195938596	0	0.001151163	0.181102203	0	0.019831074	0.063135813	0.000799663	0.18360164	0.054231505	0.177004197	0.06149701	0	0.023178991	0	0
TCGA-G3-A7M8	0.094281234	0.106460601	0.203990672	0.116655341	0.050302325	0.495234772	0.028248305	0	0.028847107	0.035329074	0	0.052687547	0	0.021680352	0.029105221	0	0.002659469	0.040158078	0.023674843	0.201254161	0.001363795	0.464036579	0.000863435	0	0.067981517	0	0	0.002110518	0.033069282	0	0.033770279	0.041358486	0	0.06167943	0	0.025380414	0.034072443	0	0.003113345	0.047011628	0.027715294	0.235601061	0.001596546	0.543231056	0.001010792	0	0.079583535	0	0
TCGA-G3-A7M9	0.106709406	0.125044969	0.203021087	0.126903513	0.047756234	0.518322781	0.154513094	0	0.025854783	0.158945739	0	0.025669875	0	0.0495241	0.124557898	0	0	0	0.00555836	0.387947767	0.04002247	0	0.002087055	0	0.024501037	0	0	0.000817819	0.260127609	0	0.043527332	0.267590105	0	0.043216035	0	0.083375365	0.209697103	0	0	0	0.009357672	0.653122154	0.067379076	0	0.003513623	0	0.04124826	0	0
TCGA-G3-AAUZ	0.100115358	0.120051931	0.210859647	0.117538167	0.043987976	0.502860796	0.011138373	0.003546895	0.087269438	0.114181625	0	0.235502369	0	0.034916629	0.104523564	0	0	0.059845323	0.011255907	0.004241806	0.110166938	0.167386736	0.011302071	0	0.044722326	0	0	0	0.014477682	0.004610262	0.113433006	0.148413524	0	0.306106492	0	0.04538471	0.135859956	0	0	0.077787081	0.014630453	0.005513509	0.143195225	0.217569643	0.014690456	0	0.058130176	0	0
TCGA-G3-AAV0	0.095222669	0.117673702	0.197573225	0.112848493	0.03369779	0.483473545	0.044930215	0	0.03022192	0.160894827	0	0.07284971	0	0.078489033	0.16211525	0	0.012494248	0.070137386	0.01299	0.013909557	0.133095836	0.144145279	0.02404699	0	0.03967975	0	0	0	0.051501959	0	0.034642346	0.184428199	0	0.083505114	0	0.089969276	0.185827127	0	0.014321726	0.08039607	0.01488999	0.015944046	0.152563173	0.16522877	0.027564236	0	0.04548353	0	0
TCGA-G3-AAV1	0.100760859	0.111054759	0.204201366	0.116986146	0.04604164	0.496957499	0.033358237	0	0	0	0	0.152194838	0	0	0.101689037	4.31E-05	0	0.043914133	0.014620811	0.127050848	0.073988288	0.23210292	0.187163224	0	0.013791453	0	0.020083111	0	0.039776452	0	0	0	0	0.181477533	0	0	0.121254281	5.14E-05	0	0.05236333	0.017433894	0.151495773	0.088223834	0.276760145	0.223173932	0	0.016444965	0	0.023947155
TCGA-G3-AAV2	0.093558305	0.109985651	0.202629046	0.114105461	0.039688242	0.488983378	0.008822936	0.007920549	0.004781448	0.033033506	0	0.109985492	0	0.009002828	0.070050735	0	0.050917775	0.080678259	0.064293488	0.021684903	0.026368087	0.179734745	0.008718654	0	0.309483076	0	0	0.014523519	0.01020416	0.009160505	0.00552998	0.038204876	0	0.127203633	0	0.010412213	0.081017122	0	0.058888912	0.093308377	0.074358583	0.025079658	0.03049599	0.207872077	0.010083552	0	0.357932406	0	0
TCGA-G3-AAV5	0.101561589	0.114833832	0.197917727	0.114975077	0.042062148	0.489511041	0.119719761	0	0.001077691	0.155174462	0	0.011519063	0	0.026745492	0.133327679	0	0	0.027040556	0.032657036	0.065844668	0.075132496	0.323745996	0.002114098	0	0.025901001	0	0	0	0.141439721	0	0.001273209	0.183326733	0	0.013608891	0	0.031597749	0.157516434	0	0	0.031946344	0.038581785	0.077790428	0.088763286	0.382481081	0.002497645	0	0.030600047	0	0
TCGA-G3-AAV6	0.103994777	0.123342918	0.192748226	0.115738152	0.036663485	0.504691644	0.030930783	0	0.007548304	0.130085067	0	0.167167184	0	0.020517422	0.123462732	0	0	0.051832347	0	0.284370999	0.026348874	0.06906187	0.017558383	0	0.069590282	0	0	0.001525754	0.038668068	0	0.0094365	0.162625635	0	0.208983783	0	0.025649821	0.154346733	0	0	0.064798123	0	0.35550594	0.032940001	0.086337584	0.021950584	0	0.086998177	0	0
TCGA-G3-AAV7	0.103689122	0.12147183	0.199104058	0.133890923	0.060511107	0.52728102	0	0.028367398	0	0.028045121	0	0.089753311	0	0.043762896	0.073481088	0	0	0.016433729	0	0.486863503	0.040878786	0.147214729	0.004141478	0	0.041057961	0	0	0	0	0.043986127	0	0.043486408	0	0.139170345	0	0.067858191	0.113938842	0	0	0.025481932	0	0.754924368	0.063386127	0.22826929	0.006421723	0	0.063663954	0	0
TCGA-HP-A5MZ	0.100808876	0.136104585	0.217529235	0.127420631	0.058356427	0.522521465	0.023775407	0	0.021960595	0.055287585	0	0.221798605	0	0.026578817	0.110800392	0	0	0.059721223	0.002998109	0.064654553	0.082334248	0.180913771	0.05736991	0	0.090257432	0	0	0.001549353	0.040819152	0	0.037703366	0.094921291	0	0.38079815	0	0.045632228	0.190229258	0	0	0.102533248	0.005147347	0.111003106	0.141356746	0.31060443	0.098496361	0	0.15495978	0	0
TCGA-MR-A520	0.095899937	0.105424505	0.211622525	0.114051582	0.043606098	0.483995539	0.054976397	0	0.012812974	0.146881878	0	0.150152497	0	0	0.059639806	0	0.074632306	0.011038141	0.007781332	0.117345277	0.049889549	0.216447509	0.016034254	0	0.08236808	0	0	0	0.063788806	0	0.014866822	0.170426222	0	0.174221103	0	0	0.069199734	0	0.086595447	0.012807493	0.009028636	0.136155069	0.057886565	0.251142834	0.018604455	0	0.095571223	0	0
TCGA-MR-A8JO	0.10632364	0.134831992	0.227468471	0.128252136	0.053967434	0.524178638	0.003586239	0	0.035169774	0.140406039	0	0.212029702	0	0.022705554	0.172136534	0	0.0010206	0.032373174	0	0.131078023	0.093187816	0.124868189	0.002940778	0	0.028497578	0	0	0	0.005992495	0	0.058767614	0.234614185	0	0.354295131	0	0.037940285	0.28763487	0	0.001705391	0.054094581	0	0.219027358	0.155713983	0.208650915	0.00491395	0	0.047618579	0	0
TCGA-UB-A7MA	0.109774883	0.126486627	0.198942678	0.122847576	0.050950185	0.504420473	0.032966581	0	0.013625202	0.124065364	0	0.15227531	0	0.066748459	0.111106288	0	0	0.089970269	0.01324968	0.047240882	0.07426022	0.131555383	0.088172763	0	0.036004711	0	0	0.018758887	0.045792347	0	0.018926135	0.172333433	0	0.211518559	0	0.092717184	0.154332584	0	0	0.124973521	0.018404515	0.065620115	0.103151422	0.182737471	0.122476689	0	0.050012472	0	0
TCGA-UB-A7MB	0.095969524	0.113126438	0.201951443	0.115553912	0.039209998	0.489238424	0	0	0	0.061518832	0	0.208804292	0	0.060647943	0.035373838	0	0	0.156023679	0.010810782	0.04665305	0.100288023	0.162786727	0	0	0.107201743	0	0	0.049891093	0	0	0	0.070281158	0	0.238544962	0	0.069286226	0.040412248	0	0	0.178246636	0.012350596	0.053297995	0.11457237	0.185972967	0	0	0.122470834	0	0
TCGA-UB-A7MC	0.101639995	0.104083667	0.199457615	0.115736523	0.040147936	0.488011037	0.000581016	0.003921488	0.013832602	0.035619592	0	0.198556073	0	0	0	0	0.030129079	0.028135816	0.046481603	0.044395932	0.177873925	0.179927149	0.030329292	0	0.205284906	0	0.004931527	0	0.000659586	0.004451784	0.015703164	0.040436376	0	0.225406514	0	0	0	0	0.034203389	0.031940581	0.05276724	0.050399528	0.20192755	0.204258428	0.034430677	0	0.233045278	0	0.00559841
TCGA-UB-A7MD	0.102376163	0.120308883	0.212503398	0.130854567	0.048970327	0.523516939	0.050409228	0	0.009310605	0.041400319	0	0.104658854	0	0	0.139983259	0.00945987	0	0.064852944	0.000503331	0.155823602	0.122079767	0.170358894	0.077976336	0	0	0.044026597	0	0.009156393	0.071268476	0	0.013163317	0.058531698	0	0.147966502	0	0	0.197908082	0.013374347	0	0.091688977	0.000711609	0.220303131	0.172596158	0.240853101	0.110242806	0	0	0.062244724	0
TCGA-UB-A7ME	0.112484145	0.137178181	0.21804024	0.120804604	0.040277485	0.518426111	0.026478558	0.003409914	0.036984216	0.171381864	0	0.127704317	0	0.054348496	0.21690059	0	0	0.048613322	0	0.150063271	0.066053473	0.068448588	0.01013757	0	0.016227919	0	0	0.003247902	0.0442081	0.005693129	0.061748148	0.286135923	0	0.213212716	0	0.090739222	0.362133129	0	0	0.081163885	0	0.250542803	0.11028163	0.114280469	0.016925495	0	0.027093828	0	0
TCGA-UB-A7MF	0.115967971	0.122116989	0.2441512	0.126996326	0.047385649	0.5276941	0.156627729	0	0.060050017	0.216608966	0	0	0.001090523	0.024664497	0.068620954	0.009284857	0	0.070214897	0.021912903	0.021370045	0.18675932	0.054903967	0.032396676	0	0.075494648	0	0	0	0.244616571	0	0.093784346	0.338293499	0	0	0.001703147	0.038520284	0.107170184	0.014500816	0	0.109659557	0.034222925	0.033375107	0.2916752	0.085747397	0.050596174	0	0.117905316	0	0
TCGA-UB-AA0U	0.098865322	0.128567779	0.206025411	0.123874352	0.052421483	0.513929326	0.011186614	0	0.010363882	0.081258411	0	0.208674395	0	0.00201257	0.0740949	0	0	0.049576795	0.026769841	0.013585195	0.131998356	0.167751073	0.152576255	0	0.069095058	0	0	0.001056654	0.017229176	0	0.015962037	0.125150958	0	0.321391966	0	0.003099681	0.114118005	0	0	0.076356199	0.04122984	0.020923374	0.203298595	0.258363501	0.234991852	0	0.106417448	0	0
TCGA-UB-AA0V	0.10038199	0.116294021	0.214018535	0.122817816	0.051862138	0.502307071	0.100207325	0	0.02736982	0.079539144	0	0.161305558	0	0.013036396	0.066432472	0	0	0.07536427	0.013724766	0.028656153	0.125610739	0.130341878	0.047596805	0	0.116636791	0	0	0.014177881	0.137604184	0	0.037584097	0.109222743	0	0.221503963	0	0.017901512	0.09122473	0	0	0.103489828	0.018846778	0.039350482	0.172488021	0.178984796	0.065359688	0	0.160165042	0	0
TCGA-WJ-A86L	0.10097335	0.113370117	0.196490566	0.11962594	0.036824636	0.491427849	0.073695083	0	0.051875547	0.036187865	0	0.235717805	0.000570269	0.018332619	0.071883827	0	0.020732768	0.028793757	0	0.304353055	0.127225175	0	0.002298766	0	0.01488913	0	0	0.013444333	0.092744993	0	0.065285186	0.045542295	0	0.296649996	0.000717681	0.023071535	0.090465534	0	0.026092113	0.036236837	0	0.383027208	0.160112418	0	0.002892988	0	0.018737915	0	0
TCGA-ZP-A9CZ	0.1106743	0.121664488	0.218563514	0.121696783	0.050992166	0.520395905	0.015174231	0.001157179	0.07166529	0.120705749	0	0.132620824	0.00043858	0.030969832	0.098796204	0	0	0.023490633	0.009210423	0.053602385	0.163704571	0.121322422	0.103593599	0	0.053244297	0	0	0.000303782	0.025105991	0.001914569	0.118571291	0.199709462	0	0.219423132	0.000725638	0.051240049	0.163459793	0	0	0.038865603	0.015238783	0.088685946	0.270851655	0.200729757	0.171397154	0	0.088093484	0	0
TCGA-ZS-A9CD	0.097471238	0.122196876	0.19980415	0.126689052	0.047411188	0.504111561	0.021193615	0	0.003507382	0.059163122	0	0.229008542	0	0	0.116034737	0	0	0.044712674	0.017215453	0.108797529	0.121927832	0.155229405	0.029193733	0	0.045057071	0	0.012410436	0.036548467	0.026767683	0	0.004429847	0.074723433	0	0.289239375	0	0	0.146552676	0	0	0.056472417	0.021743237	0.137412032	0.153995696	0.196055814	0.036871887	0	0.056907393	0	0.015674467
TCGA-ZS-A9CE	0.093536092	0.107871212	0.188083994	0.112989543	0.033334199	0.474986794	0	0.023885193	0.01922619	0.037728547	0	0.105442804	0	0.018104082	0.01430402	0	0	0.09665796	0.034878239	0.164565059	0.143317678	0	0.021197121	0	0.311630854	0	0.009062254	0	0	0.025599194	0.02060586	0.040435945	0	0.113009373	0	0.019403229	0.015330475	0	0	0.10359413	0.0373811	0.176374238	0.153602147	0	0.022718225	0	0.333993467	0	0.009712561
TCGA-ZS-A9CF	0.097138447	0.113194703	0.218663479	0.119210069	0.036920286	0.505494182	0	0	0.018614349	0.092426502	0	0.242900596	0	0.004696226	0.137529976	0	0.011179195	0.05280656	0.012493541	0.003954739	0.11058818	0.191176641	0.081373054	0	0.040260442	0	0	0	0	0	0.025543053	0.126829852	0	0.333313995	0	0.006444273	0.188721915	0	0.015340358	0.072462422	0.017143936	0.005426787	0.15175174	0.26233715	0.111662047	0	0.055246339	0	0
TCGA-ZS-A9CG	0.094686559	0.1062457	0.210750508	0.120492766	0.03997159	0.494813276	0.089154672	0	0.025056557	0.104072092	0	0.028583386	0	0.023692128	0.013866883	0.048347153	0	0.088095793	0.001030694	0.031643982	0.158613881	0.285096522	0	0	0.092696867	0	0	0.010049389	0.106588776	0	0.029956341	0.124423282	0	0.034172837	0	0.028325099	0.016578537	0.057801389	0	0.105322834	0.001232245	0.03783193	0.189630661	0.340846851	0	0	0.110823643	0	0
[truncated: 70 more columns]
