# Supplementary material for: Hepatitis B-related hepatocellular carcinoma: classification and prognostic model based on programmed cell death genes
Source: Front Immunol. 2024 May 10;15:1411161. doi: 10.3389/fimmu.2024.1411161 (PMC11116790; doi:10.3389/fimmu.2024.1411161)
Supplement: Supplementary file 1 [file DataSheet_1.zip › original data 1-3/3-cluster pathway/gsvaOut-HALLMARK.txt]

gene	TCGA-2Y-A9GS	TCGA-2Y-A9GT	TCGA-2Y-A9GU	TCGA-2Y-A9GV	TCGA-2Y-A9GX	TCGA-4R-AA8I	TCGA-5R-AA1C	TCGA-5R-AA1D	TCGA-5R-AAAM	TCGA-BD-A3ER	TCGA-CC-5258	TCGA-CC-5264	TCGA-CC-A3MB	TCGA-CC-A3MC	TCGA-CC-A5UC	TCGA-CC-A5UE	TCGA-CC-A7IH	TCGA-CC-A7IK	TCGA-CC-A8HT	TCGA-DD-A113	TCGA-DD-A115	TCGA-DD-A118	TCGA-DD-A11A	TCGA-DD-A11B	TCGA-DD-A11C	TCGA-DD-A1EA	TCGA-DD-A1EB	TCGA-DD-A1ED	TCGA-DD-A1EE	TCGA-DD-A1EF	TCGA-DD-A1EH	TCGA-DD-A1EI	TCGA-DD-A1EL	TCGA-DD-A4NE	TCGA-DD-A4NF	TCGA-DD-A4NG	TCGA-DD-A4NI	TCGA-DD-A4NJ	TCGA-DD-A4NK	TCGA-DD-A4NL	TCGA-DD-A4NO	TCGA-DD-A4NP	TCGA-DD-A4NQ	TCGA-DD-A4NS	TCGA-DD-A4NV	TCGA-DD-A73A	TCGA-DD-A73B	TCGA-DD-A73C	TCGA-DD-A73D
HALLMARK_TNFA_SIGNALING_VIA_NFKB	-0.333482586	0.213153368	-0.523801568	0.370303908	0.669304204	-0.29782778	-0.397417203	0.279580009	0.464759264	0.581140334	0.004935967	-0.232713289	-0.154039471	0.283305518	-0.069041122	-0.466391581	-0.471802662	-0.534752012	-0.039564735	-0.119324886	0.129750132	-0.370396009	-0.0164516	-0.428390351	0.130524153	0.102262317	-0.271801667	0.591779896	0.019260402	-0.18117292	-0.017838307	0.276023477	-0.216124114	-0.232592081	-0.247513724	0.072860243	0.181053159	0.323112592	-0.352776729	0.467860984	0.264571969	-0.384448191	0.262875404	0.634830037	0.096569633	-0.05359212	-0.502721339	-0.38539813	-0.478029272
HALLMARK_HYPOXIA	-0.174036891	-0.022512908	-0.146549092	0.051680819	0.380585389	-0.266572496	-0.283846013	0.332909184	0.486902406	0.237658556	0.018998487	-0.096429349	-0.026045182	0.368693978	-0.043826866	-0.174558188	-0.379987974	-0.429036126	-0.149558928	-0.084299537	0.06399099	0.022907582	-0.063600728	-0.285055361	0.046249092	-0.207509632	-0.115980998	0.251991254	-0.209603141	-0.167938727	-0.070482733	0.153999122	-0.35639693	-0.089214956	-0.213818797	-0.129967155	-0.01699564	0.093416359	-0.203403775	0.331281583	0.128900913	-0.281567564	0.158463179	0.27772121	0.097637252	-0.208070399	-0.169121084	-0.072906168	-0.425536079
HALLMARK_CHOLESTEROL_HOMEOSTASIS	-0.110557788	-0.025546413	-0.222416883	0.164184568	0.097671215	-0.501405603	-0.347829963	-0.318277694	0.49837608	0.22252157	0.345481203	0.097324368	0.335444231	-0.056074231	0.367345847	0.092156021	-0.104624766	-0.382322431	-0.18008758	0.081414134	0.138936463	-0.233222842	0.320344837	-0.195503927	-0.252795652	-0.112186995	0.0265356	-0.153533622	-0.023027435	0.056596607	0.056493535	0.335332009	-0.204648608	0.2645221	-0.132760705	0.061226185	-0.138604532	0.230597809	0.30284997	0.517715867	0.207586682	-0.316604992	0.267020846	0.058895134	0.331536984	0.260084139	0.10015213	0.181829829	-0.246209509
HALLMARK_MITOTIC_SPINDLE	0.320643366	-0.201161965	0.051939715	-0.177735327	0.142325736	-0.342241157	-0.202091727	-0.134324331	-0.177016675	-0.338454879	0.222547929	0.344901744	0.401080791	0.26660374	-0.046226017	-0.042235356	-0.187456761	0.269959315	-0.12416284	0.329791006	0.119807556	0.119458274	0.065417329	-0.095847338	0.303021844	0.237241668	0.073282592	-0.345101076	0.08023932	0.287497046	0.307396975	0.230115273	0.074418198	0.325754343	-0.352277352	-0.077598259	-0.288631744	0.272117067	-0.319501347	-0.220161466	-0.124709283	-0.512894727	-0.044478889	-0.112562139	-0.30269409	-0.120896106	0.07665064	-0.037842362	-0.251488434
HALLMARK_WNT_BETA_CATENIN_SIGNALING	-0.153409508	-0.192299595	-0.03857964	-0.29070539	0.262240384	-0.453760693	-0.355911492	0.207319923	-0.227241088	0.073763461	-0.037866241	-0.15788151	-0.185193871	0.295560216	0.158259808	-0.4433389	0.162588302	0.17837623	-0.16978784	0.202939597	-0.0599276	0.112208684	-0.387626116	-0.40382013	-0.288943125	0.062075191	0.010763123	-0.070003693	0.04133054	0.294037389	0.382246791	0.100710168	-0.072473569	-0.07600453	0.034926878	0.360548693	-0.202922831	-0.376008094	-0.219894355	-0.141479739	0.060699922	-0.1397035	-0.206187691	0.352699466	-0.396953907	-0.27331123	-0.371217274	0.01590752	-0.216934025
HALLMARK_TGF_BETA_SIGNALING	-0.145111349	0.011441658	-0.241637704	0.29793292	0.557040032	-0.382028743	-0.488064538	0.516816048	0.231671398	0.360890344	0.240049236	0.075573816	-0.248809016	0.12052665	-0.072649744	-0.475529838	-0.220406661	-0.201607106	-0.324593692	-0.070258472	-0.07741142	-0.192226162	-0.189483141	-0.255073797	0.003395828	0.003685202	-0.015176913	0.316785127	-0.112395258	0.150997863	0.350478039	0.553028435	-0.369360006	-0.107694836	-0.10627125	-0.123981832	0.118377068	-0.088605057	-0.472917327	0.355685361	-0.00481099	-0.332549306	-0.222144042	0.574161799	0.261754108	-0.108081514	-0.46127079	-0.101034032	-0.485708141
HALLMARK_IL6_JAK_STAT3_SIGNALING	0.056938776	0.34191579	-0.37511569	0.391488558	0.549075427	-0.102898453	-0.174514818	0.238085518	0.481081674	0.456874799	0.142703031	-0.051556618	-0.251231266	0.219505177	-0.048014033	-0.464641961	-0.477374168	-0.547795127	0.045298515	-0.012132502	0.139288634	-0.355356463	-0.265173329	-0.227851033	0.056293131	0.309314111	-0.076562084	0.494333014	-0.057462656	-0.111153437	-0.168599829	0.05877672	-0.23369053	-0.463800641	-0.363283362	0.2727823	0.252196773	0.229240616	-0.077646049	0.404210344	0.127555545	-0.150851931	0.29270093	0.438407293	-0.148955843	0.232031486	-0.450293604	-0.140751512	-0.490350693
HALLMARK_DNA_REPAIR	0.048185693	-0.359266932	-0.242229208	-0.427771055	-0.455091996	-0.106662128	0.26192644	-0.238131002	-0.404124956	-0.376128198	-0.022909255	-0.032172067	0.07562918	-0.045995408	0.309840436	0.207105675	-0.020291316	0.070260918	0.179148106	-0.153556443	-0.007054404	-0.188904346	-0.086925151	-0.237191192	0.014602408	-0.257370315	-0.373458223	-0.395511104	-0.089726413	0.130723097	-0.218100009	-0.079474493	0.310205753	-0.083226233	-0.255839163	-0.177865492	-0.33168733	-0.074417241	-0.246826084	-0.374215427	-0.365235757	-0.2151496	-0.038814791	-0.469105616	-0.311724973	-0.232123921	0.035726743	-0.252517155	0.149549768
HALLMARK_G2M_CHECKPOINT	0.480564487	-0.407144375	-0.086312591	-0.527738855	-0.340719047	-0.283315419	-0.193880506	-0.432253936	-0.543345569	-0.471486036	0.523133774	0.524985624	0.571571405	0.448037012	0.47310486	0.257620504	-0.318830954	0.471889294	0.40762196	0.218455878	0.159449837	-0.297471617	-0.044103748	-0.292703511	0.289057836	-0.066129477	-0.406965069	-0.550311603	0.045402026	0.306100835	0.220428312	0.09653202	0.301116413	0.424181089	-0.454823475	-0.237820067	-0.558268596	0.406586964	-0.53152492	-0.552390102	-0.501458215	-0.608867302	0.302608526	-0.528418981	-0.529315144	-0.205419331	0.298301785	-0.450122613	-0.320449051
HALLMARK_APOPTOSIS	0.065047825	0.170933795	-0.360415858	0.142466699	0.480722754	-0.114141226	-0.243820959	0.194855072	0.191056285	0.347342257	0.062503717	-0.053368137	-0.034415242	0.202472158	0.08873984	-0.218821843	-0.339091186	-0.359580005	-0.146738383	-0.045005557	0.202861919	-0.302798401	-0.151652061	-0.227769033	0.153936791	-0.047215046	0.031647518	0.251166294	-0.175580754	-0.084210178	-0.06497345	0.216804237	-0.186793213	-0.11492148	-0.229841442	-0.025243074	0.046787634	0.16487656	-0.214466579	0.235451875	0.128918561	-0.395191487	0.019493761	0.324961494	-0.048011741	-0.158294221	-0.178558966	-0.206312897	-0.483344614
HALLMARK_NOTCH_SIGNALING	-0.113831499	0.143385708	-0.100028158	-0.090443275	0.145744353	-0.537677099	-0.475241192	0.167576393	0.126314081	0.328145275	-0.035500345	0.002857589	0.20325393	0.524341638	0.166063388	-0.419894507	-0.322462903	-0.425271885	-0.229977656	0.088031685	0.2432235	0.153342334	-0.485931541	-0.228778156	-0.005088195	-0.433732998	-0.052798199	-0.114508247	-0.255201569	-0.219513441	0.249512571	0.344176027	-0.507083056	-0.0398479	-0.154187379	-0.171641922	-0.037408722	-0.075064592	0.037256878	0.156141696	0.054257486	-0.392176279	-0.141084218	0.074312986	0.220609813	-0.00330172	-0.325216869	-0.052331939	-0.482841104
HALLMARK_ADIPOGENESIS	0.071084205	0.134564356	0.259914361	0.147985088	0.036481362	0.137026597	0.245789222	0.227185811	0.450132737	0.404603152	-0.243340787	-0.199652469	0.019806361	0.323503545	-0.101443456	-0.177735723	0.017086236	-0.077622749	-0.232104978	0.164094927	0.225237966	0.144142389	0.267043138	0.189392889	0.013234585	-0.140994323	0.27653623	0.276487474	0.065454642	-0.291324955	-0.249457573	0.150964709	-0.141501932	0.041092311	0.175184289	0.074755813	0.278072815	-0.088534574	0.206714065	0.358027504	0.039291125	0.132723545	0.220470333	-0.107396361	0.236914125	0.216872291	0.129245936	0.411681937	-0.064398515
HALLMARK_ESTROGEN_RESPONSE_EARLY	-0.012097017	0.012040853	-0.136488867	0.036337998	0.35314946	-0.294972221	-0.223522042	0.093256204	0.335441769	0.295164966	-0.149893247	0.01182226	-0.083562035	0.388953752	-0.05728775	-0.284038167	-0.220341522	-0.299637153	-0.253270571	0.044190498	0.117687199	0.076024523	-0.015395655	-0.055811929	-0.058382078	-0.000170958	0.039944134	0.271022259	0.084696556	-0.119249646	0.166320337	0.228494549	-0.294742804	0.016628913	-0.21423745	-0.039406748	0.052693035	0.05040006	-0.058513858	0.216645961	0.192467479	-0.19623602	-0.110377546	0.341976715	0.111335207	-0.055682656	-0.186245163	-0.019764929	-0.348028058
HALLMARK_ESTROGEN_RESPONSE_LATE	-0.10124631	0.005134656	-0.090219593	-0.127170859	0.241219265	-0.158591407	-0.213592	0.055876624	0.238779173	0.213537036	-0.11662757	0.071108992	-0.176765128	0.365126862	0.13065404	-0.140009477	-0.220486356	-0.278037511	-0.184265921	0.095181807	0.192092404	-0.076524264	-0.009161934	-0.172307615	-0.101306651	-0.060358149	-0.156287249	0.190721215	-0.140691566	-0.16450546	0.006040694	0.159666315	-0.196379619	-0.071740625	-0.227156287	-0.239582239	-0.059932684	-0.040323367	-0.124463312	0.134928171	-0.014762908	-0.174507812	-0.045799464	0.256521049	0.008095294	-0.062876515	-0.13587306	-0.099771305	-0.33178993
HALLMARK_ANDROGEN_RESPONSE	0.041313838	0.036683273	-0.087936546	0.17408002	0.417499293	-0.044455538	0.064611132	0.155484092	0.410307294	0.350938059	0.069310658	0.022254314	0.077471172	0.16019309	0.099931364	-0.291826156	0.191505245	0.024978143	-0.294433739	-0.115746383	0.002809601	-0.077369985	0.195402903	0.129205417	-0.047420415	0.194566322	0.172827199	0.26247797	0.166190554	-0.036735949	0.100527587	0.200698958	-0.067086485	0.163805443	0.164328196	0.162363866	0.104359035	0.02915127	-0.091249931	0.307305281	0.28095819	-0.11389218	0.002503087	0.207796527	0.065937525	0.192881019	0.016659877	0.133104977	-0.103345801
HALLMARK_MYOGENESIS	-0.120434297	0.103429155	-0.000283762	-0.066800097	0.410729167	-0.256872095	-0.275664486	0.189194485	0.413162898	0.347420191	-0.176897958	-0.234759832	-0.279946812	0.347678774	0.046475126	-0.356172602	-0.30177478	-0.38743265	-0.344382531	0.19001226	0.099879047	0.059000374	-0.12168553	-0.28939529	0.171759275	-0.33156517	0.036797061	0.07123327	-0.238659856	-0.014128798	0.05183003	0.17866221	-0.356610649	-0.093454424	-0.242146129	-0.258801411	0.023069274	-0.115323321	-0.021346597	0.312774312	-0.011235151	-0.216577771	-0.183456716	0.451153874	0.089336906	-0.356790562	-0.34875435	-0.06550538	-0.43894484
HALLMARK_PROTEIN_SECRETION	0.048930174	-0.061678781	0.295646971	0.10430966	0.298999545	0.189292077	0.319366447	0.273908912	0.126122408	0.02853899	0.182608227	0.4340564	0.230738076	0.160791026	-0.013624605	-0.172239519	0.117233749	0.257504927	0.10922025	0.045901371	0.006311477	0.200839197	0.001965043	0.338304343	0.050661798	0.292117782	0.377595639	-0.074455028	0.256011275	0.074622684	0.241654037	0.250417129	0.247778046	0.097219743	0.20815675	0.21736538	0.009744346	0.189241185	-0.337629761	-0.100090661	0.253194224	-0.34345174	0.366522832	-0.324011006	0.207008721	-0.124880688	-0.021333538	0.262598781	-0.118328154
HALLMARK_INTERFERON_ALPHA_RESPONSE	0.439906342	0.648416882	-0.389455996	0.533534374	0.471788069	0.387276487	0.249789444	-0.084242457	0.078277437	0.450896928	-0.401970452	-0.127847629	-0.315097261	0.262678719	-0.487641989	-0.234112628	-0.443599696	-0.359051831	-0.156490667	-0.125587971	0.4422409	-0.512393679	-0.063842314	-0.330303473	0.004982294	0.401173683	0.380455917	0.156524898	0.322961927	-0.501430659	-0.426408801	0.073636264	-0.414189307	-0.228650904	-0.366909852	-0.294946903	0.373811579	0.347213632	-0.245629953	0.303843206	0.063097267	-0.087242276	0.227058093	0.013012181	-0.287721773	0.258493744	-0.221013241	-0.299494639	-0.575558738
HALLMARK_INTERFERON_GAMMA_RESPONSE	0.294068612	0.618097914	-0.400366288	0.531295586	0.568416259	0.114178415	0.127990132	0.237585151	0.413941464	0.483265937	-0.137336894	-0.172898216	-0.270751471	0.271857751	-0.354064024	-0.445867904	-0.46119051	-0.450206972	-0.074232645	0.008454881	0.429487723	-0.448698101	-0.262646229	-0.326878777	0.237030827	0.370311652	0.30163288	0.384907779	0.068701018	-0.337961921	-0.312625541	0.079708172	-0.432324726	-0.367469761	-0.396238983	-0.01713609	0.42660699	0.361294563	-0.326654418	0.335689347	0.121243208	-0.234382167	0.147074685	0.312615099	-0.226981445	0.329031805	-0.292047144	-0.152708138	-0.532347869
HALLMARK_APICAL_JUNCTION	0.052181356	0.045506777	-0.191363996	-0.021615295	0.398483564	-0.328730028	-0.336875951	0.215062667	0.268919233	0.280387177	-0.029276722	-0.003240399	-0.126948118	0.27316929	0.148426978	-0.317572194	-0.305116283	-0.284512586	-0.314864486	0.181759386	0.18919742	-0.028352106	-0.11594505	-0.310873584	0.101712563	-0.132644617	-0.034057622	0.031600445	-0.252093054	0.078098028	0.0542872	0.22214074	-0.310965384	-0.176668711	-0.237260559	-0.01562283	-0.263921756	0.102975311	-0.128373878	0.091727752	0.005970088	-0.3610224	-0.088099116	0.470586473	0.084455664	-0.148461004	-0.374821988	-0.110892484	-0.478683333
HALLMARK_APICAL_SURFACE	0.071235805	0.235617739	-0.174371212	-0.018577084	0.43868865	-0.457646538	-0.454642447	0.444642496	0.318902826	0.345156273	0.207044244	0.178235146	-0.186686596	-0.041915037	0.254339851	-0.465658934	-0.348495997	-0.364505716	-0.155862975	0.095816857	0.098026121	-0.00495311	-0.12421252	-0.204062742	0.071066908	-0.250451714	-0.131060065	0.151180424	-0.389709359	0.15953854	-0.01318596	0.217245649	-0.41837726	-0.159079688	-0.368612259	0.170710714	-0.046524751	-0.206386277	-0.138715914	0.120438814	0.128687248	-0.283354114	-0.186980617	0.393387811	0.201589955	-0.254118102	-0.157153555	-0.033375807	-0.570444785
HALLMARK_HEDGEHOG_SIGNALING	-0.225599788	-0.115988181	0.102802289	0.05149988	0.522332604	-0.375723206	-0.41052094	0.429997376	0.288338474	0.190045792	0.053832822	-0.08975862	-0.229904538	0.431204059	0.039038331	-0.408575551	-0.158727103	-0.080429779	-0.435367239	0.113389035	0.199290071	0.474702682	-0.196554024	-0.080029596	-0.240288113	-0.216191552	0.057364073	0.319115698	0.003905815	0.025848133	0.421045155	0.358201008	-0.453834074	0.226723077	0.018123583	0.186295659	-0.14936266	0.019201304	-0.371210653	0.361671783	0.081951261	-0.312300077	-0.098151833	0.493882724	-0.121264803	-0.412304053	-0.34726596	-0.13505683	-0.496369117
HALLMARK_COMPLEMENT	0.256383107	0.253000243	-0.234600083	0.280342209	0.493098397	-0.083556183	-0.0948325	0.325467097	0.435177023	0.435192939	0.170520487	0.031313723	-0.059355903	0.25798086	0.140728175	-0.305323224	-0.335609271	-0.3856326	-0.14988774	0.008638204	0.249891855	-0.139114424	-0.074478504	-0.09112887	0.191174396	0.073006521	0.010619344	0.365227464	-0.137378843	-0.11439383	-0.135670651	0.285050333	-0.238762753	-0.170420641	-0.237734967	0.111532175	0.189688356	0.100568004	-0.163443287	0.274363173	0.063093139	-0.171931036	0.073684461	0.390008354	-0.12768585	0.058169461	-0.253506788	0.016555798	-0.498540826
HALLMARK_UNFOLDED_PROTEIN_RESPONSE	0.07113741	-0.298125176	-0.069169597	-0.058394053	-0.128636371	0.026197626	-0.028249937	-0.095433908	-0.069841166	0.126498177	0.355932727	-0.081966806	0.266474252	-0.035010953	0.391383144	-0.177968423	-0.088567224	0.035281178	0.101764411	0.063608505	-0.092671213	0.142065013	-0.159762546	-0.172392779	-0.110026066	-0.023611736	-0.001469341	-0.276247686	0.238139188	0.086479181	0.252950576	0.070510688	0.246003863	-0.104813474	-0.273266441	-0.026163186	-0.318913084	0.180134651	-0.314055909	-0.337121503	0.006830055	-0.43993413	0.174618442	-0.416307514	-0.061534401	-0.114583057	-0.134573216	-0.121752407	0.043547294
HALLMARK_PI3K_AKT_MTOR_SIGNALING	-0.113867196	-0.075205976	-0.244841197	-0.0709635	0.116953862	-0.189917726	-0.045591804	-0.010193384	0.000137556	0.157768219	-0.008361695	0.155074166	0.134861267	-0.086341661	0.034390114	-0.244898345	-0.204037506	0.063709273	0.123062025	0.114139511	0.175172896	0.020723891	0.055590028	-0.026105477	0.096503157	0.004631174	-0.046757735	-0.081394818	-0.123564215	0.245593488	0.124820825	0.163195204	0.071456284	-0.156503884	-0.224025352	0.053827194	-0.053454905	-0.03678657	-0.415898038	-0.125191751	-0.08961207	-0.310535783	0.157979173	-0.139478301	-0.091078081	0.261556601	-0.058098725	0.004570858	-0.244632441
HALLMARK_MTORC1_SIGNALING	0.201194995	-0.298008586	-0.119922573	-0.127611965	-0.044242196	-0.276808784	0.063003193	-0.056263547	0.033027468	0.199437158	0.397850863	-0.001778458	0.334393456	0.223609515	0.417558876	-0.080179931	-0.388519825	-0.083311673	0.294340984	0.185527742	0.086119932	-0.007610109	0.240852159	-0.191503078	-0.158638182	-0.196719745	-0.157425492	-0.259029401	0.260599776	-0.1390165	-0.113980136	0.346375421	0.319468132	0.064193171	-0.260240022	-0.016146393	-0.323803358	0.217405711	-0.221258601	-0.103016859	0.066607128	-0.438017015	0.466994151	-0.405844177	-0.159334223	0.053979189	0.212018335	-0.087251023	-0.32538229
HALLMARK_E2F_TARGETS	0.500859628	-0.490614031	-0.1643804	-0.617574263	-0.447966925	-0.32010153	-0.032006495	-0.53683594	-0.632983285	-0.588785337	0.528707097	0.562226325	0.607449957	0.450070139	0.55362096	0.459081471	-0.236549971	0.396271441	0.435698351	0.353275732	0.230138166	-0.339578615	-0.012821614	-0.356644497	0.354097919	-0.308069588	-0.49622895	-0.644919737	-0.046172177	0.203281454	0.051649592	-0.004948413	0.509562992	0.522117276	-0.498548583	-0.33612665	-0.591631271	0.513559425	-0.55564827	-0.679080817	-0.574451042	-0.657530663	0.39459099	-0.628322583	-0.589668223	-0.36111551	0.469120775	-0.511875545	-0.234372058
HALLMARK_MYC_TARGETS_V1	0.417486284	-0.624088165	-0.400518952	-0.527795473	-0.367594673	-0.326157598	0.265259244	0.081297588	-0.50165877	-0.313439729	0.515734096	0.128911155	0.384366015	0.128945919	0.628873393	0.325321124	-0.193275657	0.408719038	0.340011427	0.056723555	-0.363989387	-0.12349725	-0.179514776	-0.454018472	-0.299105298	-0.284255616	-0.43321308	-0.512921902	0.092269216	0.247853936	0.119706777	0.191491033	0.580037515	0.092187517	-0.279445545	-0.014572985	-0.51269104	0.125905352	-0.511038479	-0.618686397	-0.362861362	-0.523331446	0.331483525	-0.519327109	-0.568234817	-0.335420484	-0.04545084	-0.408347052	0.191752537
HALLMARK_MYC_TARGETS_V2	0.194450036	-0.655229585	-0.467330074	-0.592831455	-0.443840972	-0.312826744	0.130651223	-0.316110453	-0.34454403	0.173567478	0.440406114	-0.183624219	0.299931985	0.232965886	0.699138456	0.283326176	-0.421539261	0.164912051	0.323659613	0.020949074	-0.431856105	0.057791676	0.074230539	-0.504596876	-0.375021748	-0.373832194	-0.309674194	-0.530892149	0.336002907	0.241678051	-0.172617214	0.168655043	0.423245765	-0.450413357	-0.394196277	-0.001730555	-0.630327576	-0.189542284	-0.049459075	-0.6179933	0.028453306	-0.428130281	0.306003225	-0.485442027	-0.484680376	0.142054347	-0.273330981	-0.445725339	0.305046526
HALLMARK_EPITHELIAL_MESENCHYMAL_TRANSITION	0.013268143	0.085996573	-0.497978595	0.071163596	0.648404323	-0.34723814	-0.498653539	0.528748944	0.582928353	0.522506749	0.161418642	-0.112011476	-0.281688817	0.47522998	0.363972452	-0.490294642	-0.479257122	-0.51410168	-0.457295881	-0.065336427	0.33361837	-0.038050568	-0.347659782	-0.364266142	0.361157426	-0.464037959	-0.186270012	0.049393428	-0.434404366	-0.044201878	0.307731799	0.535349446	-0.426222963	0.119010682	-0.39748164	-0.073597913	0.001591348	0.308534462	-0.276363736	0.349374477	0.239051745	-0.451651386	-0.010670253	0.629419167	0.309008296	-0.41919546	-0.509222194	0.00911613	-0.632058104
HALLMARK_INFLAMMATORY_RESPONSE	0.106475576	0.374158237	-0.444907336	0.365898941	0.586056347	-0.198273865	-0.264463366	0.36829969	0.4927146	0.558028581	0.249017493	-0.144031811	-0.172858192	0.083355017	0.110735976	-0.40105576	-0.548765386	-0.519788683	-0.014416191	-0.001134128	0.229535493	-0.186134897	-0.290357961	-0.369616136	0.075451458	0.132437877	-0.11169154	0.512092455	-0.243761699	-0.037073646	0.005079077	0.377159687	-0.272123868	-0.319373265	-0.432402369	0.080868985	0.24033867	0.298699772	-0.276084369	0.389553947	0.055227169	-0.416045617	0.091417966	0.488789194	0.149142956	0.120077379	-0.472498664	-0.106225404	-0.574021212
HALLMARK_XENOBIOTIC_METABOLISM	0.3006428	0.342883065	0.101537965	0.422469216	0.379579564	0.280158189	0.121156756	-0.021163628	0.553681451	0.44226118	-0.225211694	-0.300852215	0.075087742	0.295940304	-0.10376838	-0.036228634	0.068869074	-0.200470551	-0.27867939	0.057751446	0.378200172	-0.112887898	0.217433973	0.229507629	0.146159326	0.129969731	0.023379702	0.385410202	0.191757941	-0.241365691	-0.342317199	0.104776102	-0.194657026	0.040028507	0.064459912	0.205967755	0.363849542	0.051164258	0.405868355	0.513804987	0.390399497	0.257293452	0.067870771	0.244667	0.268232226	0.408266089	0.271166692	0.10738046	0.151545383
HALLMARK_FATTY_ACID_METABOLISM	0.264479205	0.12379286	0.289078452	0.13956539	0.139081943	0.197217669	0.338154219	0.099073224	0.461339249	0.410997464	-0.254055744	-0.252337072	0.04597895	0.131411707	0.026564656	-0.157742644	0.206250044	-0.106883156	-0.266656953	0.140774157	0.24124211	-0.033120783	0.213372976	0.267409301	-0.077485555	-0.061246964	0.139128196	0.293730738	0.103135784	-0.234806522	-0.398670599	-0.034603952	-0.006672486	0.287751145	0.333800764	0.092929468	0.277137977	0.007402081	0.339859897	0.397851006	0.046486041	0.228063811	0.15510424	0.016841931	0.242915159	0.372817965	0.269727651	0.386961695	0.06809643
HALLMARK_OXIDATIVE_PHOSPHORYLATION	-0.241488774	-0.462505634	0.521241679	-0.49153968	-0.412056604	0.102614837	0.40997199	0.434090743	-0.028990625	0.272268521	-0.401199145	-0.358241193	0.031706665	0.403716089	0.136029824	-0.026152545	-0.009619879	-0.208159621	0.142515198	0.255483853	-0.114864002	0.554883981	0.332822014	0.05969864	-0.169259478	-0.340338138	0.164223493	-0.113747324	-0.23248883	-0.352667233	-0.512947356	-0.126293842	0.16384952	-0.001218199	0.137074895	-0.211594599	-0.022705655	-0.328848691	0.046797553	-0.263180119	-0.107588878	0.25659155	0.371110368	-0.558560903	-0.191719145	0.091786802	0.363327079	0.390950254	0.146683427
HALLMARK_GLYCOLYSIS	0.126937554	-0.197644159	0.024526672	-0.09550554	0.037119038	-0.110454096	-0.088678535	-0.043748025	0.177807717	0.124835848	0.098309244	0.059806793	0.10459686	0.426947641	0.026132217	0.094286089	-0.277460268	-0.182618159	0.015291396	0.215519848	0.101427714	0.137493326	-0.032787033	-0.252457796	-0.082072141	-0.175716102	0.010798998	-0.181675365	-0.036917937	-0.170221027	-0.100663638	0.120700959	-0.065571097	-0.012509898	-0.319865335	-0.144796874	-0.23803357	0.011194622	-0.145193581	0.038784993	0.142778796	-0.318407122	0.330254081	-0.206497813	-0.118305441	-0.128584864	-0.046407347	-0.025313015	-0.276058442
HALLMARK_REACTIVE_OXYGEN_SPECIES_PATHWAY	0.116986519	-0.235791536	-0.150743163	-0.139217279	0.13907255	-0.038898769	0.184253159	-0.037246284	0.330658467	0.473621821	-0.11767211	-0.138953922	0.125338244	0.435206409	0.340226385	0.075637206	-0.029325927	-0.03030236	0.133360324	0.062156514	-0.098174543	-0.302962032	-0.054807122	-0.196945207	-0.292272787	0.035997759	-0.197573465	-0.00013615	0.155827539	-0.309969875	-0.294581913	0.026533936	0.161463575	-0.390906979	-0.227274265	-0.104641723	0.047735286	-0.240759562	-0.220004661	0.029600945	0.257240322	-0.14800928	0.258292737	-0.178619519	-0.369375631	0.047436704	-0.177897835	-0.146464626	-0.153538126
HALLMARK_P53_PATHWAY	-0.160604868	-0.001083291	-0.337439458	0.01076793	0.323513204	-0.25041199	-0.052089402	0.095312236	0.156048407	0.21449981	-0.171978798	-0.269624427	-0.292921983	0.139380587	0.027590591	-0.193054837	-0.393344216	-0.213126057	-0.104234612	0.058635438	0.108129649	-0.197739319	-0.13070665	-0.351592121	-0.102037499	-0.119385331	-0.246200219	0.161674404	-0.081768617	-0.015968302	-0.08871024	-0.126805214	0.004331709	-0.177530474	-0.194889925	-0.191096849	-0.057934263	0.152362656	-0.118013806	0.102962837	-0.110705676	-0.248144229	0.067822776	0.139019812	-0.170957241	0.060824377	-0.096763199	-0.154120759	-0.272642751
HALLMARK_UV_RESPONSE_UP	-0.14062749	-0.250952989	-0.203156504	-0.226632076	0.002093867	-0.181286048	-0.188045247	-0.082746061	0.043381526	0.269853559	0.031150501	-0.005906575	0.002373273	0.351483876	0.186613256	-0.1463378	-0.311066732	-0.211038595	0.003108245	0.088124642	-0.000276486	-0.062994934	-0.08172396	-0.234073968	-0.211461749	-0.312932335	-0.244064677	-0.109334309	-0.120968923	-0.010154364	-0.122035414	0.104436932	-0.074875971	-0.066670204	-0.313433176	-0.042788733	-0.146254357	-0.057729149	-0.263467221	-0.116555911	0.033212182	-0.319684077	0.146342268	0.053751475	-0.226768847	-0.044280712	-0.011975055	-0.36708413	-0.257165504
HALLMARK_UV_RESPONSE_DN	-0.137830426	0.258584444	-0.153534239	0.203346854	0.480423282	-0.362991034	-0.045669854	0.502055858	0.427940369	0.235356052	0.183311854	-0.05642492	-0.073647039	0.076298953	-0.092281934	-0.506730753	-0.025322109	-0.099797343	-0.485628098	0.106164421	0.208006972	0.063934112	-0.023864817	0.204271157	0.309917104	0.142739482	0.311899587	0.381587242	0.017347665	0.101311497	0.325757242	0.352549104	-0.453533526	0.246530295	0.085026622	0.11767406	0.353741857	0.08574016	0.069324611	0.454784953	0.338331554	-0.18014623	-0.311962523	0.50212731	0.343639205	-0.072908454	-0.152426259	0.405555377	-0.321067615
HALLMARK_ANGIOGENESIS	-0.17911661	0.20535433	-0.401347658	0.205212939	0.441784934	-0.328135894	-0.535967415	0.498879354	0.512965813	0.565790448	0.048069286	-0.081437937	-0.187086717	0.392226564	0.280254541	-0.557123726	-0.424158972	-0.505780887	-0.364124532	0.178619289	0.266429386	0.067119545	-0.084555397	-0.228171201	0.29796753	-0.483660284	-0.188035617	0.093966459	-0.429950407	0.179739995	0.409470027	0.552327589	-0.341773097	-0.177041601	-0.242419625	-0.093324185	0.04630293	0.274687083	-0.185489397	0.460239026	0.313115077	-0.504014273	0.100968077	0.548500158	0.260849589	-0.162883756	-0.510901933	-0.021242481	-0.552209255
HALLMARK_HEME_METABOLISM	-0.035279661	0.187972307	-0.03760022	0.197129044	0.181734251	-0.034083784	0.117865472	0.060225953	0.2955741	0.259540407	-0.068794767	-0.046592109	-0.037639499	0.059426151	-0.148461467	-0.113429039	0.052301473	0.033333419	-0.334454092	-0.000345193	0.125777174	-0.071154224	0.07162767	0.210779806	0.159794879	0.188269145	0.232167941	0.307095374	0.212998037	-0.201766956	-0.031589305	0.049894849	-0.192468414	-0.119045142	0.127770505	0.09774762	0.287548412	-0.102796657	-0.083139599	0.266958369	0.144420881	0.007933507	-0.09192458	0.1495802	0.009021886	0.205315309	0.04984001	0.125068815	-0.004900725
HALLMARK_COAGULATION	0.138220621	0.38843085	-0.025146064	0.237545239	0.496648732	0.142899345	-0.178036515	0.217126202	0.467195031	0.439092	-0.073626013	-0.160470695	-0.135367225	0.262722496	0.041469233	-0.10624225	-0.03769006	-0.437033796	-0.372048567	0.031494392	0.315054654	0.035294207	0.155790688	0.077652885	0.267685149	0.054085285	0.107075577	0.388826232	-0.263905498	-0.243839606	-0.062996691	0.364007301	-0.320488395	-0.103967208	0.013146108	-0.145379416	0.335156384	0.067253166	0.158072908	0.474601037	0.312260278	0.040117835	-0.030811143	0.471779581	0.207103955	0.137383859	-0.120106875	0.093519998	-0.447750967
HALLMARK_IL2_STAT5_SIGNALING	0.077725755	0.165215154	-0.346605708	0.117013396	0.50701769	-0.38862717	-0.18407032	0.326346085	0.320386104	0.466291635	0.114520735	-0.214419109	-0.022803576	0.175660912	0.127252189	-0.312576226	-0.35848679	-0.425895107	-0.199245126	0.228418781	0.078834725	-0.184999863	-0.181831073	-0.191404237	0.042838167	-0.078502419	-0.048806921	0.318751524	-0.119301379	0.033473178	0.004287637	0.272397903	-0.310305225	-0.199307519	-0.154941044	0.165743142	0.164077309	0.128340301	-0.336414406	0.237023618	0.213618361	-0.260219807	-0.069772265	0.373959646	-0.061459125	0.152286105	-0.264367737	-0.09816884	-0.372446654
HALLMARK_BILE_ACID_METABOLISM	0.284445295	0.361301053	0.353842619	0.451969525	0.184271313	0.352446534	0.322687237	-0.211519663	0.483560438	0.349638233	-0.255410818	-0.176590313	0.029122544	0.221669086	-0.27525282	-0.18625122	0.329244655	-0.023804325	-0.397453597	-0.054206018	0.47513956	0.048392524	0.40519563	0.465071398	0.265416356	0.293590394	0.293289358	0.335361262	0.215877996	-0.225693439	-0.225242117	0.048683861	-0.109200049	0.205979599	0.345469493	0.130925693	0.419599581	0.101028722	0.518455687	0.523351563	0.308091329	0.366294153	-0.229329813	0.135633498	0.430927522	0.36761709	0.382736135	0.327903248	0.298642499
HALLMARK_PEROXISOME	0.19973469	0.092061504	0.184057518	0.168419038	-0.156511187	0.161597865	0.218698718	-0.2972349	0.25405149	0.280357608	-0.080705706	0.03439012	0.043717172	0.28634259	-0.102757996	-0.070672168	0.183417595	0.045421022	-0.239987837	0.072142677	0.352260935	0.16541046	0.1942456	0.193796777	0.058947903	-0.082711573	0.106141883	0.023065251	0.090827638	-0.144208857	-0.211767501	-0.027439968	0.120925006	0.139255359	0.168301437	0.095262315	0.10577078	0.085991014	0.192475133	0.259154473	0.072662502	0.172785369	0.212166641	-0.179095797	0.072640232	0.251654546	0.237610582	0.046897706	0.169650592
HALLMARK_ALLOGRAFT_REJECTION	0.2130592	0.427721558	-0.434125591	0.315916462	0.61623701	-0.286222039	-0.132708161	0.48071481	0.442581907	0.446668923	0.294144707	-0.135607187	-0.290861039	0.055478405	0.234840985	-0.39142273	-0.554940112	-0.527712342	0.171482251	0.134358966	0.185350577	-0.336735286	-0.420670648	-0.476413925	0.129401749	0.225697501	-0.138078451	0.450351205	-0.381802261	0.234777141	-0.21150562	0.252637867	-0.203961748	-0.465271575	-0.566989561	0.137679442	0.334034739	0.331292745	-0.501097817	0.121413795	-0.148879807	-0.435547374	0.073135074	0.412757972	-0.262273836	0.290692587	-0.503840261	-0.127072147	-0.608734179
HALLMARK_SPERMATOGENESIS	0.093291475	-0.310411534	-0.017263366	-0.188626045	-0.239594913	0.148457424	0.054909594	-0.05923809	-0.085629905	-0.201010753	0.195416468	0.24139288	0.047534182	0.164185806	0.209260279	0.112245785	-0.115097824	0.264205858	0.225503498	-0.008324282	0.329620819	-0.104799494	0.048314212	-9.27E-06	0.121455962	0.003340369	-0.101768911	-0.083936318	-0.110916312	-0.188191284	-0.00400635	-0.037156292	0.049755053	0.021197495	-0.168772952	-0.10774375	-0.220106601	-0.101193662	-0.326638585	-0.099390888	-0.302469131	-0.164276852	-0.024090998	-0.220967804	-0.086552634	-0.29106382	0.136840437	-0.033322739	-0.127064148
HALLMARK_KRAS_SIGNALING_UP	0.058718824	0.150750315	-0.278163319	0.300189814	0.499656864	-0.144328803	-0.203628472	0.41842574	0.441543252	0.456189125	0.006462256	-0.009430955	-0.147533681	0.160060728	0.024753891	-0.309226596	-0.344322289	-0.41688859	-0.195859353	0.071053901	0.308262905	-0.087014007	-0.04128049	-0.086432076	0.192017853	0.049815054	-0.056757675	0.444741727	-0.267664962	-0.038208367	0.074006693	0.362917421	-0.316885552	-0.199145876	-0.170344734	0.055158698	0.304363612	0.204739446	-0.133337145	0.343667006	0.140435935	-0.210765332	-0.03522134	0.48660001	0.036645776	0.071944104	-0.311081974	-0.015217708	-0.469111554
HALLMARK_KRAS_SIGNALING_DN	-0.036439918	0.013050813	0.150877835	0.005159877	0.223834046	0.017118947	-0.147951102	0.008960699	0.1987344	0.134340434	-0.043156369	-0.06188789	-0.119148594	0.164005314	0.012149562	-0.288241753	-0.128372357	-0.084249465	-0.142114775	0.056104003	0.132135612	0.060919288	-0.049943838	0.027436828	0.006053428	0.072841549	0.033231985	0.036079837	-0.072905918	0.039758556	-0.134573795	-0.015733343	-0.250674795	-0.199292846	-0.192365872	-0.164834605	-0.065130743	-0.204162517	0.125764554	0.122020695	-0.101150864	-0.25778088	-0.273875574	0.260716926	0.064547307	0.04611182	-0.176175639	-0.047402092	-0.252923957
HALLMARK_PANCREAS_BETA_CELLS	-0.003533166	-0.344232801	0.178309293	0.07765884	-0.170065104	0.336004434	0.196285041	0.169268227	0.095319441	0.135521743	-0.209617491	-0.072744864	0.190047032	0.145936448	-0.041939295	-0.218903885	-0.016453304	-0.197423941	0.001319645	-0.101341911	-0.011091838	0.17415571	-0.00921216	0.336196113	0.115279549	-0.105539895	0.243695236	0.017433676	-0.179178297	0.125952583	0.131853036	0.146108028	-0.05515322	0.19831038	0.201288795	-0.342764942	0.280636355	-0.281193715	-0.001381797	0.010621347	0.257373318	-0.173194827	-0.08858405	0.109166711	0.073050607	0.017929247	0.149449436	-0.01074401	0.257365157
[truncated: 90 more columns]
