# Supplementary material for: Hepatitis B-related hepatocellular carcinoma: classification and prognostic model based on programmed cell death genes
Source: Front Immunol. 2024 May 10;15:1411161. doi: 10.3389/fimmu.2024.1411161 (PMC11116790; doi:10.3389/fimmu.2024.1411161)
Supplement: Supplementary file 2 [file DataSheet_2.zip]

Archive with 53 entries (50 files):
- original data 4-6/4-cluster diff/
- original data 4-6/4-cluster diff/cluster1 gene.xls
- original data 4-6/4-cluster diff/cluster1-GO.circlize.pdf
- original data 4-6/4-cluster diff/cluster1-GO.xls
- original data 4-6/4-cluster diff/cluster2 gene.xls
- original data 4-6/4-cluster diff/cluster2-GO.circlize.pdf
- original data 4-6/4-cluster diff/cluster2-GO.xls
- original data 4-6/4-cluster diff/cluster3 gene.txt
- original data 4-6/4-cluster diff/cluster3-GO.circlize.pdf
- original data 4-6/4-cluster diff/cluster3-GO.txt
- original data 4-6/4-cluster diff/diff All-cluster1.xls
- original data 4-6/4-cluster diff/diff All-cluster2.xls
- original data 4-6/4-cluster diff/diff All-cluster3.xls
- original data 4-6/4-cluster diff/GO-zscore-cluster1.xls
- original data 4-6/4-cluster diff/GO-zscore-cluster2.xls
- original data 4-6/4-cluster diff/GO-zscore-cluster3.xls
- original data 4-6/4-cluster diff/KEGG.barplot-cluster1.pdf
- original data 4-6/4-cluster diff/KEGG.barplot-cluster2.pdf
- original data 4-6/4-cluster diff/KEGG.barplot-cluster3.pdf
- original data 4-6/4-cluster diff/kegg-cluster1.txt
- original data 4-6/4-cluster diff/kegg-cluster2.txt
- original data 4-6/4-cluster diff/kegg-cluster3.txt
- original data 4-6/4-cluster diff/sig Diff-cluster1.xls
- original data 4-6/4-cluster diff/sig Diff-cluster2.xls
- original data 4-6/4-cluster diff/sig Diff-cluster3.xls
- original data 4-6/5-model/
- original data 4-6/5-model/geneCoef.txt
- original data 4-6/5-model/lambda.pdf
- original data 4-6/5-model/min.pdf
- original data 4-6/5-model/multiCox.xls
- original data 4-6/5-model/rfs gene.txt
- original data 4-6/5-model/rfs importance.txt
- original data 4-6/5-model/risk-PCA-test.pdf
- original data 4-6/5-model/risk-PCA-train.pdf
- original data 4-6/5-model/riskScore.survivaltestGSE141198.pdf
- original data 4-6/5-model/riskScore.survivaltrain.pdf
- original data 4-6/5-model/riskTestGSE141198.txt
- original data 4-6/5-model/riskTrain.txt
- original data 4-6/5-model/risk-tSNE-test.pdf
- original data 4-6/5-model/risk-tSNE-train.pdf
- original data 4-6/5-model/ROCtest.pdf
- original data 4-6/5-model/ROCtrain.pdf
- original data 4-6/5-model/rsf.pdf
- original data 4-6/5-model/univariateCox.xls
- original data 4-6/5-model/venn_result17961.png
- original data 4-6/5-model/venn_result17961.txt
- original data 4-6/6-risk/
- original data 4-6/6-risk/risk-heatmap.pdf
- original data 4-6/6-risk/risk-heatmap-test.pdf
- original data 4-6/6-risk/riskScore.tiff
- original data 4-6/6-risk/riskScore-test.tiff
- original data 4-6/6-risk/survStat.tiff
- original data 4-6/6-risk/survStat-test.tiff
