# Supplementary material for: Hepatitis B-related hepatocellular carcinoma: classification and prognostic model based on programmed cell death genes
Source: Front Immunol. 2024 May 10;15:1411161. doi: 10.3389/fimmu.2024.1411161 (PMC11116790; doi:10.3389/fimmu.2024.1411161)
Supplement: Supplementary file 2 [file DataSheet_2.zip › original data 4-6/4-cluster diff/cluster1 gene.xls]

RAPH1
FYTTD1P1
DHTKD1
AC020937.1
PI4K2B
VWA8
HSD17B4
CD302
C4orf48
MMUT
IQGAP2
NEDD4
AL109933.5
MPDZ
TTPA
SLC25A15
ACADSB
AC093797.1
SMIM14
SEC24AP1
RNA5SP46
NRIP1
ARL2
DMGDH
EHHADH
DYNLRB1
SLC35D1
ELL2
PPP1R14BP3
ACOX1
BCKDHB
TRPM7
CRYZL2P-SEC16B
PAFAH1B3
NADK2-AS1
HIBADH
ELL2P1
ITPR2
SLCO2B1
ALDH6A1
CAT
SEPSECS
EBLN2
ABAT
AC027763.1
ZNF770
ENTPD5
TIAF1
DBH
FBXW11P1
AC093525.9
HAGHL
CTH
C16orf70
MTND4P20
UBE4A
SLC30A1
PPARA
ZRANB1
DMD
NUDT1
AC009812.3
PAH
ETFDH
OIT3
AC131649.2
TMSB10
PAXIP1-AS2
PRR36
SLC52A2
SLC39A14
WWC2
MYO1B
AL354733.3
PSD3
RNU6-1189P
AC114812.4
GOLGA8R
MRPS31P5
ZNF296
AC025917.1
SLC6A1-AS1
SHPRH
AMD1P4
KREMEN2
GYS2
RBL2
SUCLG2-AS1
AP003108.5
RAPGEF4
AC007878.1
MICAL3
HNRNPA3P9
RORA
ABCA8
EPHX2
ALDH5A1
MICU3
CPS1
F8
AC079360.1
TSTD2
SCP2
AP001781.1
HOMER3
CFHR4
SLC2A2
H2AX
RAB11FIP1P1
MIR4783
AC008780.1
GPR146
ECM2
PDK4
GTF2I
RAF1
SLCO1B1
AKR1C6P
NONOP2
ACAD11
GOLGA8M
ADH1B
OTC
SUCLG2P2
MFSD10
ADH4
ABCC9
AL096712.2
UBE2S
HSD17B6
AC093110.1
AP001880.2
PAN2
ZNF366
F11
NAT14
LRRC70
AC007881.4
HAO1
NMB
MYLK
KLHDC1
AC010203.1
POLR2I
TCAF1P1
INSIG1
SELENOP
PLG
ACADM
AP001505.1
AL117339.4
MTHFD1
MAT1A
ALAD
CRYBG3
AC036103.1
AC012254.3
RNF125
ABCA6
NADK2
METTL7A
AP000254.1
AL606537.1
AC005336.1
MTCYBP21
KDR
ADH1A
G6PC
AC007262.2
SLC6A1
AC079061.1
AL022314.1
AP000355.1
C6
FMO4
PTPRB
LINC02499
TBC1D14
HES4
NBPF8
NUDT7
SLC10A6
GLYATL1
CYB5A
RUNDC3A
ATP7B
TEDC1
BPHL
KAT2B
AL161740.1
SH3BP1
FLNB-AS1
ADAMTSL3
AC008894.2
AC015912.3
AOC4P
PCSK6
UGT1A1
MELTF
AC107983.1
CTXN1
AC108449.2
AGMO
UGT2B10
CYP3A43
TAT
AC025180.1
ABCG5
C2-AS1
F13B
AC018695.6
CYP4V2
SLC38A4
AC147055.4
AC110373.1
ABCG2
ABCA9
CFB
KRT18P34
VXN
P3H4
ACOT12
PKD1P4
WDR54
AL359715.4
FBP1
ACKR2
XAF1
PRR19
AC138956.2
BHMT2
IFI27L2
BAAT
USP34
ALAS1
AC008750.4
TMEM220-AS1
NFAT5
AC002519.1
RNU1-70P
LEPR
SLC22A25
GOLGA6A
AC147055.3
S100A6
TMSB4XP4
CITED4
ACOX2
PCK1
SRD5A2
CDC14B
SHMT1
CMBL
SLC25A30
RPL13AP25
HLTF
CTSO
AC099677.1
AC137056.2
CLDN20
AOX1
UGT1A2P
ZFAS1
AC018752.1
KLF9
AL139317.4
KLHL11
IYD
MBL2
FMO5
KIAA2012
C16orf74
ENPEP
SOX5
CPN2
ADRA1A
NUS1P1
AMDHD1
ACSL1
AC108010.1
ARG1
TMEM220
NPTN-IT1
AC115989.1
SELENOM
CPEB3
AC021146.9
PIPOX
TLCD4
AC004461.2
SERPINC1
AL049844.2
TFR2
AC005912.1
RGN
GTF2IP7
ABCC6
AC009879.3
TEDC2
AC018695.8
ALDH1A1
F5
ARF4P2
AC006254.1
AC138356.1
SH3BGRL2
APOB
A1CF
SLC13A5
AC007344.1
HSPD1P11
AC136601.2
GK-AS1
AP001469.1
NRM
COBLL1
TNFRSF18
TPRG1-AS1
LINC02127
SHLD2P3
STEAP4
CES2
IMPG1
BDH1
GLYCTK-AS1
GPR17
GTF2IP23
TMEM51
C8A
AL356968.2
PSMD6-AS2
PAPSS2
RBM26-AS1
AL138847.2
AP001931.1
SORBS2
NXPH4
HSPB1P1
PFKFB1
AC244100.3
NRBF2P5
ERCC5
GATM
SEC24C
CYP8B1
IL6R
PROS1
DTD2
PINK1
UGT1A3
AC068631.1
FYB2
DEPDC7
ARHGAP5
CALCRL
AL355303.2
TACC3
AC108472.1
MASP1
Z94721.2
CDO1
MTND6P21
ACNATP
CENPM
PKM
DLSTP1
AC005154.4
KCNJ8
NEURL3
AC009084.2
CPED1
CYP4F3
ERLNC1
AC020978.9
CYP2C8
AC104211.1
ADGRG7
ENO2
AC107385.2
HPN-AS1
AC034139.1
RIDA
AL160408.6
ABCB4
KLF15
PYCARD
ADH6
ABCG8
OR10J6P
CFAP70
AQP9
AC090772.1
DPYS
REEP2
AC002398.1
ACSM5
KCNK7
AC098869.2
AP000253.1
SH3BP5
TSPO
MTND1P14
KNG1
LINC01018
PALMD
SORD
WNK3
Z80897.1
GK4P
AC135983.2
AL590282.1
ALDH2
AC015971.1
SLC10A1
CFHR5
TMEM150C
DPF1
LDHD
AL591848.3
SERPINA10
AC009879.4
ETNPPL
ACSM2A
SAPCD2
UAP1L1
MIR574
HMGN1P1
AC090695.1
SALL1
FAM13C
PTGES3L
AC002401.2
SLC6A14
INHBC
AASS
BTNL9
AC116337.4
AC011498.4
AC087239.1
CCNE1
PTP4A1
CYBA
APBA1
CDT1
PNCK
INPP5J
FTOP1
ABCC2
ERICH6B
UGT2B15
LHB
MKNK1-AS1
AC099329.2
AC112484.5
SLC1A2
AC063919.1
RPL37P12
AC000072.1
CBSL
GOLGA8K
RALGAPA1P1
PBLD
AC007098.1
IL4I1
MOGAT1
AC138035.1
RECQL4
IMPDH1
AP001024.1
NUGGC
C2orf81
SULT1B1
AL359922.2
UGT2B4
PCK2
AP000925.1
S100A13
AL136988.2
UGT1A4
SLC5A4
PC
FSCN2
MTTP
UBE2C
TEX52
MTUS1
F9
MSMO1
SLC23A2
AC104459.1
SYTL4
AL035416.1
DBN1
APOF
AC016773.1
HS6ST1P1
UBE2Q2P1
CPB2
AC007406.1
CERS2
AC025884.3
SIX2
AC012313.10
NKAIN4
GNE
AGXT2
AC127024.8
HTD2
AL049869.2
RNU6-1016P
TOP1P1
TMEM158
ALDH8A1
CDH13
AC084724.1
PKD1P3
CA9
AL353718.1
HOXB7
AC018638.4
ADM5
ESR1
AC024075.1
TMC6
KIAA0825
AC008549.1
AC147055.2
SLC7A2-IT1
RPS4XP5
ALOX15P1
AC103760.1
AKR1C5P
SLC9B2
AL137009.1
LINC00261
SLC41A2
ST6GAL1
AC008498.1
NUDT6
AC004241.5
METRNL
NT5C1B
AC110079.1
DAO
NR3C2
AP003119.1
RNU7-154P
SUGCT
MTND5P1
SLC27A5
AC079193.2
CAPN3
SLC2A10
HMGCS1
AL137077.2
IER5L
ZNF658B
SPHK1
RPL7P60
LINC01818
AC116036.1
GRIN1
AR
SPOCD1
AIDAP2
CFHR2
KIF28P
DLX4
PLCD3
FAM47E-STBD1
CFH
MAFG-DT
HAAO
TEK
APOA5
AC027644.1
APOA1-AS
SIM2
HNF4A-AS1
HPD
SULT2A1
LINC02256
MASP2
F12
BHMT
MAGOH2P
GMPSP1
AC135050.5
AADAC
VEGFB
CYP4F2
FXYD5
STARD5
AC108704.2
LRFN1
CES1
PRR7
HLF
AC007391.3
S100A11
AC012313.3
AL133247.1
DLGAP3
AC025627.1
PEBP1P2
AL117382.2
IDI2-AS1
RPL23AP64
ATG9A
OBSCN-AS1
EIF4HP1
ATP5F1EP2
ANGPTL3
CYP4F11
AC008250.1
AC244100.2
CLIC3
MIR1295A
AC055811.4
FOXD3-AS1
AC063919.2
CD36
Z68871.1
SLC16A3
HMGCS2
AC121758.2
AZGP1P2
RPL7P9
AL021068.1
ACER2
LDHAL6A
AC232271.3
ABCB11
CEP295
KF456110.1
AL442003.1
TMEM54
AFM
LTB
HGD
HJV
AC006538.1
AC124798.1
TNNT1
AC104260.2
P2RX3
PTTG1
ODCP
ANXA10
AC126614.1
AC000089.1
SLC7A2
TMEM132A
AC007637.1
NR1I3
SLC47A1P1
CICP14
AC009090.6
LIMD2
AC022613.3
LINC01127
GOLGA8O
UGT2B27P
SLC4A11
PRAC2
AGAP6
AC021106.1
CYTOR
AC023818.1
SLC22A3
SCHIP1
AC009690.1
GPR75
AC012676.5
LINC02685
RNA5SP373
SLC25A25
AC112206.2
ADAP1
AL512366.1
UNC5B-AS1
AC000120.1
NPIPB12
AC007610.4
AC104123.1
AL109628.2
MYBL2
AC010197.2
NOS1AP
GAS2
SPC24
DHFRP1
LINC01348
S100A4
TAT-AS1
FMO3
CYP7A1
PRPS1P2
ARL13A
GNAQP1
HYAL1
AC006270.1
KCTD17
AC005034.5
CRPPA-AS1
SORL1
GOLGA6B
CCL16
AC087468.1
GNA14
MUC1
RPL37P6
AC009927.1
Z94721.3
HID1
ZNF23
RAB3IL1
TCEA1P2
AL139396.1
AC009716.1
TJP2
CP
ABCC6P1
AC087521.2
RNU6-485P
ALDOB
BOLA2B
CCDC38
CFHR3
STARD4-AS1
AF111169.4
HPR
AC122129.1
AL591135.1
AC138230.1
CRACR2B
CENPW
HERC2P10
CYP3A4
FKBP2
RTP3
PLEKHG4B
FP325332.1
MDFI
AC005077.2
AC090114.3
DDX11-AS1
HMGA2
NAT2
AL596325.2
LPAR2
AP001001.1
AC010285.3
AC106796.1
SLC22A10
MTND5P32
C3orf85
DTX3
PHLDA2
AL512306.3
SNORA14A
PKD1P5
ASL
EPS8L1
PROX1
RHPN1
AC092645.1
PON3
EMILIN2
AC104964.3
AC137056.1
GBP7
GPAM
RGS7BP
MEIS3P1
AC011477.3
AC027117.2
AC004022.1
AC114812.3
E2F1
ARL4AP3
C8B
THAP12P7
AC114495.2
AL035413.2
PIGCP1
AC018797.3
AC027688.1
AL133230.1
AC064801.2
KHK
CTAGE7P
ALDH1L1
GLYCTK
ZMAT1
AL445187.1
AC009166.3
AL161640.1
AC138956.1
AL049697.1
ATP5F1AP3
MIR210HG
PTPRN
GOLGA6L5P
PRSS53
AC090607.2
RPL7L1P3
SLC17A4
AC007731.1
AC025048.4
RANBP3L
UPB1
AURKB
LIPG
AP003471.1
XYLB
CCDC85A
RRS1-AS1
AC007114.2
DLL3
AC002094.5
SLC6A12
AP006216.2
SLC38A3
SH2D2A
KLKB1
RNA5SP163
AC092042.4
AC018462.1
GPLD1
AL096855.1
RN7SKP16
AC093720.1
GRAMD1C
AL355987.4
ACSM2B
DSG1
SRRM3
AL031658.1
ADH1C
SLC6A8
FAM169A
GAD1
PLAUR
LINC00339
HNF4A
GIPR
SH2D3A
SLC27A2
AP001020.2
CYP2A6
PABPC4-AS1
AC067852.3
NTN3
EFNA3
RPS23P6
PSME2P6
AC010872.1
CLCNKB
MLIP-AS1
CST6
AL355388.1
IL2RG
AL132989.1
LINC01620
RPL17P11
PP2D1
CCNI2
CYP4A11
AC027796.1
HNRNPA1P49
SLC25A42
CYP51A1
SLCO1A2
TXNDC5
EIF1AXP1
TSFM
ITIH3
CPP
COL9A2
SARDH
CDCA3
AL078582.2
AC007405.2
TEAD4
AGMAT
RPL17P22
ST3GAL1P1
ITIH2
THBS4-AS1
UGT2B17
AC104619.1
AL035461.2
HNRNPA1P59
MELTF-AS1
AC087761.1
ZNF20
AC053513.2
FOXE3
NAT8L
GOT2P3
AC091185.1
AC131212.2
DMKN
LPAL2
GOT2P2
AC004494.1
AC026803.3
HSD17B13
SYNGR3
KMO
JAM3
AL354733.2
AC093227.1
AC073850.1
ASF1B
MFAP3L
GRIP1
RBP4
AC005077.4
AC020978.4
CDC20
UBXN10
RPL7AP2
FZD2
APOC4-APOC2
NBL1
CYP4A22
PON1
FETUB
HRG
HNRNPCP7
SYCE1L
AL031846.2
AKR1D1
VGF
AC012464.1
AC123595.2
AL603756.1
AC010735.1
AL445309.1
SLC1A5
SHMT1P1
BIRC5
CASQ2
SPDYE18
ERRFI1
AL360181.1
AL359893.1
AC046143.2
CCDC158
LINC02028
SPIB
MIR378B
B4GALNT4
CCND2P1
LRRK2
AC005104.1
AL109933.4
GALNT15
H2BC1
MAP2K4P1
AC106845.1
OMP
SKA1
RBMS2P1
AP001189.1
SLC28A1
RNA5SP37
RNFT2
ARID3C
SLC47A1
TFAP2A-AS2
ACMSD
PRAL
SLC30A10
RNASEH2A
LINC02870
TLK2P2
AC018665.1
TROAP
AC100821.1
ASIC4-AS1
AC019069.1
CYP2C9
LPCAT3
MST1
MTCYBP23
CERCAM
IL17B
AC087163.1
AC117503.2
MED28P3
UGT1A6
HDC
AC007666.1
PAIP1P1
AL354872.1
MYRIP
TLX1NB
NNAT
AL590483.2
ERICH3
AC015908.1
ARAP1-AS2
AC010273.3
AC010761.3
CCL14
FPGT-TNNI3K
PKD1P6
RUNDC3B
AOX3P
TMEM191C
SORD2P
AP000692.1
KL
AC099508.2
HNRNPA1P9
AC027796.2
SHLD2P2
GHR
AL137782.1
ATXN1-AS1
GNAT1
RNA5SP311
RGS9BP
AL604028.2
SCN4B
AL391117.1
AL357522.1
AC026403.1
AC090469.1
SLC35E1P1
AC106793.1
AC245060.2
CDKN1C
PLGLB2
HCST
CYP27A1
AC138392.1
TTC3P1
GSTA12P
AC135279.2
AC114812.1
CIB2
SLC22A7
LINC01344
AC080128.1
MLXIPL
PITX1
TMEM191B
AC100791.3
PRG4
AL358176.1
SCAT2
AL359091.4
KLHDC7B
AC006511.5
OR5AK4P
CYP2B6
AC108053.1
SEC14L3
RIPPLY1
AC090946.1
AC084855.2
GTF2IP5
LINC02198
SERPIND1
AC099329.1
ATP5MC1P4
AC127502.1
AC004980.3
PPIAP41
PROZ
PLGLA
CA5A
IGSF10
AL590326.1
AC093864.1
AC024896.1
HSPG2
AL033397.1
USH2A
AC020658.4
LAPTM4A-DT
DLG2
AC233280.1
OPA1-AS1
LINC00319
ATP1A3
AC108463.3
C5orf46
AC118553.2
RORC
LINC02718
AC022382.2
CAPG
AC073389.3
ALOX12P2
AC079598.1
AC242426.2
SCN4A
LINC01354
AC008764.2
SMIM15P2
C6orf201
ADORA2BP1
KIF2C
AC004381.1
MDK
CSPG4P13
TRO
AC006059.1
GLS2
AC010530.1
HSPB1P2
LINC02569
RNU6-88P
TNNI2
SLC46A3
ST3GAL5-AS1
AC111000.1
HNRNPA1P22
UGT2B7
IQCD
LINC01619
EIF4EP1
DIO1
TFPI2-DT
PRPH
CYP2J2
ILK
GTF2H2B
LRRC2
ITIH4-AS1
AL139161.1
FAM241B
GSTA2
CRB2
AL358115.1
COL25A1
LINC02880
CHTF8P1
AC100774.1
FGA
AC021491.4
AKAP6
HPX
AC069243.1
FAT4
AC113404.3
LPA
TFAP2E
UGT1A9
AC007792.1
AC025162.2
GJA3
RPL7AP15
LECT2
CYP2U1-AS1
AVPR1A
LINC01730
AC006458.1
AC027688.2
HNF1A
TMEM51-AS1
LINC01347
AC103858.3
ASGR1
AC087222.1
MIR3646
AC074250.1
FMO2
ITGA2B
EP300-AS1
GNG8
TRIM17
ADAM1B
LKAAEAR1
AC004687.1
AC112694.1
TMEM30BP1
FANK1
GLYAT
DUXAP4
PREX2
TLL2
NACAD
AL513314.2
LINC00216
AC009087.1
FOXO6
TCEA1P4
GNAT2
AC007619.1
AL355075.6
AL158064.1
AC009690.2
AC010872.2
SEC14L2
PIK3CD-AS2
AC010531.5
AC021242.2
SPATC1L
AL713852.1
XDH
LINC01783
PKLR
AC025171.4
THSD7B
LYPD6B
AL355916.2
AC026202.2
AC092802.2
RPL21P119
C4B
RNA5SP317
LRRC36
CPS1-IT1
AC022784.5
AC016026.2
AC006971.1
AL450311.1
CCDC144A
AP001189.3
RNU6-558P
DUSP15
AC003093.1
AGXT
MEP1B
RPLP0P2
HP
HULC
AC113368.1
C11orf42
AC092881.1
ITIH1
AL353689.1
AC097358.2
C3P1
AC103740.1
MMP9
AP000350.3
IFNLR1
DIAPH1-AS1
ELOVL2
SULT1E1
VWA5B2
AC012613.2
AL121955.1
PTGR1
C1QL4
HERC2P7
AC092718.5
ANKRD18EP
VEPH1
SLFNL1
ALG1L8P
AC005519.1
AC046158.1
GLDCP1
NPAS1
AC012668.3
AP003555.2
AL157938.2
TSSK3
AC116428.1
C5
AC127496.1
AC092447.2
SOWAHB
EIF3KP1
AKR7A3
EPX
AC106822.1
AC010536.3
AC134775.1
GDF7
DHRS4L1
AC147067.1
FABP6
PDXP
HS3ST3B1
ASAP2
AANAT
AL592148.2
AP001885.3
CBLN1
ANO9
Z95152.1
RNU1-67P
AC009127.2
CHAD
SLC2A6
ARHGDIG
AC005622.1
DEFB132
RENBP
AL954705.1
MLIP-IT1
SLC22A1
AP003392.2
DMRT2
FTCD-AS1
AL450384.1
GNG12-AS1
RNU6ATAC9P
PZP
PLPP2
LINC01450
CCDC74B
LINC01744
CERS6-AS1
AC010285.1
TESC
RDH5
INTS6P1
SCX
AKR1C4
HSD3BP5
AC010280.1
AC087164.2
PCDHGB7
FUT7
AC113361.1
LINC01485
AOX2P
MIR4664
LINC01058
HOXC9
AC026740.1
AL133215.2
AKR1C8P
AC023906.4
AC025164.1
AL583832.1
IKBKE
SELENBP1
ETNK2
FRMD5
PPP4R4
AC120042.1
AC024559.2
AC008622.2
GPT
ADCY10
RPSAP19
AC104596.1
AL021920.2
AGAP5
AC008592.4
AC105105.2
AL357141.1
RAB43P1
CHN2
RASGEF1A
DDTP1
COL22A1
TEKT2
NCS1
RPSAP52
AC015911.1
CTXND1
SEPTIN10P1
UBE2SP1
TYRO3
AP4B1-AS1
BX284668.2
AC097382.2
AL157996.1
GAREM2
AC022816.1
AC125494.3
AC016405.3
SPATA46
RPL17P34
AC253536.3
GPAT3
MYZAP
MOGAT2
AC108210.1
ZG16B
AL121929.3
AC231981.1
TTBK1
ADH7
PNPLA3
AC069148.1
AF131216.1
AC066616.2
HRK
GPRC6A
L29074.1
AC009166.2
ACTG1P3
LINC01352
GK3P
CYP3A5
AC020558.6
ASB9P1
ASPDH
AP000907.2
MLIP
OCLN
AGTR1
PRDX3P1
AC009299.2
AC008731.1
RPS15AP10
AL031123.1
AC133539.1
AL450998.2
AC079768.2
AC069120.1
LINC01558
AC021594.2
AC108941.3
SNCB
LRRC3
LINC01905
AL161668.4
AC084871.1
CCDC189
METTL15P1
AC006329.1
AC012615.6
KLC3
ASCL5
HOXB9
AC009148.1
FAM209B
AL139423.2
AL031600.1
CHORDC1P4
GSTA7P
AL031666.3
AL513534.1
AC009166.1
AC021074.3
PLEKHB1
MIR3124
AADACP1
NCOA4P3
TRMT112P4
SLC6A13
ZNF385B
AL356490.1
H3C14
AC008522.1
GJB5
AC004862.1
NID2
AC092999.1
AL021331.1
LEAP2
AP000445.1
RNFT1P2
AL021918.4
THBS4
ZDHHC8P1
GKN3P
NR1I2
CFAP57
AC009950.1
LINC00113
CPB2-AS1
AP001021.2
GPRIN1
EN2
LINC01687
AL591069.1
CES5A
LINGO4
IFNA20P
AC009263.1
AL109933.2
TMSB10P1
FNDC10
AGAP13P
AK4P1
WEE2
AC009163.7
AC015871.6
AC015802.5
AZGP1
TECTB
LINC01277
AP003031.1
EIF4EP2
UBTFL6
AC104964.1
AL133247.2
AL109741.1
LINC02275
AL135927.1
HEXD-IT1
AC008543.5
SLC17A3
AL355388.2
SRSF10P1
AL136038.4
AC008105.2
PLA2G12B
SERPINF2
HMGN2P47
LINC01415
AC015922.2
LINC00402
RDH16
LINC02037
SPACA6
RGPD3
ZBTB12BP
C19orf81
CRYZP1
AL035413.1
PRKCG
LINC01624
FMR1-AS1
AL360091.1
AC012625.1
AC066613.1
BATF
GMNC
CATSPER1
BCL11A
AC073352.1
YWHAZP2
NPM1P26
AL627309.5
DPP4
CYP4X1
LYPLA1P3
A2M
UGT1A5
RN7SL180P
RPL31P49
F2
KISS1R
AL022722.1
AP003419.3
AHCYP2
MCIDAS
KLB
AC114781.3
H2BU1
ABCA10
LINC00634
AC018653.4
FAM72D
FGG
LINC01428
AC115619.1
AC111182.2
SLC4A3
PPIAP91
AC069282.1
LINC02336
MTCO1P2
AL117209.1
C4BPA
B3GNT8
SPP2
AC006369.1
ETV4
TF
LINC02128
GOLGA8Q
OR2A1-AS1
SEC16B
REPIN1-AS1
AL138689.2
AL162727.3
AC079140.2
F7
AC021205.3
AC106818.2
RNU6-720P
AC004381.3
AC078942.1
BEND3P3
AL359834.1
AF038458.2
LGALS2
CENPA
CCT4P2
MGST1
CLDN16
AC034102.6
AC253536.1
CEP164P1
C4BPB
Z98749.1
CUX2
HOXC6
RPL31P2
CERS1
TSKU
EVA1A
AC000050.2
AC005050.3
RBP5
AP000977.1
AL157823.2
AC016925.3
SNX2P1
AL157838.1
AP000864.1
CD70
SNRPGP10
ELOBP2
TNNI3
FOXS1
CDCP1
SHISAL2A
LGALS3BP
SNORD101
AL353807.4
AC119424.1
NTNG2
CCNB2
AC005538.3
AL079338.1
WNK2
PPFIA4
AP003392.1
PIFO
GBA3
RPL9P32
LINC01093
RAB34
AC120114.1
TMEM82
AC006273.1
AC061992.2
ALDH1L1-AS2
NLRP14
KCNG1
TIMM23B-AGAP6
SCML2P2
IL27
CDC14C
AHSG
NCOA7-AS1
AC108751.5
RPL39L
VN1R83P
CXorf66
AC017099.2
YWHAZP4
AC004022.2
LBHD2
HSD11B1
FSTL3
AC091132.2
MIR186
NELL1
CCNJL
ARHGAP20
OR5AO1P
CEP55
FGB
LINC02154
AL355075.2
AC005089.1
ARPP21
PPIAP58
CES4A
AC006230.1
ACE2
SLC66A1L
AC099811.6
AC011445.1
CYP7B1
AC005520.5
F11-AS1
MMP11
AC069185.1
A1BG
CDIPTOSP
HLA-DPB2
LINC02818
RPS2P24
SMCO2
AP000350.6
C4BPAP1
APLP1
MYLK2
MALL
AL161662.1
INTS4P2
AP006621.2
HOXC13
AC092687.3
HLX-AS1
SSTR3
AC026412.3
NAV2-AS4
CALM2P2
AC107214.2
AC104109.4
AP000357.1
AZGP1P1
FGL1
REN
AL109933.1
ZBED6
LINC01977
GC
RPS15AP17
FCGBP
RLIMP1
LINC00886
AL050309.1
RN7SL268P
GPT2
MIR4482
AL035078.1
KRT8P46
AC005746.3
GSTA1
CCL15-CCL14
AC010737.1
SPDYE2
AC025188.1
AC019294.1
PDE6B
PROC
CNTF
GTF2IP14
SLC2A9
TNFSF9
AC092071.1
AC093607.1
RHOA-IT1
AC018804.1
AC100835.1
AL731577.2
NT5DC1P2
CD177
CA2
AC098828.1
AC092611.1
VLDLR-AS1
AC010200.1
AC032044.1
AC008770.3
ACSL5
ASCL2
AP000936.3
COX6B2
AP005899.1
AC003965.2
FAR2P1
ZFHX4
AL049840.4
SREK1IP1P1
SIAH2-AS1
MTATP8P1
PLK1
AL663070.1
AP000619.1
AJ009632.2
AC090589.3
RN7SL809P
DIRAS1
ATP5MGP1
AC132872.4
AC012618.1
AC004000.1
DRD1
PRSS51
EBAG9P1
TMC3
EFNA5
PRR34-AS1
GOLGA6C
AC004160.1
SRL
AL031768.2
OR10J5
LARP6
SNORA70F
AL161629.1
THRSP
AC007663.4
AC068193.1
TMEM61
AC005329.3
BZW1P2
CYP1A2
AC087071.2
RCOR2
SLC25A18
AC244102.3
GPR52
AC113143.1
AC118344.1
PFN1P2
DAND5
JMJD1C-AS1
AC069503.5
CYP39A1
GCSHP5
WASIR2
HLA-DQB2
AC026771.1
AC005722.2
CXCL3
AC016559.3
RBBP4P2
UBE2FP1
AL357055.2
AC025627.2
AD000090.1
AL691432.1
AC008250.2
AL137139.2
SLC4A4
FAM87B
AL078581.2
NAV2-AS5
AC015911.3
AC099689.3
AC006348.1
SELE
Z82206.1
BCYRN1
ADRB2
AC011461.1
AC114748.1
LINC01063
SH3BGR
LY6H
AC105245.1
RBM14-RBM4
AC112715.1
AADAT
LINC02137
AC024558.1
ASS1P3
AP003721.4
ISYNA1
AL021997.2
VSIG8
S100B
APOC3
C8orf34-AS1
RN7SL233P
AC092718.7
AC009951.6
AC009812.2
PSORS1C1
AL161669.1
DHDH
CYP2A7
NPPB
TPMTP1
FAM78B-AS1
NPTX1
CECR2
JSRP1
MTCO1P39
RPL36AP45
LINC02015
NKX3-2
RNA5SP174
ZBTB16
AC125611.1
KCNH2
ZNF114-AS1
AC023302.1
AL135791.1
RNA5SP69
HOXB13
C9
AC241585.2
MST1P2
ALDH1L1-AS1
CLDN14
AC145285.3
AL032819.1
C2orf78
BMX
AC015849.1
LIPC-AS1
AC241377.3
AC007953.1
AC011591.1
AL158151.4
AC027763.2
FOXD1
SAMMSON
AC078795.1
UGT2B26P
AL008718.2
GOLGA7B
TMOD1
PKIA
IFNL1
DNAJB3
AC073046.3
SLC1A1
OSGIN1
LINC01801
AL513175.1
AL137781.1
Z99289.1
RUNDC3A-AS1
LOXHD1
AL807752.1
IQCJ-SCHIP1
AP003117.2
H2AC2P
AC011815.3
AC016722.2
CNFN
ACSS3
NRSN2
AC073150.1
OR2C1
LINC01297
B3GNT4
PPIAP65
RDXP3
ARRDC4
ASAP1-IT2
CRYBA2
TTLL2
CTAGE10P
BANF1P2
OBP2A
NLGN1
AL512603.2
SHOX2
AC084082.1
AC083843.1
SYBU
AC024580.1
AC007250.1
AMACR
SMIM22
AL139099.2
AC069257.1
AC005746.1
RNU7-115P
CYP2B7P
PRAMEF10
GOLGA6D
TFDP1P2
CPNE7
DNAJB6P1
CCDC170
SLC2A1
CTSV
AC090948.2
LINC02814
AC016575.1
FTLP12
AL355309.1
AC004069.1
RPL26P27
AL359380.1
AC004134.1
AL355482.1
MFSD14A
AC019181.1
RBMS1P1
AL445931.1
AC104758.2
GIMAP5
ARMC10P1
AC129803.1
AC244394.1
IGSF23
YWHAZP10
MYBPC2
AP001180.4
BCLAF1P2
HOXB-AS4
AC098850.3
AC055720.3
AC004967.2
LINC02575
LINC01978
OR7E94P
C17orf50
SNX19P2
SNRPGP4
SLC26A5
AC093162.1
C3orf52
AL451069.3
CREB3L3
AC025268.1
ACADL
AP001053.1
AC126773.3
RNU1-75P
SLC16A11
SNORA2A
SDHCP3
STAC2
RHOV
DLX2
TBX20
AC023050.5
GCOM1
AC120498.9
OLIG1
PEG3
SLCO1B7
NEURL1
IFNL3
PDLIM1P4
AP001893.1
USP32P1
AC005546.1
AACSP1
PAPPA2
PRDM7
AC233728.1
LINC01780
CHTF8
PGLYRP2
AC126118.1
AL353804.1
MMP17
MYOM1
SEPHS1P6
ACSM3
AL161645.2
AL161908.1
AC244100.4
TMEM78
AC015908.3
AL512791.1
HOXC10
AC023282.1
AL592071.1
AC122685.1
CDKN2A
APOL5
SPINT1
AC004975.2
MRPL35P2
TRMT112P6
WFDC3
HMGB1P27
FGGY
AC027544.2
XBP1P1
AL355303.1
AC002091.2
SLC39A4
OTP
SERBP1P3
AC004832.5
SLCO1C1
AL109976.1
HNRNPA1P15
SHROOM3-AS1
AC103591.2
ARGFXP2
BOLA2P3
MISP
H4C5
SPATA12
AF127577.3
PIGHP1
SPINT2
AL022324.2
AP3B2
AC126283.1
PDZK1
AC091117.2
PITX3
NCBP2-AS1
BX842242.1
CCDC136
RTL9
AC097063.1
AL158156.1
AF131215.6
CD300LG
MAPK13
ST8SIA6
LSMEM1
AL365226.1
AF129075.3
RNA5SP154
AC004975.1
RNU6-919P
AC092839.1
AL096701.1
ARSI
AC087645.1
KLHL2P1
AC010746.1
RNU6-689P
AC126915.2
EGILA
ARL4AP4
LINC00870
NFIA-AS2
AC013553.1
NOG
TFAP2A
NT5C3AP2
AC007000.2
AC024257.5
AC087741.2
AC139495.2
LINC02560
SNORA47
SHLD2P1
PHBP9
AC123768.2
AP006248.2
AC016044.1
CNIH3-AS2
UGT3A1
HOXC4
PRR4
AP001094.2
RN7SKP44
RPL10P15
ABCC11
SEC62-AS1
OCLNP1
KLHL32
AC068492.1
NLRP2B
AP001626.1
SLC34A2
AP000344.1
PCP2
GPR84
AC016583.1
LRRC73
SULT1A2
PLEKHG4
AC009090.5
KCTD9P4
LINC02542
AC002075.2
AL121989.1
RNU6-516P
PPIAP21
AC018695.4
AC092634.3
TACR2
ERVW-1
RNU6-531P
ACAP2-IT1
AP002907.1
AL355336.1
AC023906.5
HBA1
TAS2R60
PRAMEF33
AC008026.1
UBE2D3P2
AC008119.1
AC133963.1
RPL28P2
AC009237.8
IBSP
SPARCL1
AC073842.1
GAPDHP1
AP001271.1
LINC01012
AC078962.1
AC100830.2
AL031717.1
AC018521.6
SHISA6
TPPP2
OR12D1
AL158212.5
CEP295NL
PRDX3P2
AC073283.1
AC124303.1
GAL3ST1
LINC00334
AC020612.1
AC004466.2
BRCC3P1
AP002812.3
AC104447.1
LINC01847
AC099521.3
AC012181.2
PHBP12
PLGLB1
C17orf64
CWH43
EHMT2-AS1
SMTNL2
PLIN1
AC068533.2
KCNB1
LHFPL3-AS1
BAALC-AS2
LRRC3B
AKAIN1
AL354953.1
AL049839.3
AL139095.2
AL109615.3
AC008742.1
AP006222.1
C1orf220
SMLR1
AC093249.4
C6orf223
CYP2E1
PDPK2P
LINC02768
HNRNPA1P66
AKR7A2P1
AC092658.1
MIR325HG
ACP3
API5P1
AC073476.2
AC093525.8
TTC36
IDO2
HAO2
AC008875.1
AC025271.2
CAP1P2
AC137723.1
WNT10B
C15orf48
AC025575.2
ASPA
AC107081.3
BX470102.1
FAM166C
AL445493.3
PHACTR2P1
RN7SL49P
AC016559.2
HDAC11-AS1
MIR181A2HG
AP000356.5
FOXD4
STMN3
AC027373.1
AL133383.1
SLC1A2-AS1
AP002472.1
ENAM
LINC02044
SLC25A47
AC090425.2
FO681492.1
AL929091.1
CALHM3
AC025569.1
ACTG1P1
AC002116.2
CCNO
MIR4635
AK3P3
FGF8
CCDC144B
TPT1P12
FNDC5
AC007614.1
HOXA11
AC018865.2
TMEM183AP1
IL11
CTNNA3
AC007406.2
HMGB3P14
TMPOP1
ACTG1P20
PPP1R14BP2
ASS1P5
AC145423.1
CACNA1G
C6orf132
AC090409.1
TH2LCRR
TMEM151A
MRPS31P4
AC138305.3
AL031587.3
AC005183.1
AC010487.1
PITX2
AL731563.1
LINC01126
LINC01416
HSBP1P2
ABHD11-AS1
STRA6
AC092747.2
RN7SKP38
ZHX1-C8orf76
AL080312.2
AC018467.1
CU639417.5
L1CAM
AL138889.1
LINC01229
ATP2B2
RN7SL478P
LY6E
LINC02308
PPP1R14C
AC069499.2
NAP1L1P3
DNAAF4
SLC18A2
GPD1
AC087276.2
ENPP7
AC100805.1
TMSB10P2
AC026765.3
HGF
OBSCN
CYP51A1P2
AL355881.1
AL021707.3
AC013714.1
AP001065.3
AC144831.1
AL445305.1
DMBX1
RPSAP69
AL135902.1
AC079777.1
STEAP3-AS1
FGF7P8
U91324.1
AL022334.1
SNORA16B
AL023882.1
CTHRC1
RPL29P14
AL161630.1
AL157904.1
GGTA2P
AC007224.2
AC104843.1
HSPA7
AC078962.4
AP000696.1
AC080129.1
NARF-IT1
RPL32P31
AC084866.1
VIPR1
NBPF13P
AL049779.4
AL132709.8
YWHAZP5
FAM8A6P
AC092301.1
SPINT1-AS1
AC013726.1
LINC02381
RNY4P34
AL139288.1
IMPA1P1
TLX2
GCKR
AL160269.1
LAMP5
AC016583.2
LINC02637
AL161457.2
HMGA1P8
SNORA59B
AC005304.2
AP001783.1
AL162385.2
GRPR
AC008537.3
CASC8
HES2
AC083906.1
AL389886.1
AC009093.10
LRRC37A7P
AC016026.1
AL591242.1
GLIS1
AC104772.1
MAB21L3
TERB2
ZMYND12
TAGLN3
TDO2
AC025062.2
LIVAR
AC021087.2
G2E3-AS1
AC119868.2
RPL7AP26
ADORA2A-AS1
AP001596.1
PTHLH
AC002064.1
AC110015.1
AC079598.3
AC000085.1
ANKRD49P2
AL445645.1
SLC16A12
AL355312.1
KCNT2
AC040970.1
AC135584.1
LHFPL3
SNORD72
AL139385.1
AC010255.2
CKB
DNASE1L3
AL139125.1
AC092620.1
RFX5-AS1
CCDC196
OPRPN
LINC02603
AC131953.1
CALB2
EBF4
AL161631.1
AP003969.1
DKK4
AC109462.3
AL365356.1
ASGR2
AGAP1-IT1
NUTF2P6
AC105105.1
S100A3
LINC02288
SLC17A2
AL513548.4
AL356608.3
AC245884.3
AC023830.1
DDR1
AC017074.1
SLC22A2
ANGPTL1
RN7SL481P
ASNSP3
AC020779.2
AC015799.1
FSD1
SLC34A1
KRT17P4
CNN2P9
WNT8B
DKKL1
AC092376.3
AC008735.4
AC138932.4
AC092849.2
PRR7-AS1
ZDHHC20P4
RNU6ATAC18P
AL049646.1
GNGT1
ADM2
AC009053.2
AC004830.2
Z97055.2
GLT1D1
FBP2
AC093567.1
ACP4
NODAL
RPSAP29
S100A9
HSPA8P15
MIR5581
SPACA7
PCLO
LINC01614
WDR17
SNORA80E
CD7
AL034550.1
RPL29P24
FOXO6-AS1
AC022400.3
LINC02887
KIF12
ALG1L5P
UBQLN4P1
TMED3
PDE9A
AL713868.1
TBX3
AC087385.2
MTHFD1P1
AL353693.1
AC130324.1
KCNH3
AC108477.1
AC145207.8
ITPKA
TRGV7
RHOQ-AS1
MIOX
CCDC73
CAP1P1
MARCHF10
CICP3
AC015727.1
AL161910.1
MIR564
AC009084.1
AC087163.2
SYT8
MTIF2P1
AC002076.1
RPSAP71
AL133406.2
KHDC1
DCXR-DT
RFLNA
GLYATL3
AC092851.1
AL136116.2
AC114490.1
AC005393.1
AL355835.1
HTR2A-AS1
NANOS3
AL450306.1
CDK5R2
AC079416.3
HOXC8
SFTPA2
AP002433.2
AL589826.1
AC007435.1
RN7SKP296
CRHBP
BX842568.3
SOX11
AC089998.3
SLN
SERPINA11
ITIH5
SFTPD-AS1
SNX29P2
PIMREG
AL669970.3
CR392039.2
AC012485.1
AL031985.2
TM4SF5
NKAIN1
UPP2
PRAME
HOMER3-AS1
AC100826.1
FAM245B
HTRA3
AC073257.1
SYN1
ZBTB20-AS4
KLHDC8A
AC091175.1
LINC00574
AC024940.5
RPL32P26
AC034229.4
ADH5P3
INHCAP
UTF1
FAM72C
RPS24P17
IGF2BP2
AC099552.2
AC006111.3
ENDOU
RPS26P31
H2AW
AL590762.1
SYPL2
AC091053.2
ST13P10
UBTFL10
RRAS2P2
WFDC10B
ARHGEF38
AC124283.4
Z98752.4
GUSBP13
AC009955.2
PFN1P4
AC090186.1
AC011747.1
BEX2
AC005020.1
GREB1
AC007787.2
CTAGE3P
HSP90AA2P
LY6G6C
AL355472.1
ATP2C2
CICP16
HNRNPKP5
AC084864.1
AC011005.4
AC021660.4
HMCN2
NSA2P5
AL161663.2
AC112496.1
ST6GALNAC5
JMJD7
UGT2B29P
AC008736.2
SRGAP3-AS2
HMGN2P28
AC090004.2
AP000786.1
MATN4
AL359541.1
LINC01237
AL359232.1
WWP1P1
AC134349.1
AC104695.2
IL20RA
LINC01595
AC073534.2
ASTN2-AS1
VPREB3
AL139095.3
AC138466.5
RN7SKP127
LINC02280
AL161729.4
ZNF239
FRAS1
AC012181.1
BIRC7
AC084871.3
AL731553.1
SHISAL2B
MIR9-3HG
AL035411.3
AC004846.2
AL133371.3
B3GNT7
AC093063.1
MIR3176
NLRP6
AL158823.1
AC003988.1
LYZL1
AC011383.1
LINC01711
DDX55P1
DGKB
RN7SL333P
DRD5
RPS3P2
LRRFIP1P1
RPS29P11
B4GALNT3
SPRN
GREM2
AC000078.1
AC007014.2
BRCA1P1
CSAG3
AC006252.1
AC233300.1
NR4A1AS
AC116345.4
AC110619.1
AC069294.1
RHCE
AL596275.1
AC116021.1
RPS26P20
AL590729.1
AC002044.2
AC008897.1
COLGALT2
NGB
OR1L8
AP001267.3
LIF
AC135977.1
MEIOB
AC108058.1
RPL37P23
LINC00989
CNGA1
HTR1B
HID1-AS1
AC007923.3
DNMBP-AS1
RNA5SP425
LINC02724
CAGE1
OR12D2
ASPHD1
MEOX2
AC099552.5
ISL2
ALG1L7P
TFAP2A-AS1
SLC17A1
RBM5-AS1
AC009949.1
SNORA7B
AP001636.3
EPHA10
AL356608.1
RIMKLBP2
AC007695.1
AC073046.1
AC090907.2
RASAL1
RNU6ATAC16P
LOXL1-AS1
AC063965.2
AC009090.4
AL096840.2
CYCSP51
AC120042.2
AC084357.2
KCNF1
AC004112.1
GJB1
AC106875.1
Z96811.1
DCX
AL031864.1
LRRC1
EEF1DP5
AC022973.5
AC055811.1
AL445487.1
KATNBL1P6
AC007743.1
RPS7P3
LINC00598
ADORA1
GLTPD2
RPL5P30
PTGES
MAFTRR
C12orf75
ERP27
AC025857.1
ANKRD2
ZPLD2P
AC008434.1
AC026803.1
TLX3
AC069218.1
AL109809.4
AL157369.1
AC006122.1
AL359764.3
AL021407.1
AC111000.4
AC011468.5
AC116552.1
CT75
AL078604.1
AC005225.2
RNA5SP345
AL031600.2
KCNE1
AL357033.3
LINC01971
HTATSF1P2
AC073349.2
AC008753.1
AC090150.1
NXF5
LGALS14
AL512656.1
NPTX2
PLAC1
AL845552.2
ZNF137P
AC073593.1
LINC02068
AC073593.2
AC011472.2
AP003108.4
PCSK1N
DENND10P1
MIR3197
AL033397.2
RPL21P40
WNT10A
AC141586.5
SRP9P1
AL162586.2
CRISP2
HOXC-AS1
ANKS6
BBIP1P1
SLC2A12
AC093702.1
AC016995.1
C1orf146
IGKV1OR2-6
AC026410.2
AP002358.2
RNY1P16
DLX6
AL358876.1
ONECUT1
AL359915.1
RNASE2
AC010325.1
NCCRP1
AC027176.2
AL589993.1
AC023043.2
CCDC177
AL353763.1
AC093012.1
EDRF1-AS1
AP001793.1
PARD3-AS1
KRT8P40
IRF6
RPL37P15
MT-TW
AC007687.1
UGT2A1
VSTM1
ABCB1
AC087742.1
BPIFB6
ART5
AC005803.1
TUSC8
AC009119.2
RPL21P4
AL133319.1
SMC3P1
KRT18P13
AC090907.1
AC012313.9
GNMT
LINC00671
EPHA5-AS1
RN7SL381P
AC136624.3
S100A2
CCL23
RNU1-30P
ELL3
LINC02362
RPS29P3
HPDL
SOX21-AS1
AP000350.5
AL135844.1
AC132219.1
ASB4
AC098590.1
AC096586.2
SUMO1P3
AC097468.3
AC010280.2
AC068669.1
RUFY4
AC026412.2
AC093367.1
PCGF7P
COILP1
ORAOV1P1
AC004160.2
AC084879.1
TMPRSS13
HMGB2P1
AL365361.1
AP003390.1
AL391822.1
MNX1-AS1
AC129507.3
AL359837.1
AC027627.1
CLDN2
CREG2
RCC2P7
BX255923.1
AC078980.1
AL389915.1
AL603832.1
TMEM145
ACRV1
LINC02473
CCL26
BNIP3P24
ANO1
AP003170.1
EEF1B2P2
GABRA3
LINC01976
BLACAT1
PCAT14
RGSL1
AC022092.1
AL359962.3
TATDN2P2
RPL7P38
PFN1P8
CTSLP3
AC090013.1
AC009974.2
AL138688.2
P2RX5
AL138878.2
HADHAP2
H4C3
RPS27AP10
AC011447.2
OGDHL
AC007182.1
SLC35F3
RPL5P6
AC018695.9
LRRC3-DT
AC005041.4
ASB15
BHLHE41
AC084809.2
UROC1
CST8
LAMA5-AS1
OR2H2
HK2
KLRK1
AC026464.5
AL445228.2
PAEP
AC136475.10
AC002401.4
BSPRY
TRPM3
QSOX1
VSTM5
AL096803.1
SIX3
RNASE13
RPL34P33
AC084757.2
Z99755.1
AC016682.1
AC026150.1
AC027279.1
AC092802.3
STPG3
ALB
RPS14P4
CCK
AC105021.1
RPS3AP38
COX6B1P4
CACNA1B
AC008708.1
RNF17
CLPSL2
LINC01252
HRH3
AL033527.2
UPF3AP3
HOXB8
KIAA1549L
AC027020.1
AC007622.2
EIF4A1P7
H2AC1
FAM85B
AC009145.4
TMC4
LHFPL3-AS2
AL049836.1
POLHP1
KRTCAP3
LINC01863
AC139783.1
LMX1B
CPA5
RNU6-745P
VWA8-AS1
AC093523.1
RPL7P57
MROH2A
AGAP2-AS1
MIR137HG
AC012640.4
AC091133.6
EPHB6
AP001636.1
PDCL3P6
AC104653.2
RN7SL521P
AL365259.1
AC025031.3
CNTNAP3P2
AC078909.2
SNORA71B
PTGES3P2
TMPRSS6
ARMC3
MUSTN1
ARL2BP
MMP1
BOLA2P2
HMGB1P14
LURAP1L-AS1
AC126407.1
ALOXE3
HOXD11
BNIP3P5
MTND3P12
UPP2-IT1
PIK3C2G
KLHDC7B-DT
AC133552.4
IPO9-AS1
AC135178.2
MESTP3
AL157937.1
AL031123.5
EPN3
AC022335.1
AC083822.1
RPL23AP18
AL356056.2
PRSS30P
KRT17P8
GPC4
AL512590.3
SNAP91
TMEM100
AC060764.1
NDUFB9P2
CNN2P3
LRRC2-AS1
THA1P
LINC02428
AC012354.4
CFHR1
Z82215.1
AL928921.1
AC093829.1
NXNL2
AC006008.1
RSPH14
SLC22A9
AK8
AC093227.3
COL8A2
GTF2IRD1P1
AC021242.1
CHI3L2
PPARGC1A
RPS28P5
LEF1-AS1
RNU4-78P
AL589880.1
TCN1
BICDL2
LINC02561
AC016876.3
AC079416.2
Z99129.1
SMUG1P1
PHBP8
AL162311.3
PRRX2
GLDC
AC020923.1
RNU6-466P
AL355377.3
SCN7A
S100A8
AC131025.3
ZNF488
CTAGE11P
DCAF13P3
FOXF2
AL135787.1
AC020558.5
EPHB3
AL512662.1
AL451085.1
AC022601.1
UGT2A3P7
CNTNAP3
AL031733.2
AC103702.2
LINC02675
LINC00844
AC010185.1
LINC02416
AL139022.1
TDRD15
AL360007.1
AC099778.2
CYCSP52
AC092001.1
AC005077.1
AP001880.1
AC022387.2
SPRY4-AS1
ACSM5P1
AC019117.1
FAM99B
AC093725.2
FIBCD1
UBE2CP2
AL049840.3
TTR
LINC02177
PAK6
COLCA2
ZIC5
AC007342.6
DSG2-AS1
AL136456.1
SLC7A9
AP000697.1
SLC12A1
CLTRN
RPS12P20
AC021549.1
H2AZP1
ACTBP11
HMGN1P24
AC107308.1
AC007535.1
AC005189.1
LINC01482
F10-AS1
C17orf99
LINC01993
RNA5SP118
MRPS17P1
AL390205.1
PODXL2
SERPINA5
AL353705.3
RPL13AP6
HOXB-AS3
CHST6
AC007686.1
PKP3
KRT18P39
MTUS2
RPS15P5
LINC00399
FMO6P
AL354710.2
UTS2
AC138207.1
AC007622.1
CLLU1-AS1
AC005670.1
TUBB8P1
UGT8
RNA5SP491
XKR9
SMARCA5-AS1
AC004923.1
AC005837.4
GOLGA2P11
AL139124.1
CNDP1
PSMD7P1
ITGB1P1
CES3
CFL1P6
HCN2
YES1P1
AC005537.1
MIR5685
IMPDH1P5
AC087752.2
FAM25E
AC004884.1
AC079944.1
CDK2AP2P2
AC018635.2
SMIM2-AS1
AC022509.4
AC146944.2
CKMT1B
UBE2Q1-AS1
FOXI2
AC138150.1
AL161756.2
SLC5A5
SMILR
KRT18P3
SRSF3P1
AC015813.4
GULOP
LINC02829
AC005703.3
RNY1P11
MNX1
LMTK3
AL353803.4
TM6SF2
DSCR10
RAB36
LRCOL1
AC020658.5
APCS
MRGPRE
RPL7P56
AC022960.1
TWF1P1
SDK2
AC068896.1
FRMD7
SH2D5
AL592114.1
EPHA6
PROM1
RHOQP2
VCX
AP000873.4
AC025518.1
AC019254.1
RPS7P12
STRADBP1
AL669983.1
AC020604.1
HSD3BP3
ALDH3B2
AC022795.1
FAXC
TMEM272
BOK-AS1
PGM5P2
AC242988.1
AC068580.3
AC013553.3
AF186192.3
RPL10P2
AC099552.4
C7orf61
AC012640.3
AC091042.1
A2MP1
H2BC2P
FAM99A
LINC01615
AC022540.1
AC005703.5
AC004925.1
AC006037.2
AC104958.1
CHRM2
RPS2P16
TBC1D22A-AS1
AC007160.1
FMR1-IT1
AC097065.1
LAD1
DNAAF3
AC004264.1
AC099331.1
AC112187.3
AC055811.2
AC012640.1
RPL35AP6
AP000560.1
MGC27382
MIR122HG
AC108075.1
B3GAT1-DT
AP003119.3
SMIM9
AC091393.2
AC051619.2
UBE2E4P
YWHAEP5
AC104561.1
RNA5SP67
AC104461.1
RN7SL477P
AC106052.1
MTND4LP30
AC090877.1
AL356157.2
CLPSL1
AC010998.3
LINC01714
TRIM72
AL161757.2
ATP5MC2P1
AC006518.2
CLDN18
SNX18P1Y
TRNP1
CXCL1
AC009495.2
TEX29
MPPED1
VWDE
AL137186.1
SLC2A3P2
AC006116.9
GRIN2A
FER1L4
AC074117.2
LINC02688
AC011773.1
MTATP6P26
COX6B1P1
GXYLT1P6
MPRIP-AS1
AC005014.4
ZIC2
RPL7L1P1
AP000553.4
AL357153.2
AC019197.1
SYT5
AC009474.1
AC021818.1
AC010974.1
AP005717.1
HMGA1P2
RNU6-1301P
APCDD1L
LINC02323
AC090589.2
CFL1P8
AC093890.1
AL928711.1
WNT6
LINC00189
AL355096.1
AC124242.2
AC011447.7
AC027243.2
SNORD19C
DQX1
MS4A8
AC012368.2
CRABP1
GPR20
AC012076.1
MTND2P12
AC104212.2
AC022730.1
UGT2B24P
PACRG
AC068522.1
MEIS3P2
ADGRB2
AL359881.3
DRP2
TPT1P8
RPL7P22
OXCT2
METTL11B
AL365434.2
CYP4Z1
AC010997.5
AC015849.5
AC010531.3
AC010624.2
AC113346.1
MYO16
RPL37P2
KRT18P55
AC009271.1
AC010307.4
SCOCP1
AL590652.1
CYP51A1P1
PVRIG
CXorf58
MORN5
LINC02651
AC111182.1
KRTAP5-6
LINC01832
KLHL10
RXFP4
ZNRF2P2
AC092338.1
ICAM5
TFAP2C
MTCO1P3
PDGFRL2P
MIR924HG
SDS
RN7SKP287
AP002793.1
ARHGEF38-IT1
SNORD3A
AC011352.3
AC104564.4
AC008273.1
AL450992.2
RNU6-339P
C1orf116
CTB-178M22.2
CBY2
AC010761.4
AC244102.4
POM121B
AL390760.1
AC009955.1
CSAG2
AL691482.2
AC099786.1
AC046168.2
RPS24P13
AL662890.1
PTCHD3P2
RNU6-388P
AP002852.1
AC126696.3
H3P23
LINC01831
AC134684.10
AC117834.1
YWHAZP3
ELOBP1
AC139783.2
AC002064.2
WNT7B
SYT7
AC011904.1
AC024651.1
AC104758.1
FAM246C
AC244093.5
ELOVL2-AS1
EXPH5
RPS3AP49
AC008752.1
AC020931.1
LINC00460
AC009269.4
AC009041.3
TMEM14DP
LINC02702
AC093422.1
TBILA
APOC2
AC024940.1
AC005920.1
FOLH1B
PAX9
AP003733.1
AL157834.3
POU2AF1
AC091114.1
LRRC3C
ITGB8
DPYSL5
MIR6757
AC106886.3
AC023503.1
AP000902.1
AC015908.4
LINC02153
ARF4-AS1
LINC01702
ACSL6
AC025176.1
PRAP1
DMBT1
NT5CP1
AC024619.4
MTND2P9
CTBP2P8
RAET1L
AP001178.2
AL109614.1
AC010904.2
LINC01833
ANGPT4
LAMA1
AC090340.1
CCR5AS
OR13A1
KRT27
RNF14P3
BACE2
AC007919.1
HMGB3P10
AP000356.2
PRDX2P3
AC010368.1
TNFRSF13B
P3H2-AS1
DNMT3L
HTR7
EVX1
FHL5
KRT18P8
AC084375.1
DGCR6
RPS4XP11
AC073323.1
AL353697.1
LRRC37A14P
RPL34P6
LINC00866
RPL37P13
AC110285.5
HMX2
APOH
BZW1P1
LINC00390
AL133338.2
AC092275.1
AC007130.1
BRDTP1
SUMO1P1
AL031670.1
UGT2B11
MSNP1
PPIAP9
RPS10P5
LINC01883
TAS2R2P
MSMB
RNU6-377P
PPIAP19
GCK
HYAL4
HS3ST6
RNU4-52P
RPS27P25
LINC01667
LINC01625
AC005387.1
AC092944.3
AC108516.2
BTG1P1
LINC01659
NAT8B
MTCYBP18
GPR35
AL021707.4
MTCO1P11
IGFL2-AS1
RNU6-577P
AC104232.1
BMP7
INSL3
LINC00244
HOXC-AS2
CT83
MIR3909
AC253536.2
MIR302CHG
BCO2
CKMT1A
AL031710.2
AL583834.1
AP001631.2
AC100793.4
RPL19P16
CPA2
LGSN
AL359198.1
SYN3-AS1
RNU6-813P
STK33
AC022709.1
LINC01639
AL591178.1
AL031284.1
DDC
AC018868.1
AC007278.1
TCEAL3-AS1
JAKMIP2-AS1
AP001042.1
AL356653.1
AC020907.5
PVALB
AC073326.1
AC105219.1
AC244100.1
MRPS18AP1
TCL6
CLRN1-AS1
MIR378D2HG
AL592301.1
AC096533.1
LINC00632
RPL39P40
CDRT1
DEGS2
U73169.1
AL590682.1
ELFN1
AC022144.1
RPL12P25
AC013470.2
RNU6-1035P
AC007224.1
MIR616
LINC01882
AC083864.5
RNVU1-4
AL360013.3
AC060234.2
AC104794.5
GDA
AC091588.3
EIF2S2P2
AC138028.4
ALG13-AS1
ZNF322P1
AC000067.1
AL606970.3
AC078993.1
AC073912.2
AC021491.1
TRPC5
MIR587
LINC01480
IGDCC4
MAL2-AS1
AC092268.1
CDRT15P9
IGFL2
AC146944.1
LINC00880
AC092919.1
LINC00511
AP000238.1
AC010973.1
SAA4
SPATA17
EPPK1
AC003086.1
RNU6-678P
AC114730.3
AC010487.2
RN7SKP214
IGLV5-48
AC126323.4
RAB28P5
CTSLP2
SORCS1
AC004837.2
AC004870.1
GAPDHP23
RORA-AS2
RN7SL219P
LINC02754
AC114495.1
RNA5SP111
LRRC37A9P
ACTBP9
PICART1
EMILIN3
LINC01621
WFDC21P
Z97200.1
RN7SL395P
AC239584.1
MCOLN3
AC015818.3
AC011247.1
AC104462.1
AC131212.4
SNORA70
CELA2B
CLIC4P1
AC008050.1
RNU6-130P
DCHS2
RN7SKP70
SNRPD2P1
XAGE2
CRYBA4
AL589745.1
AC020910.4
AC106872.6
SOX21
LINC02041
LINC02732
C9orf57
H2AC14
AC021723.1
AC005954.1
Z97056.2
PKD1P2
HSD17B3-AS1
METTL24
SYNPR-AS1
MIR5188
GCNT1P3
RNU5A-6P
TMPRSS7
ADGRD1
CASK-AS1
AC009093.7
CLDN6
AC114501.1
LINC00565
TRIM80P
RPS20P22
MME
ARHGAP40
TMSB4XP2
FOXP4-AS1
PRSS22
GAGE2A
CYP2D6
IPO7P2
AL121890.4
LINC02766
AC004839.1
GPR88
AMTN
LINC02413
PHKA1P1
FAM27E3
RNU1-138P
AC109782.1
NANOGP4
KCNK9
AP001599.1
AC004264.2
SNX31
AC093458.2
AC040174.1
CDH10
IGF1
KCNG3
AL121949.3
GNG10
RNY1P13
AL132875.3
PICSAR
PHBP7
AC112694.2
AC020612.3
AC008957.3
AL049539.1
AC104248.1
SFRP5
TMEM252
ARF4P1
ISM1
BNIP3P16
FAM181B
AL033381.2
AC008026.3
MIR3939
MEF2B
UBE2V1P2
AL121917.1
IGHG4
AC092042.1
CD79A
AL023584.2
CDCA7
LLPH-DT
AC007431.3
ZG16
AL354861.2
AC017076.1
CSNK2A3
AL031722.1
RN7SL8P
AF254983.2
RPL23AP42
AC112491.1
AL355834.2
AL138752.1
LINC02798
RNU6-1005P
AC138393.3
RNU2-24P
RPS17P2
PFN1P11
PIK3CD-AS1
FHOD3
AC092670.1
LINC02157
RNU6-863P
TRPM8
AC103703.1
AC126323.3
AC022272.1
ZDHHC20-IT1
ATP5MC2P4
CCIN
CYP2A13
H2BC8
Z98885.3
AP007216.2
MFSD2A
LINC02160
