# Supplementary material for: Hepatitis B-related hepatocellular carcinoma: classification and prognostic model based on programmed cell death genes
Source: Front Immunol. 2024 May 10;15:1411161. doi: 10.3389/fimmu.2024.1411161 (PMC11116790; doi:10.3389/fimmu.2024.1411161)
Supplement: Supplementary file 2 [file DataSheet_2.zip › original data 4-6/4-cluster diff/cluster1-GO.xls]

ONTOLOGY	ID	Description	GeneRatio	BgRatio	pvalue	p.adjust	qvalue	geneID	Count
BP	GO:0044282	small molecule catabolic process	100/1370	385/18903	2.18E-30	1.17E-26	1.03E-26	HSD17B4/ACADSB/EHHADH/ACOX1/BCKDHB/HIBADH/ALDH6A1/ABAT/PPARA/NUDT1/PAH/ETFDH/ALDH5A1/SCP2/ACAD11/OTC/ADH4/HSD17B6/HAO1/ACADM/MAT1A/NUDT7/TAT/ACOX2/PCK1/SHMT1/AMDHD1/ARG1/PIPOX/CDO1/PKM/CYP4F3/ENO2/RIDA/SORD/ALDH2/LDHD/AASS/INPP5J/IL4I1/SULT1B1/PCK2/AGXT2/ALDH8A1/DAO/HAAO/HPD/SULT2A1/CYP4F2/CYP4F11/ABCB11/HGD/CYP7A1/ALDOB/CYP3A4/PON3/ALDH1L1/GLYCTK/UPB1/XYLB/GAD1/SLC27A2/CYP4A11/SARDH/KMO/PON1/AKR…	100
BP	GO:0046395	carboxylic acid catabolic process	72/1370	243/18903	6.34E-26	1.70E-22	1.49E-22	HSD17B4/ACADSB/EHHADH/ACOX1/BCKDHB/HIBADH/ALDH6A1/ABAT/PPARA/PAH/ETFDH/ALDH5A1/SCP2/ACAD11/OTC/HAO1/ACADM/MAT1A/NUDT7/TAT/ACOX2/PCK1/SHMT1/AMDHD1/ARG1/PIPOX/CDO1/CYP4F3/RIDA/SORD/LDHD/AASS/IL4I1/PCK2/AGXT2/ALDH8A1/DAO/HAAO/HPD/SULT2A1/CYP4F2/CYP4F11/ABCB11/HGD/PON3/ALDH1L1/XYLB/GAD1/SLC27A2/CYP4A11/SARDH/KMO/PON1/AKR1D1/ACMSD/HDC/GLS2/AGXT/RENBP/GPT/GPT2/AADAT/AMACR/ACADL/IDO2/ASPA/TDO2/UROC1/GLD…	72
BP	GO:0016054	organic acid catabolic process	72/1370	247/18903	1.91E-25	2.79E-22	2.46E-22	HSD17B4/ACADSB/EHHADH/ACOX1/BCKDHB/HIBADH/ALDH6A1/ABAT/PPARA/PAH/ETFDH/ALDH5A1/SCP2/ACAD11/OTC/HAO1/ACADM/MAT1A/NUDT7/TAT/ACOX2/PCK1/SHMT1/AMDHD1/ARG1/PIPOX/CDO1/CYP4F3/RIDA/SORD/LDHD/AASS/IL4I1/PCK2/AGXT2/ALDH8A1/DAO/HAAO/HPD/SULT2A1/CYP4F2/CYP4F11/ABCB11/HGD/PON3/ALDH1L1/XYLB/GAD1/SLC27A2/CYP4A11/SARDH/KMO/PON1/AKR1D1/ACMSD/HDC/GLS2/AGXT/RENBP/GPT/GPT2/AADAT/AMACR/ACADL/IDO2/ASPA/TDO2/UROC1/GLD…	72
BP	GO:0006805	xenobiotic metabolic process	49/1370	118/18903	2.09E-25	2.79E-22	2.46E-22	SLCO2B1/RORA/SLCO1B1/FMO4/BPHL/UGT1A1/CMBL/AOX1/FMO5/ACSL1/CES2/UGT1A3/CYP2C8/ABCC2/UGT2B15/SULT1B1/GRIN1/SULT2A1/AADAC/CYP4F2/ABCB11/CYP3A4/NAT2/PON3/ACSM2B/HNF4A/CYP2A6/CYP2C9/UGT1A6/SLC22A7/CYP2B6/RORC/CYP2J2/GSTA2/UGT1A9/FMO2/GLYAT/CYP3A5/NR1I2/GSTA1/CYP1A2/CYP2A7/SULT1A2/CYP2E1/ABCB1/CES3/UGT2B11/CYP2D6/CYP2A13	49
BP	GO:0071466	cellular response to xenobiotic stimulus	60/1370	183/18903	2.35E-24	2.51E-21	2.21E-21	SLCO2B1/RORA/SLCO1B1/FMO4/BPHL/UGT1A1/FBP1/CMBL/AOX1/FMO5/ACSL1/CES2/UGT1A3/CYP2C8/SLC10A1/ABCC2/UGT2B15/SULT1B1/GRIN1/SULT2A1/AADAC/CYP4F2/ACER2/ABCB11/CYP3A4/NAT2/PON3/E2F1/GPLD1/ACSM2B/HNF4A/CYP2A6/CYP2C9/UGT1A6/SLC22A7/CYP2B6/RORC/CYP2J2/GSTA2/UGT1A9/FMO2/GLYAT/CYP3A5/NR1I2/CERS1/REN/GSTA1/CYP1A2/CYP2A7/KCNH2/SULT1A2/CYP2E1/CRHBP/HTR1B/ABCB1/CES3/UGT2B11/DDC/CYP2D6/CYP2A13	60
BP	GO:0015711	organic anion transport	87/1370	372/18903	3.81E-23	3.41E-20	2.99E-20	SLC25A15/SLC35D1/SLCO2B1/ABAT/SLC52A2/SLC2A2/SLCO1B1/MFSD10/NMB/SLC6A1/SLC10A6/SLC38A4/ABCG2/SLC22A25/SLC25A30/ARG1/ABCC6/SLC13A5/UGT1A3/ABCB4/AQP9/SLC10A1/SLC6A14/APBA1/ABCC2/SLC1A2/MTTP/SLC23A2/SLC27A5/SLC2A10/CYP4F2/CES1/CD36/SLC16A3/ABCB11/SLC7A2/SLC4A11/SLC22A3/SLC25A25/CYP7A1/SLC22A10/SLC17A4/SLC6A12/SLC38A3/SLC6A8/CYP4A11/SLC25A42/SLCO1A2/KMO/SLC1A5/SLC47A1/SLC22A7/AVPR1A/AGXT/SLC2A6/AKR1C…	87
BP	GO:0009410	response to xenobiotic stimulus	90/1370	432/18903	2.96E-20	2.27E-17	1.99E-17	SLCO2B1/CAT/ABAT/RORA/CPS1/SLCO1B1/OTC/ALAD/FMO4/BPHL/UGT1A1/ABCG5/FBP1/SRD5A2/CMBL/AOX1/FMO5/ADRA1A/ACSL1/ARG1/ABCC6/CES2/UGT1A3/CYP2C8/ENO2/ABCG8/TSPO/SORD/SLC10A1/CYBA/ABCC2/UGT2B15/SLC1A2/SULT1B1/CPB2/CA9/GRIN1/SULT2A1/AADAC/CYP4F2/HMGCS2/ACER2/ABCB11/CYP3A4/NAT2/PON3/E2F1/GPLD1/ACSM2B/HNF4A/CYP2A6/CYP2C9/UGT1A6/SLC22A7/CYP2B6/RORC/MDK/CYP2J2/GSTA2/UGT1A9/FMO2/GLYAT/CYP3A5/NR1I2/CERS1/MIR186/…	90
BP	GO:0008202	steroid metabolic process	72/1370	323/18903	4.07E-18	2.73E-15	2.40E-15	HSD17B4/CAT/RORA/EPHX2/SCP2/HSD17B6/INSIG1/UGT1A1/UGT2B10/CYP3A43/CYP4V2/BAAT/LEPR/SRD5A2/FMO5/APOB/BDH1/CYP8B1/UGT1A3/CYP2C8/TSPO/UGT2B15/LHB/UGT2B4/UGT1A4/MSMO1/APOF/ESR1/SLC27A5/HMGCS1/APOA5/SULT2A1/CES1/ANGPTL3/HMGCS2/ABCB11/CYP7A1/CYP3A4/PROX1/SLC27A2/CYP2A6/CYP51A1/UGT2B17/PON1/AKR1D1/CYP2C9/LPCAT3/CYP27A1/CYP2B6/RORC/UGT2B7/SEC14L2/SULT1E1/RDH5/AKR1C4/CYP3A5/NR1I2/RDH16/TSKU/HSD11B1/CYP7B1…	72
BP	GO:0009063	cellular amino acid catabolic process	40/1370	113/18903	5.04E-18	3.00E-15	2.64E-15	ACADSB/BCKDHB/HIBADH/ALDH6A1/ABAT/PAH/ALDH5A1/OTC/MAT1A/TAT/SHMT1/AMDHD1/ARG1/PIPOX/CDO1/RIDA/AASS/IL4I1/AGXT2/ALDH8A1/DAO/HAAO/HPD/HGD/GAD1/SARDH/KMO/ACMSD/HDC/GLS2/AGXT/GPT/GPT2/AADAT/IDO2/ASPA/TDO2/UROC1/GLDC/SDS	40
BP	GO:1901605	alpha-amino acid metabolic process	55/1370	205/18903	6.43E-18	3.45E-15	3.03E-15	MMUT/ACADSB/HIBADH/ALDH6A1/CTH/PAH/ALDH5A1/CPS1/OTC/HAO1/MTHFD1/MAT1A/GLYATL1/TAT/BHMT2/BAAT/SHMT1/IYD/AMDHD1/ARG1/PIPOX/CDO1/RIDA/AASS/IL4I1/AGXT2/ALDH8A1/DAO/HAAO/HPD/BHMT/HGD/DHFRP1/ASL/GAD1/HNF4A/SARDH/AGMAT/NAT8L/KMO/ACMSD/GLS2/GLYAT/AGXT/GPT/GPT2/AADAT/TTC36/IDO2/ASPA/TDO2/GNMT/UROC1/GLDC/SDS	55
BP	GO:0046942	carboxylic acid transport	67/1370	290/18903	8.49E-18	4.14E-15	3.64E-15	SLC25A15/SLC35D1/SLCO2B1/ABAT/SLCO1B1/NMB/SLC6A1/SLC10A6/SLC38A4/ABCG2/SLC25A30/ARG1/ABCC6/SLC13A5/UGT1A3/ABCB4/AQP9/SLC10A1/SLC6A14/APBA1/ABCC2/SLC1A2/SLC23A2/SLC27A5/CYP4F2/CES1/CD36/SLC16A3/ABCB11/SLC7A2/SLC22A3/CYP7A1/SLC17A4/SLC6A12/SLC38A3/SLC6A8/CYP4A11/SLCO1A2/KMO/SLC1A5/SLC47A1/AVPR1A/AGXT/AKR1C4/SLC6A13/SLC17A3/PLA2G12B/ACE2/SLC66A1L/SLC25A18/SLC1A1/SLC26A5/SLC16A11/SLCO1B7/SLCO1C1/ABCC…	67
BP	GO:0016053	organic acid biosynthetic process	70/1370	328/18903	1.37E-16	6.14E-14	5.39E-14	ABAT/CTH/PAH/CPS1/SCP2/PDK4/OTC/HAO1/INSIG1/MTHFD1/BHMT2/BAAT/SHMT1/RGN/ALDH1A1/GATM/CYP8B1/CDO1/CYP2C8/PYCARD/ACSM5/ACSM2A/AASS/AGXT2/HTD2/ALDH8A1/SLC27A5/HAAO/APOA5/BHMT/CES1/CYP4F11/ABCB11/DHFRP1/CYP7A1/CYP3A4/ASL/PROX1/UPB1/LIPG/ACSM2B/GAD1/SLC27A2/CYP4A11/KMO/CYP4A22/AKR1D1/ACMSD/CYP2C9/CYP27A1/MLXIPL/GLS2/AVPR1A/PKLR/AGXT/ELOVL2/AKR1C4/CYP7B1/CYP1A2/CYP39A1/APOC3/AMACR/ACADL/ACSM3/CYP2E1/PT…	70
BP	GO:0046394	carboxylic acid biosynthetic process	69/1370	326/18903	3.57E-16	1.47E-13	1.29E-13	ABAT/CTH/PAH/CPS1/SCP2/PDK4/OTC/HAO1/INSIG1/MTHFD1/BHMT2/BAAT/SHMT1/RGN/ALDH1A1/GATM/CYP8B1/CYP2C8/PYCARD/ACSM5/ACSM2A/AASS/AGXT2/HTD2/ALDH8A1/SLC27A5/HAAO/APOA5/BHMT/CES1/CYP4F11/ABCB11/DHFRP1/CYP7A1/CYP3A4/ASL/PROX1/UPB1/LIPG/ACSM2B/GAD1/SLC27A2/CYP4A11/KMO/CYP4A22/AKR1D1/ACMSD/CYP2C9/CYP27A1/MLXIPL/GLS2/AVPR1A/PKLR/AGXT/ELOVL2/AKR1C4/CYP7B1/CYP1A2/CYP39A1/APOC3/AMACR/ACADL/ACSM3/CYP2E1/PTGES/A…	69
BP	GO:0006520	cellular amino acid metabolic process	64/1370	289/18903	4.27E-16	1.63E-13	1.44E-13	MMUT/ACADSB/BCKDHB/HIBADH/ALDH6A1/ABAT/CTH/PAH/ALDH5A1/CPS1/OTC/HAO1/MTHFD1/MAT1A/GLYATL1/BPHL/TAT/BHMT2/BAAT/SHMT1/IYD/AMDHD1/ARG1/PIPOX/ALDH1A1/CDO1/RIDA/AASS/IL4I1/AGXT2/ALDH8A1/DAO/HAAO/HPD/BHMT/HGD/DHFRP1/ASL/UPB1/GAD1/HNF4A/SARDH/AGMAT/NAT8L/KMO/ACMSD/HDC/GLS2/DIO1/GLYAT/AGXT/GPT/GPT2/AADAT/TTC36/IDO2/ASPA/TDO2/GNMT/HPDL/UROC1/GLDC/SDS/DDC	64
BP	GO:0006631	fatty acid metabolic process	78/1370	400/18903	5.39E-16	1.93E-13	1.69E-13	HSD17B4/MMUT/ACADSB/EHHADH/ACOX1/PPARA/ETFDH/SCP2/PDK4/ACAD11/ADH4/HAO1/INSIG1/ACADM/FMO4/NUDT7/CYP4V2/ACOT12/BAAT/ACOX2/PCK1/ACSL1/RGN/CES2/CYP4F3/CYP2C8/ACSM5/ACSM2A/PCK2/MSMO1/HTD2/SLC27A5/APOA5/CYP4F2/CES1/ANGPTL3/CYP4F11/CD36/ABCB11/CYP7A1/CYP3A4/GPAM/LIPG/ACSM2B/SLC27A2/CYP2A6/CYP4A11/CYP4A22/CYP2C9/MLXIPL/CYP2B6/CYP2J2/AVPR1A/FMO2/ELOVL2/PTGR1/AKR1C4/ADH7/PNPLA3/GSTA1/ACSL5/CYP1A2/APOC3/CY…	78
BP	GO:0042445	hormone metabolic process	57/1370	241/18903	8.10E-16	2.71E-13	2.38E-13	HSD17B4/ADH1B/ADH4/HSD17B6/ADH1A/PCSK6/UGT1A1/UGT2B10/SRD5A2/IYD/ENPEP/SELENOM/ALDH1A1/PAPSS2/UGT1A3/CYP2C8/ADH6/TSPO/UGT2B15/LHB/IL4I1/SULT1B1/UGT2B4/ALDH8A1/ESR1/SULT2A1/CYP3A4/ADH1C/UGT2B17/RBP4/AKR1D1/CYP2C9/GHR/UGT2B7/DIO1/UGT1A9/SULT1E1/AANAT/RDH5/AKR1C4/ADH7/CYP3A5/RDH16/DPP4/ACE2/REN/CYP1A2/SLCO1C1/PCSK1N/TTR/SLC5A5/CRABP1/BACE2/UGT2B11/BCO2/MME/CYP2D6	57
BP	GO:1901606	alpha-amino acid catabolic process	34/1370	95/18903	1.08E-15	3.39E-13	2.98E-13	ACADSB/HIBADH/ALDH6A1/PAH/OTC/MAT1A/TAT/SHMT1/ARG1/PIPOX/CDO1/RIDA/AASS/IL4I1/AGXT2/ALDH8A1/DAO/HAAO/HPD/HGD/GAD1/SARDH/KMO/ACMSD/GLS2/AGXT/GPT/GPT2/AADAT/IDO2/ASPA/TDO2/GLDC/SDS	34
BP	GO:0006066	alcohol metabolic process	71/1370	367/18903	1.73E-14	5.14E-12	4.52E-12	CAT/DBH/EPHX2/ADH1B/ADH4/HSD17B6/HAO1/INSIG1/ADH1A/LEPR/PCK1/FMO5/ALDH1A1/APOB/UGT1A3/CYP2C8/ADH6/SORD/ALDH2/INPP5J/MOGAT1/SULT1B1/PCK2/UGT1A4/MSMO1/APOF/HMGCS1/SPHK1/APOA5/SULT2A1/CES1/ANGPTL3/HMGCS2/ACER2/DHFRP1/CYP7A1/CYP3A4/ADH1C/CYP51A1/RBP4/PON1/AKR1D1/CYP2C9/LPCAT3/CYP27A1/SEC14L2/SULT1E1/PLPP2/RDH5/AKR1C4/MOGAT2/ADH7/CYP3A5/RDH16/TSKU/CYP7B1/CYP1A2/CYP39A1/ISYNA1/ACADL/SULT1A2/ACP3/GPD1/S…	71
BP	GO:0120254	olefinic compound metabolic process	43/1370	160/18903	2.46E-14	6.95E-12	6.11E-12	EPHX2/SCP2/ADH1B/ADH4/HSD17B6/ADH1A/SRD5A2/ALDH1A1/CYP4F3/CYP2C8/ADH6/LHB/ALDH8A1/GRIN1/CYP4F2/CYP4F11/CYP3A4/ADH1C/CYP2A6/CYP4A11/RBP4/CYP4A22/CYP2C9/CYP2B6/CYP2J2/ELOVL2/DHRS4L1/RDH5/AKR1C4/ADH7/CYP3A5/RDH16/GSTA1/CYP1A2/CYP2A7/CYP2E1/DKKL1/ALOXE3/TTR/CYP4Z1/BCO2/CYP2D6/CYP2A13	43
BP	GO:0034754	cellular hormone metabolic process	40/1370	141/18903	2.77E-14	7.41E-12	6.52E-12	HSD17B4/ADH1B/ADH4/HSD17B6/ADH1A/UGT1A1/UGT2B10/SRD5A2/ALDH1A1/UGT1A3/CYP2C8/ADH6/TSPO/UGT2B15/LHB/IL4I1/UGT2B4/ALDH8A1/ESR1/CYP3A4/ADH1C/UGT2B17/RBP4/AKR1D1/CYP2C9/UGT2B7/UGT1A9/SULT1E1/AANAT/RDH5/AKR1C4/ADH7/CYP3A5/RDH16/CYP1A2/TTR/CRABP1/UGT2B11/BCO2/CYP2D6	40
BP	GO:0015849	organic acid transport	65/1370	324/18903	3.83E-14	9.78E-12	8.60E-12	SLC25A15/SLCO2B1/ABAT/PPARA/SLCO1B1/NMB/SLC6A1/SLC10A6/SLC38A4/ABCG2/SLC25A30/ACSL1/ARG1/SLC13A5/AQP9/SLC10A1/SLC6A14/APBA1/ABCC2/SLC1A2/SLC23A2/SLC27A5/CYP4F2/CD36/SLC16A3/ABCB11/SLC7A2/CYP7A1/SLC6A12/SLC38A3/SLC27A2/CYP4A11/SLCO1A2/KMO/SLC1A5/SLC47A1/AVPR1A/AGXT/FABP6/AKR1C4/SLC6A13/PLA2G12B/RBP5/ACE2/SLC66A1L/ACSL5/SLC25A18/SLC1A1/SLC2A1/SLC26A5/SLC16A11/SLCO1B7/SLCO1C1/ABCC11/SLC22A2/HTR1B/AD…	65
BP	GO:0006869	lipid transport	74/1370	433/18903	3.24E-12	7.90E-10	6.94E-10	TTPA/SLCO2B1/PPARA/ABCA8/SCP2/CFHR4/SLCO1B1/NMB/ABCA6/SLC10A6/ABCG5/ABCG2/ABCA9/ACSL1/SELENOM/APOB/CYP8B1/ABCB4/ABCG8/AQP9/TSPO/SLC10A1/ABCC2/MTTP/APOF/SLC27A5/APOA5/CYP4F2/STARD5/CES1/ATG9A/CD36/ABCB11/CYP7A1/LIPG/GRAMD1C/SLC27A2/CYP4A11/SLCO1A2/RBP4/PON1/LPCAT3/LPA/FABP6/ANO9/AKR1C4/AGTR1/PLA2G12B/ABCA10/TSKU/RBP5/REN/ACSL5/APOC3/SLC2A1/SLCO1B7/APOL5/SLCO1C1/ABCC11/STRA6/ENPP7/GLTPD2/PTGES/ABCB…	74
BP	GO:0006721	terpenoid metabolic process	30/1370	101/18903	1.28E-11	2.97E-09	2.61E-09	ADH1B/ADH4/HSD17B6/ADH1A/UGT1A1/CYP4V2/ALDH1A1/UGT1A3/CYP2C8/ADH6/ALDH8A1/HMGCS1/HMGCS2/CYP3A4/ADH1C/RBP4/CYP2C9/UGT1A9/DHRS4L1/RDH5/AKR1C4/ADH7/CYP3A5/RDH16/CYP1A2/CYP2E1/TTR/CRABP1/BCO2/CYP2D6	30
BP	GO:0015850	organic hydroxy compound transport	56/1370	292/18903	1.50E-11	3.34E-09	2.94E-09	SLCO2B1/ABAT/ABCA8/SCP2/SLCO1B1/MFSD10/NMB/SLC10A6/ABCG5/SELENOM/APOB/CYP8B1/PINK1/ABCB4/ABCG8/AQP9/TSPO/SLC10A1/ABCC2/MTTP/SLC27A5/APOA5/STARD5/CES1/CD36/SLC16A3/ABCB11/SLC22A3/CYP7A1/LIPG/GRAMD1C/SLCO1A2/RBP4/PON1/LPCAT3/SLC22A1/AKR1C4/AGTR1/TSKU/REN/DRD1/APOC3/SLCO1B7/SLCO1C1/ABCC11/KCNB1/STRA6/SLC18A2/ENPP7/SLC22A2/SYT8/HTR1B/HRH3/SYT5/SYT7/APOC2	56
BP	GO:0010876	lipid localization	78/1370	483/18903	1.56E-11	3.34E-09	2.94E-09	TTPA/NRIP1/SLCO2B1/PPARA/ABCA8/SCP2/CFHR4/SLCO1B1/NMB/ABCA6/SLC10A6/ABCG5/ABCG2/ABCA9/ACSL1/SELENOM/APOB/CYP8B1/ABCB4/ABCG8/AQP9/TSPO/SLC10A1/ABCC2/MTTP/APOF/SLC27A5/APOA5/CYP4F2/STARD5/CES1/ATG9A/ANGPTL3/CD36/ABCB11/CYP7A1/LIPG/GRAMD1C/SLC27A2/CYP4A11/SLCO1A2/RBP4/PON1/LPCAT3/LPA/FABP6/ANO9/AKR1C4/IKBKE/AGTR1/PLA2G12B/ABCA10/TSKU/RBP5/REN/ACSL5/APOC3/SMIM22/SLC2A1/SLCO1B7/APOL5/SLCO1C1/ABCC11/ST…	78
BP	GO:0006063	uronic acid metabolic process	15/1370	26/18903	2.68E-11	5.32E-09	4.67E-09	UGT1A1/UGT2B10/UGT1A3/SORD/UGT2B15/UGT2B4/UGT1A4/XYLB/UGT2B17/UGT1A6/UGT2B7/UGT1A9/UGT1A5/UGT2A1/UGT2B11	15
BP	GO:0019585	glucuronate metabolic process	15/1370	26/18903	2.68E-11	5.32E-09	4.67E-09	UGT1A1/UGT2B10/UGT1A3/SORD/UGT2B15/UGT2B4/UGT1A4/XYLB/UGT2B17/UGT1A6/UGT2B7/UGT1A9/UGT1A5/UGT2A1/UGT2B11	15
BP	GO:0010232	vascular transport	27/1370	87/18903	4.35E-11	8.05E-09	7.07E-09	SLCO2B1/ABCC9/SLC6A1/ABCG2/LEPR/KCNJ8/ABCC2/SLC1A2/SLC2A10/CD36/SLC7A2/SLC22A3/SLC38A3/SLC1A5/AVPR1A/SLC22A1/SLC6A13/SLC4A3/SLC4A4/SLC1A1/SLC2A1/SLCO1C1/SLC16A12/SLC22A2/ABCB1/SLC5A5/MFSD2A	27
BP	GO:0150104	transport across blood-brain barrier	27/1370	87/18903	4.35E-11	8.05E-09	7.07E-09	SLCO2B1/ABCC9/SLC6A1/ABCG2/LEPR/KCNJ8/ABCC2/SLC1A2/SLC2A10/CD36/SLC7A2/SLC22A3/SLC38A3/SLC1A5/AVPR1A/SLC22A1/SLC6A13/SLC4A3/SLC4A4/SLC1A1/SLC2A1/SLCO1C1/SLC16A12/SLC22A2/ABCB1/SLC5A5/MFSD2A	27
BP	GO:0016042	lipid catabolic process	60/1370	336/18903	6.08E-11	1.09E-08	9.55E-09	HSD17B4/EHHADH/ACOX1/PAFAH1B3/PPARA/ETFDH/CPS1/SCP2/ACAD11/HSD17B6/HAO1/ACADM/NUDT7/ACOX2/PCK1/SRD5A2/APOB/CYP4F3/PCK2/SPHK1/PLCD3/APOA5/SULT2A1/AADAC/CYP4F2/CES1/ANGPTL3/CYP4F11/ACER2/ABCB11/CYP7A1/SORL1/CYP3A4/LIPG/GPLD1/SLC27A2/CYP4A11/AKR1D1/CYP27A1/SULT1E1/PNPLA3/PLA2G12B/GBA3/HSD11B1/CYP1A2/CYP39A1/APOC3/AMACR/ACADL/PLIN1/ENPP7/ADORA1/CLPSL2/LRCOL1/CLPSL1/CRABP1/OXCT2/APOC2/BCO2/MFSD2A	60
BP	GO:0072330	monocarboxylic acid biosynthetic process	45/1370	218/18903	1.23E-10	2.13E-08	1.87E-08	SCP2/PDK4/INSIG1/BAAT/RGN/GATM/CYP8B1/CYP2C8/ACSM5/ACSM2A/HTD2/ALDH8A1/SLC27A5/APOA5/CES1/ABCB11/CYP7A1/CYP3A4/PROX1/LIPG/ACSM2B/SLC27A2/KMO/AKR1D1/ACMSD/CYP2C9/CYP27A1/MLXIPL/AVPR1A/PKLR/ELOVL2/AKR1C4/CYP7B1/CYP1A2/CYP39A1/APOC3/AMACR/ACADL/ACSM3/CYP2E1/PTGES/ALOXE3/SDS/APOC2/CYP2D6	45
BP	GO:0052695	cellular glucuronidation	13/1370	21/18903	1.69E-10	2.83E-08	2.49E-08	UGT1A1/UGT2B10/UGT1A3/UGT2B15/UGT2B4/UGT1A4/UGT2B17/UGT1A6/UGT2B7/UGT1A9/UGT1A5/UGT2A1/UGT2B11	13
BP	GO:0001523	retinoid metabolic process	26/1370	87/18903	2.53E-10	4.11E-08	3.61E-08	ADH1B/ADH4/HSD17B6/ADH1A/UGT1A1/CYP4V2/ALDH1A1/UGT1A3/CYP2C8/ADH6/ALDH8A1/CYP3A4/ADH1C/RBP4/UGT1A9/DHRS4L1/RDH5/AKR1C4/ADH7/CYP3A5/RDH16/CYP1A2/TTR/CRABP1/BCO2/CYP2D6	26
BP	GO:1901616	organic hydroxy compound catabolic process	24/1370	77/18903	4.71E-10	7.42E-08	6.52E-08	DBH/ADH4/HSD17B6/HAO1/CYP4F3/SORD/ALDH2/LDHD/INPP5J/SULT1B1/SULT2A1/CYP4F2/CYP4F11/CYP7A1/CYP3A4/CYP4A11/AKR1D1/CYP27A1/SULT1E1/PDXP/CYP39A1/SULT1A2/MIOX/ALDH3B2	24
BP	GO:0016101	diterpenoid metabolic process	26/1370	90/18903	5.77E-10	8.85E-08	7.77E-08	ADH1B/ADH4/HSD17B6/ADH1A/UGT1A1/CYP4V2/ALDH1A1/UGT1A3/CYP2C8/ADH6/ALDH8A1/CYP3A4/ADH1C/RBP4/UGT1A9/DHRS4L1/RDH5/AKR1C4/ADH7/CYP3A5/RDH16/CYP1A2/TTR/CRABP1/BCO2/CYP2D6	26
BP	GO:0003018	vascular process in circulatory system	50/1370	270/18903	6.60E-10	9.83E-08	8.64E-08	SLCO2B1/DBH/CPS1/ABCC9/SLC6A1/ABCG2/LEPR/ADRA1A/KCNJ8/KNG1/ABCC2/SLC1A2/SLC2A10/TEK/CD36/SLC7A2/SLC22A3/TJP2/SLC38A3/SLC1A5/FGA/AVPR1A/SLC22A1/OCLN/AGTR1/SLC6A13/SERPINF2/FGG/SLC4A3/FGB/ACE2/DRD1/SLC4A4/ADRB2/NPPB/SLC1A1/SLC2A1/SLCO1C1/TACR2/SMTNL2/SLC16A12/SLC22A2/DRD5/HTR1B/ADORA1/ABCB1/UTS2/SLC5A5/HTR7/MFSD2A	50
BP	GO:0042730	fibrinolysis	14/1370	27/18903	8.46E-10	1.23E-07	1.08E-07	F11/PLG/PROS1/CPB2/F12/KLKB1/PLAUR/HRG/FGA/SERPINF2/F2/FGG/FGB/APOH	14
BP	GO:0015718	monocarboxylic acid transport	30/1370	119/18903	1.08E-09	1.51E-07	1.33E-07	SLCO2B1/SLCO1B1/NMB/SLC10A6/ABCG2/UGT1A3/ABCB4/AQP9/SLC10A1/ABCC2/SLC27A5/CES1/CD36/SLC16A3/ABCB11/SLC22A3/CYP7A1/SLC6A12/SLC6A8/SLCO1A2/AKR1C4/SLC6A13/PLA2G12B/SLC16A11/SLCO1B7/SLCO1C1/ABCC11/SLC16A12/PTGES/SLC22A9	30
BP	GO:0072329	monocarboxylic acid catabolic process	31/1370	126/18903	1.10E-09	1.51E-07	1.33E-07	HSD17B4/EHHADH/ACOX1/PPARA/ETFDH/SCP2/ACAD11/HAO1/ACADM/NUDT7/ACOX2/PCK1/CYP4F3/SORD/LDHD/PCK2/AGXT2/SULT2A1/CYP4F2/CYP4F11/ABCB11/PON3/XYLB/SLC27A2/CYP4A11/AKR1D1/AGXT/AMACR/ACADL/CRABP1/MFSD2A	31
BP	GO:0006720	isoprenoid metabolic process	30/1370	121/18903	1.67E-09	2.23E-07	1.96E-07	ADH1B/ADH4/HSD17B6/ADH1A/UGT1A1/CYP4V2/ALDH1A1/UGT1A3/CYP2C8/ADH6/ALDH8A1/HMGCS1/HMGCS2/CYP3A4/ADH1C/RBP4/CYP2C9/UGT1A9/DHRS4L1/RDH5/AKR1C4/ADH7/CYP3A5/RDH16/CYP1A2/CYP2E1/TTR/CRABP1/BCO2/CYP2D6	30
BP	GO:0034308	primary alcohol metabolic process	28/1370	108/18903	1.95E-09	2.55E-07	2.24E-07	ADH1B/ADH4/HSD17B6/HAO1/ADH1A/ALDH1A1/CYP2C8/ADH6/ALDH2/SULT1B1/SULT2A1/CYP3A4/ADH1C/RBP4/SULT1E1/RDH5/AKR1C4/ADH7/CYP3A5/RDH16/CYP1A2/SULT1A2/ACP3/GPD1/TTR/ALDH3B2/CYP2D6/IGF1	28
BP	GO:0006067	ethanol metabolic process	12/1370	21/18903	3.19E-09	4.07E-07	3.57E-07	ADH1B/ADH4/ADH1A/ADH6/ALDH2/SULT1B1/SULT2A1/ADH1C/SULT1E1/ADH7/SULT1A2/ALDH3B2	12
BP	GO:0006641	triglyceride metabolic process	27/1370	104/18903	3.66E-09	4.56E-07	4.01E-07	CAT/CPS1/INSIG1/AGMO/PCK1/ACSL1/RGN/APOB/MOGAT1/PCK2/MTTP/SLC27A5/APOA5/AADAC/SORL1/GPAM/LIPG/GPLD1/GPAT3/MOGAT2/PNPLA3/THRSP/APOC3/CYP2E1/APOC2/APOH/MFSD2A	27
BP	GO:0001676	long-chain fatty acid metabolic process	28/1370	111/18903	3.81E-09	4.65E-07	4.08E-07	SCP2/ACSL1/CYP4F3/CYP2C8/SLC27A5/CYP4F2/CYP4F11/CYP3A4/SLC27A2/CYP2A6/CYP4A11/CYP4A22/CYP2C9/CYP2B6/CYP2J2/ELOVL2/PNPLA3/GSTA1/ACSL5/CYP1A2/CYP2A7/ACADL/CYP2E1/ALOXE3/CYP4Z1/ACSL6/CYP2D6/CYP2A13	28
BP	GO:0008210	estrogen metabolic process	16/1370	39/18903	4.06E-09	4.83E-07	4.25E-07	HSD17B4/UGT1A1/UGT2B10/UGT1A3/CYP2C8/UGT2B15/UGT2B4/CYP3A4/UGT2B17/CYP2C9/UGT2B7/SULT1E1/CYP3A5/CYP1A2/UGT2B11/CYP2D6	16
BP	GO:0042178	xenobiotic catabolic process	13/1370	26/18903	6.13E-09	7.15E-07	6.28E-07	FMO4/UGT1A1/ACSL1/CYP2C8/CYP3A4/PON3/CYP2A6/CYP2C9/CYP2B6/CYP3A5/NR1I2/CYP1A2/CYP2D6	13
BP	GO:0055088	lipid homeostasis	36/1370	174/18903	8.13E-09	9.27E-07	8.15E-07	ACOX1/RORA/EPHX2/INSIG1/ABCG5/ACOX2/TLCD4/APOB/ABCB4/ABCG8/TSPO/ACSM2A/MTTP/APOA5/CES1/ANGPTL3/ABCB11/CYP7A1/GPAM/LIPG/HNF4A/MLXIPL/PNPLA3/PLA2G12B/TSKU/CYP7B1/MALL/OR10J5/CYP39A1/APOC3/ACSM3/ENPP7/GCKR/ADORA1/TM6SF2/APOC2	36
BP	GO:0015721	bile acid and bile salt transport	14/1370	31/18903	8.48E-09	9.47E-07	8.33E-07	SLCO2B1/SLCO1B1/SLC10A6/AQP9/SLC10A1/ABCC2/SLC27A5/ABCB11/CYP7A1/SLCO1A2/AKR1C4/SLCO1B7/SLCO1C1/ABCC11	14
BP	GO:0006699	bile acid biosynthetic process	15/1370	36/18903	9.64E-09	1.05E-06	9.27E-07	SCP2/BAAT/CYP8B1/SLC27A5/CES1/ABCB11/CYP7A1/PROX1/SLC27A2/AKR1D1/CYP27A1/AKR1C4/CYP7B1/CYP39A1/AMACR	15
BP	GO:0019373	epoxygenase P450 pathway	11/1370	19/18903	1.22E-08	1.29E-06	1.13E-06	CYP2C8/CYP4F2/CYP2A6/CYP4A11/CYP2C9/CYP2B6/CYP2J2/CYP1A2/CYP2A7/CYP2E1/CYP2A13	11
BP	GO:0030193	regulation of blood coagulation	21/1370	70/18903	1.23E-08	1.29E-06	1.13E-06	ABAT/F11/PLG/SERPINC1/PROS1/KNG1/CPB2/F12/CD36/EMILIN2/KLKB1/PLAUR/HRG/FGA/SERPINF2/F2/FGG/F7/FGB/PROC/APOH	21
BP	GO:0009074	aromatic amino acid family catabolic process	10/1370	16/18903	2.07E-08	2.13E-06	1.88E-06	PAH/TAT/IL4I1/HAAO/HPD/HGD/KMO/ACMSD/IDO2/TDO2	10
BP	GO:1900046	regulation of hemostasis	21/1370	72/18903	2.14E-08	2.16E-06	1.90E-06	ABAT/F11/PLG/SERPINC1/PROS1/KNG1/CPB2/F12/CD36/EMILIN2/KLKB1/PLAUR/HRG/FGA/SERPINF2/F2/FGG/F7/FGB/PROC/APOH	21
BP	GO:0008206	bile acid metabolic process	17/1370	49/18903	2.66E-08	2.64E-06	2.32E-06	SCP2/BAAT/CYP8B1/SLC27A5/SULT2A1/CES1/ABCB11/CYP7A1/PROX1/SLC27A2/AKR1D1/CYP27A1/AKR1C4/CYP7B1/CYP39A1/AMACR/UGT2A1	17
BP	GO:0042573	retinoic acid metabolic process	14/1370	34/18903	3.62E-08	3.53E-06	3.10E-06	ADH1B/ADH1A/UGT1A1/UGT1A3/CYP2C8/ADH6/ALDH8A1/CYP3A4/ADH1C/UGT1A9/ADH7/CYP3A5/CRABP1/BCO2	14
BP	GO:0030195	negative regulation of blood coagulation	17/1370	50/18903	3.76E-08	3.60E-06	3.17E-06	ABAT/F11/PLG/PROS1/KNG1/CPB2/F12/KLKB1/PLAUR/HRG/FGA/SERPINF2/F2/FGG/FGB/PROC/APOH	17
BP	GO:0050818	regulation of coagulation	21/1370	75/18903	4.72E-08	4.44E-06	3.90E-06	ABAT/F11/PLG/SERPINC1/PROS1/KNG1/CPB2/F12/CD36/EMILIN2/KLKB1/PLAUR/HRG/FGA/SERPINF2/F2/FGG/F7/FGB/PROC/APOH	21
BP	GO:1900047	negative regulation of hemostasis	17/1370	51/18903	5.27E-08	4.87E-06	4.28E-06	ABAT/F11/PLG/PROS1/KNG1/CPB2/F12/KLKB1/PLAUR/HRG/FGA/SERPINF2/F2/FGG/FGB/PROC/APOH	17
BP	GO:0009072	aromatic amino acid family metabolic process	13/1370	30/18903	5.36E-08	4.87E-06	4.28E-06	PAH/TAT/IYD/IL4I1/HAAO/HPD/HGD/KMO/ACMSD/TTC36/IDO2/TDO2/HPDL	13
BP	GO:1902652	secondary alcohol metabolic process	31/1370	149/18903	7.62E-08	6.81E-06	5.98E-06	CAT/EPHX2/INSIG1/LEPR/FMO5/APOB/UGT1A3/UGT1A4/MSMO1/APOF/HMGCS1/APOA5/SULT2A1/CES1/ANGPTL3/HMGCS2/CYP7A1/CYP3A4/CYP51A1/PON1/AKR1D1/CYP2C9/LPCAT3/CYP27A1/SEC14L2/TSKU/CYP7B1/CYP1A2/CYP39A1/ACADL/CYP2D6	31
BP	GO:0051917	regulation of fibrinolysis	10/1370	18/18903	9.89E-08	8.69E-06	7.64E-06	F11/PLG/CPB2/F12/KLKB1/PLAUR/HRG/SERPINF2/F2/APOH	10
BP	GO:0009259	ribonucleotide metabolic process	66/1370	466/18903	1.16E-07	1.01E-05	8.84E-06	DHTKD1/HSD17B4/ARL2/ENTPD5/PPARA/RORA/PDK4/MTHFD1/NUDT7/ACOT12/FBP1/BAAT/ACSL1/PIPOX/ABCC6/PAPSS2/PFKFB1/PINK1/PKM/ENO2/DPYS/ACSM5/TSPO/ACSM2A/AASS/IMPDH1/SULT1B1/HTD2/HMGCS1/SULT2A1/ATP5F1EP2/HMGCS2/SLC25A25/TJP2/ALDOB/GPAM/UPB1/ACSM2B/LRRK2/MLXIPL/DLG2/GLYAT/XDH/PKLR/ELOVL2/SULT1E1/SLC2A6/ADCY10/ACSL5/SLC4A4/AADAT/NPPB/ACSM3/SULT1A2/GPD1/TDO2/PTHLH/PDE9A/UPP2/OGDHL/HK2/PPARGC1A/ACSL6/GCK/GDA/IG…	66
BP	GO:0098657	import into cell	43/1370	252/18903	1.20E-07	1.02E-05	8.97E-06	SLC30A1/SLC39A14/ABCC9/SLC6A1/ACSL1/ARG1/TFR2/STEAP4/KCNJ8/WNK3/SLC6A14/SLC1A2/SLC27A5/SLC2A10/CD36/SLC7A2/SLC22A3/SLC6A12/SLC38A3/SLC27A2/SYNGR3/SLC1A5/SLC47A1/ATP1A3/SLC22A1/SLC6A13/WNK2/ACE2/ACSL5/DRD1/KCNH2/SLC1A1/SLC2A1/SLC39A4/STRA6/SLC18A2/SLC22A2/SLC34A1/CACNA1B/SLC12A1/CLTRN/HCN2/KCNK9	43
BP	GO:0031639	plasminogen activation	12/1370	27/18903	1.25E-07	1.05E-05	9.20E-06	F11/MELTF/CPB2/F12/KLKB1/PLAUR/H2BC1/FGA/SERPINF2/FGG/FGB/APOH	12
BP	GO:0042572	retinol metabolic process	17/1370	54/18903	1.36E-07	1.11E-05	9.74E-06	ADH1B/ADH4/HSD17B6/ADH1A/ALDH1A1/CYP2C8/ADH6/CYP3A4/ADH1C/RBP4/RDH5/ADH7/CYP3A5/RDH16/CYP1A2/TTR/CYP2D6	17
BP	GO:0050819	negative regulation of coagulation	17/1370	54/18903	1.36E-07	1.11E-05	9.74E-06	ABAT/F11/PLG/PROS1/KNG1/CPB2/F12/KLKB1/PLAUR/HRG/FGA/SERPINF2/F2/FGG/FGB/PROC/APOH	17
BP	GO:0033559	unsaturated fatty acid metabolic process	26/1370	115/18903	1.50E-07	1.20E-05	1.05E-05	ACOX1/SCP2/CES2/CYP4F3/CYP2C8/CYP4F2/CYP4F11/CYP2A6/CYP4A11/CYP4A22/CYP2C9/CYP2B6/CYP2J2/AVPR1A/ELOVL2/PTGR1/AKR1C4/GSTA1/CYP1A2/CYP2A7/CYP2E1/PTGES/ALOXE3/CYP4Z1/CYP2D6/CYP2A13	26
BP	GO:0016125	sterol metabolic process	31/1370	154/18903	1.67E-07	1.32E-05	1.16E-05	CAT/EPHX2/INSIG1/CYP4V2/LEPR/FMO5/APOB/CYP8B1/MSMO1/APOF/HMGCS1/APOA5/SULT2A1/CES1/ANGPTL3/HMGCS2/CYP7A1/CYP3A4/CYP51A1/PON1/AKR1D1/CYP2C9/LPCAT3/CYP27A1/SEC14L2/TSKU/CYP7B1/CYP1A2/CYP39A1/ACADL/CYP2D6	31
BP	GO:0008203	cholesterol metabolic process	29/1370	139/18903	1.87E-07	1.45E-05	1.27E-05	CAT/EPHX2/INSIG1/LEPR/FMO5/APOB/MSMO1/APOF/HMGCS1/APOA5/SULT2A1/CES1/ANGPTL3/HMGCS2/CYP7A1/CYP3A4/CYP51A1/PON1/AKR1D1/CYP2C9/LPCAT3/CYP27A1/SEC14L2/TSKU/CYP7B1/CYP1A2/CYP39A1/ACADL/CYP2D6	29
BP	GO:0006639	acylglycerol metabolic process	28/1370	132/18903	2.10E-07	1.61E-05	1.41E-05	CAT/CPS1/INSIG1/AGMO/PCK1/ACSL1/RGN/APOB/MOGAT1/PCK2/MTTP/SLC27A5/APOA5/AADAC/SORL1/GPAM/LIPG/GPLD1/GPAT3/MOGAT2/PNPLA3/THRSP/APOC3/CYP2E1/DGKB/APOC2/APOH/MFSD2A	28
BP	GO:0019693	ribose phosphate metabolic process	66/1370	475/18903	2.38E-07	1.80E-05	1.58E-05	DHTKD1/HSD17B4/ARL2/ENTPD5/PPARA/RORA/PDK4/MTHFD1/NUDT7/ACOT12/FBP1/BAAT/ACSL1/PIPOX/ABCC6/PAPSS2/PFKFB1/PINK1/PKM/ENO2/DPYS/ACSM5/TSPO/ACSM2A/AASS/IMPDH1/SULT1B1/HTD2/HMGCS1/SULT2A1/ATP5F1EP2/HMGCS2/SLC25A25/TJP2/ALDOB/GPAM/UPB1/ACSM2B/LRRK2/MLXIPL/DLG2/GLYAT/XDH/PKLR/ELOVL2/SULT1E1/SLC2A6/ADCY10/ACSL5/SLC4A4/AADAT/NPPB/ACSM3/SULT1A2/GPD1/TDO2/PTHLH/PDE9A/UPP2/OGDHL/HK2/PPARGC1A/ACSL6/GCK/GDA/IG…	66
BP	GO:0042908	xenobiotic transport	17/1370	56/18903	2.47E-07	1.82E-05	1.60E-05	ABCA8/ATP7B/ABCG2/ABCB4/ABCC2/ABCB11/SLC22A3/SLC47A1/SLC22A1/NR1I2/SLC17A3/MIR186/SLC2A1/PDZK1/ABCC11/SLC22A2/ABCB1	17
BP	GO:0006638	neutral lipid metabolic process	28/1370	133/18903	2.48E-07	1.82E-05	1.60E-05	CAT/CPS1/INSIG1/AGMO/PCK1/ACSL1/RGN/APOB/MOGAT1/PCK2/MTTP/SLC27A5/APOA5/AADAC/SORL1/GPAM/LIPG/GPLD1/GPAT3/MOGAT2/PNPLA3/THRSP/APOC3/CYP2E1/DGKB/APOC2/APOH/MFSD2A	28
BP	GO:0033865	nucleoside bisphosphate metabolic process	27/1370	126/18903	2.77E-07	1.96E-05	1.72E-05	HSD17B4/PDK4/NUDT7/ACOT12/BAAT/ACSL1/PIPOX/PAPSS2/ACSM5/ACSM2A/AASS/SULT1B1/HTD2/HMGCS1/SULT2A1/HMGCS2/GPAM/ACSM2B/GLYAT/ELOVL2/SULT1E1/ACSL5/AADAT/ACSM3/SULT1A2/TDO2/ACSL6	27
BP	GO:0033875	ribonucleoside bisphosphate metabolic process	27/1370	126/18903	2.77E-07	1.96E-05	1.72E-05	HSD17B4/PDK4/NUDT7/ACOT12/BAAT/ACSL1/PIPOX/PAPSS2/ACSM5/ACSM2A/AASS/SULT1B1/HTD2/HMGCS1/SULT2A1/HMGCS2/GPAM/ACSM2B/GLYAT/ELOVL2/SULT1E1/ACSL5/AADAT/ACSM3/SULT1A2/TDO2/ACSL6	27
BP	GO:0034032	purine nucleoside bisphosphate metabolic process	27/1370	126/18903	2.77E-07	1.96E-05	1.72E-05	HSD17B4/PDK4/NUDT7/ACOT12/BAAT/ACSL1/PIPOX/PAPSS2/ACSM5/ACSM2A/AASS/SULT1B1/HTD2/HMGCS1/SULT2A1/HMGCS2/GPAM/ACSM2B/GLYAT/ELOVL2/SULT1E1/ACSL5/AADAT/ACSM3/SULT1A2/TDO2/ACSL6	27
BP	GO:0042430	indole-containing compound metabolic process	11/1370	24/18903	2.88E-07	2.00E-05	1.76E-05	ALDH2/IL4I1/HAAO/KMO/ACMSD/AANAT/IDO2/TDO2/SLC34A1/GRIN2A/DDC	11
BP	GO:0006576	cellular biogenic amine metabolic process	23/1370	97/18903	3.11E-07	2.14E-05	1.88E-05	ABAT/DBH/PAH/ALDH2/IL4I1/SULT1B1/DAO/HAAO/SLC22A3/AGMAT/KMO/ACMSD/HDC/KL/AANAT/SNCB/DRD1/SLC1A1/SULT1A2/IDO2/TDO2/GRIN2A/DDC	23
BP	GO:0046364	monosaccharide biosynthetic process	22/1370	90/18903	3.17E-07	2.15E-05	1.89E-05	PPARA/SLC39A14/ACADM/KAT2B/FBP1/LEPR/PCK1/RGN/PFKFB1/ENO2/SORD/PCK2/PC/RBP4/MST1/GPT/GPD1/FBP2/GNMT/PPARGC1A/SDS/GCK	22
BP	GO:0006544	glycine metabolic process	9/1370	16/18903	3.86E-07	2.58E-05	2.27E-05	HAO1/BAAT/SHMT1/RIDA/AGXT2/DHFRP1/GLYAT/AGXT/GLDC	9
BP	GO:1901617	organic hydroxy compound biosynthetic process	41/1370	245/18903	4.01E-07	2.65E-05	2.33E-05	DBH/PAH/SCP2/INSIG1/BAAT/PCK1/SRD5A2/APOB/CYP8B1/ALDH2/PCK2/MSMO1/DAO/SLC27A5/HMGCS1/SPHK1/APOA5/CES1/HMGCS2/ACER2/ABCB11/DHFRP1/CYP7A1/CYP3A4/PROX1/SLC27A2/CYP51A1/AKR1D1/LPCAT3/HDC/KL/CYP27A1/SEC14L2/AKR1C4/CYP7B1/CYP39A1/ISYNA1/AMACR/DKKL1/ITPKA/DDC	41
BP	GO:0019369	arachidonic acid metabolic process	17/1370	58/18903	4.33E-07	2.83E-05	2.49E-05	CYP4F3/CYP2C8/CYP4F2/CYP4F11/CYP2A6/CYP4A11/CYP4A22/CYP2C9/CYP2B6/CYP2J2/CYP1A2/CYP2A7/CYP2E1/ALOXE3/CYP4Z1/CYP2D6/CYP2A13	17
BP	GO:0006790	sulfur compound metabolic process	51/1370	338/18903	4.65E-07	3.01E-05	2.64E-05	HSD17B4/MMUT/CTH/CPS1/PDK4/MTHFD1/MAT1A/NUDT7/ACOT12/BHMT2/BAAT/ACSL1/PIPOX/PAPSS2/CDO1/ACSM5/ACSM2A/AASS/SLC1A2/SULT1B1/HTD2/HMGCS1/SULT2A1/BHMT/HMGCS2/HYAL1/BOLA2B/GPAM/ACSM2B/GHR/GSTA2/GLYAT/XDH/AGXT/ELOVL2/SULT1E1/HS3ST3B1/GSTA1/ACSL5/AADAT/SLC1A1/B3GNT4/ACSM3/SULT1A2/ACP3/TDO2/B3GNT7/GNMT/CHST6/ACSL6/HYAL4	51
BP	GO:0042632	cholesterol homeostasis	23/1370	100/18903	5.57E-07	3.56E-05	3.12E-05	RORA/EPHX2/INSIG1/ABCG5/APOB/ABCG8/TSPO/MTTP/APOA5/CES1/ANGPTL3/ABCB11/CYP7A1/LIPG/HNF4A/PLA2G12B/TSKU/CYP7B1/MALL/CYP39A1/APOC3/ACSM3/APOC2	23
BP	GO:0009069	serine family amino acid metabolic process	14/1370	41/18903	5.66E-07	3.57E-05	3.14E-05	CTH/HAO1/MTHFD1/BAAT/SHMT1/CDO1/RIDA/AGXT2/DAO/DHFRP1/GLYAT/AGXT/GLDC/SDS	14
BP	GO:0044070	regulation of anion transport	22/1370	93/18903	5.84E-07	3.59E-05	3.16E-05	ABAT/SLC6A1/ARG1/SLC10A1/CYP4F2/CES1/ABCB11/SLC38A3/CYP4A11/KMO/AVPR1A/ANO9/ACE2/CA2/PDZK1/SLC34A1/HTR1B/ADORA1/PTGES/ABCB1/HRH3/CLTRN	22
BP	GO:0009150	purine ribonucleotide metabolic process	62/1370	447/18903	5.85E-07	3.59E-05	3.16E-05	DHTKD1/HSD17B4/ARL2/PPARA/RORA/PDK4/MTHFD1/NUDT7/ACOT12/FBP1/BAAT/ACSL1/PIPOX/ABCC6/PAPSS2/PFKFB1/PINK1/PKM/ENO2/ACSM5/TSPO/ACSM2A/AASS/IMPDH1/SULT1B1/HTD2/HMGCS1/SULT2A1/ATP5F1EP2/HMGCS2/SLC25A25/TJP2/ALDOB/GPAM/ACSM2B/LRRK2/MLXIPL/DLG2/GLYAT/XDH/PKLR/ELOVL2/SULT1E1/SLC2A6/ADCY10/ACSL5/SLC4A4/AADAT/NPPB/ACSM3/SULT1A2/GPD1/TDO2/PTHLH/PDE9A/OGDHL/HK2/PPARGC1A/ACSL6/GCK/GDA/IGF1	62
BP	GO:0008652	cellular amino acid biosynthetic process	20/1370	79/18903	5.91E-07	3.59E-05	3.16E-05	ABAT/CTH/PAH/CPS1/OTC/HAO1/MTHFD1/BHMT2/SHMT1/ALDH1A1/AASS/AGXT2/BHMT/DHFRP1/ASL/UPB1/GAD1/GLS2/AGXT/SDS	20
BP	GO:0019319	hexose biosynthetic process	21/1370	86/18903	5.97E-07	3.59E-05	3.16E-05	PPARA/SLC39A14/ACADM/KAT2B/FBP1/LEPR/PCK1/PFKFB1/ENO2/SORD/PCK2/PC/RBP4/MST1/GPT/GPD1/FBP2/GNMT/PPARGC1A/SDS/GCK	21
BP	GO:0010038	response to metal ion	53/1370	360/18903	6.11E-07	3.64E-05	3.20E-05	NEDD4/CAT/ABAT/SLC30A1/NUDT1/CPS1/OTC/ALAD/SLC6A1/ATP7B/TAT/FBP1/ARG1/TFR2/ABCC6/SLC13A5/TSPO/SORD/MTTP/CAPN3/HAAO/HMGCS2/KHK/GPLD1/GIPR/CASQ2/LRRK2/SLC30A10/DLG2/FGA/PKLR/MMP9/AANAT/FGG/TF/FGB/CYP1A2/NPTX1/SLC1A1/NLGN1/CPNE7/SLC26A5/TFAP2A/KCNB1/CACNA1G/SLC34A1/ITPKA/SYT8/CRHBP/RASAL1/S100A8/SYT5/SYT7	53
BP	GO:0044106	cellular amine metabolic process	24/1370	108/18903	6.24E-07	3.68E-05	3.23E-05	ABAT/DBH/PAH/ALDH2/IL4I1/SULT1B1/DAO/HAAO/BHMT/SLC22A3/AGMAT/KMO/ACMSD/HDC/KL/AANAT/SNCB/DRD1/SLC1A1/SULT1A2/IDO2/TDO2/GRIN2A/DDC	24
BP	GO:1905039	carboxylic acid transmembrane transport	30/1370	155/18903	6.38E-07	3.72E-05	3.27E-05	SLC25A15/SLC6A1/SLC38A4/SLC25A30/ACSL1/ARG1/SLC13A5/SLC6A14/SLC1A2/SLC23A2/SLC27A5/CD36/SLC16A3/SLC7A2/SLC6A12/SLC38A3/SLC1A5/SLC47A1/SLC6A13/ACE2/SLC66A1L/ACSL5/SLC25A18/SLC1A1/SLC2A1/SLC16A11/SLC22A2/ABCB1/SLC7A9/CLTRN	30
BP	GO:0055092	sterol homeostasis	23/1370	101/18903	6.72E-07	3.88E-05	3.41E-05	RORA/EPHX2/INSIG1/ABCG5/APOB/ABCG8/TSPO/MTTP/APOA5/CES1/ANGPTL3/ABCB11/CYP7A1/LIPG/HNF4A/PLA2G12B/TSKU/CYP7B1/MALL/CYP39A1/APOC3/ACSM3/APOC2	23
BP	GO:0009636	response to toxic substance	41/1370	250/18903	6.94E-07	3.96E-05	3.48E-05	TTPA/CAT/SLC30A1/EPHX2/CPS1/ADH4/ALAD/SLC6A1/ATP7B/BPHL/ABCG2/ARG1/ALDH1A1/PINK1/SLC6A14/CES1/CD36/DHFRP1/PON3/PON1/SLC47A1/SLC30A10/GLYAT/HP/AKR7A3/EPX/SLC17A3/PRKCG/MGST1/CERS1/MIR186/GSTA1/PDZK1/HBA1/SLC18A2/S100A9/PTGES/ABCB1/ALB/BMP7/DDC	41
BP	GO:0006637	acyl-CoA metabolic process	22/1370	94/18903	7.11E-07	3.97E-05	3.49E-05	HSD17B4/PDK4/NUDT7/ACOT12/BAAT/ACSL1/PIPOX/ACSM5/ACSM2A/AASS/HTD2/HMGCS1/HMGCS2/GPAM/ACSM2B/GLYAT/ELOVL2/ACSL5/AADAT/ACSM3/TDO2/ACSL6	22
BP	GO:0035383	thioester metabolic process	22/1370	94/18903	7.11E-07	3.97E-05	3.49E-05	HSD17B4/PDK4/NUDT7/ACOT12/BAAT/ACSL1/PIPOX/ACSM5/ACSM2A/AASS/HTD2/HMGCS1/HMGCS2/GPAM/ACSM2B/GLYAT/ELOVL2/ACSL5/AADAT/ACSM3/TDO2/ACSL6	22
BP	GO:1903825	organic acid transmembrane transport	30/1370	156/18903	7.36E-07	4.07E-05	3.58E-05	SLC25A15/SLC6A1/SLC38A4/SLC25A30/ACSL1/ARG1/SLC13A5/SLC6A14/SLC1A2/SLC23A2/SLC27A5/CD36/SLC16A3/SLC7A2/SLC6A12/SLC38A3/SLC1A5/SLC47A1/SLC6A13/ACE2/SLC66A1L/ACSL5/SLC25A18/SLC1A1/SLC2A1/SLC16A11/SLC22A2/ABCB1/SLC7A9/CLTRN	30
BP	GO:0009308	amine metabolic process	25/1370	117/18903	8.02E-07	4.39E-05	3.86E-05	DMGDH/ABAT/DBH/PAH/ALDH2/IL4I1/SULT1B1/DAO/HAAO/BHMT/SLC22A3/AGMAT/KMO/ACMSD/HDC/KL/AANAT/SNCB/DRD1/SLC1A1/SULT1A2/IDO2/TDO2/GRIN2A/DDC	25
BP	GO:0031638	zymogen activation	18/1370	67/18903	8.35E-07	4.52E-05	3.97E-05	F11/MELTF/PYCARD/F9/CPB2/F12/HPR/KLKB1/PLAUR/H2BC1/FGA/HP/SERPINF2/FGG/FGB/NLRP6/GRIN2A/APOH	18
BP	GO:0019395	fatty acid oxidation	24/1370	110/18903	8.89E-07	4.77E-05	4.19E-05	HSD17B4/EHHADH/ACOX1/PPARA/ETFDH/SCP2/PDK4/ACAD11/ADH4/HAO1/ACADM/FMO4/CYP4V2/ACOX2/CYP4F2/ABCB11/SLC27A2/FMO2/ADH7/AMACR/ACADL/HAO2/PPARGC1A/MFSD2A	24
BP	GO:0006163	purine nucleotide metabolic process	64/1370	476/18903	1.16E-06	6.14E-05	5.40E-05	DHTKD1/HSD17B4/ARL2/PPARA/RORA/PDK4/MTHFD1/NUDT7/ACOT12/FBP1/BAAT/ACSL1/PIPOX/ABCC6/PAPSS2/PFKFB1/PINK1/PKM/ENO2/ACSM5/TSPO/ACSM2A/AASS/IMPDH1/SULT1B1/HTD2/NT5C1B/HMGCS1/SULT2A1/ATP5F1EP2/HMGCS2/SLC25A25/TJP2/ALDOB/GPAM/ACSM2B/LRRK2/MLXIPL/DLG2/GLYAT/XDH/PKLR/ELOVL2/SULT1E1/SLC2A6/ADCY10/NCS1/ACSL5/SLC4A4/AADAT/NPPB/ACSM3/SULT1A2/GPD1/TDO2/PTHLH/PDE9A/OGDHL/HK2/PPARGC1A/ACSL6/GCK/GDA/IGF1	64
BP	GO:0042537	benzene-containing compound metabolic process	11/1370	27/18903	1.23E-06	6.45E-05	5.67E-05	EPHX2/UGT1A1/SRD5A2/ALDH8A1/HAAO/PON3/KMO/AADAT/CYP2E1/IDO2/TDO2	11
BP	GO:0006094	gluconeogenesis	20/1370	83/18903	1.38E-06	7.18E-05	6.31E-05	PPARA/SLC39A14/ACADM/KAT2B/FBP1/LEPR/PCK1/PFKFB1/ENO2/PCK2/PC/RBP4/MST1/GPT/GPD1/FBP2/GNMT/PPARGC1A/SDS/GCK	20
BP	GO:0005996	monosaccharide metabolic process	40/1370	248/18903	1.46E-06	7.52E-05	6.61E-05	PPARA/SLC39A14/RORA/PDK4/ACADM/KAT2B/FBP1/LEPR/PCK1/RGN/PFKFB1/PKM/ENO2/SORD/PCK2/PC/SLC23A2/ALDOB/KHK/GLYCTK/XYLB/GPLD1/RBP4/MST1/RORC/FUT7/GPT/DHDH/SLC2A1/FGGY/GPD1/GCKR/FBP2/ONECUT1/GNMT/HK2/PPARGC1A/SDS/GCK/IGF1	40
BP	GO:0030258	lipid modification	36/1370	213/18903	1.58E-06	8.07E-05	7.09E-05	HSD17B4/EHHADH/ACOX1/PPARA/ETFDH/EPHX2/SCP2/PDK4/ACAD11/ADH4/HAO1/ACADM/FMO4/CYP4V2/ACOX2/CYP2C8/INPP5J/SPHK1/APOA5/CYP4F2/ABCB11/CYP3A4/SLC27A2/CYP4A22/LPCAT3/FMO2/PLPP2/ADH7/CYP3A5/AMACR/ACADL/CYP2E1/HAO2/DGKB/PPARGC1A/MFSD2A	36
BP	GO:0061045	negative regulation of wound healing	19/1370	78/18903	2.11E-06	0.000106903	9.40E-05	ABAT/F11/PLG/PROS1/KNG1/CPB2/F12/KLKB1/PLAUR/HRG/FGA/SERPINF2/F2/FGG/FGB/PROC/APCS/APOH/EPPK1	19
BP	GO:0010951	negative regulation of endopeptidase activity	40/1370	252/18903	2.20E-06	0.000110373	9.70E-05	RAF1/SERPINC1/PROS1/KNG1/SERPINA10/PTTG1/SORL1/PLAUR/CST6/ITIH3/ITIH2/FETUB/HRG/BIRC5/SERPIND1/CRB2/LPA/C4B/ITIH1/C3P1/MMP9/C5/RENBP/PZP/SERPINF2/A2M/SPP2/AHSG/SPINT1/WFDC3/SPINT2/HGF/OPRPN/SERPINA11/ITIH5/WFDC10B/BIRC7/PCSK1N/CST8/SERPINA5	40
BP	GO:0034440	lipid oxidation	24/1370	116/18903	2.43E-06	0.000120526	0.000105926	HSD17B4/EHHADH/ACOX1/PPARA/ETFDH/SCP2/PDK4/ACAD11/ADH4/HAO1/ACADM/FMO4/CYP4V2/ACOX2/CYP4F2/ABCB11/SLC27A2/FMO2/ADH7/AMACR/ACADL/HAO2/PPARGC1A/MFSD2A	24
BP	GO:1904729	regulation of intestinal lipid absorption	7/1370	11/18903	2.63E-06	0.00012954	0.000113847	ABCG5/CYP8B1/ABCG8/APOA5/LPCAT3/ENPP7/PRAP1	7
BP	GO:0042180	cellular ketone metabolic process	36/1370	218/18903	2.76E-06	0.000134489	0.000118197	PPARA/PDK4/ADH4/HSD17B6/INSIG1/FMO4/SRD5A2/RGN/CYP4F3/LHB/ALDH8A1/APOA5/BHMT/CYP4F2/CES1/CYP4F11/ABCB11/CYP7A1/PROX1/KMO/ACMSD/MLXIPL/CYP2B6/AVPR1A/FMO2/AKR1C4/AADAT/APOC3/ACADL/IDO2/GPD1/TDO2/DKKL1/PPARGC1A/APOC2/MFSD2A	36
BP	GO:1903035	negative regulation of response to wounding	21/1370	94/18903	2.82E-06	0.000136387	0.000119866	ABAT/F11/PLG/PROS1/KNG1/CPB2/CERS2/F12/KLKB1/PLAUR/HRG/MDK/FGA/SERPINF2/F2/FGG/FGB/PROC/APCS/APOH/EPPK1	21
BP	GO:0006814	sodium ion transport	40/1370	255/18903	2.98E-06	0.000142494	0.000125232	NEDD4/DMD/SLC6A1/SLC10A6/SLC38A4/SLC13A5/WNK3/SLC10A1/SLC6A14/SLC5A4/SLC23A2/NKAIN4/SLC9B2/FXYD5/SLC4A11/PON3/SLC17A4/SLC6A12/SLC38A3/SLC6A8/CLCNKB/SCN4B/ATP1A3/SCN4A/TESC/SLC6A13/SLC17A3/WNK2/SLC4A4/ADRB2/SLC34A2/CACNA1G/SLC17A2/SLC34A1/NKAIN1/SLC17A1/SCN7A/SLC12A1/HCN2/SLC5A5	40
BP	GO:0014074	response to purine-containing compound	27/1370	142/18903	3.25E-06	0.00015442	0.000135714	BCKDHB/ITPR2/CPS1/ABCC9/SLC6A1/FBP1/PFKFB1/CDO1/AQP9/HMGCS2/P2RX3/VGF/CASQ2/CIB2/AKAP6/PKLR/PDXP/AANAT/REN/WNT10B/GPD1/CRHBP/ADORA1/KCNE1/P2RX5/HCN2/SLC5A5	27
BP	GO:0006690	icosanoid metabolic process	25/1370	126/18903	3.36E-06	0.000158022	0.00013888	ACOX1/CES2/CYP4F3/CYP2C8/PYCARD/CYP4F2/CYP4F11/CYP2A6/CYP4A11/CYP4A22/CYP2C9/CYP2B6/CYP2J2/AVPR1A/PTGR1/AKR1C4/GSTA1/CYP1A2/CYP2A7/CYP2E1/PTGES/ALOXE3/CYP4Z1/CYP2D6/CYP2A13	25
BP	GO:0019432	triglyceride biosynthetic process	13/1370	41/18903	3.72E-06	0.000173219	0.000152236	AGMO/PCK1/ACSL1/RGN/MOGAT1/PCK2/GPAM/GPLD1/GPAT3/MOGAT2/PNPLA3/THRSP/MFSD2A	13
BP	GO:0046164	alcohol catabolic process	15/1370	54/18903	4.32E-06	0.000198737	0.000174662	ADH4/HAO1/SORD/ALDH2/INPP5J/SULT1B1/SULT2A1/CYP7A1/AKR1D1/CYP27A1/SULT1E1/CYP39A1/SULT1A2/MIOX/ALDH3B2	15
BP	GO:0072376	protein activation cascade	9/1370	20/18903	4.34E-06	0.000198737	0.000174662	F8/F13B/SERPINC1/F12/KLKB1/FGA/FGG/FGB/APOH	9
BP	GO:0055090	acylglycerol homeostasis	13/1370	42/18903	5.03E-06	0.000226429	0.000199	RORA/ABCG5/ABCG8/ACSM2A/APOA5/ANGPTL3/HNF4A/MLXIPL/PLA2G12B/APOC3/GCKR/ADORA1/APOC2	13
BP	GO:0070328	triglyceride homeostasis	13/1370	42/18903	5.03E-06	0.000226429	0.000199	RORA/ABCG5/ABCG8/ACSM2A/APOA5/ANGPTL3/HNF4A/MLXIPL/PLA2G12B/APOC3/GCKR/ADORA1/APOC2	13
BP	GO:0061041	regulation of wound healing	26/1370	137/18903	5.10E-06	0.000227762	0.000200171	ABAT/F11/MYLK/PLG/SERPINC1/PROS1/KNG1/CPB2/F12/CD36/EMILIN2/KLKB1/PLAUR/HRG/FGA/OCLN/SERPINF2/F2/FGG/F7/FGB/PROC/APCS/APOH/INSL3/EPPK1	26
BP	GO:0007596	blood coagulation	36/1370	225/18903	5.80E-06	0.000256943	0.000225818	ABAT/F8/F11/PLG/F13B/SERPINC1/F5/PAPSS2/PROS1/KNG1/SERPINA10/F9/CPB2/F12/CYP4F2/CYP4F11/CD36/EMILIN2/KLKB1/PLAUR/HNF4A/HRG/SERPIND1/PROZ/ILK/FGA/TYRO3/SERPINF2/F2/FGG/F7/C4BPB/FGB/PROC/DGKB/APOH	36
BP	GO:0015837	amine transport	22/1370	106/18903	5.97E-06	0.000262525	0.000230723	ABAT/SLC6A1/ARG1/PINK1/AQP9/SLC38A3/KMO/AVPR1A/ACE2/DRD1/TACR2/KCNB1/SLC18A2/SLC22A2/SYT8/HTR1B/ADORA1/HRH3/CLTRN/SYT5/SYT7/DDC	22
BP	GO:0002526	acute inflammatory response	23/1370	114/18903	6.11E-06	0.000266241	0.000233989	F8/UGT1A1/MBL2/TFR2/IL6R/F12/HPR/KLKB1/KL/HP/FUT7/SERPINF2/A2M/F2/AHSG/CREB3L3/DNASE1L3/NLRP6/ADORA1/PTGES/S100A8/APCS/SAA4	23
BP	GO:0010466	negative regulation of peptidase activity	40/1370	263/18903	6.44E-06	0.000278415	0.000244688	RAF1/SERPINC1/PROS1/KNG1/SERPINA10/PTTG1/SORL1/PLAUR/CST6/ITIH3/ITIH2/FETUB/HRG/BIRC5/SERPIND1/CRB2/LPA/C4B/ITIH1/C3P1/MMP9/C5/RENBP/PZP/SERPINF2/A2M/SPP2/AHSG/SPINT1/WFDC3/SPINT2/HGF/OPRPN/SERPINA11/ITIH5/WFDC10B/BIRC7/PCSK1N/CST8/SERPINA5	40
BP	GO:0006706	steroid catabolic process	10/1370	26/18903	7.01E-06	0.00030059	0.000264177	HSD17B6/SRD5A2/CYP7A1/CYP3A4/AKR1D1/CYP27A1/SULT1E1/HSD11B1/CYP1A2/CYP39A1	10
BP	GO:0006090	pyruvate metabolic process	22/1370	108/18903	8.21E-06	0.000349394	0.000307069	DHTKD1/ARL2/PPARA/PDK4/FBP1/PCK1/PFKFB1/PKM/ENO2/PCK2/PC/ALDOB/MLXIPL/PKLR/SLC2A6/SLC4A4/GPD1/OGDHL/HK2/SDS/GCK/IGF1	22
BP	GO:0051346	negative regulation of hydrolase activity	51/1370	373/18903	8.67E-06	0.000365968	0.000321635	ARL2/SLC39A14/RAF1/LEPR/SERPINC1/RGN/PROS1/KNG1/SERPINA10/ANGPTL3/PTTG1/SORL1/PLAUR/CST6/ITIH3/ITIH2/FETUB/HRG/BIRC5/LRRK2/GNAT1/SERPIND1/CRB2/LPA/C4B/ITIH1/C3P1/MMP9/C5/RENBP/PZP/PPP4R4/SERPINF2/A2M/SPP2/AHSG/APOC3/SPINT1/WFDC3/SPINT2/HGF/OPRPN/SERPINA11/ITIH5/WFDC10B/BIRC7/PCSK1N/CST8/KLRK1/SERPINA5/APCS	51
BP	GO:0098739	import across plasma membrane	33/1370	202/18903	8.94E-06	0.000374554	0.000329181	SLC30A1/SLC39A14/ABCC9/SLC6A1/ACSL1/ARG1/KCNJ8/WNK3/SLC6A14/SLC1A2/SLC27A5/SLC2A10/CD36/SLC7A2/SLC38A3/SLC1A5/SLC47A1/ATP1A3/SLC6A13/WNK2/ACE2/ACSL5/KCNH2/SLC1A1/SLC2A1/SLC39A4/SLC22A2/SLC34A1/CACNA1B/SLC12A1/CLTRN/HCN2/KCNK9	33
BP	GO:0050817	coagulation	36/1370	230/18903	9.61E-06	0.00039943	0.000351044	ABAT/F8/F11/PLG/F13B/SERPINC1/F5/PAPSS2/PROS1/KNG1/SERPINA10/F9/CPB2/F12/CYP4F2/CYP4F11/CD36/EMILIN2/KLKB1/PLAUR/HNF4A/HRG/SERPIND1/PROZ/ILK/FGA/TYRO3/SERPINF2/F2/FGG/F7/C4BPB/FGB/PROC/DGKB/APOH	36
BP	GO:0072378	blood coagulation, fibrin clot formation	8/1370	17/18903	1.00E-05	0.00041345	0.000363365	F8/F13B/SERPINC1/F12/FGA/FGG/FGB/APOH	8
BP	GO:0007599	hemostasis	36/1370	231/18903	1.06E-05	0.000434099	0.000381513	ABAT/F8/F11/PLG/F13B/SERPINC1/F5/PAPSS2/PROS1/KNG1/SERPINA10/F9/CPB2/F12/CYP4F2/CYP4F11/CD36/EMILIN2/KLKB1/PLAUR/HNF4A/HRG/SERPIND1/PROZ/ILK/FGA/TYRO3/SERPINF2/F2/FGG/F7/C4BPB/FGB/PROC/DGKB/APOH	36
BP	GO:0044242	cellular lipid catabolic process	35/1370	222/18903	1.08E-05	0.000439594	0.000386343	HSD17B4/EHHADH/ACOX1/PPARA/ETFDH/CPS1/SCP2/ACAD11/HAO1/ACADM/NUDT7/ACOX2/PCK1/APOB/PCK2/SPHK1/APOA5/AADAC/ANGPTL3/ACER2/ABCB11/SORL1/LIPG/GPLD1/SLC27A2/PNPLA3/GBA3/APOC3/AMACR/ACADL/ENPP7/CRABP1/APOC2/BCO2/MFSD2A	35
BP	GO:0006586	indolalkylamine metabolic process	7/1370	13/18903	1.20E-05	0.000479094	0.000421057	IL4I1/HAAO/KMO/ACMSD/AANAT/IDO2/TDO2	7
BP	GO:1904478	regulation of intestinal absorption	7/1370	13/18903	1.20E-05	0.000479094	0.000421057	ABCG5/CYP8B1/ABCG8/APOA5/LPCAT3/ENPP7/PRAP1	7
BP	GO:0006694	steroid biosynthetic process	30/1370	178/18903	1.21E-05	0.000479094	0.000421057	SCP2/HSD17B6/INSIG1/BAAT/SRD5A2/APOB/CYP8B1/TSPO/LHB/MSMO1/SLC27A5/HMGCS1/APOA5/CES1/HMGCS2/ABCB11/CYP7A1/CYP3A4/PROX1/SLC27A2/CYP51A1/AKR1D1/LPCAT3/CYP27A1/SEC14L2/AKR1C4/CYP7B1/CYP39A1/AMACR/DKKL1	30
BP	GO:0043648	dicarboxylic acid metabolic process	20/1370	95/18903	1.25E-05	0.000492746	0.000433055	ALDH5A1/MTHFD1/TAT/PCK1/SHMT1/AMDHD1/PCK2/HAAO/DHFRP1/ASL/ALDH1L1/GAD1/KMO/ACMSD/GLS2/GPT2/AADAT/ASPA/OGDHL/UROC1	20
BP	GO:0062012	regulation of small molecule metabolic process	47/1370	339/18903	1.34E-05	0.000524005	0.000460528	ARL2/PPARA/RORA/EPHX2/PDK4/INSIG1/ACADM/FMO4/KAT2B/FBP1/LEPR/FMO5/RGN/APOB/PFKFB1/PINK1/TSPO/APOA5/BHMT/CES1/ABCB11/CYP7A1/PROX1/GPLD1/ACMSD/LPCAT3/MST1/MLXIPL/RORC/AVPR1A/FMO2/SEC14L2/SLC2A6/GPT/NCS1/SLC4A4/APOC3/ACADL/GPD1/GCKR/DKKL1/GNMT/PPARGC1A/APOC2/GCK/IGF1/MFSD2A	47
BP	GO:0009914	hormone transport	43/1370	300/18903	1.35E-05	0.000525949	0.000462236	ABAT/RAPGEF4/RAF1/SLCO1B1/NMB/SELENOM/TFR2/TSPO/PCK2/SYTL4/SLC9B2/PTPRN/GPLD1/HNF4A/GIPR/RBP4/VGF/MYRIP/NNAT/FGA/HNF1A/AGTR1/FGG/FGB/REN/EFNA5/FOXD1/SLCO1C1/TACR2/KCNB1/IL11/PCLO/TBX3/CRHBP/SOX11/LIF/ADORA1/ANO1/SLC22A9/TTR/CLTRN/SYT7/GCK	43
BP	GO:0006006	glucose metabolic process	31/1370	188/18903	1.37E-05	0.000527075	0.000463226	PPARA/SLC39A14/RORA/PDK4/ACADM/KAT2B/FBP1/LEPR/PCK1/RGN/PFKFB1/PKM/ENO2/SORD/PCK2/PC/GPLD1/RBP4/MST1/RORC/GPT/GPD1/GCKR/FBP2/ONECUT1/GNMT/HK2/PPARGC1A/SDS/GCK/IGF1	31
BP	GO:0046683	response to organophosphorus	24/1370	128/18903	1.44E-05	0.000546167	0.000480005	BCKDHB/ITPR2/CPS1/ABCC9/FBP1/PFKFB1/CDO1/AQP9/HMGCS2/P2RX3/VGF/CIB2/AKAP6/PKLR/PDXP/AANAT/REN/WNT10B/GPD1/CRHBP/KCNE1/P2RX5/HCN2/SLC5A5	24
BP	GO:0048706	embryonic skeletal system development	24/1370	128/18903	1.44E-05	0.000546167	0.000480005	MTHFD1/SIX2/HOXB7/SLC2A10/HYAL1/MDFI/RBP4/DMRT2/SCX/HOXC9/HOXB9/HOXC6/NKX3-2/SHOX2/DLX2/NOG/TFAP2A/HOXC4/FGF8/HOXA11/NODAL/SOX11/HOXB8/BMP7	24
BP	GO:0030194	positive regulation of blood coagulation	10/1370	28/18903	1.51E-05	0.000567737	0.000498963	PLG/CPB2/F12/CD36/EMILIN2/HRG/SERPINF2/F2/F7/APOH	10
BP	GO:1900048	positive regulation of hemostasis	10/1370	28/18903	1.51E-05	0.000567737	0.000498963	PLG/CPB2/F12/CD36/EMILIN2/HRG/SERPINF2/F2/F7/APOH	10
BP	GO:1903034	regulation of response to wounding	29/1370	172/18903	1.66E-05	0.000618818	0.000543855	ABAT/F11/MYLK/PLG/SERPINC1/PROS1/KNG1/CPB2/CERS2/F12/CD36/EMILIN2/KLKB1/PLAUR/HRG/MDK/FGA/OCLN/SERPINF2/F2/FGG/F7/FGB/PROC/CNTF/APCS/APOH/INSL3/EPPK1	29
BP	GO:0006865	amino acid transport	26/1370	147/18903	1.90E-05	0.000700632	0.000615759	SLC25A15/ABAT/SLC6A1/SLC38A4/ARG1/SLC6A14/APBA1/SLC1A2/SLC7A2/SLC6A12/SLC38A3/KMO/SLC1A5/SLC47A1/AVPR1A/SLC6A13/ACE2/SLC66A1L/SLC25A18/SLC1A1/SLC22A2/HTR1B/ADORA1/HRH3/SLC7A9/CLTRN	26
BP	GO:0051591	response to cAMP	19/1370	90/18903	1.96E-05	0.000718446	0.000631415	BCKDHB/ITPR2/CPS1/FBP1/PFKFB1/CDO1/AQP9/HMGCS2/VGF/AKAP6/PKLR/AANAT/REN/WNT10B/GPD1/CRHBP/KCNE1/HCN2/SLC5A5	19
BP	GO:0051180	vitamin transport	13/1370	47/18903	1.97E-05	0.000718446	0.000631415	TTPA/SLC52A2/SLC2A2/ABCG2/SLC23A2/SLC2A10/AFM/SLC2A6/GC/SLC2A1/STRA6/SLC35F3/TCN1	13
BP	GO:0098656	anion transmembrane transport	39/1370	266/18903	1.99E-05	0.000720548	0.000633262	SLC25A15/SLC35D1/MFSD10/SLC6A1/SLC25A30/ARG1/SLC13A5/SLC1A2/SLC23A2/CLIC3/SLC16A3/SLC7A2/SLC4A11/SLC38A3/SLC6A8/CLCNKB/SLC25A42/SLC1A5/SLC47A1/ANO9/SLC6A13/SLC4A3/ACE2/SLC66A1L/SLC25A18/SLC4A4/SLC1A1/SLC26A5/SLC16A11/SLC16A12/SLC22A2/SLC34A1/SLC17A1/ABCB1/ANO1/GABRA3/SLC12A1/CLTRN/SLC5A5	39
BP	GO:0032890	regulation of organic acid transport	17/1370	75/18903	2.00E-05	0.000720548	0.000633262	ABAT/PPARA/SLC6A1/ACSL1/ARG1/CYP4F2/SLC38A3/CYP4A11/KMO/AVPR1A/ACE2/ACSL5/HTR1B/ADORA1/PTGES/HRH3/CLTRN	17
BP	GO:0019318	hexose metabolic process	35/1370	229/18903	2.14E-05	0.000765719	0.000672961	PPARA/SLC39A14/RORA/PDK4/ACADM/KAT2B/FBP1/LEPR/PCK1/RGN/PFKFB1/PKM/ENO2/SORD/PCK2/PC/ALDOB/KHK/GLYCTK/GPLD1/RBP4/MST1/RORC/FUT7/GPT/GPD1/GCKR/FBP2/ONECUT1/GNMT/HK2/PPARGC1A/SDS/GCK/IGF1	35
BP	GO:0006000	fructose metabolic process	7/1370	14/18903	2.25E-05	0.000800579	0.000703599	FBP1/PFKFB1/SORD/ALDOB/KHK/GLYCTK/FBP2	7
BP	GO:0030300	regulation of intestinal cholesterol absorption	6/1370	10/18903	2.33E-05	0.000818049	0.000718953	ABCG5/CYP8B1/ABCG8/APOA5/LPCAT3/ENPP7	6
BP	GO:0097267	omega-hydroxylase P450 pathway	6/1370	10/18903	2.33E-05	0.000818049	0.000718953	CYP2C8/CYP4F2/CYP4F11/CYP4A11/CYP2C9/CYP1A2	6
BP	GO:0052548	regulation of endopeptidase activity	55/1370	428/18903	2.41E-05	0.000839314	0.000737641	RAF1/SERPINC1/PROS1/PYCARD/KNG1/SERPINA10/GRIN1/PRR7/ACER2/PTTG1/SORL1/PLAUR/EFNA3/CST6/ITIH3/ITIH2/FETUB/HRG/BIRC5/SERPIND1/CRB2/LPA/XDH/C4B/ITIH1/C3P1/MMP9/C5/RENBP/PZP/TTBK1/SERPINF2/A2M/SPP2/AHSG/SLC1A1/SPINT1/WFDC3/SPINT2/HGF/OPRPN/SLC22A2/NODAL/S100A9/KHDC1/SERPINA11/ITIH5/WFDC10B/BIRC7/NLRP6/PCSK1N/CST8/S100A8/SERPINA5/GRIN2A	55
BP	GO:0006953	acute-phase response	13/1370	48/18903	2.52E-05	0.000872905	0.000767163	F8/UGT1A1/MBL2/TFR2/IL6R/HP/SERPINF2/A2M/F2/AHSG/PTGES/APCS/SAA4	13
BP	GO:0048732	gland development	56/1370	441/18903	2.87E-05	0.000985633	0.000866235	CPS1/RAF1/OTC/ACADM/ATP7B/UGT1A1/BAAT/PCK1/ARG1/RGN/ARHGAP5/CDO1/TSPO/SERPINA10/SALL1/PCK2/CPB2/ESR1/AR/HMGCS2/PROX1/UPB1/HNF4A/UGT1A6/PITX1/MDK/UGT1A9/HNF1A/XDH/GDF7/HOXB9/CCNB2/CYP7B1/FGL1/HOXB13/NEURL1/OTP/NOG/FGF8/HOXA11/PITX2/STRA6/HGF/DDR1/NODAL/TBX3/ATP2C2/WNT10A/ONECUT1/IRF6/HK2/SIX3/EPHB3/WNT7B/LAMA1/BMP7	56
BP	GO:0050820	positive regulation of coagulation	10/1370	30/18903	3.03E-05	0.00103561	0.000910158	PLG/CPB2/F12/CD36/EMILIN2/HRG/SERPINF2/F2/F7/APOH	10
BP	GO:0046460	neutral lipid biosynthetic process	13/1370	49/18903	3.21E-05	0.00108199	0.00095092	AGMO/PCK1/ACSL1/RGN/MOGAT1/PCK2/GPAM/GPLD1/GPAT3/MOGAT2/PNPLA3/THRSP/MFSD2A	13
BP	GO:0046463	acylglycerol biosynthetic process	13/1370	49/18903	3.21E-05	0.00108199	0.00095092	AGMO/PCK1/ACSL1/RGN/MOGAT1/PCK2/GPAM/GPLD1/GPAT3/MOGAT2/PNPLA3/THRSP/MFSD2A	13
BP	GO:0097305	response to alcohol	37/1370	253/18903	3.40E-05	0.00113863	0.001000699	ITPR2/CAT/ABAT/DBH/PPARA/ALAD/UGT1A1/FBP1/KLF9/CYP8B1/CDO1/ADH6/TSPO/SLC10A1/CYBA/SLC23A2/ST6GAL1/GRIN1/CES1/HMGCS2/ABCB11/CYP7A1/GPLD1/GRAMD1C/AVPR1A/AANAT/ADH7/A2M/F7/EFNA5/CYP2E1/CRHBP/HTR1B/S100A8/SLC5A5/CLDN18/GRIN2A	37
BP	GO:1901568	fatty acid derivative metabolic process	17/1370	78/18903	3.44E-05	0.001145763	0.001006968	HSD17B4/NUDT7/ACSL1/CYP4F3/ACSM2A/HTD2/SLC27A5/CYP4F2/CYP4F11/HMGCS2/CYP4A11/ELOVL2/PTGR1/ACSL5/ACSS3/OXCT2/ACSL6	17
BP	GO:0045861	negative regulation of proteolysis	47/1370	352/18903	3.55E-05	0.001174159	0.001031924	RAF1/ALAD/SERPINC1/PROS1/KNG1/SERPINA10/CPB2/PTTG1/SORL1/PLAUR/CST6/ITIH3/ITIH2/FETUB/HRG/BIRC5/LRRK2/SERPIND1/CRB2/LPA/C4B/ITIH1/C3P1/MMP9/C5/RENBP/PZP/SERPINF2/PRKCG/A2M/F2/SPP2/AHSG/SPINT1/WFDC3/SPINT2/TTC36/HGF/OPRPN/ACP4/SERPINA11/ITIH5/WFDC10B/BIRC7/PCSK1N/CST8/SERPINA5	47
BP	GO:1901607	alpha-amino acid biosynthetic process	16/1370	71/18903	3.76E-05	0.00123754	0.001087627	CTH/PAH/CPS1/OTC/HAO1/MTHFD1/BHMT2/SHMT1/AASS/AGXT2/BHMT/DHFRP1/ASL/GLS2/AGXT/SDS	16
BP	GO:0006570	tyrosine metabolic process	7/1370	15/18903	3.96E-05	0.001279906	0.00112486	PAH/TAT/IYD/IL4I1/HPD/HGD/TTC36	7
BP	GO:0034310	primary alcohol catabolic process	7/1370	15/18903	3.96E-05	0.001279906	0.00112486	HAO1/ALDH2/SULT1B1/SULT2A1/SULT1E1/SULT1A2/ALDH3B2	7
BP	GO:0043252	sodium-independent organic anion transport	7/1370	15/18903	3.96E-05	0.001279906	0.00112486	SLCO2B1/SLCO1B1/MFSD10/SLCO1A2/SLCO1B7/SLCO1C1/SLC22A9	7
BP	GO:0019433	triglyceride catabolic process	10/1370	31/18903	4.19E-05	0.001344281	0.001181437	CPS1/APOB/APOA5/AADAC/SORL1/LIPG/GPLD1/PNPLA3/APOC3/APOC2	10
BP	GO:0045471	response to ethanol	23/1370	128/18903	4.35E-05	0.001387705	0.001219601	ITPR2/CAT/ABAT/DBH/PPARA/ALAD/UGT1A1/CDO1/ADH6/SLC10A1/SLC23A2/ST6GAL1/GRIN1/HMGCS2/ABCB11/CYP7A1/ADH7/CYP2E1/CRHBP/HTR1B/S100A8/CLDN18/GRIN2A	23
BP	GO:0052547	regulation of peptidase activity	57/1370	459/18903	4.61E-05	0.001462977	0.001285755	RAF1/SERPINC1/PROS1/PINK1/PYCARD/KNG1/SERPINA10/GRIN1/PRR7/ACER2/PTTG1/SORL1/PLAUR/EFNA3/CST6/ITIH3/ITIH2/FETUB/HRG/BIRC5/SERPIND1/CRB2/LPA/XDH/C4B/ITIH1/C3P1/MMP9/C5/RENBP/PZP/TTBK1/SERPINF2/A2M/SPP2/AHSG/SLC1A1/SPINT1/WFDC3/SPINT2/HGF/OPRPN/SLC22A2/NODAL/S100A9/KHDC1/SERPINA11/ITIH5/WFDC10B/BIRC7/NLRP6/PCSK1N/CST8/S100A8/SERPINA5/GRIN2A/PRSS22	57
BP	GO:0006568	tryptophan metabolic process	6/1370	11/18903	4.82E-05	0.001520069	0.001335931	IL4I1/HAAO/KMO/ACMSD/IDO2/TDO2	6
BP	GO:0003073	regulation of systemic arterial blood pressure	19/1370	96/18903	5.06E-05	0.001583231	0.001391441	ENPEP/ADRA1A/CYBA/ADM5/AR/CYP4F2/CYP4A11/KL/AVPR1A/AGTR1/SERPINF2/TNNI3/ACE2/REN/ADRB2/NPPB/ADM2/DRD5/ADORA1	19
BP	GO:1903793	positive regulation of anion transport	13/1370	51/18903	5.08E-05	0.001583231	0.001391441	ABAT/SLC6A1/CYP4F2/ABCB11/SLC38A3/CYP4A11/KMO/AVPR1A/ACE2/SLC34A1/PTGES/ABCB1/CLTRN	13
BP	GO:0019216	regulation of lipid metabolic process	46/1370	347/18903	5.11E-05	0.001584103	0.001392208	PPARA/RORA/EPHX2/PDK4/INSIG1/FMO4/UGT1A1/PCK1/FMO5/RGN/APOB/TSPO/CERS2/SPHK1/TEK/APOA5/AADAC/CES1/ANGPTL3/ABCB11/CYP7A1/SORL1/PROX1/GPLD1/HNF4A/HSD17B13/LPCAT3/PLGLB2/MLXIPL/RORC/AVPR1A/FMO2/SEC14L2/HULC/F2/THRSP/APOC3/ACADL/PLGLB1/ENPP7/DKKL1/ADORA1/PPARGC1A/TM6SF2/APOC2/MFSD2A	46
BP	GO:0050878	regulation of body fluid levels	50/1370	390/18903	5.91E-05	0.001819446	0.001599042	ABAT/F8/F11/PLG/ATP7B/F13B/SERPINC1/F5/PAPSS2/PROS1/CDO1/KNG1/SERPINA10/CYBA/F9/CPB2/F12/CYP4F2/CYP4F11/CD36/EMILIN2/KLKB1/PLAUR/HNF4A/CYP4A11/HRG/SERPIND1/PROZ/ILK/FGA/XDH/TYRO3/SERPINF2/F2/FGG/F7/C4BPB/FGB/PROC/NPPB/NEURL1/DDR1/SLC22A2/NLRP6/DGKB/ADORA1/ANO1/HK2/ALOXE3/APOH	50
BP	GO:0001655	urogenital system development	47/1370	360/18903	6.23E-05	0.001908391	0.001677212	CAT/ENPEP/RGN/IL6R/KCNJ8/RIDA/KLF15/SALL1/SIX2/HOXB7/ESR1/AR/TEK/HMGCS2/PROX1/CYP4A11/RBP4/CYP4A22/LRRK2/ILK/MMP9/HS3ST3B1/AGTR1/CYP7B1/REN/ZBTB16/HOXB13/FOXD1/MMP17/NOG/TFAP2A/FGF8/HOXA11/STRA6/SLC34A1/SOX11/FRAS1/LIF/ANKS6/HOXD11/EPHB3/PROM1/WNT6/WNT7B/BMP7/DCHS2/MME	47
BP	GO:0001889	liver development	24/1370	141/18903	7.39E-05	0.002249751	0.001977221	CPS1/OTC/ACADM/UGT1A1/BAAT/PCK1/ARG1/RGN/SERPINA10/PCK2/CPB2/HMGCS2/PROX1/UPB1/HNF4A/UGT1A6/MDK/UGT1A9/HNF1A/FGL1/HGF/NODAL/TBX3/ONECUT1	24
BP	GO:0000096	sulfur amino acid metabolic process	10/1370	33/18903	7.65E-05	0.002316029	0.002035469	MMUT/CTH/CPS1/MTHFD1/MAT1A/BHMT2/CDO1/BHMT/AGXT/GNMT	10
BP	GO:0006096	glycolytic process	17/1370	83/18903	7.92E-05	0.002373287	0.002085792	DHTKD1/ARL2/PPARA/FBP1/PFKFB1/PKM/ENO2/ALDOB/MLXIPL/PKLR/SLC2A6/SLC4A4/GPD1/OGDHL/HK2/GCK/IGF1	17
BP	GO:0009743	response to carbohydrate	34/1370	234/18903	7.92E-05	0.002373287	0.002085792	CAT/SLC39A14/GYS2/RAF1/SLC6A1/FBP1/PCK1/APOB/CALCRL/CYBA/CDT1/PCK2/CPB2/SLC9B2/HMGCS2/P2RX3/CYP7A1/GPAM/KHK/PTPRN/GPLD1/HNF4A/GIPR/MLXIPL/PKLR/PNPLA3/EFNA5/NPTX1/MAPK13/KCNB1/GCKR/ANO1/CLTRN/GCK	34
BP	GO:0006068	ethanol catabolic process	6/1370	12/18903	9.05E-05	0.002650632	0.00232954	ALDH2/SULT1B1/SULT2A1/SULT1E1/SULT1A2/ALDH3B2	6
BP	GO:0019627	urea metabolic process	6/1370	12/18903	9.05E-05	0.002650632	0.00232954	SLC25A15/CPS1/OTC/ARG1/ASL/CYP2C9	6
BP	GO:0038183	bile acid signaling pathway	6/1370	12/18903	9.05E-05	0.002650632	0.00232954	ABCG5/CYP8B1/ABCG8/SLC10A1/ABCB11/CYP7A1	6
BP	GO:0071941	nitrogen cycle metabolic process	6/1370	12/18903	9.05E-05	0.002650632	0.00232954	SLC25A15/CPS1/OTC/ARG1/ASL/CYP2C9	6
BP	GO:0006757	ATP generation from ADP	17/1370	84/18903	9.27E-05	0.002699623	0.002372596	DHTKD1/ARL2/PPARA/FBP1/PFKFB1/PKM/ENO2/ALDOB/MLXIPL/PKLR/SLC2A6/SLC4A4/GPD1/OGDHL/HK2/GCK/IGF1	17
BP	GO:0006575	cellular modified amino acid metabolic process	28/1370	180/18903	0.000100821	0.002918359	0.002564835	DMGDH/ACADM/MTHFD1/BHMT2/SHMT1/IYD/GATM/SLC1A2/SULT1B1/SULT2A1/BHMT/DHFRP1/ALDH1L1/SLC6A8/SARDH/LPCAT3/DIO1/GSTA2/GSTA1/SLC1A1/ACADL/SLCO1C1/CKB/GNMT/CKMT1B/SLC5A5/CKMT1A/MFSD2A	28
BP	GO:0044262	cellular carbohydrate metabolic process	40/1370	296/18903	0.000101253	0.002918359	0.002564835	PPARA/GYS2/RORA/PDK4/ACADM/KAT2B/FBP1/LEPR/PCK1/RGN/PFKFB1/SORD/INPP5J/MOGAT1/PCK2/GNE/ANGPTL3/PHLDA2/KHK/XYLB/GPLD1/MST1/RORC/GPT/MOGAT2/B3GNT8/GBA3/ISYNA1/B3GNT4/FGGY/GCKR/FBP2/ITPKA/MIOX/B3GNT7/GNMT/HK2/PPARGC1A/GCK/IGF1	40
BP	GO:0061008	hepaticobiliary system development	24/1370	144/18903	0.000103931	0.002979543	0.002618607	CPS1/OTC/ACADM/UGT1A1/BAAT/PCK1/ARG1/RGN/SERPINA10/PCK2/CPB2/HMGCS2/PROX1/UPB1/HNF4A/UGT1A6/MDK/UGT1A9/HNF1A/FGL1/HGF/NODAL/TBX3/ONECUT1	24
BP	GO:0009404	toxin metabolic process	7/1370	17/18903	0.000105262	0.003001646	0.002638032	CYP3A4/FMO2/AKR7A3/CYP3A5/CYP1A2/DDC/CYP2A13	7
BP	GO:0042060	wound healing	54/1370	442/18903	0.000111321	0.003157643	0.002775132	ABAT/PPARA/F8/RAF1/F11/MYLK/PLG/KDR/F13B/SERPINC1/F5/PAPSS2/PROS1/KNG1/SERPINA10/F9/SYTL4/CPB2/F12/CYP4F2/CYP4F11/CD36/EMILIN2/KLKB1/PLAUR/HNF4A/HRG/SERPIND1/PROZ/ILK/FGA/TYRO3/OCLN/SERPINF2/F2/FGG/F7/C4BPB/TSKU/FGB/PROC/NOG/DDR1/NLRP6/DGKB/DRD5/S100A8/APCS/TRIM72/SYT7/APOH/INSL3/EPPK1/IGF1	54
BP	GO:0072001	renal system development	42/1370	318/18903	0.000115672	0.003263774	0.002868407	CAT/ENPEP/RGN/IL6R/KCNJ8/RIDA/KLF15/SALL1/SIX2/HOXB7/TEK/HMGCS2/PROX1/CYP4A11/RBP4/CYP4A22/LRRK2/ILK/MMP9/HS3ST3B1/AGTR1/REN/ZBTB16/FOXD1/MMP17/NOG/TFAP2A/FGF8/HOXA11/STRA6/SLC34A1/SOX11/FRAS1/LIF/ANKS6/HOXD11/PROM1/WNT6/WNT7B/BMP7/DCHS2/MME	42
BP	GO:0006584	catecholamine metabolic process	13/1370	55/18903	0.000117943	0.003293181	0.002894252	ABAT/DBH/PAH/ALDH2/DAO/HDC/KL/SNCB/DRD1/SLC1A1/SULT1A2/GRIN2A/DDC	13
BP	GO:0009712	catechol-containing compound metabolic process	13/1370	55/18903	0.000117943	0.003293181	0.002894252	ABAT/DBH/PAH/ALDH2/DAO/HDC/KL/SNCB/DRD1/SLC1A1/SULT1A2/GRIN2A/DDC	13
BP	GO:0009066	aspartate family amino acid metabolic process	12/1370	48/18903	0.00012038	0.003326587	0.00292361	MTHFD1/MAT1A/BHMT2/PIPOX/RIDA/AASS/BHMT/NAT8L/AADAT/ASPA/GNMT/SDS	12
BP	GO:0032892	positive regulation of organic acid transport	12/1370	48/18903	0.00012038	0.003326587	0.00292361	ABAT/SLC6A1/ACSL1/CYP4F2/SLC38A3/CYP4A11/KMO/AVPR1A/ACE2/ACSL5/PTGES/CLTRN	12
BP	GO:0048704	embryonic skeletal system morphogenesis	18/1370	94/18903	0.000123597	0.003397973	0.002986349	MTHFD1/SIX2/HOXB7/HYAL1/MDFI/HOXC9/HOXB9/SHOX2/DLX2/NOG/TFAP2A/HOXC4/FGF8/HOXA11/NODAL/SOX11/HOXB8/BMP7	18
BP	GO:0001822	kidney development	41/1370	309/18903	0.00012533	0.003428018	0.003012754	CAT/ENPEP/RGN/IL6R/KCNJ8/RIDA/KLF15/SALL1/SIX2/HOXB7/TEK/HMGCS2/PROX1/CYP4A11/CYP4A22/LRRK2/ILK/MMP9/HS3ST3B1/AGTR1/REN/ZBTB16/FOXD1/MMP17/NOG/TFAP2A/FGF8/HOXA11/STRA6/SLC34A1/SOX11/FRAS1/LIF/ANKS6/HOXD11/PROM1/WNT6/WNT7B/BMP7/DCHS2/MME	41
BP	GO:0043270	positive regulation of ion transport	39/1370	289/18903	0.000126608	0.003445402	0.003028032	ABAT/DMD/MYLK/SLC6A1/RGN/PINK1/TSPO/WNK3/CAPN3/GRIN1/CYP4F2/ABCB11/P2RX3/NOS1AP/SLC38A3/CYP4A11/KMO/SCN4B/AKAP6/AVPR1A/TESC/F2/WNK2/ACE2/DRD1/ADRB2/KCNH2/STAC2/PDZK1/TACR2/KCNB1/SLC34A1/ATP2C2/ADORA1/PTGES/KCNE1/ABCB1/P2RX5/CLTRN	39
BP	GO:0018958	phenol-containing compound metabolic process	20/1370	111/18903	0.000128768	0.003486504	0.003064155	ABAT/DBH/PAH/IYD/ALDH2/SULT1B1/DAO/SULT2A1/HDC/KL/DIO1/SNCB/DRD1/SLC1A1/SLCO1C1/SULT1A2/CYP2E1/SLC5A5/GRIN2A/DDC	20
BP	GO:0032368	regulation of lipid transport	25/1370	155/18903	0.000129506	0.003488861	0.003066227	PPARA/ABCA8/SCP2/NMB/ABCG5/ACSL1/CYP8B1/ABCB4/ABCG8/TSPO/APOA5/CYP4F2/CES1/LIPG/CYP4A11/PON1/LPCAT3/AGTR1/REN/ACSL5/APOC3/ENPP7/PTGES/APOC2/PRAP1	25
BP	GO:0098856	intestinal lipid absorption	8/1370	23/18903	0.000136467	0.003657991	0.003214869	ABCG5/CYP8B1/ABCG8/APOA5/CD36/LPCAT3/ENPP7/PRAP1	8
BP	GO:0016051	carbohydrate biosynthetic process	31/1370	212/18903	0.000142708	0.003806256	0.003345174	PPARA/SLC39A14/GYS2/ACADM/KAT2B/FBP1/LEPR/PCK1/RGN/PFKFB1/ENO2/SORD/PCK2/PC/RBP4/MST1/FUT7/GPT/B3GNT8/ISYNA1/B3GNT4/ST8SIA6/GPD1/FBP2/ST6GALNAC5/B3GNT7/GNMT/PPARGC1A/SDS/GCK/IGF1	31
BP	GO:0046879	hormone secretion	39/1370	291/18903	0.000146639	0.003891741	0.003420304	ABAT/RAPGEF4/RAF1/NMB/SELENOM/TFR2/TSPO/PCK2/SYTL4/SLC9B2/PTPRN/GPLD1/HNF4A/GIPR/RBP4/VGF/MYRIP/NNAT/FGA/HNF1A/AGTR1/FGG/FGB/REN/EFNA5/FOXD1/TACR2/KCNB1/IL11/PCLO/TBX3/CRHBP/SOX11/LIF/ADORA1/ANO1/CLTRN/SYT7/GCK	39
BP	GO:0035725	sodium ion transmembrane transport	28/1370	184/18903	0.000148256	0.00391526	0.003440973	NEDD4/DMD/SLC6A1/WNK3/SLC6A14/SLC9B2/FXYD5/SLC4A11/SLC17A4/SLC6A12/SLC6A8/SCN4B/ATP1A3/SCN4A/TESC/SLC6A13/SLC17A3/WNK2/SLC4A4/SLC34A2/CACNA1G/SLC17A2/SLC34A1/SLC17A1/SCN7A/SLC12A1/HCN2/SLC5A5	28
BP	GO:0001763	morphogenesis of a branching structure	30/1370	203/18903	0.000149801	0.003936684	0.003459802	KDR/SALL1/SIX2/HOXB7/ESR1/AR/PROX1/LRRK2/MDK/ILK/GDF7/HS3ST3B1/BCL11A/HOXB13/FOXD1/SHOX2/DLX2/TBX20/SPINT1/SPINT2/NOG/FGF8/HOXA11/HGF/DDR1/TBX3/HOXD11/WNT6/LAMA1/BMP7	30
BP	GO:0003333	amino acid transmembrane transport	19/1370	104/18903	0.000155672	0.004031668	0.00354328	SLC25A15/SLC6A1/SLC38A4/ARG1/SLC6A14/SLC1A2/SLC7A2/SLC6A12/SLC38A3/SLC1A5/SLC47A1/SLC6A13/ACE2/SLC66A1L/SLC25A18/SLC1A1/SLC22A2/SLC7A9/CLTRN	19
BP	GO:0009135	purine nucleoside diphosphate metabolic process	19/1370	104/18903	0.000155672	0.004031668	0.00354328	DHTKD1/ARL2/PPARA/FBP1/PFKFB1/PKM/ENO2/TJP2/ALDOB/MLXIPL/DLG2/PKLR/SLC2A6/SLC4A4/GPD1/OGDHL/HK2/GCK/IGF1	19
BP	GO:0009179	purine ribonucleoside diphosphate metabolic process	19/1370	104/18903	0.000155672	0.004031668	0.00354328	DHTKD1/ARL2/PPARA/FBP1/PFKFB1/PKM/ENO2/TJP2/ALDOB/MLXIPL/DLG2/PKLR/SLC2A6/SLC4A4/GPD1/OGDHL/HK2/GCK/IGF1	19
BP	GO:0051918	negative regulation of fibrinolysis	6/1370	13/18903	0.000157724	0.004065196	0.003572746	PLG/CPB2/HRG/SERPINF2/F2/APOH	6
BP	GO:0006957	complement activation, alternative pathway	7/1370	18/18903	0.000161493	0.004122684	0.00362327	CFB/C8A/CFHR5/CFH/C8B/C5/C9	7
BP	GO:0009068	aspartate family amino acid catabolic process	7/1370	18/18903	0.000161493	0.004122684	0.00362327	MAT1A/PIPOX/RIDA/AASS/AADAT/ASPA/SDS	7
BP	GO:1905952	regulation of lipid localization	28/1370	185/18903	0.000162863	0.004137956	0.003636692	PPARA/ABCA8/SCP2/NMB/ABCG5/ACSL1/APOB/CYP8B1/ABCB4/ABCG8/TSPO/APOA5/CYP4F2/CES1/CD36/LIPG/CYP4A11/PON1/LPCAT3/IKBKE/AGTR1/REN/ACSL5/APOC3/ENPP7/PTGES/APOC2/PRAP1	28
BP	GO:0089718	amino acid import across plasma membrane	12/1370	50/18903	0.000183279	0.004634701	0.004073262	ARG1/SLC6A14/SLC1A2/SLC7A2/SLC38A3/SLC1A5/SLC47A1/SLC6A13/ACE2/SLC1A1/SLC22A2/CLTRN	12
BP	GO:0009185	ribonucleoside diphosphate metabolic process	20/1370	114/18903	0.000187627	0.004722386	0.004150325	DHTKD1/ARL2/ENTPD5/PPARA/FBP1/PFKFB1/PKM/ENO2/TJP2/ALDOB/MLXIPL/DLG2/PKLR/SLC2A6/SLC4A4/GPD1/OGDHL/HK2/GCK/IGF1	20
BP	GO:0051604	protein maturation	43/1370	336/18903	0.000196453	0.004921417	0.004325246	F8/F11/ATP7B/KAT2B/PCSK6/MELTF/F13B/ENPEP/SERPINC1/TFR2/PYCARD/F9/CPB2/F12/HJV/SORL1/BOLA2B/HPR/KLKB1/PLAUR/LRRK2/H2BC1/LPCAT3/NNAT/FGA/TLL2/HP/AANAT/TESC/SERPINF2/DPP4/FGG/F7/FGB/ACE2/REN/ACP4/NLRP6/PCSK1N/GRIN2A/BACE2/APOH/MME	43
BP	GO:0009132	nucleoside diphosphate metabolic process	22/1370	132/18903	0.00019835	0.004945842	0.004346712	DHTKD1/ARL2/ENTPD5/PPARA/NUDT7/FBP1/PFKFB1/PKM/ENO2/TJP2/ALDOB/MLXIPL/DLG2/PKLR/SLC2A6/SLC4A4/GPD1/OGDHL/HK2/AK8/GCK/IGF1	22
BP	GO:0031667	response to nutrient levels	56/1370	474/18903	0.00020321	0.005043554	0.004432588	BCKDHB/CAT/PPARA/CPS1/PDK4/OTC/ACADM/ALAD/UGT1A1/ABCG5/PCK1/SRD5A2/ACSL1/ARG1/F5/PFKFB1/CYP8B1/ABCG8/TSPO/SORD/SLC10A1/CYBA/PCK2/HMGCS2/SLC22A3/SLC25A25/SORL1/ASL/PROX1/LIPG/SLC38A3/GIPR/PON1/VGF/LRRK2/KL/GHR/PKLR/GPT/PRKCG/A2M/F7/SSTR3/ADRB2/SLC2A1/SLC39A4/KCNB1/SLC34A1/PCSK1N/ALB/CLPSL2/PPARGC1A/LRCOL1/CLPSL1/BMP7/MFSD2A	56
BP	GO:0042886	amide transport	39/1370	296/18903	0.000209785	0.005182764	0.004554934	ABAT/RAPGEF4/RAF1/ABCG2/TFR2/AQP9/PCK2/MTTP/SYTL4/SLC9B2/PTPRN/SLC38A3/GPLD1/HNF4A/GIPR/RBP4/VGF/SLC47A1/MYRIP/NNAT/FGA/HNF1A/FGG/MGST1/FGB/CA2/EFNA5/TACR2/KCNB1/PCLO/CRHBP/ADORA1/GLTPD2/ABCB1/ANO1/S100A8/CLTRN/SYT7/GCK	39
BP	GO:0051952	regulation of amine transport	18/1370	98/18903	0.000214207	0.005267733	0.00462961	ABAT/SLC6A1/ARG1/PINK1/SLC38A3/KMO/AVPR1A/ACE2/DRD1/TACR2/KCNB1/SYT8/HTR1B/ADORA1/HRH3/CLTRN/SYT5/SYT7	18
BP	GO:0030299	intestinal cholesterol absorption	7/1370	19/18903	0.000239752	0.00581588	0.005111355	ABCG5/CYP8B1/ABCG8/APOA5/CD36/LPCAT3/ENPP7	7
BP	GO:0070989	oxidative demethylation	7/1370	19/18903	0.000239752	0.00581588	0.005111355	CYP3A43/CYP2C8/CYP3A4/CYP2C9/CYP3A5/CYP1A2/CYP2D6	7
BP	GO:0140354	lipid import into cell	7/1370	19/18903	0.000239752	0.00581588	0.005111355	ACSL1/SLC27A5/CD36/SLC27A2/ACSL5/SLC2A1/STRA6	7
BP	GO:0001505	regulation of neurotransmitter levels	31/1370	219/18903	0.000258061	0.006228994	0.005474426	ABAT/DBH/SLC30A1/PAH/ALDH5A1/SLC6A1/ADRA1A/APBA1/SLC1A2/SLC22A3/SLC6A12/GAD1/SYNGR3/KMO/LRRK2/SLC22A1/SLC6A13/PRKCG/DRD1/NLGN1/TACR2/SLC18A2/SLC22A2/PCLO/SYT8/SYN1/HTR1B/HRH3/CHRM2/SYT5/SYT7	31
BP	GO:0010896	regulation of triglyceride catabolic process	6/1370	14/18903	0.000259106	0.006228994	0.005474426	APOA5/AADAC/SORL1/GPLD1/APOC3/APOC2	6
BP	GO:0015918	sterol transport	22/1370	135/18903	0.000275759	0.006599746	0.005800265	ABCA8/SCP2/ABCG5/APOB/CYP8B1/ABCB4/ABCG8/TSPO/MTTP/APOA5/STARD5/CES1/CD36/LIPG/GRAMD1C/PON1/LPCAT3/TSKU/APOC3/ENPP7/SYT7/APOC2	22
BP	GO:0006165	nucleoside diphosphate phosphorylation	18/1370	100/18903	0.000278161	0.006627659	0.005824798	DHTKD1/ARL2/PPARA/FBP1/PFKFB1/PKM/ENO2/ALDOB/MLXIPL/PKLR/SLC2A6/SLC4A4/GPD1/OGDHL/HK2/AK8/GCK/IGF1	18
BP	GO:0051955	regulation of amino acid transport	11/1370	45/18903	0.000284235	0.006742401	0.00592564	ABAT/SLC6A1/ARG1/SLC38A3/KMO/AVPR1A/ACE2/HTR1B/ADORA1/HRH3/CLTRN	11
BP	GO:0023061	signal release	55/1370	470/18903	0.000293407	0.00692932	0.006089916	ABAT/SLC30A1/RAPGEF4/RAF1/NMB/ADRA1A/SELENOM/TFR2/PINK1/TSPO/APBA1/PCK2/SYTL4/SLC9B2/PTPRN/GPLD1/HNF4A/GIPR/KMO/RBP4/VGF/LRRK2/MYRIP/NNAT/FGA/HNF1A/AGTR1/PRKCG/FGG/FGB/REN/DRD1/EFNA5/FOXD1/NLGN1/TACR2/KCNB1/IL11/PCLO/TBX3/SYT8/CRHBP/SOX11/SYN1/LIF/HTR1B/ADORA1/PTGES/ANO1/HRH3/CLTRN/CHRM2/SYT5/SYT7/GCK	55
BP	GO:0046031	ADP metabolic process	17/1370	92/18903	0.000294796	0.006931577	0.006091899	DHTKD1/ARL2/PPARA/FBP1/PFKFB1/PKM/ENO2/ALDOB/MLXIPL/PKLR/SLC2A6/SLC4A4/GPD1/OGDHL/HK2/GCK/IGF1	17
BP	GO:0098754	detoxification	24/1370	154/18903	0.000297866	0.006973192	0.006128473	CAT/SLC30A1/ADH4/ATP7B/ABCG2/ALDH1A1/CD36/DHFRP1/SLC47A1/SLC30A10/HP/AKR7A3/EPX/SLC17A3/MGST1/MIR186/GSTA1/PDZK1/HBA1/S100A9/PTGES/ABCB1/ALB/BMP7	24
BP	GO:0019748	secondary metabolic process	13/1370	60/18903	0.000299204	0.006974045	0.006129223	CYP3A4/PON3/CYP2A6/ACMSD/FMO2/AKR7A3/AKR1C4/CYP3A5/CYP1A2/CYP2A7/DDC/CYP2D6/CYP2A13	13
BP	GO:0015807	L-amino acid transport	15/1370	76/18903	0.000314071	0.007288904	0.00640594	SLC25A15/SLC38A4/ARG1/SLC1A2/SLC7A2/SLC38A3/SLC1A5/SLC47A1/ACE2/SLC66A1L/SLC25A18/SLC1A1/SLC22A2/SLC7A9/CLTRN	15
BP	GO:0009062	fatty acid catabolic process	18/1370	101/18903	0.00031595	0.007300892	0.006416477	HSD17B4/EHHADH/ACOX1/PPARA/ETFDH/SCP2/ACAD11/HAO1/ACADM/NUDT7/ACOX2/PCK1/PCK2/ABCB11/SLC27A2/AMACR/ACADL/MFSD2A	18
BP	GO:0006633	fatty acid biosynthetic process	25/1370	164/18903	0.000318817	0.007335522	0.006446912	PDK4/INSIG1/RGN/CYP2C8/ACSM5/ACSM2A/HTD2/APOA5/CYP7A1/CYP3A4/LIPG/ACSM2B/CYP2C9/MLXIPL/AVPR1A/ELOVL2/CYP1A2/APOC3/ACADL/ACSM3/CYP2E1/PTGES/ALOXE3/APOC2/CYP2D6	25
BP	GO:0016052	carbohydrate catabolic process	24/1370	155/18903	0.000328711	0.007530849	0.006618577	DHTKD1/ARL2/PPARA/FBP1/PFKFB1/PKM/ENO2/SORD/ALDOB/GLYCTK/XYLB/MLXIPL/PKLR/SLC2A6/FUT7/GBA3/SLC4A4/DHDH/GPD1/MIOX/OGDHL/HK2/GCK/IGF1	24
BP	GO:0046939	nucleotide phosphorylation	18/1370	102/18903	0.000358119	0.008169678	0.00718002	DHTKD1/ARL2/PPARA/FBP1/PFKFB1/PKM/ENO2/ALDOB/MLXIPL/PKLR/SLC2A6/SLC4A4/GPD1/OGDHL/HK2/AK8/GCK/IGF1	18
BP	GO:0051047	positive regulation of secretion	39/1370	304/18903	0.000362508	0.008206165	0.007212086	ABAT/NMB/SLC6A1/TFR2/PINK1/CYBA/PCK2/SYTL4/CPB2/CYP4F2/ABCB11/GPLD1/GIPR/CYP4A11/KMO/RBP4/MYRIP/NNAT/FGA/AVPR1A/FGG/FGB/CD177/NPPB/NLGN1/MYOM1/TACR2/KCNB1/CACNA1G/CDK5R2/SOX11/ADORA1/PTGES/ANO1/S100A8/SYT7/EXPH5/GCK/IGF1	39
BP	GO:1903036	positive regulation of response to wounding	15/1370	77/18903	0.000364325	0.008206165	0.007212086	MYLK/PLG/CPB2/F12/CD36/EMILIN2/HRG/MDK/OCLN/SERPINF2/F2/F7/CNTF/APOH/INSL3	15
BP	GO:0000050	urea cycle	5/1370	10/18903	0.000367372	0.008206165	0.007212086	SLC25A15/CPS1/OTC/ARG1/ASL	5
BP	GO:0015911	long-chain fatty acid import across plasma membrane	5/1370	10/18903	0.000367372	0.008206165	0.007212086	ACSL1/SLC27A5/CD36/ACSL5/SLC2A1	5
BP	GO:0034379	very-low-density lipoprotein particle assembly	5/1370	10/18903	0.000367372	0.008206165	0.007212086	APOB/MTTP/LPCAT3/APOC3/MFSD2A	5
BP	GO:0048593	camera-type eye morphogenesis	21/1370	129/18903	0.000381344	0.008482936	0.00745533	KDR/PROX1/FOXE3/RBP4/CRB2/GNAT2/TSKU/CNTF/SLC1A1/PITX3/TFAP2A/PITX2/STRA6/SOX11/SIX3/COL8A2/FOXF2/SDK2/PROM1/BMP7/MFSD2A	21
BP	GO:0009071	serine family amino acid catabolic process	6/1370	15/18903	0.000405422	0.008907649	0.007828594	SHMT1/CDO1/DAO/AGXT/GLDC/SDS	6
BP	GO:0009111	vitamin catabolic process	6/1370	15/18903	0.000405422	0.008907649	0.007828594	CYP4F3/CYP4F2/CYP4F11/CYP3A4/PDXP/CRABP1	6
BP	GO:0072498	embryonic skeletal joint development	6/1370	15/18903	0.000405422	0.008907649	0.007828594	SLC2A10/HYAL1/SHOX2/NOG/HOXA11/BMP7	6
BP	GO:0015698	inorganic anion transport	27/1370	186/18903	0.000419036	0.009071177	0.007972313	SLC39A14/ABCC9/SLC6A1/SLC25A30/ABCC6/TSPO/SLC6A14/ABCC2/CLIC3/SLC4A11/CLCNKB/ANO9/SLC17A3/SLC4A3/CA2/SLC4A4/SLC1A1/SLC26A5/ABCC11/SLC34A2/SLC34A1/SLC17A1/ABCB1/ANO1/GABRA3/SLC12A1/SLC5A5	27
BP	GO:0090303	positive regulation of wound healing	13/1370	62/18903	0.000420218	0.009071177	0.007972313	MYLK/PLG/CPB2/F12/CD36/EMILIN2/HRG/OCLN/SERPINF2/F2/F7/APOH/INSL3	13
BP	GO:0006084	acetyl-CoA metabolic process	9/1370	33/18903	0.000421292	0.009071177	0.007972313	PDK4/NUDT7/ACOT12/PIPOX/AASS/HMGCS1/HMGCS2/AADAT/TDO2	9
BP	GO:0036314	response to sterol	9/1370	33/18903	0.000421292	0.009071177	0.007972313	RORA/INSIG1/CYP8B1/CES1/CYP7A1/GPLD1/GRAMD1C/RORC/F7	9
BP	GO:1902475	L-alpha-amino acid transmembrane transport	15/1370	78/18903	0.000421325	0.009071177	0.007972313	SLC25A15/SLC38A4/ARG1/SLC1A2/SLC7A2/SLC38A3/SLC1A5/SLC47A1/ACE2/SLC66A1L/SLC25A18/SLC1A1/SLC22A2/SLC7A9/CLTRN	15
BP	GO:0030301	cholesterol transport	20/1370	121/18903	0.000424268	0.009097996	0.007995882	ABCA8/SCP2/ABCG5/APOB/CYP8B1/ABCB4/ABCG8/TSPO/APOA5/STARD5/CES1/CD36/LIPG/PON1/LPCAT3/TSKU/APOC3/ENPP7/SYT7/APOC2	20
BP	GO:0009309	amine biosynthetic process	10/1370	40/18903	0.000439458	0.00938619	0.008249165	DBH/PAH/ALDH2/DAO/AGMAT/HDC/KL/AANAT/SULT1A2/DDC	10
BP	GO:1905954	positive regulation of lipid localization	19/1370	113/18903	0.000469221	0.009982114	0.008772901	ABCA8/SCP2/NMB/ACSL1/APOB/CYP8B1/ABCB4/CYP4F2/CES1/CD36/LIPG/CYP4A11/PON1/LPCAT3/IKBKE/ACSL5/ENPP7/PTGES/PRAP1	19
BP	GO:0071320	cellular response to cAMP	12/1370	55/18903	0.000472965	0.010021996	0.008807951	ITPR2/CPS1/FBP1/AQP9/AKAP6/AANAT/WNT10B/GPD1/CRHBP/KCNE1/HCN2/SLC5A5	12
BP	GO:0046618	xenobiotic export from cell	8/1370	27/18903	0.000476021	0.010047042	0.008829963	ATP7B/ABCC2/ABCB11/SLC47A1/SLC17A3/MIR186/PDZK1/ABCB1	8
BP	GO:0048592	eye morphogenesis	24/1370	159/18903	0.000481976	0.010132837	0.008905365	KDR/FSCN2/PROX1/FOXE3/RBP4/GNAT1/CRB2/GNAT2/TSKU/CNTF/SLC1A1/PITX3/TFAP2A/PITX2/STRA6/GNGT1/SOX11/SIX3/COL8A2/FOXF2/SDK2/PROM1/BMP7/MFSD2A	24
BP	GO:0032370	positive regulation of lipid transport	16/1370	88/18903	0.000529963	0.011098161	0.009753752	ABCA8/SCP2/NMB/ACSL1/CYP8B1/ABCB4/CYP4F2/CES1/LIPG/CYP4A11/PON1/LPCAT3/ACSL5/ENPP7/PTGES/PRAP1	16
BP	GO:0046461	neutral lipid catabolic process	10/1370	41/18903	0.000543901	0.011301752	0.00993268	CPS1/APOB/APOA5/AADAC/SORL1/LIPG/GPLD1/PNPLA3/APOC3/APOC2	10
BP	GO:0046464	acylglycerol catabolic process	10/1370	41/18903	0.000543901	0.011301752	0.00993268	CPS1/APOB/APOA5/AADAC/SORL1/LIPG/GPLD1/PNPLA3/APOC3/APOC2	10
BP	GO:0015695	organic cation transport	12/1370	56/18903	0.000562813	0.011649577	0.01023837	SLC6A14/SLC22A3/SLC6A12/SLC25A42/SLC47A1/SLC22A1/PDZK1/TACR2/KCNB1/SLC22A2/SLC35F3/HRH3	12
BP	GO:0060272	embryonic skeletal joint morphogenesis	5/1370	11/18903	0.000633346	0.012959426	0.011389546	HYAL1/SHOX2/NOG/HOXA11/BMP7	5
BP	GO:0070189	kynurenine metabolic process	5/1370	11/18903	0.000633346	0.012959426	0.011389546	ALDH8A1/KMO/AADAT/IDO2/TDO2	5
BP	GO:1904668	positive regulation of ubiquitin protein ligase activity	5/1370	11/18903	0.000633346	0.012959426	0.011389546	UBE2S/CDC14B/UBE2C/CDC20/PLK1	5
BP	GO:0032371	regulation of sterol transport	15/1370	81/18903	0.000640301	0.013002477	0.011427382	ABCA8/SCP2/ABCG5/CYP8B1/ABCB4/ABCG8/TSPO/APOA5/CES1/LIPG/PON1/LPCAT3/APOC3/ENPP7/APOC2	15
BP	GO:0032374	regulation of cholesterol transport	15/1370	81/18903	0.000640301	0.013002477	0.011427382	ABCA8/SCP2/ABCG5/CYP8B1/ABCB4/ABCG8/TSPO/APOA5/CES1/LIPG/PON1/LPCAT3/APOC3/ENPP7/APOC2	15
BP	GO:0010906	regulation of glucose metabolic process	18/1370	107/18903	0.000650221	0.013154102	0.01156064	PPARA/RORA/PDK4/ACADM/KAT2B/FBP1/LEPR/RGN/PFKFB1/GPLD1/MST1/RORC/GPT/GCKR/GNMT/PPARGC1A/GCK/IGF1	18
BP	GO:0050892	intestinal absorption	10/1370	42/18903	0.00066807	0.013297524	0.011686688	ABCG5/CYP8B1/ABCG8/APOA5/CD36/TJP2/LPCAT3/MOGAT2/ENPP7/PRAP1	10
BP	GO:0009070	serine family amino acid biosynthetic process	7/1370	22/18903	0.000669246	0.013297524	0.011686688	CTH/HAO1/MTHFD1/SHMT1/AGXT2/DHFRP1/AGXT	7
BP	GO:0009713	catechol-containing compound biosynthetic process	7/1370	22/18903	0.000669246	0.013297524	0.011686688	DBH/PAH/ALDH2/DAO/HDC/KL/DDC	7
BP	GO:0042423	catecholamine biosynthetic process	7/1370	22/18903	0.000669246	0.013297524	0.011686688	DBH/PAH/ALDH2/DAO/HDC/KL/DDC	7
BP	GO:0090596	sensory organ morphogenesis	35/1370	272/18903	0.000669713	0.013297524	0.011686688	INSIG1/KDR/FSCN2/SIX2/PROX1/FOXE3/RBP4/FZD2/GNAT1/CRB2/GNAT2/TSKU/HOXC13/CNTF/NKX3-2/SLC1A1/PITX3/NOG/TFAP2A/FGF8/PITX2/STRA6/CTHRC1/GNGT1/TBX3/SOX11/DLX6/SIX3/COL8A2/FOXF2/SDK2/PROM1/HMX2/BMP7/MFSD2A	35
BP	GO:0000038	very long-chain fatty acid metabolic process	9/1370	35/18903	0.000676237	0.013377512	0.011756986	HSD17B4/ACOX1/ACOX2/ACSL1/SLC27A5/CYP4F2/SLC27A2/ELOVL2/ACSL6	9
BP	GO:0046890	regulation of lipid biosynthetic process	26/1370	182/18903	0.000678995	0.01338269	0.011761537	PPARA/PDK4/INSIG1/PCK1/RGN/APOB/TSPO/SPHK1/APOA5/CES1/CYP7A1/PROX1/GPLD1/HSD17B13/LPCAT3/MLXIPL/AVPR1A/SEC14L2/HULC/THRSP/APOC3/ACADL/ENPP7/DKKL1/APOC2/MFSD2A	26
BP	GO:0006836	neurotransmitter transport	29/1370	212/18903	0.000707059	0.01388477	0.012202796	SLC30A1/SLC6A1/ADRA1A/APBA1/SLC1A2/SLC22A3/SLC6A12/SLC6A8/SYNGR3/KMO/LRRK2/SLC22A1/SLC6A13/PRKCG/DRD1/SLC1A1/NLGN1/TACR2/SLC18A2/SLC22A2/PCLO/SYT8/SYN1/HTR1B/HRH3/CHRM2/SYT5/SYT7/DDC	29
BP	GO:0031644	regulation of nervous system process	22/1370	145/18903	0.000756942	0.014810086	0.013016021	ABAT/HOMER3/GRIN1/DLGAP3/P2RX3/LRRK2/AVPR1A/CBLN1/CUX2/ADRB2/NPTX1/NLGN1/SHISA6/ACP3/HGF/OPRPN/ADORA1/NPTX2/TMEM100/ZNF488/GRIN2A/GPR35	22
BP	GO:0010565	regulation of cellular ketone metabolic process	21/1370	136/18903	0.000782327	0.015251104	0.013403615	PPARA/PDK4/INSIG1/FMO4/RGN/APOA5/BHMT/CES1/ABCB11/CYP7A1/PROX1/ACMSD/MLXIPL/AVPR1A/FMO2/APOC3/ACADL/DKKL1/PPARGC1A/APOC2/MFSD2A	21
BP	GO:0051873	killing by host of symbiont cells	8/1370	29/18903	0.000808094	0.015696356	0.01379493	MBL2/ARG1/CFHR5/CFHR2/HRG/F2/NLRP6/CFHR1	8
BP	GO:0051954	positive regulation of amine transport	10/1370	43/18903	0.000814708	0.015767679	0.013857613	ABAT/SLC6A1/PINK1/SLC38A3/KMO/AVPR1A/ACE2/TACR2/KCNB1/CLTRN	10
BP	GO:0098810	neurotransmitter reuptake	9/1370	36/18903	0.00084434	0.016282392	0.014309975	SLC6A1/SLC1A2/SLC22A3/SLC6A12/SLC22A1/SLC6A13/DRD1/SLC18A2/SLC22A2	9
BP	GO:0044539	long-chain fatty acid import into cell	6/1370	17/18903	0.000883838	0.016983001	0.014925714	ACSL1/SLC27A5/CD36/SLC27A2/ACSL5/SLC2A1	6
BP	GO:0015872	dopamine transport	11/1370	51/18903	0.000893089	0.017033197	0.014969829	ABAT/PINK1/SLC22A3/SLC22A1/DRD1/SLC18A2/SLC22A2/SYT8/HTR1B/SYT5/SYT7	11
BP	GO:0060688	regulation of morphogenesis of a branching structure	11/1370	51/18903	0.000893089	0.017033197	0.014969829	SIX2/HOXB7/ESR1/AR/LRRK2/MDK/BCL11A/SHOX2/NOG/HGF/BMP7	11
BP	GO:0015908	fatty acid transport	17/1370	101/18903	0.000901951	0.017033197	0.014969829	PPARA/NMB/ACSL1/SLC27A5/CYP4F2/CD36/SLC27A2/CYP4A11/FABP6/PLA2G12B/RBP5/ACSL5/SLC2A1/PTGES/SLC22A9/CRABP1/MFSD2A	17
BP	GO:0036315	cellular response to sterol	7/1370	23/18903	0.000902337	0.017033197	0.014969829	RORA/INSIG1/CES1/CYP7A1/GPLD1/GRAMD1C/RORC	7
BP	GO:0044241	lipid digestion	7/1370	23/18903	0.000902337	0.017033197	0.014969829	ABCG5/CYP8B1/ABCG8/APOA5/CD36/LPCAT3/ENPP7	7
BP	GO:0006766	vitamin metabolic process	18/1370	110/18903	0.000909317	0.01710474	0.015032705	TTPA/SLC52A2/SHMT1/RGN/UGT1A3/CYP4F3/UGT1A4/SLC23A2/CYP4F2/CYP4F11/DHFRP1/CYP3A4/CYP27A1/PDXP/GC/SLC2A1/ACP3/CRABP1	18
BP	GO:0001504	neurotransmitter uptake	10/1370	44/18903	0.000986788	0.018497104	0.016256401	SLC6A1/SLC1A2/SLC22A3/SLC6A12/SYNGR3/SLC22A1/SLC6A13/DRD1/SLC18A2/SLC22A2	10
BP	GO:0015748	organophosphate ester transport	22/1370	148/18903	0.001000055	0.018680478	0.016417562	SCP2/ABCC6/ABCB4/ABCG8/MTTP/APOA5/ATG9A/SLC25A25/SLC25A42/ANO9/SLC17A3/APOC3/ABCC11/CALHM3/GJB1/GLTPD2/ABCB1/XKR9/APOC2/PRAP1/TRPC5/MFSD2A	22
BP	GO:0019218	regulation of steroid metabolic process	17/1370	102/18903	0.001010717	0.018683133	0.016419895	RORA/EPHX2/INSIG1/UGT1A1/FMO5/APOB/TSPO/APOA5/CES1/ABCB11/CYP7A1/PROX1/LPCAT3/RORC/SEC14L2/ACADL/DKKL1	17
BP	GO:0006635	fatty acid beta-oxidation	14/1370	76/18903	0.001011801	0.018683133	0.016419895	HSD17B4/EHHADH/ACOX1/PPARA/ETFDH/SCP2/ACAD11/ACADM/ACOX2/ABCB11/SLC27A2/AMACR/ACADL/MFSD2A	14
BP	GO:0048705	skeletal system morphogenesis	30/1370	227/18903	0.001020332	0.018683133	0.016419895	INSIG1/MTHFD1/SOX5/SIX2/HOXB7/ATG9A/HYAL1/MDFI/GHR/CHAD/SCX/HOXC9/HOXB9/TSKU/NKX3-2/SHOX2/DLX2/PAPPA2/NOG/TFAP2A/HOXC4/WNT10B/FGF8/HOXA11/NODAL/RFLNA/HOXC8/SOX11/HOXB8/BMP7	30
BP	GO:0032782	bile acid secretion	5/1370	12/18903	0.001021108	0.018683133	0.016419895	UGT1A3/ABCB4/SLC10A1/CES1/ABCB11	5
BP	GO:0033540	fatty acid beta-oxidation using acyl-CoA oxidase	5/1370	12/18903	0.001021108	0.018683133	0.016419895	EHHADH/ACOX1/SCP2/ACOX2/AMACR	5
BP	GO:0046415	urate metabolic process	5/1370	12/18903	0.001021108	0.018683133	0.016419895	ABCG2/SLC17A3/SLC2A9/GCKR/SLC17A1	5
BP	GO:0008209	androgen metabolic process	8/1370	30/18903	0.001032691	0.018830813	0.016549685	HSD17B4/HSD17B6/SRD5A2/ESR1/CYP3A4/AKR1D1/UGT2B7/AKR1C4	8
BP	GO:0007586	digestion	21/1370	139/18903	0.001043254	0.018958927	0.01666228	ABCG5/CYP8B1/ABCG8/PBLD/APOA5/CD36/TJP2/RBP4/AKR1D1/LPCAT3/MDK/MOGAT2/CYP39A1/ENPP7/ADM2/CCK/CLPSL2/PPARGC1A/LRCOL1/CLPSL1/PRAP1	21
BP	GO:0010043	response to zinc ion	11/1370	52/18903	0.00105965	0.019191831	0.01686697	SLC30A1/CPS1/OTC/ALAD/ARG1/TSPO/HAAO/KHK/SLC30A10/AANAT/S100A8	11
BP	GO:0010721	negative regulation of cell development	26/1370	188/18903	0.001105988	0.019896655	0.017486413	TTPA/MELTF/TSPO/CERS2/SORL1/PROX1/DLL3/WEE2/BCL11A/F2/ASCL2/EFNA5/DLX2/PITX3/NOG/TLX2/PTHLH/NODAL/RFLNA/SOX11/PAEP/CLDN18/DPYSL5/BMP7/TRPC5/IGF1	26
BP	GO:0061138	morphogenesis of a branching epithelium	26/1370	188/18903	0.001105988	0.019896655	0.017486413	KDR/SALL1/SIX2/HOXB7/ESR1/AR/PROX1/MDK/ILK/GDF7/HS3ST3B1/HOXB13/FOXD1/TBX20/SPINT1/SPINT2/NOG/FGF8/HOXA11/HGF/DDR1/TBX3/HOXD11/WNT6/LAMA1/BMP7	26
BP	GO:0006775	fat-soluble vitamin metabolic process	10/1370	45/18903	0.001187518	0.021291916	0.018712655	TTPA/UGT1A3/CYP4F3/UGT1A4/CYP4F2/CYP4F11/CYP3A4/CYP27A1/GC/CRABP1	10
BP	GO:0016485	protein processing	32/1370	250/18903	0.001215216	0.021708915	0.019079139	F11/PCSK6/MELTF/ENPEP/PYCARD/F9/CPB2/F12/HJV/HPR/KLKB1/PLAUR/LRRK2/H2BC1/LPCAT3/FGA/TLL2/HP/SERPINF2/DPP4/FGG/F7/FGB/ACE2/REN/ACP4/NLRP6/PCSK1N/GRIN2A/BACE2/APOH/MME	32
BP	GO:0006970	response to osmotic stress	15/1370	86/18903	0.001218874	0.021708915	0.019079139	MYLK/FBP1/NFAT5/PYCARD/TSPO/SORD/WNK3/CAPN3/SLC4A11/KMO/ERRFI1/SLC2A1/PAPPA2/MAPK13/ABCB1	15
BP	GO:0015802	basic amino acid transport	6/1370	18/18903	0.001245011	0.021955606	0.019295947	SLC25A15/SLC7A2/SLC38A3/SLC47A1/SLC66A1L/SLC22A2	6
BP	GO:0015812	gamma-aminobutyric acid transport	6/1370	18/18903	0.001245011	0.021955606	0.019295947	ABAT/SLC6A1/APBA1/SLC6A12/SLC6A13/HTR1B	6
BP	GO:0030540	female genitalia development	6/1370	18/18903	0.001245011	0.021955606	0.019295947	SRD5A2/ESR1/RBP4/TYRO3/STRA6/TBX3	6
BP	GO:0006778	porphyrin-containing compound metabolic process	11/1370	53/18903	0.001251001	0.021988904	0.019325211	SLCO2B1/SLCO1B1/ALAD/UGT1A1/ALAS1/TSPO/ABCC2/UGT1A4/HPX/CYP1A2/TMEM14DP	11
BP	GO:0002790	peptide secretion	30/1370	230/18903	0.001260399	0.02207342	0.019399489	ABAT/RAPGEF4/RAF1/TFR2/PCK2/SYTL4/SLC9B2/PTPRN/GPLD1/HNF4A/GIPR/RBP4/VGF/MYRIP/NNAT/FGA/HNF1A/FGG/FGB/EFNA5/TACR2/KCNB1/PCLO/CRHBP/ADORA1/ANO1/S100A8/CLTRN/SYT7/GCK	30
BP	GO:0003012	muscle system process	51/1370	455/18903	0.001264044	0.02207342	0.019399489	ABAT/PPARA/DMD/ABCC9/MYLK/ADRA1A/SORBS2/GATM/CALCRL/KCNJ8/KLF15/CYBA/SPHK1/VEGFB/TNNT1/P2RX3/NOS1AP/SLC6A8/CASQ2/ERRFI1/SCN4B/SCN4A/TNNI2/AKAP6/MLIP/TNNI3/ACE2/MYLK2/DRD1/ADRB2/JSRP1/KCNH2/TMOD1/STAC2/TBX20/MYOM1/TACR2/CTNNA3/CACNA1G/PDE9A/TBX3/SLN/ADORA1/ANKRD2/KCNE1/SCN7A/UTS2/CHRM2/TRIM72/HTR7/IGF1	51
BP	GO:0006956	complement activation	20/1370	132/18903	0.001309363	0.022763949	0.020006369	CFHR4/C6/CFB/MBL2/C8A/MASP1/CFHR5/CFHR2/CFH/MASP2/CFHR3/C8B/C4B/C5/A2M/C4BPA/C4BPB/C9/CFHR1/IGHG4	20
BP	GO:0009064	glutamine family amino acid metabolic process	14/1370	78/18903	0.001316326	0.022763949	0.020006369	ALDH5A1/CPS1/OTC/GLYATL1/TAT/AMDHD1/ARG1/DAO/ASL/GAD1/AGMAT/GLS2/AADAT/UROC1	14
BP	GO:0140115	export across plasma membrane	14/1370	78/18903	0.001316326	0.022763949	0.020006369	ATP7B/ABCG2/SLC47A1/ATP1A3/SLC17A3/MIR186/SLC4A4/KCNH2/PDZK1/KCNB1/KCNT2/SLC22A2/KCNE1/ABCB1	14
BP	GO:0008217	regulation of blood pressure	26/1370	191/18903	0.001395556	0.024042358	0.021129914	ABAT/PPARA/ABCC9/ENPEP/ADRA1A/CYBA/ADM5/AR/CYP4F2/EMILIN2/CYP4A11/KL/AVPR1A/RENBP/AGTR1/SERPINF2/TNNI3/ACE2/REN/ADRB2/NPPB/ACSM3/ADM2/DRD5/ADORA1/UTS2	26
BP	GO:0006081	cellular aldehyde metabolic process	13/1370	70/18903	0.001399219	0.024042358	0.021129914	ADH4/ALDH1A1/ALDH2/AGXT2/ALDH8A1/ALDOB/GLYCTK/AGXT/AKR7A3/DHRS4L1/PDXP/ALDH3B2/BCO2	13
BP	GO:0019217	regulation of fatty acid metabolic process	16/1370	96/18903	0.001404041	0.024048135	0.021134991	PPARA/PDK4/INSIG1/FMO4/RGN/APOA5/ABCB11/CYP7A1/MLXIPL/AVPR1A/FMO2/APOC3/ACADL/PPARGC1A/APOC2/MFSD2A	16
BP	GO:0048806	genitalia development	10/1370	46/18903	0.001420334	0.024249723	0.021312159	SRD5A2/ESR1/AR/RBP4/TYRO3/FGF8/STRA6/TBX3/FOXF2/KLHL10	10
BP	GO:0061448	connective tissue development	34/1370	274/18903	0.001490515	0.025367145	0.022294219	SLC39A14/SOX5/SELENOM/IL6R/SIX2/HMGCS2/SLC25A25/HYAL1/SORL1/HMGA2/GPLD1/GHR/PITX1/RORC/MDK/GDF7/SCX/TSKU/NKX3-2/ZBTB16/FOXD1/SHOX2/DLX2/NOG/HOXC4/WNT10B/HOXA11/PTHLH/RFLNA/MUSTN1/PPARGC1A/WNT7B/ITGB8/BMP7	34
BP	GO:0046165	alcohol biosynthetic process	21/1370	143/18903	0.001504869	0.025530386	0.022437685	DBH/INSIG1/PCK1/APOB/PCK2/MSMO1/HMGCS1/SPHK1/APOA5/CES1/HMGCS2/ACER2/DHFRP1/CYP7A1/CYP3A4/CYP51A1/LPCAT3/CYP27A1/SEC14L2/ISYNA1/ITPKA	21
BP	GO:0003071	renal system process involved in regulation of systemic arterial blood pressure	7/1370	25/18903	0.001556885	0.025754308	0.022634482	CYBA/CYP4F2/CYP4A11/AGTR1/SERPINF2/REN/ADORA1	7
BP	GO:0046835	carbohydrate phosphorylation	7/1370	25/18903	0.001556885	0.025754308	0.022634482	PFKFB1/GNE/KHK/XYLB/FGGY/HK2/GCK	7
BP	GO:0006787	porphyrin-containing compound catabolic process	5/1370	13/18903	0.001560722	0.025754308	0.022634482	SLCO2B1/SLCO1B1/UGT1A1/ABCC2/UGT1A4	5
BP	GO:0033015	tetrapyrrole catabolic process	5/1370	13/18903	0.001560722	0.025754308	0.022634482	SLCO2B1/SLCO1B1/UGT1A1/ABCC2/UGT1A4	5
BP	GO:0042363	fat-soluble vitamin catabolic process	5/1370	13/18903	0.001560722	0.025754308	0.022634482	CYP4F3/CYP4F2/CYP4F11/CYP3A4/CRABP1	5
BP	GO:0006730	one-carbon metabolic process	9/1370	39/18903	0.001561304	0.025754308	0.022634482	MTHFD1/MAT1A/SHMT1/CA9/DHFRP1/ALDH1L1/CA5A/CA2/GNMT	9
BP	GO:0032373	positive regulation of sterol transport	9/1370	39/18903	0.001561304	0.025754308	0.022634482	ABCA8/SCP2/CYP8B1/ABCB4/CES1/LIPG/PON1/LPCAT3/ENPP7	9
BP	GO:0032376	positive regulation of cholesterol transport	9/1370	39/18903	0.001561304	0.025754308	0.022634482	ABCA8/SCP2/CYP8B1/ABCB4/CES1/LIPG/PON1/LPCAT3/ENPP7	9
BP	GO:0042401	cellular biogenic amine biosynthetic process	9/1370	39/18903	0.001561304	0.025754308	0.022634482	DBH/PAH/ALDH2/DAO/AGMAT/HDC/KL/AANAT/DDC	9
BP	GO:0060993	kidney morphogenesis	16/1370	97/18903	0.001570632	0.025828714	0.022699874	SALL1/SIX2/HOXB7/LRRK2/ILK/HS3ST3B1/FOXD1/NOG/FGF8/HOXA11/FRAS1/LIF/HOXD11/WNT6/WNT7B/BMP7	16
BP	GO:0015833	peptide transport	32/1370	254/18903	0.001578783	0.025883351	0.022747893	ABAT/RAPGEF4/RAF1/TFR2/PCK2/SYTL4/SLC9B2/PTPRN/GPLD1/HNF4A/GIPR/RBP4/VGF/MYRIP/NNAT/FGA/HNF1A/FGG/MGST1/FGB/CA2/EFNA5/TACR2/KCNB1/PCLO/CRHBP/ADORA1/ANO1/S100A8/CLTRN/SYT7/GCK	32
BP	GO:0050994	regulation of lipid catabolic process	12/1370	63/18903	0.001681883	0.027405996	0.024086087	PPARA/APOA5/AADAC/ANGPTL3/ABCB11/SORL1/GPLD1/APOC3/ENPP7/ADORA1/APOC2/MFSD2A	12
BP	GO:0070542	response to fatty acid	12/1370	63/18903	0.001681883	0.027405996	0.024086087	CAT/CPS1/PDK4/ALAD/ACSL1/CD36/HMGCS2/E2F1/GIPR/PON1/AKR1C4/GLDC	12
BP	GO:0071470	cellular response to osmotic stress	10/1370	47/18903	0.001688907	0.027437058	0.024113387	MYLK/FBP1/NFAT5/PYCARD/TSPO/WNK3/CAPN3/SLC4A11/ERRFI1/SLC2A1	10
BP	GO:0002523	leukocyte migration involved in inflammatory response	6/1370	19/18903	0.001708977	0.027512988	0.024180118	JAM3/MDK/FUT7/SELE/S100A9/S100A8	6
BP	GO:0006837	serotonin transport	6/1370	19/18903	0.001708977	0.027512988	0.024180118	SLC22A3/SLC22A1/SLC18A2/SLC22A2/HTR1B/HRH3	6
BP	GO:1901569	fatty acid derivative catabolic process	6/1370	19/18903	0.001708977	0.027512988	0.024180118	NUDT7/CYP4F3/CYP4F2/CYP4F11/CYP4A11/OXCT2	6
BP	GO:0072593	reactive oxygen species metabolic process	30/1370	235/18903	0.001769945	0.028409212	0.024967776	ACOX1/CAT/PPARA/PDK4/PINK1/TSPO/CYBA/GRIN1/CD36/DHFRP1/PON3/LRRK2/SLC30A10/GLS2/XDH/HP/EPX/AGTR1/F2/ACE2/CD177/CYP1A2/SLC1A1/TFAP2A/HBA1/SLC18A2/DRD5/HK2/BMP7/BCO2	30
BP	GO:0001508	action potential	21/1370	146/18903	0.001956368	0.031240065	0.027455705	DMD/ADRA1A/KCNJ8/CD36/P2RX3/NOS1AP/GNA14/SCN4B/SCN4A/AKAP6/SLC4A3/DRD1/KCNH2/KCNB1/CTNNA3/CACNA1G/KCNE1/SCN7A/HCN2/GPR35/GPR88	21
BP	GO:0042391	regulation of membrane potential	48/1370	431/18903	0.001971402	0.031240065	0.027455705	NEDD4/ABAT/DMD/KDR/ADRA1A/PINK1/KCNJ8/KCNK7/TSPO/GRIN1/CD36/P2RX3/SLC4A11/NOS1AP/GNA14/RGS7BP/CASQ2/LRRK2/SCN4B/ATP1A3/SCN4A/AKAP6/CBLN1/SLC4A3/CUX2/DRD1/SLC4A4/ADRB2/KCNH2/NLGN1/SLC26A5/KCNB1/CTNNA3/CACNA1G/SLC34A1/KCNH3/ADORA1/KCNE1/GABRA3/P2RX5/SCN7A/HCN2/GRIN2A/GPR35/BCO2/TRPC5/GPR88/KCNK9	48
BP	GO:0045776	negative regulation of blood pressure	10/1370	48/18903	0.00199713	0.031240065	0.027455705	ABAT/PPARA/ABCC9/ADRA1A/KL/ADRB2/NPPB/ADM2/DRD5/ADORA1	10
BP	GO:0046717	acid secretion	10/1370	48/18903	0.00199713	0.031240065	0.027455705	ABAT/SLC6A1/UGT1A3/ABCB4/SLC10A1/APBA1/CES1/ABCB11/AGXT/HTR1B	10
BP	GO:0001835	blastocyst hatching	7/1370	26/18903	0.001998758	0.031240065	0.027455705	SMIM14/ASF1B/ARHGDIG/PPP4R4/ST8SIA6/STMN3/HS3ST6	7
BP	GO:0035188	hatching	7/1370	26/18903	0.001998758	0.031240065	0.027455705	SMIM14/ASF1B/ARHGDIG/PPP4R4/ST8SIA6/STMN3/HS3ST6	7
BP	GO:0048596	embryonic camera-type eye morphogenesis	7/1370	26/18903	0.001998758	0.031240065	0.027455705	PROX1/TFAP2A/STRA6/SOX11/SIX3/FOXF2/BMP7	7
BP	GO:0051957	positive regulation of amino acid transport	7/1370	26/18903	0.001998758	0.031240065	0.027455705	ABAT/SLC6A1/SLC38A3/KMO/AVPR1A/ACE2/CLTRN	7
BP	GO:0071684	organism emergence from protective structure	7/1370	26/18903	0.001998758	0.031240065	0.027455705	SMIM14/ASF1B/ARHGDIG/PPP4R4/ST8SIA6/STMN3/HS3ST6	7
BP	GO:0034764	positive regulation of transmembrane transport	30/1370	237/18903	0.002018733	0.031460553	0.027649483	DMD/ACSL1/RGN/PINK1/KLF15/WNK3/SLC1A2/CAPN3/GRIN1/P2RX3/NOS1AP/AKAP6/TESC/OCLN/F2/WNK2/ACE2/CA2/ACSL5/DRD1/ADRB2/KCNH2/STAC2/PDZK1/SLC34A1/KCNE1/ABCB1/P2RX5/CLTRN/IGF1	30
BP	GO:0006109	regulation of carbohydrate metabolic process	25/1370	186/18903	0.002036658	0.03164789	0.027814127	ARL2/PPARA/RORA/PDK4/ACADM/KAT2B/FBP1/LEPR/RGN/PFKFB1/PHLDA2/KHK/GPLD1/MST1/MLXIPL/RORC/SLC2A6/GPT/SLC4A4/GPD1/GCKR/GNMT/PPARGC1A/GCK/IGF1	25
BP	GO:0060249	anatomical structure homeostasis	39/1370	333/18903	0.002065047	0.031909268	0.028043842	DMD/PDK4/PLG/KDR/ALDH1A1/WNK3/PBLD/CAPN3/HAAO/TJP2/JAM3/RBP4/CIB2/USH2A/CRB2/SCX/TYRO3/ZG16B/OCLN/AZGP1/TF/CA2/ADRB2/SLC1A1/SLC2A1/FGGY/PRR4/ATP2B2/OPRPN/CALB2/IL20RA/HTR1B/ADORA1/ALB/NXNL2/PROM1/CLDN18/KLHL10/MFSD2A	39
BP	GO:0019751	polyol metabolic process	18/1370	118/18903	0.002065383	0.031909268	0.028043842	PCK1/SORD/INPP5J/MOGAT1/PCK2/SPHK1/ANGPTL3/ACER2/DHFRP1/CYP3A4/CYP27A1/PLPP2/MOGAT2/ISYNA1/SLC34A1/ITPKA/MIOX/DEGS2	18
BP	GO:0051937	catecholamine transport	13/1370	73/18903	0.002078377	0.032017754	0.028139186	ABAT/PINK1/SLC22A3/SLC22A1/DRD1/KCNB1/SLC18A2/SLC22A2/SYT8/HTR1B/HRH3/SYT5/SYT7	13
BP	GO:0042593	glucose homeostasis	31/1370	248/18903	0.002095119	0.03218319	0.028284581	DBH/SLC39A14/PDK4/RAF1/NMB/LEPR/PCK1/KLF15/ACSM2A/CYBA/PCK2/CPB2/SLC9B2/CYP7A1/PTPRN/GPLD1/HNF4A/RBP4/VGF/MLXIPL/HNF1A/EFNA5/NPTX1/KCNB1/GCKR/ANO1/HK2/PPARGC1A/CLTRN/BACE2/GCK	31
BP	GO:0033500	carbohydrate homeostasis	31/1370	249/18903	0.002231418	0.034178944	0.030038573	DBH/SLC39A14/PDK4/RAF1/NMB/LEPR/PCK1/KLF15/ACSM2A/CYBA/PCK2/CPB2/SLC9B2/CYP7A1/PTPRN/GPLD1/HNF4A/RBP4/VGF/MLXIPL/HNF1A/EFNA5/NPTX1/KCNB1/GCKR/ANO1/HK2/PPARGC1A/CLTRN/BACE2/GCK	31
BP	GO:0042417	dopamine metabolic process	9/1370	41/18903	0.002264748	0.03429602	0.030141467	ABAT/DBH/ALDH2/DAO/SNCB/DRD1/SLC1A1/GRIN2A/DDC	9
BP	GO:0009159	deoxyribonucleoside monophosphate catabolic process	5/1370	14/18903	0.002283842	0.03429602	0.030141467	DPYS/UPB1/XDH/UPP2/GDA	5
BP	GO:0010269	response to selenium ion	5/1370	14/18903	0.002283842	0.03429602	0.030141467	SELENOP/ALAD/ARG1/SELENOM/APOB	5
BP	GO:0015697	quaternary ammonium group transport	5/1370	14/18903	0.002283842	0.03429602	0.030141467	SLC6A14/SLC22A3/SLC6A12/SLC22A1/PDZK1	5
BP	GO:0043650	dicarboxylic acid biosynthetic process	5/1370	14/18903	0.002283842	0.03429602	0.030141467	MTHFD1/HAAO/KMO/ACMSD/GLS2	5
BP	GO:0046185	aldehyde catabolic process	5/1370	14/18903	0.002283842	0.03429602	0.030141467	ADH4/ALDH2/AGXT2/AGXT/PDXP	5
BP	GO:0050667	homocysteine metabolic process	5/1370	14/18903	0.002283842	0.03429602	0.030141467	MMUT/CTH/CPS1/MTHFD1/BHMT	5
BP	GO:0051004	regulation of lipoprotein lipase activity	6/1370	20/18903	0.002293164	0.034339803	0.030179947	PCSK6/APOA5/ANGPTL3/APOC3/APOC2/APOH	6
BP	GO:0071248	cellular response to metal ion	26/1370	198/18903	0.002335401	0.034874885	0.03065021	ALAD/FBP1/TFR2/SLC13A5/TSPO/CAPN3/GPLD1/LRRK2/SLC30A10/DLG2/MMP9/TF/CYP1A2/NPTX1/SLC1A1/NLGN1/CPNE7/TFAP2A/KCNB1/SLC34A1/ITPKA/SYT8/CRHBP/RASAL1/SYT5/SYT7	26
BP	GO:0003044	regulation of systemic arterial blood pressure mediated by a chemical signal	10/1370	49/18903	0.002349118	0.034952372	0.03071831	ENPEP/ADRA1A/CYBA/AVPR1A/AGTR1/SERPINF2/ACE2/REN/ADRB2/DRD5	10
BP	GO:0045833	negative regulation of lipid metabolic process	17/1370	110/18903	0.002353629	0.034952372	0.03071831	INSIG1/FMO4/UGT1A1/SPHK1/CYP7A1/SORL1/PROX1/GPLD1/PLGLB2/FMO2/APOC3/ACADL/PLGLB1/DKKL1/ADORA1/APOC2/MFSD2A	17
BP	GO:0071772	response to BMP	24/1370	178/18903	0.002372812	0.035043105	0.030798052	KDR/PCSK6/HJV/SORL1/NBL1/ILK/CRB2/GDF7/SCX/FSTL3/DAND5/FOXD1/TBX20/SPINT1/SPINT2/NOG/NODAL/SOX11/HTRA3/GREM2/TMPRSS6/TMEM100/BMP7/SFRP5	24
BP	GO:0071773	cellular response to BMP stimulus	24/1370	178/18903	0.002372812	0.035043105	0.030798052	KDR/PCSK6/HJV/SORL1/NBL1/ILK/CRB2/GDF7/SCX/FSTL3/DAND5/FOXD1/TBX20/SPINT1/SPINT2/NOG/NODAL/SOX11/HTRA3/GREM2/TMPRSS6/TMEM100/BMP7/SFRP5	24
BP	GO:0006536	glutamate metabolic process	8/1370	34/18903	0.002472705	0.036318279	0.031918754	ALDH5A1/TAT/AMDHD1/ASL/GAD1/GLS2/AADAT/UROC1	8
BP	GO:0009112	nucleobase metabolic process	8/1370	34/18903	0.002472705	0.036318279	0.031918754	ALDH6A1/CPS1/SHMT1/DPYS/XDH/ACP3/TTR/GDA	8
BP	GO:0030510	regulation of BMP signaling pathway	17/1370	111/18903	0.002596029	0.038025442	0.033419114	KDR/PCSK6/HJV/SORL1/NBL1/ILK/CRB2/FSTL3/DAND5/FOXD1/TBX20/NOG/SOX11/HTRA3/GREM2/TMPRSS6/SFRP5	17
BP	GO:0006695	cholesterol biosynthetic process	11/1370	58/18903	0.002680265	0.039045929	0.034315981	INSIG1/APOB/MSMO1/HMGCS1/APOA5/CES1/HMGCS2/CYP7A1/CYP51A1/LPCAT3/SEC14L2	11
BP	GO:1902653	secondary alcohol biosynthetic process	11/1370	58/18903	0.002680265	0.039045929	0.034315981	INSIG1/APOB/MSMO1/HMGCS1/APOA5/CES1/HMGCS2/CYP7A1/CYP51A1/LPCAT3/SEC14L2	11
BP	GO:0048568	embryonic organ development	49/1370	449/18903	0.002695187	0.039156901	0.03441351	TTPA/INSIG1/PLG/MTHFD1/KDR/SALL1/SIX2/HOXB7/PLCD3/HYAL1/MDFI/PHLDA2/PROX1/TEAD4/RBP4/FZD2/CRB2/HOXC9/HOXB9/GJB5/EN2/A2M/PIFO/ASCL2/NKX3-2/SHOX2/DLX2/TBX20/SPINT1/SPINT2/NOG/TFAP2A/HOXC4/FGF8/HOXA11/PITX2/STRA6/CTHRC1/NODAL/TBX3/SOX11/LIF/DLX6/SIX3/HOXB8/FOXF2/WNT7B/HMX2/BMP7	49
BP	GO:0003002	regionalization	41/1370	360/18903	0.002702791	0.039161255	0.034417337	HES4/PCSK6/SIX2/HOXB7/AR/MDFI/DLL3/NBL1/RIPPLY1/CRB2/TLL2/DMRT2/HOXC9/HOXB9/HOXC6/PIFO/HOXC13/ZBTB16/FOXD1/DLX2/TBX20/HOXC10/NOG/HOXC4/FGF8/HOXA11/PITX2/HES2/WNT8B/NODAL/TBX3/HOXC8/GREM2/MEOX2/BHLHE41/SIX3/HOXB8/LMX1B/HOXD11/TDRD15/WNT7B	41
BP	GO:0006835	dicarboxylic acid transport	15/1370	93/18903	0.002718577	0.039283809	0.034525045	ABAT/SLC25A30/SLC13A5/APBA1/ABCC2/SLC1A2/KMO/SLC1A5/AVPR1A/AGXT/SLC25A18/SLC1A1/SLC26A5/ADORA1/HRH3	15
BP	GO:0042304	regulation of fatty acid biosynthetic process	10/1370	50/18903	0.002749202	0.039619541	0.034820108	PDK4/INSIG1/RGN/APOA5/CYP7A1/MLXIPL/AVPR1A/APOC3/ACADL/APOC2	10
BP	GO:0043651	linoleic acid metabolic process	6/1370	21/18903	0.003015815	0.043332781	0.038083532	CYP4A11/CYP4A22/CYP2J2/ELOVL2/GSTA1/ALOXE3	6
BP	GO:0002793	positive regulation of peptide secretion	15/1370	94/18903	0.003023029	0.043332781	0.038083532	ABAT/TFR2/PCK2/GPLD1/GIPR/RBP4/MYRIP/NNAT/FGA/FGG/FGB/ADORA1/ANO1/S100A8/GCK	15
BP	GO:0050996	positive regulation of lipid catabolic process	7/1370	28/18903	0.003167469	0.045219003	0.039741262	PPARA/APOA5/AADAC/ANGPTL3/ENPP7/ADORA1/APOC2	7
BP	GO:0051384	response to glucocorticoid	20/1370	142/18903	0.003171488	0.045219003	0.039741262	BCKDHB/CPS1/ALAD/UGT1A1/TAT/PCK1/KLF9/ARG1/PFKFB1/CDO1/PCK2/HMGCS2/ERRFI1/GHR/MDK/AVPR1A/AANAT/A2M/SSTR3/WNT7B	20
BP	GO:0090207	regulation of triglyceride metabolic process	9/1370	43/18903	0.003199308	0.045374318	0.039877762	RGN/APOA5/AADAC/SORL1/GPLD1/THRSP/APOC3/APOC2/MFSD2A	9
BP	GO:0097009	energy homeostasis	9/1370	43/18903	0.003199308	0.045374318	0.039877762	FMO4/LEPR/METRNL/CD36/MLXIPL/FMO2/TSKU/PPARGC1A/MFSD2A	9
BP	GO:0042182	ketone catabolic process	5/1370	15/18903	0.003223053	0.045470488	0.039962282	HSD17B6/CYP4F3/ALDH8A1/CYP4F2/CYP4F11	5
BP	GO:0051791	medium-chain fatty acid metabolic process	5/1370	15/18903	0.003223053	0.045470488	0.039962282	ACADM/CES1/CYP4A11/CYP4A22/CYP4Z1	5
BP	GO:0046883	regulation of hormone secretion	29/1370	234/18903	0.003244969	0.045659517	0.040128413	ABAT/NMB/TFR2/TSPO/PCK2/SYTL4/SLC9B2/GPLD1/HNF4A/GIPR/RBP4/MYRIP/NNAT/FGA/AGTR1/FGG/FGB/REN/EFNA5/TACR2/KCNB1/IL11/CRHBP/SOX11/LIF/ADORA1/ANO1/SYT7/GCK	29
BP	GO:0000041	transition metal ion transport	16/1370	104/18903	0.003264921	0.045819999	0.040269454	SLC30A1/SLC39A14/ATP7B/MELTF/TFR2/STEAP4/CP/HRG/SLC30A10/HPX/TF/SLC1A1/SLC39A4/ATP2C2/TCN1/TRPC5	16
BP	GO:0001658	branching involved in ureteric bud morphogenesis	11/1370	60/18903	0.003533145	0.049454804	0.043463946	SALL1/SIX2/HOXB7/ILK/HS3ST3B1/FOXD1/NOG/FGF8/HOXA11/HOXD11/WNT6	11
BP	GO:0030072	peptide hormone secretion	28/1370	225/18903	0.003564036	0.049757285	0.043729785	ABAT/RAPGEF4/RAF1/TFR2/PCK2/SYTL4/SLC9B2/PTPRN/GPLD1/HNF4A/GIPR/RBP4/VGF/MYRIP/NNAT/FGA/HNF1A/FGG/FGB/EFNA5/TACR2/KCNB1/PCLO/CRHBP/ANO1/CLTRN/SYT7/GCK	28
CC	GO:0072562	blood microparticle	43/1439	145/19869	5.03E-16	2.81E-13	2.56E-13	PLG/CFB/CPN2/SERPINC1/C8A/PROS1/KNG1/CFH/AFM/CP/CFHR3/HPR/ITIH2/PON1/HRG/CIB2/FGA/HPX/ITGA2B/C4B/HP/ITIH1/PZP/SERPINF2/A2M/F2/FGG/C4BPA/TF/LGALS3BP/AHSG/FGB/A1BG/GC/C9/SLC2A1/HBA1/HSPA7/TMPRSS13/ALB/CFHR1/APCS/IGHG4	43
CC	GO:0062023	collagen-containing extracellular matrix	72/1439	433/19869	2.41E-11	6.72E-09	6.14E-09	ECM2/PLG/PCSK6/S100A6/MBL2/SERPINC1/IMPG1/PKM/KNG1/F9/CDH13/F12/ANGPTL3/S100A4/EMILIN2/NTN3/COL9A2/ITIH2/HRG/MST1/PRG4/HSPG2/USH2A/MDK/COL25A1/FGA/HPX/ITIH1/MMP9/CBLN1/PZP/NID2/THBS4/AZGP1/SERPINF2/A2M/F2/FGG/SPP2/F7/LGALS3BP/NTNG2/AHSG/FGB/A1BG/APLP1/FGL1/EFNA5/APOC3/SPARCL1/L1CAM/CTHRC1/ANGPTL1/S100A9/ITIH5/HMCN2/MATN4/FRAS1/GPC4/COL8A2/S100A8/FIBCD1/SERPINA5/APCS/LAD1/ANGPT4/LAMA1/APOH/BMP7/EM…	72
CC	GO:0016324	apical plasma membrane	62/1439	368/19869	3.44E-10	6.40E-08	5.84E-08	MPDZ/SLCO2B1/SLC39A14/SLC2A2/ABCG5/ABCG2/ENPEP/SORBS2/IL6R/ABCB4/ABCG8/SAPCD2/SLC6A14/CYBA/ABCC2/SLC23A2/SLC9B2/TEK/CYP4F2/CD36/SLC16A3/ABCB11/SLC4A11/MUC1/SLC17A4/SLC38A3/DSG1/SLC6A8/CYP4A11/SLC47A1/KL/GNAT1/USH2A/CRB2/SLC22A1/ADCY10/OCLN/SLC17A3/DPP4/TF/ACE2/SLC2A9/ADRB2/SLC1A1/SLC2A1/PAPPA2/SLC39A4/PDZK1/CD300LG/ABCC11/SLC34A2/KCNB1/ATP2B2/SLC22A2/SLC34A1/SLC17A1/KCNE1/ABCB1/ANO1/SLC7A9/SLC12A…	62
CC	GO:0005788	endoplasmic reticulum lumen	53/1439	312/19869	4.89E-09	6.82E-07	6.23E-07	F8/MELTF/SELENOM/SERPINC1/F5/APOB/CES2/KNG1/SERPINA10/MTTP/F9/APOA5/CES1/TMEM132A/CP/PLAUR/SLC27A2/TXNDC5/COL9A2/ITIH2/VGF/CASQ2/CERCAM/SERPIND1/PROZ/COL25A1/FGA/RDH5/COL22A1/F2/FGG/SPP2/TF/F7/EVA1A/IL27/AHSG/FSTL3/ACE2/PROC/SRL/ARSI/SPARCL1/ENAM/COLGALT2/ERP27/QSOX1/ALB/COL8A2/CES3/WNT6/WNT7B/AMTN	53
CC	GO:0045177	apical part of cell	65/1439	435/19869	1.86E-08	2.07E-06	1.89E-06	MPDZ/SLCO2B1/SLC39A14/MYO1B/SLC2A2/ABCG5/ABCG2/ENPEP/SORBS2/IL6R/ABCB4/ABCG8/SAPCD2/SLC6A14/CYBA/ABCC2/SLC23A2/SLC9B2/TEK/CYP4F2/CD36/SLC16A3/ABCB11/SLC4A11/MUC1/SLC17A4/SLC38A3/DSG1/SLC6A8/CYP4A11/SLC47A1/KL/GNAT1/USH2A/CRB2/SLC22A1/ADCY10/OCLN/SLC17A3/DPP4/TF/ACE2/REN/SLC2A9/CA2/ADRB2/SLC1A1/SLC2A1/PAPPA2/SLC39A4/PDZK1/CD300LG/ABCC11/SLC34A2/KCNB1/ATP2B2/SLC22A2/SLC34A1/SLC17A1/KCNE1/ABCB1/ANO1…	65
CC	GO:0031091	platelet alpha granule	22/1439	91/19869	3.87E-07	3.60E-05	3.29E-05	F8/PLG/F5/PROS1/KNG1/SYTL4/VEGFB/CD36/HRG/FGA/ITGA2B/SERPINF2/A2M/FGG/AHSG/FGB/A1BG/HGF/QSOX1/ALB/SERPINA5/IGF1	22
CC	GO:0031093	platelet alpha granule lumen	18/1439	67/19869	8.29E-07	6.61E-05	6.03E-05	F8/PLG/F5/PROS1/KNG1/VEGFB/HRG/FGA/SERPINF2/A2M/FGG/AHSG/FGB/A1BG/HGF/QSOX1/ALB/IGF1	18
CC	GO:0005782	peroxisomal matrix	15/1439	50/19869	1.47E-06	9.13E-05	8.33E-05	HSD17B4/EHHADH/ACOX1/CAT/EPHX2/SCP2/HAO1/NUDT7/BAAT/ACOX2/PIPOX/DAO/AGXT/AMACR/HAO2	15
CC	GO:0031907	microbody lumen	15/1439	50/19869	1.47E-06	9.13E-05	8.33E-05	HSD17B4/EHHADH/ACOX1/CAT/EPHX2/SCP2/HAO1/NUDT7/BAAT/ACOX2/PIPOX/DAO/AGXT/AMACR/HAO2	15
CC	GO:0005777	peroxisome	26/1439	142/19869	9.95E-06	0.000504489	0.000460616	VWA8/HSD17B4/EHHADH/ACOX1/CAT/EPHX2/SCP2/ACAD11/HAO1/NUDT7/BAAT/ACOX2/ACSL1/PIPOX/RIDA/DAO/SLC27A2/XDH/AGXT/DHRS4L1/MGST1/AMACR/HAO2/FNDC5/SYT7/ACSL6	26
CC	GO:0042579	microbody	26/1439	142/19869	9.95E-06	0.000504489	0.000460616	VWA8/HSD17B4/EHHADH/ACOX1/CAT/EPHX2/SCP2/ACAD11/HAO1/NUDT7/BAAT/ACOX2/ACSL1/PIPOX/RIDA/DAO/SLC27A2/XDH/AGXT/DHRS4L1/MGST1/AMACR/HAO2/FNDC5/SYT7/ACSL6	26
CC	GO:0045178	basal part of cell	39/1439	272/19869	3.30E-05	0.001532466	0.001399196	SLC39A14/ABCA8/HOMER3/SLCO1B1/ATP7B/LEPR/ABCC6/AQP9/SLC10A1/MTTP/SLC23A2/CA9/SLC9B2/SLC27A5/TEK/SLC16A3/SLC4A11/SLC38A3/SLC1A5/SLC47A1/SLC22A7/DLG2/SLC22A1/ADCY10/SLC6A13/TF/SLC2A9/SLC4A4/SLC2A1/SLC26A5/SLCO1C1/CD300LG/CALHM3/ATP2B2/SLC16A12/ATP2C2/ADORA1/SLC22A9/EPPK1	39
CC	GO:0009925	basal plasma membrane	37/1439	254/19869	3.68E-05	0.001577805	0.001440592	SLC39A14/ABCA8/SLCO1B1/ATP7B/LEPR/ABCC6/AQP9/SLC10A1/MTTP/SLC23A2/CA9/SLC9B2/SLC27A5/TEK/SLC16A3/SLC4A11/SLC38A3/SLC1A5/SLC47A1/SLC22A7/DLG2/SLC22A1/SLC6A13/TF/SLC2A9/SLC4A4/SLC2A1/SLC26A5/SLCO1C1/CD300LG/CALHM3/ATP2B2/SLC16A12/ATP2C2/ADORA1/SLC22A9/EPPK1	37
CC	GO:0016323	basolateral plasma membrane	34/1439	229/19869	5.07E-05	0.002018849	0.001843281	SLC39A14/ABCA8/SLCO1B1/ATP7B/LEPR/ABCC6/AQP9/SLC10A1/MTTP/SLC23A2/CA9/SLC9B2/TEK/SLC16A3/SLC4A11/SLC38A3/SLC47A1/SLC22A7/DLG2/SLC22A1/SLC6A13/SLC2A9/SLC4A4/SLC2A1/SLC26A5/SLCO1C1/CD300LG/CALHM3/ATP2B2/SLC16A12/ATP2C2/ADORA1/SLC22A9/EPPK1	34
CC	GO:0034364	high-density lipoprotein particle	9/1439	27/19869	7.57E-05	0.002816671	0.00257172	APOB/APOF/APOA5/HPR/PON1/APOC3/APOC2/APOH/SAA4	9
CC	GO:0031983	vesicle lumen	43/1439	327/19869	0.000105776	0.003688925	0.003368119	CAT/DBH/F8/SELENOP/PLG/ALAD/ARG1/F5/APOB/PROS1/PKM/PYCARD/KNG1/IMPDH1/VEGFB/S100A11/TXNDC5/ITIH3/HRG/FGA/HP/EPX/SERPINF2/A2M/FGG/SPP2/TF/LGALS3BP/AHSG/FGB/A1BG/HGF/S100A9/SPACA7/RNASE2/QSOX1/ALB/TCN1/S100A8/TTR/CXCL1/APOH/IGF1	43
CC	GO:0034774	secretory granule lumen	42/1439	322/19869	0.000151577	0.004820213	0.004401025	CAT/DBH/F8/SELENOP/PLG/ALAD/ARG1/F5/PROS1/PKM/PYCARD/KNG1/IMPDH1/VEGFB/S100A11/TXNDC5/ITIH3/HRG/FGA/HP/EPX/SERPINF2/A2M/FGG/SPP2/TF/LGALS3BP/AHSG/FGB/A1BG/HGF/S100A9/SPACA7/RNASE2/QSOX1/ALB/TCN1/S100A8/TTR/CXCL1/APOH/IGF1	42
CC	GO:0034358	plasma lipoprotein particle	10/1439	36/19869	0.000171099	0.004820213	0.004401025	APOB/APOF/APOA5/HPR/PON1/LPA/APOC3/APOC2/APOH/SAA4	10
CC	GO:1990777	lipoprotein particle	10/1439	36/19869	0.000171099	0.004820213	0.004401025	APOB/APOF/APOA5/HPR/PON1/LPA/APOC3/APOC2/APOH/SAA4	10
CC	GO:0031526	brush border membrane	13/1439	57/19869	0.000172768	0.004820213	0.004401025	MFSD10/ABCG2/MTTP/CD36/SLC28A1/SLC17A3/ACE2/PDZK1/SLC34A2/SLC34A1/DRD5/SLC7A9/CLTRN	13
CC	GO:0060205	cytoplasmic vesicle lumen	42/1439	325/19869	0.000185898	0.004939582	0.004510012	CAT/DBH/F8/SELENOP/PLG/ALAD/ARG1/F5/PROS1/PKM/PYCARD/KNG1/IMPDH1/VEGFB/S100A11/TXNDC5/ITIH3/HRG/FGA/HP/EPX/SERPINF2/A2M/FGG/SPP2/TF/LGALS3BP/AHSG/FGB/A1BG/HGF/S100A9/SPACA7/RNASE2/QSOX1/ALB/TCN1/S100A8/TTR/CXCL1/APOH/IGF1	42
CC	GO:0000137	Golgi cis cisterna	9/1439	32/19869	0.000325789	0.008263203	0.007544596	GOLGA8R/GOLGA8M/GOLGA6A/GOLGA8K/GOLGA8O/GOLGA6B/GOLGA8Q/GOLGA6C/GOLGA6D	9
CC	GO:0032994	protein-lipid complex	10/1439	39/19869	0.000350558	0.008504837	0.007765216	APOB/APOF/APOA5/HPR/PON1/LPA/APOC3/APOC2/APOH/SAA4	10
CC	GO:0005903	brush border	17/1439	102/19869	0.001004643	0.023357952	0.021326635	MYO1B/SLC2A2/MFSD10/ABCG2/ENPEP/MTTP/CD36/SLC28A1/SLC17A3/ACE2/PDZK1/SLC34A2/SLC34A1/DRD5/SLC7A9/CLTRN/MME	17
CC	GO:0005796	Golgi lumen	17/1439	106/19869	0.001554929	0.033398148	0.030493687	F8/PCSK6/PROS1/LHB/F9/MUC1/PROZ/HSPG2/F2/F7/MMP11/PROC/GPC4/PODXL2/WNT6/WNT7B/ZG16	17
CC	GO:0042627	chylomicron	5/1439	13/19869	0.001556186	0.033398148	0.030493687	APOB/APOA5/APOC3/APOC2/APOH	5
CC	GO:0098889	intrinsic component of presynaptic membrane	14/1439	80/19869	0.001684801	0.034819228	0.031791183	SLC6A1/ADRA1A/SLC1A2/P2RX3/RGS7BP/ATP1A3/NTNG2/DRD1/ATP2B2/HTR1B/ADORA1/CHRM2/SYT7/CDH10	14
CC	GO:0031089	platelet dense granule lumen	5/1439	14/19869	0.002277283	0.045383002	0.041436282	SELENOP/ITIH3/SPP2/LGALS3BP/APOH	5
CC	GO:0032580	Golgi cisterna membrane	15/1439	92/19869	0.002426522	0.045596263	0.041630996	GOLGA8R/GOLGA8M/GOLGA6A/GOLGA8K/ST6GAL1/GOLGA8O/GOLGA6B/B4GALNT4/ASAP2/FUT7/GOLGA8Q/GOLGA6C/GOLGA6D/TMED3/B4GALNT3	15
CC	GO:0031985	Golgi cisterna	18/1439	120/19869	0.002481827	0.045596263	0.041630996	GOLGA8R/GOLGA8M/GOLGA6A/GOLGA8K/ST6GAL1/GOLGA8O/SORL1/GOLGA6B/HID1/B4GALNT4/ASAP2/FUT7/GOLGA8Q/RAB34/GOLGA6C/GOLGA6D/TMED3/B4GALNT3	18
CC	GO:0098862	cluster of actin-based cell projections	22/1439	159/19869	0.002533126	0.045596263	0.041630996	MYO1B/SLC2A2/MFSD10/ABCG2/ENPEP/FSCN2/MTTP/CD36/SLC28A1/CIB2/USH2A/SLC17A3/ACE2/LOXHD1/PDZK1/SLC34A2/SLC34A1/DRD5/SLC7A9/CLTRN/PVALB/MME	22
CC	GO:0044306	neuron projection terminus	19/1439	131/19869	0.002828015	0.049313508	0.045024972	DMD/SLC1A2/GRIN1/P2RX3/PTPRN/GAD1/LRRK2/USH2A/ATP1A3/SNCB/PRKCG/SLC1A1/SLC18A2/CALB2/CRHBP/HTR1B/ADORA1/CHRM2/MME	19
MF	GO:0004497	monooxygenase activity	41/1368	104/18432	4.36E-20	4.32E-17	3.60E-17	DBH/PAH/MICAL3/FMO4/AGMO/CYP3A43/CYP4V2/FMO5/CYP8B1/CYP4F3/CYP2C8/MSMO1/CYP4F2/CYP4F11/FMO3/CYP7A1/CYP3A4/CYP2A6/CYP4A11/CYP51A1/KMO/CYP4A22/AKR1D1/CYP2C9/CYP27A1/CYP2B6/CYP2J2/FMO2/AKR1C4/CYP3A5/CYP4X1/CYP7B1/CYP1A2/CYP39A1/CYP2A7/CYP2E1/MIOX/JMJD7/CYP4Z1/CYP2D6/CYP2A13	41
MF	GO:0008514	organic anion transmembrane transporter activity	50/1368	190/18432	1.25E-15	6.18E-13	5.16E-13	SLC25A15/SLC35D1/SLCO2B1/SLC52A2/SLC2A2/SLCO1B1/MFSD10/SLC6A1/SLC10A6/ABCG2/SLC25A30/SLC13A5/SLC6A14/ABCC2/SLC1A2/SLC23A2/SLC2A10/CD36/SLC16A3/SLC7A2/SLC4A11/SLC22A3/SLC25A25/SLC6A12/SLC38A3/SLC6A8/SLC25A42/SLCO1A2/SLC1A5/SLC47A1/SLC22A7/SLC2A6/SLC6A13/SLC17A3/SLC4A3/SLC66A1L/SLC25A18/SLC4A4/SLC1A1/SLC2A1/SLC26A5/SLC16A11/SLCO1B7/SLCO1C1/ABCC11/SLC16A12/SLC22A2/SLC22A9/SLC7A9/MFSD2A	50
MF	GO:0016709	oxidoreductase activity, acting on paired donors, with incorporation or reduction of molecular oxygen, NAD(P)H as one donor, and incorporation of one atom of oxygen	22/1368	40/18432	3.73E-15	1.23E-12	1.03E-12	MICAL3/FMO4/FMO5/CYP8B1/CYP4F2/CYP4F11/FMO3/CYP7A1/CYP3A4/CYP51A1/KMO/CYP4A22/AKR1D1/CYP2C9/CYP27A1/CYP2B6/FMO2/AKR1C4/CYP4X1/CYP7B1/CYP2E1/CYP2D6	22
MF	GO:0008509	anion transmembrane transporter activity	63/1368	303/18432	4.92E-14	1.09E-11	9.09E-12	SLC25A15/SLC35D1/SLCO2B1/SLC52A2/SLC39A14/SLC2A2/SLCO1B1/MFSD10/ABCC9/SLC6A1/SLC10A6/ABCG2/SLC25A30/ABCC6/SLC13A5/SLC6A14/ABCC2/SLC1A2/SLC23A2/SLC2A10/CLIC3/CD36/SLC16A3/SLC7A2/SLC4A11/SLC22A3/SLC25A25/SLC6A12/SLC38A3/SLC6A8/CLCNKB/SLC25A42/SLCO1A2/SLC1A5/SLC47A1/SLC22A7/ANO9/SLC2A6/SLC22A1/SLC6A13/SLC17A3/SLC4A3/SLC66A1L/SLC25A18/SLC4A4/SLC1A1/SLC2A1/SLC26A5/SLC16A11/SLCO1B7/SLCO1C1/ABCC11/SLC18…	63
MF	GO:0016712	oxidoreductase activity, acting on paired donors, with incorporation or reduction of molecular oxygen, reduced flavin or flavoprotein as one donor, and incorporation of one atom of oxygen	21/1368	40/18432	5.50E-14	1.09E-11	9.09E-12	CYP3A43/CYP4F3/CYP2C8/CYP4F2/CYP4F11/CYP7A1/CYP3A4/CYP2A6/CYP4A11/CYP2C9/CYP2B6/CYP2J2/CYP3A5/CYP7B1/CYP1A2/CYP39A1/CYP2A7/CYP2E1/CYP4Z1/CYP2D6/CYP2A13	21
MF	GO:0046906	tetrapyrrole binding	39/1368	149/18432	2.05E-12	3.37E-10	2.82E-10	MMUT/CAT/CYB5A/CYP3A43/CYP4V2/STEAP4/CYP8B1/CYP4F3/CYP2C8/CYBA/CYP4F2/CYP4F11/CYP7A1/CYP3A4/CYP2A6/CYP4A11/CYP51A1/CYP4A22/HRG/CYP2C9/CYP27A1/CYP2B6/CYP2J2/EPX/CYP3A5/CYP4X1/CYP7B1/CYP1A2/CYP39A1/CYP2A7/HBA1/CYP2E1/IDO2/TDO2/NGB/TCN1/CYP4Z1/CYP2D6/CYP2A13	39
MF	GO:0046943	carboxylic acid transmembrane transporter activity	41/1368	165/18432	3.51E-12	3.91E-10	3.26E-10	SLC25A15/SLCO2B1/SLCO1B1/SLC6A1/SLC10A6/SLC38A4/ABCG2/SLC25A30/SLC13A5/SLC10A1/SLC6A14/ABCC2/SLC1A2/SLC23A2/SLC27A5/CD36/SLC16A3/ABCB11/SLC7A2/SLC6A12/SLC38A3/SLC27A2/SLCO1A2/SLC1A5/SLC47A1/AKR1C4/SLC6A13/SLC66A1L/SLC25A18/SLC1A1/SLC26A5/SLC16A11/SLCO1B7/SLCO1C1/ABCC11/SLC16A12/SLC22A2/ABCB1/SLC22A9/SLC7A9/MFSD2A	41
MF	GO:0015291	secondary active transmembrane transporter activity	52/1368	246/18432	4.17E-12	3.91E-10	3.26E-10	SLC25A15/SLC35D1/SLCO2B1/SLC39A14/SLCO1B1/SLC6A1/SLC10A6/SLC38A4/SLC25A30/SLC13A5/SLC10A1/SLC6A14/SLC1A2/SLC5A4/SLC23A2/SLC9B2/SLC2A10/SLC16A3/SLC4A11/SLC17A4/SLC6A12/SLC38A3/SLC6A8/SLCO1A2/SLC1A5/SLC28A1/SLC47A1/SLC22A7/ATP1A3/SLC22A1/SLC6A13/SLC17A3/SLC4A3/SLC2A9/SLC25A18/SLC4A4/SLC1A1/SLC26A5/SLC16A11/SLCO1B7/SLCO1C1/SLC34A2/SLC18A2/SLC16A12/SLC17A2/SLC34A1/SLC17A1/SLC2A12/SLC22A9/SLC12A1/SLC5…	52
MF	GO:0022804	active transmembrane transporter activity	73/1368	417/18432	4.21E-12	3.91E-10	3.26E-10	SLC25A15/SLC35D1/SLCO2B1/SLC39A14/ABCA8/SLCO1B1/ABCC9/ABCA6/SLC6A1/SLC10A6/CYB5A/ATP7B/ABCG5/SLC38A4/ABCG2/ABCA9/SLC25A30/ABCC6/SLC13A5/KCNJ8/ABCB4/ABCG8/SLC10A1/SLC6A14/ABCC2/SLC1A2/SLC5A4/SLC23A2/SLC9B2/SLC2A10/SLC16A3/ABCB11/SLC4A11/SLC22A3/SLC17A4/SLC6A12/SLC38A3/SLC6A8/SLCO1A2/SLC1A5/SLC28A1/SLC47A1/SLC22A7/ATP1A3/SLC22A1/SLC6A13/SLC17A3/ABCA10/SLC4A3/SLC2A9/SLC25A18/SLC4A4/SLC1A1/SLC26A5/SL…	73
MF	GO:0005342	organic acid transmembrane transporter activity	41/1368	166/18432	4.33E-12	3.91E-10	3.26E-10	SLC25A15/SLCO2B1/SLCO1B1/SLC6A1/SLC10A6/SLC38A4/ABCG2/SLC25A30/SLC13A5/SLC10A1/SLC6A14/ABCC2/SLC1A2/SLC23A2/SLC27A5/CD36/SLC16A3/ABCB11/SLC7A2/SLC6A12/SLC38A3/SLC27A2/SLCO1A2/SLC1A5/SLC47A1/AKR1C4/SLC6A13/SLC66A1L/SLC25A18/SLC1A1/SLC26A5/SLC16A11/SLCO1B7/SLCO1C1/ABCC11/SLC16A12/SLC22A2/ABCB1/SLC22A9/SLC7A9/MFSD2A	41
MF	GO:0020037	heme binding	37/1368	139/18432	4.34E-12	3.91E-10	3.26E-10	CAT/CYB5A/CYP3A43/CYP4V2/STEAP4/CYP8B1/CYP4F3/CYP2C8/CYBA/CYP4F2/CYP4F11/CYP7A1/CYP3A4/CYP2A6/CYP4A11/CYP51A1/CYP4A22/HRG/CYP2C9/CYP27A1/CYP2B6/CYP2J2/EPX/CYP3A5/CYP4X1/CYP7B1/CYP1A2/CYP39A1/CYP2A7/HBA1/CYP2E1/IDO2/TDO2/NGB/CYP4Z1/CYP2D6/CYP2A13	37
MF	GO:0005506	iron ion binding	39/1368	153/18432	5.02E-12	4.14E-10	3.46E-10	PAH/MELTF/AGMO/CYP3A43/CYP4V2/AOX1/CYP8B1/CDO1/CYP4F3/CYP2C8/MSMO1/HAAO/CYP4F2/CYP4F11/CYP7A1/CYP3A4/CYP2A6/CYP4A11/CYP51A1/CYP4A22/CYP2C9/CYP27A1/CYP2B6/CYP2J2/XDH/CYP3A5/CYP4X1/TF/CYP7B1/CYP1A2/CYP39A1/CYP2A7/HBA1/CYP2E1/MIOX/ALOXE3/CYP4Z1/CYP2D6/CYP2A13	39
MF	GO:0008391	arachidonic acid monooxygenase activity	14/1368	21/18432	1.02E-11	7.79E-10	6.50E-10	CYP4F3/CYP2C8/CYP4F2/CYP4F11/CYP2A6/CYP4A11/CYP4A22/CYP2C9/CYP2B6/CYP2J2/CYP2A7/CYP2E1/CYP4Z1/CYP2A13	14
MF	GO:0015370	solute:sodium symporter activity	26/1368	76/18432	1.40E-11	9.89E-10	8.25E-10	SLC6A1/SLC10A6/SLC13A5/SLC10A1/SLC6A14/SLC1A2/SLC5A4/SLC23A2/SLC17A4/SLC6A12/SLC38A3/SLC6A8/SLC28A1/SLC22A1/SLC6A13/SLC17A3/SLC4A4/SLC1A1/SLC34A2/SLC18A2/SLC17A2/SLC34A1/SLC17A1/SLC12A1/SLC5A5/MFSD2A	26
MF	GO:0015293	symporter activity	37/1368	145/18432	1.70E-11	1.12E-09	9.38E-10	SLC39A14/SLC6A1/SLC10A6/SLC38A4/SLC13A5/SLC10A1/SLC6A14/SLC1A2/SLC5A4/SLC23A2/SLC2A10/SLC16A3/SLC4A11/SLC17A4/SLC6A12/SLC38A3/SLC6A8/SLC1A5/SLC28A1/SLC22A1/SLC6A13/SLC17A3/SLC2A9/SLC25A18/SLC4A4/SLC1A1/SLC16A11/SLC34A2/SLC18A2/SLC16A12/SLC17A2/SLC34A1/SLC17A1/SLC2A12/SLC12A1/SLC5A5/MFSD2A	37
MF	GO:0008395	steroid hydroxylase activity	18/1368	38/18432	3.36E-11	2.08E-09	1.73E-09	CYP3A43/CYP8B1/CYP2C8/CYP7A1/CYP3A4/CYP2A6/CYP2C9/CYP27A1/CYP2B6/CYP2J2/CYP3A5/CYP7B1/CYP1A2/CYP39A1/CYP2A7/CYP2E1/CYP2D6/CYP2A13	18
MF	GO:0015294	solute:cation symporter activity	31/1368	109/18432	3.71E-11	2.16E-09	1.80E-09	SLC39A14/SLC6A1/SLC10A6/SLC13A5/SLC10A1/SLC6A14/SLC1A2/SLC5A4/SLC23A2/SLC2A10/SLC16A3/SLC17A4/SLC6A12/SLC38A3/SLC6A8/SLC28A1/SLC22A1/SLC6A13/SLC17A3/SLC2A9/SLC25A18/SLC4A4/SLC1A1/SLC34A2/SLC18A2/SLC17A2/SLC34A1/SLC17A1/SLC12A1/SLC5A5/MFSD2A	31
MF	GO:0016705	oxidoreductase activity, acting on paired donors, with incorporation or reduction of molecular oxygen	41/1368	179/18432	5.66E-11	3.11E-09	2.60E-09	DBH/PAH/MICAL3/FMO4/AGMO/CYP3A43/CYP4V2/FMO5/CYP8B1/CYP4F3/CYP2C8/MSMO1/CYP4F2/CYP4F11/FMO3/CYP7A1/CYP3A4/CYP2A6/CYP4A11/CYP51A1/KMO/CYP4A22/AKR1D1/CYP2C9/CYP27A1/CYP2B6/CYP2J2/FMO2/AKR1C4/CYP3A5/CYP4X1/CYP7B1/CYP1A2/CYP39A1/CYP2A7/CYP2E1/JMJD7/CYP4Z1/DEGS2/CYP2D6/CYP2A13	41
MF	GO:0008028	monocarboxylic acid transmembrane transporter activity	22/1368	60/18432	1.10E-10	5.71E-09	4.77E-09	SLCO2B1/SLCO1B1/SLC6A1/SLC10A6/ABCG2/SLC10A1/SLC27A5/CD36/SLC16A3/ABCB11/SLC6A12/SLC27A2/SLCO1A2/AKR1C4/SLC6A13/SLC16A11/SLCO1B7/SLCO1C1/ABCC11/SLC16A12/SLC22A9/MFSD2A	22
MF	GO:0022853	active ion transmembrane transporter activity	53/1368	278/18432	1.57E-10	7.76E-09	6.48E-09	SLCO2B1/SLC39A14/SLCO1B1/ABCC9/SLC6A1/SLC10A6/CYB5A/ATP7B/ABCC6/SLC13A5/KCNJ8/SLC10A1/SLC6A14/ABCC2/SLC1A2/SLC5A4/SLC23A2/SLC9B2/SLC2A10/SLC16A3/SLC4A11/SLC17A4/SLC6A12/SLC38A3/SLC6A8/SLCO1A2/SLC28A1/SLC47A1/SLC22A7/ATP1A3/SLC22A1/SLC6A13/SLC17A3/SLC4A3/SLC2A9/SLC25A18/SLC4A4/SLC1A1/SLC26A5/SLCO1B7/SLCO1C1/ABCC11/SLC34A2/ATP2B2/SLC18A2/SLC17A2/SLC34A1/ATP2C2/SLC17A1/SLC22A9/SLC12A1/SLC5A5/MFSD2A	53
MF	GO:0019842	vitamin binding	36/1368	149/18432	1.70E-10	8.02E-09	6.69E-09	DHTKD1/MMUT/TTPA/ABAT/DBH/CTH/ADH4/TAT/ALAS1/SHMT1/ETNPPL/PC/AGXT2/AFM/DHFRP1/GAD1/RBP4/HDC/KL/SEC14L2/AGXT/GPT/ADH7/RBP5/GC/GPT2/AADAT/STRA6/GNMT/OGDHL/ALB/TCN1/GLDC/CRABP1/SDS/DDC	36
MF	GO:0070330	aromatase activity	14/1368	25/18432	2.95E-10	1.33E-08	1.11E-08	CYP3A43/CYP4F3/CYP2C8/CYP4F2/CYP4F11/CYP3A4/CYP4A11/CYP2C9/CYP3A5/CYP1A2/CYP2A7/CYP2E1/CYP4Z1/CYP2A13	14
MF	GO:0016614	oxidoreductase activity, acting on CH-OH group of donors	34/1368	138/18432	3.11E-10	1.34E-08	1.12E-08	HSD17B4/EHHADH/HIBADH/ADH1B/ADH4/HSD17B6/HAO1/ADH1A/SRD5A2/BDH1/CYP4F3/ADH6/SORD/LDHD/IMPDH1/CYP4F2/LDHAL6A/ADH1C/HSD17B13/CYP4A22/AKR1D1/CYP27A1/PTGR1/AKR7A3/DHRS4L1/RDH5/AKR1C4/ADH7/RDH16/HSD11B1/DHDH/HAO2/GPD1/MIOX	34
MF	GO:0005319	lipid transporter activity	37/1368	161/18432	4.40E-10	1.81E-08	1.51E-08	TTPA/SLCO2B1/ABCA8/CFHR4/SLCO1B1/ABCA6/SLC10A6/ABCG5/ABCA9/APOB/ABCB4/ABCG8/TSPO/SLC10A1/MTTP/APOF/SLC27A5/STARD5/ATG9A/CD36/ABCB11/GRAMD1C/SLC27A2/SLCO1A2/RBP4/ANO9/AKR1C4/ABCA10/SLC2A1/SLCO1B7/SLCO1C1/ABCC11/STRA6/GLTPD2/ABCB1/SLC22A9/MFSD2A	37
MF	GO:0008392	arachidonic acid epoxygenase activity	11/1368	17/18432	2.95E-09	1.17E-07	9.76E-08	CYP2C8/CYP4F2/CYP2A6/CYP4A11/CYP2C9/CYP2B6/CYP2J2/CYP2A7/CYP2E1/CYP4Z1/CYP2A13	11
MF	GO:0016616	oxidoreductase activity, acting on the CH-OH group of donors, NAD or NADP as acceptor	30/1368	126/18432	8.05E-09	3.06E-07	2.56E-07	HSD17B4/EHHADH/HIBADH/ADH1B/ADH4/HSD17B6/ADH1A/SRD5A2/BDH1/ADH6/SORD/LDHD/IMPDH1/LDHAL6A/ADH1C/HSD17B13/CYP4A22/AKR1D1/CYP27A1/PTGR1/AKR7A3/DHRS4L1/RDH5/AKR1C4/ADH7/RDH16/HSD11B1/DHDH/GPD1/MIOX	30
MF	GO:0046873	metal ion transmembrane transporter activity	67/1368	436/18432	9.09E-09	3.33E-07	2.78E-07	TRPM7/ITPR2/SLC30A1/SLC39A14/ABCC9/SLC6A1/SLC10A6/ATP7B/SLC13A5/KCNJ8/KCNK7/SLC10A1/SLC6A14/SLC1A2/SLC5A4/SLC23A2/SLC9B2/SLC41A2/GRIN1/SLC4A11/SLC17A4/SLC6A12/SLC38A3/SLC6A8/SLC28A1/SLC30A10/SCN4B/ATP1A3/SCN4A/SLC22A1/NCS1/SLC6A13/SLC17A3/CATSPER1/CLDN16/KCNG1/SLC4A4/KCNH2/SLC1A1/SLC39A4/SLC34A2/KCNB1/CACNA1G/ATP2B2/SLC18A2/KCNT2/SLC17A2/SLC34A1/KCNH3/ATP2C2/HTR1B/SLC17A1/KCNF1/KCNE1/TRPM3/CACNA1…	67
MF	GO:0015081	sodium ion transmembrane transporter activity	34/1368	156/18432	9.44E-09	3.34E-07	2.79E-07	SLC6A1/SLC10A6/SLC13A5/SLC10A1/SLC6A14/SLC1A2/SLC5A4/SLC23A2/SLC9B2/SLC4A11/SLC17A4/SLC6A12/SLC38A3/SLC6A8/SLC28A1/SCN4B/ATP1A3/SCN4A/SLC22A1/SLC6A13/SLC17A3/SLC4A4/SLC1A1/SLC34A2/CACNA1G/SLC18A2/SLC17A2/SLC34A1/SLC17A1/SCN7A/SLC12A1/HCN2/SLC5A5/MFSD2A	34
MF	GO:0016903	oxidoreductase activity, acting on the aldehyde or oxo group of donors	17/1368	47/18432	1.84E-08	6.27E-07	5.23E-07	DHTKD1/BCKDHB/ALDH6A1/ALDH5A1/ADH4/HAO1/AOX1/FMO5/ALDH1A1/ALDH2/ALDH8A1/ALDH1L1/CYP27A1/AKR1C4/ADH7/OGDHL/ALDH3B2	17
MF	GO:0033293	monocarboxylic acid binding	22/1368	81/18432	6.34E-08	2.09E-06	1.75E-06	ACOX1/SCP2/UGT1A1/ACOX2/UGT1A3/RIDA/PC/STARD5/PRR7/CYP4F11/AFM/HNF4A/UGT1A9/FABP6/AKR1C4/RBP5/GSTA1/S100A9/ALB/S100A8/SERPINA5/CRABP1	22
MF	GO:0042910	xenobiotic transmembrane transporter activity	13/1368	31/18432	1.14E-07	3.64E-06	3.04E-06	ABCA8/ABCG2/ABCB4/ABCC2/ABCB11/SLC47A1/SLC22A1/SLC6A13/SLC17A3/SLC2A1/ABCC11/SLC22A2/ABCB1	13
MF	GO:0004866	endopeptidase inhibitor activity	35/1368	180/18432	1.21E-07	3.73E-06	3.11E-06	SERPINC1/PROS1/KNG1/SERPINA10/PTTG1/CST6/ITIH3/ITIH2/FETUB/HRG/BIRC5/SERPIND1/CRB2/LPA/C4B/ITIH1/C3P1/C5/RENBP/PZP/SERPINF2/A2M/SPP2/AHSG/SPINT1/WFDC3/SPINT2/OPRPN/SERPINA11/ITIH5/WFDC10B/BIRC7/PCSK1N/CST8/SERPINA5	35
MF	GO:1901618	organic hydroxy compound transmembrane transporter activity	17/1368	53/18432	1.41E-07	4.23E-06	3.53E-06	SLCO2B1/SLCO1B1/MFSD10/SLC10A6/AQP9/SLC10A1/SLC16A3/ABCB11/SLCO1A2/RBP4/SLC22A1/AKR1C4/SLCO1B7/SLCO1C1/ABCC11/STRA6/SLC18A2	17
MF	GO:0030170	pyridoxal phosphate binding	17/1368	55/18432	2.58E-07	7.52E-06	6.28E-06	ABAT/CTH/TAT/ALAS1/SHMT1/ETNPPL/AGXT2/GAD1/HDC/AGXT/GPT/GPT2/AADAT/ALB/GLDC/SDS/DDC	17
MF	GO:0030414	peptidase inhibitor activity	35/1368	187/18432	3.18E-07	8.98E-06	7.50E-06	SERPINC1/PROS1/KNG1/SERPINA10/PTTG1/CST6/ITIH3/ITIH2/FETUB/HRG/BIRC5/SERPIND1/CRB2/LPA/C4B/ITIH1/C3P1/C5/RENBP/PZP/SERPINF2/A2M/SPP2/AHSG/SPINT1/WFDC3/SPINT2/OPRPN/SERPINA11/ITIH5/WFDC10B/BIRC7/PCSK1N/CST8/SERPINA5	35
MF	GO:0031406	carboxylic acid binding	33/1368	171/18432	3.30E-07	9.06E-06	7.56E-06	ACOX1/DBH/CPS1/SCP2/UGT1A1/ACOX2/PCK1/SHMT1/UGT1A3/RIDA/PC/GRIN1/STARD5/PRR7/CYP4F11/AFM/DHFRP1/HNF4A/UGT1A9/FABP6/AKR1C4/RBP5/GSTA1/SELE/SLC1A1/S100A9/TM4SF5/GNMT/ALB/GLDC/S100A8/SERPINA5/CRABP1	33
MF	GO:0070279	vitamin B6 binding	17/1368	56/18432	3.45E-07	9.24E-06	7.72E-06	ABAT/CTH/TAT/ALAS1/SHMT1/ETNPPL/AGXT2/GAD1/HDC/AGXT/GPT/GPT2/AADAT/ALB/GLDC/SDS/DDC	17
MF	GO:0015020	glucuronosyltransferase activity	13/1368	34/18432	4.15E-07	1.08E-05	9.03E-06	UGT1A1/UGT1A3/UGT2B15/UGT2B4/UGT1A4/UGT2B17/UGT1A6/UGT2B7/UGT1A9/UGT1A5/UGT3A1/UGT2A1/UGT2B11	13
MF	GO:0061135	endopeptidase regulator activity	35/1368	194/18432	7.88E-07	2.00E-05	1.67E-05	SERPINC1/PROS1/KNG1/SERPINA10/PTTG1/CST6/ITIH3/ITIH2/FETUB/HRG/BIRC5/SERPIND1/CRB2/LPA/C4B/ITIH1/C3P1/C5/RENBP/PZP/SERPINF2/A2M/SPP2/AHSG/SPINT1/WFDC3/SPINT2/OPRPN/SERPINA11/ITIH5/WFDC10B/BIRC7/PCSK1N/CST8/SERPINA5	35
MF	GO:0015125	bile acid transmembrane transporter activity	10/1368	21/18432	8.11E-07	2.01E-05	1.67E-05	SLCO2B1/SLCO1B1/SLC10A6/SLC10A1/ABCB11/SLCO1A2/AKR1C4/SLCO1B7/SLCO1C1/ABCC11	10
MF	GO:0001848	complement binding	11/1368	26/18432	9.85E-07	2.38E-05	1.99E-05	CFHR4/CFB/C8A/CFHR5/CFHR2/CFH/MASP2/CFHR3/C4B/CFHR1/APCS	11
MF	GO:0005504	fatty acid binding	15/1368	49/18432	1.50E-06	3.53E-05	2.95E-05	ACOX1/SCP2/ACOX2/RIDA/PRR7/CYP4F11/AFM/HNF4A/FABP6/RBP5/GSTA1/S100A9/ALB/S100A8/CRABP1	15
MF	GO:0004745	NAD-retinol dehydrogenase activity	9/1368	19/18432	3.11E-06	7.12E-05	5.95E-05	ADH1B/ADH4/HSD17B6/ADH1A/ADH6/ADH1C/RDH5/ADH7/RDH16	9
MF	GO:0061134	peptidase regulator activity	38/1368	232/18432	3.17E-06	7.12E-05	5.95E-05	SERPINC1/PROS1/PINK1/PYCARD/KNG1/SERPINA10/PTTG1/CST6/ITIH3/ITIH2/FETUB/HRG/BIRC5/SERPIND1/CRB2/LPA/C4B/ITIH1/C3P1/C5/RENBP/PZP/SERPINF2/A2M/SPP2/AHSG/SPINT1/WFDC3/SPINT2/OPRPN/SERPINA11/ITIH5/WFDC10B/BIRC7/PCSK1N/CST8/SERPINA5/PRSS22	38
MF	GO:0005496	steroid binding	22/1368	101/18432	3.80E-06	8.35E-05	6.97E-05	RORA/SCP2/INSIG1/UGT1A1/TSPO/APOF/ESR1/NR3C2/AR/APOA5/STARD5/CYP3A4/GRAMD1C/AKR1D1/KL/ATP1A3/RORC/SULT1E1/HSD11B1/GC/APOC3/PROM1	22
MF	GO:0050660	flavin adenine dinucleotide binding	20/1368	87/18432	4.34E-06	9.34E-05	7.79E-05	ACADSB/ACOX1/ETFDH/MICAL3/ACAD11/ACADM/FMO4/ACOX2/AOX1/FMO5/PIPOX/STEAP4/LDHD/DAO/FMO3/KMO/FMO2/XDH/ACADL/QSOX1	20
MF	GO:0016701	oxidoreductase activity, acting on single donors with incorporation of molecular oxygen	10/1368	25/18432	5.71E-06	0.000120173	0.000100304	CDO1/HAAO/HPD/HGD/IDO2/TDO2/MIOX/HPDL/ALOXE3/BCO2	10
MF	GO:0140359	ABC-type transporter activity	14/1368	49/18432	8.23E-06	0.000169693	0.000141637	ABCA8/ABCC9/ABCA6/ABCG5/ABCG2/ABCA9/ABCC6/ABCB4/ABCG8/ABCC2/ABCB11/ABCA10/ABCC11/ABCB1	14
MF	GO:0005343	organic acid:sodium symporter activity	11/1368	32/18432	1.09E-05	0.000219352	0.000183085	SLC6A1/SLC10A6/SLC13A5/SLC10A1/SLC6A14/SLC1A2/SLC23A2/SLC6A12/SLC38A3/SLC6A13/SLC1A1	11
MF	GO:0004252	serine-type endopeptidase activity	30/1368	174/18432	1.20E-05	0.00023809	0.000198725	F11/PLG/PCSK6/CFB/MASP1/F9/MASP2/F12/HPR/PRSS53/KLKB1/PROZ/LPA/TLL2/HP/MMP9/DPP4/F2/F7/MMP11/PROC/PRSS51/CTSV/HTRA3/TMPRSS13/TMPRSS6/MMP1/CELA2B/TMPRSS7/PRSS22	30
MF	GO:0016405	CoA-ligase activity	10/1368	27/18432	1.28E-05	0.000249132	0.000207941	ACSL1/ACSM5/ACSM2A/SLC27A5/ACSM2B/SLC27A2/ACSL5/ACSS3/ACSM3/ACSL6	10
MF	GO:0015645	fatty acid ligase activity	9/1368	22/18432	1.36E-05	0.000259542	0.00021663	ACSL1/ACSM5/ACSM2A/SLC27A5/ACSM2B/SLC27A2/ACSL5/ACSM3/ACSL6	9
MF	GO:0005436	sodium:phosphate symporter activity	7/1368	13/18432	1.41E-05	0.000262821	0.000219367	SLC17A4/SLC17A3/SLC34A2/SLC17A2/SLC34A1/SLC17A1/MFSD2A	7
MF	GO:0017171	serine hydrolase activity	32/1368	196/18432	1.97E-05	0.000361938	0.000302096	F11/PLG/PCSK6/CFB/MASP1/F9/MASP2/F12/AADAC/HPR/PRSS53/KLKB1/PROZ/LPA/TLL2/HP/MMP9/DPP4/F2/F7/MMP11/PROC/PRSS51/CTSV/HTRA3/ENDOU/TMPRSS13/TMPRSS6/MMP1/CELA2B/TMPRSS7/PRSS22	32
MF	GO:0048306	calcium-dependent protein binding	18/1368	81/18432	2.12E-05	0.000381457	0.000318387	S100A6/MBL2/MASP1/S100A13/MASP2/S100A11/S100A4/CASQ2/A2M/TNNI3/CD177/S100B/S100A3/S100A9/SYN1/S100A2/S100A8/DMBT1	18
MF	GO:0018455	alcohol dehydrogenase [NAD(P)+] activity	6/1368	10/18432	2.68E-05	0.00047301	0.000394804	ADH1B/ADH4/ADH1A/ADH6/ADH1C/ADH7	6
MF	GO:0016702	oxidoreductase activity, acting on single donors with incorporation of molecular oxygen, incorporation of two atoms of oxygen	9/1368	24/18432	3.13E-05	0.000543235	0.000453418	CDO1/HAAO/HPD/HGD/IDO2/TDO2/HPDL/ALOXE3/BCO2	9
MF	GO:0008236	serine-type peptidase activity	31/1368	192/18432	3.30E-05	0.000563536	0.000470362	F11/PLG/PCSK6/CFB/MASP1/F9/MASP2/F12/HPR/PRSS53/KLKB1/PROZ/LPA/TLL2/HP/MMP9/DPP4/F2/F7/MMP11/PROC/PRSS51/CTSV/HTRA3/ENDOU/TMPRSS13/TMPRSS6/MMP1/CELA2B/TMPRSS7/PRSS22	31
MF	GO:0004857	enzyme inhibitor activity	52/1368	395/18432	3.87E-05	0.000648658	0.000541411	IQGAP2/KAT2B/UGT1A1/SERPINC1/PROS1/SH3BP5/KNG1/SERPINA10/ANGPTL3/PTTG1/CST6/ITIH3/ITIH2/FETUB/HRG/BIRC5/LRRK2/CDKN1C/SERPIND1/CRB2/LPA/C4B/ITIH1/C3P1/C5/RENBP/PZP/TESC/SNCB/SERPINF2/A2M/SPP2/AHSG/APOC3/PKIA/CDKN2A/SPINT1/WFDC3/SPINT2/PPP1R14C/GCKR/OPRPN/SLN/SERPINA11/ITIH5/WFDC10B/BIRC7/PCSK1N/CST8/SERPINA5/APOC2/ELFN1	52
MF	GO:0016878	acid-thiol ligase activity	10/1368	31/18432	5.13E-05	0.00084627	0.00070635	ACSL1/ACSM5/ACSM2A/SLC27A5/ACSM2B/SLC27A2/ACSL5/ACSS3/ACSM3/ACSL6	10
MF	GO:0001851	complement component C3b binding	6/1368	11/18432	5.52E-05	0.000880697	0.000735085	CFHR4/CFHR5/CFHR2/CFH/CFHR3/CFHR1	6
MF	GO:0016725	oxidoreductase activity, acting on CH or CH2 groups	6/1368	11/18432	5.52E-05	0.000880697	0.000735085	ACOX2/CYP2C8/CYP3A4/CYP2C9/XDH/CYP1A2	6
MF	GO:0043177	organic acid binding	24/1368	137/18432	6.67E-05	0.001047988	0.000874716	DBH/CPS1/SCP2/OTC/UGT1A1/TAT/SHMT1/UGT1A3/PC/GRIN1/DHFRP1/UGT1A9/AGXT/SLC1A1/HBA1/TDO2/S100A9/TM4SF5/GNMT/GLDC/S100A8/SERPINA5/CRABP1/DDC	24
MF	GO:0090482	vitamin transmembrane transporter activity	10/1368	32/18432	6.97E-05	0.001077668	0.000899489	SLC52A2/SLC2A2/ABCG2/SLC23A2/SLC2A10/RBP4/SLC2A6/GC/SLC2A1/STRA6	10
MF	GO:0001846	opsonin binding	8/1368	21/18432	7.64E-05	0.001153274	0.000962595	CFHR4/CFHR5/CFHR2/CFH/MASP2/CFHR3/CFHR1/APCS	8
MF	GO:0015347	sodium-independent organic anion transmembrane transporter activity	7/1368	16/18432	7.69E-05	0.001153274	0.000962595	SLCO2B1/SLCO1B1/SLCO1A2/SLC22A7/SLCO1B7/SLCO1C1/SLC22A9	7
MF	GO:0042626	ATPase-coupled transmembrane transporter activity	19/1368	98/18432	9.32E-05	0.001376614	0.001149008	ABCA8/ABCC9/ABCA6/ATP7B/ABCG5/ABCG2/ABCA9/ABCC6/KCNJ8/ABCB4/ABCG8/ABCC2/ABCB11/ATP1A3/ABCA10/ABCC11/ATP2B2/ATP2C2/ABCB1	19
MF	GO:1901681	sulfur compound binding	38/1368	270/18432	0.000102788	0.001496466	0.001249044	DHTKD1/ALDH6A1/SCP2/ECM2/F11/PCSK6/ACOT12/SERPINC1/APOB/IMPG1/KNG1/SERPINA10/PC/CFH/APOA5/SULT2A1/VEGFB/ANGPTL3/LIPG/HRG/SERPIND1/MDK/COL25A1/LPA/PNPLA3/THBS4/F2/NELL1/APLP1/ACADL/GREM2/PTGES/GNMT/CCL23/OGDHL/SERPINA5/APOH/BMP7	38
MF	GO:0008194	UDP-glycosyltransferase activity	24/1368	142/18432	0.000119387	0.001712941	0.001429728	GYS2/UGT1A1/UGT2B10/UGT1A3/UGT2B15/UGT2B4/UGT1A4/HYAL1/UGT2B17/B4GALNT4/GALNT15/UGT1A6/UGT2B7/UGT1A9/UGT1A5/B3GNT8/B3GNT4/UGT3A1/B3GNT7/B4GALNT3/COLGALT2/UGT2A1/UGT8/UGT2B11	24
MF	GO:0015373	anion:sodium symporter activity	7/1368	17/18432	0.00012234	0.001730243	0.001444169	SLC6A1/SLC6A12/SLC22A1/SLC6A13/SLC18A2/SLC12A1/SLC5A5	7
MF	GO:0016645	oxidoreductase activity, acting on the CH-NH group of donors	9/1368	28/18432	0.000125957	0.001756304	0.001465921	DMGDH/ETFDH/MTHFD1/PIPOX/AASS/IL4I1/DHFRP1/ALDH1L1/SARDH	9
MF	GO:0008201	heparin binding	27/1368	171/18432	0.000152032	0.002090438	0.00174481	ECM2/F11/PCSK6/SERPINC1/APOB/IMPG1/KNG1/SERPINA10/CFH/APOA5/VEGFB/ANGPTL3/LIPG/HRG/SERPIND1/MDK/COL25A1/LPA/THBS4/F2/NELL1/APLP1/GREM2/CCL23/SERPINA5/APOH/BMP7	27
MF	GO:0008483	transaminase activity	8/1368	24/18432	0.000225972	0.00306455	0.002557865	ABAT/TAT/ETNPPL/AGXT2/AGXT/GPT/GPT2/AADAT	8
MF	GO:0016229	steroid dehydrogenase activity	10/1368	37/18432	0.000267358	0.00357682	0.002985437	HSD17B4/HSD17B6/SRD5A2/BDH1/HSD17B13/AKR1D1/RDH5/AKR1C4/RDH16/HSD11B1	10
MF	GO:0005283	amino acid:sodium symporter activity	7/1368	19/18432	0.000277771	0.003653644	0.003049559	SLC6A1/SLC6A14/SLC1A2/SLC6A12/SLC38A3/SLC6A13/SLC1A1	7
MF	GO:0015103	inorganic anion transmembrane transporter activity	25/1368	159/18432	0.000280482	0.003653644	0.003049559	SLC39A14/ABCC9/SLC6A1/SLC25A30/ABCC6/ABCC2/CLIC3/SLC4A11/SLC6A12/CLCNKB/ANO9/SLC22A1/SLC6A13/SLC17A3/SLC4A3/SLC4A4/SLC1A1/SLC26A5/ABCC11/SLC18A2/SLC17A1/ANO1/GABRA3/SLC12A1/SLC5A5	25
MF	GO:0004867	serine-type endopeptidase inhibitor activity	18/1368	98/18432	0.000286394	0.003667929	0.003061483	SERPINC1/SERPINA10/ITIH3/ITIH2/HRG/SERPIND1/ITIH1/PZP/SERPINF2/A2M/SPINT1/WFDC3/SPINT2/SERPINA11/ITIH5/WFDC10B/PCSK1N/SERPINA5	18
MF	GO:0008559	ABC-type xenobiotic transporter activity	6/1368	14/18432	0.000295095	0.003667929	0.003061483	ABCA8/ABCG2/ABCC2/ABCB11/ABCC11/ABCB1	6
MF	GO:0015378	sodium:chloride symporter activity	6/1368	14/18432	0.000295095	0.003667929	0.003061483	SLC6A1/SLC6A12/SLC22A1/SLC6A13/SLC18A2/SLC12A1	6
MF	GO:0043178	alcohol binding	17/1368	90/18432	0.000296398	0.003667929	0.003061483	ITPR2/SCP2/ADH4/TSPO/APOF/APOA5/STARD5/ADAP1/GRAMD1C/RBP4/ADH7/RBP5/APOC3/STRA6/PROM1/CRABP1/TRPC5	17
MF	GO:0005416	amino acid:cation symporter activity	8/1368	25/18432	0.000310824	0.003707417	0.003094442	SLC6A1/SLC6A14/SLC1A2/SLC6A12/SLC38A3/SLC6A13/SLC25A18/SLC1A1	8
MF	GO:0015296	anion:cation symporter activity	8/1368	25/18432	0.000310824	0.003707417	0.003094442	SLC39A14/SLC6A1/SLC6A12/SLC22A1/SLC6A13/SLC18A2/SLC12A1/SLC5A5	8
MF	GO:0016769	transferase activity, transferring nitrogenous groups	8/1368	25/18432	0.000310824	0.003707417	0.003094442	ABAT/TAT/ETNPPL/AGXT2/AGXT/GPT/GPT2/AADAT	8
MF	GO:0005501	retinoid binding	10/1368	38/18432	0.000338945	0.003947716	0.00329501	ADH4/UGT1A1/UGT1A3/RBP4/UGT1A9/ADH7/RBP5/STRA6/SERPINA5/CRABP1	10
MF	GO:0019840	isoprenoid binding	10/1368	38/18432	0.000338945	0.003947716	0.00329501	ADH4/UGT1A1/UGT1A3/RBP4/UGT1A9/ADH7/RBP5/STRA6/SERPINA5/CRABP1	10
MF	GO:0015245	fatty acid transmembrane transporter activity	5/1368	10/18432	0.000410586	0.004672182	0.003899695	SLC27A5/CD36/SLC27A2/SLC22A9/MFSD2A	5
MF	GO:0050786	RAGE receptor binding	5/1368	10/18432	0.000410586	0.004672182	0.003899695	S100A13/S100A4/S100B/S100A9/S100A8	5
MF	GO:0016620	oxidoreductase activity, acting on the aldehyde or oxo group of donors, NAD or NADP as acceptor	10/1368	39/18432	0.000425824	0.00473669	0.003953537	ALDH6A1/ALDH5A1/ADH4/ALDH1A1/ALDH2/ALDH8A1/ALDH1L1/CYP27A1/AKR1C4/ALDH3B2	10
MF	GO:0071949	FAD binding	10/1368	39/18432	0.000425824	0.00473669	0.003953537	ACOX1/MICAL3/ACOX2/AOX1/STEAP4/LDHD/DAO/KMO/XDH/QSOX1	10
MF	GO:0015171	amino acid transmembrane transporter activity	16/1368	85/18432	0.000459889	0.005015493	0.004186244	SLC25A15/SLC6A1/SLC38A4/SLC6A14/SLC1A2/SLC7A2/SLC6A12/SLC38A3/SLC1A5/SLC47A1/SLC6A13/SLC66A1L/SLC25A18/SLC1A1/SLC22A2/SLC7A9	16
MF	GO:0015355	secondary active monocarboxylate transmembrane transporter activity	6/1368	15/18432	0.00046102	0.005015493	0.004186244	SLC6A1/SLC10A6/SLC10A1/SLC16A3/SLC6A12/SLC6A13	6
MF	GO:0016597	amino acid binding	12/1368	54/18432	0.000490311	0.005276171	0.004403822	CPS1/OTC/TAT/SHMT1/GRIN1/AGXT/SLC1A1/TDO2/TM4SF5/GNMT/GLDC/DDC	12
MF	GO:0015145	monosaccharide transmembrane transporter activity	8/1368	27/18432	0.000558284	0.005918092	0.004939609	SLC2A2/SLC5A4/SLC23A2/SLC2A10/SLC2A6/SLC2A9/SLC2A1/SLC2A12	8
MF	GO:0019200	carbohydrate kinase activity	7/1368	21/18432	0.00056192	0.005918092	0.004939609	PFKFB1/GNE/KHK/XYLB/FGGY/HK2/GCK	7
MF	GO:0016877	ligase activity, forming carbon-sulfur bonds	10/1368	41/18432	0.000655433	0.006830298	0.005700993	ACSL1/ACSM5/ACSM2A/SLC27A5/ACSM2B/SLC27A2/ACSL5/ACSS3/ACSM3/ACSL6	10
MF	GO:0019841	retinol binding	6/1368	16/18432	0.000691501	0.007131106	0.005952066	ADH4/RBP4/ADH7/RBP5/STRA6/CRABP1	6
MF	GO:0030546	signaling receptor activator activity	57/1368	498/18432	0.000716517	0.007312905	0.006103807	NMB/INHBC/LHB/METRNL/VEGFB/ANGPTL3/LTB/CCL16/NBL1/VGF/IL17B/CCL14/KL/MDK/C5/GDF7/THBS4/DPP4/F2/CD70/IL27/CNTF/TNFSF9/EFNA5/DAND5/CXCL3/NPPB/IFNL1/OSGIN1/IFNL3/WNT10B/FGF8/FNDC5/IL11/HGF/PTHLH/WNT8B/ADM2/NODAL/ENDOU/GREM2/LIF/WNT10A/VSTM1/CCL23/CCL26/CCK/TTR/C17orf99/UTS2/CXCL1/WNT6/WNT7B/ANGPT4/BMP7/INSL3/IGF1	57
MF	GO:0005539	glycosaminoglycan binding	32/1368	237/18432	0.000726749	0.007341652	0.006127801	ECM2/F11/PCSK6/SERPINC1/APOB/IMPG1/KNG1/SERPINA10/CFH/APOA5/VEGFB/ANGPTL3/LIPG/ITIH2/HRG/SERPIND1/MDK/COL25A1/LPA/ITIH1/THBS4/F2/NELL1/APLP1/PGLYRP2/GREM2/CCL23/PODXL2/SERPINA5/APOH/BMP7/ZG16	32
MF	GO:0120020	cholesterol transfer activity	7/1368	22/18432	0.00077173	0.007717304	0.006441344	ABCG5/APOB/ABCG8/TSPO/MTTP/STARD5/GRAMD1C	7
MF	GO:0048018	receptor ligand activity	56/1368	491/18432	0.000864004	0.008553644	0.007139405	NMB/INHBC/LHB/METRNL/VEGFB/ANGPTL3/LTB/CCL16/NBL1/VGF/IL17B/CCL14/KL/MDK/C5/GDF7/THBS4/DPP4/F2/CD70/IL27/CNTF/TNFSF9/EFNA5/DAND5/CXCL3/NPPB/IFNL1/OSGIN1/IFNL3/WNT10B/FGF8/FNDC5/IL11/HGF/PTHLH/WNT8B/ADM2/NODAL/ENDOU/GREM2/LIF/WNT10A/VSTM1/CCL23/CCL26/CCK/TTR/C17orf99/UTS2/CXCL1/WNT6/WNT7B/BMP7/INSL3/IGF1	56
MF	GO:0005244	voltage-gated ion channel activity	28/1368	201/18432	0.000933482	0.009060267	0.007562264	ABCC9/KCNJ8/KCNK7/GRIN1/CLIC3/CLCNKB/SCN4B/SCN4A/NCS1/SLC17A3/CATSPER1/KCNG1/KCNH2/KCNB1/CALHM3/CACNA1G/KCNT2/KCNH3/HTR1B/KCNF1/KCNE1/ANO1/CACNA1B/SCN7A/HCN2/GRIN2A/KCNK9/KCNG3	28
MF	GO:0022832	voltage-gated channel activity	28/1368	201/18432	0.000933482	0.009060267	0.007562264	ABCC9/KCNJ8/KCNK7/GRIN1/CLIC3/CLCNKB/SCN4B/SCN4A/NCS1/SLC17A3/CATSPER1/KCNG1/KCNH2/KCNB1/CALHM3/CACNA1G/KCNT2/KCNH3/HTR1B/KCNF1/KCNE1/ANO1/CACNA1B/SCN7A/HCN2/GRIN2A/KCNK9/KCNG3	28
MF	GO:0051119	sugar transmembrane transporter activity	8/1368	29/18432	0.000944751	0.009080612	0.007579246	SLC2A2/SLC5A4/SLC23A2/SLC2A10/SLC2A6/SLC2A9/SLC2A1/SLC2A12	8
MF	GO:0015144	carbohydrate transmembrane transporter activity	10/1368	43/18432	0.000978621	0.009315723	0.007775484	SLC2A2/AQP9/SLC5A4/SLC23A2/SLC2A10/ABCB11/SLC2A6/SLC2A9/SLC2A1/SLC2A12	10
MF	GO:0120015	sterol transfer activity	7/1368	23/18432	0.001038893	0.009795274	0.008175747	ABCG5/APOB/ABCG8/TSPO/MTTP/STARD5/GRAMD1C	7
MF	GO:0055056	D-glucose transmembrane transporter activity	5/1368	12/18432	0.001137784	0.010527163	0.008786627	SLC2A2/SLC2A10/SLC2A6/SLC2A1/SLC2A12	5
MF	GO:0140161	monocarboxylate:sodium symporter activity	5/1368	12/18432	0.001137784	0.010527163	0.008786627	SLC6A1/SLC10A6/SLC10A1/SLC6A12/SLC6A13	5
MF	GO:0005355	glucose transmembrane transporter activity	7/1368	24/18432	0.001373625	0.012476042	0.010413284	SLC2A2/SLC5A4/SLC2A10/SLC2A6/SLC2A9/SLC2A1/SLC2A12	7
MF	GO:0015149	hexose transmembrane transporter activity	7/1368	24/18432	0.001373625	0.012476042	0.010413284	SLC2A2/SLC5A4/SLC2A10/SLC2A6/SLC2A9/SLC2A1/SLC2A12	7
MF	GO:0015174	basic amino acid transmembrane transporter activity	6/1368	18/18432	0.00140923	0.012683069	0.010586081	SLC25A15/SLC7A2/SLC38A3/SLC47A1/SLC66A1L/SLC22A2	6
MF	GO:0022836	gated channel activity	41/1368	341/18432	0.001521608	0.013571097	0.011327284	ITPR2/ABCC9/KCNJ8/KCNK7/TMEM150C/TMC6/GRIN1/CLIC3/P2RX3/CLCNKB/SCN4B/SCN4A/ANO9/NCS1/SLC17A3/CATSPER1/KCNG1/TMC3/KCNH2/KCNB1/CALHM3/CACNA1G/KCNT2/KCNH3/CNGA1/HTR1B/KCNF1/KCNE1/ANO1/GABRA3/P2RX5/TRPM3/CACNA1B/TMC4/SCN7A/HCN2/GRIN2A/MCOLN3/KCNK9/KCNG3/TRPM8	41
MF	GO:0016829	lyase activity	27/1368	199/18432	0.001690802	0.014945481	0.012474431	HSD17B4/EHHADH/CTH/ALAD/PCK1/ENO2/ETNPPL/PCK2/HTD2/CA9/ALDOB/HMGA2/ASL/GAD1/ACMSD/HDC/CA5A/ADCY10/CA2/CYP1A2/ENDOU/RNASE2/UROC1/ALOXE3/GLDC/SDS/DDC	27
MF	GO:1901505	carbohydrate derivative transmembrane transporter activity	11/1368	54/18432	0.001777876	0.015576078	0.013000767	SLC35D1/SLC25A25/SLC17A4/SLC25A42/SLC28A1/SLC22A1/SLC17A3/SLC17A2/SLC22A2/SLC17A1/MFSD2A	11
MF	GO:0019825	oxygen binding	9/1368	39/18432	0.001841545	0.01599236	0.013348222	CYP8B1/CYP3A4/CYP3A5/CYP2A7/HBA1/CYP2E1/TDO2/NGB/ALB	9
MF	GO:0015377	cation:chloride symporter activity	6/1368	20/18432	0.002587734	0.022277016	0.018593788	SLC6A1/SLC6A12/SLC22A1/SLC6A13/SLC18A2/SLC12A1	6
MF	GO:0015179	L-amino acid transmembrane transporter activity	12/1368	66/18432	0.003087172	0.026347413	0.021991195	SLC25A15/SLC38A4/SLC1A2/SLC7A2/SLC38A3/SLC1A5/SLC47A1/SLC66A1L/SLC25A18/SLC1A1/SLC22A2/SLC7A9	12
MF	GO:0004467	long-chain fatty acid-CoA ligase activity	5/1368	15/18432	0.003575305	0.030252579	0.025250691	ACSL1/SLC27A5/SLC27A2/ACSL5/ACSL6	5
MF	GO:0016747	acyltransferase activity, transferring groups other than amino-acyl groups	28/1368	221/18432	0.003836406	0.0321868	0.026865112	PAFAH1B3/SCP2/NAT14/GLYATL1/KAT2B/BAAT/ALAS1/ACSM5/ACSM2A/MOGAT1/CERS2/HTD2/SPHK1/NAT2/GPAM/ACSM2B/NAT8L/LPCAT3/GLYAT/ELOVL2/AANAT/GPAT3/MOGAT2/PNPLA3/CERS1/ACSM3/GLYATL3/NAT8B	28
MF	GO:0043225	ATPase-coupled inorganic anion transmembrane transporter activity	4/1368	10/18432	0.004410921	0.036695895	0.030628684	ABCC9/ABCC6/ABCC2/ABCC11	4
MF	GO:0032934	sterol binding	11/1368	61/18432	0.004825659	0.039811689	0.03322932	RORA/SCP2/INSIG1/TSPO/APOF/APOA5/STARD5/GRAMD1C/RORC/APOC3/PROM1	11
MF	GO:0005523	tropomyosin binding	5/1368	16/18432	0.004886125	0.039977384	0.03336762	S100A6/PYCARD/TNNT1/TMOD1/SMTNL2	5
MF	GO:0005125	cytokine activity	29/1368	237/18432	0.005418473	0.043969574	0.036699751	INHBC/LTB/CCL16/IL17B/CCL14/C5/GDF7/CD70/IL27/CNTF/TNFSF9/CXCL3/IFNL1/IFNL3/WNT10B/IL11/WNT8B/NODAL/GREM2/LIF/WNT10A/VSTM1/CCL23/CCL26/C17orf99/CXCL1/WNT6/WNT7B/BMP7	29
MF	GO:0016746	acyltransferase activity	30/1368	248/18432	0.005577927	0.044895512	0.037472597	PAFAH1B3/SCP2/NAT14/GLYATL1/KAT2B/BAAT/ALAS1/ACSM5/ACSM2A/MOGAT1/CERS2/HTD2/HMGCS1/SPHK1/HMGCS2/NAT2/GPAM/ACSM2B/NAT8L/LPCAT3/GLYAT/ELOVL2/AANAT/GPAT3/MOGAT2/PNPLA3/CERS1/ACSM3/GLYATL3/NAT8B	30
MF	GO:0016835	carbon-oxygen lyase activity	13/1368	80/18432	0.005783962	0.04617841	0.038543383	HSD17B4/EHHADH/ALAD/ENO2/ETNPPL/HTD2/CA9/HMGA2/CA5A/CA2/CYP1A2/UROC1/ALOXE3	13
MF	GO:0004030	aldehyde dehydrogenase [NAD(P)+] activity	5/1368	17/18432	0.00650453	0.049820508	0.041583305	ADH4/ALDH1A1/ALDH2/ALDH1L1/ALDH3B2	5
MF	GO:0005005	transmembrane-ephrin receptor activity	5/1368	17/18432	0.00650453	0.049820508	0.041583305	EFNA3/EPHA10/EPHB6/EPHB3/EPHA6	5
MF	GO:0005324	long-chain fatty acid transporter activity	5/1368	17/18432	0.00650453	0.049820508	0.041583305	SLC27A5/CD36/SLC27A2/SLC2A1/MFSD2A	5
MF	GO:0015556	C4-dicarboxylate transmembrane transporter activity	5/1368	17/18432	0.00650453	0.049820508	0.041583305	SLC25A30/SLC13A5/SLC1A5/SLC25A18/SLC1A1	5
MF	GO:0047676	arachidonate-CoA ligase activity	4/1368	11/18432	0.006527574	0.049820508	0.041583305	ACSL1/SLC27A2/ACSL5/ACSL6	4
MF	GO:0005310	dicarboxylic acid transmembrane transporter activity	7/1368	31/18432	0.006612912	0.049820508	0.041583305	SLC25A30/SLC13A5/ABCC2/SLC1A5/SLC25A18/SLC1A1/SLC26A5	7
MF	GO:0033764	steroid dehydrogenase activity, acting on the CH-OH group of donors, NAD or NADP as acceptor	7/1368	31/18432	0.006612912	0.049820508	0.041583305	HSD17B4/HSD17B6/SRD5A2/RDH5/AKR1C4/RDH16/HSD11B1	7
MF	GO:1901682	sulfur compound transmembrane transporter activity	10/1368	55/18432	0.006642734	0.049820508	0.041583305	ABCG2/SLC25A30/ABCC6/ABCC2/SLC1A2/SLC6A13/SLC1A1/SLC26A5/ABCC11/SLC7A9	10
