# Supplementary material for: Hepatitis B-related hepatocellular carcinoma: classification and prognostic model based on programmed cell death genes
Source: Front Immunol. 2024 May 10;15:1411161. doi: 10.3389/fimmu.2024.1411161 (PMC11116790; doi:10.3389/fimmu.2024.1411161)
Supplement: Supplementary file 2 [file DataSheet_2.zip › original data 4-6/4-cluster diff/cluster2 gene.xls]

BDH1
PKM
DMGDH
CCL16
SUGCT
SLC27A5
F12
MASP2
HMGCL
SARDH
ECI2
AC012358.2
CHMP4B
ACOX2
SERPINC1
RGN
APOC1
ACOT12
NCEH1
CA5A
UGT2B10
MAPRE1
AC026803.3
ARID3C
AIG1
ACSM2A
HAO1
STIMATE
PCK2
GLYATL1
HJV
PIPOX
BHMT2
HPR
HAAO
MST1
DHRS3
PRAP1
CDO1
PIGS
RTP3
TMEM220-AS1
FAH
ALDH7A1
ACTG1
AKR1C6P
THRB
LINC02028
FUOM
ACTB
AC137056.2
SLC38A3
TMSB4X
PANK1
DCXR
AC099329.2
NR1I3
ASPDH
CYB5A
ELF4
ACSM2B
RBP4
ADHFE1
PXMP2
BTD
PC
AZGP1P1
DAO
TTC38
S100A11
AC021146.9
ADH6
AMDHD1
NADK2
LDHD
SEC16B
CRYL1
SPP2
LINC02127
SLC2A2
PALMD
DHTKD1
TMEM51
HAGH
METTL7A
RBP5
TM7SF2
OCEL1
PLG
EHHADH
DHRS4L2
CYP4A22
AC087564.1
YWHAH
AC008549.1
KLF15
CYP27A1
CFHR2
F9
AL354872.1
ALDH2
MGST2
CFHR4
TMEM192
NFE2L3
ABCC6
CCL14
DECR1
GNAT1
AC021491.4
SLCO1B1
F13B
TRIM80P
CPN2
PFKFB1
HADH
ABHD14B
APOA5
ADH4
ADORA2A-AS1
GCSH
BPHL
DEPDC7
GPER1
ELL2
OTC
PROC
CCND2P1
ALDH5A1
SPDYC
LINC01485
TMC3-AS1
RCC2
SLC6A12
LECT2
ACAA1
ALDH6A1
DPYS
GLYCTK
TMEM53
FETUB
APOC2
ARG1
SEPTIN2
KCTD21
RNASE4
CPS1
APOC4-APOC2
PCCB
TMEM132A
HSD17B6
MAT1A
ADH1A
AQP9
PNPO
ITIH3
HPD
AL136419.1
SLC47A1
SLC25A42
ACOX1
CYP4F2
APOF
XYLB
KIAA2012
HYAL1
ANG
SLC25A15
AC087482.1
TM6SF2
TAGLN2
ACSM5
HNF4A-AS1
ORAI2
SLC10A1
ENTPD3-AS1
AC021074.3
ABAT
VASP
PHF7
DHRS4
QDPR
RBKS
KIF3C
ETNPPL
SFXN5
SLC10A5
MTSS1
TMSB10
ANO9
C3orf52
ZDHHC13
AGMO
HSD17B4
CYP4F3
ABHD6
COQ6
AP002026.1
TAT
F2
SC5D
UPB1
MASP1
TST
BCKDHB
ACADSB
PPARA
SLC25A6
POR
ABCG5
ADH1B
YWHAQ
METTL9
AGXT2
CLYBL
ALDH4A1
SLC25A20
Z99572.1
CHAD
PCTP
AZGP1
ATF7IP2
PKLR
ACBD4
AHSG
APOC3
PLEKHB2
PAH
REN
MFSD10
SLC66A2
ABCA6
SLC22A25
RNF145
TCAIM
LINC01127
GLYAT
LPA
SLFN13
C8A
HP
URAHP
DZIP1L
RNU1-70P
HPX
C6
SH3BGRL2
SLC6A1
RDH16
ASGR1
AKR1C4
AC087164.2
MLYCD
MGMT
LIMK1
PON3
ITIH1
IL27
SLC6A13
MLIP
AC244100.2
AC027688.1
CYP4A11
ALDH1L1-AS2
ABCB4
AC068631.1
ALDH1L1
DHRS1
SERPINA10
LMNB2
AC119674.1
ACKR2
DRAM1
GPT
ETFBKMT
CYP7A1
ETFB
GCDH
F10
SAR1B
AC027688.2
OSGIN1
ATN1
TMEM220
ACOT4
AGMAT
TPM4
AC016924.1
PEBP1
LPCAT4
CYP2J2
IYD
HMGN4
DCXR-DT
AGXT
MUC1
A1BG
LEPR
U91324.1
PFKFB3
LINC02637
IQGAP1
LINC01620
RIDA
SLC26A1
HACL1
ECT2
HSD17B8
ETFDH
KNG1
PEX11A
TTR
AADACP1
FUT4
DDI2
DBH-AS1
LPAR2
AC026765.3
LINC01344
AC010872.2
CMBL
BTNL9
AC007130.1
PCYT2
SLC39A6
FMO5
PLA2G12B
IFNGR2
MLXIPL
CTH
SLC1A2
CPB2
PTMA
AC008780.1
FTCDNL1
F5
TPPP2
AOC4P
AC009879.3
ESPN
LINC01816
ZPLD2P
AC007666.1
PROZ
FAM117B
GAMT
AC006329.1
AL160408.6
AC244100.3
AL023581.2
AC004862.1
SLC9B2
SVOP
DECR2
FZD1
ITGA3
CYP4F12
SLC25A18
CYP2U1-AS1
ITIH4
ENPP1
AC104472.4
THRB-AS1
RBP7
CDCP1
PRSS22
CD63
KLKB1
SLC34A1
SLC25A13
ANGPTL3
CRADD
MOGAT2
ACSF2
MOCS1
MIR122HG
SLC34A2
GRHPR
CDR2L
PECR
SELENBP1
LINC01277
GRIP1
ALDH8A1
EPHX1
ACOT13
B4GALT5
ITPR3
ERG28
ABCC11
APOM
CES2
AC112206.2
CERS4
HRG
SLCO1A2
KHK
MBL2
PRXL2A
NCAPD2
AC115619.1
AKR7L
SUOX
IGSF23
TMEM165
AC002401.3
CYP8B1
AADAC
SLC13A5
SLC25A10
HIBCH
ETFRF1
APOC1P1
DYRK2
ATOX1
AQP11
SLC16A11
SLC38A4
AC009166.3
NCK2
ADORA2A
LINC00467
CTSF
MSMO1
GPAM
UNC13D
SULT2A1
CAT
ZNF563
AL359715.3
TBX10
MYLIP
AFM
ZSCAN16-AS1
MCIDAS
ABCB11
SPRYD4
MMAB
NIBAN2
SH3BGRL3
C12orf75
ENPP7
AC104779.1
AC104211.1
TIPARP-AS1
IVD
FMO4
PEX11G
TBILA
AC092944.1
TFR2
SLC6A14
GMNC
CEP55
LEAP2
AL109933.5
PHYH
MCUB
AC003965.2
AP001880.2
CDH23
PDE3B
CCT8P1
SERPIND1
GYS2
C8B
EPHX2
RDH5
AC012313.3
C11orf54
HMGCS2
LINC02499
ABCG8
PLSCR1
LINC01270
TTC39C
FGFR1
GSTA7P
SCN4A
SEL1L3
AC012640.2
TMEM82
QSOX1
ADI1
AL158064.1
LRP8
CCL15
F7
SELENOO
C4BPB
SNORA59B
ECM2
PCK1
CTSE
AC083841.1
SOX5
PON1
FLNA
TNFAIP2
EVA1A
KCNJ8
AC084082.1
ZG16
CFHR3
ETNK2
ALDH7A1P1
CYP2C9
AC063919.1
GSTA1
DIO1
AL161668.4
AC009166.1
TLCD4
BHMT
ABCA9
HYKK
LRRC28
ITPR2
ACOT2
PACS1
ABCA8
STARD10
CRAT
TMEM51-AS1
PLXNA1
AL359232.1
SCRN1
ABCC1
AC073323.1
CBLN1
C6orf132
CD302
DMBX1
TUBB
TGM3
BOK
G6PC
LINC02037
AC244100.4
MTHFD1
PROM1
FGGY
LRRC2
F11
TTPA
LRRC3
SORD
CCDC38
FRRS1
GAS2
MIR325HG
QPRT
UGT2B27P
DLG3
ADRB2
GPD1
CLIC1
SLC27A2
HDAC6
PPP1R14C
MOGAT1
TTF2
RELT
TCTN2
MTARC1
GALT
ATP1B3
RHOV
S100A6
HIF1A
MTTP
SERPINA11
PLIN1
STBD1
AC116025.1
LINC02012
C2
FRMD5
G6PC3
TMTC2
SLC35F2
TRIM59
SYN3-AS1
LCN12
ADCY10
A1CF
AC119424.1
HDAC7
ASL
GS1-124K5.4
ASPHD2
HSDL2
UGT2B4
THBS4-AS1
PLP2
MPZL1
APOA1
DCAF16
EPHB6
MLLT3
MMP14
ZNF532
AL117382.2
SHANK3
ACY1
TAP1
AC133552.5
SLC7A9
TF
TTC36
LHPP
PGLYRP2
SLC17A3
FDX1
MCEE
AC079848.1
GSTA2
GPR161
PRELID3A
AC012313.9
RMDN2
MCM3
GLTPD2
AC008663.2
NFIA
IL6R-AS1
BNIP3
GIPR
PMEPA1
SRD5A2
LBX2-AS1
PLAUR
SMLR1
AC068338.2
FAR1
SOX4
DHRS12
INHBC
LPAL2
MPPED1
SHD
ABHD17C
RASGEF1A
IL17RC
AC024909.1
PPP1R18
AC006037.2
TECTB
SLC9A1
TM4SF5
ALDOB
FAM221B
AC005281.1
ACOT6
PLGLA
FZD2
ECHS1
DGAT2
ABCC2
NUDT7
LINC01093
PIGV
AC012313.10
TPBG
ASB4
TMPRSS6
LYPD6B
KLC4
AC012668.3
AC244230.2
SPRED1
MIR3197
SERPINH1
SLC30A10
PNMA1
AC005225.2
RARRES2
PLCD3
TEAD2
SFXN2
SLC22A1
AR
NBEAL2
FSCN1
PLIN5
AC036176.1
VSTM5
TMEM30A-DT
CPT2
HS1BP3-IT1
CHPT1
EPM2A
SLC22A7
CTBP2
LINC01767
PFKP
SLC22A10
SINHCAF
FBP1
SHF
FTCD
CYP2A6
CLDN14
TPRG1-AS1
SPINT1
AZGP1P2
CFL2
KANSL1-AS1
LINC01018
AC034243.1
CES3
FBXO31
SEC14L2
LINC01818
NR1I2
ENO2
C3P1
ADAM8
TCEA3
MYRIP
CES1
SLC22A3
MBOAT2
FGD6
AP006621.3
STK17A
TLCD3A
COL9A2
AC018695.8
UBASH3B
AC007114.1
MPST
YWHAZ
DDR1
AL139383.1
DSG1
DCAF11
TANGO6
AC002451.1
SLC25A47
CCDC74B
SEPSECS
GPRIN2
REEP4
RPS20P22
CPB2-AS1
NAA80
RAI1
RAB11B-AS1
CDHR5
RXRA
C11orf71
GPX8
ACSL6
AC005225.4
PLEKHA2
RORC
TOB1-AS1
HGD
SLC46A1
WNT7B
STAT1
CYP2D6
AL355303.2
INSIG1
SERPINF2
AP000445.1
AFMID
ESRP1
CTXND1
SRP14-AS1
TNFAIP6
AC091925.1
SMIM14
LAMB1
AL138847.2
FYB2
DBN1
GNMT
RAB42
AP001781.1
MST1P2
SHMT1
AL136116.3
ABCC6P2
CTTNBP2NL
B3GNT7
PHF19
CLDN15
LINC00574
ALDH3A2
DUSP4
ABR
AL139254.3
KLB
ARHGEF26-AS1
CYP3A43
AJ009632.2
THPO
CRYM
C3orf85
SMOC1
PSTK
AL391117.1
ASGR2
AC004066.1
LINC00113
LGALS9
ACSM5P1
MGAT5
MAPK13
ANXA5
SORBS2
OR2H2
VEPH1
CARD11
MAGIX
NBPF13P
DMRT2
WNK3
AVPI1
ACSL1
PTPRE
TGFBR3L
ALOX5
AKR7A3
SCCPDH
TNFRSF21
GFOD1
PTAFR
RUNX3-AS1
CYP4F11
PEMT
MARCKS
MSRB1
IDNK
AL139095.3
AL713868.1
EZR
SRP14P4
CNTRL
TAF1A-AS1
AL354953.1
FCHO1
TUBB6
MTND4P9
SLC51A
CA9
GGCTP1
AC007614.1
AC024361.2
RNF24
LINC01595
SETD9
AL359893.1
RUNDC3B
IRS1
AC007406.2
ARL4AP3
BAAT
CD36
HOXB9
SLC2A1
HOXB-AS4
MARCKSL1
SLC7A1
HLF
ACAA2
HNF4A
ARNT2
SELENOP
LINC01909
DPP4
SLC38A1
GABBR1
GLIS3
ECHDC2
PLAGL2
THNSL1
BHLHE41
LINC02453
IL6R
TMEM176B
CHST11
FHDC1
AC120042.1
AC005920.1
ITGB4
ARMCX2
IL20RA
RHCE
PPT1
C6orf201
RAVER1
IKBKE
AC022816.1
CEACAM1
SGPP2
AC136601.2
SLC1A5
FAXDC2
DHODH
SEMA4D
HCN4
FOXD1
AC073332.1
KIF23
HLA-DRA
LRCOL1
LAMA5
TMEM170B
AC051635.1
AC137056.1
TMEM176A
AC097358.2
AC106793.1
AL359915.1
LINC01702
TMEM183AP1
CTXN1
AC008592.4
SLCO2B1
ADAM17
LINC02766
BICD1
NUDT13
RAPGEF4
TSPAN15
PGM2L1
GALNT7
LAMP5
PYGL
EBP
AP001065.3
MTARC2
FOXI3
SHROOM1
AP006216.2
FHOD3
AC005476.2
GCLC
GSTZ1
PLIN3
RILP
PDK4
SCTR
PHLDB3
MYO3A
CES1P1
SDC2
AL034374.1
ORMDL3
MELTF
CPS1-IT1
PRODH2
AC020763.1
OIT3
FMNL2
AP001972.3
COBLL1
C19orf73
SPINDOC
ADGRF4
CLSPN
AC092329.4
IMMP2L
ZNF107
AC125807.2
SLC66A1L
AP003471.1
AP000812.4
COQ10A
AC007405.2
AL928921.1
AC133963.1
SLC2A4
APOBEC3C
GPM6B
FUT8
AC005520.2
LINC02259
SLC22A9
FBXL2
ADORA2B
CCDC160
CFHR5
AC006254.1
C8orf82
ITGB8
ABCG2
AC007262.2
AL133371.1
TUBA1C
ATP1A1
LINC00870
IMPDH1
SPHK1
PMAIP1
AL034417.4
LINC01283
STIMATE-MUSTN1
C1orf115
FZD7
LRRC3-DT
LINC02292
HSD11B1-AS1
CYP2B6
GPLD1
LINC00261
ADGRG7
PDE7A
ADAM9
FEN1
TUSC8
CYP3A4
AL355482.1
KRT80
ENTPD5
TRERF1
DHRS4L1
C8G
VWA8
CHN2
BANF1P2
TRIM55
PPP1R16A
MIR193BHG
ACMSD
SLC28A3
AMPD3
SLC17A4
AC119674.2
ROPN1B
SYK
AC016252.1
PROM2
ABCC9
IQCN
AC121758.2
SFXN3
C1orf116
AC080128.1
CHEK1
KCNH3
DTX3
FAM227A
FAM166C
LRRC77P
OSBPL10
CACNB1
MTND4P20
ODF2L
GCAT
AC092134.1
AKR1D1
LINC02029
PDP1
LAMC2
SHLD2P1
MTCL1
GMIP
EFNA5
PRKX
AC010197.2
AC137723.1
AC018647.1
ZNF827
ZNF860
SLC47A1P1
APOA2
AQP7
SPIB
STEAP4
CLSTN1
ELOA-AS1
RPS29P11
AC091393.2
LINC02362
LINC02166
CDK4
CRABP2
NUDT6
SIAH2-AS1
AC027682.6
LAMP3
DNMBP-AS1
LINC01554
TRIP13
ITLN2
ELOVL2-AS1
AL121992.3
SULT1A2
ASS1P1
LETM2
AC093001.2
CES1P2
SLC25A33
LINC02656
HIBADH
AL034417.2
KMO
INPP5J
BAK1
SIPA1L3
AC021205.3
N4BP2L1
MVK
ACSS3
RIPPLY1
AC018467.1
AL359715.1
GBA3
AL157756.1
TMPRSS13
GLS
ZG16B
AP000619.1
H2AX
SAPCD2
LINC02675
CPN1
LINC02608
DSG2
ABCC6P1
CIP2A
AC009974.1
LINC02814
AC106822.1
TRPV5
LINC01569
IQGAP2
GALM
AC007920.2
PSMC3IP
EPS8L1
ORC6
RNF217-AS1
PDK2
DDO
LAMA5-AS1
SLC6A6
TUBA1A
SALL1
GCSHP5
AC097639.1
SHOX2
NRL
HPN
B4GALT1-AS1
CD300LG
SLC17A1
AL355490.1
USH2A
AC010735.2
TMEM65
ALDH1A1
OSMR
ACAT1
SEMA4A
AC113414.1
KIF11
NQO2
RBBP8
WDR54
PAOX
ST6GAL1
TKFC
TRAPPC13P1
ANXA3
TMEM159
FBXO41
FRAS1
FBLIM1
AC133539.1
VIPR1
CHD3
BCAT1
STIL
MYBPC2
ADAM28
PIWIL4
UGT2B15
DNMT1
AP000253.1
IGSF3
GCSAM
SFRP5
LINC01564
PLPP5
RPSAP52
COL8A2
TRPM8
SNTB1
WDHD1
SLC17A2
ALKBH2
CADM1
AC008592.3
AC079360.1
CLEC3B
LRRC20
AC004233.2
ITIH5
LIF
PIMREG
AL161740.1
SPECC1
CCDC152
LINC02870
PHLDB1
SLC4A11
GPX3
SNORD3H
HK2
TRIP10
SMARCD3
HEATR4
JAG1
SLC35E4
AC104958.2
PAQR9-AS1
PAK5
HMGB3P22
KARS1P2
AC092268.1
ANKRD33B
OTULINL
AKT3
KIAA1549L
YBX3
PROS1
PPP4R4
TMEM150C
AC016074.2
LINC01621
F10-AS1
FAM81A
LINC02754
AL138889.1
HNMT
AASS
CXorf66
AL390879.1
APOH
DOK1
TMPRSS7
NT5DC1
CHRNE
SLC26A9
FAM20A
AL139317.5
SLC35F3
NAPRT
AC004241.5
GLRX
B4GALNT3
NECAB2
AC244100.1
IGFL2
FGA
SYNGR3
ABCA5
SMIM19
AC016705.2
ZNF469
SLC30A1
AL035409.2
CPA2
RPL39P40
GBGT1
RETSAT
AC110491.1
CDCA7
VIM
NGF-AS1
GPIHBP1
NUDT8
RCL1
AL352979.4
AL357141.1
GOLM1
CYBA
TES
GBP7
RAD54L
ABHD14A-ACY1
BARD1
E2F3
RABGAP1L-DT
RBL1
AC010501.2
AP000281.2
SLC25A30-AS1
VIM-AS1
NEURL3
PLK4
GOLGA7B
ACACB
TMDD1
ABHD14A
FBN2
UROC1
CNGA1
APOE
AL022328.4
ELOVL7
LYPD6
SOWAHB
A4GNT
STARD5
IER3
ORM2
OAF
MOV10L1
LINC00242
AC009560.1
NKILA
BNIP3P1
KIAA1671-AS1
GLOD5
FOXD3-AS1
TRIM46
FAR2
ARHGEF2
FGB
LRRC2-AS1
MPV17L
RAB11FIP5
WIPF1
LINC02447
ACADS
HMGA1
CDCA7L
LPCAT1
ARL4D
ALAS1
SULT1A1
ITIH2
CMTM8
DMRT1
HOMER3
TNFAIP8
GLIS2
AC090772.4
OTUD7A
IGFBP2
AC098487.1
CYP2C8
RNF144A
AP002387.1
PAPPA2
AC124798.1
AL109936.2
AC103702.2
AC024559.2
DNMT3L
SIGLEC10
SLC41A1
AL365259.1
AC026202.2
ITGA5
CLMN
PKIA
AC010336.2
HULC
SHPK
SLC28A1
AC007344.1
ALOXE3
KCTD21-AS1
HAPLN3
AC116362.1
WFDC10B
PBLD
SLC2A9
AL162726.3
AP001528.1
STK17B
CYP4V2
AGTR1
LINC01348
AP000943.3
SPATA12
LRRC37A4P
CXCL1
CYP2A7
IGF1R
MGST1
LRRIQ1
PITX1
APOB
AL139353.1
GPR84
AF127577.4
CASQ2
RN7SL236P
ZNF648
TLX1
LINC02352
MTND6P4
AC111182.2
UNC5B
VPS37D
UHRF1
TRPV6
FABP4
AC011591.1
AL354919.1
AP002381.2
RRS1-AS1
FMO3
AP003119.1
IFT57
AC087645.2
CCDC74A
ECHDC3
HLA-B
AC012065.2
RNU1-72P
AC011481.3
AC009159.3
LIPC
THORLNC
HELLPAR
AC011317.1
LINC00844
RAB31
AC092803.4
LINC02716
HID1
ERP27
EPHA6
LINC02363
ABHD1
F8
CPEB3
COL1A2
AC016866.3
SLC44A3-AS1
AQP7P1
TP53TG1
AL356490.1
MPDZ
LINC01714
LRRC75A
AC104461.1
ADGRG1
SHCBP1
COTL1
AC109782.1
AC239800.2
HSD17B7
UAP1L1
GCA
CTHRC1
PELI1
MFSD6
AC023509.3
ITGAV
AL592494.1
STK4-AS1
CDNF
GREB1
HLA-A
CEACAM7
NCAPH
GJA3
AL022345.4
MAN2A1-DT
GAS2L3
CCDC196
AL121758.1
GTSE1
GPT2
LIN7A
TRIM17
LYNX1-SLURP2
LINC00598
ZBTB16
CKMT2-AS1
MIR1915HG
CES5A
ARL4C
BARX2
GPC4
CLCN5
SOWAHA
LRRK1
HMCN2
AC036214.2
LINC00886
ACSL5
AC007608.3
THEM6
DNASE1L3
HASPIN
LINC00884
AC016727.1
AL445493.3
OBSCN
AC083902.1
BTBD16
MMUT
MEIS2
GPRC5B
FLJ42969
CRPPA
AC012640.4
RAB25
ANKRD24
ITGA7
KIF18A
TEAD4
AC097173.2
COL1A1
CLIP2
LRRC3B
TYRO3
KIF18B
MIR99AHG
AP003174.1
MMP9
NCR3LG1
HLA-DRB1
UBE2C
FGG
LINC01687
LINC02482
AP001636.3
AL354919.2
FKBP10
AC046185.3
AL133371.3
CREB3L1
CGAS
AC126614.1
AC004241.1
TUBA1B
COL3A1
PNMA2
CECR2
MAOA
KRT19
SYDE1
AP1G2
SLC25A36
LRRC49
SEC14L3
TANC2
SKIDA1
CLDN18
AF131215.6
AC018521.5
AC010148.1
ZNF385B
AC104123.1
AC234917.3
GPSM2
HSPB9
AC027243.1
UGT2B7
MLIP-AS1
CYP2D7
ATP6V0E2
MACIR
AC091057.1
DBH
MTHFS
HDAC9
AL391832.2
ALDH3B2
EPN3
MCM4
HDC
ACSS2
BACE2
IFI16
APLP1
DZIP1
RAET1L
AC092845.1
IFNB1
AMBP
TMEM52
METTL7B
PTGR1
LINC01385
RASSF8
AC025423.3
CCDC69
CKS2
ARHGDIB
LINC02078
ANXA10
AC063919.2
AC010894.1
NFKBIE
FGF5
FANCI
ASS1
CD74
STUM
SLC44A2
PTPN13
UXT-AS1
LINC01780
ACR
TGFA
PCNX2
LIMK2
LCAT
VANGL2
ARMC9
AC011346.1
AL356608.1
FOXF2
DHRS4-AS1
LINC00671
FAM171B
TACC3
ZNF93
MOGAT3
MIR2116
AL355303.1
NR1H4
SLC4A3
AL031123.5
ZNF711
PLAU
LINC01588
GPHN
KLHDC8A
MRC2
C16orf70
AQP7P3
PTGES
EPHB3
AC007535.1
AL451085.1
TCF15
MET
AC012150.1
LBH
AP000697.1
SERPINA4
LINGO4
ACAT2
GJB1
ACP3
RPL7L1P3
OXTR
UGT2B17
TCN1
AC099786.1
AC092650.1
NKAIN3
SLC16A3
FXYD1
PNPLA3
SCN4B
AC023051.1
VTCN1
AL162582.1
SPAG17
DMD
KRT17P8
CACNB3
TMCC2
AC083855.2
LINC01229
MMP7
CHAF1B
BORCS7
TTBK1
KLF12
AC108471.2
AL139288.1
NAGS
WNK2
GAS7
GAD2
AL031055.1
AL023755.1
AC016995.1
AC025627.1
BDNF-AS
NHS
TFAP2A
FAM245B
AC110790.1
CDC42EP1
ABCA10
LIPG
OPLAH
LINC01863
MYOF
SLC43A1
SLC2A6
NDUFA6-DT
NDRG2
FAM186B
SLC25A24
CGNL1
AC005280.1
UGT1A2P
PAQR9
MMP10
RNF152
TMEM200C
BNIP3P24
RANBP3L
CDC25B
SRC
AC006299.1
FN3K
ATP2C2
C18orf54
IDI1
AKAIN1
AC079061.1
FAXC
RNF125
LOXL2
DNER
ACTBL2
HIF1A-AS3
CKAP4
BAIAP3
RORA
IGDCC4
MNDA
ZDHHC8P1
B4GALNT4
CREB5
GSTA12P
AL161908.1
FOLH1B
TFPI
AC096996.2
TMC6
KIF2C
CDH6
CYP2B7P
TRPM1
FAM184A
KLC3
RB1-DT
SLC47A2
AC099329.1
CFAP251
BAIAP2
SOD2-OT1
SUMO1P1
AL022069.3
MIR3646
RAC2
CDC14B
PAPLN
AC005538.3
IFNL3P1
SORL1
UGT1A4
EIF4EBP3
MYCL
AC100805.1
KLF9
CCL15-CCL14
ARHGAP22
ANLN
LARP6
AP003119.2
PPP2R3A
CALML3-AS1
RAB6B
ZNF486
SPX
BMS1P10
ARHGEF38
KCNQ1
ATP2C2-AS1
LINC01558
CDS1
ANKS4B
AC009133.1
CENPF
TPX2
LINC00570
AC016925.3
AC007240.3
ALDH1L1-AS1
AP000355.1
AL139254.2
AC008035.1
LMX1B
EMILIN2
ARNTL2
FRAT1
SDHA
LINC01354
CHRNA6
CYP2E1
LINC00390
HSD17B13
AP006222.1
SLC7A7
ARMC3
PPP1R3G
HSBP1P2
ACSS1
AC104850.2
NPY4R2
ZNF738
HMGA2
ASF1B
LIMS2
RNF227
ASAP1
AC062029.1
OR12D1
LINC01151
FOLH1
MAD2L1
SLC35D1
MCM6
AC097063.1
XDH
LMF1
AC083900.1
THCAT158
AC012409.1
C4BPA
AL512274.1
ZBTB12
GTF2IRD1P1
GPR160
ALOX5AP
C11orf49
AC007391.3
AC006230.1
TOP2A
NRM
AC112721.1
AL161640.2
AC004156.1
TNC
AFAP1L2
THRSP
PLK1
PCAT7
ICA1L
AC139795.3
ADSS1
AMACR
AL033384.2
B3GALNT1
USP2-AS1
ERLNC1
SLC16A2
CARD9
AC231533.2
AC116348.1
KIRREL1
NUAK2
AC091812.1
ANXA6
MYBPC1
C1orf105
FGD3
BMERB1
RGS1
SLC26A8
AP000997.3
CXCR4
DEPDC1B
SIX3
PLEKHH2
POLQ
NXNL2
SPRED3
NEBL-AS1
AC023049.1
GALK1
BX470102.1
AL512408.1
B3GAT1-DT
OLFML3
ACADL
CA14
ORC1
MICAL1
SLC9A5
CCNJL
ALAD
BUB1B
MAOB
VKORC1
GAD1
CCL2
MGC32805
AC093523.1
DRP2
BLM
VWA8-AS1
AL591848.3
FANCD2
AL080248.1
SLC22A18
AP001528.2
MECOM
SCNN1D
LYNX1
AC019197.1
NRBP2
PAPSS2
SIM2
AC114341.1
AC004784.1
IZUMO4
PPFIA4
AC020937.1
GLUD1
PLPP2
AC023095.1
CD1A
NHLRC1
MYORG
MYBL2
MARK1
UGT1A1
AL133351.4
Z73420.1
PINK1
EMCN
AL135902.1
SERPINF1
POSTN
MCOLN3
NLGN1
HIPK1-AS1
LINC02015
SLC22A24
MPP2
ZC3HAV1L
ADRA2B
FAM83B
AP001042.1
GOLGA8M
AC006205.2
CERCAM
PDE4A
LGSN
Z97056.1
OSBPL10-AS1
ATP2B2
AC090844.2
AL355388.1
CFHR1
RAB26
OGDHL
RNU6-548P
RAVER2
SEMA3C
TRIM45
PRDM7
ATP8A2
NCMAP
SMIM2-AS1
CD14
AC008014.1
SPINT2
AC008273.1
ARHGEF26
AC040169.1
BICC1
AC141273.1
AC009879.4
C2orf27A
ACOT1
AC022613.2
RCOR2
COL6A3
APBA1
ANGPTL8
SLCO5A1
AC020978.4
LTB
AC106028.3
GALP
KIF26B
VWDE
LINC01719
AL355334.2
RACGAP1
SFTPA2
FTOP1
MMP1
FA2H
ICAM1
NEDD4
CLEC5A
AC112721.2
CRYZL2P
AC108860.2
DDC
AL450311.1
MORN3
TGFB2
GATM
ELOVL2
IL4I1
SULT1B1
PTHLH
SNORD88A
MROH8
APP
LGALS3BP
LINC01744
GFPT2
AP000344.2
AC114757.1
VEGFD
IAPP
HPSE
F3
AC022509.3
LHFPL3-AS2
LGALS1
DENND2D
EGLN3
TRIM47
CMTM3
CT75
DLGAP5
TIMP2
CDH17
ANGPTL6
ARHGAP31-AS1
TDGF1
MYOM1
MKI67
MTCO2P12
FJX1
C16orf96
AL135960.1
FABP1
PLEKHS1
SH2D3A
BICDL2
GGH
LRRC8B
FOXM1
FXYD5
SPOCD1
P3H4
ELOVL6
FLVCR2
AL445933.1
S100B
OSBPL3
SEPTIN4
EAF1-AS1
TTYH3
HSD11B1
PLPPR1
MX2
RAD51AP1
AC123023.1
ANXA4
GPR132
PHBP11
GACAT2
LGALS3
PRR11
AC005487.1
SERPINA6
DUOX1
LHFPL3
SPARC
AL021407.1
ADCY3
BNIP3P22
AC099508.2
PAK6
SMIM22
PRKAG2-AS1
HS3ST3B1
ANKRD13B
TMSB4XP8
MELTF-AS1
AC253536.2
AC008946.1
AC124944.1
CCDC106
AC025166.1
RAMP1
SHLD2P3
LINC00526
LIVAR
NUGGC
PMEL
CHST3
PLEKHB1
G3BP1P1
NCS1
AC005392.3
HYAL4
AKR1C2
MIR6783
AL049612.1
LINC02321
RPL3L
LINC00881
LINC02408
UPP2
HTR2A-AS1
NCMAP-DT
IRF2-DT
AC099509.1
AC069499.2
TRPM3
COL22A1
IL1B
NUBPL
LINC01619
AC097637.3
AC023906.4
AC005089.1
SCP2
Z97056.2
IFNLR1
P2RX3
LINC02685
CYP17A1
AC084262.1
CCND2
FCGBP
KIFC1
ZNF431
HOXB7
STRA6
OXER1
FMC1
MIR4483
AL035252.2
DMBT1
B3GALT5
ISYNA1
KHDC1
RASSF3
AC011379.2
PLEKHO1
LAPTM5
AC004832.5
CLTCL1
AL160408.3
TNFSF15
ADRA1A
FAM107A
CDC20
GREM2
AC091114.1
AL645728.2
AL162411.1
FOXD4
ABHD12B
WNT10A
SLC16A13
SPI1
AGRN
SLC39A5
ARHGEF17
CFH
ADGRB2
AC093512.2
ANXA2
TSKU
HLA-C
FANK1
PITPNM3
DLX4
AC109809.1
TACC1
GALNT3
AL353743.2
FAM99A
FITM1
AL079338.1
DEFB132
AC007613.1
SPATA45
AL049836.1
GINS1
AC090150.1
LINC02210
GPR155
LAMA1
CYP39A1
AP000864.1
FST
AL391832.4
AC011773.1
AC005076.1
AL731567.1
TRAF5
PLA2G4D
AL158166.2
LINC02542
C11orf65
LMNB1
AC103987.1
ARMCX1
GCNT1
RPL12P27
AC084262.2
TGFB1
RUNX1
LINC01778
AC005088.1
RAD51
AC008250.2
CEBPA
TMEM88
EMB
TMEM38A
AP001085.1
AOX3P
ITM2C
PLGLB1
TFDP1
TMEM158
SYBU
HS3ST5
SERPINA5
HEPACAM
AC138356.1
PRNP
NR3C2
IQCF1
AL359715.4
ALB
ARMCX6
RUBCNL
AC009269.4
ASIC4-AS1
ENPEP
AL138930.1
HMGB2
STPG3-AS1
ADH7
AC020779.2
CDCA8
ATP7B
PKD1L3
LRRC37A5P
MIR583HG
LINC02649
HS3ST1
AC137735.2
GSTP1
CBR1
UGT8
CDCA2
AC133550.1
GPR146
TACSTD2
AC008629.1
PLCB2-AS1
HAO2
AC074051.3
AC108210.1
OR2H5P
MIR187
PITX2
CBSL
AC005189.1
AC022973.1
CDC7
PTPRS
ST3GAL1
AL606752.1
TEX15
PRAMEF10
AC105105.2
WFDC13
CPA4
IL1RN
PARP8
PTGFRN
LINC00612
AC116351.1
AC026462.3
LINC01484
KIRREL1-IT1
ASS1P11
NTN1
ACNATP
GRAMD1A
LINC01132
CHST13
CDC45
LRG1
CCNB2
LINC01352
STK39
HAGHL
ASTN1
AC010641.1
CHST2
MIR196A1
ADAMTS9
AC131649.2
LINC02484
NRARP
MYLK2
GULP1
ZMYND12
XRCC2
SLC45A2
RNF182
PCSK6
MTCO1P27
AC009166.2
AURKB
GALR3
RNU2-25P
SPDYE12P
CRACD
CNTNAP3B
TICRR
MAFTRR
ASS1P13
OPRPN
S100A4
GLIPR2
MNX1
AL160269.1
CAPG
PIK3R1
ERRFI1
ZNF687-AS1
RHOBTB3
PTGDR2
PGLYRP4
RN7SL368P
FBXO24
IFNL3
AC104126.1
OSBPL7
CDK1
CAPN11
HLA-DPB1
KIF24
ZSWIM4
AL670729.3
CYP2C19
CST6
NAV2-AS4
B3GNT9
TCEAL9
FANCB
PRKAR2B
SLC5A5
SNPH
CES4A
LHFPL2
AC007568.1
PGLYRP3
TMC5
MCOLN2
NPTX1
TWIST1
AL590483.2
CHDH
ZNF888
KCNB1
BNIP5
CDHR3
AC112255.1
AC106876.1
NKX6-1
AC000111.2
AC020916.1
SSPN
TOR4A
NRSN2
GAL3ST4
AC022509.1
PRRX1
ZC3H11A
AC068707.1
AC080038.1
NKX3-2
AC034114.2
TFAP2E
MCHR1
AC010336.1
CXCL3
AC008280.2
DENND2C
ADRA1B
SHBG
AC008125.1
HUNK
GPC2
XRCC6P1
ZNF439
LINC02289
SLC6A8
GSTA8P
SIX2
ARHGAP11A
AC004466.2
AC099521.1
DNAAF4
SRD5A1
SPACA6
LINC01711
LINC02336
SPIRE1
AC106845.1
ANKRD18B
OTX2
AL590226.1
TOMM40P4
GAREM2
HMGB3P10
AC084121.2
AF131215.5
FMNL1
AL137002.2
BMP8A
C22orf23
NMU
ROR1
TAF4B
ACOXL
FTLP5
AP000331.1
CENPK
MACROD1
KIF20A
AC021086.1
LINC01625
GCHFR
LINC01146
ST6GALNAC4
AC025580.1
SORD2P
KIF28P
DUOX2
LINC02154
AC245407.2
ULBP3
AP003721.1
AC004241.2
AC013553.4
SOX9
PTPN14
EHMT2-AS1
CDC6
HPN-AS1
CASP16P
ZNF239
CCDC73
C4orf48
EIF1B-AS1
AC009084.2
AC093535.1
AC008619.1
AC005256.1
C2orf72
CD101
REEP6
AL021407.2
ADAMTSL3
CENPE
ADGRE5
ATP6V0CP4
ENO1
YTHDF3-AS1
TMEM72
SOWAHD
APCDD1L
OR7E91P
SH3RF2
THEM5
CUX2
INTS6L
ITGA2
VWA5B2
AC068492.1
JAK3
KCTD17
VSTM4
LINC01094
REPS2
AL021391.1
LYZL1
STAC2
LINC01993
PHC1
TMEM54
AC147055.1
AC092053.4
RNU4-23P
AKR1C8P
LINC02128
NXPH4
CD207
AC091043.1
CARMIL1
RNU6ATAC35P
MNX1-AS1
AC242426.2
AL020996.1
PRRX2
AC015813.4
GCOM1
AC107032.2
MELK
ESCO2
ADH5P4
C10orf143
RPL7AP34
HTRA3
FGL1
CCDC170
SPAAR
CD24
AP004609.3
AC010524.1
OR12D2
SNAP91
ZNF540
THBS4
NLRP2B
CALB2
GADD45G
GOLT1A
BNIP3P17
TLCD5
AC092944.3
AL357556.3
HLA-DQB2
TDRD15
AF131215.4
CISH
PDE5A
AL845331.1
AL109933.4
MIR194-2HG
AC062004.1
RGS17
AC009970.1
ALOX15P1
FTLP2
HMGCS1
SLC22A2
KLF5
ST3GAL6
NLRP6
MBOAT4
TEKT5
GLS2
AC063938.1
COL16A1
METRNL
ANGPTL4
AC002470.1
FOXN3-AS1
AC005077.4
LRRN1
ANOS1
AC022784.1
AC068506.1
CER1
SYT13
MOCOS
BLMH
AL021155.4
BECN2
AC011472.4
AC010203.2
AC012076.1
RTL8B
BCL9L
NCF2
AC010205.1
AL121972.1
TC2N
AL162595.2
IGF1
AC110813.1
AC108134.1
GGACT
DUOXA1
MDFI
TBX3
CCDC102A
GXYLT1P6
AC139718.1
SAXO1
CYP26B1
AC027031.2
TTC6
ADAM20P1
RAC3
AL162412.1
BOLA3-AS1
DHCR7
MCM2
H2AC2P
ATP5MC1P4
TPM3P9
AL133464.1
LINC00402
AC135352.1
SLC9A4
SHH
ULBP1
UBXN10
PIK3CD
LINC01549
LINC02198
PICART1
ASS1P3
SCN8A
ST3GAL6-AS1
LOXL1-AS1
GALNT15
AC008250.1
LINC01482
AL137781.1
XKR5
RPL22P12
ADIG
MPP3
AC021242.2
ACY3
SPP1
CALML6
MIR429
NUDT11
IL4
AC068286.1
LPAR1
TOX
SLFN11
PEBP1P2
AC130456.7
ACE2
KLHDC1
GPR176
SULT1E1
CCL26
CRIP3
LINC01786
ACTG1P25
NBEAP2
MTND1P14
GALNT5
CYP3A7
CTSLP2
ANKRD49P2
TM4SF1
VTI1BP4
AL391628.1
LINC01545
LINC02235
SSBP2
AL161645.1
AC092155.1
ENPP3
LDLRAD3
PAM
KCNIP1-AS1
SCD5
AC004825.2
AC009121.2
ANKRD22
GFRA2
AC073842.1
G6PD
MTND6P22
AL713852.1
SCIN
GRAMD4P3
AL360007.1
ANK1
AL121839.2
CENPA
MACC1
ONECUT2
HMGA1P8
ARL9
AL109809.1
LINC00939
CDH3
ITGB6
AC080129.1
AC016044.1
AC144831.1
OLIG3
EXTL3-AS1
AL713899.1
MST1R
LRFN1
COL5A1
CCNB1
AC020612.4
AC092053.3
LINC00842
SPATA41
CYP1A2
AC069528.1
MYEF2
CR381653.1
CHRNA4
MYRF
SLC25A30
OTX1
CCNI2
NAV2-AS5
CCDC168
AC010980.1
AC020907.5
AC010491.2
TIGD2
SYT16
AK4
AC009812.2
AC137936.2
AL354833.1
ZBTB2P1
LIMD2
LINC00460
LRRC1
LINC00639
DNM1
TROAP
UGT1A3
AC120036.3
LBX2
LGALS17A
ENDOD1
HAPLN1
AC009831.1
ESR1
TGFB3
ADAMTS12
AL033527.2
CLIC6
ADGRV1
NUF2
MIR4639
MTFR2
HDHD5-AS1
HELLS
SLC22A18AS
MMADHC-DT
AL161893.1
PRAC2
ADAMDEC1
CORO1A
CLCF1
ADH1C
CYP1A1
PBK
LINC01715
LHX1
FAM171A2
SLC16A12
GLT1D1
FAM72B
EGFL6
PSORS1C1
DAB1
UBE2T
TMEM272
PDZK1
ENPP5
AC012354.4
AC245100.5
AL512343.2
LINC01811
FMN1
CYP2A13
PRDM13
ZNF320
AC073413.1
SLC25A34
PIF1
ASPA
AC112777.1
FNDC5
ADORA2BP1
AL450384.2
RNU6-62P
MS4A15
PLIN4
LINC00900
SPATA17
ALDOA
ADAM22
P3H2
PACRG
CHST1
AC008674.1
KEL
CRB2
LNCAROD
ALKAL1
COL4A2
LINC02732
AMT
LINC01877
MIR4689
TNNT1
MIR4285
GSTA4
AC083906.5
HK1
OTP
KRTCAP3
CREB3L3
LINC01474
AC116345.1
TRMT112P4
NEU4
MTND5P1
RNU6-494P
AL359541.1
AC007182.1
AL356056.2
PPP1R32
TSPO
SEMA3E
ASB9P1
HNRNPA1P33
RTL8A
MTND5P11
AL136119.1
LINC02777
PAQR8
AL121944.1
AC099521.3
AC083967.1
VLDLR
GCH1
FAM83C
AC005828.6
GOLGA6A
AQP7P2
AL139424.3
AC124242.1
AC093536.1
C6orf223
AC005034.4
AC016682.1
XACT
AP003119.3
TMSB15B
ACTL6B
ISL2
CR936218.2
AC020658.4
TPRG1
SNAP25
OVOL2
OBP2A
AC025754.2
AC093829.1
CHST10
PMS2P5
AC027702.1
LIMCH1
OLFM4
SOX21
IGLV3-12
AC092573.1
TMOD4
RAX
AC002401.2
LINC00323
LGALS14
AC083906.3
RNA5SP535
LINC02036
CFI
BSN
AC138627.1
FP325332.1
BUB1
CDCA5
SAMD15
C1orf147
AL137003.1
ZNF737
TIMP1
OLFML2B
GK
HRCT1
PKP3
GJB3
MIR642A
TFCP2L1
L1CAM
ETV7
AL137139.2
AC004925.1
COL6A2
AL391095.2
LLCFC1
SLC39A8
RPL7P60
AL590096.1
SAMD9
HJURP
AC092436.3
SLC22A12
AL162727.2
AC024940.1
LAPTM4B
PGAM1P7
TESC
DPYSL3
HORMAD2
PLGLB2
SV2A
TMEM163
IGHVII-30-21
DLEC1
SLC8A3
KCNG3
SLFN12
EML6
IL18
CD24P4
UNC5B-AS1
LINC02026
GFRA1
AC018653.3
CD5L
GPR182
VWA2
RPSAP70
TLR2
SYT8
LINC00534
LINC00989
AL117327.1
KRBA1
ZDHHC1
RN7SL456P
WDR62
AL358976.1
LINC01012
AC079598.4
LDLRAD4-AS1
CALHM3
MAPK15
CHN2-AS1
AC090579.1
NAT2
AC104785.1
AL121772.2
SNX18P7
HCK
SCOC-AS1
SCARNA14
AC109454.3
SLC4A8
AL031658.1
AC104335.2
CCDC8
DLG2
SCN7A
HIF1A-AS1
RNU2-69P
PXDNL
WNT10B
AC090877.1
SEMA3G
C15orf48
AC007001.1
VN1R42P
AC135507.2
MIR200A
RNA5SP46
AC023983.1
TRAJ18
CR2
UCHL1
C11orf45
AOX1
LINC02225
CLRN1-AS1
MIR6865
CXCL8
AC018695.9
MNX1-AS2
AL160286.1
TMEM200A
RHOXF1P1
PHYHD1
CPED1
CDC37L1-DT
AKR1C5P
AF111167.2
TMPRSS9
TMED10P2
PDE2A
AK6P1
IL11
CRPPA-AS1
RGSL1
VEGFB
APCDD1
FAM189A1
LINC01831
AC068700.1
LINC01410
NLRP14
PAFAH1B3
FAM53A
OSBP2
AL449403.2
LINC02571
CCDC189
NCAPG
RAB38
ENO3
AC135068.10
DUOXA2
PLA2R1
MYO16
DMKN
AC007389.1
SMC4
AL033397.2
AL133284.1
AC138123.1
AC093898.1
PLEKHG4
AC008937.3
LINC01144
ITGAM
TYMS
IGFBP1
AP004247.2
NTNG2
LINC01639
CCNE1
IL21R
BCL11A
CYP2C18
KRT40
AC005486.1
TUBB3
CYB561
CSF1
OTOA
RTL6
MIR137HG
SLN
AC015660.4
CXCL5
RUNX2
AC136428.1
MYBPC3
NOTUM
MAMDC2-AS1
AC108050.1
CRYZL2P-SEC16B
USH1C
AL022316.1
MTCO1P11
MCM10
LINC01600
LINC02086
C2orf50
AC040168.1
RND1
PI3
DOCK9-AS1
AC123595.2
AC103760.1
A1BG-AS1
APOC4
NRBF2P6
LINC01214
AL645608.7
INHBA-AS1
PRKAG3
AC103719.1
ERCC6L
ASS1P9
SLC22A20P
C1orf94
NDC80
AL049839.2
AC093063.1
AC069120.1
FXNP2
COX4I2
AC061992.2
PTMAP3
AL161665.2
UNC79
GHR
CLLU1-AS1
ASCL5
RN7SKP275
LINC01293
FAM153A
LINC01854
AC008760.1
APOL5
AC009955.2
LINC01725
AC026362.2
AC019069.1
C1orf226
BEND6
AC010273.3
TRPM2
AL357507.1
TMC4
GAL3ST1
ZNF702P
ECT2L
AL359764.3
DKK4
AC144652.1
RUNDC3A
FAM167A
IGKV2D-26
AC004912.1
CD44
SPEG
SYNPR-AS1
RHOXF1P2
AC106782.4
MUC6
AQP7P4
NPY4R
AL008721.2
NXPH2
COL11A1
RNU1-153P
AOX2P
AL358113.1
RNU6-63P
AL132712.2
AC079598.1
PHKA2-AS1
KRT25
LRRC37A7P
AL022332.1
GPR63
DRD1
PKMYT1
IGLV7-35
MAP3K19
AP002852.1
AC025175.1
HMGN2P47
AP001783.1
RAB36
AC116337.4
RN7SL8P
AC007448.4
PRSS16
SNED1
SLC6A19
AL590133.1
RTL4
TMEM150B
RGS10
TTN-AS1
AC067817.2
LHX1-DT
CTSC
NTAN1P3
AC092675.1
CEACAM22P
PTGER4
CRHBP
C9
ADAMTS14
PYCARD
PDCL2
LINC01141
AC012640.3
AC254633.1
DAPP1
LCE2A
C17orf107
Z82217.1
LINC01252
SRL
PLXDC1
IDH1-AS1
AC079804.3
PLAC1
SLED1
SELENOM
SPINT1-AS1
SLC6A1-AS1
KIF15
AC005304.2
SLC38A5
FRMD7
AC092275.1
AMPH
ITGB2
PSORS1C2
ARNILA
AL359715.2
CDH11
TSPAN19
AL121672.2
MIR100HG
LINC01096
PCLO
AC122719.2
NCF1
AP001496.2
KIF4A
KCTD8
AL161910.1
VSNL1
AC122688.3
MARVELD1
TRIM36
TLR5
MAP3K21
AQP8
VCAN
ERICH3
AC128707.1
AL121827.1
LINC01428
HS3ST3A1
FAM110D
AC091179.1
AL391497.1
CYP3A7-CYP3A51P
FDCSP
AC011442.1
ZIK1
AC093702.1
AL118522.1
JPH1
MMP12
CCNO
KLHL32
STYK1
AC053503.1
EPB41L4B
CPNE7
MLF1
HOXB6
MICU3
CAVIN2
AC019205.1
CEBPA-DT
MYH14
AC026765.4
AC021594.1
KCNG1
HLA-DRB5
CCDC78
LSP1
AL109917.1
AC079949.1
AC004264.1
RASSF10-DT
ZNF280B
CTNND2
SAA4
AMTN
RPL34P22
GLIS1
AC068299.1
HTR3A
RNU4-42P
NTF4
MFAP3L
AC092802.4
SKA1
FP325317.1
LINC01124
LINC00535
RTL9
CR1L
KCNMB4
GCNT3
ORM1
SEMA6A
ESYT3
HSP90B2P
TCF23
E2F7
AC134043.2
LINC01730
AC024560.2
SNORD18
CTNNA3
TSACC
AC046158.1
ARRDC4
MFAP2
RIBC2
AL158801.3
SYT7
MROH2A
AC004593.1
ISCA2P1
AP001207.3
AC008894.3
AC020703.1
BX547991.1
AL031722.1
Z92544.1
ATP1A2
AC090921.1
MTND2P40
LINC01522
NKX2-8
AC016397.2
NECTIN4
AC233280.2
CDT1
AC069148.1
GDF7
NBL1
BOK-AS1
IRF6
C16orf95
ZNF14
LINC00504
AL158195.1
OLR1
MADCAM1
CNKSR1
TRPC1
AC010883.3
LINC02454
AMD1P4
FMOD
KREMEN2
RNA5SP18
HNRNPA1P22
FPR1
COPZ2
AL096706.1
RPL17P11
AL161663.2
EPCAM
KCNK15-AS1
AFAP1
AL845472.1
NEFL
AC104462.1
OR13A1
AL671883.1
LINC02212
AC005083.1
AC006064.2
AP000472.1
SFRP2
KCNQ3
CYP3A5
ISL1
AL929091.1
DDTL
MIR4645
MYO7A
MFSD6L
RN7SL825P
AL033380.1
AL512363.1
AL161645.2
C7orf31
EPHX4
MECOM-AS1
SP140
AC090340.1
NPTX2
CXCL6
AC099552.2
AC015987.1
C3orf80
WIF1
AC012417.1
OR2H1
ARHGEF38-IT1
STPG3
LINC02428
AC004067.1
CHRM3
GDPD4
GINS4
MS4A8
CASC15
ADORA1
AC048382.5
SOCS3
CD46P1
ANO4
LINC02538
IL2RG
AL033397.1
MIR4685
TFAP2A-AS1
LILRB5
TMEM61
SMILR
ADAM12
EHD4-AS1
UNC5A
AC012368.2
AC087045.2
AP001542.1
AP001107.9
PLPP4
APOBEC1
HES4
AC011447.7
LXN
LUNAR1
PBX4
NPNT
UNC93A
AC012073.1
WASIR2
CHML
PIK3C2G
AL137186.3
AC010261.1
CTSV
CTBP2P4
HNRNPA1P16
COBL
AL157373.2
MARCHF3
DGCR6
PKMP1
MIR4783
SRGAP1
AC025580.2
IL17REL
AC233723.1
CFAP20DC-AS1
AC097369.4
ZDBF2
CKAP2L
CTSLP3
CCDC136
ATXN2-AS
FOXO6
AC099552.1
FTLP3
RNU6-866P
RGS2
AL355096.1
LINC01847
SLC28A2
DEPDC1
CP
TMX2P1
AC136475.9
LINC01275
PAQR5
ZNF43
BIRC5
AC026191.1
C2orf78
AC023302.2
AC068631.3
BCL2L15
LINC02320
AC093838.2
AC239799.2
AC092718.1
RAB34
AC068228.3
MEX3A
AL390242.1
HLA-DQB1
USP2
AL353593.2
AC239801.1
LINC02547
RPL7AP2
AC005280.2
AC006270.1
NLGN3
SEPTIN4-AS1
AP002957.1
RLN2
SMIM10
FKBP9P1
C2orf81
AC011479.2
LINC02296
LINC02275
SMCO2
KRT18P34
GNE
AC003093.1
AC063962.1
AP000561.1
AC010615.1
AC006037.1
HMX3
CCDC9B
LINC00482
BNIP3P11
OSM
AC004704.1
AC060766.3
RNA5SP82
AL445423.1
AC244502.3
AL160313.1
AC005482.1
ILDR1
IGHV3-22
MTCO1P22
PRKN
FCGR1A
F11-AS1
GLI2
SLC6A15
S100A2
AC104653.2
AL033543.1
HOGA1
SBK1
PELI2
RHOT1P1
KLF7
TERB2
EIF2S2P2
HLA-DQA1
SPRY4-AS1
AC105206.2
AL672310.1
H4C11
GUCY2EP
CSF3R
AL359095.1
ZNF259P1
AC048344.4
AC003070.1
AL606970.3
AL445649.1
AC023983.2
LGI3
RGMB-AS1
UCA1
AL135999.3
AC079949.2
DTL
BX119927.1
IFI30
LINC02106
CDCA3
LINC01559
PLD4
MGAM2
AKR1C7P
AC104809.1
TRO
C2orf15
RGS4
TDRD5
AC084871.1
AL160171.1
AL356274.1
AC011586.2
AC023137.1
AC018695.6
RASA3
ARHGEF25
RGPD3
AL133405.1
GPR141
AC068987.2
AL592301.1
LINC02041
RAB37
CDRT15P4
AC009955.1
AC007663.1
RPL7AP22
AL135905.2
CD53
SLC9C1
NCCRP1
LINC02406
AC079089.1
LINC00866
AC024560.4
AC096719.1
LINC02351
CYBB
TRPC5
ENHO
AL356441.1
LGALS2
GRIN2A
AP000695.2
EFCAB12
AC091435.2
AC127024.2
AC002511.1
SPINK13
IL22RA1
AL031595.3
AC087477.1
AC061975.7
AC107385.2
AL390719.2
TRPC7
AP003400.1
ADGRE2
EXO1
TMEM169
AC008750.1
LCE1F
AC097532.3
RHCG
KRT27
UBE2QL1
KIF12
AC006539.1
AC134684.10
HECW2-AS1
AL603839.1
TLR10
MIR497HG
B3GALT1-AS1
AC079193.2
CDK5R2
AC040970.1
AC097709.1
KCCAT198
LINC01583
AC147055.3
MIR559
AL157366.1
ZNF525
LINC02640
AL359878.1
TENM3-AS1
SLC2A10
SYCP3
AC131025.1
AL592424.1
AC022509.2
GNB3
SP9
RAP1GAP2
HPCAL4
PFN2
SNRPFP4
AC016687.3
AC105021.1
AL133383.1
MIR6835
MTND6P21
PNPLA7
SGK2
RNU6-813P
GSTA5
SRGAP3-AS2
NEXN
AC008708.1
LRIG2-DT
LOXHD1
AC027243.2
LINC01900
RTN1
AC004522.2
LINC02193
RPL35AP2
AC010547.2
PRAMEF33
SNTG1
AL034422.1
AC006369.1
EPS15-AS1
CCNA2
AC005828.5
AC011388.1
RAB27B
HTT-AS
CFTR
TMEM212-AS1
IFNE
USP30-AS1
AC015911.4
SPACA4
CFAP300
COL10A1
C2CD4A
GATA3
SOX21-AS1
MIAT
SEPHS1P6
ZFHX4
ELFN1
AC138819.1
LINC01537
CELF2
ESPNP
H2BW3P
KDM8
AL109933.2
NLGN2
MYL3
CYP24A1
FUNDC2P4
AC004522.5
NLRP9P1
UBE2L4
AF064860.1
SPC25
RN7SL745P
AL034417.3
FGF21
DPH6-DT
KLHL29
PMS2P10
BCL2A1
AC007950.2
LINC01829
CCT6B
AC090159.1
VTN
ZWINT
CHST4
NPTXR
CEP126
SGO1-AS1
HNRNPA3P11
CRYAA
LGI2
KRT222
TLL2
IGFL3
AC108667.2
ZNF112
MISP
AC098656.1
ZIC2
AC011352.3
POLR3GP1
AC126365.1
CEACAM6
RAD51AP2
AC025031.3
AC133961.1
CYP46A1
SHISAL2A
RNU6-554P
AC027228.2
AL356317.1
CPP
LINC00240
ZIC5
VXN
AC009630.1
AC069499.1
RNU6-46P
FOXO6-AS1
SLC6A9
UGT3A1
EME1
AC107223.1
MAS1
JHY
AC125611.2
LPAR5
HOXA6
COLGALT2
OXCT1
ENTPD8
AF201337.1
RAB19
AC009407.1
AC006538.1
LINC01812
ZC2HC1A
RNU7-123P
AC073316.1
LINC02073
AC025580.3
PTPRO
ATP10B
AC108752.1
AC012442.2
SIK1B
BX537318.2
POF1B
OR7E96P
GTF2IP7
TPH1
NUPR1
DDX3P1
DOCK10
SLC41A2
AC016587.1
AL356310.1
PCDHGA11
AC011466.2
FOXA2
AL022162.1
LINC02718
CHRNA5
AL356108.1
C1QC
B3GALT5-AS1
GRHL2
AP000997.2
EGILA
ZNF90
RUFY4
AC023813.3
CFAP57
AP001652.1
SNORD92
AC069368.2
OR2I1P
GCKR
AC129803.1
MEAK7
AC106820.4
RAB9B
GRP
ADAP1
NEBL
NEURL1
TCF19
AL451069.3
AC092745.4
SDS
CFB
AL021308.1
AC244035.1
AC069257.2
GRM8
AC092071.1
AC008897.3
MAP1A
MIR6124
SCTR-AS1
AC243962.1
GCGR
STK26
AC004816.2
AC006994.1
FTLP17
CARD11-AS1
IQCA1-AS1
ATP6V1B1
PCDHGB8P
ST8SIA1
LINC02532
CLDND2
AC021744.1
LINC01659
CFAP45
LINC00265
AC005920.3
AL360013.3
RNU7-48P
AC118553.1
NAT8
AL449106.1
AL139385.1
AC113189.3
PTTG1
AC022387.2
AC111182.1
AC099667.1
LINC00607
MXRA5
AC092053.2
AL592429.2
LINC02655
AC021915.2
AC007529.2
AC007326.2
RN7SL477P
NANOGP6
GOLGA6B
LINC02381
AMIGO2
AC091806.1
AC126915.2
FAM169A
ZNF816
UVRAG-DT
ASAH2
LINC02651
SPIC
CHADL
AL132765.2
NRIP3
ITIH4-AS1
AL161629.1
TREML1
PAQR4
SLC25A25
WDR64
AL731533.2
SLC44A3
VIPR1-AS1
AC093382.1
NT5DC4
LINC00514
GDA
GPRC5A
GS1-24F4.2
LINC02288
MIR1268B
AL354824.2
PRSS30P
AC100791.3
BTG1P1
BGN
LINC00940
AC012651.1
LINC02671
ADCY7
RNASE2
GNG8
LRRC3C
DIAPH3
AL355802.2
ARSJ
C14orf132
KIF14
AL133370.1
PIP4P2
ZNF541
TMEM52B
TRPV4
AC092617.1
AC008840.1
RNA5SP174
SLC35D3
GCK
AL161640.1
RXRG
AP002433.2
STAB2
CD24P2
TMEM155
XPNPEP2
ANGPT4
AC003681.1
AS3MT
AC084864.1
LINC01754
GOLGA6D
CNBD2
RPS4XP5
BNIP3P27
E2F2
AF015720.1
SIRPAP1
AC004923.4
ABCB1
PCP4L1
AP003068.2
AC060766.6
GPR25
CD44-AS1
HLA-DOA
MAPRE1P2
PSMD7P1
AC011458.1
AC002094.5
LOXL1
AC004160.1
LMOD1
MIR29B2CHG
PPM1H
ARL14
TAT-AS1
SCGB2B2
OASL
ZFP3
NT5E
FAM72A
RNASE3
AC073127.1
AL031668.2
DAGLA
DLX6
AC112236.3
AC026356.1
AMN
SPACA6P-AS
HPCA
AL132642.1
AC092153.1
AC073358.1
AC026436.1
CYP2S1
AC108136.1
GLDC
AC007953.2
CYCSP11
AC022211.1
RASGRP1
AL360181.1
SDSL
AC245041.2
EN2
HSPA7
XKR6
AC105290.1
LINC02768
TMC1
AKAP6
MIR31HG
AADAT
AC093249.4
CCDC177
VN1R5
AC010487.2
PDXP
OSTN-AS1
SDR16C5
FOXL1
RAB3IL1
SLC12A1
AP002807.1
AL353600.1
AC015712.7
AP001053.1
LY6G6C
FBLN7
AC112715.1
FBLN1
LINC00111
ZKSCAN7-AS1
RAPH1
AC092484.1
RNA5SP530
AC004130.2
AC025271.4
RRM2P3
AC142384.1
AC122710.2
AC008738.6
NT5DC2
PAGE4
PRKAR1B-AS2
KCND2
CCDC187
U62631.1
AC025280.2
MYHAS
RN7SL851P
MTND5P10
LINC00470
AL359091.4
HES5
COL13A1
ASTN2-AS1
AC020558.1
AGR3
MTATP6P26
DPF1
LEMD1
RNF175
C5orf60
AC243562.1
AL353621.1
HOXB8
AC073321.1
HMGN1P13
AC124798.2
ACSM1
AC020907.4
PTGES3L
MIR499A
CASP5
RNASEH2A
FAM71D
KCNN4
ERVMER34-1
AC025627.2
ACOXL-AS1
RNU6-1025P
ANO2
ZNF28
PAX9
AL354979.1
FSTL1
AC007638.2
FMO2
INAVA
IGFL1
AC007991.2
LINC02528
AC006483.1
DNAJA4
DAAM2-AS1
ZNF296
AC026310.1
AC068831.6
APCS
AC116345.4
RNU6-915P
AL139275.2
CYP11A1
GYG2
GPR27
E2F1
ACVR1C
SCUBE3
LINC02261
AC005703.6
MIR3127
AC004083.1
AC005775.1
AL358852.1
DTX2P1-UPK3BP1-PMS2P11
ST6GALNAC5
P3H3
HNRNPKP5
MIR567
ZNRF3-AS1
MYO10
NOS1AP
C16orf74
MIR4261
CCL7
MIR181A2HG
SCUBE1
AC009171.2
AC004012.1
ALDH1L2
ZNF630
AL355922.4
CALHM6
CECR9
RNA5SP399
AL592164.2
GRIN2D
LRFN4
AC013248.1
LAMP5-AS1
AC114810.1
AC090912.2
PDE9A-AS1
RNU6-1098P
LINC02712
CMTM1
CLDN4
AL355312.5
AC005381.1
AC108727.1
SPACA7
SIX4
UBTFL10
LINC01145
EXOC3L4
TULP1
TP73-AS3
FOXL2NB
AL122023.1
SLCO4A1-AS1
FAM83A-AS1
AC040173.1
AP003307.1
HSD17B2
AL021154.1
DEFB131E
LINC00337
CENPI
CEACAM5
MAPT-IT1
PLSCR2
AC025165.1
ARPP21
AC012354.2
AC016735.1
SH2D2A
AC245033.2
AL136456.1
AL590652.1
ETV7-AS1
DUSP5P1
PRSS2
SETSIP
AC093520.2
LTBP1
SLC24A3
AC011447.2
AL078581.1
STK33
AL159169.2
LINC02177
SEMG1
FPGT-TNNI3K
ANTXR1
AC009163.7
ZNF280A
AL160286.2
RNU1-155P
AC069444.2
GPAT3
TMED3
MIR1284
LEXM
NOG
HAS2
C2CD4C
AKR1C1
AC005005.4
AL021940.1
AL035458.2
PLEKHG4B
ANKRD10-IT1
PGAP4
AP001029.1
ZNF880
AC067863.2
AC092943.2
AC008759.2
HOXB13
ZNF83
KCNJ4
RNU6-1152P
AL161725.2
CWH43
MMP2
AC023906.2
HELT
TAS2R31
CCDC158
AC136475.5
AC099786.2
RPS6KL1
LINC00923
FAM72D
FAM83F
AC018892.3
LRRIQ3
BMX
NEK2
AC084740.1
AC093840.1
HRH2
AL512625.3
ASS1P5
AC138904.1
FAM9B
AL356218.2
YBX2
ADARB2-AS1
LINC00592
AC037450.1
IL5
AL024497.1
RNU6-312P
AMD1P1
MIR4673
AL109615.3
PZP
SREBF2-AS1
FAM72C
HLA-DRB9
AC007953.1
FABP6
AC127526.5
EHF
AL445928.2
ARMCX3
AL161725.1
AC090192.1
AC073370.1
HGFAC
COL12A1
AL035706.1
AC105020.5
AC007204.1
LNX1-AS2
INSL3
ZSCAN31
AC010976.2
AC011239.1
KRT8P36
HLA-DQA2
FZD4-DT
MORN5
MIP
ULK4P3
AC099684.1
RN7SKP271
MIR4290HG
AANAT
FSCN2
RPS15AP9
TTK
FOXC1
MEIOB
SLC45A4
LINC01956
LINC01771
CHRNA9
FSTL3
PPP1R9A
PRSS1
TCP11
AP003108.5
NKAIN1
CXorf58
ASS1P7
HOXC4
ITGA2B
KCNS1
FCGR1CP
TTC39A
AC103843.1
ZNF488
LIPC-AS1
XYLT1
CBLN2
COX6B2
AC025164.1
AP001153.2
PLAGL1
C6orf99
ZNF714
C11orf97
COLCA2
SKA3
ACRV1
RN7SL684P
AC090164.4
TNFRSF11A
C15orf56
PSMD8P1
TACR3
AL512638.3
EFNA2
AC009054.1
AL732414.1
SUSD4
AP001267.3
AC078778.1
GTSE1-DT
NOS1
AC137630.1
FGF20
CRMP1
AL161669.3
ELAVL2
TMC3
AL445205.1
IQGAP3
TESMIN
AL353719.1
FMR1-AS1
PDGFRL
AL590822.1
TFPI2
PTK7
AC006042.2
CCR5AS
IGHV3-63
ASPG
LPAR3
CALML3
MIR1285-1
INHCAP
AC022973.4
AC087442.1
NCAM1
OR10Q1
SLC23A1
CD177P1
IGKV1OR2-6
RPL37P15
AL353572.1
AC068647.2
CHI3L2
EIF3KP1
ZFP42
PTP4A3
GRAMD2A
TMEM244
ZNF321P
CLRN2
SNHG4
LINC02490
AC007569.1
RENBP
COMETT
AC090164.3
CA3-AS1
CBX6
KYNU
LINC02388
SINHCAFP1
PRAMENP
TRAJ16
LINC01016
KLHL7-DT
AL133467.1
AC104073.4
AL138689.2
LHFPL5
LINC02709
RNA5SP154
VTRNA1-3
AC005695.1
SNORA70H
LINC01589
ZNF197-AS1
OBSCN-AS1
AC002074.1
MUC12-AS1
GOLGA8O
DSCAS
CKM
OR7E7P
TNIK
AL137230.1
LINC02866
PKMP4
VPS9D1-AS1
LINC01397
LINC01197
NUTM2HP
AL645733.1
CFAP100
AP004609.1
NECTIN4-AS1
C11orf53
AC093248.1
DDN
SYT15
AC002401.4
CYP4X1
LINC01985
AC117386.1
BX842568.3
MDK
AP003721.4
BPIFA2
AL442125.1
GLIPR1L2
AC098680.2
AC110609.1
AC103740.1
AL122018.1
SUGT1P4-STRA6LP
SLC9C2
AL121845.4
CCDC112
AC012158.1
AC035139.1
U62317.3
LIPJ
AC139491.1
AC129510.1
IGF2BP2
AL031587.1
RN7SL126P
AC021785.1
LIMS1-AS1
CCR5
TGM5
MTDHP1
HNF1B
AC004832.4
G6PC2
IL17RD
KRTAP5-6
LINC00840
MMP11
RASAL1
AC099795.1
SPART
AC113346.1
AL161729.4
ZNF582-AS1
CYP4F23P
DBNDD2
ZBTB20
SPACA1
AL133247.1
MIR199A1
TTLL6
NDP
AL356234.3
AC254562.2
ACOT11
AC084398.2
AC108463.1
S100A3
AL359538.1
DLX3
AL353693.1
BIRC3
FOXJ1
AC090772.1
AC007993.2
DPYSL5
KRT18P20
NME9
LINC01436
PIFO
AC092623.1
SYPL2
AL035653.1
TREM2
AC022167.3
AC060766.5
SHMT1P1
NYAP2
RNU6-1046P
COL6A1
SMKR1
PRR18
MIR589
MIR4671
ZPLD1
AC103591.2
AL138781.1
AC091045.1
AC005828.1
AC009319.1
FO681492.1
RNU6-485P
LRRN4
CENPM
LCN1
TUBA5P
FAM171A1
CHRM5
OR7E29P
FAM163A
LRRTM2
SULF1
DSC3
AC013268.3
HLA-DQB1-AS1
RN7SL515P
B4GALT4-AS1
PLAC8
FAM66A
AL049629.1
BNIP3P10
SLC7A13
DGKB
AC008758.4
MT1A
MYOD1
AC093675.1
AC096720.1
CFAP221
TNF
LINC00519
GNAT2
AL157385.1
C10orf82
AL078644.1
AC130456.3
PLTP
AC002558.1
AC005996.1
MMRN1
AC116609.1
AC005034.6
HTR1F
NEFH
CFAP70
RPS26P41
AC005730.3
RN7SL208P
PRSS33
AP001107.3
AL137798.1
AC113367.2
RNA5SP490
KCNK5
PRSS21
AC002456.1
KCNU1
AL845552.2
AL133346.1
SLC46A3
CREG2
AL139805.1
IL22RA2
CLDN10
AC079834.1
RNVU1-3
SEC24AP1
AP000289.1
FHP1
RAG1
HOXC6
ARSI
LHX5
FAM149A
PCSK1N
AC021242.1
TAS2R19
RN7SL510P
WFDC21P
LINC01593
AC007240.1
AC092802.1
RNU6-176P
PPP1R2P1
E2F8
LINC02421
AC232271.3
AC116021.1
CPNE9
PYY
AC131235.3
AL596247.1
AP000350.1
PIP5KL1
CRHR2
ESRP2
AC078881.1
AC026401.2
BX284668.5
CNTNAP3P2
AL390760.1
AC095050.1
SERPINE2
NRXN2-AS1
NSUN7
TREH
U91319.1
AC087650.1
CACNA1G
LRRN2
CNDP1
AL359881.1
FNDC11
AC105020.6
KF456110.1
AL118558.4
LINC01681
LY6E
KC877392.1
LINC02160
YBX3P1
MIR155HG
ZNF365
MIR6763
HOXC10
BMP8B
AC130456.4
AF064860.2
AC069503.5
AC112497.2
CDH10
MYZAP
LCT-AS1
DLG3-AS1
HCG14
FBN3
AC060764.1
AC018553.2
HSPA9P1
ANO7L1
TOP1P1
TAS2R2P
MIR4527HG
FOXG1
IGHV1OR21-1
AL031005.1
AC005383.1
SMIM11A
DEGS2
CAPZA3
PTGS1
AC092810.3
FRG2
LINC02688
AC092295.1
ABCA12
CCL24
AC005062.1
FSD2
SOX11
IGHV3OR16-9
AP002989.1
GOLGA2P7
ZNF32-AS2
LINC02612
SMUG1P1
DLEU2L
RPL7P51
LINC01123
GLI3
NPPB
AC009263.1
CACHD1
CMA1
AC103564.3
GSTA3
AKR7A2P2
ELL2P1
RHEBP2
LINC01479
CXXC4-AS1
AC078922.1
RN7SL73P
IGHJ2
HACD1
CCDC185
FAP
EGR2
KCNS3
MTND4P35
RDM1P5
SERPINA7
TMEM252
CACNG6
AL513218.1
AC108053.1
MYB
AC126773.4
AL445070.1
AC053503.4
AC013726.1
LINC00313
PYGO1
AP001107.4
PRLR
SLC22A15
MED28P1
CYB5AP3
RAB11FIP1
AP003390.1
AL121655.1
MTCYBP35
AC073934.1
MIR6503
KRT15
AL355864.1
AL139161.1
CYP1B1-AS1
ARFGEF3
CALHM1
NDST1-AS1
AC245291.3
AC023090.1
BX255925.2
AC112254.1
AL021408.1
AL132875.3
AC010904.2
NCBP2L
AC090152.1
AC093599.2
AP000696.1
PCYT1B
GULOP
ANXA8L1
AC067942.1
XAGE3
GIPC2
DPP4-DT
HOTAIR
AP002840.1
ZNF630-AS1
AL354740.1
AP001628.1
PPP1R1B
AC025030.1
DHRS2
RNA5SP469
AC007423.1
HOXC13-AS
AL354726.1
AC091906.1
ATOH8
AC091185.2
BCHE
AC120036.2
AC003986.2
AP000221.1
PRKAR2B-AS1
SMIM1
IGHV3-41
PLA2G2C
FOXI1
FAM81B
LINC00399
AP001469.2
PRG4
ERICH2
AC009065.2
CETN4P
SCARNA8
B3GNT8
MPRIPP1
AL359380.1
AC018804.1
CNKSR2
ASS1P14
PRUNE2
AC234917.1
AC005622.1
SPARCL1
KCNT1
AC012354.7
AURKAP2
EIF4A1P11
GRID2IP
IFNL1
ACSM6
CILP2
AC025176.1
PYCR1
NHLH2
RPS2P41
RNU6-299P
AC114271.1
AC117382.2
AC007938.3
AICDA
AC112206.3
RBBP8NL
AC022509.4
SRRM3
LINC00665
DIS3L2P1
CALR4P
AC098828.1
AC018865.2
AC008875.1
HOXC5
AC110285.6
AC007879.2
CRACR2B
AL121772.3
KRT17
CASC22
Z98884.1
LNCOC1
AP001626.1
MTCO1P39
SCAT2
WNT9A
AC090398.2
AC087477.4
AC012146.2
C1orf195
AC017000.1
AL161669.1
AF131215.7
XAGE2
PDCD1
AC013565.3
NINJ2
AC068389.1
APCDD1L-DT
FYTTD1P1
LINC02577
AC245369.21
HMGN2P46
PYCARD-AS1
IRAIN
TEX21P
LINC00654
TRNP1
AC009119.2
AC079779.2
FAM172BP
COL25A1
FOXD3
OR11Q1P
AL360219.1
MXRA8
AC137770.1
GRHL3
AL355377.3
DAW1
HK2P1
MSX2
HHATL
AC084879.1
HOXC11
AC072052.1
RPL12P25
RNF207-AS1
SALL4
TRIM67
CBX2
SIX3-AS1
AL358075.3
PAGE5
MBNL3
RNASE13
AC244093.5
GLB1L2
MIR200CHG
AL158071.3
MCEMP1
AC135977.1
FOXS1
INSM1
AC026356.2
AC069540.2
NANOGP7
FAM90A2P
AC124319.1
ADAMTS3
ELF2P1
CLCN1
RNU6-370P
AF228730.4
LRRC52
AC032011.1
OLFM2
AC106037.2
SNRPGP15
MIR4458HG
AC025162.2
KCNJ16
COPS5P2
BX324167.1
AL031848.2
ESPL1
AP000233.1
AL442125.2
AL161630.1
DGAT2L7P
AC013724.1
HAL
LINC00316
PSAT1
HLA-DPA1
WIPF3
TSHR
EPHA10
SH3YL1
AL031600.2
RNA5SP532
RPS18P1
JAKMIP2
IQCD
GLUD2
AK5
C1QTNF3
CFAP74
AC026458.1
SLC24A4
ACAN
HSD17B3-AS1
LINC02473
FCN2
AC108472.1
RNF43
VLDLR-AS1
AC008966.2
AC007422.1
HOXD11
BLACAT1
ADAMTS17
NEXN-AS1
AL139125.1
AC060766.4
LINC01480
LDOC1
KLF2P1
AC008105.3
AC016907.2
IGKJ4
SALL2
WDR38
AC011498.4
RNU6-1128P
AC105285.1
HOXB-AS3
ZNF826P
AC004771.4
RNA5SP155
SCN11A
H2AW
ZMAT4
SLIT2
AL441963.1
POC1B-GALNT4
FLJ16779
AC007406.1
SH2D7
LINC02489
AC107918.4
AC130324.2
AC243562.2
YWHAZP2
RPLP0P2
AC022915.2
TRBV10-1
SERPINA9
AC006435.2
CNIH3-AS2
DLL3
HMGB1P3
AL078590.2
AC021517.3
AL352984.1
IL9R
PLXNB3
NTN3
AL158211.5
AC091180.4
AC097375.1
LINC02340
AC074124.1
KIF26B-AS1
AC073517.1
LINC01635
GPR88
AC087633.2
ELOCP21
MIR571
AC023908.3
BEX3
AC009137.2
KPNA4P1
PRKG2
FCAMR
RN7SKP127
AL359704.2
MAB21L3
DISP2
FAM99B
AC005914.1
AC021660.4
AC016583.2
EVC2
H3-2
AL158166.1
FOXN1
ABCC4
LINC01341
RNA5SP528
AL355312.3
AC139256.1
SLAMF7
FNDC1
RFLNA
TPPP
AL121832.1
TUSC3
AL161935.3
FBXW10
NT5DC1P2
LINC00967
QRFP
ASTL
TMEM130
AC025171.4
HES7
AC093001.1
PLA2G4F
SNORD67
TENM3
FAHD2P1
CYP51A1-AS1
AC084782.3
RNU6-387P
LINC01894
AC002460.2
RASSF10
SNORC
VSIG8
GPR141BP
MTCYBP21
SAA1
LRRFIP1P1
AL132671.1
HLA-N
CXCL14
HOXA1
KRT18P63
AC239584.1
SLC7A2
AC093797.1
AC006557.1
ECI2-DT
HSF2BP
AC022296.3
RNU6-190P
AC127024.5
AC074117.2
PNCK
RNU6-1114P
Z99755.1
AL589745.1
PDILT
AL132709.8
ADGRL3
AC024940.5
ACAD11
LINC01977
AC116424.1
MTRNR2L6
AC099684.2
USP32P3
Z95114.4
COMP
CGREF1
CLMAT3
HMGB1P38
AL157400.2
VNN3
AC009053.2
COL5A3
AC120024.1
PPP1R14D
AC253576.2
YWHAZP3
ISLR
RNU6-419P
FNDC1-IT1
RNU6-880P
GAPT
UGT2B24P
CRYM-AS1
RNU4-89P
CIB2
HKDC1
OR10J6P
AC021321.1
AL022334.1
PHLDA2
LINC00158
AC007370.2
AC108463.2
AC118754.1
AC113404.1
RNU6-937P
PPP2R2C
MT1X
AL450467.1
AC098614.2
GC
CYS1
B4GALNT2
FAM160A1
BPIFA1
PRSS3P4
AC135050.4
SEZ6L2
AC092296.4
HORMAD2-AS1
RN7SL390P
AC137630.5
AL121929.2
GOT2P3
DPY19L2P4
RN7SKP22
PROS2P
TRAV12-1
LINC01276
GTF2IRD2P1
OR2C1
AC012433.2
AP001341.1
CCDC89
C1QTNF9
SNORD48
FAM78B-AS1
RNU4-48P
STK32A
LINC02776
AL355474.1
MTCO2P27
OTOF
AP000942.5
ZNF415
AC010969.1
AURKBP1
CIDEC
B3GNT5
CES5AP1
UGT1A9
RN7SL482P
VTRNA1-2
RYR1
MYO15A
SLC2A12
AC107959.3
AVPR1B
AC138430.1
DFFBP1
HLA-DRB6
AC012178.1
AL390066.2
AC089983.2
TKTL2
TAS2R46
WSCD2
AC090398.1
MIR221
PLA2G4A
AC009630.2
AC241377.3
RPL34-DT
ZDHHC11B
AL359510.1
CYP2A7P2
CD177
CAPN3
GATD3A
ZNF8-ERVK3-1
AL031963.2
BMP7
NPM1P9
AL035461.2
RNU4-5P
AC022973.3
AC037459.2
KRT4
CHEK2P2
SHLD2P2
FFAR2
LINC01978
AC000085.1
AC133644.2
FKBP14-AS1
TSPYL5
AL031666.1
AP001631.2
PELATON
EPB41L4A
TMEM30B
AC006504.3
AC114812.3
RNY4P19
TPT1P12
AC027544.1
AC090543.2
AL159169.1
HOXC13
AC019206.1
AC064807.4
AL133279.1
TEKT2
AC139149.1
IGKJ5
TRAV26-1
AL117382.1
AC078909.2
AL355480.3
ETV4
AC008739.2
AC007064.2
AC017104.1
AC104837.1
AC005229.1
ROR1-AS1
CAMK2A
AC007938.1
SNX31
AC147067.2
GBP5
AC106791.1
OGFR-AS1
LBP
GLYCTK-AS1
AC090004.2
SP5
HOMER2
TG
LRRC37A9P
AC006058.4
MTCO2P2
AL592211.1
AC010325.1
LINC02580
RAET1K
MTND2P12
AC018462.1
SFTA1P
AL031123.1
RPSAP71
AL357075.1
AC024937.2
MPRIP-AS1
WFDC2
RNA5SP284
AC103769.1
AL451127.2
AC112694.2
AC004923.1
TDGF1P3
CCDC33
C4BPAP1
ASPHD1
NUDT19P3
ADGRE3
AC100797.1
NUTM2B
AC073592.10
CLDN2
ALKAL2
SAA2
AC005899.2
TRAC
LINC02348
C6orf141
EPHB2
SNORA73
ALOX12P2
AC006357.1
FER1L4
AC134312.6
SLC7A3
C3orf20
AC004233.1
LINC00485
ATP10A
AC010991.1
KRT19P1
PEBP4
RPSAP5
RNU6-1147P
AL135924.2
LMOD2
MLIP-IT1
AC012613.2
NRG3
AC068790.5
BMPR1B
LINC02848
RN7SL192P
AC008537.3
VSTM1
AC007389.3
PNMA6A
RAMP3
AC061708.1
AC010198.2
LINC00494
RTKN2
AC245100.2
AC015818.3
KLF14
LINC00222
AL109955.1
PITPNM2-AS1
CSPG4BP
AC090907.3
MEP1B
IATPR
RP1
CD80
MN1
AL133247.2
SPTB
AC131212.1
CD70
AC008011.2
RPL26P9
AC026469.1
RNU7-154P
DNAH6
AL359834.1
AC092569.1
TNFRSF9
AC010333.1
TRGJP1
LINC00853
AC010872.1
AC104129.1
ADAM18
AP003068.4
MIR4537
AC018992.1
SNORA2C
OR11A1
AC099552.5
PCOLCE-AS1
AC021736.1
AC019294.1
JAKMIP2-AS1
MIR5094
AC010487.1
MTCYBP18
AC007666.2
AL138767.3
KRT6B
CYP4F10P
AC023302.1
AC007681.1
ENOX1
AC013451.2
DDN-AS1
AL133215.2
AL096678.1
AL132655.1
AP006285.1
ZDHHC19
HNF1A
CKBP1
AC024651.1
AC145098.1
AC127024.4
SHISA2
BPI
AC005081.1
TMSB10P1
AC104794.2
AP003498.2
H2BU1
AC022211.3
FAM216B
FAM222A-AS1
C5orf67
RHOH
LINC01971
RAB17
C19orf84
AACSP1
FAM90A1
AL033527.3
AC079385.3
MTDHP4
AL358334.4
ANK3-DT
SYN1
AC147055.4
USP43
NEUROG3
AL031666.2
LINC01415
AC145098.2
SLC2A9-AS1
C8orf88
UBE2NP1
RHBG
AC007298.1
AC092747.1
ANKS6
PCDHGC5
IFNL2
TDO2
PGM5
GPR173
GAP43
LINC01602
AL645608.3
AC019254.1
AL133419.1
UGT1A6
AC005336.1
AC096861.2
FAM225A
PRPH2
SNORA38B
SERF1A
AL591926.6
RPL18AP2
AL035079.1
APBA2
SNORD121B
AL133163.1
SRPK3
TUBA4B
AHNAK2
AC069209.2
B3GNT3
AP000346.2
AL162388.2
MAP9
LINC01561
RBM24
MAGEA5
FOXCUT
CDCA4P1
TRBV8-2
AC010332.1
RPL7AP64
IRS3P
AL355377.4
LINC01942
BX248415.1
DEFA9P
AQP6
AL158077.1
MROH7
BEST3
AL157400.3
ARL4AP2
IGKV2-26
AL139130.1
NMNAT2
GPR176-DT
MIR4479
AC009244.1
AC114947.1
SLC51B
ADD2
SEMA3B-AS1
LUM
AL353997.2
AL391832.1
HEPACAM2
AC090192.2
HS6ST2
CYP2T3P
AL049634.1
GLYATL3
CHORDC1P1
OR5V1
AF124730.1
IGHG1
PVALB
ERAS
SLC26A5
TRIM73
AC107886.1
AC068896.1
PGBD4P1
SPATA20P1
AC128709.1
SEPTIN14P4
AC010768.2
AC119150.1
LINC01899
LINC00636
MMP8
AC011377.1
TRAV24
THNSL2
VWCE
AL391152.1
SLITRK4
ZBED2
AC137695.2
AC060766.1
CA4
OR10J5
CBLN4
SELE
AC122713.2
RN7SL663P
AC092078.1
RNU6-151P
BAIAP2L2
AC019084.1
AC087683.1
AC087761.1
CHTF8P1
IL12A
IGLV3-21
RNA5SP468
AL162713.1
UBE2R2-AS1
LHB
MMP28
AL445487.1
AL592546.2
AL157937.1
AL135818.2
AL390961.2
AC243654.3
AC110792.4
GRM3
LRRC37A14P
DPF3
PACRG-AS1
AC136475.7
AC100823.1
AL451074.1
AC009236.1
AC244034.2
AL355102.4
AC016292.2
AL162293.1
LINC01638
BAK1P1
LINC02475
RN7SL798P
RNU6-1327P
Z97652.1
AC139530.1
PTGES2-AS1
MT1CP
RNU6-998P
AC124319.2
PITRM1-AS1
RPS28P5
AC079598.3
SLC22A11
TMEM100
IGLC2
CPEB2-DT
RNU6-810P
RNU4-29P
GGT6
MTND5P32
PHBP8
AC010623.1
EMILIN1
AP001636.1
SPOCK1
AC105389.2
AL390728.2
PROK1
AC008013.1
DDX11L10
CD3D
MIR222
AC022217.2
NXF5
CCNYL2
AC068880.4
AC092384.2
LIF-AS1
H2BP9
SLC12A8
LINC02575
EN1
FAM178B
AL596325.2
AC074131.1
AL356356.1
AL157395.1
DSTNP1
AC106865.1
AC127024.3
BX284613.1
CCDC13
CLDN11
AC023593.1
AP001775.2
AC007608.1
A2MP1
AL117335.1
DUX4L9
AC245884.4
LINC00525
SSTR3
AC026979.3
NAIPP3
SOX2
NXN
RNF39
CATSPER1
AC134312.5
AC003988.1
AC015802.6
NDUFA3P6
AL355073.2
CR392039.3
PDPN
UGT2B25P
EPHA5
ASXL3
KRT2
CLVS1
AC012456.1
CYP4F36P
AC015912.2
STK32B
DMRT3
TMPRSS3
RNA5SP247
DNAI3
AL354714.1
AC044860.2
PHEX
RNA5SP39
DSCAML1
TRMT9B
AL096865.1
GRIN1
IQCH
AC025627.3
KCNH2
KLK11
MIR6784
AP001029.2
PADI2
AC006115.2
HMX2
CSPG4P10
SLC38A11
MIR378D2HG
NR0B2
AC115285.1
SNORD62
ARHGEF10
LINC02576
CDC42BPG
AC005790.1
Z73429.1
LINC01106
SYCP2
PTGFR
LINC02611
AP000350.3
LINC01841
TTLL10
PDLIM4
IGKV2-28
IGHV3-35
GSTA6P
PSMD10P1
OR7E126P
AP001347.2
AL356364.1
AC245884.3
PANX2
MIR3939
SRARP
SNORA14A
RBPJL
C11orf72
CNTNAP5
KLK1
IGHEP2
GAGE10
AL158211.1
ENO1-AS1
PIANP
AL109976.1
BBOX1
RNU6-222P
AC078962.4
SYCE3
IGKC
IGKV6-21
AC243654.2
AC007342.8
AC084026.2
AC125611.1
AC066615.1
AC025244.1
AC145207.1
SEC14L6
PLCH2
AC093019.1
AL390728.3
TPSP2
LINC02056
SLIT3-AS2
MARCHF10
AC114971.1
AL845331.2
SSTR5
AL121938.1
AIM2
LINC02137
MRAP
KRTAP1-1
IGLV7-46
PAWRP1
ADRA2A
TAS2R43
AP3B2
AC104027.1
RRAD
C2CD4D-AS1
RN7SL535P
NKAIN4
CLMP
BTBD11
AC114798.1
AP002498.1
RPL39L
IGHV3-71
ASIC5
LRRC73
AC145207.7
RERGL
CLCNKB
AC068831.4
AC004846.2
SOX5-AS1
PRR5-ARHGAP8
AL022314.1
FAM201B
GPRIN1
AC004022.1
AC018445.6
TMPOP1
EPYC
AC099811.6
AC010998.3
AP003171.2
AC009495.3
AC020763.5
AC010280.1
MTIF2P1
NLRP2
AL929236.1
GOLGA6C
AC004160.2
LINC01476
AC010615.3
AC091185.1
BRI3P1
MSC
AC084375.1
TOMM40P2
AL023806.1
AC106786.1
AL157911.1
TPT1P9
NAGPA-AS1
AC245884.1
VGLL1
AP000911.1
AC099344.1
MIR6509
RN7SL478P
RNA5SP373
DUXAP4
AC104088.1
GALNT16
AC027801.5
MATN3
RNU6-526P
FADS6
AC018410.1
AC114760.2
RNU1-103P
LINC02872
SV2C
HNRNPA3P7
AL391422.2
ZBTB7C
AL136090.2
C1QL4
AC021752.1
AC022558.3
LINC01962
SNORD71
AC113370.1
AC112206.1
TPRG1LP1
AC040160.1
AC117394.2
RNU6-780P
GLIS3-AS1
LINC02708
RPL32P1
AGR2
AP005057.1
AC024145.1
AL110115.1
MTND2P9
TNFRSF18
RNU6-1223P
AC130371.2
LINC01843
PHF5CP
MANSC4
AC008957.1
LINC02679
IGHV3OR16-15
AC010424.1
AC091152.4
AC078820.2
TBCAP3
HOXC9
AC107373.2
HNRNPA1P28
TAS1R1
SLC16A10
IGLV1-44
IGF2BP3
TMOD1
AC010320.3
AC104581.3
IGLV2-34
AC023271.2
YWHAZP5
AL391845.1
LINC00173
AL353660.1
KIR3DX1
MYO1A
AL133517.1
AL096854.1
AREG
KLF7-IT1
IL2RA
MANCR
PRDM5
AF196972.1
DIRAS1
IGSF5
BRS3
MIR548O
AP006621.1
MRPL40P1
KISS1
AC026992.2
AL590560.4
AC022167.4
SLC5A1
PPIHP1
RFX4
AC016866.1
AC007688.1
AC022028.2
RCC2P3
ROR2
GATA2-AS1
FAM155B
IZUMO1
AC068338.3
TMSB15A
TNFRSF11B
CPXM1
NANOS1
CTCFL
AC104794.5
WWTR1-IT1
IGKV2-29
AC135050.7
SLC26A3
GALNT12
AC011458.2
AC005274.1
AC005387.2
PRAMEF11
EMILIN3
AC009690.2
CR392000.2
AP002373.1
LINC00907
AC004975.2
PIGUP1
ACSM3
AC036108.2
AC007686.4
AC109462.3
AC020913.2
LRRK2-DT
CCSER1
AL161756.3
TMSB4XP1
FRGCA
BLK
AC027237.4
PTMAP1
IGHV3-23
AC004540.1
ADCYAP1
PPARGC1A
ZNF66
HOXC-AS2
NME8
FAM3D-AS1
LINC01615
AL356608.3
IGKV3OR2-268
DCDC2
CYP26A1
CAPN6
MIR4644
ST14
MIR5697
IGBP1-AS2
PRR15
AC013701.2
AC068481.1
LINC01943
AC008687.4
AC080005.1
MTCO3P43
EMP2P1
RNU7-115P
AC092078.2
AC092757.2
PLAG1
AC005077.2
LINC01668
ZNF813
TRBV12-5
UPK3BL2
MPZ
AC011944.1
MIR548AN
CDKN1C
LY86-AS1
CRX
AC104335.1
DST-AS1
AC004466.1
AC073316.2
GLDCP1
AF038458.2
AC026740.1
AL162726.2
CCNA1
AC112206.4
NKD1
IGHV3-76
NCAN
MLPH
LIPH
RXFP4
AC010280.2
HMGN5
AC002511.2
AC114812.1
AC092919.2
AC098476.1
AC147055.2
HNF1A-AS1
AL118511.2
AL590560.3
RNA5SP450
ATP12A
ASLP1
HTR2A
AC012464.2
GREM1
RNU6-319P
LINC02811
LINGO1
LINC00513
MTCO1P40
SLC25A52
LINC01449
AC058791.1
IGLV3-30
IGKJ1
AL049539.1
AC022150.4
AC020612.3
AC078788.1
SCAT1
FUT7
IGLV5-48
AC090673.1
CYCSP19
RN7SKP239
AL161772.1
IL37
SH2D5
HNRNPA1P14
FCGR2C
LINC00319
PRR7-AS1
AC239859.5
LINC01929
FOXD4L1
RAP1AP
RASA4DP
ANKRD1
TRAV34
AKAP3
Z69733.1
AC104451.2
CHRNA2
AC090541.1
AC022165.1
AC016705.1
ADAD2
WLS
AC005759.1
AC046130.1
UTS2
TUBBP9
HES2
AL607028.1
H3P4
AC008069.1
DDIT4L
AC244452.1
LINC02724
AC138207.3
AC068888.2
AC018659.8
ZNF385D
XIAPP3
AC027807.2
TRAV38-1
AL160279.1
MIXL1
LINC02613
MIR4506
ASIP
CTTNBP2
AP000439.3
AC010974.1
AC023825.2
SNORA11
CNGB1
SLCO1B3-SLCO1B7
RNU1-132P
OR1F1
POLN
SHISA6
PRH2
LINC01090
AC068299.2
HLA-DPB2
OGN
AL354710.2
BX255925.4
IGHV4-80
CD300LB
AC116312.1
AC083843.1
AC078852.1
IL3
SLC5A2
AC010618.2
LINC01976
EBF4
LINC00865
FAM218A
PLA2G4E
LGI4
LHX3
SNORD62A
AC026458.2
AL133319.1
RN7SL569P
DDX25
HLX-AS1
LINC00167
AC022137.3
PRR36
HMGB3P5
CTSG
ARHGEF2-AS1
IGHV1-69
HOXB-AS2
CRTC3-AS1
IGFL2-AS1
POLRMTP1
TEX33
AL512590.3
AC120036.4
ALG1L7P
AKT3-IT1
C4orf17
AC020907.1
PTCSC2
MT1DP
AC020908.3
TRAPPC12-AS1
AC009927.1
AP005233.2
OR11H7
AC095032.1
AC099552.4
OR14J1
AL359091.2
AC137561.1
AC121757.2
LINC02586
LINC02565
RNU6-158P
DISC1FP1
AL021918.1
ABCC5-AS1
RPL7AP15
AC137695.1
TAS2R5
KRT8P39
TNFSF9
AL161431.1
NKPD1
AC015726.3
MIR378A
CXCL9
LINC00618
AC245100.3
KCNE1
LINC01488
TMEM97P1
RN7SL364P
PDXDC2P
AL121888.1
AL109741.1
AP003072.2
LINC00621
C1DP5
AC079949.3
KPNA7
AC021151.1
AC087639.1
SCGB1A1
DANT2
LINC02345
SLC44A4
UCP1
AC066616.2
IL17B
AC051619.4
AL590483.3
NTNG1
AL354833.2
MIR3117
RN7SL285P
RPL7L1P1
AP000977.1
CDC20B
LINC01226
AC087468.1
LINC02100
PLCH1
TMEM75
HSD17B14
RASSF9
LINC00839
AJ003147.2
COX6B1P4
AL355994.2
AL356056.1
AC097512.1
AC011447.6
AL118505.1
CPLX4
AC144836.1
SLC10A6
SLC9A2
BOLA2P3
CLEC6A
RERG-IT1
UGT2A1
ADGRL1
AP002812.3
IGLV3-9
AL606534.1
SHISA9
AC006008.1
AC121757.1
AL161640.3
HGC6.3
MEIG1
PGM5-AS1
AF233439.2
MINAR1
CYP4F26P
RPS3AP34
AL136114.1
AL449423.1
EFHC2
ALG14-AS1
BANF2
VSIG1
RN7SL552P
ASNS
AC027796.1
TENM1
AC026585.1
LINC02310
ERMN
LINC01607
AC007493.1
LINC00524
RNY4P37
CCDC195
THBS2
SAMD11
CTAGE10P
AC092953.2
MIR4668
FAM90A25P
ARMC4
KCNF1
AC098590.2
AC016027.5
G0S2
CT62
ADGRD1
MTRNR2L1
APBB1IP
AC004771.2
MIR4525
AC005865.2
PSMD10P2
LINC01524
ENDOU
FAM83E
AC011676.1
AC099494.2
TLX1NB
MIR194-1
PRSS12
SPATA46
DND1P1
CAPN13
PNMA8A
GALNTL6
AL009178.3
IGHV3-48
MIR3174
LYZ
AL592146.2
DEFA8P
SCG2
LINC01988
ST6GAL2
TFAP2A-AS2
PRELID1P5
DENND6A-DT
RN7SL806P
PFN1P2
MIR548P
AC099518.1
AC136624.3
AL157996.1
AC116428.1
ETV5-AS1
YAP1P1
AL157762.1
AC105101.2
RNU1-136P
AK4P2
RNF14P2
AC116914.1
AC005306.1
LINC02280
RNU6-287P
MTCO3P13
AL670729.2
TRAV20
S100A9
CYP2A7P1
SFTA2
AC067751.1
AC135584.1
IGHV1-24
CSNK1G2-AS1
APOA4
C4orf51
AL358176.1
AC104365.2
AC008945.2
SPTSSB
AC079926.1
RNU6-199P
EDA
LINC02418
AC134349.2
AL021978.1
NACAP8
AL023803.1
CRYAA2
AL034550.3
KRT17P5
AC112484.2
FBXW11P1
AC044840.1
KLHL10
EFCAB1
CASC19
AL360169.3
AL133153.1
FUNDC2P2
AGAP2-AS1
PRSS41
IGKV1OR10-1
PLBD1
AC068860.1
MSH2-OT1
AC092134.3
IGLV1-51
AL356417.2
AC012645.4
AC004870.2
SEZ6L
AC017076.1
RPLP1P13
ACER1
AL109933.1
TMEM232
AC073114.1
PSMC1P9
RNA5SP33
AC068533.2
IGLCOR22-1
PDCD6IPP1
TRBJ2-4
LINC01070
OACYLP
BSPRY
AL691482.3
RN7SL812P
PEF1-AS1
AC063977.1
HAVCR1
AP002755.1
AC006116.9
MCTP2
AC020891.2
AP003467.2
TAX1BP3
RPL34P6
TTLL2
AL162632.3
INHA
ASCL2
SPINK14
AL136961.1
MAST1
OLIG1
PRICKLE1
MIR548J
AC084876.2
RETN
RN7SL81P
FREM1
CACNA1F
GUSBP14
SNORA71B
Z73495.1
AC073592.2
AC104447.1
DHCR24-DT
Z93930.1
FAM95C
AF111169.3
SCD
BCYRN1
LINC01982
P2RX6
TSPEAR-AS1
ERVFRD-1
ADIPOR1P2
AL669970.1
HMGB2P1
AL139330.1
LINC02819
GRTP1-AS1
GPR62
AC120498.4
CSTL1
AC104088.3
LINC02405
KRT17P7
C5AR2
CD8A
CSRP3-AS1
ZNF468
HNRNPA1P53
EFCAB8
AL022318.2
IGHG4
SOX2-OT
RNA5SP25
LCE1C
LINC01979
AC078980.1
MIR3142HG
AL109806.1
AC016596.1
AC021945.1
SNORD41
PMS2P7
AC100849.2
PLAAT5
AP003469.2
AC010531.5
EPHA1
TFDP1P2
ERICH6
MTATP6P27
BAMBI
AC008894.2
AC000072.1
HMGB1P21
SLC13A3
AP000446.1
AL365318.1
SEC14L1P1
FNBP1P1
CYP4F22
LINC00244
GAPDHP37
LINC02829
ECRG4
TPT1P8
ALG1L11P
AC132825.1
AC131568.1
TMEM105
NARF-IT1
RNA5SP462
MIR4324
SSTR5-AS1
SYNC
TMEM26-AS1
AC023510.2
TRBV7-3
CBS
RNU6-761P
AC117461.1
DNAJB3
AC116049.1
HOXA-AS3
AP005901.1
BX470209.2
PIK3CD-AS2
AC008114.1
MIR6833
AC091564.5
BCAR4
CAMK1G
GRIN3B
AL645608.1
FGF7P8
AL035417.2
SPEF1
PAX8-AS1
TAS2R6P
AL161931.1
CALR3
AL078581.2
PAIP2B
AC020558.5
USP32P1
AC004596.1
STEAP1B
RBMS2P1
AC003002.2
TRAV18
CADPS
PRODH
FAM241B
ACTG1P15
SAP18P3
PANCR
AL359881.3
AC006942.1
DDX43
AL353726.2
PCDHGC3
IGHV1-69-2
AC025279.1
AL603839.4
AC009652.1
SINHCAFP2
AC136431.2
APOBEC3D
AC020636.1
LINC01571
AC010834.2
AC068790.3
AP000344.1
PCAT14
ABHD11-AS1
H3-4
AL159169.3
KLRC3
LINC00676
AADACL2-AS1
OR5AK4P
TRBJ1-3
SLC6A12-AS1
KRTAP10-6
KIRREL2
AC022733.1
ATOH1
AC024937.1
TCEAL5
DHH
AL513166.1
AL138789.1
MXRA5Y
AC060766.7
HORMAD1
IGLV1-47
MIR1295A
RPL21P40
AC000093.1
GPR82
SLC5A11
AL049839.3
KRT18P18
PFN3
AC012050.1
SSC5D
AC007319.1
AC108941.3
AC078850.1
AC135586.2
PRDM9
PPIAP25
BMPR1AP1
AJAP1
AL009178.1
FERMT1
AC103563.3
SLC4A10
AL592114.2
EVC
NKAPL
AC012254.4
AC018978.1
IGHVIII-38-1
KLK6
ANKRD18CP
SERPINB9P1
Z98742.3
HSPB3
AC011447.3
PRDM8
AL807742.1
AL669831.3
ECE1-AS1
AC010494.1
AC063977.6
LRRC36
C1GALT1C1L
