# Supplementary material for: Hepatitis B-related hepatocellular carcinoma: classification and prognostic model based on programmed cell death genes
Source: Front Immunol. 2024 May 10;15:1411161. doi: 10.3389/fimmu.2024.1411161 (PMC11116790; doi:10.3389/fimmu.2024.1411161)
Supplement: Supplementary file 2 [file DataSheet_2.zip › original data 4-6/4-cluster diff/cluster2-GO.xls]

ONTOLOGY	ID	Description	GeneRatio	BgRatio	pvalue	p.adjust	qvalue	geneID	Count
BP	GO:0044282	small molecule catabolic process	189/3159	385/18903	7.02E-50	4.35E-46	3.43E-46	PKM/HMGCL/SARDH/ECI2/ACOX2/AIG1/HAO1/PCK2/PIPOX/HAAO/CDO1/FAH/DCXR/ADHFE1/DAO/AMDHD1/LDHD/CRYL1/HAGH/EHHADH/CYP27A1/ALDH2/DECR1/HADH/ADH4/GCSH/OTC/ALDH5A1/ACAA1/ALDH6A1/GLYCTK/ARG1/PCCB/HSD17B6/MAT1A/HPD/ACOX1/CYP4F2/XYLB/ABAT/QDPR/RBKS/HSD17B4/CYP4F3/TAT/UPB1/TST/BCKDHB/ACADSB/PPARA/AGXT2/ALDH4A1/PAH/MLYCD/PON3/CYP4A11/ALDH1L1/GPT/ETFBKMT/CYP7A1/ETFB/GCDH/ACOT4/AGXT/RIDA/HACL1/ETFDH/FUT4/DECR2/C…	189
BP	GO:0016054	organic acid catabolic process	141/3159	247/18903	1.77E-47	5.49E-44	4.33E-44	HMGCL/SARDH/ECI2/ACOX2/AIG1/HAO1/PCK2/PIPOX/HAAO/CDO1/FAH/DCXR/ADHFE1/DAO/AMDHD1/LDHD/CRYL1/EHHADH/DECR1/HADH/GCSH/OTC/ALDH5A1/ACAA1/ALDH6A1/ARG1/PCCB/MAT1A/HPD/ACOX1/CYP4F2/XYLB/ABAT/QDPR/HSD17B4/CYP4F3/TAT/TST/BCKDHB/ACADSB/PPARA/AGXT2/ALDH4A1/PAH/MLYCD/PON3/CYP4A11/ALDH1L1/GPT/ETFBKMT/ETFB/GCDH/ACOT4/AGXT/RIDA/HACL1/ETFDH/DECR2/CYP4F12/ALDH8A1/HIBCH/SULT2A1/ABCB11/IVD/PHYH/PCK1/PON1/HYKK/CRAT/…	141
BP	GO:0046395	carboxylic acid catabolic process	138/3159	243/18903	4.00E-46	8.26E-43	6.51E-43	HMGCL/SARDH/ECI2/ACOX2/AIG1/HAO1/PCK2/PIPOX/HAAO/CDO1/FAH/DCXR/ADHFE1/DAO/AMDHD1/LDHD/CRYL1/EHHADH/DECR1/HADH/GCSH/OTC/ALDH5A1/ACAA1/ALDH6A1/ARG1/PCCB/MAT1A/HPD/ACOX1/CYP4F2/XYLB/ABAT/QDPR/HSD17B4/CYP4F3/TAT/BCKDHB/ACADSB/PPARA/AGXT2/ALDH4A1/PAH/MLYCD/PON3/CYP4A11/ALDH1L1/GPT/ETFBKMT/ETFB/GCDH/ACOT4/AGXT/RIDA/HACL1/ETFDH/DECR2/CYP4F12/ALDH8A1/HIBCH/SULT2A1/ABCB11/IVD/PHYH/PCK1/PON1/HYKK/CRAT/SORD…	138
BP	GO:0006631	fatty acid metabolic process	167/3159	400/18903	4.73E-33	7.34E-30	5.78E-30	SLC27A5/ECI2/ACOX2/RGN/APOC1/ACOT12/AIG1/ACSM2A/HAO1/PCK2/ACSM2B/CRYL1/EHHADH/CYP4A22/DECR1/HADH/APOA5/ADH4/ACAA1/APOC2/PCCB/ACOX1/CYP4F2/ACSM5/HSD17B4/CYP4F3/ABHD6/ACADSB/PPARA/POR/ACBD4/APOC3/AKR1C4/MLYCD/CYP4A11/ETFBKMT/CYP7A1/ETFB/GCDH/ACOT4/CYP2J2/HACL1/HSD17B8/ETFDH/MLXIPL/DECR2/CYP4F12/ANGPTL3/ACSF2/PECR/EPHX1/CES2/MSMO1/GPAM/ABCB11/IVD/FMO4/PHYH/PCK1/CYP2C9/GSTA1/ACOT2/CRAT/SLC27A2/APOA1/…	167
BP	GO:0006805	xenobiotic metabolic process	76/3159	118/18903	4.47E-31	5.55E-28	4.37E-28	NCEH1/ACSM2B/SLCO1B1/BPHL/ACAA1/CYP4F2/POR/GLYAT/PON3/CYP2J2/CMBL/FMO5/CYP4F12/EPHX1/CES2/AADAC/SULT2A1/ABCB11/FMO4/CYP2C9/GSTA1/ABCC1/GSTA2/ABCC2/SLC22A7/CYP2A6/CES3/NR1I2/RORC/CYP2D6/ACSL1/HNF4A/SLCO2B1/CYP2B6/CYP3A4/SULT1A2/UGT2B15/SULT1A1/CYP2C8/CYP2A7/CYP2D7/RORA/CYP2E1/VKORC1/UGT1A1/SULT1B1/GSTP1/CBR1/CYP2C19/CYP26B1/CYP3A7/CYP1A2/UGT1A3/CYP1A1/CYP2A13/GSTA4/NAT2/AOX1/CYP2C18/CYP3A5/GSTA5/C…	76
BP	GO:0009063	cellular amino acid catabolic process	72/3159	113/18903	4.55E-29	4.70E-26	3.71E-26	HMGCL/SARDH/PIPOX/HAAO/CDO1/FAH/ADHFE1/DAO/AMDHD1/GCSH/OTC/ALDH5A1/ALDH6A1/ARG1/MAT1A/HPD/ABAT/QDPR/TAT/BCKDHB/ACADSB/AGXT2/ALDH4A1/PAH/GPT/ETFB/AGXT/RIDA/ALDH8A1/HIBCH/IVD/HYKK/ECHS1/FTCD/HGD/AFMID/SHMT1/CRYM/GSTZ1/PRODH2/ACMSD/GCAT/HIBADH/KMO/GLS/DDO/ACAT1/HNMT/AASS/UROC1/GPT2/HDC/GAD2/GAD1/GLUD1/IL4I1/GLS2/BLMH/ASPA/AMT/HOGA1/SDS/GLDC/SDSL/AADAT/NOS1/KYNU/HAL/GLUD2/TDO2/CBS/PRODH	72
BP	GO:0009410	response to xenobiotic stimulus	167/3159	432/18903	2.35E-28	2.09E-25	1.64E-25	NCEH1/ACSM2B/ABCC6/SLCO1B1/HADH/BPHL/OTC/ACAA1/ARG1/CPS1/CYP4F2/SLC10A1/ABAT/POR/ABCG5/REN/GLYAT/MGMT/PON3/CYP2J2/CMBL/FMO5/SLC1A2/CPB2/FZD1/ITGA3/CYP4F12/SLC34A1/EPHX1/CES2/AADAC/ADORA2A/SULT2A1/CAT/ABCB11/FMO4/HMGCS2/ABCG8/LRP8/CYP2C9/GSTA1/ABCC1/SORD/GSTA2/SRD5A2/ABCC2/SLC22A7/FBP1/CYP2A6/CES3/NR1I2/ENO2/RORC/STAT1/CYP2D6/ACSL1/CA9/HNF4A/SLCO2B1/ADAM17/GCLC/ATP1A1/CYP2B6/GPLD1/CYP3A4/APOA2/CDK…	167
BP	GO:1901605	alpha-amino acid metabolic process	102/3159	205/18903	5.48E-28	4.25E-25	3.35E-25	HMGCL/SARDH/HAO1/GLYATL1/PIPOX/BHMT2/HAAO/CDO1/FAH/ADHFE1/DAO/AMDHD1/GCSH/OTC/ALDH5A1/ALDH6A1/ARG1/CPS1/MAT1A/HPD/QDPR/TAT/TST/ACADSB/AGXT2/ALDH4A1/PAH/GLYAT/GPT/GCDH/AGMAT/IYD/AGXT/RIDA/CTH/SLC25A13/ALDH8A1/HIBCH/IVD/ADI1/BHMT/HYKK/MTHFD1/ASL/TTC36/FTCD/MPST/HGD/AFMID/GNMT/SHMT1/CRYM/BAAT/HNF4A/SLC38A1/GCLC/GSTZ1/PRODH2/ACMSD/GCAT/HIBADH/KMO/GLS/DDO/ACAT1/BCAT1/AASS/UROC1/GPT2/MMUT/MTHFS/ASS1/NR…	102
BP	GO:0071466	cellular response to xenobiotic stimulus	93/3159	183/18903	1.62E-26	1.12E-23	8.81E-24	NCEH1/ACSM2B/SLCO1B1/BPHL/ACAA1/CYP4F2/SLC10A1/POR/REN/GLYAT/PON3/CYP2J2/CMBL/FMO5/CYP4F12/EPHX1/CES2/AADAC/SULT2A1/ABCB11/FMO4/CYP2C9/GSTA1/ABCC1/GSTA2/ABCC2/SLC22A7/FBP1/CYP2A6/CES3/NR1I2/RORC/CYP2D6/ACSL1/HNF4A/SLCO2B1/CYP2B6/GPLD1/CYP3A4/SULT1A2/UGT2B15/SULT1A1/CYP2C8/CYP2A7/CYP2D7/RORA/KCNQ1/CYP2E1/CXCR4/VKORC1/UGT1A1/PDE4A/DDC/SULT1B1/IL1B/PRNP/GSTP1/CBR1/CYP2C19/CYP26B1/CYP3A7/CYP1A2/UGT1A…	93
BP	GO:1901606	alpha-amino acid catabolic process	62/3159	95/18903	4.55E-26	2.82E-23	2.22E-23	HMGCL/SARDH/PIPOX/HAAO/CDO1/FAH/ADHFE1/DAO/GCSH/OTC/ALDH6A1/ARG1/MAT1A/HPD/QDPR/TAT/ACADSB/AGXT2/ALDH4A1/PAH/GPT/AGXT/RIDA/ALDH8A1/HIBCH/IVD/HYKK/HGD/AFMID/SHMT1/CRYM/GSTZ1/PRODH2/ACMSD/GCAT/HIBADH/KMO/GLS/DDO/ACAT1/AASS/GPT2/GAD2/GAD1/GLUD1/IL4I1/GLS2/BLMH/ASPA/AMT/HOGA1/SDS/GLDC/SDSL/AADAT/NOS1/KYNU/GLUD2/TDO2/THNSL2/CBS/PRODH	62
BP	GO:0008202	steroid metabolic process	130/3159	323/18903	3.42E-24	1.93E-21	1.52E-21	BDH1/SLC27A5/APOC1/UGT2B10/TM7SF2/YWHAH/CYP27A1/APOA5/ACAA1/HSD17B6/APOF/DHRS4/HSD17B4/SC5D/POR/RDH16/AKR1C4/CYP7A1/LEPR/HSD17B8/FMO5/ANGPTL3/ERG28/CYP8B1/MSMO1/SULT2A1/CAT/ABCB11/EPHX2/RDH5/HMGCS2/PON1/CYP2C9/SLC27A2/UGT2B4/APOA1/FDX1/SRD5A2/DGAT2/CYP2A6/SEC14L2/NR1I2/CES1/RORC/CYP2D6/INSIG1/CYP3A43/BAAT/ACAA2/FAXDC2/EBP/ATP1A1/CYP2B6/CYP3A4/AKR1D1/APOA2/SULT1A2/MVK/UGT2B15/ABCA5/APOE/SULT1A1/CY…	130
BP	GO:0006520	cellular amino acid metabolic process	118/3159	289/18903	1.07E-22	5.53E-20	4.36E-20	HMGCL/SARDH/HAO1/GLYATL1/PIPOX/BHMT2/HAAO/CDO1/FAH/ADHFE1/DAO/AMDHD1/GCSH/BPHL/OTC/ALDH5A1/ALDH6A1/ARG1/CPS1/PCCB/MAT1A/HPD/ABAT/QDPR/TAT/UPB1/TST/BCKDHB/ACADSB/AGXT2/ALDH4A1/PAH/GLYAT/GPT/ETFB/GCDH/AGMAT/IYD/AGXT/RIDA/CTH/SLC25A13/ALDH8A1/HIBCH/IVD/ADI1/DIO1/BHMT/HYKK/MTHFD1/ASL/ACY1/TTC36/ECHS1/FTCD/MPST/HGD/AFMID/GNMT/SHMT1/CRYM/BAAT/HNF4A/SLC38A1/GCLC/GSTZ1/PRODH2/ACMSD/GCAT/HIBADH/KMO/GLS/DD…	118
BP	GO:0016042	lipid catabolic process	130/3159	336/18903	2.33E-22	1.11E-19	8.78E-20	ECI2/ACOX2/APOC1/NCEH1/AIG1/HAO1/PCK2/EHHADH/YWHAH/CYP27A1/MGST2/DECR1/HADH/APOA5/ACAA1/APOC2/CPS1/PCCB/HSD17B6/ACOX1/CYP4F2/HSD17B4/CYP4F3/ABHD6/PPARA/APOC3/MLYCD/CYP4A11/ETFBKMT/CYP7A1/ETFB/GCDH/HACL1/ETFDH/PLA2G12B/DECR2/CYP4F12/ANGPTL3/AADAC/SULT2A1/ABCB11/ENPP7/IVD/PHYH/PDE3B/PCK1/CRAT/SLC27A2/PLIN1/APOA1/MCEE/SRD5A2/ECHS1/NUDT7/RARRES2/PLCD3/PLIN5/CPT2/CES1/CYP4F11/IRS1/ACAA2/ECHDC2/PPT1/LR…	130
BP	GO:0015711	organic anion transport	139/3159	372/18903	3.74E-22	1.66E-19	1.31E-19	SLC27A5/SLC38A3/SLC2A2/ABCC6/SLCO1B1/SLC6A12/ARG1/AQP9/SLC47A1/SLC25A42/CYP4F2/SLC25A15/SLC10A1/ABAT/SFXN5/SLC10A5/SLC25A6/MFSD10/SLC22A25/SLC6A1/AKR1C4/SLC6A13/CYP4A11/ABCB4/CYP7A1/AGXT/SLC26A1/PLA2G12B/SLC1A2/SLC25A18/SLC25A13/ABCC11/SLCO1A2/SLC13A5/SLC25A10/SLC16A11/SLC38A4/ADORA2A/ABCB11/SLC6A14/ABCC1/MTTP/SLC7A9/SLC17A3/GLTPD2/ABCC2/SFXN2/SLC22A7/SLC22A10/CES1/SLC22A3/SLC46A1/SLC51A/CD36/SLC…	139
BP	GO:0016053	organic acid biosynthetic process	127/3159	328/18903	6.64E-22	2.75E-19	2.16E-19	SLC27A5/RGN/APOC1/ACSM2A/HAO1/BHMT2/HAAO/CDO1/ACSM2B/CYP4A22/CYP27A1/MGST2/APOA5/OTC/APOC2/CPS1/ACSM5/ABAT/UPB1/AGXT2/PKLR/APOC3/PAH/AKR1C4/MLYCD/CYP4A11/CYP7A1/ACOT4/AGXT/HSD17B8/MLXIPL/CTH/GAMT/DECR2/PECR/ALDH8A1/CYP8B1/ABCB11/ADI1/CYP2C9/BHMT/MTHFD1/SLC27A2/ASL/APOA1/CES1/CYP2D6/INSIG1/SHMT1/ALOX5/CYP4F11/BAAT/SLC38A1/CEACAM1/PDK4/CYP3A4/ACMSD/SYK/AKR1D1/CRABP2/KMO/GLS/ALDH1A1/BCAT1/AASS/ACACB…	127
BP	GO:0046394	carboxylic acid biosynthetic process	126/3159	326/18903	1.16E-21	4.26E-19	3.35E-19	SLC27A5/RGN/APOC1/ACSM2A/HAO1/BHMT2/HAAO/ACSM2B/CYP4A22/CYP27A1/MGST2/APOA5/OTC/APOC2/CPS1/ACSM5/ABAT/UPB1/AGXT2/PKLR/APOC3/PAH/AKR1C4/MLYCD/CYP4A11/CYP7A1/ACOT4/AGXT/HSD17B8/MLXIPL/CTH/GAMT/DECR2/PECR/ALDH8A1/CYP8B1/ABCB11/ADI1/CYP2C9/BHMT/MTHFD1/SLC27A2/ASL/APOA1/CES1/CYP2D6/INSIG1/SHMT1/ALOX5/CYP4F11/BAAT/SLC38A1/CEACAM1/PDK4/CYP3A4/ACMSD/SYK/AKR1D1/CRABP2/KMO/GLS/ALDH1A1/BCAT1/AASS/ACACB/ELOV…	126
BP	GO:0072329	monocarboxylic acid catabolic process	68/3159	126/18903	1.17E-21	4.26E-19	3.35E-19	ECI2/ACOX2/AIG1/HAO1/PCK2/FAH/DCXR/LDHD/CRYL1/EHHADH/DECR1/HADH/ACAA1/PCCB/ACOX1/CYP4F2/XYLB/HSD17B4/CYP4F3/PPARA/AGXT2/MLYCD/PON3/CYP4A11/ETFBKMT/ETFB/GCDH/AGXT/HACL1/ETFDH/DECR2/CYP4F12/SULT2A1/ABCB11/IVD/PHYH/PCK1/CRAT/SORD/SLC27A2/MCEE/ECHS1/NUDT7/PLIN5/CPT2/CYP4F11/IDNK/IRS1/ACAA2/ECHDC2/AKR1D1/ACAT1/NUDT8/ACACB/ACADS/ABHD1/ACAT2/AMACR/ACADL/FABP1/SCP2/TWIST1/ACOXL/CYP26B1/HOGA1/ALDH1L2/ACAD…	68
BP	GO:0042445	hormone metabolic process	101/3159	241/18903	1.34E-20	4.61E-18	3.63E-18	UGT2B10/DHRS3/RBP4/ADH6/ADH4/HSD17B6/ADH1A/DHRS4/HSD17B4/POR/ADH1B/REN/RDH16/AKR1C4/IYD/HSD17B8/TTR/ALDH8A1/SULT2A1/RDH5/CYP2C9/DIO1/HIF1A/UGT2B4/FDX1/SRD5A2/DGAT2/CYP2D6/CRYM/DPP4/ATP1A1/CYP3A4/AKR1D1/CRABP2/DDO/HPN/ALDH1A1/UGT2B15/RETSAT/SULT1A1/CYP2C8/IGF1R/HSD17B7/UGT2B7/BACE2/UGT2B17/SLC16A2/PAPSS2/UGT1A1/IL4I1/SULT1B1/DUOX1/AKR1C2/CYP17A1/ENPEP/ADH7/PCSK6/SLC5A5/SRD5A1/DUOX2/MBOAT4/DUOXA1/C…	101
BP	GO:0046942	carboxylic acid transport	109/3159	290/18903	7.26E-18	2.37E-15	1.87E-15	SLC27A5/SLC38A3/ABCC6/SLCO1B1/SLC6A12/ARG1/AQP9/SLC47A1/CYP4F2/SLC25A15/SLC10A1/ABAT/SFXN5/SLC10A5/SLC6A1/AKR1C4/SLC6A13/CYP4A11/ABCB4/CYP7A1/AGXT/SLC26A1/PLA2G12B/SLC1A2/SLC25A18/SLC25A13/ABCC11/SLCO1A2/SLC13A5/SLC25A10/SLC16A11/SLC38A4/ADORA2A/ABCB11/SLC6A14/ABCC1/SLC7A9/SLC17A3/ABCC2/SFXN2/CES1/SLC22A3/SLC46A1/SLC51A/CD36/SLC7A1/SLC38A1/GABBR1/CEACAM1/SLC1A5/SLCO2B1/SLC66A1L/SLC22A9/ABCG2/SLC1…	109
BP	GO:0006066	alcohol metabolic process	127/3159	367/18903	3.49E-17	1.08E-14	8.53E-15	APOC1/HAO1/PCK2/DHRS3/RBP4/ADH6/TM7SF2/CYP27A1/ALDH2/APOA5/ADH4/GPER1/HSD17B6/ADH1A/APOF/DHRS4/QDPR/SC5D/POR/ADH1B/RDH16/AKR1C4/CYP7A1/LEPR/TTR/FMO5/SLC34A1/ANGPTL3/MOGAT2/PECR/MSMO1/SULT2A1/CAT/EPHX2/RDH5/HMGCS2/PCK1/PON1/CYP2C9/SORD/GPD1/MOGAT1/APOA1/FDX1/DGAT2/SEC14L2/CES1/CYP2D6/INSIG1/ALDH3A2/PTAFR/ACAA2/SGPP2/EBP/SPHK1/CYP3A4/AKR1D1/APOA2/SULT1A2/INPP5J/MVK/ALDH1A1/TKFC/ABCA5/RETSAT/APOE/SU…	127
BP	GO:0010876	lipid localization	150/3159	483/18903	2.53E-15	7.46E-13	5.88E-13	SLC27A5/APOC1/PRAP1/RBP4/RBP5/CFHR4/SLCO1B1/APOA5/APOC2/AQP9/CYP4F2/APOF/SLC10A1/SLC10A5/ANO9/PPARA/ABCG5/SLC25A20/PCTP/APOC3/REN/SLC66A2/ABCA6/LPA/AKR1C4/CYP4A11/ABCB4/CYP7A1/SAR1B/PLA2G12B/ENPP1/RBP7/ANGPTL3/ABCC11/APOM/SLCO1A2/CYP8B1/ABCB11/ENPP7/ABCG8/PLSCR1/PON1/ABCA9/ABCA8/STARD10/ABCC1/TTPA/SLC27A2/MTTP/APOA1/PRELID3A/GLTPD2/DGAT2/ABCC2/PLIN5/CPT2/CES1/RXRA/ACSL1/SLC51A/CD36/SLC2A1/IKBKE/C…	150
BP	GO:0044242	cellular lipid catabolic process	86/3159	222/18903	2.78E-15	7.65E-13	6.03E-13	ECI2/ACOX2/APOC1/AIG1/HAO1/PCK2/EHHADH/MGST2/DECR1/HADH/APOA5/ACAA1/APOC2/CPS1/PCCB/ACOX1/HSD17B4/ABHD6/PPARA/APOC3/MLYCD/ETFBKMT/ETFB/GCDH/HACL1/ETFDH/DECR2/ANGPTL3/AADAC/ABCB11/ENPP7/IVD/PHYH/PCK1/CRAT/SLC27A2/APOA1/MCEE/ECHS1/NUDT7/PLIN5/CPT2/IRS1/ACAA2/ECHDC2/PPT1/SPHK1/GPLD1/APOA2/GBA3/ACAT1/GPIHBP1/NUDT8/ACACB/ACADS/APOB/LIPC/ABHD1/ACAT2/PNPLA3/LIPG/SORL1/AMACR/ACADL/FABP1/SCP2/ABHD12B/PLA2…	86
BP	GO:0015849	organic acid transport	112/3159	324/18903	2.84E-15	7.65E-13	6.03E-13	SLC27A5/SLC38A3/RBP5/SLCO1B1/SLC6A12/ARG1/AQP9/SLC47A1/CYP4F2/SLC25A15/SLC10A1/ABAT/SFXN5/SLC10A5/PPARA/SLC25A20/SLC6A1/AKR1C4/SLC6A13/CYP4A11/CYP7A1/AGXT/SLC26A1/PLA2G12B/SLC1A2/SLC25A18/RBP7/SLC25A13/ABCC11/SLCO1A2/SLC13A5/SLC25A10/SLC16A11/SLC38A4/ADORA2A/ABCB11/SLC6A14/ABCC1/SLC27A2/SLC7A9/ABCC2/SFXN2/CPT2/SLC46A1/ACSL1/SLC51A/CD36/SLC2A1/SLC7A1/SLC38A1/GABBR1/CEACAM1/SLC1A5/SLCO2B1/SLC66A1L/…	112
BP	GO:0019395	fatty acid oxidation	54/3159	110/18903	3.77E-15	9.73E-13	7.67E-13	ECI2/ACOX2/HAO1/EHHADH/DECR1/HADH/ADH4/ACAA1/ACOX1/CYP4F2/HSD17B4/PPARA/POR/MLYCD/ETFBKMT/ETFB/GCDH/HACL1/ETFDH/DECR2/ABCB11/IVD/FMO4/PHYH/CRAT/SLC27A2/ECHS1/DGAT2/PLIN5/CPT2/IRS1/ACAA2/ECHDC2/PDK4/ACAT1/ACACB/ACADS/CYP4V2/ACAT2/AMACR/ACADL/FABP1/SCP2/ADH7/HAO2/TWIST1/ACOXL/SOX9/CYP24A1/ACSM1/FMO2/ALDH1L2/ACAD11/PPARGC1A	54
BP	GO:0030258	lipid modification	83/3159	213/18903	5.71E-15	1.42E-12	1.12E-12	ECI2/ACOX2/APOC1/HAO1/EHHADH/CYP4A22/DECR1/HADH/APOA5/ADH4/ACAA1/ACOX1/CYP4F2/HSD17B4/PPARA/POR/MLYCD/ETFBKMT/ETFB/GCDH/HACL1/ETFDH/DECR2/ABCB11/IVD/FMO4/PHYH/EPHX2/CRAT/SLC27A2/APOA1/ECHS1/DGAT2/PLIN5/CPT2/MBOAT2/ALOX5/IRS1/ACAA2/ECHDC2/SGPP2/PDK4/SPHK1/CYP3A4/INPP5J/ACAT1/PLPP5/GBGT1/ACACB/ACADS/CYP2C8/CYP4V2/LCAT/ACAT2/CYP2E1/AMACR/ACADL/PLPP2/FA2H/FABP1/PLPPR1/SCP2/ADH7/HAO2/TWIST1/ACOXL/SOX9…	83
BP	GO:0034754	cellular hormone metabolic process	63/3159	141/18903	5.96E-15	1.42E-12	1.12E-12	UGT2B10/DHRS3/RBP4/ADH6/ADH4/HSD17B6/ADH1A/DHRS4/HSD17B4/ADH1B/RDH16/AKR1C4/HSD17B8/TTR/ALDH8A1/RDH5/CYP2C9/UGT2B4/SRD5A2/DGAT2/CYP2D6/CYP3A4/AKR1D1/CRABP2/ALDH1A1/UGT2B15/RETSAT/SULT1A1/CYP2C8/HSD17B7/UGT2B7/UGT2B17/UGT1A1/IL4I1/AKR1C2/CYP17A1/ADH7/SRD5A1/CYP26B1/SHH/SPP1/SULT1E1/CYP3A7/CYP1A2/UGT1A3/ESR1/ADH1C/CYP1A1/TSPO/CHST10/CYP2C18/CYP3A5/CYP46A1/CYP2S1/SDR16C5/CYP11A1/HSD17B2/AKR1C1/AANAT…	63
BP	GO:0006869	lipid transport	137/3159	433/18903	8.23E-15	1.79E-12	1.41E-12	SLC27A5/APOC1/PRAP1/RBP4/RBP5/CFHR4/SLCO1B1/APOA5/APOC2/AQP9/CYP4F2/APOF/SLC10A1/SLC10A5/ANO9/PPARA/ABCG5/SLC25A20/PCTP/APOC3/REN/SLC66A2/ABCA6/LPA/AKR1C4/CYP4A11/ABCB4/CYP7A1/SAR1B/PLA2G12B/RBP7/ABCC11/APOM/SLCO1A2/CYP8B1/ABCB11/ENPP7/ABCG8/PLSCR1/PON1/ABCA9/ABCA8/STARD10/ABCC1/TTPA/SLC27A2/MTTP/APOA1/PRELID3A/GLTPD2/ABCC2/CPT2/CES1/RXRA/ACSL1/SLC51A/CD36/SLC2A1/CEACAM1/SLCO2B1/SLC22A9/ABCG2/SYK…	137
BP	GO:0015850	organic hydroxy compound transport	103/3159	292/18903	8.26E-15	1.79E-12	1.41E-12	SLC27A5/APOC1/ACTB/RBP4/SLCO1B1/APOA5/APOC2/AQP9/SLC10A1/ABAT/SLC10A5/ABCG5/APOC3/REN/MFSD10/AKR1C4/ABCB4/CYP7A1/ABCC11/APOM/SLCO1A2/CYP8B1/AQP11/ADORA2A/ABCB11/ENPP7/ABCG8/PON1/ABCA8/MTTP/APOA1/ABCC2/SLC22A1/CES1/SLC22A3/RXRA/SLC51A/CD36/GABBR1/CEACAM1/SLCO2B1/GPM6B/SYK/OSBPL10/APOA2/AQP7/ABCA5/APOE/STARD5/AGTR1/APOB/LIPC/LCAT/AQP7P3/OXTR/SLC16A3/LIPG/KCNQ1/CHRNA6/MAOB/PINK1/SLC22A24/ADRA2B/OSBP…	103
BP	GO:0072330	monocarboxylic acid biosynthetic process	84/3159	218/18903	8.38E-15	1.79E-12	1.41E-12	SLC27A5/RGN/APOC1/ACSM2A/ACSM2B/CYP27A1/APOA5/APOC2/ACSM5/PKLR/APOC3/AKR1C4/MLYCD/CYP7A1/ACOT4/HSD17B8/MLXIPL/GAMT/DECR2/PECR/ALDH8A1/CYP8B1/ABCB11/CYP2C9/SLC27A2/APOA1/CES1/CYP2D6/INSIG1/ALOX5/BAAT/CEACAM1/PDK4/CYP3A4/ACMSD/AKR1D1/CRABP2/KMO/ACACB/ELOVL7/CYP2C8/ALOXE3/LIPC/ABHD1/CD74/NR1H4/PTGES/LIPG/CYP2E1/ACSS1/AMACR/ACADL/FA2H/GATM/ELOVL2/ELOVL6/OSBPL3/IL1B/SCP2/CYP39A1/GSTP1/CBR1/OSBPL7/SCD5…	84
BP	GO:0120254	olefinic compound metabolic process	68/3159	160/18903	1.09E-14	2.25E-12	1.77E-12	DHRS3/RBP4/ADH6/DHRS4L2/CYP4A22/ADH4/ACAA1/HSD17B6/ADH1A/CYP4F2/DHRS4/CYP4F3/ABHD6/ADH1B/RDH16/AKR1C4/CYP4A11/CYP2J2/TTR/CYP4F12/ALDH8A1/EPHX1/EPHX2/RDH5/CYP2C9/GSTA1/SRD5A2/DGAT2/CYP2A6/CYP2D6/ALOX5/CYP4F11/CYP2B6/CYP3A4/DHRS4L1/ALDH1A1/RETSAT/CYP2C8/ALOXE3/CYP2A7/CYP2D7/CYP2E1/ELOVL2/AKR1C2/SCP2/CYP17A1/ADH7/GSTP1/CBR1/CYP2C19/SRD5A1/CYP3A7/CYP1A2/ADH1C/CYP1A1/CYP2A13/CYP2C18/CYP3A5/CYP46A1/DAG…	68
BP	GO:0034440	lipid oxidation	55/3159	116/18903	1.40E-14	2.79E-12	2.20E-12	ECI2/ACOX2/HAO1/EHHADH/DECR1/HADH/ADH4/ACAA1/ACOX1/CYP4F2/HSD17B4/PPARA/POR/MLYCD/ETFBKMT/ETFB/GCDH/HACL1/ETFDH/DECR2/ABCB11/IVD/FMO4/PHYH/CRAT/SLC27A2/ECHS1/DGAT2/PLIN5/CPT2/ALOX5/IRS1/ACAA2/ECHDC2/PDK4/ACAT1/ACACB/ACADS/CYP4V2/ACAT2/AMACR/ACADL/FABP1/SCP2/ADH7/HAO2/TWIST1/ACOXL/SOX9/CYP24A1/ACSM1/FMO2/ALDH1L2/ACAD11/PPARGC1A	55
BP	GO:0001676	long-chain fatty acid metabolic process	53/3159	111/18903	2.92E-14	5.66E-12	4.46E-12	SLC27A5/AIG1/CYP4A22/ACAA1/CYP4F2/CYP4F3/ABHD6/CYP4A11/ACOT4/CYP2J2/HACL1/CYP4F12/ACSF2/EPHX1/CYP2C9/GSTA1/ACOT2/SLC27A2/CPT2/CYP2A6/ACSL6/CYP2D6/ACSL1/ALOX5/CYP4F11/CYP2B6/CYP3A4/CYP2C8/ALOXE3/CYP2A7/ACSL5/CYP2D7/PNPLA3/CYP2E1/ACADL/ACOT1/ELOVL2/ELOVL6/SCP2/GSTP1/CBR1/CYP2C19/PAM/CYP1A2/CYP1A1/CYP2A13/CYP2C18/ASAH2/DAGLA/CYP2S1/ACSM1/PTGS1/PLA2G4A	53
BP	GO:0033865	nucleoside bisphosphate metabolic process	57/3159	126/18903	5.99E-14	1.06E-11	8.37E-12	ACOT12/ACSM2A/PIPOX/PANK1/ACSM2B/ABHD14B/ACSM5/HSD17B4/GLYAT/MLYCD/GCDH/ACOT4/SLC26A1/ENPP1/ACSF2/GPAM/SULT2A1/HMGCS2/ACOT2/MCEE/FAR1/ACOT6/DGAT2/NUDT7/ACSL6/ACSL1/BAAT/PPT1/PDK4/SULT1A2/MVK/PDK2/ACAT1/AASS/NUDT8/ACACB/ELOVL7/FAR2/SULT1A1/ACSL5/ACSS2/ACSS1/PAPSS2/ACOT1/ELOVL2/SULT1B1/ELOVL6/THEM5/HMGCS1/SULT1E1/AADAT/ACSM1/ACOT11/HACD1/ACSM6/TDO2/ACSM3	57
BP	GO:0033875	ribonucleoside bisphosphate metabolic process	57/3159	126/18903	5.99E-14	1.06E-11	8.37E-12	ACOT12/ACSM2A/PIPOX/PANK1/ACSM2B/ABHD14B/ACSM5/HSD17B4/GLYAT/MLYCD/GCDH/ACOT4/SLC26A1/ENPP1/ACSF2/GPAM/SULT2A1/HMGCS2/ACOT2/MCEE/FAR1/ACOT6/DGAT2/NUDT7/ACSL6/ACSL1/BAAT/PPT1/PDK4/SULT1A2/MVK/PDK2/ACAT1/AASS/NUDT8/ACACB/ELOVL7/FAR2/SULT1A1/ACSL5/ACSS2/ACSS1/PAPSS2/ACOT1/ELOVL2/SULT1B1/ELOVL6/THEM5/HMGCS1/SULT1E1/AADAT/ACSM1/ACOT11/HACD1/ACSM6/TDO2/ACSM3	57
BP	GO:0034032	purine nucleoside bisphosphate metabolic process	57/3159	126/18903	5.99E-14	1.06E-11	8.37E-12	ACOT12/ACSM2A/PIPOX/PANK1/ACSM2B/ABHD14B/ACSM5/HSD17B4/GLYAT/MLYCD/GCDH/ACOT4/SLC26A1/ENPP1/ACSF2/GPAM/SULT2A1/HMGCS2/ACOT2/MCEE/FAR1/ACOT6/DGAT2/NUDT7/ACSL6/ACSL1/BAAT/PPT1/PDK4/SULT1A2/MVK/PDK2/ACAT1/AASS/NUDT8/ACACB/ELOVL7/FAR2/SULT1A1/ACSL5/ACSS2/ACSS1/PAPSS2/ACOT1/ELOVL2/SULT1B1/ELOVL6/THEM5/HMGCS1/SULT1E1/AADAT/ACSM1/ACOT11/HACD1/ACSM6/TDO2/ACSM3	57
BP	GO:0006790	sulfur compound metabolic process	112/3159	338/18903	7.72E-14	1.33E-11	1.05E-11	ACOT12/ACSM2A/PIPOX/BHMT2/CDO1/ACSM2B/BTD/HAGH/MGST2/ABHD14B/CPS1/MAT1A/HYAL1/ACSM5/HSD17B4/TST/GLYAT/MLYCD/GCDH/ACOT4/AGXT/SLC26A1/CTH/SLC1A2/ENPP1/ACSF2/SUOX/SLC25A10/GPAM/SULT2A1/HMGCS2/ADI1/GSTA1/BHMT/ACOT2/MTHFD1/MCEE/GSTA2/FAR1/ACOT6/DGAT2/NUDT7/MPST/ACSL6/GNMT/B3GNT7/ACSL1/BAAT/CHST11/PPT1/GCLC/GSTZ1/PDK4/SULT1A2/MVK/PDK2/ACAT1/AASS/NUDT8/ACACB/ELOVL7/FAR2/SULT1A1/ACSL5/MMUT/ACSS2/ACP3/OPL…	112
BP	GO:0006637	acyl-CoA metabolic process	47/3159	94/18903	9.43E-14	1.54E-11	1.21E-11	ACOT12/ACSM2A/PIPOX/ACSM2B/ACSM5/HSD17B4/GLYAT/MLYCD/GCDH/ACOT4/ACSF2/GPAM/HMGCS2/ACOT2/MCEE/FAR1/ACOT6/DGAT2/NUDT7/ACSL6/ACSL1/BAAT/PPT1/PDK4/MVK/PDK2/ACAT1/AASS/NUDT8/ACACB/ELOVL7/FAR2/ACSL5/ACSS2/ACSS1/ACOT1/ELOVL2/ELOVL6/THEM5/HMGCS1/AADAT/ACSM1/ACOT11/HACD1/ACSM6/TDO2/ACSM3	47
BP	GO:0035383	thioester metabolic process	47/3159	94/18903	9.43E-14	1.54E-11	1.21E-11	ACOT12/ACSM2A/PIPOX/ACSM2B/ACSM5/HSD17B4/GLYAT/MLYCD/GCDH/ACOT4/ACSF2/GPAM/HMGCS2/ACOT2/MCEE/FAR1/ACOT6/DGAT2/NUDT7/ACSL6/ACSL1/BAAT/PPT1/PDK4/MVK/PDK2/ACAT1/AASS/NUDT8/ACACB/ELOVL7/FAR2/ACSL5/ACSS2/ACSS1/ACOT1/ELOVL2/ELOVL6/THEM5/HMGCS1/AADAT/ACSM1/ACOT11/HACD1/ACSM6/TDO2/ACSM3	47
BP	GO:0006721	terpenoid metabolic process	48/3159	101/18903	5.91E-13	9.16E-11	7.22E-11	DHRS3/RBP4/ADH6/DHRS4L2/ADH4/HSD17B6/ADH1A/DHRS4/ADH1B/RDH16/AKR1C4/TTR/PECR/ALDH8A1/RDH5/HMGCS2/LRP8/CYP2C9/DGAT2/RARRES2/CYP2D6/ALDH3A2/CYP3A4/DHRS4L1/CRABP2/ALDH1A1/RETSAT/CYP2C8/CYP4V2/CYP2E1/UGT1A1/ADH7/CYP2C19/SRD5A1/HMGCS1/CYP26B1/CYP3A7/CYP1A2/UGT1A3/ADH1C/CYP1A1/CYP2C18/CYP3A5/CYP2S1/SDR16C5/AKR1C1/UGT1A9/CYP26A1	48
BP	GO:0009062	fatty acid catabolic process	48/3159	101/18903	5.91E-13	9.16E-11	7.22E-11	ECI2/ACOX2/AIG1/HAO1/PCK2/EHHADH/DECR1/HADH/ACAA1/PCCB/ACOX1/HSD17B4/PPARA/MLYCD/ETFBKMT/ETFB/GCDH/HACL1/ETFDH/DECR2/ABCB11/IVD/PHYH/PCK1/CRAT/SLC27A2/MCEE/ECHS1/NUDT7/PLIN5/CPT2/IRS1/ACAA2/ECHDC2/ACAT1/NUDT8/ACACB/ACADS/ABHD1/ACAT2/AMACR/ACADL/FABP1/SCP2/TWIST1/ACOXL/ALDH1L2/ACAD11	48
BP	GO:0016125	sterol metabolic process	63/3159	154/18903	8.22E-13	1.24E-10	9.80E-11	APOC1/TM7SF2/CYP27A1/APOA5/APOF/SC5D/POR/CYP7A1/LEPR/FMO5/ANGPTL3/ERG28/CYP8B1/MSMO1/SULT2A1/CAT/EPHX2/HMGCS2/PON1/CYP2C9/APOA1/FDX1/DGAT2/SEC14L2/CES1/CYP2D6/INSIG1/ACAA2/FAXDC2/EBP/CYP3A4/AKR1D1/APOA2/MVK/ABCA5/APOE/CYP4V2/APOB/LIPC/HSD17B7/LCAT/NR1H4/IDI1/ACADL/APP/TSKU/CYP39A1/CEBPA/HMGCS1/CYP26B1/DHCR7/IL4/G6PD/CYP1A2/VLDLR/GNB3/CFTR/CYP46A1/CYP11A1/NR0B2/CYP26A1/MIR548P/APOA4	63
BP	GO:1900046	regulation of hemostasis	38/3159	72/18903	2.52E-12	3.72E-10	2.93E-10	F12/SERPINC1/PLG/PROC/ABAT/F2/KNG1/CPB2/KLKB1/HRG/F7/F11/PLAUR/UBASH3B/SERPINF2/CD36/CEACAM1/PROS1/APOH/FGA/APOE/FGB/FGG/PLAU/TFPI/EMILIN2/VKORC1/HPSE/F3/ANXA2/VTN/TPH1/FOXA2/SERPINE2/FAP/COMP/EPHB2/EMILIN1	38
BP	GO:0045229	external encapsulating structure organization	103/3159	321/18903	7.05E-12	1.02E-09	8.01E-10	PLG/CPB2/QSOX1/ECM2/TGM3/GAS2/MMP14/TMPRSS6/SERPINH1/FSCN1/SPINT1/ADAM8/COL9A2/DDR1/SERPINF2/LAMB1/SMOC1/DPP4/MELTF/GPM6B/HPN/COL8A2/PHLDB1/ZNF469/COL1A2/COL1A1/MMP9/FKBP10/CREB3L1/COL3A1/APLP1/FOXF2/TCF15/MMP7/MMP10/LOXL2/PAPLN/POSTN/SPINT2/MMP1/TGFB2/APP/P3H4/COL22A1/ANXA2/LAMA1/TGFB1/RUNX1/ADAMTS9/SOX9/ADAMTSL3/COL16A1/COL5A1/ADAMTS12/EGFL6/COL4A2/OLFML2B/SLC39A8/NTNG2/COL11A1/ADAMTS14/MMP12/F…	103
BP	GO:0016101	diterpenoid metabolic process	43/3159	90/18903	7.50E-12	1.06E-09	8.33E-10	DHRS3/RBP4/ADH6/DHRS4L2/ADH4/HSD17B6/ADH1A/DHRS4/ADH1B/RDH16/AKR1C4/TTR/PECR/ALDH8A1/RDH5/LRP8/DGAT2/RARRES2/CYP2D6/ALDH3A2/CYP3A4/DHRS4L1/CRABP2/ALDH1A1/RETSAT/CYP2C8/CYP4V2/UGT1A1/ADH7/SRD5A1/CYP26B1/CYP3A7/CYP1A2/UGT1A3/ADH1C/CYP1A1/CYP2C18/CYP3A5/CYP2S1/SDR16C5/AKR1C1/UGT1A9/CYP26A1	43
BP	GO:0006720	isoprenoid metabolic process	52/3159	121/18903	8.56E-12	1.18E-09	9.30E-10	DHRS3/RBP4/ADH6/DHRS4L2/ADH4/HSD17B6/ADH1A/DHRS4/ADH1B/RDH16/AKR1C4/TTR/PECR/ALDH8A1/PHYH/RDH5/HMGCS2/LRP8/CYP2C9/DGAT2/RARRES2/CYP2D6/ALDH3A2/CYP3A4/DHRS4L1/CRABP2/MVK/ALDH1A1/RETSAT/CYP2C8/CYP4V2/CRPPA/IDI1/CYP2E1/UGT1A1/ADH7/CYP2C19/SRD5A1/HMGCS1/CYP26B1/CYP3A7/CYP1A2/UGT1A3/ADH1C/CYP1A1/CYP2C18/CYP3A5/CYP2S1/SDR16C5/AKR1C1/UGT1A9/CYP26A1	52
BP	GO:0008203	cholesterol metabolic process	57/3159	139/18903	8.86E-12	1.19E-09	9.41E-10	APOC1/TM7SF2/CYP27A1/APOA5/APOF/SC5D/POR/CYP7A1/LEPR/FMO5/ANGPTL3/MSMO1/SULT2A1/CAT/EPHX2/HMGCS2/PON1/CYP2C9/APOA1/FDX1/DGAT2/SEC14L2/CES1/CYP2D6/INSIG1/ACAA2/EBP/CYP3A4/AKR1D1/APOA2/MVK/ABCA5/APOE/APOB/LIPC/HSD17B7/LCAT/NR1H4/IDI1/ACADL/APP/TSKU/CYP39A1/CEBPA/HMGCS1/DHCR7/IL4/G6PD/CYP1A2/VLDLR/GNB3/CFTR/CYP46A1/CYP11A1/NR0B2/MIR548P/APOA4	57
BP	GO:0030198	extracellular matrix organization	102/3159	318/18903	9.13E-12	1.20E-09	9.49E-10	PLG/CPB2/QSOX1/ECM2/GAS2/MMP14/TMPRSS6/SERPINH1/FSCN1/SPINT1/ADAM8/COL9A2/DDR1/SERPINF2/LAMB1/SMOC1/DPP4/MELTF/GPM6B/HPN/COL8A2/PHLDB1/ZNF469/COL1A2/COL1A1/MMP9/FKBP10/CREB3L1/COL3A1/APLP1/FOXF2/TCF15/MMP7/MMP10/LOXL2/PAPLN/POSTN/SPINT2/MMP1/TGFB2/APP/P3H4/COL22A1/ANXA2/LAMA1/TGFB1/RUNX1/ADAMTS9/SOX9/ADAMTSL3/COL16A1/COL5A1/ADAMTS12/EGFL6/COL4A2/OLFML2B/SLC39A8/NTNG2/COL11A1/ADAMTS14/MMP12/FMOD/S…	102
BP	GO:0043062	extracellular structure organization	102/3159	319/18903	1.12E-11	1.45E-09	1.15E-09	PLG/CPB2/QSOX1/ECM2/GAS2/MMP14/TMPRSS6/SERPINH1/FSCN1/SPINT1/ADAM8/COL9A2/DDR1/SERPINF2/LAMB1/SMOC1/DPP4/MELTF/GPM6B/HPN/COL8A2/PHLDB1/ZNF469/COL1A2/COL1A1/MMP9/FKBP10/CREB3L1/COL3A1/APLP1/FOXF2/TCF15/MMP7/MMP10/LOXL2/PAPLN/POSTN/SPINT2/MMP1/TGFB2/APP/P3H4/COL22A1/ANXA2/LAMA1/TGFB1/RUNX1/ADAMTS9/SOX9/ADAMTSL3/COL16A1/COL5A1/ADAMTS12/EGFL6/COL4A2/OLFML2B/SLC39A8/NTNG2/COL11A1/ADAMTS14/MMP12/FMOD/S…	102
BP	GO:0033559	unsaturated fatty acid metabolic process	50/3159	115/18903	1.27E-11	1.60E-09	1.26E-09	CYP4A22/ACAA1/ACOX1/CYP4F2/CYP4F3/ABHD6/AKR1C4/CYP4A11/CYP2J2/DECR2/CYP4F12/EPHX1/CES2/CYP2C9/GSTA1/CYP2A6/CYP2D6/ALOX5/CYP4F11/CYP2B6/ELOVL7/CYP2C8/ALOXE3/CYP2A7/CYP2D7/PTGR1/CD74/PTGES/CYP2E1/ELOVL2/ELOVL6/AKR1C2/IL1B/SCP2/GSTP1/CBR1/CYP2C19/SCD5/CYP1A2/CYP1A1/CYP2A13/CYP2C18/ATP6V1B1/DAGLA/CYP2S1/AKR1C1/PTGS1/PLA2G4F/PLA2G4A/SCD	50
BP	GO:0050818	regulation of coagulation	38/3159	75/18903	1.29E-11	1.60E-09	1.26E-09	F12/SERPINC1/PLG/PROC/ABAT/F2/KNG1/CPB2/KLKB1/HRG/F7/F11/PLAUR/UBASH3B/SERPINF2/ANXA5/CD36/CEACAM1/PROS1/APOH/FGA/APOE/FGB/FGG/PLAU/TFPI/EMILIN2/VKORC1/HPSE/F3/ANXA2/HS3ST5/VTN/FOXA2/SERPINE2/FAP/EPHB2/EMILIN1	38
BP	GO:0043648	dicarboxylic acid metabolic process	44/3159	95/18903	1.61E-11	1.96E-09	1.55E-09	PCK2/HAAO/ADHFE1/AMDHD1/ALDH5A1/TAT/ALDH4A1/ALDH1L1/ACOT4/GRHPR/PHYH/PCK1/MTHFD1/QPRT/ASL/FTCD/SLC46A1/SHMT1/GCLC/PRODH2/ACMSD/KMO/GLS/DDO/UROC1/GPT2/MTHFS/ASS1/NR1H4/NAGS/GAD2/SDHA/GAD1/GLUD1/OGDHL/GLS2/ASPA/HOGA1/AADAT/ALDH1L2/KYNU/HAL/GLUD2/PRODH	44
BP	GO:1902652	secondary alcohol metabolic process	59/3159	149/18903	2.16E-11	2.58E-09	2.03E-09	APOC1/TM7SF2/CYP27A1/APOA5/APOF/SC5D/POR/CYP7A1/LEPR/FMO5/ANGPTL3/MSMO1/SULT2A1/CAT/EPHX2/HMGCS2/PON1/CYP2C9/APOA1/FDX1/DGAT2/SEC14L2/CES1/CYP2D6/INSIG1/ACAA2/EBP/CYP3A4/AKR1D1/APOA2/MVK/ABCA5/APOE/APOB/LIPC/HSD17B7/LCAT/NR1H4/IDI1/UGT1A4/ACADL/APP/TSKU/CYP39A1/CEBPA/HMGCS1/DHCR7/IL4/G6PD/CYP1A2/UGT1A3/VLDLR/GNB3/CFTR/CYP46A1/CYP11A1/NR0B2/MIR548P/APOA4	59
BP	GO:0030193	regulation of blood coagulation	36/3159	70/18903	2.55E-11	2.98E-09	2.35E-09	F12/SERPINC1/PLG/PROC/ABAT/F2/KNG1/CPB2/KLKB1/HRG/F7/F11/PLAUR/UBASH3B/SERPINF2/CD36/CEACAM1/PROS1/APOH/FGA/APOE/FGB/FGG/PLAU/TFPI/EMILIN2/VKORC1/HPSE/F3/ANXA2/VTN/FOXA2/SERPINE2/FAP/EPHB2/EMILIN1	36
BP	GO:0006575	cellular modified amino acid metabolic process	67/3159	180/18903	2.64E-11	3.03E-09	2.39E-09	DMGDH/SARDH/BHMT2/ALDH7A1/HAGH/MGST2/POR/ALDH4A1/ALDH1L1/LPCAT4/IYD/SLC1A2/GAMT/SULT2A1/PLSCR1/GSTA1/DIO1/BHMT/CRAT/MTHFD1/GSTA2/CPT2/FTCD/MBOAT2/SLC46A1/GNMT/SHMT1/CRYM/GCLC/GSTZ1/OSBPL10/HPN/MTHFS/ASS1/OPLAH/FOLH1/SLC16A2/ACADL/GATM/SULT1B1/GGH/DUOX1/ABHD12B/GSTP1/SLC5A5/CHDH/SLC6A8/DUOX2/GGACT/DUOXA1/G6PD/GSTA4/GCH1/DUOXA2/TYMS/HOGA1/GSTA5/GATA3/NAT8/ALDH1L2/CKM/GSTA3/TG/GGT6/BBOX1/SLC16A10/PR…	67
BP	GO:0098657	import into cell	85/3159	252/18903	2.73E-11	3.08E-09	2.42E-09	SLC27A5/ACTB/SLC38A3/SLC6A12/ARG1/SLC47A1/SLC6A1/SLC6A13/SLC39A6/SLC1A2/SLC34A1/TFR2/SLC6A14/KCNJ8/SLC27A2/ATP1B3/SLC9A1/SLC22A1/SLC22A3/SLC46A1/WNK3/ACSL1/CD36/SLC2A1/SLC7A1/SLC38A1/SLC1A5/HCN4/GPM6B/ATP1A1/ABCC9/STEAP4/TRPV5/SLC6A6/SYNGR3/SLC30A1/TRPV6/ACSL5/WNK2/SLC43A1/TRPM1/SPX/KCNQ1/SLC16A2/SLC9A5/SCNN1D/STRA6/SLC39A5/PRNP/SLC22A2/SLC9A4/ACE2/SNAP25/SLC39A8/SLC8A3/MAPK15/TRPM2/DRD1/ATP1A2/R…	85
BP	GO:0050878	regulation of body fluid levels	117/3159	390/18903	3.65E-11	4.04E-09	3.18E-09	F12/SERPINC1/CDO1/ACTG1/ACTB/PLG/F9/F13B/PROC/CYP4F2/ABAT/F2/CYP4A11/SERPINA10/F10/KNG1/CPB2/F5/PROZ/CYP4F12/KLKB1/HRG/ADORA2A/SERPIND1/PLSCR1/F7/C4BPB/FLNA/F11/CLIC1/HIF1A/PLAUR/UBASH3B/DDR1/SERPINF2/ANXA5/CYP4F11/CD36/HNF4A/CEACAM1/SYK/TRPV5/HK2/PROS1/APOH/FGA/CYBA/APOE/FGB/ALOXE3/F8/TYRO3/FGG/COL3A1/PLAU/MET/OXTR/SRC/TFPI/EMILIN2/XDH/VKORC1/PAPSS2/ADRA2B/FA2H/HPSE/F3/MTCO2P12/ANXA2/ATP7B/STK39…	117
BP	GO:0055088	lipid homeostasis	65/3159	174/18903	4.34E-11	4.72E-09	3.72E-09	ACOX2/ACSM2A/APOA5/APOC2/ACOX1/TM6SF2/ABCG5/APOC3/ABCB4/CYP7A1/SAR1B/PLA2G12B/MLXIPL/ANGPTL3/APOM/GPAM/MYLIP/ABCB11/ENPP7/EPHX2/ABCG8/TLCD4/MTTP/APOA1/DGAT2/CES1/TLCD3A/INSIG1/HNF4A/ORMDL3/APOA2/ABCA5/GPIHBP1/APOE/APOB/FABP4/LIPC/HDAC9/LCAT/NR1H4/PNPLA3/LIPG/RORA/ANGPTL8/TSKU/CYP39A1/CEBPA/ACOXL/CD24/ANGPTL4/ITGB6/TSPO/IL18/APOC4/ADORA1/GCKR/ACSM1/AKR1C1/ZBTB20/TREM2/ABCA12/C1QTNF3/OR10J5/ACSM3/A…	65
BP	GO:0050817	coagulation	79/3159	230/18903	4.96E-11	5.31E-09	4.18E-09	F12/SERPINC1/ACTG1/ACTB/PLG/F9/F13B/PROC/CYP4F2/ABAT/F2/SERPINA10/F10/KNG1/CPB2/F5/PROZ/KLKB1/HRG/ADORA2A/SERPIND1/PLSCR1/F7/C4BPB/FLNA/F11/CLIC1/PLAUR/UBASH3B/SERPINF2/ANXA5/CYP4F11/CD36/HNF4A/CEACAM1/SYK/PROS1/APOH/FGA/APOE/FGB/F8/TYRO3/FGG/COL3A1/PLAU/SRC/TFPI/EMILIN2/VKORC1/PAPSS2/ADRA2B/HPSE/F3/ANXA2/HS3ST5/ITGA2/SHH/VTN/FOXA2/TREML1/FBLN1/SCUBE1/SEMG1/HGFAC/TFPI2/DGKB/MMRN1/SERPINE2/FAP/SAA…	79
BP	GO:0007596	blood coagulation	77/3159	225/18903	1.06E-10	1.11E-08	8.78E-09	F12/SERPINC1/ACTG1/ACTB/PLG/F9/F13B/PROC/CYP4F2/ABAT/F2/SERPINA10/F10/KNG1/CPB2/F5/PROZ/KLKB1/HRG/ADORA2A/SERPIND1/PLSCR1/F7/C4BPB/FLNA/F11/CLIC1/PLAUR/UBASH3B/SERPINF2/ANXA5/CYP4F11/CD36/HNF4A/CEACAM1/SYK/PROS1/APOH/FGA/APOE/FGB/F8/TYRO3/FGG/COL3A1/PLAU/SRC/TFPI/EMILIN2/VKORC1/PAPSS2/ADRA2B/HPSE/F3/ANXA2/ITGA2/SHH/VTN/FOXA2/TREML1/FBLN1/SCUBE1/HGFAC/TFPI2/DGKB/MMRN1/SERPINE2/FAP/SAA1/COMP/PLA2G4…	77
BP	GO:0006635	fatty acid beta-oxidation	37/3159	76/18903	1.08E-10	1.11E-08	8.78E-09	ECI2/ACOX2/EHHADH/DECR1/HADH/ACAA1/ACOX1/HSD17B4/PPARA/MLYCD/ETFBKMT/ETFB/GCDH/ETFDH/DECR2/ABCB11/IVD/CRAT/SLC27A2/ECHS1/PLIN5/CPT2/IRS1/ACAA2/ECHDC2/ACAT1/ACACB/ACADS/ACAT2/AMACR/ACADL/FABP1/SCP2/TWIST1/ACOXL/ALDH1L2/ACAD11	37
BP	GO:0007599	hemostasis	78/3159	231/18903	1.67E-10	1.70E-08	1.34E-08	F12/SERPINC1/ACTG1/ACTB/PLG/F9/F13B/PROC/CYP4F2/ABAT/F2/SERPINA10/F10/KNG1/CPB2/F5/PROZ/KLKB1/HRG/ADORA2A/SERPIND1/PLSCR1/F7/C4BPB/FLNA/F11/CLIC1/PLAUR/UBASH3B/SERPINF2/ANXA5/CYP4F11/CD36/HNF4A/CEACAM1/SYK/PROS1/APOH/FGA/APOE/FGB/F8/TYRO3/FGG/COL3A1/PLAU/SRC/TFPI/EMILIN2/VKORC1/PAPSS2/ADRA2B/HPSE/F3/ANXA2/ITGA2/SHH/VTN/TPH1/FOXA2/TREML1/FBLN1/SCUBE1/HGFAC/TFPI2/DGKB/MMRN1/SERPINE2/FAP/SAA1/COMP/P…	78
BP	GO:0001523	retinoid metabolic process	40/3159	87/18903	1.77E-10	1.71E-08	1.35E-08	DHRS3/RBP4/ADH6/DHRS4L2/ADH4/HSD17B6/ADH1A/DHRS4/ADH1B/RDH16/AKR1C4/TTR/ALDH8A1/RDH5/LRP8/DGAT2/RARRES2/CYP2D6/CYP3A4/DHRS4L1/CRABP2/ALDH1A1/RETSAT/CYP2C8/CYP4V2/UGT1A1/ADH7/CYP26B1/CYP3A7/CYP1A2/UGT1A3/ADH1C/CYP1A1/CYP2C18/CYP3A5/CYP2S1/SDR16C5/AKR1C1/UGT1A9/CYP26A1	40
BP	GO:0010232	vascular transport	40/3159	87/18903	1.77E-10	1.71E-08	1.35E-08	SLC38A3/SLC6A1/SLC6A13/LEPR/SLC1A2/KCNJ8/ABCC1/ABCC2/SLC22A1/SLC22A3/CD36/SLC2A1/SLC7A1/SLC38A1/SLC1A5/SLCO2B1/SLC2A4/ABCG2/ABCC9/SLC6A6/APOE/SLC4A3/SLC16A2/SLC5A5/SLC22A2/SLC16A12/SLC4A8/SLC38A5/ATP1A2/SLC28A2/SLC2A10/SLC6A9/ABCB1/SLC24A3/ABCC4/SLC7A2/AVPR1B/SLC7A3/SLC5A1/SLC13A3	40
BP	GO:0150104	transport across blood-brain barrier	40/3159	87/18903	1.77E-10	1.71E-08	1.35E-08	SLC38A3/SLC6A1/SLC6A13/LEPR/SLC1A2/KCNJ8/ABCC1/ABCC2/SLC22A1/SLC22A3/CD36/SLC2A1/SLC7A1/SLC38A1/SLC1A5/SLCO2B1/SLC2A4/ABCG2/ABCC9/SLC6A6/APOE/SLC4A3/SLC16A2/SLC5A5/SLC22A2/SLC16A12/SLC4A8/SLC38A5/ATP1A2/SLC28A2/SLC2A10/SLC6A9/ABCB1/SLC24A3/ABCC4/SLC7A2/AVPR1B/SLC7A3/SLC5A1/SLC13A3	40
BP	GO:0019373	epoxygenase P450 pathway	16/3159	19/18903	2.08E-10	1.99E-08	1.57E-08	CYP4F2/CYP4A11/CYP2J2/CYP4F12/CYP2C9/CYP2A6/CYP2B6/CYP2C8/CYP2A7/CYP2E1/CYP2C19/CYP1A2/CYP1A1/CYP2A13/CYP2C18/CYP2S1	16
BP	GO:0009064	glutamine family amino acid metabolic process	37/3159	78/18903	2.78E-10	2.61E-08	2.06E-08	GLYATL1/FAH/ADHFE1/DAO/AMDHD1/OTC/ALDH5A1/ARG1/CPS1/TAT/ALDH4A1/AGMAT/ASL/FTCD/SLC38A1/GCLC/PRODH2/GLS/UROC1/MTHFS/ASS1/NR1H4/NAGS/GAD2/SLC7A7/GAD1/GLUD1/GFPT2/GLS2/SLC39A8/AADAT/NOS1/PYCR1/HAL/GLUD2/ASNS/PRODH	37
BP	GO:0055090	acylglycerol homeostasis	25/3159	42/18903	4.63E-10	4.23E-08	3.33E-08	ACSM2A/APOA5/APOC2/ABCG5/APOC3/PLA2G12B/MLXIPL/ANGPTL3/ABCG8/APOA1/DGAT2/HNF4A/GPIHBP1/APOE/LIPC/NR1H4/RORA/ANGPTL8/ANGPTL4/IL18/APOC4/ADORA1/GCKR/C1QTNF3/APOA4	25
BP	GO:0070328	triglyceride homeostasis	25/3159	42/18903	4.63E-10	4.23E-08	3.33E-08	ACSM2A/APOA5/APOC2/ABCG5/APOC3/PLA2G12B/MLXIPL/ANGPTL3/ABCG8/APOA1/DGAT2/HNF4A/GPIHBP1/APOE/LIPC/NR1H4/RORA/ANGPTL8/ANGPTL4/IL18/APOC4/ADORA1/GCKR/C1QTNF3/APOA4	25
BP	GO:0006536	glutamate metabolic process	22/3159	34/18903	5.23E-10	4.70E-08	3.71E-08	ADHFE1/AMDHD1/ALDH5A1/TAT/ALDH4A1/ASL/FTCD/GCLC/PRODH2/GLS/UROC1/MTHFS/NR1H4/NAGS/GAD2/GAD1/GLUD1/GLS2/AADAT/HAL/GLUD2/PRODH	22
BP	GO:0006690	icosanoid metabolic process	50/3159	126/18903	6.53E-10	5.79E-08	4.56E-08	CYP4A22/MGST2/ACOX1/CYP4F2/CYP4F3/ABHD6/AKR1C4/CYP4A11/CYP2J2/CYP4F12/EPHX1/CES2/CYP2C9/GSTA1/ABCC1/CYP2A6/CYP2D6/ALOX5/CYP4F11/CYP2B6/SYK/CYP2C8/ALOXE3/CYP2A7/CYP2D7/PTGR1/CD74/PTGES/CYP2E1/ALOX5AP/AKR1C2/IL1B/GSTP1/CBR1/CYP2C19/CYP1A2/CYP1A1/CYP2A13/TLR2/CYP2C18/PYCARD/ATP6V1B1/DAGLA/CYP2S1/AKR1C1/PTGS1/PLA2G4F/PLA2G4A/GGT6/CYP4F22	50
BP	GO:0009074	aromatic amino acid family catabolic process	14/3159	16/18903	1.11E-09	9.67E-08	7.62E-08	HAAO/FAH/HPD/QDPR/TAT/PAH/HGD/AFMID/GSTZ1/ACMSD/KMO/IL4I1/KYNU/TDO2	14
BP	GO:0003018	vascular process in circulatory system	85/3159	270/18903	1.35E-09	1.17E-07	9.19E-08	SLC38A3/GPER1/CPS1/SLC6A1/SLC6A13/LEPR/KNG1/SLC1A2/ADORA2A/KCNJ8/ABCC1/ADRB2/ABCC2/SLC22A1/SLC22A3/SERPINF2/CD36/SLC2A1/SLC7A1/SLC38A1/CEACAM1/SLC1A5/SLCO2B1/GCLC/SLC2A4/ADORA2B/ABCG2/ABCC9/SLC6A6/FGA/APOE/FGB/AGTR1/FGG/DBH/SLC4A3/OXTR/SRC/SLC16A2/ADRA2B/ADRA1A/TGFB1/SLC5A5/ADRA1B/VSTM4/SLC22A2/ACE2/SLC16A12/KEL/GCH1/SLC4A8/PDE2A/DRD1/SLC38A5/KCNMB4/ATP1A2/CHRM3/ADORA1/RGS2/SLC28A2/SLC2A10/C2CD4A…	85
BP	GO:0002526	acute inflammatory response	46/3159	114/18903	1.64E-09	1.40E-07	1.10E-07	F12/HPR/F2/AHSG/HP/ITIH4/KLKB1/MBL2/TFR2/PLSCR1/ADAM8/SERPINF2/IL6R/APOA2/OSMR/ORM2/F8/DNASE1L3/ASS1/PTGES/ALOX5AP/UGT1A1/F3/IL1B/GSTP1/NLRP6/IL4/CREB3L3/SAA4/ORM1/ADORA1/OSM/FCGR1A/C2CD4A/GATA3/NUPR1/APCS/TNFRSF11A/TNF/SAA1/FFAR2/LBP/SAA2/IGHG1/ADRA2A/FUT7	46
BP	GO:0006633	fatty acid biosynthetic process	59/3159	164/18903	1.83E-09	1.53E-07	1.21E-07	RGN/APOC1/ACSM2A/ACSM2B/APOA5/APOC2/ACSM5/APOC3/MLYCD/CYP7A1/ACOT4/HSD17B8/MLXIPL/DECR2/PECR/CYP2C9/APOA1/CYP2D6/INSIG1/ALOX5/CEACAM1/PDK4/CYP3A4/ACACB/ELOVL7/CYP2C8/ALOXE3/LIPC/ABHD1/CD74/PTGES/LIPG/CYP2E1/ACSS1/ACADL/FA2H/ELOVL2/ELOVL6/IL1B/GSTP1/CBR1/SCD5/CYP1A2/CYP1A1/PRKAG3/ASAH2/ACSM1/PTGS1/HACD1/ACSM6/PLA2G4F/PLA2G4A/THNSL2/FADS6/ACSM3/LIPH/MIR548P/APOA4/SCD	59
BP	GO:0006814	sodium ion transport	81/3159	255/18903	2.06E-09	1.68E-07	1.33E-07	SLC38A3/YWHAH/SLC6A12/SLC10A1/SLC10A5/SLC6A1/PON3/SLC6A13/SLC9B2/SLC34A1/SLC34A2/SLC13A5/SLC38A4/SLC6A14/SCN4A/ADRB2/ATP1B3/SLC17A3/SLC9A1/WNK3/SLC38A1/HCN4/ATP1A1/SLC28A3/SLC17A4/SLC6A6/SLC17A1/SLC17A2/SLC4A11/GLRX/SLC41A1/NKAIN3/FXYD1/SCN4B/DMD/WNK2/KCNQ1/SLC9A5/SCNN1D/NEDD4/FXYD5/STK39/SLC5A5/SLC6A8/SLC9A4/SCN8A/TESC/SLC8A3/SLC4A8/SCN7A/TRPM2/SLC6A19/ATP1A2/SLC6A15/SLC9C1/SLC6A9/GRP/ATP6V1B1/S…	81
BP	GO:0018958	phenol-containing compound metabolic process	45/3159	111/18903	2.06E-09	1.68E-07	1.33E-07	FAH/DAO/ALDH2/ABAT/PAH/IYD/SULT2A1/DIO1/CRYM/SULT1A2/HPN/SULT1A1/MAOA/DBH/HDC/CYP2E1/SLC16A2/MAOB/DDC/TGFB2/SULT1B1/DUOX1/PMEL/SLC45A2/SLC5A5/SRD5A1/DUOX2/DUOXA1/CDH3/GCH1/RAB38/DUOXA2/ITGAM/DRD1/ITGB2/TRPC1/PRKN/GRIN2A/GATA3/TPH1/TACR3/INSM1/TG/SLC16A10/ASIP	45
BP	GO:0006641	triglyceride metabolic process	43/3159	104/18903	2.28E-09	1.83E-07	1.44E-07	SLC27A5/RGN/APOC1/PCK2/APOA5/APOC2/CPS1/AGMO/APOC3/MOGAT2/AADAC/GPAM/CAT/PCK1/MOGAT1/MTTP/APOA1/DGAT2/PLIN5/INSIG1/ACSL1/GPLD1/APOA2/APOH/GPIHBP1/APOE/APOB/LIPC/MOGAT3/PNPLA3/LIPG/SORL1/CYP2E1/LMF1/THRSP/GK/APOBEC1/GNB3/FGF21/GPAT3/LIPH/MIR548P/APOA4	43
BP	GO:0019693	ribose phosphate metabolic process	130/3159	475/18903	2.39E-09	1.90E-07	1.50E-07	PKM/ACOT12/ACSM2A/PIPOX/TMSB4X/PANK1/ACSM2B/DHTKD1/ABCC6/PFKFB1/ABHD14B/DPYS/ACSM5/HSD17B4/UPB1/PPARA/PKLR/GLYAT/MLYCD/GCDH/ACOT4/SLC26A1/MLXIPL/ENPP1/SLC25A13/ACSF2/GPAM/SULT2A1/HMGCS2/ACOT2/MTHFD1/GPD1/HIF1A/ADCY10/MCEE/FAR1/ALDOB/ACOT6/DGAT2/NUDT7/PFKP/FBP1/ENO2/ACSL6/CARD11/ACSL1/BAAT/PPT1/DHODH/PYGL/PDK4/IMPDH1/PDE7A/ENTPD5/AMPD3/SULT1A2/MVK/PDK2/ACAT1/HK2/AASS/NUDT8/ACACB/ELOVL7/FAR2/SULT1A…	130
BP	GO:0009259	ribonucleotide metabolic process	128/3159	466/18903	2.49E-09	1.95E-07	1.54E-07	PKM/ACOT12/ACSM2A/PIPOX/TMSB4X/PANK1/ACSM2B/DHTKD1/ABCC6/PFKFB1/ABHD14B/DPYS/ACSM5/HSD17B4/UPB1/PPARA/PKLR/GLYAT/MLYCD/GCDH/ACOT4/SLC26A1/MLXIPL/ENPP1/SLC25A13/ACSF2/GPAM/SULT2A1/HMGCS2/ACOT2/MTHFD1/GPD1/HIF1A/ADCY10/MCEE/FAR1/ALDOB/ACOT6/DGAT2/NUDT7/PFKP/FBP1/ENO2/ACSL6/CARD11/ACSL1/BAAT/PPT1/DHODH/PDK4/IMPDH1/PDE7A/ENTPD5/AMPD3/SULT1A2/MVK/PDK2/ACAT1/HK2/AASS/NUDT8/ACACB/ELOVL7/FAR2/SULT1A1/ACS…	128
BP	GO:0034308	primary alcohol metabolic process	44/3159	108/18903	2.59E-09	2.01E-07	1.58E-07	HAO1/DHRS3/RBP4/ADH6/ALDH2/ADH4/HSD17B6/ADH1A/DHRS4/ADH1B/RDH16/AKR1C4/TTR/PECR/SULT2A1/RDH5/GPD1/DGAT2/CYP2D6/ALDH3A2/CYP3A4/SULT1A2/ALDH1A1/RETSAT/SULT1A1/CYP2C8/ALDH3B2/ACSS2/ACP3/ACSS1/SULT1B1/AKR1C2/ADH7/IGF1/SULT1E1/CYP3A7/CYP1A2/ADH1C/CYP1A1/CYP2C18/CYP3A5/SDR16C5/CYP11A1/AKR1C1	44
BP	GO:0098739	import across plasma membrane	68/3159	202/18903	2.81E-09	2.15E-07	1.69E-07	SLC27A5/SLC38A3/ARG1/SLC47A1/SLC6A1/SLC6A13/SLC39A6/SLC1A2/SLC34A1/SLC6A14/KCNJ8/ATP1B3/SLC9A1/SLC46A1/WNK3/ACSL1/CD36/SLC2A1/SLC7A1/SLC38A1/SLC1A5/HCN4/ATP1A1/ABCC9/TRPV5/SLC6A6/SLC30A1/TRPV6/ACSL5/WNK2/SLC43A1/TRPM1/KCNQ1/SLC16A2/SLC9A5/SCNN1D/SLC39A5/PRNP/SLC22A2/SLC9A4/ACE2/SLC39A8/SLC8A3/TRPM2/ATP1A2/RGS2/RGS4/SLC9C1/SLC2A10/SLC6A9/TRPV4/SLC12A1/KCNJ4/SLC9C2/TNF/KCNK5/KCNJ16/SLC24A4/SLC7A2/S…	68
BP	GO:0050819	negative regulation of coagulation	28/3159	54/18903	3.23E-09	2.44E-07	1.92E-07	F12/PLG/PROC/ABAT/F2/KNG1/CPB2/KLKB1/HRG/F11/PLAUR/UBASH3B/SERPINF2/ANXA5/CEACAM1/PROS1/APOH/FGA/APOE/FGB/FGG/PLAU/TFPI/ANXA2/HS3ST5/VTN/SERPINE2/FAP	28
BP	GO:1900047	negative regulation of hemostasis	27/3159	51/18903	3.39E-09	2.53E-07	1.99E-07	F12/PLG/PROC/ABAT/F2/KNG1/CPB2/KLKB1/HRG/F11/PLAUR/UBASH3B/SERPINF2/CEACAM1/PROS1/APOH/FGA/APOE/FGB/FGG/PLAU/TFPI/ANXA2/VTN/SERPINE2/FAP/COMP	27
BP	GO:1905039	carboxylic acid transmembrane transport	56/3159	155/18903	3.92E-09	2.88E-07	2.27E-07	SLC27A5/SLC38A3/SLC6A12/ARG1/SLC47A1/SLC25A15/SLC25A20/SLC6A1/SLC6A13/SLC1A2/SLC25A18/SLC25A13/SLC13A5/SLC25A10/SLC16A11/SLC38A4/SLC6A14/ABCC1/SLC7A9/SFXN2/CPT2/SLC46A1/ACSL1/CD36/SLC2A1/SLC7A1/SLC38A1/SLC1A5/SLC66A1L/SFXN3/SLC6A6/ACSL5/SLC16A3/SLC43A1/SLC7A7/SLC16A2/EMB/SLC22A2/ACE2/SLC25A30/SLC6A19/SLC38A5/ATP1A2/RGS2/SLC6A15/RGS4/SLC6A9/ABCB1/SLC23A1/SLC7A13/TNF/SLC7A2/SLC7A3/SLC38A11/SLC16A10…	56
BP	GO:0042178	xenobiotic catabolic process	18/3159	26/18903	3.94E-09	2.88E-07	2.27E-07	ACAA1/PON3/FMO4/CYP2C9/CYP2A6/NR1I2/CYP2D6/ACSL1/CYP2B6/CYP3A4/CYP2C8/CYP2D7/UGT1A1/CYP2C19/CYP1A2/CYP1A1/CYP3A5/NOS1	18
BP	GO:0009150	purine ribonucleotide metabolic process	123/3159	447/18903	4.54E-09	3.27E-07	2.58E-07	PKM/ACOT12/ACSM2A/PIPOX/TMSB4X/PANK1/ACSM2B/DHTKD1/ABCC6/PFKFB1/ABHD14B/ACSM5/HSD17B4/PPARA/PKLR/GLYAT/MLYCD/GCDH/ACOT4/SLC26A1/MLXIPL/ENPP1/SLC25A13/ACSF2/GPAM/SULT2A1/HMGCS2/ACOT2/MTHFD1/GPD1/HIF1A/ADCY10/MCEE/FAR1/ALDOB/ACOT6/DGAT2/NUDT7/PFKP/FBP1/ENO2/ACSL6/CARD11/ACSL1/BAAT/PPT1/PDK4/IMPDH1/PDE7A/AMPD3/SULT1A2/MVK/PDK2/ACAT1/HK2/AASS/NUDT8/ACACB/ELOVL7/FAR2/SULT1A1/ACSL5/ACSS2/SLC2A6/RORA/SD…	123
BP	GO:0035725	sodium ion transmembrane transport	63/3159	184/18903	5.02E-09	3.57E-07	2.81E-07	YWHAH/SLC6A12/SLC6A1/SLC6A13/SLC9B2/SLC34A1/SLC34A2/SLC6A14/SCN4A/ATP1B3/SLC17A3/SLC9A1/WNK3/HCN4/ATP1A1/SLC28A3/SLC17A4/SLC6A6/SLC17A1/SLC17A2/SLC4A11/GLRX/SLC41A1/FXYD1/SCN4B/DMD/WNK2/KCNQ1/SLC9A5/SCNN1D/NEDD4/FXYD5/STK39/SLC5A5/SLC6A8/SLC9A4/SCN8A/TESC/SLC8A3/SLC4A8/SCN7A/TRPM2/SLC6A19/ATP1A2/SLC6A15/SLC9C1/SLC6A9/GRP/SLC12A1/SLC24A3/NOS1/SLC23A1/SLC9C2/CACNA1G/SLC24A4/SCN11A/BPIFA1/ASIC5/SLC5…	63
BP	GO:0019369	arachidonic acid metabolic process	29/3159	58/18903	5.07E-09	3.57E-07	2.81E-07	CYP4A22/CYP4F2/CYP4F3/ABHD6/CYP4A11/CYP2J2/CYP4F12/EPHX1/CYP2C9/CYP2A6/CYP2D6/ALOX5/CYP4F11/CYP2B6/CYP2C8/ALOXE3/CYP2A7/CYP2D7/CYP2E1/CBR1/CYP2C19/CYP1A2/CYP1A1/CYP2A13/CYP2C18/DAGLA/CYP2S1/PTGS1/PLA2G4A	29
BP	GO:1903825	organic acid transmembrane transport	56/3159	156/18903	5.13E-09	3.58E-07	2.82E-07	SLC27A5/SLC38A3/SLC6A12/ARG1/SLC47A1/SLC25A15/SLC25A20/SLC6A1/SLC6A13/SLC1A2/SLC25A18/SLC25A13/SLC13A5/SLC25A10/SLC16A11/SLC38A4/SLC6A14/ABCC1/SLC7A9/SFXN2/CPT2/SLC46A1/ACSL1/CD36/SLC2A1/SLC7A1/SLC38A1/SLC1A5/SLC66A1L/SFXN3/SLC6A6/ACSL5/SLC16A3/SLC43A1/SLC7A7/SLC16A2/EMB/SLC22A2/ACE2/SLC25A30/SLC6A19/SLC38A5/ATP1A2/RGS2/SLC6A15/RGS4/SLC6A9/ABCB1/SLC23A1/SLC7A13/TNF/SLC7A2/SLC7A3/SLC38A11/SLC16A10…	56
BP	GO:0009914	hormone transport	90/3159	300/18903	6.54E-09	4.51E-07	3.55E-07	PCK2/RBP4/SLCO1B1/HADH/GPER1/ABAT/REN/TTR/SLC9B2/NIBAN2/TFR2/HIF1A/GIPR/SOX4/MYRIP/CRYM/ALOX5/IRS1/HNF4A/GABBR1/FOXD1/RAPGEF4/SLC22A9/GPLD1/EFNA5/LIF/FGA/FGB/RAB11FIP5/AGTR1/TRPV6/HLA-DRB1/FGG/NR1H4/BAIAP3/KCNQ1/SLC16A2/GLUD1/IL1B/IL1RN/KCNB1/NKX6-1/BMP8A/TBX3/SPP1/TSPO/SNAP25/IL11/TRPM2/CRHBP/SELENOM/PCLO/VSNL1/SYT7/ISL1/ADORA1/OSM/ILDR1/PRKN/KLF7/CFTR/GATA3/NLGN2/OXCT1/FOXA2/GRP/TRPV4/GCK/GPR27…	90
BP	GO:0015718	monocarboxylic acid transport	46/3159	119/18903	8.32E-09	5.67E-07	4.47E-07	SLC27A5/SLCO1B1/SLC6A12/AQP9/SLC10A1/SLC10A5/AKR1C4/SLC6A13/ABCB4/CYP7A1/PLA2G12B/ABCC11/SLCO1A2/SLC16A11/ABCB11/ABCC2/CES1/SLC22A3/SLC51A/CD36/CEACAM1/SLCO2B1/SLC22A9/ABCG2/SYK/PTGES/SLC16A3/SLC16A2/IL1B/SLC16A13/EMB/SLC6A8/UGT1A3/SLC16A12/PLA2R1/AKR1C1/TNFRSF11A/TNF/PLA2G2C/ABCC4/PLA2G4F/AVPR1B/PLA2G4A/SLC51B/NR0B2/SLC10A6	46
BP	GO:0023061	signal release	127/3159	470/18903	8.45E-09	5.69E-07	4.49E-07	PCK2/RBP4/HADH/GPER1/ABAT/REN/SLC9B2/ADORA2A/NIBAN2/TFR2/HIF1A/GIPR/SOX4/CTBP2/MYRIP/ALOX5/IRS1/HNF4A/GABBR1/PPT1/FOXD1/RAPGEF4/ADORA2B/GPLD1/SYK/EFNA5/KMO/LIF/FGA/SLC30A1/FGB/RAB11FIP5/AGTR1/TRPV6/LIN7A/HLA-DRB1/FGG/NR1H4/PTGES/OXTR/BAIAP3/KCNQ1/CHRNA6/SLC16A2/MAOB/GLUD1/PINK1/NLGN1/ADRA2B/APBA1/IL1B/ADRA1A/IL1RN/SNPH/KCNB1/NKX6-1/BMP8A/SYT13/TBX3/SPP1/CHRNA4/TSPO/SNAP25/SV2A/SYT8/SLC4A8/IL11/TR…	127
BP	GO:0031639	plasminogen activation	18/3159	27/18903	9.97E-09	6.58E-07	5.19E-07	F12/CPB2/KLKB1/F11/PLAUR/SERPINF2/MELTF/HPN/CLEC3B/APOH/FGA/FGB/FGG/PLAU/ANXA2/RUNX1/ENO1/SERPINE2	18
BP	GO:0042730	fibrinolysis	18/3159	27/18903	9.97E-09	6.58E-07	5.19E-07	F12/PLG/F2/CPB2/KLKB1/HRG/F11/PLAUR/SERPINF2/PROS1/APOH/FGA/FGB/FGG/PLAU/ANXA2/VTN/FAP	18
BP	GO:0030195	negative regulation of blood coagulation	26/3159	50/18903	1.09E-08	7.10E-07	5.59E-07	F12/PLG/PROC/ABAT/F2/KNG1/CPB2/KLKB1/HRG/F11/PLAUR/UBASH3B/SERPINF2/CEACAM1/PROS1/APOH/FGA/APOE/FGB/FGG/PLAU/TFPI/ANXA2/VTN/SERPINE2/FAP	26
BP	GO:0050994	regulation of lipid catabolic process	30/3159	63/18903	1.19E-08	7.71E-07	6.08E-07	APOC1/APOA5/APOC2/PPARA/APOC3/MLYCD/ETFBKMT/ANGPTL3/AADAC/ABCB11/ENPP7/PDE3B/APOA1/RARRES2/PLIN5/IRS1/GPLD1/APOA2/CDK4/ACACB/SORL1/FABP1/IL1B/FMC1/TWIST1/ADORA1/FGF21/TNF/ADRA2A/APOA4	30
BP	GO:0006639	acylglycerol metabolic process	49/3159	132/18903	1.31E-08	8.39E-07	6.61E-07	SLC27A5/RGN/APOC1/PCK2/APOA5/APOC2/CPS1/ANG/AGMO/ABHD6/APOC3/MOGAT2/AADAC/GPAM/CAT/PCK1/MOGAT1/MTTP/APOA1/DGAT2/PLIN5/INSIG1/ACSL1/GPLD1/APOA2/APOH/GPIHBP1/APOE/APOB/LIPC/MOGAT3/PNPLA3/LIPG/SORL1/CYP2E1/LMF1/THRSP/ABHD12B/GK/APOBEC1/GNB3/FGF21/DAGLA/GPAT3/DGKB/PLA2G4A/LIPH/MIR548P/APOA4	49
BP	GO:0031638	zymogen activation	31/3159	67/18903	1.62E-08	1.02E-06	8.00E-07	F12/HPR/F9/HP/CPB2/KLKB1/F11/MMP14/PLAUR/SERPINF2/MELTF/BAK1/HPN/CLEC3B/APOH/FGA/FGB/FGG/IFI16/PLAU/ANXA2/RUNX1/ENO1/NLRP6/CD5L/PYCARD/GRIN2A/HGFAC/SERPINE2/KLK1/PRSS12	31
BP	GO:0042060	wound healing	120/3159	442/18903	1.62E-08	1.02E-06	8.00E-07	F12/CHMP4B/SERPINC1/ACTG1/ACTB/PLG/F9/F13B/PROC/CYP4F2/ABAT/F2/PPARA/SERPINA10/F10/KNG1/CPB2/F5/PROZ/KLKB1/HRG/ADORA2A/SERPIND1/PLSCR1/F7/C4BPB/FLNA/F11/CLIC1/HIF1A/PLAUR/UBASH3B/DDR1/SERPINF2/ANXA5/ALOX5/CYP4F11/CD36/HNF4A/CEACAM1/ADAM17/FZD7/SYK/PROS1/APOH/FGA/APOE/FGB/ITGA5/F8/COL1A1/TYRO3/FGG/FKBP10/COL3A1/TGFA/PLAU/MYOF/SRC/TFPI/EMILIN2/ANXA6/CXCR4/VKORC1/PAPSS2/ADRA2B/TGFB2/HPSE/F3/DUOX1/AN…	120
BP	GO:0051346	negative regulation of hydrolase activity	105/3159	373/18903	1.68E-08	1.04E-06	8.21E-07	SERPINC1/RGN/APOC1/SPP2/GNAT1/RCC2/FETUB/ITIH3/POR/AHSG/APOC3/LPA/ITIH1/SERPINA10/PEBP1/LEPR/KNG1/ITIH4/ANGPTL3/HRG/ADORA2A/SERPIND1/SERPINA11/APOA1/PLAUR/SERPINH1/PLIN5/SPINT1/C3P1/SERPINF2/MGAT5/SEMA4D/BICD1/GMIP/APOA2/LAMP3/ITIH5/PROS1/PPP4R4/ITIH2/TNFAIP8/WFDC10B/MMP9/HDAC9/IFI16/AMBP/SERPINA4/SRC/TFPI/PAPLN/SORL1/MICAL1/SERPINF1/SPINT2/COL6A3/TGFB2/APP/TIMP2/FABP1/LGALS3/SERPINA6/ANXA2/SERPI…	105
BP	GO:0006638	neutral lipid metabolic process	49/3159	133/18903	1.74E-08	1.07E-06	8.43E-07	SLC27A5/RGN/APOC1/PCK2/APOA5/APOC2/CPS1/ANG/AGMO/ABHD6/APOC3/MOGAT2/AADAC/GPAM/CAT/PCK1/MOGAT1/MTTP/APOA1/DGAT2/PLIN5/INSIG1/ACSL1/GPLD1/APOA2/APOH/GPIHBP1/APOE/APOB/LIPC/MOGAT3/PNPLA3/LIPG/SORL1/CYP2E1/LMF1/THRSP/ABHD12B/GK/APOBEC1/GNB3/FGF21/DAGLA/GPAT3/DGKB/PLA2G4A/LIPH/MIR548P/APOA4	49
BP	GO:0061041	regulation of wound healing	50/3159	137/18903	1.79E-08	1.09E-06	8.58E-07	F12/SERPINC1/ACTG1/PLG/PROC/ABAT/F2/KNG1/CPB2/KLKB1/HRG/F7/F11/PLAUR/UBASH3B/SERPINF2/ALOX5/CD36/CEACAM1/PROS1/APOH/FGA/APOE/FGB/FGG/PLAU/TFPI/EMILIN2/CXCR4/VKORC1/HPSE/F3/DUOX1/ANXA2/DUOX2/VTN/FOXA2/APCS/CLDN4/INSL3/TNF/MMRN1/SERPINE2/FAP/MIR221/EPHB2/EMILIN1/ADRA2A/AJAP1/FERMT1	50
BP	GO:0030199	collagen fibril organization	30/3159	64/18903	1.89E-08	1.14E-06	8.96E-07	SERPINH1/SERPINF2/COL1A2/COL1A1/FKBP10/COL3A1/LOXL2/TGFB2/P3H4/ANXA2/COL5A1/ADAMTS12/COL11A1/ADAMTS14/FMOD/SFRP2/TLL2/COLGALT2/CHADL/LOXL1/COL13A1/COL12A1/FOXC1/MMP11/ADAMTS3/COMP/COL5A3/LUM/EMILIN1/GREM1	30
BP	GO:0006163	purine nucleotide metabolic process	127/3159	476/18903	1.91E-08	1.14E-06	8.96E-07	PKM/ACOT12/ACSM2A/PIPOX/TMSB4X/PANK1/ACSM2B/DHTKD1/ABCC6/PFKFB1/ABHD14B/ACSM5/HSD17B4/PPARA/PKLR/GLYAT/MLYCD/GCDH/ACOT4/SLC26A1/MLXIPL/ENPP1/SLC25A13/ACSF2/GPAM/SULT2A1/HMGCS2/ACOT2/MTHFD1/GPD1/HIF1A/ADCY10/MCEE/FAR1/ALDOB/ACOT6/DGAT2/NUDT7/PFKP/FBP1/ENO2/ACSL6/CARD11/ACSL1/BAAT/PPT1/PDK4/ADORA2B/IMPDH1/PDE7A/AMPD3/SULT1A2/MVK/PDK2/ACAT1/HK2/AASS/NUDT8/ACACB/ELOVL7/FAR2/SULT1A1/ACSL5/ACSS2/SLC2A6…	127
BP	GO:1901617	organic hydroxy compound biosynthetic process	76/3159	245/18903	2.02E-08	1.19E-06	9.38E-07	SLC27A5/PCK2/DAO/TM7SF2/CYP27A1/ALDH2/APOA5/GPER1/PNPO/QDPR/SC5D/POR/PAH/AKR1C4/CYP7A1/ERG28/CYP8B1/MSMO1/ABCB11/HMGCS2/PCK1/SLC27A2/APOA1/SRD5A2/SEC14L2/CES1/INSIG1/PTAFR/BAAT/ACAA2/FAXDC2/EBP/SPHK1/CYP3A4/AKR1D1/MVK/APOE/APOB/HSD17B7/DBH/HDC/NR1H4/IDI1/AMACR/DDC/TGFB2/OSBPL3/PMEL/SCP2/ISYNA1/CYP39A1/SLC45A2/OSBPL7/HMGCS1/DHCR7/G6PD/CDH3/GCH1/RAB38/TRPC1/CFTR/GATA3/CYP46A1/MAS1/TPH1/ASAH2/TNF/PL…	76
BP	GO:0008210	estrogen metabolic process	22/3159	39/18903	2.06E-08	1.20E-06	9.49E-07	UGT2B10/HSD17B4/HSD17B8/CYP2C9/UGT2B4/CYP2D6/CYP3A4/UGT2B15/SULT1A1/CYP2C8/HSD17B7/UGT2B7/UGT2B17/UGT1A1/SULT1E1/CYP3A7/CYP1A2/UGT1A3/CYP1A1/CHST10/CYP3A5/HSD17B2	22
BP	GO:1901568	fatty acid derivative metabolic process	34/3159	78/18903	2.17E-08	1.26E-06	9.90E-07	SLC27A5/HMGCL/ACSM2A/CYP4F2/HSD17B4/CYP4F3/CYP4A11/GCDH/CYP4F12/PECR/HMGCS2/FAR1/DGAT2/NUDT7/ACSL6/ALDH3A2/ACSL1/ALOX5/CYP4F11/PPT1/ACSS3/ACAT1/NUDT8/ELOVL7/FAR2/ACSL5/PTGR1/ELOVL2/ELOVL6/THEM5/PAM/OXCT1/HACD1/GGT6	34
BP	GO:0009636	response to toxic substance	77/3159	250/18903	2.30E-08	1.32E-06	1.04E-06	MGST2/ADH4/BPHL/ARG1/CPS1/SLC47A1/GLYAT/HP/SLC6A1/MGMT/PON3/EPHX1/APOM/PRXL2A/CAT/SLC6A14/EPHX2/PON1/GSTA1/TTPA/MTARC1/SLC17A3/SLC30A10/CES1/MPST/GPX8/AKR7A3/CD36/MTARC2/GSTZ1/ABCG2/BAK1/ALDH1A1/GPX3/SLC30A1/APOE/MGST1/ASS1/PTGES/SLC47A2/ALOX5AP/ALAD/MAOB/SLC22A18/PINK1/DDC/FABP1/DUOX1/RAD51/ALB/ATP7B/GSTP1/CDK1/SRD5A1/DUOX2/BLMH/CYP1A1/PDZK1/GCH1/TLR2/PXDNL/TYMS/NEFL/PRKN/NUPR1/ABCB1/SLC23A1/MT1…	77
BP	GO:0048732	gland development	119/3159	441/18903	2.70E-08	1.53E-06	1.21E-06	RGN/PCK2/CDO1/OTC/ARG1/CPS1/UPB1/MGMT/SERPINA10/CPB2/HMGCS2/PCK1/PLXNA1/HIF1A/APOA1/AR/MPST/DDR1/WNT7B/BAAT/HOXB9/HNF4A/CEACAM1/LAMA5/SALL1/HPN/ACAT1/IGSF3/CADM1/HK2/PITX1/ASS1/TGFA/EPHB3/MET/LBH/OXTR/SRC/ATP2C2/LIMS2/XDH/TNC/SIX3/UGT1A1/SERPINF1/SEMA3C/FA2H/TGFB2/TDGF1/MTCO2P12/STRA6/WNT10A/LAMA1/TGFB1/CEBPA/ATP7B/PITX2/NTN1/CCNB2/SRD5A1/SOX9/ITGA2/FGL1/TBX3/SHH/PAM/ONECUT2/ESR1/TGFB3/CYP1A1/OTP…	119
BP	GO:0015721	bile acid and bile salt transport	19/3159	31/18903	2.98E-08	1.68E-06	1.32E-06	SLC27A5/SLCO1B1/AQP9/SLC10A1/SLC10A5/AKR1C4/CYP7A1/ABCC11/SLCO1A2/ABCB11/ABCC2/SLC51A/CEACAM1/SLCO2B1/AKR1C1/ABCC4/SLC51B/NR0B2/SLC10A6	19
BP	GO:0061448	connective tissue development	82/3159	274/18903	3.41E-08	1.91E-06	1.50E-06	HYAL1/POR/HMGCS2/SOX5/HIF1A/DGAT2/SERPINH1/MBOAT2/RORC/WNT7B/IL6R/CHST11/FOXD1/ITGB8/GPLD1/CDK4/SHOX2/ACAT1/PITX1/ZBTB16/BARX2/COL1A1/COL3A1/NR1H4/LOXL2/SORL1/HMGA2/ANXA6/PTHLH/SPI1/TSKU/TGFB1/RUNX1/PRRX1/NKX3-2/SIX2/BMP8A/SOX9/CER1/SCIN/COL5A1/ADAMTS12/TIMP1/WNT10B/TYMS/CSF1/RUNX2/GHR/CD44/COL11A1/SELENOM/GDF7/SFRP2/KLF7/OXCT1/CHADL/SLC25A25/BGN/TRPV4/HES5/NOG/HOXC4/MDK/SPART/SULF1/BMP8B/GLI3/WN…	82
BP	GO:0006706	steroid catabolic process	17/3159	26/18903	4.02E-08	2.22E-06	1.75E-06	YWHAH/CYP27A1/HSD17B6/CYP7A1/SRD5A2/CYP3A4/AKR1D1/APOE/HSD11B1/CYP39A1/SRD5A1/SPP1/SULT1E1/CYP1A2/CYP24A1/CYP46A1/HSD17B14	17
BP	GO:0006067	ethanol metabolic process	15/3159	21/18903	4.23E-08	2.32E-06	1.83E-06	ADH6/ALDH2/ADH4/ADH1A/ADH1B/SULT2A1/SULT1A2/SULT1A1/ALDH3B2/ACSS2/ACSS1/SULT1B1/ADH7/SULT1E1/ADH1C	15
BP	GO:1901616	organic hydroxy compound catabolic process	33/3159	77/18903	5.74E-08	3.10E-06	2.44E-06	HAO1/FAH/LDHD/CYP27A1/ALDH2/ADH4/HSD17B6/CYP4F2/CYP4F3/CYP4A11/CYP7A1/CYP4F12/SULT2A1/SORD/CYP4F11/CYP3A4/AKR1D1/SULT1A2/INPP5J/TKFC/APOE/SULT1A1/MAOA/DBH/ALDH3B2/MAOB/SULT1B1/CYP39A1/SULT1E1/GK/CYP24A1/CYP46A1/PDXP	33
BP	GO:0006694	steroid biosynthetic process	59/3159	178/18903	5.75E-08	3.10E-06	2.44E-06	SLC27A5/TM7SF2/CYP27A1/APOA5/HSD17B6/SC5D/POR/AKR1C4/CYP7A1/HSD17B8/ERG28/CYP8B1/MSMO1/ABCB11/HMGCS2/SLC27A2/APOA1/FDX1/SRD5A2/SEC14L2/CES1/INSIG1/BAAT/ACAA2/FAXDC2/EBP/ATP1A1/CYP3A4/AKR1D1/MVK/APOE/IGF1R/APOB/HSD17B7/NR1H4/IDI1/AMACR/OSBPL3/SCP2/CYP17A1/CYP39A1/OSBPL7/SRD5A1/HMGCS1/DHCR7/CYP3A7/G6PD/CYP1A1/TSPO/CFTR/CYP46A1/CYP11A1/HSD17B2/TNF/PRLR/LHB/MIR548P/APOA4/DHH	59
BP	GO:0051047	positive regulation of secretion	88/3159	304/18903	6.01E-08	3.21E-06	2.53E-06	PCK2/RBP4/GPER1/CYP4F2/ANG/ABAT/SLC6A1/CYP4A11/CPB2/ADORA2A/UNC13D/ABCB11/TFR2/HIF1A/GIPR/SOX4/ADAM8/MYRIP/PTAFR/EZR/GABBR1/ADORA2B/GPLD1/ADAM9/SYK/KMO/FGA/CYBA/FGB/HLA-DRB1/FGG/NR1H4/PTGES/OXTR/BAIAP3/GLUD1/PINK1/NLGN1/TGFB2/MYOM1/IL1B/ANXA2/TGFB1/KCNB1/NKX6-1/IGF1/SPP1/IL4/SCIN/TGFB3/TLR2/SLC4A8/PLA2R1/ITGAM/TRPM2/ITGB2/VSNL1/SYT7/ISL1/ADORA1/ILDR1/CDK5R2/RAB27B/CFTR/NLGN2/OXCT1/GRP/GCK/KCNN4/G…	88
BP	GO:0046879	hormone secretion	85/3159	291/18903	6.47E-08	3.43E-06	2.70E-06	PCK2/RBP4/HADH/GPER1/ABAT/REN/SLC9B2/NIBAN2/TFR2/HIF1A/GIPR/SOX4/MYRIP/ALOX5/IRS1/HNF4A/GABBR1/FOXD1/RAPGEF4/GPLD1/EFNA5/LIF/FGA/FGB/RAB11FIP5/AGTR1/TRPV6/HLA-DRB1/FGG/NR1H4/BAIAP3/KCNQ1/SLC16A2/GLUD1/IL1B/IL1RN/KCNB1/NKX6-1/BMP8A/TBX3/SPP1/TSPO/SNAP25/IL11/TRPM2/CRHBP/SELENOM/PCLO/VSNL1/SYT7/ISL1/ADORA1/OSM/ILDR1/PRKN/KLF7/CFTR/GATA3/NLGN2/OXCT1/FOXA2/GRP/TRPV4/GCK/GPR27/ACVR1C/HNF1B/G6PC2/TNF/A…	85
BP	GO:0014074	response to purine-containing compound	50/3159	142/18903	6.79E-08	3.57E-06	2.81E-06	CDO1/PFKFB1/CPS1/AQP9/BCKDHB/PKLR/REN/SLC6A1/ENPP1/ADORA2A/HMGCS2/ITPR2/GPD1/FDX1/FBP1/STAT1/PTAFR/EZR/HCN4/ABCC9/CHEK1/CASQ2/COL1A1/ASS1/KCNQ1/APP/DUOX1/IL1B/P2RX3/TMEM38A/SLC5A5/SRD5A1/DUOX2/WNT10B/PDE2A/TRPM2/CRHBP/AQP8/ADORA1/CFTR/NT5E/AKAP6/PDXP/AANAT/CIB2/RYR1/AREG/SLC26A3/KCNE1/P2RX6	50
BP	GO:0009069	serine family amino acid metabolic process	22/3159	41/18903	7.00E-08	3.65E-06	2.88E-06	HAO1/CDO1/DAO/GCSH/TST/AGXT2/GLYAT/AGXT/RIDA/CTH/MTHFD1/MPST/SHMT1/BAAT/GCLC/AMT/SDS/GLDC/SDSL/PSAT1/THNSL2/CBS	22
BP	GO:0010951	negative regulation of endopeptidase activity	76/3159	252/18903	7.52E-08	3.89E-06	3.06E-06	SERPINC1/SPP2/FETUB/ITIH3/POR/AHSG/LPA/ITIH1/SERPINA10/PEBP1/KNG1/ITIH4/HRG/ADORA2A/SERPIND1/SERPINA11/PLAUR/SERPINH1/SPINT1/C3P1/SERPINF2/LAMP3/ITIH5/PROS1/ITIH2/TNFAIP8/WFDC10B/MMP9/IFI16/AMBP/SERPINA4/SRC/TFPI/PAPLN/SORL1/MICAL1/SERPINF1/SPINT2/COL6A3/APP/TIMP2/FABP1/SERPINA6/ANXA2/SERPINA5/PRNP/WFDC13/OPRPN/CST6/ANOS1/CRB2/TIMP1/PI3/CD44/SFRP2/LXN/BIRC5/SPINK13/VTN/PTTG1/PZP/TFPI2/RENBP/BIRC3…	76
BP	GO:0042632	cholesterol homeostasis	39/3159	100/18903	8.38E-08	4.30E-06	3.38E-06	APOA5/APOC2/ABCG5/APOC3/CYP7A1/PLA2G12B/ANGPTL3/APOM/MYLIP/ABCB11/EPHX2/ABCG8/MTTP/APOA1/DGAT2/CES1/INSIG1/HNF4A/APOA2/ABCA5/GPIHBP1/APOE/APOB/FABP4/LIPC/HDAC9/LCAT/NR1H4/LIPG/RORA/TSKU/CYP39A1/CD24/TSPO/IL18/ACSM1/AKR1C1/ACSM3/APOA4	39
BP	GO:0098656	anion transmembrane transport	79/3159	266/18903	8.64E-08	4.39E-06	3.46E-06	SLC38A3/ARG1/SLC47A1/SLC25A42/SLC25A15/ANO9/SLC25A6/MFSD10/SLC6A1/SLC6A13/SLC26A1/SLC1A2/SLC25A18/SLC34A1/SLC25A13/SLC13A5/SLC25A10/SLC16A11/ABCC1/CLIC1/SFXN2/SLC46A1/PTAFR/SLC7A1/SLC38A1/SLC1A5/SLC66A1L/SFXN3/SLC17A1/SLC4A11/SLC26A9/CLCN5/SLC4A3/SLC16A3/FXYD1/SLC43A1/SLC35D1/SLC26A8/LRRC8B/TTYH3/EMB/PRNP/SLC5A5/SLC6A8/SLC22A2/ACE2/SLC25A30/CLIC6/SLC16A12/SLC39A8/SLC4A8/SLC38A5/ATP1A2/ANO4/RGS2/R…	79
BP	GO:1903034	regulation of response to wounding	57/3159	172/18903	9.65E-08	4.86E-06	3.83E-06	F12/SERPINC1/ACTG1/PLG/PROC/ABAT/F2/KNG1/CPB2/KLKB1/HRG/F7/FLNA/F11/PLAUR/UBASH3B/SERPINF2/ALOX5/CD36/CEACAM1/PROS1/APOH/FGA/APOE/FGB/SIGLEC10/IGF1R/FGG/PLAU/TFPI/EMILIN2/CXCR4/VKORC1/HPSE/F3/DUOX1/ANXA2/PTPRS/DUOX2/SPP1/VTN/FOXA2/APCS/CLDN4/INSL3/MDK/TNF/MMRN1/SERPINE2/FAP/MIR221/EPHB2/EMILIN1/MIR222/ADRA2A/AJAP1/FERMT1	57
BP	GO:0045785	positive regulation of cell adhesion	126/3159	484/18903	9.87E-08	4.94E-06	3.89E-06	ACTB/HYAL1/FUT4/ITGA3/HRG/NCK2/GPAM/UNC13D/ECM2/PCK1/FLNA/FRMD5/APOA1/PLAUR/SOX4/ADAM8/PLEKHA2/SERPINF2/LAMB1/LGALS9/CARD11/ALOX5/PTAFR/FCHO1/CD36/SLC7A1/DPP4/HLA-DRA/ADAM9/SYK/LIF/SMARCD3/FGA/FGB/IGFBP2/ITGA5/ADGRG1/ITGAV/HLA-A/ZBTB16/HLA-DRB1/FGG/CD74/VTCN1/SRC/EMILIN2/LIMS2/CCL2/KIF26B/TGFB2/IL4I1/LGALS1/IL1B/LAMA1/GCNT1/RUNX1/CHST2/HLA-DPB1/ITGA2/JAK3/CARMIL1/CD24/HLA-DQB2/COL16A1/IGF1/RAC3/S…	126
BP	GO:0009072	aromatic amino acid family metabolic process	18/3159	30/18903	1.10E-07	5.39E-06	4.25E-06	HAAO/FAH/HPD/QDPR/TAT/PAH/GCDH/IYD/TTC36/HGD/AFMID/GSTZ1/ACMSD/KMO/IL4I1/TPH1/KYNU/TDO2	18
BP	GO:0034368	protein-lipid complex remodeling	18/3159	30/18903	1.10E-07	5.39E-06	4.25E-06	APOC1/APOA5/APOC2/APOC3/APOM/MTTP/APOA1/APOA2/ABCA5/APOE/AGTR1/APOB/LIPC/LCAT/NR1H4/LIPG/PLTP/APOA4	18
BP	GO:0034369	plasma lipoprotein particle remodeling	18/3159	30/18903	1.10E-07	5.39E-06	4.25E-06	APOC1/APOA5/APOC2/APOC3/APOM/MTTP/APOA1/APOA2/ABCA5/APOE/AGTR1/APOB/LIPC/LCAT/NR1H4/LIPG/PLTP/APOA4	18
BP	GO:0015748	organophosphate ester transport	51/3159	148/18903	1.11E-07	5.40E-06	4.25E-06	APOC1/PRAP1/ABCC6/APOA5/APOC2/SLC25A42/ANO9/SLC25A6/PCTP/APOC3/SLC66A2/ABCB4/ABCC11/ABCG8/PLSCR1/ABCC1/MTTP/G6PC3/APOA1/SLC17A3/PRELID3A/GLTPD2/OSBPL10/APOA2/SLC25A33/APOE/SLC25A36/GJB1/SLC25A24/ATP8A2/SCP2/PITPNM3/XKR5/CALHM3/ANO4/TRPC5/ATP10B/SLC25A25/ABCB1/XKR6/KCNN4/PLSCR2/PLTP/ABCA12/CALHM1/ABCC4/TMEM30B/ATP10A/SLC25A52/SLC44A4/APOA4	51
BP	GO:0050727	regulation of inflammatory response	111/3159	414/18903	1.13E-07	5.42E-06	4.27E-06	F12/TMSB4X/MGST2/GPER1/PROC/PPARA/AHSG/KLKB1/ADORA2A/ABCC1/APOA1/PGLYRP2/ADAM8/TNFAIP6/MAPK13/ALOX5/ADORA2B/SPHK1/SYK/MVK/OSMR/APOE/SIGLEC10/SHPK/AGTR1/FABP4/DNASE1L3/GPRC5B/TYRO3/MMP9/HLA-DRB1/MACIR/NR1H4/PTGES/TTBK1/SRC/RORA/ALOX5AP/TNC/FANCD2/SERPINF1/APP/LGALS1/IL1B/CEBPA/GSTP1/MIR187/STK39/ITGA2/NLRP2B/NLRP6/METRNL/IGF1/DUOXA1/IL4/ACE2/ENPP3/ESR1/ADAMTS12/PBK/CREB3L3/IL18/TLR2/HCK/PDE2A/NLRP…	111
BP	GO:0055092	sterol homeostasis	39/3159	101/18903	1.15E-07	5.47E-06	4.31E-06	APOA5/APOC2/ABCG5/APOC3/CYP7A1/PLA2G12B/ANGPTL3/APOM/MYLIP/ABCB11/EPHX2/ABCG8/MTTP/APOA1/DGAT2/CES1/INSIG1/HNF4A/APOA2/ABCA5/GPIHBP1/APOE/APOB/FABP4/LIPC/HDAC9/LCAT/NR1H4/LIPG/RORA/TSKU/CYP39A1/CD24/TSPO/IL18/ACSM1/AKR1C1/ACSM3/APOA4	39
BP	GO:0008652	cellular amino acid biosynthetic process	33/3159	79/18903	1.21E-07	5.72E-06	4.51E-06	HAO1/BHMT2/OTC/CPS1/ABAT/UPB1/AGXT2/PAH/AGXT/CTH/ADI1/BHMT/MTHFD1/ASL/SHMT1/SLC38A1/GLS/ALDH1A1/BCAT1/AASS/ASS1/NAGS/GAD2/GAD1/GLUD1/GLS2/SDS/SDSL/PYCR1/PSAT1/GLUD2/ASNS/CBS	33
BP	GO:0046459	short-chain fatty acid metabolic process	12/3159	15/18903	1.29E-07	6.04E-06	4.76E-06	PCK2/PCCB/ACOT4/PHYH/PCK1/CRAT/MCEE/ACADS/MMUT/ACSS1/ACSM1/THNSL2	12
BP	GO:0042886	amide transport	85/3159	296/18903	1.48E-07	6.84E-06	5.39E-06	PCK2/SLC38A3/RBP4/HADH/GPER1/AQP9/SLC47A1/ABAT/SLC9B2/TFR2/ABCC1/HIF1A/MTTP/TAP1/GLTPD2/GIPR/SOX4/MYRIP/SLC46A1/ALOX5/IRS1/HNF4A/GABBR1/RAPGEF4/ABCG2/GPLD1/EFNA5/AQP7/FGA/FGB/RAB11FIP5/MGST1/HLA-DRB1/FGG/CD74/NR1H4/AQP7P3/BAIAP3/SLC16A2/GLUD1/CDH17/IL1B/IL1RN/KCNB1/NKX6-1/BMP8A/SNAP25/TRPM2/CRHBP/SLC38A5/PCLO/VSNL1/SYT7/ISL1/ADORA1/ILDR1/PRKN/KLF7/CFTR/NLGN2/OXCT1/FOXA2/GRP/TRPV4/GCK/ABCB1/GPR27/…	85
BP	GO:0010038	response to metal ion	99/3159	360/18903	1.48E-07	6.84E-06	5.39E-06	HAAO/ACTG1/ABCC6/OTC/ARG1/CPS1/ABAT/TAT/PKLR/SLC6A1/IQGAP1/ECT2/SLC34A1/SLC25A13/ITPR3/KHK/SLC13A5/CAT/TFR2/HMGCS2/PLSCR1/SORD/HIF1A/MTTP/TF/BNIP3/GIPR/SLC30A10/FBP1/GCLC/GPLD1/ADAM9/FGA/SLC30A1/FGB/IGFBP2/SLC41A1/CASQ2/TRPV6/FABP4/MMP9/FGG/ASS1/LCAT/GPHN/TFAP2A/SLC25A24/LOXL2/ALOX5AP/ALAD/MAOB/SERPINF1/NLGN1/CD14/NEDD4/APP/CEBPA/PRNP/ATP7B/STK39/CDK1/NPTX1/KCNB1/CER1/SYT13/SHH/PAM/G6PD/CYP1A2/AD…	99
BP	GO:0043583	ear development	68/3159	221/18903	1.55E-07	7.13E-06	5.62E-06	CDH23/TTC39C/FZD2/DDR1/INSIG1/ESRP1/MYO3A/HPN/USH2A/JAG1/CTHRC1/LIN7A/CECR2/TCF15/TFAP2A/MYCL/KCNQ1/MCOLN3/ATP8A2/TGFB2/STRA6/TSKU/CEBPA/NTN1/TWIST1/PRRX1/NKX3-2/SIX2/ROR1/SOX9/TBX3/MCM2/SHH/OTX1/TGFB3/ADGRV1/USH1C/COL11A1/MYO7A/HMX3/CCNA2/GATA3/ATP6V1B1/DLX6/HPCA/TMC1/HES5/SIX4/NOG/CHRNA9/FGF20/PTK7/CLRN2/LHFPL5/FOXG1/GLI3/FOXI1/GRHL3/HOXA1/MYO15A/EPHB2/PVALB/SLC26A5/SOX2/HMX2/LHX3/SLC44A4/ATOH1	68
BP	GO:0005996	monosaccharide metabolic process	74/3159	248/18903	1.78E-07	8.12E-06	6.40E-06	PKM/RGN/PCK2/MST1/FUOM/DCXR/RBP4/PC/PFKFB1/GLYCTK/XYLB/RBKS/PPARA/MLYCD/GPT/LEPR/PFKFB3/FUT4/SLC25A13/KHK/SLC25A10/DYRK2/PCK1/FGGY/SORD/GPD1/GALT/G6PC3/ALDOB/DGAT2/PFKP/FBP1/ENO2/RORC/GNMT/IRS1/SLC2A1/PGM2L1/GCLC/PDK4/FUT8/PMAIP1/GPLD1/GALM/PDK2/TKFC/HK2/ACACB/SRC/RORA/KCNQ1/PPP1R3G/GALK1/ENO1/IGF1/G6PD/ALDOA/CHST1/HK1/ENO3/PRKN/GNB3/FOXA2/GCKR/SDS/GCK/SLC23A1/G6PC2/TNF/C1QTNF3/HKDC1/BRS3/PPARGC1…	74
BP	GO:0042180	cellular ketone metabolic process	67/3159	218/18903	2.00E-07	9.06E-06	7.14E-06	RGN/APOC1/HAGH/APOA5/ADH4/APOC2/HSD17B6/CYP4F2/DHRS4/CYP4F3/COQ6/PPARA/APOC3/AKR1C4/MLYCD/ETFBKMT/CYP7A1/MLXIPL/CYP4F12/ALDH8A1/ABCB11/FMO4/BHMT/GPD1/APOA1/SRD5A2/DGAT2/PLIN5/CES1/INSIG1/AFMID/CYP4F11/IRS1/CEACAM1/PDK4/COQ10A/CYP2B6/ACMSD/KMO/PDK2/NQO2/ACACB/CD74/NR1H4/SLC7A7/ACADL/VKORC1/FABP1/AKR1C2/IL1B/CYP17A1/CBR1/TWIST1/SRD5A1/SOX9/CYP46A1/OXCT1/AADAT/FMO2/CYP11A1/AKR1C1/KYNU/TDO2/LHB/PPARG…	67
BP	GO:0051216	cartilage development	63/3159	201/18903	2.10E-07	9.45E-06	7.44E-06	HYAL1/POR/SOX5/HIF1A/SERPINH1/MBOAT2/WNT7B/CHST11/ITGB8/GPLD1/SHOX2/PITX1/ZBTB16/BARX2/COL1A1/COL3A1/LOXL2/HMGA2/ANXA6/PTHLH/TSKU/TGFB1/RUNX1/PRRX1/NKX3-2/SIX2/BMP8A/SOX9/CER1/SCIN/ADAMTS12/TIMP1/WNT10B/TYMS/RUNX2/GHR/CD44/COL11A1/SFRP2/CHADL/BGN/TRPV4/HES5/NOG/HOXC4/MDK/SULF1/BMP8B/GLI3/WNT9A/MSX2/PRKG2/RFLNA/SNORC/COMP/BMP7/BMPR1B/EPYC/MATN3/GREM1/OGN/CBS/EVC	63
BP	GO:0042573	retinoic acid metabolic process	19/3159	34/18903	2.35E-07	1.04E-05	8.20E-06	ADH6/ADH1A/ADH1B/ALDH8A1/CYP3A4/CRABP2/CYP2C8/UGT1A1/ADH7/CYP26B1/CYP3A7/UGT1A3/ADH1C/CYP1A1/CYP2C18/CYP3A5/CYP2S1/UGT1A9/CYP26A1	19
BP	GO:0048839	inner ear development	61/3159	193/18903	2.35E-07	1.04E-05	8.20E-06	CDH23/TTC39C/FZD2/INSIG1/ESRP1/MYO3A/HPN/USH2A/JAG1/CTHRC1/LIN7A/CECR2/TFAP2A/MYCL/KCNQ1/MCOLN3/ATP8A2/TGFB2/TSKU/CEBPA/NTN1/PRRX1/ROR1/SOX9/TBX3/MCM2/SHH/OTX1/TGFB3/ADGRV1/USH1C/COL11A1/MYO7A/HMX3/CCNA2/GATA3/ATP6V1B1/DLX6/HPCA/TMC1/HES5/SIX4/CHRNA9/FGF20/PTK7/CLRN2/LHFPL5/FOXG1/GLI3/FOXI1/GRHL3/HOXA1/MYO15A/EPHB2/PVALB/SLC26A5/SOX2/HMX2/LHX3/SLC44A4/ATOH1	61
BP	GO:0010466	negative regulation of peptidase activity	77/3159	263/18903	2.39E-07	1.05E-05	8.27E-06	SERPINC1/SPP2/FETUB/ITIH3/POR/AHSG/LPA/ITIH1/SERPINA10/PEBP1/KNG1/ITIH4/HRG/ADORA2A/SERPIND1/SERPINA11/PLAUR/SERPINH1/SPINT1/C3P1/SERPINF2/LAMP3/ITIH5/PROS1/ITIH2/TNFAIP8/WFDC10B/MMP9/IFI16/AMBP/SERPINA4/SRC/TFPI/PAPLN/SORL1/MICAL1/SERPINF1/SPINT2/COL6A3/APP/TIMP2/FABP1/SERPINA6/ANXA2/SERPINA5/PRNP/WFDC13/OPRPN/CST6/ANOS1/CRB2/TIMP1/PI3/CD44/SFRP2/LXN/BIRC5/SPINK13/VTN/PTTG1/PZP/TFPI2/RENBP/MIR19…	77
BP	GO:0051917	regulation of fibrinolysis	13/3159	18/18903	2.88E-07	1.26E-05	9.91E-06	F12/PLG/F2/CPB2/KLKB1/HRG/F11/PLAUR/SERPINF2/APOH/PLAU/VTN/FAP	13
BP	GO:0046683	response to organophosphorus	45/3159	128/18903	3.17E-07	1.38E-05	1.09E-05	CDO1/PFKFB1/CPS1/AQP9/BCKDHB/PKLR/REN/ENPP1/HMGCS2/ITPR2/GPD1/FDX1/FBP1/STAT1/PTAFR/EZR/HCN4/ABCC9/COL1A1/ASS1/KCNQ1/APP/DUOX1/IL1B/P2RX3/SLC5A5/SRD5A1/DUOX2/LPAR1/WNT10B/PDE2A/TYMS/CRHBP/AQP8/CFTR/NT5E/AKAP6/PDXP/AKR1C1/AANAT/CIB2/AREG/SLC26A3/KCNE1/P2RX6	45
BP	GO:0044070	regulation of anion transport	36/3159	93/18903	3.24E-07	1.39E-05	1.10E-05	SLC38A3/ARG1/CYP4F2/SLC10A1/ABAT/ANO9/SLC6A1/CYP4A11/SLC34A1/ADORA2A/ABCB11/CES1/PTAFR/SLC38A1/GABBR1/SYK/KMO/PTGES/SLC43A1/IL1B/PRNP/ACE2/PDZK1/SV2A/PLA2R1/ATP1A2/ADORA1/RGS2/RGS4/CFTR/ABCB1/TNFRSF11A/TNF/PRKG2/AVPR1B/PLA2G4A	36
BP	GO:0002791	regulation of peptide secretion	58/3159	182/18903	3.38E-07	1.44E-05	1.14E-05	PCK2/RBP4/HADH/GPER1/ABAT/SLC9B2/TFR2/HIF1A/GIPR/SOX4/MYRIP/ALOX5/IRS1/HNF4A/GABBR1/GPLD1/EFNA5/FGA/FGB/HLA-DRB1/FGG/CD74/NR1H4/BAIAP3/GLUD1/IL1B/KCNB1/NKX6-1/BMP8A/SNAP25/TRPM2/CRHBP/VSNL1/SYT7/ISL1/ADORA1/ILDR1/PRKN/KLF7/CFTR/NLGN2/OXCT1/FOXA2/GRP/GCK/GPR27/ACVR1C/G6PC2/TNF/ABCA12/FFAR2/EPHA5/NR0B2/SSTR5/ADRA2A/KISS1/BLK/ADCYAP1	58
BP	GO:0046883	regulation of hormone secretion	70/3159	234/18903	3.40E-07	1.45E-05	1.14E-05	PCK2/RBP4/HADH/GPER1/ABAT/REN/SLC9B2/TFR2/HIF1A/GIPR/SOX4/MYRIP/ALOX5/IRS1/HNF4A/GABBR1/GPLD1/EFNA5/LIF/FGA/FGB/RAB11FIP5/AGTR1/HLA-DRB1/FGG/NR1H4/BAIAP3/GLUD1/IL1B/KCNB1/NKX6-1/BMP8A/SPP1/TSPO/SNAP25/IL11/TRPM2/CRHBP/VSNL1/SYT7/ISL1/ADORA1/OSM/ILDR1/PRKN/KLF7/CFTR/NLGN2/OXCT1/FOXA2/GRP/GCK/GPR27/ACVR1C/G6PC2/TNF/ABCA12/SOX11/RAB11FIP1/C1QTNF3/FFAR2/EPHA5/NR0B2/SSTR5/ADRA2A/KISS1/BLK/ADCYAP1/INHA…	70
BP	GO:0042572	retinol metabolic process	25/3159	54/18903	3.85E-07	1.63E-05	1.28E-05	DHRS3/RBP4/ADH6/ADH4/HSD17B6/ADH1A/DHRS4/ADH1B/RDH16/TTR/RDH5/DGAT2/CYP2D6/CYP3A4/ALDH1A1/RETSAT/CYP2C8/ADH7/CYP3A7/CYP1A2/ADH1C/CYP1A1/CYP2C18/CYP3A5/SDR16C5	25
BP	GO:0046461	neutral lipid catabolic process	21/3159	41/18903	3.93E-07	1.64E-05	1.29E-05	APOA5/APOC2/CPS1/ABHD6/APOC3/AADAC/APOA1/PLIN5/GPLD1/APOA2/GPIHBP1/APOB/LIPC/PNPLA3/LIPG/SORL1/ABHD12B/FGF21/DAGLA/LIPH/APOA4	21
BP	GO:0046464	acylglycerol catabolic process	21/3159	41/18903	3.93E-07	1.64E-05	1.29E-05	APOA5/APOC2/CPS1/ABHD6/APOC3/AADAC/APOA1/PLIN5/GPLD1/APOA2/GPIHBP1/APOB/LIPC/PNPLA3/LIPG/SORL1/ABHD12B/FGF21/DAGLA/LIPH/APOA4	21
BP	GO:0009308	amine metabolic process	42/3159	117/18903	4.06E-07	1.68E-05	1.32E-05	DMGDH/HAAO/ALDH7A1/DAO/ALDH2/ABAT/PAH/GCDH/AGMAT/BHMT/SLC22A3/AFMID/ACMSD/SULT1A2/KMO/PAOX/HNMT/SULT1A1/MAOA/DBH/HDC/NR1H4/SLC7A7/MAOB/DDC/TGFB2/IL4I1/SULT1B1/CHDH/CYP1A1/GCH1/ITGAM/DRD1/ITGB2/PRKN/GRIN2A/GATA3/AANAT/TACR3/KYNU/INSM1/TDO2	42
BP	GO:0034367	protein-containing complex remodeling	18/3159	32/18903	4.28E-07	1.76E-05	1.39E-05	APOC1/APOA5/APOC2/APOC3/APOM/MTTP/APOA1/APOA2/ABCA5/APOE/AGTR1/APOB/LIPC/LCAT/NR1H4/LIPG/PLTP/APOA4	18
BP	GO:0034375	high-density lipoprotein particle remodeling	12/3159	16/18903	4.36E-07	1.78E-05	1.40E-05	APOC1/APOC3/APOM/APOA1/APOA2/ABCA5/APOE/LIPC/LCAT/LIPG/PLTP/APOA4	12
BP	GO:0090087	regulation of peptide transport	58/3159	184/18903	5.08E-07	2.06E-05	1.62E-05	PCK2/RBP4/HADH/GPER1/ABAT/SLC9B2/TFR2/HIF1A/GIPR/SOX4/MYRIP/ALOX5/IRS1/HNF4A/GABBR1/GPLD1/EFNA5/FGA/FGB/HLA-DRB1/FGG/CD74/NR1H4/BAIAP3/GLUD1/IL1B/KCNB1/NKX6-1/BMP8A/SNAP25/TRPM2/CRHBP/VSNL1/SYT7/ISL1/ADORA1/ILDR1/PRKN/KLF7/CFTR/NLGN2/OXCT1/FOXA2/GRP/GCK/GPR27/ACVR1C/G6PC2/TNF/ABCA12/FFAR2/EPHA5/NR0B2/SSTR5/ADRA2A/KISS1/BLK/ADCYAP1	58
BP	GO:0006953	acute-phase response	23/3159	48/18903	5.21E-07	2.10E-05	1.65E-05	F2/AHSG/HP/ITIH4/MBL2/TFR2/PLSCR1/SERPINF2/IL6R/ORM2/F8/ASS1/PTGES/UGT1A1/IL1B/SAA4/ORM1/APCS/TNFRSF11A/TNF/SAA1/LBP/SAA2	23
BP	GO:0042430	indole-containing compound metabolic process	15/3159	24/18903	6.15E-07	2.46E-05	1.94E-05	HAAO/ALDH2/GCDH/SLC34A1/AFMID/ACMSD/KMO/DDC/IL4I1/SRD5A1/GRIN2A/TPH1/AANAT/KYNU/TDO2	15
BP	GO:1903532	positive regulation of secretion by cell	79/3159	278/18903	6.36E-07	2.53E-05	1.99E-05	PCK2/RBP4/GPER1/ANG/ABAT/CPB2/ADORA2A/UNC13D/TFR2/HIF1A/GIPR/SOX4/ADAM8/MYRIP/PTAFR/EZR/GABBR1/ADORA2B/GPLD1/ADAM9/SYK/KMO/FGA/FGB/HLA-DRB1/FGG/NR1H4/PTGES/OXTR/BAIAP3/GLUD1/PINK1/NLGN1/TGFB2/MYOM1/IL1B/ANXA2/TGFB1/KCNB1/NKX6-1/IGF1/SPP1/IL4/TGFB3/TLR2/SLC4A8/ITGAM/TRPM2/ITGB2/VSNL1/SYT7/ISL1/ILDR1/CDK5R2/RAB27B/CFTR/NLGN2/OXCT1/GRP/GCK/KCNN4/GPR27/TNFRSF11A/TREM2/CACNA1G/SOX11/C1QTNF3/AVPR1B/PLA…	79
BP	GO:0022407	regulation of cell-cell adhesion	124/3159	490/18903	6.41E-07	2.53E-05	2.00E-05	ACTB/PLG/ARG1/ABAT/PPARA/FUT4/NCK2/ADORA2A/GPAM/PCK1/APOA1/PLAUR/SOX4/ADAM8/UBASH3B/SERPINF2/LGALS9/CARD11/ALOX5/TNFRSF21/PTAFR/FCHO1/SLC7A1/DPP4/CEACAM1/HLA-DRA/SYK/EFNA5/SMARCD3/JAG1/FGA/FGB/IGFBP2/PELI1/HLA-A/ZBTB16/HLA-DRB1/FGG/IFNB1/ASS1/CD74/EPHB3/VTCN1/SRC/EMILIN2/CCL2/SPINT2/KIF26B/IL4I1/LGALS1/FXYD5/LGALS3/IL1B/LAPTM5/SPI1/GCNT1/TGFB1/RUNX1/PRNP/IL1RN/CHST2/NRARP/HLA-DPB1/JAK3/FGL1/CD24/…	124
BP	GO:0019318	hexose metabolic process	68/3159	229/18903	6.71E-07	2.63E-05	2.08E-05	PKM/RGN/PCK2/MST1/FUOM/DCXR/RBP4/PC/PFKFB1/GLYCTK/PPARA/MLYCD/GPT/LEPR/PFKFB3/FUT4/SLC25A13/KHK/SLC25A10/DYRK2/PCK1/SORD/GPD1/GALT/G6PC3/ALDOB/DGAT2/PFKP/FBP1/ENO2/RORC/GNMT/IRS1/PGM2L1/PDK4/FUT8/PMAIP1/GPLD1/GALM/PDK2/TKFC/HK2/ACACB/SRC/RORA/KCNQ1/PPP1R3G/GALK1/ENO1/IGF1/G6PD/ALDOA/CHST1/HK1/ENO3/PRKN/GNB3/FOXA2/GCKR/SDS/GCK/G6PC2/TNF/C1QTNF3/HKDC1/BRS3/PPARGC1A/FUT7	68
BP	GO:0019627	urea metabolic process	10/3159	12/18903	7.98E-07	3.05E-05	2.41E-05	OTC/ARG1/CPS1/SLC25A15/CYP2C9/ASL/ASS1/NR1H4/NAGS/CEBPA	10
BP	GO:0034370	triglyceride-rich lipoprotein particle remodeling	10/3159	12/18903	7.98E-07	3.05E-05	2.41E-05	APOA5/APOC2/APOC3/APOA1/APOA2/APOE/LIPC/LCAT/NR1H4/APOA4	10
BP	GO:0034372	very-low-density lipoprotein particle remodeling	10/3159	12/18903	7.98E-07	3.05E-05	2.41E-05	APOA5/APOC2/APOC3/APOA1/APOA2/APOE/LIPC/LCAT/NR1H4/APOA4	10
BP	GO:0071941	nitrogen cycle metabolic process	10/3159	12/18903	7.98E-07	3.05E-05	2.41E-05	OTC/ARG1/CPS1/SLC25A15/CYP2C9/ASL/ASS1/NR1H4/NAGS/CEBPA	10
BP	GO:0003333	amino acid transmembrane transport	38/3159	104/18903	8.57E-07	3.26E-05	2.57E-05	SLC38A3/SLC6A12/ARG1/SLC47A1/SLC25A15/SLC6A1/SLC6A13/SLC1A2/SLC25A18/SLC25A13/SLC38A4/SLC6A14/SLC7A9/SFXN2/SLC7A1/SLC38A1/SLC1A5/SLC66A1L/SFXN3/SLC6A6/SLC43A1/SLC7A7/SLC16A2/SLC22A2/ACE2/SLC6A19/SLC38A5/ATP1A2/RGS2/SLC6A15/RGS4/SLC6A9/SLC7A13/TNF/SLC7A2/SLC7A3/SLC38A11/SLC16A10	38
BP	GO:0070542	response to fatty acid	27/3159	63/18903	9.06E-07	3.43E-05	2.70E-05	CPS1/AKR1C4/CAT/HMGCS2/PON1/GIPR/DGAT2/ACSL1/PTAFR/IRS1/CD36/PDK4/CDK4/ASS1/NR1H4/SRC/ALAD/AKR1C2/SOX9/TLR2/ILDR1/GLDC/E2F1/AKR1C1/FFAR2/UCP1/SCD	27
BP	GO:0001655	urogenital system development	96/3159	360/18903	1.03E-06	3.88E-05	3.06E-05	RGN/RBP4/CYP4A22/KLF15/MTSS1/REN/CYP4A11/IQGAP1/RIDA/ITGA3/SLC34A1/AQP11/CAT/HMGCS2/KCNJ8/PROM1/NFIA/SOX4/AR/MPST/WNT7B/STAT1/CNTRL/IL6R/FOXD1/LAMA5/PRKX/SALL1/ACAT1/FRAS1/LIF/JAG1/GLIS2/AGTR1/ZBTB16/MMP9/ASS1/VANGL2/EPHB3/TFAP2A/CENPF/TNC/SERPINF1/BICC1/KIF26B/TGFB2/HS3ST3B1/HOXB7/STRA6/GCNT1/ENPEP/PKD1L3/TACSTD2/SIX2/SRD5A1/SOX9/CD24/CER1/CYP26B1/SHH/ESR1/HELLS/LHX1/FMN1/GFRA1/HS3ST3A1/GCNT3/EP…	96
BP	GO:0090276	regulation of peptide hormone secretion	56/3159	179/18903	1.04E-06	3.88E-05	3.06E-05	PCK2/RBP4/HADH/GPER1/ABAT/SLC9B2/TFR2/HIF1A/GIPR/SOX4/MYRIP/ALOX5/IRS1/HNF4A/GABBR1/GPLD1/EFNA5/FGA/FGB/HLA-DRB1/FGG/NR1H4/BAIAP3/GLUD1/IL1B/KCNB1/NKX6-1/BMP8A/SNAP25/TRPM2/CRHBP/VSNL1/SYT7/ISL1/ILDR1/PRKN/KLF7/CFTR/NLGN2/OXCT1/FOXA2/GRP/GCK/GPR27/ACVR1C/G6PC2/TNF/ABCA12/FFAR2/EPHA5/NR0B2/SSTR5/ADRA2A/KISS1/BLK/ADCYAP1	56
BP	GO:0015833	peptide transport	73/3159	254/18903	1.05E-06	3.90E-05	3.08E-05	PCK2/RBP4/HADH/GPER1/ABAT/SLC9B2/TFR2/ABCC1/HIF1A/TAP1/GIPR/SOX4/MYRIP/ALOX5/IRS1/HNF4A/GABBR1/RAPGEF4/GPLD1/EFNA5/FGA/FGB/RAB11FIP5/MGST1/HLA-DRB1/FGG/CD74/NR1H4/BAIAP3/SLC16A2/GLUD1/CDH17/IL1B/IL1RN/KCNB1/NKX6-1/BMP8A/SNAP25/TRPM2/CRHBP/PCLO/VSNL1/SYT7/ISL1/ADORA1/ILDR1/PRKN/KLF7/CFTR/NLGN2/OXCT1/FOXA2/GRP/TRPV4/GCK/GPR27/ACVR1C/HNF1B/G6PC2/TNF/ABCA12/ABCC4/FFAR2/HNF1A/EPHA5/NR0B2/SSTR5/ADRA2A/…	73
BP	GO:0061045	negative regulation of wound healing	31/3159	78/18903	1.07E-06	3.95E-05	3.11E-05	F12/PLG/PROC/ABAT/F2/KNG1/CPB2/KLKB1/HRG/F11/PLAUR/UBASH3B/SERPINF2/ALOX5/CEACAM1/PROS1/APOH/FGA/APOE/FGB/FGG/PLAU/TFPI/ANXA2/VTN/APCS/TNF/MMRN1/SERPINE2/FAP/AJAP1	31
BP	GO:0007584	response to nutrient	50/3159	154/18903	1.15E-06	4.22E-05	3.32E-05	OTC/ARG1/BCKDHB/POR/ABCG5/PKLR/MGMT/F5/SLC34A1/CAT/HMGCS2/ABCG8/F7/GIPR/RXRA/STAT1/ACSL1/GCLC/PDK2/IGFBP2/IGF1R/COL1A1/ASS1/NR1H4/LIPG/ALAD/UGT1A1/POSTN/ITGA2/CYP26B1/SPP1/CYP1A1/TSPO/TYMS/RUNX2/SLC6A19/SFRP2/CYBB/CYP24A1/OXCT1/FOXA2/GCGR/KYNU/BCHE/BMP7/MN1/PHEX/TNFRSF11B/CYP26A1/CBS	50
BP	GO:0060192	negative regulation of lipase activity	12/3159	17/18903	1.25E-06	4.58E-05	3.61E-05	APOC1/POR/APOC3/ANGPTL3/PLIN5/BICD1/APOA2/HDAC9/ANGPTL4/PLA2R1/RGS2/ANXA8L1	12
BP	GO:0051591	response to cAMP	34/3159	90/18903	1.32E-06	4.78E-05	3.77E-05	CDO1/PFKFB1/CPS1/AQP9/BCKDHB/PKLR/REN/HMGCS2/ITPR2/GPD1/FDX1/FBP1/STAT1/PTAFR/EZR/HCN4/COL1A1/ASS1/KCNQ1/APP/DUOX1/SLC5A5/SRD5A1/DUOX2/WNT10B/PDE2A/CRHBP/AQP8/CFTR/AKAP6/AANAT/AREG/SLC26A3/KCNE1	34
BP	GO:1903035	negative regulation of response to wounding	35/3159	94/18903	1.38E-06	4.97E-05	3.91E-05	F12/PLG/PROC/ABAT/F2/KNG1/CPB2/KLKB1/HRG/F11/PLAUR/UBASH3B/SERPINF2/ALOX5/CEACAM1/PROS1/APOH/FGA/APOE/FGB/SIGLEC10/FGG/PLAU/TFPI/ANXA2/PTPRS/SPP1/VTN/APCS/MDK/TNF/MMRN1/SERPINE2/FAP/AJAP1	35
BP	GO:0050996	positive regulation of lipid catabolic process	16/3159	28/18903	1.42E-06	5.10E-05	4.02E-05	APOA5/APOC2/PPARA/ANGPTL3/AADAC/ENPP7/APOA1/PLIN5/IRS1/APOA2/FABP1/IL1B/TWIST1/ADORA1/FGF21/APOA4	16
BP	GO:0019433	triglyceride catabolic process	17/3159	31/18903	1.46E-06	5.20E-05	4.10E-05	APOA5/APOC2/CPS1/APOC3/AADAC/APOA1/PLIN5/GPLD1/GPIHBP1/APOB/LIPC/PNPLA3/LIPG/SORL1/FGF21/LIPH/APOA4	17
BP	GO:0002790	peptide secretion	67/3159	230/18903	1.71E-06	6.06E-05	4.77E-05	PCK2/RBP4/HADH/GPER1/ABAT/SLC9B2/TFR2/HIF1A/GIPR/SOX4/MYRIP/ALOX5/IRS1/HNF4A/GABBR1/RAPGEF4/GPLD1/EFNA5/FGA/FGB/RAB11FIP5/HLA-DRB1/FGG/CD74/NR1H4/BAIAP3/SLC16A2/GLUD1/IL1B/IL1RN/KCNB1/NKX6-1/BMP8A/SNAP25/TRPM2/CRHBP/PCLO/VSNL1/SYT7/ISL1/ADORA1/ILDR1/PRKN/KLF7/CFTR/NLGN2/OXCT1/FOXA2/GRP/TRPV4/GCK/GPR27/ACVR1C/HNF1B/G6PC2/TNF/ABCA12/FFAR2/HNF1A/EPHA5/NR0B2/SSTR5/ADRA2A/SLC16A10/KISS1/BLK/ADCYAP1	67
BP	GO:0062013	positive regulation of small molecule metabolic process	49/3159	152/18903	1.84E-06	6.50E-05	5.12E-05	RGN/TMSB4X/APOA5/GPER1/APOC2/PPARA/POR/CLYBL/MLYCD/GPT/CYP7A1/MLXIPL/DYRK2/GPD1/HIF1A/APOA1/DGAT2/PLIN5/CES1/PTAFR/IRS1/ADORA2B/PMAIP1/GPLD1/APOE/CD74/NR1H4/SRC/PPP1R3G/PINK1/APP/MTCO2P12/FABP1/NCS1/IL1B/TWIST1/ENO1/IGF1/IL4/MAS1/GCK/NOS1/ZBTB20/TREM2/TNF/AVPR1B/PPARGC1A/HTR2A/APOA4	49
BP	GO:0032963	collagen metabolic process	38/3159	107/18903	1.93E-06	6.75E-05	5.32E-05	ARG1/F2/CYP7A1/HIF1A/MMP14/TMPRSS6/SERPINH1/SERPINF2/VIM/COL1A2/COL1A1/MMP9/CREB3L1/MRC2/MMP7/MMP10/LARP6/MMP1/P3H4/TGFB1/RUNX1/ERRFI1/ITGA2/COL5A1/TGFB3/P3H2/ADAMTS14/MMP12/P3H3/PRSS2/MMP2/MMP11/FAP/ADAMTS3/MMP8/MMP28/EMILIN1/KLK6	38
BP	GO:0009071	serine family amino acid catabolic process	11/3159	15/18903	1.97E-06	6.87E-05	5.41E-05	CDO1/DAO/GCSH/AGXT/SHMT1/AMT/SDS/GLDC/SDSL/THNSL2/CBS	11
BP	GO:0072001	renal system development	86/3159	318/18903	2.00E-06	6.94E-05	5.47E-05	RGN/RBP4/CYP4A22/KLF15/MTSS1/REN/CYP4A11/IQGAP1/RIDA/ITGA3/SLC34A1/AQP11/CAT/HMGCS2/KCNJ8/PROM1/NFIA/SOX4/MPST/WNT7B/STAT1/CNTRL/IL6R/FOXD1/LAMA5/PRKX/SALL1/ACAT1/FRAS1/LIF/JAG1/GLIS2/AGTR1/ZBTB16/MMP9/ASS1/VANGL2/TFAP2A/CENPF/SERPINF1/BICC1/KIF26B/TGFB2/HS3ST3B1/HOXB7/STRA6/GCNT1/ENPEP/PKD1L3/TACSTD2/SIX2/SOX9/CD24/CER1/CYP26B1/SHH/HELLS/LHX1/FMN1/GFRA1/HS3ST3A1/GCNT3/EPCAM/NPNT/GLI2/GATA3/PTPRO…	86
BP	GO:0001822	kidney development	84/3159	309/18903	2.09E-06	7.22E-05	5.69E-05	RGN/CYP4A22/KLF15/MTSS1/REN/CYP4A11/IQGAP1/RIDA/ITGA3/SLC34A1/AQP11/CAT/HMGCS2/KCNJ8/PROM1/SOX4/MPST/WNT7B/STAT1/CNTRL/IL6R/FOXD1/LAMA5/PRKX/SALL1/ACAT1/FRAS1/LIF/JAG1/GLIS2/AGTR1/ZBTB16/MMP9/ASS1/VANGL2/TFAP2A/CENPF/SERPINF1/BICC1/KIF26B/TGFB2/HS3ST3B1/HOXB7/STRA6/GCNT1/ENPEP/PKD1L3/TACSTD2/SIX2/SOX9/CD24/CER1/CYP26B1/SHH/HELLS/LHX1/FMN1/GFRA1/HS3ST3A1/GCNT3/EPCAM/NPNT/GLI2/GATA3/PTPRO/HES5/SIX4…	84
BP	GO:0033627	cell adhesion mediated by integrin	33/3159	88/18903	2.27E-06	7.79E-05	6.14E-05	MUC1/ITGA3/HRG/PDE3B/FYB2/DPP4/ITGB4/ADAM17/ITGB8/ADAM9/SYK/LIF/ITGA5/ITGAV/ITGA7/PLAU/EMILIN2/ICAM1/TGFB2/ITGA2/COL16A1/RAC3/ITGB6/TESC/ITGAM/ITGB2/SFRP2/NPNT/VTN/ITGA2B/MMRN1/EMILIN1/FERMT1	33
BP	GO:0007159	leukocyte cell-cell adhesion	106/3159	414/18903	2.31E-06	7.87E-05	6.20E-05	ACTB/ARG1/PPARA/FUT4/NCK2/ADORA2A/GPAM/PCK1/SOX4/ADAM8/LGALS9/CARD11/ALOX5/TNFRSF21/PTAFR/EZR/FCHO1/SLC7A1/DPP4/CEACAM1/SEMA4D/HLA-DRA/SYK/SMARCD3/IGFBP2/ITGA5/PELI1/HLA-A/ZBTB16/HLA-DRB1/IFNB1/ASS1/CD74/VTCN1/SRC/RAC2/CCL2/CERCAM/ICAM1/IL4I1/LGALS1/LGALS3/IL1B/LAPTM5/GCNT1/RUNX1/PRNP/LRG1/CHST2/NRARP/HLA-DPB1/JAK3/FGL1/CD24/HLA-DQB2/PDE5A/IGF1/SHH/IL4/CORO1A/ACTL6B/SLC39A8/IL18/WNT10B/CD44/PYCAR…	106
BP	GO:0044106	cellular amine metabolic process	38/3159	108/18903	2.50E-06	8.46E-05	6.67E-05	HAAO/DAO/ALDH2/ABAT/PAH/GCDH/AGMAT/BHMT/SLC22A3/AFMID/ACMSD/SULT1A2/KMO/PAOX/HNMT/SULT1A1/MAOA/DBH/HDC/NR1H4/SLC7A7/MAOB/DDC/TGFB2/IL4I1/SULT1B1/GCH1/ITGAM/DRD1/ITGB2/PRKN/GRIN2A/GATA3/AANAT/TACR3/KYNU/INSM1/TDO2	38
BP	GO:0006063	uronic acid metabolic process	15/3159	26/18903	2.59E-06	8.69E-05	6.85E-05	UGT2B10/DCXR/CRYL1/XYLB/SORD/UGT2B4/UGT2B15/UGT2B7/UGT2B17/UGT1A4/UGT1A1/UGT1A3/UGT1A9/UGT1A6/UGT2A1	15
BP	GO:0019585	glucuronate metabolic process	15/3159	26/18903	2.59E-06	8.69E-05	6.85E-05	UGT2B10/DCXR/CRYL1/XYLB/SORD/UGT2B4/UGT2B15/UGT2B7/UGT2B17/UGT1A4/UGT1A1/UGT1A3/UGT1A9/UGT1A6/UGT2A1	15
BP	GO:0050714	positive regulation of protein secretion	43/3159	129/18903	2.91E-06	9.71E-05	7.65E-05	PCK2/RBP4/GPER1/ANG/ABAT/ADORA2A/HIF1A/GIPR/SOX4/ADAM8/MYRIP/EZR/GPLD1/ADAM9/FGA/FGB/HLA-DRB1/FGG/NR1H4/BAIAP3/GLUD1/TGFB2/MYOM1/TGFB1/NKX6-1/IGF1/TGFB3/TLR2/TRPM2/VSNL1/ISL1/CFTR/NLGN2/OXCT1/GCK/KCNN4/GPR27/TREM2/C1QTNF3/NR0B2/BLK/ANKRD1/WLS	43
BP	GO:0009068	aspartate family amino acid catabolic process	12/3159	18/18903	3.19E-06	0.000103523	8.16E-05	PIPOX/MAT1A/RIDA/HYKK/CRYM/GCAT/DDO/AASS/ASPA/SDS/SDSL/AADAT	12
BP	GO:0010755	regulation of plasminogen activation	12/3159	18/18903	3.19E-06	0.000103523	8.16E-05	F12/CPB2/PLAUR/SERPINF2/MELTF/HPN/CLEC3B/PLAU/ANXA2/RUNX1/ENO1/SERPINE2	12
BP	GO:0043649	dicarboxylic acid catabolic process	12/3159	18/18903	3.19E-06	0.000103523	8.16E-05	ADHFE1/ALDH1L1/ACOT4/QPRT/DDO/MTHFS/GAD2/GAD1/GLUD1/ASPA/ALDH1L2/GLUD2	12
BP	GO:0050665	hydrogen peroxide biosynthetic process	12/3159	18/18903	3.19E-06	0.000103523	8.16E-05	ACOX1/CYBA/MPV17L/MAOB/MTCO2P12/DUOX1/DUOX2/DUOXA1/CYP1A2/CYP1A1/DUOXA2/CYBB	12
BP	GO:0006576	cellular biogenic amine metabolic process	35/3159	97/18903	3.19E-06	0.000103523	8.16E-05	HAAO/DAO/ALDH2/ABAT/PAH/GCDH/AGMAT/SLC22A3/AFMID/ACMSD/SULT1A2/KMO/PAOX/HNMT/SULT1A1/MAOA/DBH/HDC/MAOB/DDC/TGFB2/IL4I1/SULT1B1/GCH1/ITGAM/DRD1/ITGB2/PRKN/GRIN2A/GATA3/AANAT/TACR3/KYNU/INSM1/TDO2	35
BP	GO:1905952	regulation of lipid localization	56/3159	185/18903	3.27E-06	0.000105672	8.33E-05	APOC1/PRAP1/APOA5/APOC2/CYP4F2/PPARA/ABCG5/APOC3/REN/CYP4A11/ABCB4/SAR1B/CYP8B1/ENPP7/ABCG8/PON1/ABCA8/APOA1/PLIN5/CES1/RXRA/ACSL1/CD36/IKBKE/PLIN3/SYK/APOA2/ABCA5/ACACB/APOE/AGTR1/APOB/ITGAV/ACSL5/PTGES/LIPG/ATP8A2/IL1B/SCP2/ANXA2/FITM1/SHH/SPP1/TSPO/PLA2R1/APOC4/PRKN/TNFRSF11A/TREM2/TNF/PLTP/ABCA12/AVPR1B/PLA2G4A/APOA4/RETN	56
BP	GO:0030072	peptide hormone secretion	65/3159	225/18903	3.30E-06	0.000106204	8.37E-05	PCK2/RBP4/HADH/GPER1/ABAT/SLC9B2/TFR2/HIF1A/GIPR/SOX4/MYRIP/ALOX5/IRS1/HNF4A/GABBR1/RAPGEF4/GPLD1/EFNA5/FGA/FGB/RAB11FIP5/HLA-DRB1/FGG/NR1H4/BAIAP3/SLC16A2/GLUD1/IL1B/IL1RN/KCNB1/NKX6-1/BMP8A/SNAP25/TRPM2/CRHBP/PCLO/VSNL1/SYT7/ISL1/ILDR1/PRKN/KLF7/CFTR/NLGN2/OXCT1/FOXA2/GRP/TRPV4/GCK/GPR27/ACVR1C/HNF1B/G6PC2/TNF/ABCA12/FFAR2/HNF1A/EPHA5/NR0B2/SSTR5/ADRA2A/SLC16A10/KISS1/BLK/ADCYAP1	65
BP	GO:0022409	positive regulation of cell-cell adhesion	86/3159	322/18903	3.45E-06	0.000110452	8.70E-05	ACTB/FUT4/NCK2/GPAM/PCK1/PLAUR/SOX4/ADAM8/SERPINF2/LGALS9/CARD11/ALOX5/PTAFR/FCHO1/SLC7A1/DPP4/HLA-DRA/SYK/SMARCD3/FGA/FGB/IGFBP2/HLA-A/ZBTB16/HLA-DRB1/FGG/CD74/VTCN1/SRC/EMILIN2/CCL2/KIF26B/IL4I1/LGALS1/IL1B/GCNT1/RUNX1/CHST2/HLA-DPB1/JAK3/CD24/HLA-DQB2/IGF1/SHH/IL4/CORO1A/ACTL6B/IL18/WNT10B/CD44/PYCARD/ITGB2/HLA-DRB5/IL2RG/HLA-DQB1/GLI2/HLA-DQA1/GATA3/CHST4/CEACAM6/FOXA2/HLA-DOA/RASGRP1/MYO10/H…	86
BP	GO:0006865	amino acid transport	47/3159	147/18903	3.82E-06	0.000121581	9.58E-05	SLC38A3/SLC6A12/ARG1/SLC47A1/SLC25A15/ABAT/SFXN5/SLC6A1/SLC6A13/SLC1A2/SLC25A18/SLC25A13/SLC38A4/ADORA2A/SLC6A14/SLC7A9/SFXN2/SLC7A1/SLC38A1/GABBR1/SLC1A5/SLC66A1L/SFXN3/KMO/SLC6A6/SLC43A1/SLC7A7/SLC16A2/APBA1/SLC22A2/ACE2/SV2A/SLC6A19/SLC38A5/ATP1A2/ADORA1/RGS2/SLC6A15/RGS4/SLC6A9/SLC7A13/TNF/SLC7A2/AVPR1B/SLC7A3/SLC38A11/SLC16A10	47
BP	GO:1904729	regulation of intestinal lipid absorption	9/3159	11/18903	4.00E-06	0.00012665	9.98E-05	PRAP1/APOA5/ABCG5/CYP8B1/ENPP7/ABCG8/APOA1/APOA2/APOA4	9
BP	GO:0002793	positive regulation of peptide secretion	34/3159	94/18903	4.12E-06	0.000129674	0.000102187	PCK2/RBP4/GPER1/ABAT/TFR2/HIF1A/GIPR/SOX4/MYRIP/GABBR1/GPLD1/FGA/FGB/HLA-DRB1/FGG/NR1H4/BAIAP3/GLUD1/NKX6-1/TRPM2/VSNL1/ISL1/ADORA1/ILDR1/CFTR/NLGN2/OXCT1/GRP/GCK/GPR27/NR0B2/KISS1/BLK/ADCYAP1	34
BP	GO:0034381	plasma lipoprotein particle clearance	23/3159	53/18903	4.45E-06	0.000139264	0.000109745	APOC1/NCEH1/APOC2/APOC3/APOM/MYLIP/APOA1/DGAT2/CES3/CD36/GPLD1/APOA2/GPIHBP1/APOE/APOB/LIPC/NR1H4/LIPG/ANXA2/VLDLR/FGF21/MIR199A1/TREM2	23
BP	GO:0031960	response to corticosteroid	51/3159	165/18903	4.55E-06	0.000141913	0.000111831	PCK2/CDO1/PFKFB1/GPER1/ARG1/CPS1/TAT/BCKDHB/POR/HMGCS2/PCK1/WNT7B/PTAFR/ADAM9/APOA2/CPN1/ANXA3/CYBA/IGFBP2/IGF1R/COL1A1/ASS1/LCAT/SRC/KLF9/ALAD/MAOB/SCNN1D/UGT1A1/SERPINF1/FAM107A/IL1RN/STK39/ERRFI1/SRD5A1/PAM/TYMS/GHR/NEFL/ISL1/CYBB/AANAT/MDK/MYOD1/TNF/BCHE/SLIT2/SSTR3/SSTR5/AREG/SCGB1A1	51
BP	GO:0006084	acetyl-CoA metabolic process	17/3159	33/18903	4.58E-06	0.000141924	0.00011184	ACOT12/PIPOX/MLYCD/HMGCS2/NUDT7/PDK4/MVK/PDK2/ACAT1/AASS/NUDT8/ACACB/ACSS2/ACSS1/HMGCS1/AADAT/TDO2	17
BP	GO:0008209	androgen metabolic process	16/3159	30/18903	4.86E-06	0.000149073	0.000117474	HSD17B6/HSD17B4/AKR1C4/HSD17B8/SRD5A2/CYP3A4/AKR1D1/HSD17B7/UGT2B7/CYP17A1/SRD5A1/SHH/SPP1/ESR1/CHST10/HSD17B2	16
BP	GO:0050820	positive regulation of coagulation	16/3159	30/18903	4.86E-06	0.000149073	0.000117474	F12/PLG/F2/CPB2/HRG/F7/SERPINF2/CD36/APOH/PLAU/EMILIN2/VKORC1/HPSE/F3/VTN/EMILIN1	16
BP	GO:0042403	thyroid hormone metabolic process	15/3159	27/18903	4.93E-06	0.00014994	0.000118158	IYD/SULT2A1/DIO1/CRYM/HPN/SLC16A2/SULT1B1/DUOX1/SLC5A5/DUOX2/DUOXA1/DUOXA2/GATA3/TG/SLC16A10	15
BP	GO:0042537	benzene-containing compound metabolic process	15/3159	27/18903	4.93E-06	0.00014994	0.000118158	HAAO/FAH/ACAA1/PON3/ALDH8A1/EPHX2/SRD5A2/AFMID/KMO/CYP2E1/UGT1A1/AADAT/ACSM1/KYNU/TDO2	15
BP	GO:0046503	glycerolipid catabolic process	27/3159	68/18903	5.32E-06	0.000160954	0.000126837	APOC1/APOA5/APOC2/CPS1/ABHD6/APOC3/AADAC/APOA1/PLIN5/GPLD1/APOA2/GPIHBP1/APOB/LIPC/PNPLA3/LIPG/SORL1/ABHD12B/PLA2G4D/PNPLA7/FGF21/DAGLA/PLA2G4F/PLA2G4A/LIPH/PLA2G4E/APOA4	27
BP	GO:0042472	inner ear morphogenesis	36/3159	103/18903	5.41E-06	0.000162849	0.00012833	CDH23/TTC39C/FZD2/INSIG1/MYO3A/HPN/CTHRC1/TFAP2A/KCNQ1/ATP8A2/NTN1/PRRX1/SOX9/TBX3/OTX1/USH1C/COL11A1/MYO7A/HMX3/GATA3/ATP6V1B1/DLX6/SIX4/CHRNA9/PTK7/CLRN2/LHFPL5/FOXG1/FOXI1/GRHL3/HOXA1/MYO15A/EPHB2/HMX2/SLC44A4/ATOH1	36
BP	GO:0031589	cell-substrate adhesion	95/3159	369/18903	5.93E-06	0.000177735	0.000140061	ACTG1/PLG/RCC2/ITGA3/CD63/ANGPTL3/HRG/UNC13D/ECM2/FLNA/APOA1/MMP14/SLC9A1/DDR1/PLEKHA2/LAMB1/CD36/ITGB4/LAMA5/MELTF/GPM6B/ITGB8/FZD7/ADAM9/EFNA5/PRKX/USH2A/ST6GAL1/JAG1/FGA/FGB/ITGA5/ITGAV/ITGA7/COL1A1/TYRO3/FGG/COL3A1/PLAU/EPHB3/SRC/RAC2/LIMS2/HPSE/FAM107A/TACSTD2/ADAMTS9/PIK3R1/ITGA2/CARMIL1/COL16A1/RAC3/ONECUT2/ITGB6/ADAMTS12/CORO1A/EGFL6/FMN1/SEMA3E/LIMCH1/OLFM4/L1CAM/VWA2/ITGAM/NTNG2/CSF1/OT…	95
BP	GO:0002478	antigen processing and presentation of exogenous peptide antigen	19/3159	40/18903	5.97E-06	0.000178012	0.000140279	CTSF/CTSE/TAP1/HLA-DRA/MFSD6/HLA-A/HLA-DRB1/CD74/HLA-DPB1/HLA-DQB2/HLA-DRB5/CTSV/HLA-DQB1/FCGR1A/HLA-DQA1/IFI30/HLA-DOA/HLA-DQA2/HLA-DPA1	19
BP	GO:0050731	positive regulation of peptidyl-tyrosine phosphorylation	57/3159	193/18903	6.22E-06	0.000184574	0.00014545	HPX/LRP8/DLG3/CD36/IL6R/SEMA4D/ADAM17/SYK/EFNA5/LIF/ARHGEF2/ITGA5/LRRK1/GPRC5B/CD74/TGFA/SRC/AFAP1L2/TDGF1/ADRA1A/TGFB1/PRNP/CD24/THBS4/IGF1/IL4/CLCF1/ALKAL1/IL18/GFRA1/IL11/GHR/CD44/NCF1/ISL1/ADORA1/OSM/FCGR1A/VTN/NEURL1/ANGPT4/HES5/IL5/TREM2/TNF/IFNL1/MIR221/ALKAL2/CD80/IL12A/ADRA2A/TNFRSF18/AREG/HTR2A/GREM1/IL3/CLEC6A	57
BP	GO:0097006	regulation of plasma lipoprotein particle levels	31/3159	84/18903	6.70E-06	0.000197992	0.000156024	APOC1/NCEH1/APOA5/APOC2/APOC3/APOM/MYLIP/MTTP/APOA1/DGAT2/CES3/CD36/PLAGL2/GPLD1/APOA2/ABCA5/GPIHBP1/APOE/AGTR1/APOB/LIPC/LCAT/NR1H4/LIPG/ANXA2/VLDLR/FGF21/MIR199A1/TREM2/PLTP/APOA4	31
BP	GO:0016126	sterol biosynthetic process	26/3159	65/18903	6.74E-06	0.000198101	0.00015611	TM7SF2/APOA5/SC5D/POR/CYP7A1/ERG28/MSMO1/HMGCS2/APOA1/SEC14L2/CES1/INSIG1/ACAA2/FAXDC2/EBP/MVK/APOE/APOB/HSD17B7/IDI1/HMGCS1/DHCR7/G6PD/CFTR/MIR548P/APOA4	26
BP	GO:0050708	regulation of protein secretion	71/3159	257/18903	6.83E-06	0.000199805	0.000157453	PCK2/RBP4/HADH/GPER1/ANG/ABAT/SLC9B2/ADORA2A/HIF1A/GIPR/SOX4/ADAM8/MYRIP/ALOX5/EZR/IRS1/HNF4A/GPLD1/ADAM9/EFNA5/FGA/APOE/FGB/RAB11FIP5/HLA-DRB1/FGG/NR1H4/BAIAP3/GLUD1/TGFB2/MYOM1/IL1B/TGFB1/KCNB1/NKX6-1/BMP8A/IGF1/PAM/TGFB3/SNAP25/TLR2/TRPM2/VSNL1/SYT7/ISL1/PRKN/KLF7/CFTR/NLGN2/OXCT1/FOXA2/GCK/KCNN4/GPR27/ACVR1C/G6PC2/MIR199A1/TREM2/TNF/ABCA12/RAB11FIP1/C1QTNF3/SAA1/IL12A/EPHA5/NR0B2/SSTR5/ADRA2A…	71
BP	GO:0090277	positive regulation of peptide hormone secretion	33/3159	92/18903	6.98E-06	0.000203159	0.000160096	PCK2/RBP4/GPER1/ABAT/TFR2/HIF1A/GIPR/SOX4/MYRIP/GABBR1/GPLD1/FGA/FGB/HLA-DRB1/FGG/NR1H4/BAIAP3/GLUD1/NKX6-1/TRPM2/VSNL1/ISL1/ILDR1/CFTR/NLGN2/OXCT1/GRP/GCK/GPR27/NR0B2/KISS1/BLK/ADCYAP1	33
BP	GO:0097305	response to alcohol	70/3159	253/18903	7.47E-06	0.000216499	0.000170608	CDO1/ADH6/SLC10A1/ABAT/PPARA/MGMT/CYP7A1/CYP8B1/CAT/ABCB11/HMGCS2/LRP8/F7/ITPR2/FDX1/FBP1/CES1/GABBR1/SLC2A4/GPLD1/EFNA5/CDK4/BAK1/ST6GAL1/CYBA/IGF1R/CLDN18/DBH/KLF9/CYP2E1/ALAD/MAOB/BLM/SCNN1D/UGT1A1/CD14/ADCY3/AKR1C2/TGFB1/RAD51/ADH7/GRAMD1A/STK39/OSBPL7/CDK1/SLC5A5/G6PD/TSPO/TYMS/PTGER4/CRHBP/NEFL/RGS2/RGS4/CYBB/GRIN2A/CFTR/GATA3/OXCT1/ADCY7/CCL7/AANAT/TNFRSF11A/CCR5/TNF/SLIT2/GRIN1/NR0B2/PTGF…	70
BP	GO:0006695	cholesterol biosynthetic process	24/3159	58/18903	7.57E-06	0.000217265	0.000171211	TM7SF2/APOA5/SC5D/POR/CYP7A1/MSMO1/HMGCS2/APOA1/SEC14L2/CES1/INSIG1/ACAA2/EBP/MVK/APOE/APOB/HSD17B7/IDI1/HMGCS1/DHCR7/G6PD/CFTR/MIR548P/APOA4	24
BP	GO:1902653	secondary alcohol biosynthetic process	24/3159	58/18903	7.57E-06	0.000217265	0.000171211	TM7SF2/APOA5/SC5D/POR/CYP7A1/MSMO1/HMGCS2/APOA1/SEC14L2/CES1/INSIG1/ACAA2/EBP/MVK/APOE/APOB/HSD17B7/IDI1/HMGCS1/DHCR7/G6PD/CFTR/MIR548P/APOA4	24
BP	GO:0002495	antigen processing and presentation of peptide antigen via MHC class II	17/3159	34/18903	7.73E-06	0.000220908	0.000174082	CTSF/CTSE/HLA-DRA/HLA-DRB1/CD74/HLA-DPB1/HLA-DQB2/PYCARD/HLA-DRB5/CTSV/HLA-DQB1/HLA-DQA1/IFI30/HLA-DOA/HLA-DQA2/TREM2/HLA-DPA1	17
BP	GO:0072593	reactive oxygen species metabolic process	66/3159	235/18903	7.88E-06	0.000224051	0.000176559	DCXR/ACOX1/DHRS4/F2/PPARA/HP/PON3/CAT/HDAC6/HIF1A/BNIP3/SLC30A10/PLIN5/STK17A/ALOX5/CD36/PDK4/IMMP2L/PMAIP1/SYK/SLC25A33/GPX3/HK2/CYBA/MPV17L/AGTR1/TFAP2A/RAC2/XDH/MAOB/PINK1/MTCO2P12/FOXM1/DUOX1/TGFB1/GSTP1/CBR1/DUOX2/GLS2/NCF2/DUOXA1/ACE2/G6PD/CYP1A2/CYP1A1/TSPO/GCH1/PXDNL/DUOXA2/PLA2R1/ITGAM/ITGB2/NCF1/PRKN/CYBB/PAGE4/INAVA/AKR1C1/TNF/CD177/BMP7/MMP8/GRIN1/UCP1/APOA4/CBS	66
BP	GO:1905954	positive regulation of lipid localization	38/3159	113/18903	8.51E-06	0.000240193	0.00018928	PRAP1/CYP4F2/CYP4A11/ABCB4/CYP8B1/ENPP7/PON1/ABCA8/APOA1/PLIN5/CES1/RXRA/ACSL1/CD36/IKBKE/PLIN3/ABCA5/ACACB/APOE/APOB/ACSL5/PTGES/LIPG/ATP8A2/IL1B/SCP2/ANXA2/FITM1/SPP1/PLA2R1/APOC4/TNFRSF11A/TREM2/PLTP/ABCA12/AVPR1B/PLA2G4A/RETN	38
BP	GO:0022617	extracellular matrix disassembly	25/3159	62/18903	8.52E-06	0.000240193	0.00018928	PLG/MMP14/TMPRSS6/FSCN1/ADAM8/DDR1/DPP4/MELTF/HPN/MMP9/MMP7/MMP10/MMP1/TGFB1/MMP12/CTSV/PRSS2/MMP2/PRSS1/MMP11/CMA1/FAP/MMP8/PDPN/CTSG	25
BP	GO:0019400	alditol metabolic process	13/3159	22/18903	8.57E-06	0.000240539	0.000189552	PCK2/ANGPTL3/MOGAT2/PCK1/SORD/MOGAT1/DGAT2/TKFC/SHPK/MOGAT3/GALK1/GK/PLA2G4A	13
BP	GO:0010896	regulation of triglyceride catabolic process	10/3159	14/18903	8.72E-06	0.000243716	0.000192056	APOA5/APOC2/APOC3/AADAC/APOA1/PLIN5/GPLD1/SORL1/FGF21/APOA4	10
BP	GO:0030194	positive regulation of blood coagulation	15/3159	28/18903	8.98E-06	0.000248635	0.000195932	F12/PLG/F2/CPB2/HRG/F7/SERPINF2/CD36/APOH/PLAU/EMILIN2/HPSE/F3/VTN/EMILIN1	15
BP	GO:1900048	positive regulation of hemostasis	15/3159	28/18903	8.98E-06	0.000248635	0.000195932	F12/PLG/F2/CPB2/HRG/F7/SERPINF2/CD36/APOH/PLAU/EMILIN2/HPSE/F3/VTN/EMILIN1	15
BP	GO:0062012	regulation of small molecule metabolic process	88/3159	339/18903	9.11E-06	0.000251239	0.000197984	RGN/APOC1/MST1/TMSB4X/PFKFB1/APOA5/GPER1/APOC2/PPARA/POR/CLYBL/APOC3/MLYCD/GPT/ETFBKMT/CYP7A1/LEPR/FMO5/MLXIPL/DYRK2/ABCB11/FMO4/EPHX2/BHMT/GPD1/HIF1A/APOA1/DGAT2/PLIN5/FBP1/SEC14L2/CES1/RORC/INSIG1/GNMT/PTAFR/IRS1/CEACAM1/PDK4/ADORA2B/PMAIP1/GPLD1/ACMSD/PDK2/ACACB/APOE/APOB/CD74/NR1H4/SLC2A6/SRC/RORA/SLC7A7/PPP1R3G/ACADL/PINK1/APP/MTCO2P12/FABP1/NCS1/IL1B/TWIST1/SOX9/ENO1/IGF1/DHCR7/IL4/AK4/TSPO…	88
BP	GO:0048705	skeletal system morphogenesis	64/3159	227/18903	9.37E-06	0.000257081	0.000202588	DHRS3/HYAL1/POR/CHAD/FGFR1/SOX5/MTHFD1/MMP14/SERPINH1/INSIG1/HOXB9/CHST11/SHOX2/FBN2/PAPPA2/BARX2/COL1A1/COL3A1/TCF15/TFAP2A/ANXA6/HOXB7/TSKU/TWIST1/PRRX1/NKX3-2/SIX2/SOX9/CER1/MDFI/CYP26B1/TGFB3/LHX1/FMN1/WNT10B/RUNX2/GHR/COL11A1/HOXB6/GRHL2/TRPV4/COL13A1/HOXB8/SIX4/NOG/HAS2/MMP2/FOXC1/HOXC4/SOX11/GLI3/MSX2/HOXC11/RFLNA/HOXA1/COMP/BMP7/SP5/BMPR1B/DSCAML1/HOXC9/GREM1/FREM1/CBS	64
BP	GO:0071320	cellular response to cAMP	23/3159	55/18903	9.45E-06	0.000258192	0.000203463	CPS1/AQP9/ITPR2/GPD1/FDX1/FBP1/PTAFR/EZR/HCN4/ASS1/KCNQ1/APP/SLC5A5/SRD5A1/WNT10B/PDE2A/CRHBP/AQP8/CFTR/AKAP6/AANAT/SLC26A3/KCNE1	23
BP	GO:0044703	multi-organism reproductive process	60/3159	209/18903	9.58E-06	0.00025843	0.000203651	SLC38A3/ARG1/ITGA3/A1CF/AR/DDR1/DSG1/LGALS9/OR2H2/PTAFR/SLC2A1/SLC38A1/ITGB4/DDO/LIF/IGFBP2/ITGA5/TEAD4/MMP9/SYDE1/AMBP/ARHGDIB/OXTR/ADRA2B/PTHLH/IL1B/ITGA2/COL16A1/SPP1/ACE2/PAM/ESR1/TGFB3/CYP1A1/TIMP1/CRHBP/TCF23/RGS2/RLN2/HMX3/TRO/ADCY7/FBLN1/ACVR1C/CLDN4/SEMG1/MMP2/PZP/NDP/SERPINE2/PRLR/LDOC1/PTGFR/ADRA2A/EPYC/ADCYAP1/FUT7/SCGB1A1/ENDOU/CBS	60
BP	GO:0098659	inorganic cation import across plasma membrane	41/3159	126/18903	9.58E-06	0.00025843	0.000203651	SLC6A1/SLC39A6/SLC34A1/KCNJ8/ATP1B3/SLC9A1/WNK3/HCN4/ATP1A1/ABCC9/TRPV5/SLC30A1/TRPV6/WNK2/TRPM1/KCNQ1/SLC9A5/SCNN1D/SLC39A5/PRNP/SLC9A4/SLC39A8/SLC8A3/TRPM2/ATP1A2/SLC9C1/TRPV4/SLC12A1/KCNJ4/SLC9C2/KCNK5/KCNJ16/SLC24A4/RAMP3/SLC12A8/KCNH2/SLC5A1/ATP12A/SLC5A2/SLC9A2/CACNA1F	41
BP	GO:0099587	inorganic ion import across plasma membrane	41/3159	126/18903	9.58E-06	0.00025843	0.000203651	SLC6A1/SLC39A6/SLC34A1/KCNJ8/ATP1B3/SLC9A1/WNK3/HCN4/ATP1A1/ABCC9/TRPV5/SLC30A1/TRPV6/WNK2/TRPM1/KCNQ1/SLC9A5/SCNN1D/SLC39A5/PRNP/SLC9A4/SLC39A8/SLC8A3/TRPM2/ATP1A2/SLC9C1/TRPV4/SLC12A1/KCNJ4/SLC9C2/KCNK5/KCNJ16/SLC24A4/RAMP3/SLC12A8/KCNH2/SLC5A1/ATP12A/SLC5A2/SLC9A2/CACNA1F	41
BP	GO:0009066	aspartate family amino acid metabolic process	21/3159	48/18903	9.86E-06	0.000264687	0.000208582	PIPOX/BHMT2/MAT1A/RIDA/SLC25A13/ADI1/BHMT/HYKK/MTHFD1/GNMT/CRYM/GCAT/DDO/AASS/ASS1/ASPA/SDS/SDSL/AADAT/ASPG/ASNS	21
BP	GO:0015918	sterol transport	43/3159	135/18903	1.08E-05	0.000288132	0.000227057	APOC1/APOA5/APOC2/ABCG5/APOC3/ABCB4/APOM/CYP8B1/ENPP7/ABCG8/PON1/ABCA8/MTTP/APOA1/CES1/RXRA/CD36/OSBPL10/APOA2/ABCA5/APOE/STARD5/APOB/LIPC/LCAT/LIPG/SLC22A24/OSBPL3/SCP2/ANXA2/TSKU/GRAMD1A/OSBPL7/SHH/TSPO/OSBP2/SYT7/CFTR/AKR1C1/TREM2/PLTP/ABCA12/APOA4	43
BP	GO:0015837	amine transport	36/3159	106/18903	1.13E-05	0.000301432	0.000237537	SLC38A3/ARG1/AQP9/ABAT/SLC6A1/ADORA2A/SLC38A1/GABBR1/KMO/OXTR/SLC43A1/CHRNA6/PINK1/ADRA2B/DDC/KCNB1/SLC22A2/SYT13/ACE2/CHRNA4/SV2A/SYT8/DRD1/SYT7/ATP1A2/ADORA1/RGS2/PRKN/RGS4/RHCG/FGF20/SYT15/TNF/AVPR1B/ADRA2A/HTR2A	36
BP	GO:0060348	bone development	65/3159	233/18903	1.17E-05	0.000308857	0.000243389	RGN/DHRS3/POR/CHAD/LEPR/SLC9B2/FLNA/MMP14/SRD5A2/SERPINH1/INSIG1/THPO/SEMA4D/EBP/SHOX2/PAPPA2/ZBTB16/LRRK1/COL1A1/COL3A1/CLDN18/TFAP2A/RANBP3L/SRC/ANXA6/VKORC1/PAPSS2/TRIM45/ANXA2/TSKU/PITX2/TWIST1/SRD5A1/SOX9/CER1/IGF1/CYP26B1/ITGB6/TGFB3/ADAMTS12/RUNX2/NOTUM/GHR/PTGER4/BGN/TRPV4/COL13A1/HAS2/FOXC1/XYLT1/SULF1/GLI3/MSX2/RFLNA/COMP/RYR1/SP5/BMPR1B/PHEX/EPYC/GREM1/OGN/FREM1/CBS/EVC	65
BP	GO:0060191	regulation of lipase activity	32/3159	90/18903	1.18E-05	0.000310919	0.000245014	APOC1/APOA5/APOC2/ANG/POR/APOC3/LPAR2/ANGPTL3/FGFR1/APOA1/PLIN5/PTAFR/PPT1/BICD1/APOA2/APOH/GPIHBP1/AGTR1/HDAC9/ADRA1A/PCSK6/ANGPTL4/LPAR1/ESR1/PLA2R1/RGS2/HPCA/ANXA8L1/AVPR1B/SELE/HTR2A/APOA4	32
BP	GO:0006006	glucose metabolic process	55/3159	188/18903	1.22E-05	0.000319641	0.000251887	PKM/RGN/PCK2/MST1/DCXR/RBP4/PC/PFKFB1/PPARA/MLYCD/GPT/LEPR/SLC25A13/SLC25A10/DYRK2/PCK1/SORD/GPD1/G6PC3/DGAT2/PFKP/FBP1/ENO2/RORC/GNMT/IRS1/PGM2L1/PDK4/PMAIP1/GPLD1/GALM/PDK2/HK2/ACACB/SRC/RORA/KCNQ1/PPP1R3G/ENO1/IGF1/G6PD/HK1/ENO3/PRKN/GNB3/FOXA2/GCKR/SDS/GCK/G6PC2/TNF/C1QTNF3/HKDC1/BRS3/PPARGC1A	55
BP	GO:0000038	very long-chain fatty acid metabolic process	17/3159	35/18903	1.27E-05	0.000332149	0.000261744	SLC27A5/ACOX2/ACAA1/ACOX1/CYP4F2/HSD17B4/ACOT4/CYP4F12/ACOT2/SLC27A2/ACSL6/ACSL1/ELOVL7/ACOT1/ELOVL2/ELOVL6/HACD1	17
BP	GO:0019216	regulation of lipid metabolic process	89/3159	347/18903	1.35E-05	0.000350847	0.000276479	RGN/APOC1/APOA5/GPER1/APOC2/TM6SF2/ABHD6/F2/PPARA/POR/APOC3/MLYCD/ETFBKMT/CYP7A1/FMO5/MLXIPL/ANGPTL3/AADAC/ABCB11/ENPP7/FMO4/PDE3B/EPHX2/PCK1/APOA1/DGAT2/RARRES2/PLIN5/SEC14L2/CES1/RORC/INSIG1/IRS1/HNF4A/CEACAM1/PDK4/ORMDL3/ATP1A1/SPHK1/GPLD1/APOA2/CDK4/PDK2/GOLM1/ACACB/APOE/LPCAT1/HULC/IGF1R/APOB/CD74/NR1H4/SRC/RORA/SORL1/HSD17B13/THRSP/ACADL/UGT1A1/ANGPTL8/FABP1/IL1B/FMC1/TGFB1/PLGLB1/RUBCNL/TW…	89
BP	GO:2000377	regulation of reactive oxygen species metabolic process	46/3159	149/18903	1.35E-05	0.000350847	0.000276479	DCXR/DHRS4/F2/PPARA/HP/PON3/HDAC6/HIF1A/BNIP3/SLC30A10/PLIN5/STK17A/ALOX5/CD36/SYK/SLC25A33/HK2/CYBA/MPV17L/AGTR1/TFAP2A/RAC2/XDH/PINK1/MTCO2P12/FOXM1/TGFB1/GSTP1/CBR1/DUOXA1/ACE2/G6PD/TSPO/GCH1/DUOXA2/ITGAM/ITGB2/PRKN/PAGE4/AKR1C1/TNF/CD177/BMP7/MMP8/GRIN1/UCP1	46
BP	GO:0033540	fatty acid beta-oxidation using acyl-CoA oxidase	9/3159	12/18903	1.36E-05	0.000351863	0.000277279	ACOX2/EHHADH/ACAA1/ACOX1/DECR2/CRAT/AMACR/SCP2/ACOXL	9
BP	GO:1901607	alpha-amino acid biosynthetic process	27/3159	71/18903	1.37E-05	0.000352488	0.000277772	HAO1/BHMT2/OTC/CPS1/AGXT2/PAH/AGXT/CTH/ADI1/BHMT/MTHFD1/ASL/SHMT1/GLS/BCAT1/AASS/ASS1/NAGS/GLUD1/GLS2/SDS/SDSL/PYCR1/PSAT1/GLUD2/ASNS/CBS	27
BP	GO:0032890	regulation of organic acid transport	28/3159	75/18903	1.43E-05	0.000367356	0.000289488	SLC38A3/ARG1/CYP4F2/ABAT/PPARA/SLC6A1/CYP4A11/ADORA2A/ACSL1/SLC38A1/GABBR1/SYK/KMO/ACSL5/PTGES/SLC43A1/IL1B/ACE2/SV2A/PLA2R1/ATP1A2/ADORA1/RGS2/RGS4/TNFRSF11A/TNF/AVPR1B/PLA2G4A	28
BP	GO:0050892	intestinal absorption	19/3159	42/18903	1.45E-05	0.000369181	0.000290926	PRAP1/APOA5/ABCG5/MOGAT2/CYP8B1/ENPP7/ABCG8/APOA1/SLC46A1/EZR/CD36/APOA2/KCNQ1/FABP1/GCNT3/AKR1C1/ADRA2A/SLC5A1/APOA4	19
BP	GO:0008206	bile acid metabolic process	21/3159	49/18903	1.45E-05	0.000369769	0.00029139	SLC27A5/CYP27A1/ACAA1/AKR1C4/CYP7A1/CYP8B1/SULT2A1/ABCB11/SLC27A2/CES1/BAAT/AKR1D1/NR1H4/AMACR/OSBPL3/SCP2/CYP39A1/OSBPL7/CYP46A1/AKR1C1/UGT2A1	21
BP	GO:0048706	embryonic skeletal system development	41/3159	128/18903	1.47E-05	0.000372159	0.000293272	RBP4/HYAL1/MTHFD1/MMP14/DMRT2/HOXB9/CHST11/SHOX2/COL1A1/TFAP2A/HOXB7/TWIST1/PRRX1/NKX3-2/SIX2/MDFI/SHH/TGFB3/LHX1/RUNX2/COL11A1/HOXB6/SLC2A10/HOXA6/GRHL2/HOXB8/SIX4/NOG/HOXC4/XYLT1/SULF1/HOXC6/SOX11/GLI3/HOXC5/WNT9A/HOXC11/HOXA1/BMP7/DSCAML1/HOXC9	41
BP	GO:0019748	secondary metabolic process	24/3159	60/18903	1.51E-05	0.000380392	0.000299761	AKR1C4/PON3/CYP2A6/CYP2D6/AKR7A3/CYP3A4/ACMSD/CYP2A7/DDC/PMEL/AKR1C2/SLC45A2/PAM/CDH3/CYP1A2/CYP1A1/CYP2A13/RAB38/TRPC1/CYP3A5/AS3MT/FMO2/AKR1C1/ASIP	24
BP	GO:0042471	ear morphogenesis	40/3159	124/18903	1.54E-05	0.000386852	0.000304852	CDH23/TTC39C/FZD2/INSIG1/MYO3A/HPN/CTHRC1/TFAP2A/KCNQ1/ATP8A2/NTN1/TWIST1/PRRX1/NKX3-2/SIX2/SOX9/TBX3/OTX1/USH1C/COL11A1/MYO7A/HMX3/GATA3/ATP6V1B1/DLX6/SIX4/NOG/CHRNA9/PTK7/CLRN2/LHFPL5/FOXG1/FOXI1/GRHL3/HOXA1/MYO15A/EPHB2/HMX2/SLC44A4/ATOH1	40
BP	GO:0043691	reverse cholesterol transport	12/3159	20/18903	1.55E-05	0.000386852	0.000304852	APOC2/APOC3/APOM/APOA1/CES1/APOA2/ABCA5/APOE/LIPC/LCAT/LIPG/APOA4	12
BP	GO:0051004	regulation of lipoprotein lipase activity	12/3159	20/18903	1.55E-05	0.000386852	0.000304852	APOC1/APOA5/APOC2/APOC3/ANGPTL3/APOA1/APOH/GPIHBP1/HDAC9/PCSK6/ANGPTL4/APOA4	12
BP	GO:0048002	antigen processing and presentation of peptide antigen	25/3159	64/18903	1.64E-05	0.000407956	0.000321482	AZGP1/SAR1B/CTSF/CTSE/TAP1/HLA-DRA/HLA-B/MFSD6/HLA-A/HLA-DRB1/CD74/HLA-C/HLA-DPB1/HLA-DQB2/PYCARD/HLA-DRB5/CTSV/HLA-DQB1/FCGR1A/HLA-DQA1/IFI30/HLA-DOA/HLA-DQA2/TREM2/HLA-DPA1	25
BP	GO:0050995	negative regulation of lipid catabolic process	14/3159	26/18903	1.66E-05	0.000410919	0.000323817	APOC1/APOC3/ETFBKMT/PDE3B/PLIN5/GPLD1/APOA2/ACACB/SORL1/IL1B/FMC1/ADORA1/TNF/ADRA2A	14
BP	GO:0016485	protein processing	68/3159	250/18903	1.84E-05	0.000452926	0.00035692	F12/HJV/HPR/F9/REN/HP/DDI2/CPB2/KLKB1/F7/CTSE/F11/MMP14/PLAUR/ADAM8/SERPINF2/DPP4/ADAM17/MELTF/IMMP2L/BAK1/CPN1/HPN/CLEC3B/APOH/FGA/FGB/FGG/BACE2/IFI16/PLAU/SRC/ANGPTL8/F3/ANXA2/RUNX1/PRNP/ENPEP/PCSK6/ENO1/NLRP6/MBOAT4/SHH/ACE2/LDLRAD3/MYRF/KEL/CD5L/PYCARD/GRIN2A/TLL2/HGFAC/PCSK1N/SERPINE2/GLI3/CMA1/BCHE/ADAMTS3/ASTL/COMP/PHEX/KLK1/RFX4/CPXM1/CTSG/PRSS12/DHH/KLK6	68
BP	GO:0032368	regulation of lipid transport	47/3159	155/18903	1.85E-05	0.000452926	0.00035692	APOC1/PRAP1/APOA5/APOC2/CYP4F2/PPARA/ABCG5/APOC3/REN/CYP4A11/ABCB4/SAR1B/CYP8B1/ENPP7/ABCG8/PON1/ABCA8/APOA1/CES1/RXRA/ACSL1/SYK/APOA2/ABCA5/APOE/AGTR1/ITGAV/ACSL5/PTGES/LIPG/ATP8A2/IL1B/SCP2/ANXA2/SHH/SPP1/TSPO/PLA2R1/PRKN/TNFRSF11A/TREM2/PLTP/ABCA12/AVPR1B/PLA2G4A/APOA4/RETN	47
BP	GO:0051384	response to glucocorticoid	44/3159	142/18903	1.86E-05	0.000453315	0.000357226	PCK2/CDO1/PFKFB1/ARG1/CPS1/TAT/BCKDHB/POR/HMGCS2/PCK1/WNT7B/PTAFR/ADAM9/APOA2/CPN1/ANXA3/IGFBP2/IGF1R/ASS1/LCAT/KLF9/ALAD/MAOB/UGT1A1/SERPINF1/FAM107A/IL1RN/ERRFI1/SRD5A1/PAM/TYMS/GHR/NEFL/ISL1/AANAT/MDK/MYOD1/TNF/BCHE/SLIT2/SSTR3/SSTR5/AREG/SCGB1A1	44
BP	GO:0015914	phospholipid transport	35/3159	104/18903	1.86E-05	0.000453315	0.000357226	APOC1/PRAP1/APOA5/APOC2/ANO9/PCTP/APOC3/SLC66A2/ABCB4/ABCG8/PLSCR1/ABCC1/MTTP/APOA1/PRELID3A/GLTPD2/OSBPL10/APOA2/APOE/ATP8A2/SCP2/PITPNM3/XKR5/ANO4/TRPC5/ATP10B/ABCB1/XKR6/KCNN4/PLSCR2/PLTP/ABCA12/TMEM30B/ATP10A/APOA4	35
BP	GO:0052548	regulation of endopeptidase activity	105/3159	428/18903	1.90E-05	0.000461283	0.000363506	SERPINC1/SPP2/GPER1/FETUB/ITIH3/POR/AHSG/LPA/MGMT/ITIH1/SERPINA10/PEBP1/KNG1/ITIH4/CRADD/HRG/ADORA2A/SERPIND1/BOK/SERPINA11/PLAUR/SERPINH1/SPINT1/C3P1/SERPINF2/LGALS9/PMAIP1/SYK/LAMP3/BAK1/ITIH5/PROS1/ITIH2/TNFAIP8/WFDC10B/IFT57/MMP9/IFI16/AMBP/SERPINA4/TTBK1/SRC/TFPI/PAPLN/SORL1/XDH/CARD9/MICAL1/SERPINF1/SPINT2/COL6A3/APP/F3/EGLN3/TIMP2/FABP1/SERPINA6/KHDC1/LAPTM5/TNFSF15/ANXA2/SERPINA5/PRNP/WFD…	105
BP	GO:0000050	urea cycle	8/3159	10/18903	1.97E-05	0.000472267	0.000372161	OTC/ARG1/CPS1/SLC25A15/ASL/ASS1/NAGS/CEBPA	8
BP	GO:0030300	regulation of intestinal cholesterol absorption	8/3159	10/18903	1.97E-05	0.000472267	0.000372161	APOA5/ABCG5/CYP8B1/ENPP7/ABCG8/APOA1/APOA2/APOA4	8
BP	GO:0097267	omega-hydroxylase P450 pathway	8/3159	10/18903	1.97E-05	0.000472267	0.000372161	CYP4F2/CYP4A11/CYP2C9/CYP4F11/CYP2C8/CYP2C19/CYP1A2/CYP1A1	8
BP	GO:0002504	antigen processing and presentation of peptide or polysaccharide antigen via MHC class II	17/3159	36/18903	2.03E-05	0.000482686	0.000380371	CTSF/CTSE/HLA-DRA/HLA-DRB1/CD74/HLA-DPB1/HLA-DQB2/PYCARD/HLA-DRB5/CTSV/HLA-DQB1/HLA-DQA1/IFI30/HLA-DOA/HLA-DQA2/TREM2/HLA-DPA1	17
BP	GO:0006699	bile acid biosynthetic process	17/3159	36/18903	2.03E-05	0.000482686	0.000380371	SLC27A5/CYP27A1/AKR1C4/CYP7A1/CYP8B1/ABCB11/SLC27A2/CES1/BAAT/AKR1D1/NR1H4/AMACR/OSBPL3/SCP2/CYP39A1/OSBPL7/CYP46A1	17
BP	GO:0089718	amino acid import across plasma membrane	21/3159	50/18903	2.12E-05	0.000500696	0.000394564	SLC38A3/ARG1/SLC47A1/SLC6A13/SLC1A2/SLC6A14/SLC7A1/SLC38A1/SLC1A5/SLC6A6/SLC43A1/SLC16A2/SLC22A2/ACE2/ATP1A2/RGS2/RGS4/SLC6A9/TNF/SLC7A2/SLC7A3	21
BP	GO:0048568	embryonic organ development	109/3159	449/18903	2.16E-05	0.000509935	0.000401844	RBP4/PLG/HYAL1/CDH23/TTC39C/MTHFD1/TTPA/HIF1A/MMP14/FZD2/RARRES2/PLCD3/TEAD2/SPINT1/WNT7B/INSIG1/HOXB9/CHST11/MYO3A/SALL1/SHOX2/HPN/STIL/LIF/PLK4/FBN2/IFT57/CTHRC1/TEAD4/KRT19/VANGL2/FOXF2/TFAP2A/KCNQ1/SIX3/ATP8A2/SPINT2/TGFB2/HOXB7/STRA6/TGFB1/CEBPA/PITX2/NTN1/TWIST1/PRRX1/NKX3-2/SIX2/SOX9/MDFI/TBX3/SHH/OTX1/TGFB3/LHX1/CRB2/OVOL2/CXCL8/RUNX2/USH1C/COL11A1/HOXB6/E2F7/MFAP2/MYO7A/SOCS3/PBX4/COBL/H…	109
BP	GO:0052547	regulation of peptidase activity	111/3159	459/18903	2.18E-05	0.000512014	0.000403483	SERPINC1/SPP2/GPER1/FETUB/ITIH3/POR/AHSG/LPA/MGMT/ITIH1/SERPINA10/PEBP1/KNG1/ITIH4/PRSS22/CRADD/HRG/ADORA2A/SERPIND1/BOK/SERPINA11/PLAUR/SERPINH1/SPINT1/C3P1/SERPINF2/LGALS9/PMAIP1/SYK/LAMP3/BAK1/ITIH5/PROS1/ITIH2/TNFAIP8/WFDC10B/IFT57/MMP9/IFI16/AMBP/SERPINA4/TTBK1/SRC/TFPI/PAPLN/SORL1/XDH/CARD9/MICAL1/PINK1/SERPINF1/SPINT2/COL6A3/APP/F3/EGLN3/TIMP2/FABP1/SERPINA6/KHDC1/LAPTM5/TNFSF15/ANXA2/SERP…	111
BP	GO:0009111	vitamin catabolic process	10/3159	15/18903	2.22E-05	0.0005183	0.000408436	CYP4F2/CYP4F3/CYP4F12/CYP4F11/CYP3A4/MTHFS/CYP26B1/CYP24A1/PDXP/CYP26A1	10
BP	GO:0042182	ketone catabolic process	10/3159	15/18903	2.22E-05	0.0005183	0.000408436	HAGH/HSD17B6/CYP4F2/CYP4F3/CYP4F12/ALDH8A1/CYP4F11/NQO2/OXCT1/KYNU	10
BP	GO:0043270	positive regulation of ion transport	76/3159	289/18903	2.23E-05	0.000518903	0.000408912	RGN/STIMATE/ACTB/SLC38A3/TMSB4X/GPER1/CYP4F2/ABAT/F2/SLC6A1/CYP4A11/IFNGR2/SLC34A1/ADORA2A/ABCB11/FLNA/ADRB2/ATP1B3/SHANK3/SLC9A1/WNK3/PTAFR/SLC38A1/GABBR1/KMO/BAK1/GLRX/PTGES/OXTR/FXYD1/SCN4B/DMD/CACNB3/WNK2/ATP2C2/KCNQ1/CCL2/PINK1/LGALS3/IL1B/P2RX3/STK39/KCNB1/MCHR1/JAK3/STAC2/ACE2/G6PD/PDZK1/TSPO/TESC/PLA2R1/DRD1/TRPC1/ADORA1/NLGN3/CFTR/ABCB1/AKAP6/KCNN4/NOS1AP/TNFRSF11A/NOS1/TREM2/LRRC52/AVPR…	76
BP	GO:0000096	sulfur amino acid metabolic process	16/3159	33/18903	2.35E-05	0.00054393	0.000428634	BHMT2/CDO1/CPS1/MAT1A/TST/AGXT/CTH/ADI1/BHMT/MTHFD1/MPST/GNMT/GCLC/MMUT/BLMH/CBS	16
BP	GO:1903036	positive regulation of response to wounding	28/3159	77/18903	2.53E-05	0.000582714	0.000459197	F12/ACTG1/PLG/F2/CPB2/HRG/F7/FLNA/SERPINF2/CD36/APOH/IGF1R/PLAU/EMILIN2/CXCR4/HPSE/F3/DUOX1/DUOX2/VTN/CLDN4/INSL3/MDK/MIR221/EMILIN1/MIR222/ADRA2A/FERMT1	28
BP	GO:0019886	antigen processing and presentation of exogenous peptide antigen via MHC class II	15/3159	30/18903	2.66E-05	0.000608768	0.000479728	CTSF/CTSE/HLA-DRA/HLA-DRB1/CD74/HLA-DPB1/HLA-DQB2/HLA-DRB5/CTSV/HLA-DQB1/HLA-DQA1/IFI30/HLA-DOA/HLA-DQA2/HLA-DPA1	15
BP	GO:0009743	response to carbohydrate	64/3159	234/18903	2.66E-05	0.000608768	0.000479728	PCK2/GPER1/PKLR/SLC6A1/CYP7A1/MLXIPL/CPB2/SLC9B2/KHK/GPAM/CAT/GYS2/HMGCS2/PCK1/HIF1A/GIPR/SOX4/FBP1/MAPK13/HNF4A/GCLC/GPLD1/EFNA5/APOA2/CYBA/RAB11FIP5/IGF1R/APOB/HLA-DRB1/NR1H4/PNPLA3/BAIAP3/SERPINF1/ICAM1/IL1B/P2RX3/NPTX1/KCNB1/NKX6-1/ITGA2/COL6A2/RUNX2/NCF1/VSNL1/CDT1/KLF7/CFTR/FGF21/OXCT1/FOXA2/GCKR/GCK/GPR27/ACVR1C/HNF1B/ZBTB20/TREM2/TNF/ABCA12/CMA1/MIR221/EPHA5/NR0B2/ADRA2A	64
BP	GO:0002062	chondrocyte differentiation	37/3159	114/18903	2.72E-05	0.000620387	0.000488884	POR/SOX5/HIF1A/SERPINH1/MBOAT2/CHST11/GPLD1/SHOX2/ZBTB16/COL3A1/LOXL2/HMGA2/ANXA6/PTHLH/TSKU/TGFB1/RUNX1/NKX3-2/SIX2/SOX9/SCIN/ADAMTS12/WNT10B/RUNX2/COL11A1/SFRP2/CHADL/MDK/SULF1/GLI3/WNT9A/MSX2/PRKG2/RFLNA/COMP/BMPR1B/GREM1	37
BP	GO:0010469	regulation of signaling receptor activity	51/3159	175/18903	2.78E-05	0.000630664	0.000496983	PPARA/IFNGR2/NCK2/ADRB2/HDAC6/HIF1A/SHANK3/ADAM17/BICD1/LYPD6/HOMER3/TGFA/PLAU/SRC/CCL2/LYNX1/PINK1/NLGN1/ADRA2B/APP/GREM2/ADH7/ERRFI1/NPTX1/ACE2/DKK4/CRHBP/NCF1/NPTX2/ADORA1/NLGN3/NLGN2/NPTXR/SLC6A9/NEURL1/GPRC5A/NOG/TNF/LY6E/SLC24A4/LDOC1/MTRNR2L6/PHLDA2/EPHB2/RAMP3/ADRA2A/AREG/GREM1/SHISA6/SHISA9/MTRNR2L1	51
BP	GO:0006766	vitamin metabolic process	36/3159	110/18903	2.84E-05	0.000642685	0.000506456	RGN/BTD/CYP27A1/PNPO/CYP4F2/CYP4F3/CLYBL/CYP4F12/MMAB/ABCC1/TTPA/SLC46A1/SHMT1/CYP4F11/SLC2A1/GCLC/CYP3A4/MTHFS/ACP3/UGT1A4/VKORC1/CBR1/CYP26B1/UGT1A3/CYP1A1/CYP24A1/AMN/PDXP/CYP11A1/ALDH1L2/SLC23A1/TNF/PLTP/PSAT1/GC/CYP26A1	36
BP	GO:0090596	sensory organ morphogenesis	72/3159	272/18903	2.87E-05	0.000647132	0.00050996	THRB/RBP4/GNAT1/CDH23/TTC39C/PROM1/HIF1A/FZD2/INSIG1/MYO3A/BAK1/NRL/HPN/COL8A2/JAG1/FBN2/CTHRC1/FOXF2/TFAP2A/KCNQ1/SIX3/ATP8A2/FJX1/STRA6/TSKU/PITX2/NTN1/TWIST1/PRRX1/NKX3-2/SIX2/SOX9/TBX3/CYP26B1/COL5A1/OTX1/LHX1/CRB2/USH1C/COL11A1/MFAP2/MYO7A/HMX3/GATA3/ATP6V1B1/DLX6/SIX4/TULP1/NOG/FSCN2/CHRNA9/PTK7/CLRN2/LHFPL5/GNAT2/FOXG1/SOX11/GLI3/FOXI1/WNT9A/GRHL3/TENM3/HOXA1/MYO15A/BMP7/HOXC13/EPHB2/RP1/H…	72
BP	GO:0090303	positive regulation of wound healing	24/3159	62/18903	2.88E-05	0.000647493	0.000510245	F12/ACTG1/PLG/F2/CPB2/HRG/F7/SERPINF2/CD36/APOH/PLAU/EMILIN2/CXCR4/HPSE/F3/DUOX1/DUOX2/VTN/CLDN4/INSL3/MIR221/EMILIN1/ADRA2A/FERMT1	24
BP	GO:0009065	glutamine family amino acid catabolic process	14/3159	27/18903	2.92E-05	0.000652066	0.000513848	FAH/ADHFE1/DAO/ARG1/ALDH4A1/PRODH2/GLS/GAD2/GAD1/GLUD1/GLS2/NOS1/GLUD2/PRODH	14
BP	GO:0042133	neurotransmitter metabolic process	14/3159	27/18903	2.92E-05	0.000652066	0.000513848	ALDH5A1/ABAT/PAH/HNMT/MAOA/DBH/GAD2/MAOB/GAD1/GCHFR/DAGLA/NOS1/BCHE/SLC44A4	14
BP	GO:0044262	cellular carbohydrate metabolic process	77/3159	296/18903	2.97E-05	0.000660305	0.000520341	RGN/PCK2/MST1/PFKFB1/GPER1/XYLB/RBKS/PPARA/MLYCD/GPT/LEPR/PFKFB3/ENPP1/ANGPTL3/MOGAT2/B4GALT5/KHK/DYRK2/GYS2/PCK1/FGGY/SORD/MOGAT1/STBD1/DGAT2/FBP1/RORC/GNMT/B3GNT7/PTAFR/IDNK/IRS1/PYGL/PDK4/PMAIP1/GPLD1/INPP5J/GBA3/PDK2/TKFC/HK2/ACACB/SHPK/MOGAT3/SRC/RORA/PPP1R3G/GALK1/NHLRC1/ISYNA1/RUBCNL/B3GNT9/IGF1/HK1/GK/PRKAG3/GNE/PRKN/GNB3/MAS1/NUPR1/FOXA2/GCKR/GCGR/GCK/GYG2/HAS2/PPP1R2P1/TREH/B3GNT8/C1QTN…	77
BP	GO:0006959	humoral immune response	82/3159	320/18903	2.99E-05	0.000662382	0.000521977	MASP2/CFHR2/CFHR4/ANG/F2/MASP1/C8A/HPX/C6/HRG/MBL2/LEAP2/C8B/C4BPB/CFHR3/C2/TF/RARRES2/ALOX5/TNFRSF21/CFHR5/C8G/ST6GAL1/FGA/FGB/WFDC10B/CXCL1/HLA-A/HLA-DRB1/IFNB1/C4BPA/CCL2/CFHR1/GALP/IL1B/DMBT1/CFH/WFDC13/PGLYRP4/PGLYRP3/CXCL3/CFI/CD5L/CR2/CXCL8/CXCL5/PI3/C9/CR1L/CXCL6/HLA-DQB1/EXO1/IFNE/GATA3/C1QC/CFB/RNASE3/PRSS2/SEMG1/SUSD4/FOXJ1/TREM2/TNF/PDCD1/FCN2/CXCL14/BPIFA1/WFDC2/IGHG1/IGLC2/IGHV3-35/…	82
BP	GO:1903793	positive regulation of anion transport	21/3159	51/18903	3.03E-05	0.000667426	0.000525952	SLC38A3/CYP4F2/ABAT/SLC6A1/CYP4A11/SLC34A1/ADORA2A/ABCB11/PTAFR/SLC38A1/GABBR1/KMO/PTGES/IL1B/ACE2/PLA2R1/CFTR/ABCB1/TNFRSF11A/AVPR1B/PLA2G4A	21
BP	GO:0022612	gland morphogenesis	39/3159	123/18903	3.04E-05	0.000667426	0.000525952	ARG1/CPB2/PLXNA1/AR/DDR1/CEACAM1/LAMA5/HPN/TGFA/SRC/LIMS2/TNC/SEMA3C/TGFB2/LAMA1/TGFB1/NTN1/SOX9/FGL1/TBX3/SHH/ESR1/TGFB3/CSF1/GDF7/NOG/HOXB13/MMP2/MDK/SULF1/TNF/ESRP2/GLI3/MSX2/BMP7/NRG3/AREG/PLAG1/EDA	39
BP	GO:0050900	leukocyte migration	98/3159	398/18903	3.05E-05	0.000667426	0.000525952	CCL16/PLG/CCL14/FUT4/ITGA3/CCL15/F7/MMP14/IL17RC/RARRES2/ADAM8/TNFAIP6/LGALS9/ALOX5/PTAFR/DPP4/IL6R/ADAM17/TRIM55/SYK/GCSAM/CXCL1/ITGA7/MMP9/DBH/CD74/SRC/RAC2/CXCR4/CCL2/ICAM1/TGFB2/APP/VEGFD/LGALS3/IL1B/SPI1/GCNT1/STK39/CHST2/PIK3R1/MCOLN2/CXCL3/ITGA2/THBS4/PIK3CD/IL4/CCL26/CORO1A/HCK/CXCL8/VEGFB/CSF1/CXCL5/TRPM2/PTGER4/PYCARD/ITGB2/NBL1/MADCAM1/CXCL6/ADORA1/CSF3R/ADGRE2/GATA3/CHST4/PTPRO/TRPV4/…	98
BP	GO:0050796	regulation of insulin secretion	45/3159	149/18903	3.07E-05	0.000671267	0.000528979	PCK2/RBP4/HADH/GPER1/ABAT/SLC9B2/HIF1A/GIPR/SOX4/MYRIP/ALOX5/IRS1/HNF4A/GPLD1/EFNA5/HLA-DRB1/NR1H4/BAIAP3/GLUD1/IL1B/KCNB1/NKX6-1/BMP8A/SNAP25/TRPM2/VSNL1/SYT7/ISL1/PRKN/KLF7/CFTR/NLGN2/OXCT1/FOXA2/GCK/GPR27/ACVR1C/G6PC2/TNF/ABCA12/EPHA5/NR0B2/SSTR5/ADRA2A/BLK	45
BP	GO:0120162	positive regulation of cold-induced thermogenesis	33/3159	98/18903	3.15E-05	0.00068498	0.000539785	DECR1/HADH/LEPR/ADRB2/CPT2/ACSL1/PEMT/CD36/SYK/TRPM8/IGF1R/FABP4/DBH/OXTR/CXCR4/ACADL/GATM/ELOVL6/GADD45G/IL4/IL18/SLN/MFAP2/FGF21/YBX2/PLAC8/PRLR/TSHR/ADCYAP1/PPARGC1A/UCP1/G0S2/SCD	33
BP	GO:0051983	regulation of chromosome segregation	41/3159	132/18903	3.31E-05	0.000718818	0.000566451	PRAP1/ACTB/RCC2/PLSCR1/TRIP13/SMARCD3/NCAPH/HASPIN/UBE2C/TACC3/KIF2C/CENPF/MAD2L1/PLK1/BUB1B/DLGAP5/MKI67/CDC20/CDCA8/CDCA2/AURKB/CDC6/CENPE/CCNB1/NUF2/ACTL6B/BUB1/MAPK15/NCAPG/SMC4/NDC80/CDT1/BIRC5/SPC25/ZWINT/PTTG1/DPF1/TTK/ESPL1/DPF3/HORMAD1	41
BP	GO:0001503	ossification	104/3159	429/18903	3.51E-05	0.000755698	0.000595514	DHRS3/NR1I3/TMEM53/HSD17B4/AHSG/TPM4/FZD1/ENPP1/SLC34A1/CAT/ADRB2/CLIC1/HIF1A/HDAC7/MMP14/RXRA/WNT7B/TNFAIP6/SMOC1/ALOX5/GABBR1/IL6R/SEMA4D/EBP/GPM6B/GPLD1/SHOX2/CLEC3B/JAG1/FBN2/COL1A2/CTHRC1/ZBTB16/COL1A1/MMP9/CREB3L1/MRC2/TFAP2A/RANBP3L/TNC/CLEC5A/TGFB2/PTHLH/TGFB1/RUNX1/CEBPA/TWIST1/SIX2/BMP8A/SOX9/CER1/IGF1/SHH/SPP1/TGFB3/ADAMTS12/ADGRV1/WNT10B/CSF1/RUNX2/NOTUM/COL11A1/PTGER4/CDH11/VCAN/KREM…	104
BP	GO:0045471	response to ethanol	40/3159	128/18903	3.52E-05	0.000755698	0.000595514	CDO1/ADH6/SLC10A1/ABAT/PPARA/MGMT/CYP7A1/CAT/ABCB11/HMGCS2/ITPR2/GABBR1/SLC2A4/BAK1/ST6GAL1/IGF1R/CLDN18/DBH/CYP2E1/ALAD/MAOB/UGT1A1/CD14/ADH7/CDK1/G6PD/TYMS/CRHBP/RGS2/RGS4/CYBB/GRIN2A/GATA3/OXCT1/ADCY7/CCL7/TNFRSF11A/TNF/GRIN1/NR0B2	40
BP	GO:0001889	liver development	43/3159	141/18903	3.53E-05	0.000755698	0.000595514	RGN/PCK2/OTC/ARG1/CPS1/UPB1/SERPINA10/CPB2/HMGCS2/PCK1/MPST/BAAT/HNF4A/CEACAM1/HPN/ACAT1/CADM1/ASS1/TGFA/MET/LIMS2/UGT1A1/CEBPA/SRD5A1/SOX9/ITGA2/FGL1/TBX3/ONECUT2/CYP1A1/TYMS/E2F7/NKX2-8/COBL/VTN/MDK/HNF1B/TNF/E2F8/GLI3/UGT1A9/HNF1A/UGT1A6	43
BP	GO:1905818	regulation of chromosome separation	36/3159	111/18903	3.53E-05	0.000755698	0.000595514	PRAP1/ACTB/PLSCR1/TRIP13/SMARCD3/NCAPH/HASPIN/UBE2C/TACC3/CENPF/MAD2L1/PLK1/BUB1B/DLGAP5/CDC20/CDCA8/AURKB/CDC6/CENPE/CCNB1/NUF2/ACTL6B/BUB1/MAPK15/NCAPG/SMC4/NDC80/CDT1/BIRC5/SPC25/ZWINT/PTTG1/DPF1/TTK/ESPL1/DPF3	36
BP	GO:0051604	protein maturation	85/3159	336/18903	3.58E-05	0.000762086	0.000600547	F12/SERPINC1/HJV/HPR/F9/F13B/GCSH/REN/HP/DDI2/CPB2/KLKB1/TFR2/F7/CTSE/FLNA/F11/MMP14/PLAUR/SOX4/SERPINH1/ADAM8/NAA80/SERPINF2/DPP4/ADAM17/TSPAN15/MELTF/IMMP2L/BAK1/CPN1/HPN/CLEC3B/APOH/FGA/FGB/F8/FGG/BACE2/IFI16/PLAU/SRC/SORL1/LMF1/ANGPTL8/F3/ANXA2/RUNX1/PRNP/ENPEP/ATP7B/PCSK6/ENO1/NLRP6/MBOAT4/SHH/ACE2/LDLRAD3/MYRF/KEL/TESC/CD5L/DUOXA2/PYCARD/GRIN2A/TLL2/FBLN1/HGFAC/AANAT/PCSK1N/SERPINE2/GLI3/CM…	85
BP	GO:0006586	indolalkylamine metabolic process	9/3159	13/18903	3.76E-05	0.000794191	0.000625847	HAAO/GCDH/AFMID/ACMSD/KMO/IL4I1/AANAT/KYNU/TDO2	9
BP	GO:0033700	phospholipid efflux	9/3159	13/18903	3.76E-05	0.000794191	0.000625847	APOC1/APOA5/APOC2/APOC3/APOA1/APOA2/APOE/ABCA12/APOA4	9
BP	GO:1904478	regulation of intestinal absorption	9/3159	13/18903	3.76E-05	0.000794191	0.000625847	PRAP1/APOA5/ABCG5/CYP8B1/ENPP7/ABCG8/APOA1/APOA2/APOA4	9
BP	GO:0002673	regulation of acute inflammatory response	20/3159	48/18903	3.80E-05	0.000799401	0.000629952	F12/KLKB1/ADAM8/OSMR/DNASE1L3/PTGES/ALOX5AP/IL1B/GSTP1/IL4/CREB3L3/ADORA1/OSM/FCGR1A/C2CD4A/APCS/TNFRSF11A/TNF/FFAR2/FUT7	20
BP	GO:0044706	multi-multicellular organism process	60/3159	218/18903	3.83E-05	0.000801966	0.000631974	SLC38A3/ARG1/ITGA3/A1CF/AR/DDR1/DSG1/LGALS9/PTAFR/SLC2A1/SLC38A1/ITGB4/DDO/LIF/IGFBP2/ITGA5/TEAD4/MMP9/SYDE1/AMBP/ARHGDIB/ACR/OXTR/ADRA2B/PTHLH/IL1B/ITGA2/COL16A1/SPP1/ACE2/PAM/ESR1/TGFB3/CYP1A1/TIMP1/CRHBP/TCF23/RGS2/RLN2/HMX3/TRO/ADCY7/FBLN1/ACVR1C/CLDN4/SEMG1/MMP2/PZP/NDP/SERPINE2/PRLR/LDOC1/PTGFR/ADRA2A/EPYC/ADCYAP1/FUT7/SCGB1A1/ENDOU/CBS	60
BP	GO:0051784	negative regulation of nuclear division	24/3159	63/18903	3.92E-05	0.000819111	0.000645485	PRAP1/CHEK1/TRIP13/LIF/DMRT1/HASPIN/CENPF/MAD2L1/PLK1/BUB1B/CDC20/CDCA8/AURKB/CCNB1/NUF2/BUB1/NDC80/CDT1/BIRC5/SPC25/ZWINT/TTK/BMP7/HORMAD1	24
BP	GO:0007162	negative regulation of cell adhesion	79/3159	308/18903	4.00E-05	0.000832098	0.000655719	PLG/RCC2/ARG1/ABAT/PPARA/MUC1/KNG1/HRG/ADORA2A/PDE3B/PLXNA1/APOA1/MMP14/UBASH3B/LGALS9/TNFRSF21/CEACAM1/SEMA4D/MELTF/FZD7/EFNA5/JAG1/PELI1/COL1A1/HLA-DRB1/FGG/IFNB1/ASS1/CD74/VTCN1/SRC/SPINT2/IL4I1/FXYD5/LGALS3/LAPTM5/FAM107A/SPI1/TGFB1/RUNX1/PRNP/TACSTD2/IL1RN/NRARP/PIK3R1/JAK3/FGL1/PDE5A/SHH/IL4/ADAMDEC1/DAB1/ADAM22/SEMA3E/RND1/MMP12/SEMA6A/EPCAM/PTPRO/TRPV4/FBLN1/MMP2/MDK/FOXJ1/SERPINE2/ABCA12…	79
BP	GO:0048562	embryonic organ morphogenesis	76/3159	294/18903	4.19E-05	0.000869236	0.000684985	RBP4/HYAL1/CDH23/TTC39C/MTHFD1/HIF1A/MMP14/FZD2/TEAD2/INSIG1/HOXB9/CHST11/MYO3A/SHOX2/HPN/STIL/FBN2/IFT57/CTHRC1/VANGL2/FOXF2/TFAP2A/KCNQ1/SIX3/ATP8A2/HOXB7/STRA6/NTN1/TWIST1/PRRX1/NKX3-2/SIX2/SOX9/MDFI/TBX3/SHH/OTX1/TGFB3/LHX1/CRB2/OVOL2/RUNX2/USH1C/COL11A1/HOXB6/MFAP2/MYO7A/HMX3/GATA3/GRHL2/ATP6V1B1/DLX6/HOXB8/SIX4/NOG/CHRNA9/HOXC4/PTK7/CLRN2/LHFPL5/HNF1B/FOXG1/SOX11/GLI3/FOXI1/GRHL3/HOXC11/HOX…	76
BP	GO:2000027	regulation of animal organ morphogenesis	40/3159	129/18903	4.29E-05	0.000886998	0.000698982	FZD1/MLLT3/FZD2/AR/FZD7/SAPCD2/CTHRC1/GPC4/VANGL2/HOXB7/WNT10A/TACSTD2/SIX2/ROR1/SOX9/SHH/LHX1/APCDD1/CSF1/RUNX2/SFRP2/GATA3/JHY/PAX9/SIX4/NOG/PTK7/SULF1/TNF/GRHL3/HOXC11/BMP7/DMRT3/ROR2/TNFRSF11B/NKD1/GREM1/PRICKLE1/SPEF1/AJAP1	40
BP	GO:0001659	temperature homeostasis	51/3159	178/18903	4.56E-05	0.000939147	0.000740077	DECR1/HADH/ABAT/ABHD6/PCTP/LEPR/ACOT13/ADRB2/CPT2/ACSL1/PEMT/CD36/ADAM17/SYK/ALDH1A1/TRPM8/IGF1R/FABP4/DBH/PTGES/OXTR/CXCR4/ACADL/GATM/ELOVL6/IL1B/NMU/GADD45G/IL4/IL18/WNT10B/SLN/TRPM2/DRD1/MFAP2/ADORA1/FGF21/YBX2/TNFRSF11A/ACOT11/PLAC8/TNF/HOXC10/PRLR/TSHR/ADCYAP1/PPARGC1A/HTR2A/UCP1/G0S2/SCD	51
BP	GO:0006090	pyruvate metabolic process	35/3159	108/18903	4.59E-05	0.000942666	0.00074285	PKM/PCK2/PC/DHTKD1/PFKFB1/PPARA/PKLR/MLXIPL/PCK1/GPD1/HIF1A/ALDOB/PFKP/FBP1/ENO2/PDK4/PDK2/HK2/SLC2A6/GALK1/OGDHL/APP/ENO1/IGF1/ALDOA/HK1/ENO3/PRKAG3/HOGA1/NUPR1/SDS/GCK/ZBTB20/HKDC1/HTR2A	35
BP	GO:0042908	xenobiotic transport	22/3159	56/18903	4.70E-05	0.000962745	0.000758673	SLC47A1/ABCB4/ABCC11/ABCB11/ABCA8/ABCC1/SLC17A3/ABCC2/SLC22A1/NR1I2/SLC22A3/SLC2A1/ABCG2/SLC28A3/SLC47A2/SLC22A18/ATP7B/SLC22A2/PDZK1/SLC28A2/ABCB1/ABCC4	22
BP	GO:0006775	fat-soluble vitamin metabolic process	19/3159	45/18903	4.75E-05	0.000965202	0.000760609	CYP27A1/CYP4F2/CYP4F3/CYP4F12/TTPA/CYP4F11/CYP3A4/UGT1A4/VKORC1/CBR1/CYP26B1/UGT1A3/CYP1A1/CYP24A1/CYP11A1/TNF/PLTP/GC/CYP26A1	19
BP	GO:0071827	plasma lipoprotein particle organization	19/3159	45/18903	4.75E-05	0.000965202	0.000760609	APOC1/APOA5/APOC2/APOC3/APOM/MTTP/APOA1/PLAGL2/APOA2/ABCA5/APOE/AGTR1/APOB/LIPC/LCAT/NR1H4/LIPG/PLTP/APOA4	19
BP	GO:0035337	fatty-acyl-CoA metabolic process	17/3159	38/18903	4.85E-05	0.000983676	0.000775167	ACSM2A/HSD17B4/GCDH/FAR1/DGAT2/NUDT7/ACSL6/ACSL1/PPT1/NUDT8/ELOVL7/FAR2/ACSL5/ELOVL2/ELOVL6/THEM5/HACD1	17
BP	GO:0030073	insulin secretion	52/3159	183/18903	4.92E-05	0.000993056	0.000782559	PCK2/RBP4/HADH/GPER1/ABAT/SLC9B2/HIF1A/GIPR/SOX4/MYRIP/ALOX5/IRS1/HNF4A/RAPGEF4/GPLD1/EFNA5/RAB11FIP5/HLA-DRB1/NR1H4/BAIAP3/GLUD1/IL1B/IL1RN/KCNB1/NKX6-1/BMP8A/SNAP25/TRPM2/PCLO/VSNL1/SYT7/ISL1/PRKN/KLF7/CFTR/NLGN2/OXCT1/FOXA2/GCK/GPR27/ACVR1C/HNF1B/G6PC2/TNF/ABCA12/HNF1A/EPHA5/NR0B2/SSTR5/ADRA2A/BLK/ADCYAP1	52
BP	GO:1903319	positive regulation of protein maturation	14/3159	28/18903	4.95E-05	0.000993056	0.000782559	F12/KLKB1/TFR2/MMP14/SOX4/ADAM8/MELTF/HPN/CLEC3B/SRC/ANGPTL8/ANXA2/ENO1/ASTL	14
BP	GO:1903959	regulation of anion transmembrane transport	14/3159	28/18903	4.95E-05	0.000993056	0.000782559	ARG1/ANO9/SLC34A1/PTAFR/SLC38A1/SLC43A1/PRNP/ACE2/ATP1A2/RGS2/RGS4/CFTR/ABCB1/TNF	14
BP	GO:0002399	MHC class II protein complex assembly	10/3159	16/18903	5.04E-05	0.001001161	0.000788946	HLA-DRA/HLA-DRB1/HLA-DPB1/HLA-DQB2/HLA-DRB5/HLA-DQB1/HLA-DQA1/HLA-DOA/HLA-DQA2/HLA-DPA1	10
BP	GO:0002503	peptide antigen assembly with MHC class II protein complex	10/3159	16/18903	5.04E-05	0.001001161	0.000788946	HLA-DRA/HLA-DRB1/HLA-DPB1/HLA-DQB2/HLA-DRB5/HLA-DQB1/HLA-DQA1/HLA-DOA/HLA-DQA2/HLA-DPA1	10
BP	GO:0006544	glycine metabolic process	10/3159	16/18903	5.04E-05	0.001001161	0.000788946	HAO1/GCSH/AGXT2/GLYAT/AGXT/RIDA/SHMT1/BAAT/AMT/GLDC	10
BP	GO:0007188	adenylate cyclase-modulating G protein-coupled receptor signaling pathway	66/3159	248/18903	5.06E-05	0.001003433	0.000790737	GNAT1/GPER1/LPAR2/ADORA2A/FLNA/ADRB2/GPR161/GIPR/GABBR1/RAPGEF4/SCTR/ADGRF4/ADORA2B/ADGRG7/VIPR1/ADGRG1/APLP1/RGS1/ADRA2B/PDE4A/PTHLH/IAPP/ADCY3/RAMP1/OXER1/ADRA1A/ADGRB2/GALR3/PTGDR2/MCHR1/ADRA1B/ADGRE5/LPAR1/GPR176/PDE2A/DRD1/PTGER4/FPR1/CHRM3/ADORA1/RGS2/ADGRE2/GRM8/GCGR/ADCY7/INSL3/TCP11/LPAR3/CHRM5/GNAT2/HTR1F/CRHR2/TSHR/ADGRL3/AVPR1B/ADGRE3/RAMP3/GRM3/PTGFR/MRAP/ADRA2A/ADCYAP1/CXCL9/ADGRL1/…	66
BP	GO:0046031	ADP metabolic process	31/3159	92/18903	5.32E-05	0.001051203	0.00082838	PKM/DHTKD1/PFKFB1/PPARA/PKLR/MLXIPL/GPD1/HIF1A/ALDOB/PFKP/FBP1/ENO2/HK2/SLC2A6/GALK1/OGDHL/APP/ENO1/IGF1/AK4/ALDOA/HK1/ENO3/PRKAG3/NUPR1/GCK/NT5E/ZBTB20/AK5/HKDC1/HTR2A	31
BP	GO:0019884	antigen processing and presentation of exogenous antigen	20/3159	49/18903	5.42E-05	0.001063457	0.000838037	CTSF/CTSE/TAP1/HLA-DRA/MFSD6/HLA-A/HLA-DRB1/CD74/CD1A/HLA-DPB1/HLA-DQB2/HLA-DRB5/CTSV/HLA-DQB1/FCGR1A/HLA-DQA1/IFI30/HLA-DOA/HLA-DQA2/HLA-DPA1	20
BP	GO:0045933	positive regulation of muscle contraction	20/3159	49/18903	5.42E-05	0.001063457	0.000838037	GPER1/ABAT/PTAFR/ATP1A1/SPHK1/CACNB1/OXTR/SPX/KCNQ1/ADRA2B/ADRA1A/NMU/ENO1/ITGA2/ACE2/CHRM3/NPNT/RGS2/TRPV4/TACR3	20
BP	GO:0046835	carbohydrate phosphorylation	13/3159	25/18903	5.44E-05	0.001063457	0.000838037	PFKFB1/XYLB/RBKS/PFKFB3/KHK/FGGY/TKFC/HK2/GALK1/HK1/GNE/GCK/HKDC1	13
BP	GO:0032370	positive regulation of lipid transport	30/3159	88/18903	5.45E-05	0.001063457	0.000838037	PRAP1/CYP4F2/CYP4A11/ABCB4/CYP8B1/ENPP7/PON1/ABCA8/APOA1/CES1/RXRA/ACSL1/ABCA5/APOE/ACSL5/PTGES/LIPG/ATP8A2/IL1B/SCP2/ANXA2/SPP1/PLA2R1/TNFRSF11A/TREM2/PLTP/ABCA12/AVPR1B/PLA2G4A/RETN	30
BP	GO:0007586	digestion	42/3159	139/18903	5.49E-05	0.001067393	0.000841139	PRAP1/RBP4/APOA5/ABCG5/MOGAT2/CYP8B1/ENPP7/ABCG8/APOA1/SLC46A1/EZR/CD36/LRCOL1/AKR1D1/APOA2/PBLD/OXTR/KCNQ1/FABP1/AKR1C2/CYP39A1/STK39/CRACD/SOX9/SLC9A4/MUC6/GCNT3/CHRM3/ASAH2/KCNN4/INAVA/PRSS2/AKR1C1/HRH2/PRSS1/MDK/CHRM5/ADRA2A/SLC5A1/PPARGC1A/VSIG1/APOA4	42
BP	GO:0051797	regulation of hair follicle development	11/3159	19/18903	5.65E-05	0.001095477	0.00086327	TGFB2/HPSE/FST/CDH3/WNT10B/DKK4/TNF/KRT17/MSX2/FOXN1/FERMT1	11
BP	GO:0044272	sulfur compound biosynthetic process	44/3159	148/18903	5.68E-05	0.001098345	0.00086553	BHMT2/CDO1/HAGH/MGST2/MAT1A/MLYCD/GCDH/SLC26A1/CTH/SLC1A2/ADI1/GSTA1/BHMT/MTHFD1/MPST/ACSL6/B3GNT7/ACSL1/CHST11/PPT1/GCLC/PDK4/PDK2/ACAT1/ACACB/ELOVL7/ACSL5/ACSS2/ACSS1/PAPSS2/ELOVL2/ELOVL6/CHST3/GSTP1/ST3GAL1/CHST13/CHST2/ST3GAL6/CHST1/XYLT1/HACD1/B3GNT3/GGT6/CBS	44
BP	GO:0071398	cellular response to fatty acid	16/3159	35/18903	5.84E-05	0.001125589	0.000886999	CPS1/AKR1C4/HMGCS2/DGAT2/PTAFR/IRS1/PDK4/CDK4/ASS1/NR1H4/SRC/AKR1C2/E2F1/AKR1C1/FFAR2/UCP1	16
BP	GO:0018108	peptidyl-tyrosine phosphorylation	93/3159	380/18903	6.11E-05	0.001169115	0.000921299	PKM/HPX/HRG/DYRK2/NCK2/FGFR1/LRP8/DLG3/EPHB6/DDR1/CD36/IL6R/SEMA4D/ADAM17/SYK/EFNA5/LIF/ARHGEF2/ITGA5/IGF1R/EPHA6/LRRK1/GPRC5B/TYRO3/CD74/TGFA/EPHB3/MET/TTBK1/SRC/AFAP1L2/APP/TDGF1/ADRA1A/TGFB1/PRNP/ERRFI1/ROR1/JAK3/MELK/CD24/THBS4/IGF1/IL4/MST1R/CLCF1/PBK/ALKAL1/IL18/GFRA1/HCK/IL11/GHR/CD44/ITGB2/NCF1/STYK1/SFRP2/ISL1/ADORA1/SOCS3/OSM/FCGR1A/VTN/NEURL1/GPRC5A/ANGPT4/HES5/BMX/IL5/TTK/TREM2/TNF/IL…	93
BP	GO:0061008	hepaticobiliary system development	43/3159	144/18903	6.13E-05	0.001169115	0.000921299	RGN/PCK2/OTC/ARG1/CPS1/UPB1/SERPINA10/CPB2/HMGCS2/PCK1/MPST/BAAT/HNF4A/CEACAM1/HPN/ACAT1/CADM1/ASS1/TGFA/MET/LIMS2/UGT1A1/CEBPA/SRD5A1/SOX9/ITGA2/FGL1/TBX3/ONECUT2/CYP1A1/TYMS/E2F7/NKX2-8/COBL/VTN/MDK/HNF1B/TNF/E2F8/GLI3/UGT1A9/HNF1A/UGT1A6	43
BP	GO:0016051	carbohydrate biosynthetic process	58/3159	212/18903	6.14E-05	0.001169115	0.000921299	RGN/PCK2/MST1/RBP4/PC/PFKFB1/GPER1/PPARA/GPT/LEPR/FUT4/ENPP1/SLC25A13/B4GALT5/SLC25A10/DYRK2/GYS2/PCK1/SORD/GPD1/G6PC3/DGAT2/FBP1/ENO2/GNMT/B3GNT7/PTAFR/IRS1/CHST11/FUT8/PDK2/PPP1R3G/B3GALNT1/NHLRC1/B3GALT5/ISYNA1/TGFB1/CHST13/B3GNT9/ST3GAL6/IGF1/G6PD/CHST10/PRKAG3/MAS1/SDS/GCK/GYG2/ST6GALNAC5/HAS2/G6PC2/B3GNT8/C1QTNF3/B4GALNT2/AVPR1B/B3GNT3/PPARGC1A/FUT7	58
BP	GO:0007565	female pregnancy	53/3159	189/18903	6.16E-05	0.001169115	0.000921299	SLC38A3/ARG1/ITGA3/A1CF/AR/DDR1/DSG1/LGALS9/SLC2A1/SLC38A1/ITGB4/LIF/IGFBP2/ITGA5/TEAD4/MMP9/SYDE1/AMBP/ARHGDIB/OXTR/ADRA2B/PTHLH/IL1B/ITGA2/COL16A1/SPP1/ACE2/PAM/ESR1/TGFB3/TIMP1/CRHBP/TCF23/RGS2/RLN2/HMX3/TRO/ADCY7/FBLN1/ACVR1C/CLDN4/MMP2/PZP/NDP/PRLR/LDOC1/ADRA2A/EPYC/ADCYAP1/FUT7/SCGB1A1/ENDOU/CBS	53
BP	GO:0006568	tryptophan metabolic process	8/3159	11/18903	6.16E-05	0.001169115	0.000921299	HAAO/GCDH/AFMID/ACMSD/KMO/IL4I1/KYNU/TDO2	8
BP	GO:0060993	kidney morphogenesis	32/3159	97/18903	6.49E-05	0.001226412	0.000966451	SOX4/WNT7B/STAT1/FOXD1/LAMA5/PRKX/SALL1/FRAS1/LIF/KIF26B/HS3ST3B1/HOXB7/GCNT1/TACSTD2/SIX2/SOX9/SHH/LHX1/FMN1/HS3ST3A1/GCNT3/NPNT/GATA3/HES5/SIX4/NOG/HNF1B/FOXJ1/GLI3/HOXD11/BMP7/GREM1	32
BP	GO:0007094	mitotic spindle assembly checkpoint signaling	19/3159	46/18903	6.83E-05	0.00127537	0.001005031	PRAP1/TRIP13/HASPIN/CENPF/MAD2L1/PLK1/BUB1B/CDC20/CDCA8/AURKB/CCNB1/NUF2/BUB1/NDC80/CDT1/BIRC5/SPC25/ZWINT/TTK	19
BP	GO:0046365	monosaccharide catabolic process	19/3159	46/18903	6.83E-05	0.00127537	0.001005031	PKM/GLYCTK/XYLB/RBKS/FUT4/GALT/ALDOB/PFKP/ENO2/FUT8/GALM/TKFC/HK2/GALK1/ENO1/HK1/ENO3/GCK/FUT7	19
BP	GO:0071173	spindle assembly checkpoint signaling	19/3159	46/18903	6.83E-05	0.00127537	0.001005031	PRAP1/TRIP13/HASPIN/CENPF/MAD2L1/PLK1/BUB1B/CDC20/CDCA8/AURKB/CCNB1/NUF2/BUB1/NDC80/CDT1/BIRC5/SPC25/ZWINT/TTK	19
BP	GO:0071174	mitotic spindle checkpoint signaling	19/3159	46/18903	6.83E-05	0.00127537	0.001005031	PRAP1/TRIP13/HASPIN/CENPF/MAD2L1/PLK1/BUB1B/CDC20/CDCA8/AURKB/CCNB1/NUF2/BUB1/NDC80/CDT1/BIRC5/SPC25/ZWINT/TTK	19
BP	GO:0051962	positive regulation of nervous system development	72/3159	279/18903	6.97E-05	0.001298307	0.001023106	GPER1/LIMK1/LRP8/PLXNA1/CBLN1/HIF1A/SHANK3/TPBG/VSTM5/SPINT1/FBXO31/DBN1/SEMA4D/EFNA5/CLSTN1/CRABP2/SHOX2/SEMA4A/LIF/SMARCD3/EPHB3/LINGO4/OXTR/TTBK1/BAIAP2/CXCR4/SERPINF1/NLGN1/IL1B/AGRN/TGFB1/NTN1/XRCC2/NKX6-1/CUX2/LRRN1/SHH/CLCF1/ASPA/OTP/TSPO/L1CAM/TLR2/WDR62/NEFL/NLGN3/TRPC5/NLGN2/NEURL1/AMIGO2/E2F1/ZNF488/CBLN2/LPAR3/MDK/LRRTM2/TNF/SERPINE2/ZNF365/FOXG1/SOX11/GLI3/EGR2/SLIT2/PLXNB3/RASSF10/M…	72
BP	GO:0045833	negative regulation of lipid metabolic process	35/3159	110/18903	7.02E-05	0.001302728	0.00102659	APOC1/GPER1/APOC2/APOC3/ETFBKMT/CYP7A1/FMO4/PDE3B/DGAT2/PLIN5/INSIG1/CEACAM1/ORMDL3/ATP1A1/SPHK1/GPLD1/APOA2/ACACB/APOE/LPCAT1/SORL1/ACADL/UGT1A1/IL1B/FMC1/PLGLB1/SOX9/PLGLB2/ADORA1/APOBEC1/FMO2/TNF/ASXL3/ADRA2A/MIR548P	35
BP	GO:0045861	negative regulation of proteolysis	87/3159	352/18903	7.17E-05	0.001327123	0.001045814	SERPINC1/SPP2/FETUB/ITIH3/F2/POR/AHSG/LPA/ITIH1/SERPINA10/PEBP1/KNG1/CPB2/ITIH4/HRG/AQP11/ADORA2A/SERPIND1/HDAC6/SERPINA11/TTC36/PLAUR/SERPINH1/SPINT1/C3P1/SERPINF2/LAMP3/ITIH5/PROS1/ITIH2/TNFAIP8/WFDC10B/MMP9/IFI16/AMBP/PLAU/SERPINA4/SRC/TFPI/PAPLN/SORL1/MICAL1/ALAD/SERPINF1/SPINT2/COL6A3/APP/TIMP2/FABP1/SERPINA6/ANXA2/SERPINA5/PRNP/WFDC13/OPRPN/CST6/ANOS1/SHH/PBK/CRB2/TIMP1/PI3/CD44/SFRP2/LXN/B…	87
BP	GO:0046887	positive regulation of hormone secretion	38/3159	123/18903	7.19E-05	0.001327123	0.001045814	PCK2/RBP4/GPER1/ABAT/TFR2/HIF1A/GIPR/SOX4/MYRIP/GABBR1/GPLD1/FGA/FGB/HLA-DRB1/FGG/NR1H4/BAIAP3/GLUD1/NKX6-1/SPP1/TRPM2/VSNL1/ISL1/ILDR1/CFTR/NLGN2/OXCT1/GRP/GCK/GPR27/SOX11/C1QTNF3/NR0B2/KISS1/BLK/ADCYAP1/INHA/RETN	38
BP	GO:0022600	digestive system process	34/3159	106/18903	7.39E-05	0.001359472	0.001071306	PRAP1/RBP4/APOA5/ABCG5/MOGAT2/CYP8B1/ENPP7/ABCG8/APOA1/SLC46A1/EZR/CD36/APOA2/PBLD/OXTR/KCNQ1/FABP1/STK39/CRACD/SOX9/SLC9A4/MUC6/GCNT3/CHRM3/KCNN4/INAVA/AKR1C1/HRH2/MDK/CHRM5/ADRA2A/SLC5A1/VSIG1/APOA4	34
BP	GO:0018212	peptidyl-tyrosine modification	93/3159	382/18903	7.52E-05	0.001379454	0.001087053	PKM/HPX/HRG/DYRK2/NCK2/FGFR1/LRP8/DLG3/EPHB6/DDR1/CD36/IL6R/SEMA4D/ADAM17/SYK/EFNA5/LIF/ARHGEF2/ITGA5/IGF1R/EPHA6/LRRK1/GPRC5B/TYRO3/CD74/TGFA/EPHB3/MET/TTBK1/SRC/AFAP1L2/APP/TDGF1/ADRA1A/TGFB1/PRNP/ERRFI1/ROR1/JAK3/MELK/CD24/THBS4/IGF1/IL4/MST1R/CLCF1/PBK/ALKAL1/IL18/GFRA1/HCK/IL11/GHR/CD44/ITGB2/NCF1/STYK1/SFRP2/ISL1/ADORA1/SOCS3/OSM/FCGR1A/VTN/NEURL1/GPRC5A/ANGPT4/HES5/BMX/IL5/TTK/TREM2/TNF/IL…	93
BP	GO:0048565	digestive tract development	40/3159	132/18903	7.60E-05	0.001391134	0.001096257	OTC/CPS1/HMGCS2/HIF1A/RARRES2/SALL1/SHOX2/SFRP5/COL3A1/CLDN18/ASS1/FOXF2/EPHB3/OXTR/SRC/KCNQ1/TGFB2/STRA6/NKX3-2/SIX2/SOX9/KLF5/SHH/TGFB3/CYP1A1/OVOL2/CXCL8/TYMS/SFRP2/COBL/GLI2/FOXL1/HNF1B/TNF/PYY/SOX11/GLI3/CLMP/AGR2/MIXL1	40
BP	GO:0015698	inorganic anion transport	52/3159	186/18903	7.84E-05	0.001429661	0.001126617	ABCC6/ANO9/SLC6A1/SLC26A1/ENPP1/SLC34A1/SLC34A2/ABCC11/SLC25A10/SLC6A14/ABCC1/CLIC1/SLC17A3/ABCC2/PTAFR/ABCC9/SLC17A1/SLC4A11/SLC26A9/CLCN5/SLC4A3/FXYD1/KCNQ1/SLC26A8/RACGAP1/LRRC8B/TTYH3/PRNP/SLC5A5/SLC25A30/CLIC6/TSPO/SLC39A8/SLC4A8/ANO4/CFTR/ABCB1/SLC12A1/ANO2/CLDN4/CLCN1/PRKG2/ABCC4/TG/AQP6/BEST3/SLC26A5/SLC22A11/SLC12A8/CLCNKB/SLC26A3/SLC4A10	52
BP	GO:0051952	regulation of amine transport	32/3159	98/18903	8.10E-05	0.001474042	0.001161591	SLC38A3/ARG1/ABAT/SLC6A1/ADORA2A/SLC38A1/GABBR1/KMO/OXTR/SLC43A1/CHRNA6/PINK1/ADRA2B/KCNB1/SYT13/ACE2/CHRNA4/SV2A/SYT8/DRD1/SYT7/ATP1A2/ADORA1/RGS2/PRKN/RGS4/FGF20/SYT15/TNF/AVPR1B/ADRA2A/HTR2A	32
BP	GO:0071692	protein localization to extracellular region	90/3159	368/18903	8.18E-05	0.001483856	0.001169324	PCK2/RBP4/HADH/GPER1/ANG/ABAT/SLC9B2/ADORA2A/AFM/CBLN1/HIF1A/MTTP/GIPR/SOX4/ADAM8/MYRIP/TANGO6/ALOX5/EZR/IRS1/HNF4A/RAPGEF4/GPLD1/ADAM9/EFNA5/FGA/FBN2/APOE/FGB/RAB11FIP5/ARL4D/HLA-DRB1/FGG/NR1H4/BAIAP3/GLUD1/TGFB2/MYOM1/IL1B/TGFB1/IL1RN/KCNB1/NKX6-1/BMP8A/CER1/IGF1/PAM/TGFB3/SNAP25/TLR2/TRPM2/PCLO/VSNL1/SYT7/NBL1/ISL1/PRKN/KLF7/CFTR/NLGN2/OXCT1/FOXA2/GCK/KCNN4/GPR27/ACVR1C/LTBP1/HNF1B/G6PC2/MIR19…	90
BP	GO:0032330	regulation of chondrocyte differentiation	21/3159	54/18903	8.28E-05	0.001496495	0.001179285	POR/SOX5/MBOAT2/SHOX2/ZBTB16/LOXL2/PTHLH/NKX3-2/SIX2/SOX9/SCIN/ADAMTS12/RUNX2/CHADL/MDK/GLI3/WNT9A/PRKG2/RFLNA/BMPR1B/GREM1	21
BP	GO:0001505	regulation of neurotransmitter levels	59/3159	219/18903	8.54E-05	0.001539295	0.001213013	GPER1/ALDH5A1/SLC6A12/ABAT/PAH/SLC6A1/SLC6A13/SLC1A2/ADORA2A/SLC22A1/CTBP2/SLC22A3/SLC38A1/PPT1/GPM6B/ADORA2B/KMO/HNMT/SYNGR3/SLC30A1/LIN7A/MAOA/DBH/GAD2/BAIAP3/CHRNA6/MAOB/GAD1/NLGN1/APBA1/ADRA1A/SNPH/GCHFR/SLC22A2/SNAP25/SV2A/SYT8/SLC4A8/DRD1/PCLO/KCNMB4/SYT7/ATP1A2/PRKN/PFN2/CHRNA5/DAGLA/NOS1/BCHE/OTOF/CAMK2A/SYN1/APBA2/ADRA2A/HTR2A/SLC44A4/CPLX4/MCTP2/CADPS	59
BP	GO:0016266	O-glycan processing	18/3159	43/18903	8.56E-05	0.001539295	0.001213013	B4GALT5/B3GNT7/GALNT7/ST6GAL1/A4GNT/GALNT3/GCNT1/ST3GAL1/ST6GALNAC4/GALNT15/GALNT5/GCNT3/CHST4/B3GNT8/B3GNT5/B3GNT3/GALNT12/C1GALT1C1L	18
BP	GO:0001706	endoderm formation	22/3159	58/18903	8.78E-05	0.001573416	0.001239901	MMP14/LAMB1/DUSP4/ITGA5/ITGAV/ITGA7/MMP9/HMGA2/COL5A1/LHX1/COL4A2/COL11A1/ITGB2/VTN/NOG/MMP2/COL12A1/HNF1B/COL6A1/MMP8/SOX2/MIXL1	22
BP	GO:0016052	carbohydrate catabolic process	45/3159	155/18903	8.82E-05	0.001576117	0.001242029	PKM/DHTKD1/PFKFB1/GLYCTK/XYLB/RBKS/PPARA/PKLR/FUT4/MLXIPL/SORD/GPD1/GALT/HIF1A/STBD1/ALDOB/PFKP/FBP1/ENO2/IDNK/PYGL/FUT8/GBA3/GALM/TKFC/HK2/SLC2A6/GALK1/OGDHL/APP/ENO1/IGF1/ALDOA/HK1/NEU4/GK/ENO3/PRKAG3/NUPR1/GCK/ZBTB20/TREH/HKDC1/HTR2A/FUT7	45
BP	GO:0042063	gliogenesis	78/3159	310/18903	8.89E-05	0.001576173	0.001242073	KLF15/F2/LEPR/B4GALT5/ADORA2A/LRP8/BOK/MMP14/BNIP3/SOX4/SPINT1/LAMB1/TNFRSF21/ITGB4/LIF/VIM/ADGRG1/COL3A1/FGF5/TTBK1/DNER/BMERB1/CXCR4/CCL2/NCMAP/FA2H/TGFB2/APP/IL1B/TGFB1/NTN1/CDK1/NKX6-1/ROR1/SOX9/SHH/LPAR1/MYRF/CLCF1/DAB1/ASPA/TSPO/SLC8A3/TLR2/APCDD1/CSF1/DRD1/CDK5R2/VTN/HES5/E2F1/NOG/ZNF488/MDK/TREM2/TNF/SERPINE2/ZNF365/FOXG1/SOX11/GLI3/EGR2/MXRA8/TPPP/MIR221/GAP43/MIR222/SOX2/ARHGEF10/AREG/R…	78
BP	GO:0046320	regulation of fatty acid oxidation	16/3159	36/18903	8.89E-05	0.001576173	0.001242073	PPARA/MLYCD/ETFBKMT/ABCB11/FMO4/DGAT2/PLIN5/IRS1/PDK4/ACACB/ACADL/FABP1/TWIST1/SOX9/FMO2/PPARGC1A	16
BP	GO:0006000	fructose metabolic process	9/3159	14/18903	8.97E-05	0.001576173	0.001242073	PFKFB1/GLYCTK/PFKFB3/KHK/SORD/ALDOB/FBP1/TKFC/ALDOA	9
BP	GO:0043650	dicarboxylic acid biosynthetic process	9/3159	14/18903	8.97E-05	0.001576173	0.001242073	HAAO/MTHFD1/ACMSD/KMO/GLS/GLUD1/GLS2/KYNU/GLUD2	9
BP	GO:0050667	homocysteine metabolic process	9/3159	14/18903	8.97E-05	0.001576173	0.001242073	CPS1/TST/CTH/BHMT/MTHFD1/MPST/MMUT/BLMH/CBS	9
BP	GO:0072531	pyrimidine-containing compound transmembrane transport	9/3159	14/18903	8.97E-05	0.001576173	0.001242073	AQP9/SLC22A1/SLC28A3/SLC25A33/SLC28A1/SLC25A36/SLC22A2/SLC28A2/SLC44A4	9
BP	GO:1903409	reactive oxygen species biosynthetic process	23/3159	62/18903	9.14E-05	0.001600648	0.00126136	ACOX1/PPARA/SLC30A10/ALOX5/CD36/SLC25A33/CYBA/MPV17L/MAOB/MTCO2P12/DUOX1/DUOX2/DUOXA1/CYP1A2/CYP1A1/DUOXA2/NCF1/CYBB/PAGE4/INAVA/MMP8/GRIN1/UCP1	23
BP	GO:0032103	positive regulation of response to external stimulus	109/3159	464/18903	9.17E-05	0.001601539	0.001262062	TMSB4X/PLG/MGST2/ARG1/F2/HPX/CPB2/HRG/MBL2/PLSCR1/FGFR1/F7/FLNA/ABCC1/TPBG/RARRES2/ADAM8/SERPINF2/LGALS9/MAPK13/IL6R/IKBKE/ADAM17/ADORA2B/SYK/OSMR/CADM1/APOH/CYBA/AGTR1/IGF1R/FABP4/GPRC5B/CGAS/IFI16/IFNB1/CD74/NR1H4/PLAU/MET/TTBK1/SRC/MNDA/RAC2/EMILIN2/ALOX5AP/CARD9/CXCR4/CD14/APP/VEGFD/F3/LGALS1/IL1B/SPI1/TGFB1/CEBPA/HMGB2/STK39/ITGA2/THBS4/NLRP6/IL4/LPAR1/CCL26/CREB3L3/IL18/TLR2/HCK/CXCL8/PDE2A…	109
BP	GO:1902475	L-alpha-amino acid transmembrane transport	27/3159	78/18903	9.39E-05	0.001635758	0.001289028	SLC38A3/ARG1/SLC47A1/SLC25A15/SLC1A2/SLC25A18/SLC25A13/SLC38A4/SLC7A9/SLC7A1/SLC38A1/SLC1A5/SLC66A1L/SLC43A1/SLC7A7/SLC22A2/ACE2/SLC38A5/ATP1A2/RGS2/RGS4/SLC6A9/SLC7A13/TNF/SLC7A2/SLC7A3/SLC38A11	27
BP	GO:0031577	spindle checkpoint signaling	19/3159	47/18903	9.68E-05	0.001680985	0.001324668	PRAP1/TRIP13/HASPIN/CENPF/MAD2L1/PLK1/BUB1B/CDC20/CDCA8/AURKB/CCNB1/NUF2/BUB1/NDC80/CDT1/BIRC5/SPC25/ZWINT/TTK	19
BP	GO:0072009	nephron epithelium development	36/3159	116/18903	9.92E-05	0.001718422	0.00135417	KLF15/MTSS1/IQGAP1/AQP11/PROM1/WNT7B/STAT1/FOXD1/LAMA5/SALL1/ACAT1/LIF/JAG1/KIF26B/HS3ST3B1/HOXB7/TACSTD2/SIX2/SOX9/CD24/SHH/LHX1/FMN1/HS3ST3A1/NPNT/GATA3/PTPRO/HES5/SIX4/NOG/FOXC1/HNF1B/FOXJ1/GLI3/HOXD11/GREM1	36
BP	GO:0097164	ammonium ion metabolic process	12/3159	23/18903	0.000101584	0.001754948	0.001382954	DMGDH/ALDH7A1/ALDH2/SLC22A3/HNMT/HDC/DDC/CHDH/SRD5A1/GRIN2A/TPH1/BCHE	12
BP	GO:0009404	toxin metabolic process	10/3159	17/18903	0.000103952	0.001785896	0.001407341	AKR7A3/CYP3A4/DDC/PAM/CYP1A2/CYP1A1/CYP2A13/CYP3A5/AS3MT/FMO2	10
BP	GO:0072378	blood coagulation, fibrin clot formation	10/3159	17/18903	0.000103952	0.001785896	0.001407341	F12/SERPINC1/F13B/FLNA/APOH/FGA/FGB/F8/FGG/FBLN1	10
BP	GO:0033046	negative regulation of sister chromatid segregation	20/3159	51/18903	0.000105888	0.001804167	0.001421739	PRAP1/TRIP13/HASPIN/CENPF/MAD2L1/PLK1/BUB1B/CDC20/CDCA8/AURKB/CCNB1/NUF2/BUB1/NDC80/CDT1/BIRC5/SPC25/ZWINT/PTTG1/TTK	20
BP	GO:0033048	negative regulation of mitotic sister chromatid segregation	20/3159	51/18903	0.000105888	0.001804167	0.001421739	PRAP1/TRIP13/HASPIN/CENPF/MAD2L1/PLK1/BUB1B/CDC20/CDCA8/AURKB/CCNB1/NUF2/BUB1/NDC80/CDT1/BIRC5/SPC25/ZWINT/PTTG1/TTK	20
BP	GO:2000816	negative regulation of mitotic sister chromatid separation	20/3159	51/18903	0.000105888	0.001804167	0.001421739	PRAP1/TRIP13/HASPIN/CENPF/MAD2L1/PLK1/BUB1B/CDC20/CDCA8/AURKB/CCNB1/NUF2/BUB1/NDC80/CDT1/BIRC5/SPC25/ZWINT/PTTG1/TTK	20
BP	GO:0006071	glycerol metabolic process	11/3159	20/18903	0.000106623	0.00180676	0.001423783	PCK2/ANGPTL3/MOGAT2/PCK1/MOGAT1/DGAT2/TKFC/SHPK/MOGAT3/GK/PLA2G4A	11
BP	GO:0072376	protein activation cascade	11/3159	20/18903	0.000106623	0.00180676	0.001423783	F12/SERPINC1/F13B/KLKB1/FLNA/APOH/FGA/FGB/F8/FGG/FBLN1	11
BP	GO:0048566	embryonic digestive tract development	15/3159	33/18903	0.000107664	0.001819435	0.001433771	RARRES2/SALL1/SHOX2/FOXF2/TGFB2/STRA6/SIX2/SHH/OVOL2/CXCL8/GLI2/HNF1B/TNF/SOX11/GLI3	15
BP	GO:0051960	regulation of nervous system development	107/3159	456/18903	0.000110906	0.001869123	0.001472927	YWHAH/GPER1/F2/LIMK1/LRP8/PLXNA1/CBLN1/HIF1A/SHANK3/TPBG/VSTM5/SPINT1/FBXO31/DBN1/TNFRSF21/BHLHE41/SEMA4D/EFNA5/CLSTN1/CRABP2/SHOX2/SEMA4A/LIF/SMARCD3/TRIM46/EPHB3/LINGO4/OXTR/TTBK1/BAIAP2/SORL1/CXCR4/SERPINF1/NLGN1/SEMA3C/NCMAP/IL1B/AGRN/ANXA2/TGFB1/HMGB2/PTPRS/NTN1/XRCC2/NKX6-1/CUX2/LRRN1/SHH/SPP1/MYRF/CLCF1/DAB1/ASPA/OTP/TSPO/SEMA3E/L1CAM/TLR2/WDR62/SEMA3G/CTSC/SEMA6A/NEFL/NLGN3/TRPC5/NLGN2/NE…	107
BP	GO:0034284	response to monosaccharide	56/3159	207/18903	0.000112959	0.001888426	0.001488138	PCK2/GPER1/PKLR/CYP7A1/MLXIPL/CPB2/SLC9B2/KHK/GPAM/CAT/GYS2/HMGCS2/PCK1/HIF1A/GIPR/SOX4/HNF4A/GCLC/GPLD1/EFNA5/APOA2/CYBA/RAB11FIP5/IGF1R/HLA-DRB1/NR1H4/BAIAP3/SERPINF1/ICAM1/NPTX1/KCNB1/NKX6-1/ITGA2/COL6A2/RUNX2/NCF1/VSNL1/KLF7/CFTR/FGF21/OXCT1/FOXA2/GCKR/GCK/GPR27/ACVR1C/HNF1B/ZBTB20/TREM2/TNF/ABCA12/CMA1/MIR221/EPHA5/NR0B2/ADRA2A	56
BP	GO:0006584	catecholamine metabolic process	21/3159	55/18903	0.000112965	0.001888426	0.001488138	DAO/ALDH2/ABAT/PAH/SULT1A2/SULT1A1/MAOA/DBH/HDC/MAOB/DDC/TGFB2/GCH1/ITGAM/DRD1/ITGB2/PRKN/GRIN2A/GATA3/TACR3/INSM1	21
BP	GO:0009712	catechol-containing compound metabolic process	21/3159	55/18903	0.000112965	0.001888426	0.001488138	DAO/ALDH2/ABAT/PAH/SULT1A2/SULT1A1/MAOA/DBH/HDC/MAOB/DDC/TGFB2/GCH1/ITGAM/DRD1/ITGB2/PRKN/GRIN2A/GATA3/TACR3/INSM1	21
BP	GO:0006096	glycolytic process	28/3159	83/18903	0.00011732	0.00195597	0.001541365	PKM/DHTKD1/PFKFB1/PPARA/PKLR/MLXIPL/GPD1/HIF1A/ALDOB/PFKP/FBP1/ENO2/HK2/SLC2A6/GALK1/OGDHL/APP/ENO1/IGF1/ALDOA/HK1/ENO3/PRKAG3/NUPR1/GCK/ZBTB20/HKDC1/HTR2A	28
BP	GO:0009135	purine nucleoside diphosphate metabolic process	33/3159	104/18903	0.000118307	0.001961866	0.001546011	PKM/DHTKD1/PFKFB1/PPARA/PKLR/MLXIPL/GPD1/HIF1A/ALDOB/PFKP/FBP1/ENO2/CARD11/HK2/SLC2A6/GALK1/OGDHL/APP/ENO1/IGF1/AK4/ALDOA/HK1/DLG2/ENO3/PRKAG3/NUPR1/GCK/NT5E/ZBTB20/AK5/HKDC1/HTR2A	33
BP	GO:0009179	purine ribonucleoside diphosphate metabolic process	33/3159	104/18903	0.000118307	0.001961866	0.001546011	PKM/DHTKD1/PFKFB1/PPARA/PKLR/MLXIPL/GPD1/HIF1A/ALDOB/PFKP/FBP1/ENO2/CARD11/HK2/SLC2A6/GALK1/OGDHL/APP/ENO1/IGF1/AK4/ALDOA/HK1/DLG2/ENO3/PRKAG3/NUPR1/GCK/NT5E/ZBTB20/AK5/HKDC1/HTR2A	33
BP	GO:0050808	synapse organization	102/3159	432/18903	0.000123725	0.002046241	0.001612502	ACTG1/ACTB/SLC6A1/FZD1/ITGA3/LRP8/FLNA/CBLN1/TUBB/HDAC6/SHANK3/NFIA/ABHD17C/TPBG/VSTM5/CTBP2/YWHAZ/WNT7B/DBN1/SEMA4D/CACNB1/EFNA5/CLSTN1/TUBA1A/SEMA4A/APOE/IGF1R/GPC4/TANC2/GPHN/EPHB3/LINGO4/OXTR/CACNB3/DNER/ACTBL2/BAIAP2/ARHGAP22/TNC/DRP2/PPFIA4/NLGN1/NEDD4/APP/CDC20/AGRN/SYBU/PRNP/PTPRS/NTN1/NPTX1/CUX2/LRRN1/SEMA3E/BSN/L1CAM/SLC8A3/TLR2/ITGAM/NTNG2/DRD1/PCLO/CTNND2/NEFL/NLGN3/PFN2/ELFN1/NLGN2/L…	102
BP	GO:0007411	axon guidance	62/3159	236/18903	0.000125276	0.002066384	0.001628374	VASP/NIBAN2/PLXNA1/EPHB6/SEMA4D/FOXD1/LAMA5/LAMC2/EFNA5/SEMA4A/UNC5B/EPHA6/CRPPA/EPHB3/RAC2/SEMA3C/APP/LAMA1/EMB/NTN1/OTX2/ANOS1/SHH/LHX1/SEMA3E/ISL2/L1CAM/SEMA3G/TUBB3/SEMA6A/GDF7/ISL1/UNC5A/GLI2/KLF7/ARHGEF25/CDK5R2/NEXN/GATA3/PTPRO/NOG/EFNA2/CRMP1/NCAM1/DPYSL5/FOXG1/GLI3/EGR2/EPHA10/SLIT2/PLXNB3/NTN3/BMP7/EPHB2/BMPR1B/RHOH/GAP43/EPHA5/DSCAML1/LHX3/EPHA1/ATOH1	62
BP	GO:0007229	integrin-mediated signaling pathway	35/3159	113/18903	0.00012854	0.002114609	0.001666377	RCC2/ITGA3/CD63/ANGPTL3/FLNA/APOA1/LAMB1/FYB2/ITGB4/CEACAM1/LAMA5/FUT8/ITGB8/ADAM9/SYK/ITGA5/ITGAV/ITGA7/COL3A1/SRC/LIMS2/CDH17/LAMA1/ITGA2/COL16A1/ITGB6/TIMP1/HCK/ITGAM/ITGB2/MADCAM1/SLC2A10/ITGA2B/CD177/FERMT1	35
BP	GO:0019217	regulation of fatty acid metabolic process	31/3159	96/18903	0.000131073	0.002144887	0.001690238	RGN/APOC1/APOA5/APOC2/PPARA/APOC3/MLYCD/ETFBKMT/CYP7A1/MLXIPL/ABCB11/FMO4/APOA1/DGAT2/PLIN5/INSIG1/IRS1/CEACAM1/PDK4/PDK2/ACACB/CD74/ACADL/FABP1/IL1B/TWIST1/SOX9/FMO2/PPARGC1A/MIR548P/APOA4	31
BP	GO:0072080	nephron tubule development	31/3159	96/18903	0.000131073	0.002144887	0.001690238	MTSS1/AQP11/PROM1/WNT7B/STAT1/FOXD1/LAMA5/SALL1/ACAT1/LIF/JAG1/KIF26B/HS3ST3B1/HOXB7/TACSTD2/SIX2/SOX9/CD24/SHH/LHX1/FMN1/HS3ST3A1/NPNT/GATA3/HES5/SIX4/NOG/HNF1B/GLI3/HOXD11/GREM1	31
BP	GO:0045841	negative regulation of mitotic metaphase/anaphase transition	19/3159	48/18903	0.000135244	0.002195767	0.001730333	PRAP1/TRIP13/HASPIN/CENPF/MAD2L1/PLK1/BUB1B/CDC20/CDCA8/AURKB/CCNB1/NUF2/BUB1/NDC80/CDT1/BIRC5/SPC25/ZWINT/TTK	19
BP	GO:0046717	acid secretion	19/3159	48/18903	0.000135244	0.002195767	0.001730333	SLC10A1/ABAT/SLC6A1/ABCB4/AGXT/ABCB11/CES1/SLC51A/GABBR1/OXTR/KCNQ1/APBA1/SLC9A4/UGT1A3/SV2A/HRH2/CHRM5/TNF/SLC51B	19
BP	GO:0071825	protein-lipid complex subunit organization	19/3159	48/18903	0.000135244	0.002195767	0.001730333	APOC1/APOA5/APOC2/APOC3/APOM/MTTP/APOA1/PLAGL2/APOA2/ABCA5/APOE/AGTR1/APOB/LIPC/LCAT/NR1H4/LIPG/PLTP/APOA4	19
BP	GO:1903039	positive regulation of leukocyte cell-cell adhesion	70/3159	275/18903	0.000136874	0.002216429	0.001746615	ACTB/FUT4/NCK2/GPAM/PCK1/SOX4/ADAM8/LGALS9/CARD11/ALOX5/PTAFR/FCHO1/SLC7A1/DPP4/HLA-DRA/SYK/SMARCD3/IGFBP2/HLA-A/ZBTB16/HLA-DRB1/CD74/VTCN1/SRC/CCL2/IL4I1/LGALS1/IL1B/GCNT1/RUNX1/CHST2/HLA-DPB1/JAK3/CD24/HLA-DQB2/IGF1/SHH/IL4/CORO1A/ACTL6B/IL18/WNT10B/CD44/PYCARD/ITGB2/HLA-DRB5/IL2RG/HLA-DQB1/GLI2/HLA-DQA1/GATA3/CHST4/HLA-DOA/RASGRP1/HAS2/HLA-DQA2/MDK/TNF/RAG1/GLI3/MYB/HLA-DPA1/CD80/CD70/RHOH/SEL…	70
BP	GO:0097485	neuron projection guidance	62/3159	237/18903	0.000142432	0.002296997	0.001810105	VASP/NIBAN2/PLXNA1/EPHB6/SEMA4D/FOXD1/LAMA5/LAMC2/EFNA5/SEMA4A/UNC5B/EPHA6/CRPPA/EPHB3/RAC2/SEMA3C/APP/LAMA1/EMB/NTN1/OTX2/ANOS1/SHH/LHX1/SEMA3E/ISL2/L1CAM/SEMA3G/TUBB3/SEMA6A/GDF7/ISL1/UNC5A/GLI2/KLF7/ARHGEF25/CDK5R2/NEXN/GATA3/PTPRO/NOG/EFNA2/CRMP1/NCAM1/DPYSL5/FOXG1/GLI3/EGR2/EPHA10/SLIT2/PLXNB3/NTN3/BMP7/EPHB2/BMPR1B/RHOH/GAP43/EPHA5/DSCAML1/LHX3/EPHA1/ATOH1	62
BP	GO:0031667	response to nutrient levels	110/3159	474/18903	0.00014259	0.002296997	0.001810105	PCK2/SLC38A3/PFKFB1/OTC/ARG1/CPS1/SLC10A1/BCKDHB/PPARA/POR/ABCG5/PKLR/MGMT/GPT/ATN1/F5/SLC34A1/CYP8B1/CAT/HMGCS2/ABCG8/F7/PCK1/PON1/SORD/ADRB2/ASL/BNIP3/GIPR/SRD5A2/SLC22A3/RXRA/STAT1/ACSL1/SLC2A1/LRCOL1/GCLC/PLIN3/PDK4/SCTR/PMAIP1/PDK2/ACAT1/CYBA/ACACB/APOE/IGFBP2/IGF1R/COL1A1/IFI16/ASS1/NR1H4/LIPG/RNF152/SRC/SORL1/SPX/NUAK2/ALAD/UGT1A1/POSTN/GALP/FAM107A/SLC39A5/ALB/STK39/KCNB1/SRD5A1/BMP8A/ITG…	110
BP	GO:0097530	granulocyte migration	45/3159	158/18903	0.000144168	0.002316405	0.001825399	CCL16/CCL14/FUT4/CCL15/IL17RC/RARRES2/ADAM8/TNFAIP6/DPP4/SYK/CXCL1/CD74/RAC2/CCL2/TGFB2/LGALS3/IL1B/MCOLN2/CXCL3/THBS4/PIK3CD/IL4/CCL26/CXCL8/CSF1/CXCL5/PTGER4/ITGB2/CXCL6/CSF3R/ADGRE2/TRPV4/CCL7/MDK/CCL24/SLIT2/SAA1/CD177/LBP/RHOH/FUT7/CXCL9/SCG2/S100A9/C5AR2	45
BP	GO:0048545	response to steroid hormone	83/3159	339/18903	0.000145656	0.002334261	0.00183947	PCK2/CDO1/YWHAH/PFKFB1/GPER1/ARG1/CPS1/TAT/BCKDHB/PPARA/POR/HMGCS2/PCK1/HDAC6/PMEPA1/SRD5A2/AR/DSG1/RXRA/WNT7B/PTAFR/ATP1A1/ADAM9/TRERF1/APOA2/CPN1/ANXA3/CYBA/IGFBP2/IGF1R/COL1A1/ASS1/ACR/LCAT/LBH/OXTR/SRC/TFPI/KLF9/ALAD/MAOB/SCNN1D/UGT1A1/SERPINF1/NEDD4/TGFB2/FAM107A/TGFB1/NR3C2/HMGB2/IL1RN/STK39/ERRFI1/DNAAF4/SRD5A1/SPP1/PAM/ESR1/TGFB3/TSPO/PAQR8/TLR2/TYMS/GHR/ATP1A2/NEFL/ISL1/CYBB/RXRG/CLDN4/A…	83
BP	GO:0006757	ATP generation from ADP	28/3159	84/18903	0.000148228	0.002363264	0.001862326	PKM/DHTKD1/PFKFB1/PPARA/PKLR/MLXIPL/GPD1/HIF1A/ALDOB/PFKP/FBP1/ENO2/HK2/SLC2A6/GALK1/OGDHL/APP/ENO1/IGF1/ALDOA/HK1/ENO3/PRKAG3/NUPR1/GCK/ZBTB20/HKDC1/HTR2A	28
BP	GO:0015844	monoamine transport	28/3159	84/18903	0.000148228	0.002363264	0.001862326	ACTB/ABAT/ADORA2A/SLC22A1/SLC22A3/GABBR1/GPM6B/SYK/OXTR/CHRNA6/MAOB/PINK1/ADRA2B/KCNB1/SLC22A2/SYT13/CHRNA4/SYT8/MAPK15/DRD1/SYT7/PRKN/NOS1/FGF20/SYT15/CHRM5/ADRA2A/HTR2A	28
BP	GO:0009081	branched-chain amino acid metabolic process	13/3159	27/18903	0.000150718	0.002396807	0.001888758	HMGCL/ALDH6A1/PCCB/BCKDHB/ACADSB/HIBCH/IVD/ECHS1/HIBADH/ACAT1/BCAT1/SDS/SDSL	13
BP	GO:0046486	glycerolipid metabolic process	95/3159	399/18903	0.000151152	0.002397564	0.001889355	SLC27A5/RGN/APOC1/PCK2/PIGS/APOA5/APOC2/CPS1/ANG/AGMO/ABHD6/APOC3/LPCAT4/PCYT2/MOGAT2/AADAC/GPAM/CAT/PLSCR1/PCK1/PON1/ETNK2/GPD1/MOGAT1/MTTP/APOA1/FAR1/DGAT2/PIGV/PLIN5/CHPT1/MBOAT2/INSIG1/ACSL1/PEMT/GPLD1/OSBPL10/APOA2/INPP5J/APOH/GPIHBP1/APOE/LPCAT1/APOB/LIPC/SLC44A2/LCAT/MOGAT3/NR1H4/PNPLA3/LIPG/SORL1/CDS1/CYP2E1/LMF1/THRSP/ABHD12B/PITPNM3/PLA2G4D/PIK3R1/THEM5/CISH/PIK3CD/GK/RAB38/GAL3ST1/SOCS…	95
BP	GO:0045839	negative regulation of mitotic nuclear division	21/3159	56/18903	0.000152522	0.002413118	0.001901612	PRAP1/CHEK1/TRIP13/HASPIN/CENPF/MAD2L1/PLK1/BUB1B/CDC20/CDCA8/AURKB/CCNB1/NUF2/BUB1/NDC80/CDT1/BIRC5/SPC25/ZWINT/TTK/BMP7	21
BP	GO:0019432	triglyceride biosynthetic process	17/3159	41/18903	0.000154299	0.002435025	0.001918876	RGN/PCK2/AGMO/MOGAT2/GPAM/PCK1/MOGAT1/DGAT2/PLIN5/ACSL1/GPLD1/MOGAT3/PNPLA3/THRSP/GK/GPAT3/MIR548P	17
BP	GO:0009185	ribonucleoside diphosphate metabolic process	35/3159	114/18903	0.000156058	0.00244502	0.001926752	PKM/DHTKD1/PFKFB1/PPARA/PKLR/MLXIPL/GPD1/HIF1A/ALDOB/PFKP/FBP1/ENO2/CARD11/DHODH/ENTPD5/HK2/SLC2A6/GALK1/OGDHL/APP/ENO1/IGF1/AK4/ALDOA/HK1/DLG2/ENO3/PRKAG3/NUPR1/GCK/NT5E/ZBTB20/AK5/HKDC1/HTR2A	35
BP	GO:0098754	detoxification	44/3159	154/18903	0.000156985	0.00244502	0.001926752	MGST2/ADH4/SLC47A1/HP/APOM/PRXL2A/CAT/GSTA1/MTARC1/SLC17A3/SLC30A10/GPX8/AKR7A3/CD36/MTARC2/GSTZ1/ABCG2/ALDH1A1/GPX3/SLC30A1/APOE/MGST1/PTGES/SLC47A2/ALOX5AP/SLC22A18/FABP1/DUOX1/ALB/ATP7B/GSTP1/DUOX2/PDZK1/GCH1/PXDNL/ABCB1/MT1A/PTGS1/MT1X/BMP7/NXN/MT1DP/S100A9/APOA4	44
BP	GO:0032782	bile acid secretion	8/3159	12/18903	0.000157692	0.00244502	0.001926752	SLC10A1/ABCB4/ABCB11/CES1/SLC51A/UGT1A3/TNF/SLC51B	8
BP	GO:0033539	fatty acid beta-oxidation using acyl-CoA dehydrogenase	8/3159	12/18903	0.000157692	0.00244502	0.001926752	ETFBKMT/ETFB/GCDH/ETFDH/IVD/ACADS/ACADL/ACAD11	8
BP	GO:0038183	bile acid signaling pathway	8/3159	12/18903	0.000157692	0.00244502	0.001926752	SLC10A1/ABCG5/CYP7A1/CYP8B1/ABCB11/ABCG8/DGAT2/NR1H4	8
BP	GO:0046415	urate metabolic process	8/3159	12/18903	0.000157692	0.00244502	0.001926752	SLC17A3/ABCG2/SLC17A1/SLC2A9/CARMIL1/SLC22A12/GCKR/SLC22A11	8
BP	GO:0051798	positive regulation of hair follicle development	8/3159	12/18903	0.000157692	0.00244502	0.001926752	TGFB2/HPSE/FST/WNT10B/TNF/KRT17/MSX2/FOXN1	8
BP	GO:0032024	positive regulation of insulin secretion	24/3159	68/18903	0.000160242	0.002478358	0.001953023	PCK2/RBP4/GPER1/ABAT/HIF1A/GIPR/SOX4/MYRIP/GPLD1/HLA-DRB1/NR1H4/BAIAP3/GLUD1/NKX6-1/TRPM2/VSNL1/ISL1/CFTR/NLGN2/OXCT1/GCK/GPR27/NR0B2/BLK	24
BP	GO:0007160	cell-matrix adhesion	62/3159	238/18903	0.000161701	0.002494704	0.001965904	ACTG1/RCC2/ITGA3/CD63/ANGPTL3/HRG/ECM2/MMP14/SLC9A1/DDR1/PLEKHA2/CD36/ITGB4/GPM6B/ITGB8/ADAM9/EFNA5/JAG1/FGA/FGB/ITGA5/ITGAV/ITGA7/FGG/COL3A1/PLAU/SRC/HPSE/FAM107A/ADAMTS9/PIK3R1/ITGA2/COL16A1/ONECUT2/ITGB6/ADAMTS12/FMN1/SEMA3E/LIMCH1/L1CAM/VWA2/ITGAM/CSF1/OTOA/CD44/SNED1/ITGB2/MMP12/MADCAM1/NPNT/VTN/CEACAM6/COL13A1/ITGA2B/COL5A3/EMILIN1/GREM1/EDA/FREM1/EPHA1/AJAP1/FERMT1	62
BP	GO:0006816	calcium ion transport	103/3159	440/18903	0.000162263	0.002497154	0.001967835	RGN/STIMATE/GPER1/ORAI2/F2/ITPR3/TMEM165/ADORA2A/MCUB/CDH23/FLNA/ITPR2/SLC9A1/UBASH3B/WNK3/CACNB1/BAK1/TRPV5/TRPM8/SLC30A1/CYBA/HOMER3/CASQ2/TRPV6/ITGAV/DMD/CACNB3/ATP2C2/TRPM1/ANXA6/CXCR4/CCL2/MCOLN3/ATP2B2/LGALS3/RAMP1/NCS1/TRPM3/P2RX3/ADRA1A/ANXA2/TMEM38A/PRNP/PKD1L3/MCOLN2/MCHR1/JAK3/STAC2/G6PD/CHRNA4/CORO1A/TSPO/SLC8A3/SLN/TRPM2/DRD1/JPH1/MICU3/ATP1A2/TRPC1/PLPP4/RGS4/RASA3/TRPC5/GRIN2A/TRPC…	103
BP	GO:1901654	response to ketone	55/3159	205/18903	0.000163615	0.00251173	0.001979321	PCK2/ARG1/CPS1/TAT/POR/ABCB4/F5/HMGCS2/F7/PCK1/FDX1/SRD5A2/AR/FBP1/DSG1/PTAFR/CA9/TRERF1/EFNA5/CDK4/CYBA/IGF1R/ASS1/OXTR/SRC/KLF9/MAOB/SCNN1D/SERPINF1/POSTN/TGFB2/ADCY3/AKR1C2/TGFB1/STK39/ERRFI1/SLC5A5/SRD5A1/SPP1/TGFB3/TSPO/TLR2/TYMS/PTGER4/NCF1/NEFL/CYBB/CFTR/HPCA/CLDN4/HOXB13/AANAT/SLIT2/PTGFR/UCP1	55
BP	GO:0050673	epithelial cell proliferation	111/3159	481/18903	0.000168374	0.002578416	0.002031872	RGN/ARG1/HYAL1/ANG/MTSS1/RIDA/CPB2/AQP11/FGFR1/HIF1A/APOA1/MMP14/AR/STAT1/LAMB1/ALOX5/CEACAM1/SGPP2/LAMA5/ADAM17/FZD7/PRKX/CDK4/BAK1/HPN/COL8A2/JAG1/AKT3/APOH/CYBA/APOE/A4GNT/AGTR1/UHRF1/IFT57/DBH/TGFA/LOXL2/KLF9/LIMS2/XDH/CCL2/SERPINF1/FA2H/TGFB2/VEGFD/F3/SPARC/FMC1/FST/TGFB1/HMGB2/TACSTD2/LRG1/NRARP/ERRFI1/TWIST1/NKX6-1/SOX9/VSTM4/FGL1/THBS4/IGF1/SHH/PIK3CD/CCL26/CDH3/ESR1/OVOL2/WNT10B/VEGFB/RU…	111
BP	GO:0042593	glucose homeostasis	64/3159	248/18903	0.000170933	0.002611146	0.002057664	ACSM2A/PCK2/RBP4/KLF15/GPER1/CYP7A1/LEPR/MLXIPL/CPB2/SLC9B2/PCK1/HIF1A/SOX4/ALOX5/IRS1/HNF4A/PYGL/GCLC/PDK4/SLC2A4/GPLD1/EFNA5/PDK2/HK2/CYBA/RAB11FIP5/IGF1R/HLA-DRB1/DBH/BACE2/NR1H4/BAIAP3/PPP1R3G/SERPINF1/ICAM1/CEBPA/PIK3R1/NPTX1/KCNB1/BECN2/HK1/NCF1/VSNL1/KLF7/CFTR/FGF21/OXCT1/FOXA2/GCKR/GCGR/TRPV4/GCK/GPR27/G6PC2/ZBTB20/TREM2/ABCA12/CMA1/HKDC1/FFAR2/HNF1A/EPHA5/ADRA2A/PPARGC1A	64
BP	GO:0043434	response to peptide hormone	99/3159	421/18903	0.000180741	0.002754191	0.002170388	PKM/PCK2/CDO1/KLF15/PFKFB1/HADH/GPER1/OTC/ARG1/CPS1/PPARA/POR/PKLR/AHSG/GPT/ENPP1/SLC34A1/KHK/CAT/PDE3B/HMGCS2/F7/PCK1/SRD5A2/SLC9A1/SLC30A10/RARRES2/FBP1/STAT1/INSIG1/PTPRE/IRS1/SLC2A1/CEACAM1/GCLC/PDK4/SLC2A4/GPLD1/CDK4/SLC25A33/PDK2/CYBA/AGTR1/IGF1R/ECHDC3/RAB31/COL1A1/COL3A1/HDAC9/ASS1/NR1H4/OXTR/PNPLA3/SRC/BAIAP2/SORL1/KCNQ1/SCNN1D/GALP/IL1B/GCNT1/PIK3R1/ERRFI1/NKX6-1/SRD5A1/CDC6/JAK3/TIMP1/…	99
BP	GO:0035987	endodermal cell differentiation	19/3159	49/18903	0.000186563	0.002822104	0.002223906	MMP14/LAMB1/ITGA5/ITGAV/ITGA7/MMP9/HMGA2/COL5A1/COL4A2/COL11A1/ITGB2/VTN/MMP2/COL12A1/HNF1B/COL6A1/MMP8/SOX2/MIXL1	19
BP	GO:0046460	neutral lipid biosynthetic process	19/3159	49/18903	0.000186563	0.002822104	0.002223906	RGN/PCK2/ANG/AGMO/MOGAT2/GPAM/PCK1/MOGAT1/DGAT2/PLIN5/ACSL1/GPLD1/MOGAT3/PNPLA3/THRSP/GK/GPAT3/PLA2G4A/MIR548P	19
BP	GO:0046463	acylglycerol biosynthetic process	19/3159	49/18903	0.000186563	0.002822104	0.002223906	RGN/PCK2/ANG/AGMO/MOGAT2/GPAM/PCK1/MOGAT1/DGAT2/PLIN5/ACSL1/GPLD1/MOGAT3/PNPLA3/THRSP/GK/GPAT3/PLA2G4A/MIR548P	19
BP	GO:0006590	thyroid hormone generation	11/3159	21/18903	0.000190119	0.002860316	0.002254017	DIO1/HPN/SLC16A2/DUOX1/SLC5A5/DUOX2/DUOXA1/DUOXA2/GATA3/TG/SLC16A10	11
BP	GO:0052695	cellular glucuronidation	11/3159	21/18903	0.000190119	0.002860316	0.002254017	UGT2B10/UGT2B4/UGT2B15/UGT2B7/UGT2B17/UGT1A4/UGT1A1/UGT1A3/UGT1A9/UGT1A6/UGT2A1	11
BP	GO:0006570	tyrosine metabolic process	9/3159	15/18903	0.000190934	0.002860316	0.002254017	FAH/HPD/TAT/PAH/IYD/TTC36/HGD/GSTZ1/IL4I1	9
BP	GO:0034384	high-density lipoprotein particle clearance	9/3159	15/18903	0.000190934	0.002860316	0.002254017	APOC2/APOC3/APOM/APOA1/GPLD1/APOA2/APOE/LIPG/TREM2	9
BP	GO:0033500	carbohydrate homeostasis	64/3159	249/18903	0.00019314	0.002886396	0.00227457	ACSM2A/PCK2/RBP4/KLF15/GPER1/CYP7A1/LEPR/MLXIPL/CPB2/SLC9B2/PCK1/HIF1A/SOX4/ALOX5/IRS1/HNF4A/PYGL/GCLC/PDK4/SLC2A4/GPLD1/EFNA5/PDK2/HK2/CYBA/RAB11FIP5/IGF1R/HLA-DRB1/DBH/BACE2/NR1H4/BAIAP3/PPP1R3G/SERPINF1/ICAM1/CEBPA/PIK3R1/NPTX1/KCNB1/BECN2/HK1/NCF1/VSNL1/KLF7/CFTR/FGF21/OXCT1/FOXA2/GCKR/GCGR/TRPV4/GCK/GPR27/G6PC2/ZBTB20/TREM2/ABCA12/CMA1/HKDC1/FFAR2/HNF1A/EPHA5/ADRA2A/PPARGC1A	64
BP	GO:0051985	negative regulation of chromosome segregation	20/3159	53/18903	0.000196948	0.002929184	0.002308288	PRAP1/TRIP13/HASPIN/CENPF/MAD2L1/PLK1/BUB1B/CDC20/CDCA8/AURKB/CCNB1/NUF2/BUB1/NDC80/CDT1/BIRC5/SPC25/ZWINT/PTTG1/TTK	20
BP	GO:1905819	negative regulation of chromosome separation	20/3159	53/18903	0.000196948	0.002929184	0.002308288	PRAP1/TRIP13/HASPIN/CENPF/MAD2L1/PLK1/BUB1B/CDC20/CDCA8/AURKB/CCNB1/NUF2/BUB1/NDC80/CDT1/BIRC5/SPC25/ZWINT/PTTG1/TTK	20
BP	GO:1990845	adaptive thermogenesis	45/3159	160/18903	0.000197617	0.00293211	0.002310593	DECR1/HADH/ABHD6/PCTP/LEPR/ACOT13/ADRB2/CPT2/ACSL1/PEMT/CD36/ADAM17/SCTR/SYK/ALDH1A1/TRPM8/IGF1R/FABP4/DBH/OXTR/SORL1/CXCR4/ACADL/GATM/ELOVL6/BMP8A/GADD45G/IL4/IL18/WNT10B/SLN/MFAP2/FGF21/TRPV4/YBX2/ACOT11/PLAC8/HOXC10/PRLR/TSHR/ADCYAP1/PPARGC1A/UCP1/G0S2/SCD	45
BP	GO:0010965	regulation of mitotic sister chromatid separation	31/3159	98/18903	0.000199708	0.002949026	0.002323924	PRAP1/ACTB/TRIP13/SMARCD3/HASPIN/UBE2C/TACC3/CENPF/MAD2L1/PLK1/BUB1B/DLGAP5/CDC20/CDCA8/AURKB/CDC6/CENPE/CCNB1/NUF2/ACTL6B/BUB1/NDC80/CDT1/BIRC5/SPC25/ZWINT/PTTG1/DPF1/TTK/ESPL1/DPF3	31
BP	GO:0044784	metaphase/anaphase transition of cell cycle	31/3159	98/18903	0.000199708	0.002949026	0.002323924	PRAP1/ACTB/TRIP13/SMARCD3/HASPIN/UBE2C/TACC3/CENPF/MAD2L1/PLK1/BUB1B/DLGAP5/CDC20/CDCA8/AURKB/CDC6/CENPE/CCNB1/NUF2/ACTL6B/BUB1/MAPK15/NDC80/CDT1/BIRC5/SPC25/ZWINT/DPF1/TTK/ESPL1/DPF3	31
BP	GO:1903037	regulation of leukocyte cell-cell adhesion	90/3159	377/18903	0.000201879	0.002974004	0.002343608	ACTB/ARG1/PPARA/FUT4/NCK2/ADORA2A/GPAM/PCK1/SOX4/ADAM8/LGALS9/CARD11/ALOX5/TNFRSF21/PTAFR/FCHO1/SLC7A1/DPP4/CEACAM1/HLA-DRA/SYK/SMARCD3/IGFBP2/PELI1/HLA-A/ZBTB16/HLA-DRB1/IFNB1/ASS1/CD74/VTCN1/SRC/CCL2/IL4I1/LGALS1/LGALS3/IL1B/LAPTM5/GCNT1/RUNX1/PRNP/CHST2/NRARP/HLA-DPB1/JAK3/FGL1/CD24/HLA-DQB2/PDE5A/IGF1/SHH/IL4/CORO1A/ACTL6B/IL18/WNT10B/CD44/PYCARD/ITGB2/HLA-DRB5/IL2RG/HLA-DQB1/GLI2/HLA-DQA1/GA…	90
BP	GO:1903053	regulation of extracellular matrix organization	21/3159	57/18903	0.000203811	0.002995344	0.002360424	CPB2/FSCN1/DDR1/LAMB1/DPP4/MELTF/PHLDB1/ZNF469/TCF15/LAMA1/TGFB1/RUNX1/SOX9/SLC2A10/CHADL/ANTXR1/HAS2/FAP/EMILIN1/PDPN/PRDM5	21
BP	GO:0030595	leukocyte chemotaxis	62/3159	240/18903	0.000207514	0.00304256	0.002397632	CCL16/CCL14/CCL15/F7/IL17RC/RARRES2/ADAM8/TNFAIP6/LGALS9/ALOX5/DPP4/IL6R/ADAM17/SYK/CXCL1/CD74/RAC2/CXCR4/CCL2/TGFB2/VEGFD/LGALS3/IL1B/SPI1/STK39/CXCL3/THBS4/PIK3CD/IL4/CCL26/CORO1A/CXCL8/VEGFB/CSF1/CXCL5/TRPM2/ITGB2/NBL1/CXCL6/CSF3R/ADGRE2/PTPRO/TRPV4/CCL7/MMP2/TNFRSF11A/MDK/CCR5/CCL24/SLIT2/SAA1/FFAR2/LBP/IL12A/MMP28/PADI2/GREM1/CTSG/CXCL9/SCG2/S100A9/C5AR2	62
BP	GO:0060249	anatomical structure homeostasis	81/3159	333/18903	0.000217758	0.003185221	0.002510053	CHMP4B/HAAO/ACTG1/ACTB/RBP4/PLG/AZGP1/CDH23/PROM1/FGGY/ADRB2/HIF1A/TF/CFL2/ADAM8/UBASH3B/WNK3/SLC2A1/IL20RA/PDK4/SYK/ZG16B/USH2A/ALDH1A1/PIWIL4/AKT3/BARD1/LPCAT1/PBLD/LRRK1/TYRO3/COL3A1/CLDN18/DMD/SRC/NXNL2/ATP2B2/APP/IAPP/ALB/STK39/CRACD/OPRPN/SOX9/VSTM4/CALB2/RAC3/SPP1/CDH3/ITGB6/ADGRV1/CORO1A/ALDOA/CRB2/SLC39A8/CSF1/USH1C/MUC6/ADORA1/SLC28A2/ILDR1/PRKN/MAP1A/INAVA/TULP1/FOXC1/TNFRSF11A/LCN1/AB…	81
BP	GO:0019320	hexose catabolic process	17/3159	42/18903	0.000219145	0.003197969	0.002520099	PKM/GLYCTK/FUT4/GALT/ALDOB/PFKP/ENO2/FUT8/GALM/TKFC/HK2/GALK1/ENO1/HK1/ENO3/GCK/FUT7	17
BP	GO:0010810	regulation of cell-substrate adhesion	58/3159	222/18903	0.00023783	0.003443558	0.00271363	ACTG1/PLG/RCC2/ITGA3/HRG/UNC13D/ECM2/FLNA/APOA1/MMP14/SLC9A1/DDR1/PLEKHA2/CD36/MELTF/GPM6B/FZD7/EFNA5/ST6GAL1/JAG1/FGA/FGB/ITGA5/COL1A1/FGG/PLAU/SRC/RAC2/LIMS2/FAM107A/TACSTD2/PIK3R1/CARMIL1/COL16A1/RAC3/ONECUT2/EGFL6/FMN1/SEMA3E/LIMCH1/OLFM4/CSF1/MMP12/NPNT/VTN/CEACAM6/PTPRO/FBLN1/HAS2/MDK/EMILIN1/SPOCK1/PDPN/AGR2/GREM1/EPHA1/AJAP1/FERMT1	58
BP	GO:0006022	aminoglycan metabolic process	39/3159	134/18903	0.000237972	0.003443558	0.00271363	ITIH3/HYAL1/ITIH1/ITIH4/B4GALT5/PGLYRP2/TNFAIP6/B3GNT7/CHST11/ITIH5/ITIH2/HPSE/HS3ST3B1/CHST3/HYAL4/IL1B/TGFB1/HS3ST5/HS3ST1/ST3GAL1/CHST13/CHST2/PGLYRP4/B3GNT9/PGLYRP3/ST3GAL6/GALNT5/CHST1/CD44/HS3ST3A1/BGN/STAB2/HAS2/FOXC1/XYLT1/CHI3L2/B3GNT8/B3GNT3/HS6ST2	39
BP	GO:0055123	digestive system development	41/3159	143/18903	0.000238048	0.003443558	0.00271363	OTC/CPS1/HMGCS2/HIF1A/RARRES2/SALL1/SHOX2/SFRP5/COL3A1/CLDN18/ASS1/FOXF2/EPHB3/OXTR/SRC/KCNQ1/TGFB2/STRA6/NKX3-2/SIX2/SOX9/KLF5/SHH/TGFB3/CYP1A1/OVOL2/CXCL8/TYMS/SFRP2/COBL/GLI2/FOXL1/HNF1B/TNF/PYY/SOX11/GLI3/CLMP/AGR2/WLS/MIXL1	41
BP	GO:0042634	regulation of hair cycle	13/3159	28/18903	0.000238461	0.003443558	0.00271363	FA2H/TGFB2/HPSE/TSKU/FST/CDH3/WNT10B/DKK4/TNF/KRT17/MSX2/FOXN1/FERMT1	13
BP	GO:0035272	exocrine system development	18/3159	46/18903	0.000239306	0.003443558	0.00271363	PLXNA1/LAMA5/IGSF3/RAB26/SEMA3C/TGFB2/LAMA1/TGFB1/SOX9/SHH/TGFB3/TFCP2L1/FOXC1/TNF/ESRP2/BMP7/WLS/EDA	18
BP	GO:2000273	positive regulation of signaling receptor activity	18/3159	46/18903	0.000239306	0.003443558	0.00271363	IFNGR2/ADRB2/HDAC6/HIF1A/SHANK3/ADAM17/TGFA/CCL2/PINK1/ADRA2B/NCF1/ADORA1/NLGN3/NEURL1/EPHB2/ADRA2A/AREG/GREM1	18
BP	GO:0002446	neutrophil mediated immunity	15/3159	35/18903	0.000241484	0.003466854	0.002731989	ARG1/F2/PTAFR/ADAM17/SYK/ANXA3/DNASE1L3/CARD9/SPI1/NLRP6/ITGAM/ITGB2/CXCL6/CD177/CTSG	15
BP	GO:0061326	renal tubule development	31/3159	99/18903	0.000244806	0.003506437	0.002763181	MTSS1/AQP11/PROM1/WNT7B/STAT1/FOXD1/LAMA5/SALL1/ACAT1/LIF/JAG1/KIF26B/HS3ST3B1/HOXB7/TACSTD2/SIX2/SOX9/CD24/SHH/LHX1/FMN1/HS3ST3A1/NPNT/GATA3/HES5/SIX4/NOG/HNF1B/GLI3/HOXD11/GREM1	31
BP	GO:0030301	cholesterol transport	36/3159	121/18903	0.000253294	0.003615514	0.002849137	APOC1/APOA5/APOC2/ABCG5/APOC3/ABCB4/APOM/CYP8B1/ENPP7/ABCG8/PON1/ABCA8/APOA1/CES1/RXRA/CD36/APOA2/ABCA5/APOE/STARD5/APOB/LIPC/LCAT/LIPG/SCP2/ANXA2/TSKU/SHH/TSPO/SYT7/CFTR/AKR1C1/TREM2/PLTP/ABCA12/APOA4	36
BP	GO:0032964	collagen biosynthetic process	19/3159	50/18903	0.00025417	0.003615514	0.002849137	ARG1/F2/CYP7A1/SERPINH1/SERPINF2/VIM/COL1A1/CREB3L1/LARP6/P3H4/TGFB1/RUNX1/ERRFI1/ITGA2/COL5A1/TGFB3/P3H3/ADAMTS3/EMILIN1	19
BP	GO:1902100	negative regulation of metaphase/anaphase transition of cell cycle	19/3159	50/18903	0.00025417	0.003615514	0.002849137	PRAP1/TRIP13/HASPIN/CENPF/MAD2L1/PLK1/BUB1B/CDC20/CDCA8/AURKB/CCNB1/NUF2/BUB1/NDC80/CDT1/BIRC5/SPC25/ZWINT/TTK	19
BP	GO:0071621	granulocyte chemotaxis	38/3159	130/18903	0.000257999	0.003661581	0.00288544	CCL16/CCL14/CCL15/IL17RC/RARRES2/TNFAIP6/DPP4/SYK/CXCL1/CD74/RAC2/CCL2/TGFB2/LGALS3/IL1B/CXCL3/THBS4/PIK3CD/IL4/CCL26/CXCL8/CSF1/CXCL5/ITGB2/CXCL6/CSF3R/ADGRE2/TRPV4/CCL7/MDK/CCL24/SLIT2/SAA1/LBP/CXCL9/SCG2/S100A9/C5AR2	38
BP	GO:0007091	metaphase/anaphase transition of mitotic cell cycle	30/3159	95/18903	0.000259585	0.003667297	0.002889944	PRAP1/ACTB/TRIP13/SMARCD3/HASPIN/UBE2C/TACC3/CENPF/MAD2L1/PLK1/BUB1B/DLGAP5/CDC20/CDCA8/AURKB/CDC6/CENPE/CCNB1/NUF2/ACTL6B/BUB1/NDC80/CDT1/BIRC5/SPC25/ZWINT/DPF1/TTK/ESPL1/DPF3	30
BP	GO:1902099	regulation of metaphase/anaphase transition of cell cycle	30/3159	95/18903	0.000259585	0.003667297	0.002889944	PRAP1/ACTB/TRIP13/SMARCD3/HASPIN/UBE2C/CENPF/MAD2L1/PLK1/BUB1B/DLGAP5/CDC20/CDCA8/AURKB/CDC6/CENPE/CCNB1/NUF2/ACTL6B/BUB1/MAPK15/NDC80/CDT1/BIRC5/SPC25/ZWINT/DPF1/TTK/ESPL1/DPF3	30
BP	GO:0045055	regulated exocytosis	62/3159	242/18903	0.000264802	0.003724045	0.002934663	ADORA2A/UNC13D/CTBP2/LGALS9/PTAFR/CEACAM1/RAPGEF4/ADORA2B/SYK/ANXA3/SYNGR3/RAB11FIP5/TRPV6/RAB31/BAIAP3/RAC2/CHRNA6/MICAL1/NLGN1/RAB26/APBA1/ADRA1A/SPI1/SNPH/KCNB1/SYT13/PIK3CD/IL4/SCIN/CORO1A/SNAP25/SV2A/SYT8/HCK/SLC4A8/ITGAM/DRD1/CRHBP/ITGB2/PCLO/SYT7/ADGRE2/CDK5R2/PFN2/TPH1/CHRNA5/GRP/RASGRP1/SYT15/CACNA1G/ABCA12/RAB11FIP1/ABCC4/OTOF/CD177/SYN1/APBA2/ADRA2A/BLK/HTR2A/CPLX4/CADPS	62
BP	GO:0097529	myeloid leukocyte migration	62/3159	242/18903	0.000264802	0.003724045	0.002934663	CCL16/CCL14/FUT4/CCL15/MMP14/IL17RC/RARRES2/ADAM8/TNFAIP6/DPP4/IL6R/TRIM55/SYK/CXCL1/CD74/RAC2/CCL2/TGFB2/VEGFD/LGALS3/IL1B/SPI1/PIK3R1/MCOLN2/CXCL3/THBS4/PIK3CD/IL4/CCL26/CXCL8/VEGFB/CSF1/CXCL5/PTGER4/ITGB2/NBL1/CXCL6/CSF3R/ADGRE2/PTPRO/TRPV4/CCL7/MMP2/TNFRSF11A/MDK/TREM2/CCL24/SLIT2/SAA1/CD177/LBP/RHOH/MMP28/EMILIN1/ROR2/GREM1/FUT7/CTSG/CXCL9/SCG2/S100A9/C5AR2	62
BP	GO:0014823	response to activity	24/3159	70/18903	0.00026586	0.003730455	0.002939714	HADH/ABCG5/CAT/ABCG8/HIF1A/GCLC/CYBA/CXCR4/ALAD/CDK1/SRD5A1/ITGA2/METRNL/FNDC5/COL4A2/PRKAG3/FGF21/MAS1/OXCT1/SLC25A25/MMP2/TNF/CAPN3/PPARGC1A	24
BP	GO:0035592	establishment of protein localization to extracellular region	86/3159	360/18903	0.000269584	0.003759846	0.002962875	PCK2/RBP4/HADH/GPER1/ANG/ABAT/SLC9B2/ADORA2A/AFM/CBLN1/HIF1A/MTTP/GIPR/SOX4/ADAM8/MYRIP/TANGO6/ALOX5/EZR/IRS1/HNF4A/RAPGEF4/GPLD1/ADAM9/EFNA5/FGA/APOE/FGB/RAB11FIP5/ARL4D/HLA-DRB1/FGG/NR1H4/BAIAP3/GLUD1/TGFB2/MYOM1/IL1B/TGFB1/IL1RN/KCNB1/NKX6-1/BMP8A/IGF1/PAM/TGFB3/SNAP25/TLR2/TRPM2/PCLO/VSNL1/SYT7/ISL1/PRKN/KLF7/CFTR/NLGN2/OXCT1/FOXA2/GCK/KCNN4/GPR27/ACVR1C/HNF1B/G6PC2/MIR199A1/TREM2/TNF/ABCA12/…	86
BP	GO:0000098	sulfur amino acid catabolic process	7/3159	10/18903	0.000270985	0.003759846	0.002962875	CDO1/MAT1A/TST/AGXT/MPST/BLMH/CBS	7
BP	GO:0006547	histidine metabolic process	7/3159	10/18903	0.000270985	0.003759846	0.002962875	AMDHD1/MTHFD1/FTCD/HNMT/UROC1/HDC/HAL	7
BP	GO:0014012	peripheral nervous system axon regeneration	7/3159	10/18903	0.000270985	0.003759846	0.002962875	TNC/TSPO/NEFL/MMP2/MIR221/MIR222/APOA4	7
BP	GO:0060346	bone trabecula formation	7/3159	10/18903	0.000270985	0.003759846	0.002962875	CHAD/FBN2/COL1A1/WNT10B/MMP2/MSX2/GREM1	7
BP	GO:0032373	positive regulation of sterol transport	16/3159	39/18903	0.000277696	0.003835795	0.003022726	ABCB4/CYP8B1/ENPP7/PON1/ABCA8/APOA1/CES1/RXRA/ABCA5/APOE/LIPG/SCP2/ANXA2/TREM2/PLTP/ABCA12	16
BP	GO:0032376	positive regulation of cholesterol transport	16/3159	39/18903	0.000277696	0.003835795	0.003022726	ABCB4/CYP8B1/ENPP7/PON1/ABCA8/APOA1/CES1/RXRA/ABCA5/APOE/LIPG/SCP2/ANXA2/TREM2/PLTP/ABCA12	16
BP	GO:0051963	regulation of synapse assembly	32/3159	104/18903	0.000279948	0.003853509	0.003036684	FZD1/CBLN1/TPBG/VSTM5/SEMA4D/EFNA5/CLSTN1/SEMA4A/GPC4/EPHB3/LINGO4/OXTR/NLGN1/APP/AGRN/NTN1/NPTX1/CUX2/LRRN1/TLR2/NTNG2/NLGN3/NLGN2/AMIGO2/LRFN4/SIX4/CBLN2/LRRTM2/EPHB2/RAB17/SLITRK4/THBS2	32
BP	GO:0098581	detection of external biotic stimulus	12/3159	25/18903	0.000281157	0.003853509	0.003036684	PGLYRP2/HLA-B/HLA-A/HLA-DRB1/DMBT1/PGLYRP4/PGLYRP3/TLR2/TREM2/LBP/CLEC6A/SSC5D	12
BP	GO:0098719	sodium ion import across plasma membrane	12/3159	25/18903	0.000281157	0.003853509	0.003036684	SLC6A1/SLC34A1/SLC9A1/HCN4/SLC9A5/SCNN1D/SLC9A4/SLC9C1/SLC9C2/SLC5A1/SLC5A2/SLC9A2	12
BP	GO:0051304	chromosome separation	39/3159	135/18903	0.000281464	0.003853509	0.003036684	PRAP1/ACTB/PLSCR1/TRIP13/SMARCD3/NCAPH/HASPIN/UBE2C/TACC3/CENPF/MAD2L1/TOP2A/PLK1/BUB1B/DLGAP5/CDC20/CDCA8/AURKB/CDC6/CENPE/CCNB1/NUF2/ACTL6B/BUB1/MAPK15/NCAPG/SMC4/NDC80/CDT1/BIRC5/SPC25/ZWINT/EME1/PTTG1/DPF1/TTK/MEIOB/ESPL1/DPF3	39
BP	GO:0006165	nucleoside diphosphate phosphorylation	31/3159	100/18903	0.000298748	0.004081133	0.00321606	PKM/DHTKD1/PFKFB1/PPARA/PKLR/MLXIPL/GPD1/HIF1A/ALDOB/PFKP/FBP1/ENO2/HK2/SLC2A6/GALK1/OGDHL/APP/ENO1/IGF1/AK4/ALDOA/HK1/ENO3/PRKAG3/NUPR1/GCK/ZBTB20/NME9/AK5/HKDC1/HTR2A	31
BP	GO:0090207	regulation of triglyceride metabolic process	17/3159	43/18903	0.000306445	0.004177085	0.003291673	RGN/APOA5/APOC2/APOC3/AADAC/APOA1/DGAT2/PLIN5/GPLD1/APOE/SORL1/THRSP/APOBEC1/GNB3/FGF21/MIR548P/APOA4	17
BP	GO:0007088	regulation of mitotic nuclear division	35/3159	118/18903	0.000326726	0.004443755	0.003501817	PRAP1/SPHK1/CHEK1/TRIP13/DMRT1/HASPIN/TGFA/CENPF/MAD2L1/PLK1/BUB1B/DLGAP5/MKI67/IL1B/CDC20/CDCA8/CDCA2/AURKB/IGF1/CCNB1/NUF2/BUB1/CCDC8/NDC80/PKMYT1/CDT1/BIRC5/SPC25/ZWINT/PDXP/NEK2/TTK/TNF/ESPL1/BMP7	35
BP	GO:0051783	regulation of nuclear division	41/3159	145/18903	0.000328115	0.004452885	0.003509012	PRAP1/SPHK1/CHEK1/TRIP13/LIF/DMRT1/HASPIN/TGFA/CENPF/MAD2L1/PLK1/BUB1B/PRDM7/DLGAP5/MKI67/RAD51AP1/IL1B/CDC20/CDCA8/CDCA2/AURKB/IGF1/CCNB1/NUF2/BUB1/CCDC8/NDC80/PKMYT1/CDT1/BIRC5/SPC25/ZWINT/PDXP/NEK2/TTK/TNF/MSX2/ESPL1/BMP7/HORMAD1/PRDM9	41
BP	GO:0030071	regulation of mitotic metaphase/anaphase transition	29/3159	92/18903	0.000337521	0.004570532	0.003601721	PRAP1/ACTB/TRIP13/SMARCD3/HASPIN/UBE2C/CENPF/MAD2L1/PLK1/BUB1B/DLGAP5/CDC20/CDCA8/AURKB/CDC6/CENPE/CCNB1/NUF2/ACTL6B/BUB1/NDC80/CDT1/BIRC5/SPC25/ZWINT/DPF1/TTK/ESPL1/DPF3	29
BP	GO:0006534	cysteine metabolic process	8/3159	13/18903	0.000349764	0.004684738	0.003691719	CDO1/TST/AGXT/CTH/MTHFD1/MPST/GCLC/CBS	8
BP	GO:0042363	fat-soluble vitamin catabolic process	8/3159	13/18903	0.000349764	0.004684738	0.003691719	CYP4F2/CYP4F3/CYP4F12/CYP4F11/CYP3A4/CYP26B1/CYP24A1/CYP26A1	8
BP	GO:0051918	negative regulation of fibrinolysis	8/3159	13/18903	0.000349764	0.004684738	0.003691719	PLG/F2/CPB2/HRG/SERPINF2/APOH/PLAU/VTN	8
BP	GO:0061430	bone trabecula morphogenesis	8/3159	13/18903	0.000349764	0.004684738	0.003691719	CHAD/SEMA4D/FBN2/COL1A1/WNT10B/MMP2/MSX2/GREM1	8
BP	GO:1903580	positive regulation of ATP metabolic process	15/3159	36/18903	0.000350443	0.004684738	0.003691719	TMSB4X/PPARA/MLXIPL/GPD1/HIF1A/PINK1/APP/MTCO2P12/ENO1/IGF1/IL4/ZBTB20/TREM2/PPARGC1A/HTR2A	15
BP	GO:0042743	hydrogen peroxide metabolic process	20/3159	55/18903	0.000350487	0.004684738	0.003691719	ACOX1/HP/CAT/HDAC6/GPX3/CYBA/MPV17L/RAC2/MAOB/PINK1/MTCO2P12/DUOX1/DUOX2/DUOXA1/CYP1A2/CYP1A1/PXDNL/DUOXA2/CYBB/APOA4	20
BP	GO:0051965	positive regulation of synapse assembly	22/3159	63/18903	0.000351945	0.004694109	0.003699104	CBLN1/TPBG/VSTM5/SEMA4D/EFNA5/CLSTN1/SEMA4A/EPHB3/LINGO4/OXTR/NLGN1/AGRN/CUX2/LRRN1/NLGN3/NLGN2/AMIGO2/CBLN2/LRRTM2/EPHB2/SLITRK4/THBS2	22
BP	GO:0007015	actin filament organization	104/3159	454/18903	0.000352795	0.004695347	0.003700079	ACTG1/TMSB4X/ANG/VASP/MTSS1/TMSB10/LIMK1/TPM4/ESPN/NCK2/FLNA/GAS2/APOA1/SHANK3/TF/SLC9A1/FSCN1/CFL2/NAA80/SERPINF2/DBN1/SORBS2/MARCKS/MSRB1/EZR/MARCKSL1/FHDC1/SHROOM1/FHOD3/IQGAP2/ARHGEF2/WIPF1/COTL1/GAS2L3/MET/GAS7/CDC42EP1/CGNL1/SRC/BAIAP2/RAC2/KIRREL1/PLEKHH2/MICAL1/FAM107A/TACSTD2/CRACD/CAPG/PIK3R1/RHOBTB3/SPIRE1/CARMIL1/RAC3/LPAR1/CCL26/SCIN/TGFB3/CORO1A/FMN1/ALDOA/TMSB15B/LIMCH1/TMOD4/DPYSL…	104
BP	GO:0002523	leukocyte migration involved in inflammatory response	10/3159	19/18903	0.000356965	0.004730542	0.003727814	ADAM8/ALOX5/TRIM55/MDK/TNF/FFAR2/LBP/SELE/FUT7/S100A9	10
BP	GO:0030299	intestinal cholesterol absorption	10/3159	19/18903	0.000356965	0.004730542	0.003727814	APOA5/ABCG5/CYP8B1/ENPP7/ABCG8/APOA1/CD36/APOA2/AKR1C1/APOA4	10
BP	GO:0009132	nucleoside diphosphate metabolic process	38/3159	132/18903	0.000361138	0.004775642	0.003763354	PKM/DHTKD1/PFKFB1/PPARA/PKLR/MLXIPL/GPD1/HIF1A/ALDOB/NUDT7/PFKP/FBP1/ENO2/CARD11/DHODH/ENTPD5/HK2/SLC2A6/GALK1/OGDHL/APP/ENO1/IGF1/AK4/ALDOA/HK1/DLG2/ENO3/PRKAG3/ENTPD8/NUPR1/GCK/NT5E/ZBTB20/NME9/AK5/HKDC1/HTR2A	38
BP	GO:0051306	mitotic sister chromatid separation	31/3159	101/18903	0.000362988	0.004789901	0.003774591	PRAP1/ACTB/TRIP13/SMARCD3/HASPIN/UBE2C/TACC3/CENPF/MAD2L1/PLK1/BUB1B/DLGAP5/CDC20/CDCA8/AURKB/CDC6/CENPE/CCNB1/NUF2/ACTL6B/BUB1/NDC80/CDT1/BIRC5/SPC25/ZWINT/PTTG1/DPF1/TTK/ESPL1/DPF3	31
BP	GO:0070365	hepatocyte differentiation	9/3159	16/18903	0.000371665	0.004893985	0.003856612	PCK2/CPS1/PCK1/HNF4A/ITGA2/CYP1A1/E2F7/HNF1B/E2F8	9
BP	GO:0072073	kidney epithelium development	41/3159	146/18903	0.000383684	0.005041547	0.003972895	KLF15/MTSS1/IQGAP1/AQP11/CAT/PROM1/WNT7B/STAT1/FOXD1/LAMA5/SALL1/ACAT1/LIF/JAG1/KIF26B/HS3ST3B1/HOXB7/TACSTD2/SIX2/SOX9/CD24/CER1/SHH/LHX1/FMN1/HS3ST3A1/EPCAM/NPNT/GATA3/PTPRO/HES5/SIX4/NOG/FOXC1/HNF1B/FOXJ1/GLI3/HOXD11/SLIT2/BMP7/GREM1	41
BP	GO:0009306	protein secretion	85/3159	359/18903	0.000395453	0.0051852	0.004086099	PCK2/RBP4/HADH/GPER1/ANG/ABAT/SLC9B2/ADORA2A/CBLN1/HIF1A/MTTP/GIPR/SOX4/ADAM8/MYRIP/TANGO6/ALOX5/EZR/IRS1/HNF4A/RAPGEF4/GPLD1/ADAM9/EFNA5/FGA/APOE/FGB/RAB11FIP5/ARL4D/HLA-DRB1/FGG/NR1H4/BAIAP3/GLUD1/TGFB2/MYOM1/IL1B/TGFB1/IL1RN/KCNB1/NKX6-1/BMP8A/IGF1/PAM/TGFB3/SNAP25/TLR2/TRPM2/PCLO/VSNL1/SYT7/ISL1/PRKN/KLF7/CFTR/NLGN2/OXCT1/FOXA2/GCK/KCNN4/GPR27/ACVR1C/HNF1B/G6PC2/MIR199A1/TREM2/TNF/ABCA12/RAB1…	85
BP	GO:0071248	cellular response to metal ion	52/3159	198/18903	0.000424257	0.005551137	0.004374468	IQGAP1/ECT2/SLC34A1/SLC13A5/TFR2/TF/BNIP3/SLC30A10/FBP1/GPLD1/SLC41A1/FABP4/MMP9/TFAP2A/SLC25A24/ALOX5AP/ALAD/SERPINF1/NLGN1/APP/CEBPA/PRNP/STK39/NPTX1/KCNB1/CER1/SYT13/SHH/CYP1A2/ADGRV1/CYP1A1/TSPO/SYT8/DLG2/TRPM2/CRHBP/NCF1/CPNE7/SYT7/PRKN/CYBB/ADCY7/HPCA/SYT15/RASAL1/MT1A/CPNE9/MT1X/RYR1/CAPN3/MT1DP/ACER1	52
BP	GO:1903317	regulation of protein maturation	24/3159	72/18903	0.000428531	0.005595265	0.004409242	F12/SERPINC1/CPB2/KLKB1/TFR2/MMP14/PLAUR/SOX4/ADAM8/SERPINF2/MELTF/HPN/CLEC3B/PLAU/SRC/ANGPTL8/ANXA2/RUNX1/PRNP/ENO1/LDLRAD3/SERPINE2/ASTL/RFX4	24
BP	GO:0001763	morphogenesis of a branching structure	53/3159	203/18903	0.00043803	0.005692282	0.004485695	PLXNA1/MMP14/AR/SPINT1/DDR1/FOXD1/LAMA5/SALL1/SHOX2/MET/SRC/SEMA3C/SPINT2/TDGF1/HS3ST3B1/HOXB7/LAMA1/TACSTD2/NRARP/SIX2/SOX9/TBX3/SHH/ESR1/LHX1/SEMA3E/BCL11A/CSF1/HS3ST3A1/GDF7/SFRP2/SOCS3/NPNT/GLI2/GRHL2/COL13A1/SIX4/NOG/HOXB13/MDK/HNF1B/SULF1/TNF/ESRP2/GLI3/MSX2/HOXD11/SLIT2/BMP7/AREG/ST14/GREM1/ERMN	53
BP	GO:0046939	nucleotide phosphorylation	31/3159	102/18903	0.000439169	0.005692282	0.004485695	PKM/DHTKD1/PFKFB1/PPARA/PKLR/MLXIPL/GPD1/HIF1A/ALDOB/PFKP/FBP1/ENO2/HK2/SLC2A6/GALK1/OGDHL/APP/ENO1/IGF1/AK4/ALDOA/HK1/ENO3/PRKAG3/NUPR1/GCK/ZBTB20/NME9/AK5/HKDC1/HTR2A	31
BP	GO:0002063	chondrocyte development	14/3159	33/18903	0.000439895	0.005692282	0.004485695	SERPINH1/CHST11/SHOX2/PTHLH/TSKU/SOX9/RUNX2/COL11A1/SFRP2/SULF1/MSX2/RFLNA/COMP/BMPR1B	14
BP	GO:0010954	positive regulation of protein processing	12/3159	26/18903	0.000443101	0.005692282	0.004485695	F12/KLKB1/MMP14/ADAM8/MELTF/HPN/CLEC3B/SRC/ANGPTL8/ANXA2/ENO1/ASTL	12
BP	GO:0034377	plasma lipoprotein particle assembly	12/3159	26/18903	0.000443101	0.005692282	0.004485695	APOC1/APOA5/APOC3/APOM/MTTP/APOA1/PLAGL2/APOA2/APOE/APOB/LCAT/APOA4	12
BP	GO:0032892	positive regulation of organic acid transport	18/3159	48/18903	0.000443304	0.005692282	0.004485695	SLC38A3/CYP4F2/ABAT/SLC6A1/CYP4A11/ADORA2A/ACSL1/SLC38A1/GABBR1/KMO/ACSL5/PTGES/IL1B/ACE2/PLA2R1/TNFRSF11A/AVPR1B/PLA2G4A	18
BP	GO:0045981	positive regulation of nucleotide metabolic process	18/3159	48/18903	0.000443304	0.005692282	0.004485695	TMSB4X/PPARA/MLXIPL/GPD1/HIF1A/ADORA2B/PINK1/APP/MTCO2P12/NCS1/ENO1/IGF1/IL4/NOS1/ZBTB20/TREM2/PPARGC1A/HTR2A	18
BP	GO:1900544	positive regulation of purine nucleotide metabolic process	18/3159	48/18903	0.000443304	0.005692282	0.004485695	TMSB4X/PPARA/MLXIPL/GPD1/HIF1A/ADORA2B/PINK1/APP/MTCO2P12/NCS1/ENO1/IGF1/IL4/NOS1/ZBTB20/TREM2/PPARGC1A/HTR2A	18
BP	GO:0106106	cold-induced thermogenesis	41/3159	147/18903	0.0004475	0.005722466	0.004509481	DECR1/HADH/ABHD6/PCTP/LEPR/ACOT13/ADRB2/CPT2/ACSL1/PEMT/CD36/ADAM17/SYK/ALDH1A1/TRPM8/IGF1R/FABP4/DBH/OXTR/CXCR4/ACADL/GATM/ELOVL6/GADD45G/IL4/IL18/WNT10B/SLN/MFAP2/FGF21/YBX2/ACOT11/PLAC8/HOXC10/PRLR/TSHR/ADCYAP1/PPARGC1A/UCP1/G0S2/SCD	41
BP	GO:0120161	regulation of cold-induced thermogenesis	41/3159	147/18903	0.0004475	0.005722466	0.004509481	DECR1/HADH/ABHD6/PCTP/LEPR/ACOT13/ADRB2/CPT2/ACSL1/PEMT/CD36/ADAM17/SYK/ALDH1A1/TRPM8/IGF1R/FABP4/DBH/OXTR/CXCR4/ACADL/GATM/ELOVL6/GADD45G/IL4/IL18/WNT10B/SLN/MFAP2/FGF21/YBX2/ACOT11/PLAC8/HOXC10/PRLR/TSHR/ADCYAP1/PPARGC1A/UCP1/G0S2/SCD	41
BP	GO:0050730	regulation of peptidyl-tyrosine phosphorylation	66/3159	266/18903	0.00044899	0.005729707	0.004515187	HPX/HRG/NCK2/LRP8/DLG3/CD36/IL6R/SEMA4D/ADAM17/SYK/EFNA5/LIF/ARHGEF2/ITGA5/LRRK1/GPRC5B/CD74/TGFA/SRC/AFAP1L2/APP/TDGF1/ADRA1A/TGFB1/PRNP/ERRFI1/CD24/THBS4/IGF1/IL4/CLCF1/ALKAL1/IL18/GFRA1/IL11/GHR/CD44/ITGB2/NCF1/SFRP2/ISL1/ADORA1/SOCS3/OSM/FCGR1A/VTN/NEURL1/GPRC5A/ANGPT4/HES5/IL5/TREM2/TNF/IL22RA2/IFNL1/MIR221/ALKAL2/CD80/IL12A/ADRA2A/TNFRSF18/AREG/HTR2A/GREM1/IL3/CLEC6A	66
BP	GO:0034446	substrate adhesion-dependent cell spreading	33/3159	111/18903	0.000455298	0.005798272	0.004569218	RCC2/UNC13D/FLNA/APOA1/LAMB1/LAMA5/MELTF/FZD7/EFNA5/USH2A/ST6GAL1/FGA/FGB/ITGAV/TYRO3/FGG/EPHB3/SRC/LIMS2/TACSTD2/PIK3R1/CARMIL1/RAC3/OLFM4/NTNG2/KIF14/FBLN1/ANTXR1/HAS2/MDK/PDPN/NTNG1/EPHA1	33
BP	GO:0010718	positive regulation of epithelial to mesenchymal transition	20/3159	56/18903	0.000460467	0.005816327	0.004583446	JAG1/COL1A1/LOXL2/TGFB2/IL1B/TGFB1/LRG1/GLIPR2/TWIST1/BCL9L/TGFB3/CRB2/ISL1/FOXC1/MDK/MIR221/BMP7/MIR222/PDPN/BAMBI	20
BP	GO:0015695	organic cation transport	20/3159	56/18903	0.000460467	0.005816327	0.004583446	ACTB/SLC6A12/SLC47A1/SLC25A42/SLC25A20/ADORA2A/SLC6A14/SLC22A1/SLC22A3/SLC35F3/SLC44A2/OXTR/SLC22A18/ADRA2B/KCNB1/SLC22A2/PDZK1/SLC44A3/ADRA2A/SLC44A4	20
BP	GO:0033047	regulation of mitotic sister chromatid segregation	20/3159	56/18903	0.000460467	0.005816327	0.004583446	PRAP1/TRIP13/HASPIN/CENPF/MAD2L1/PLK1/BUB1B/CDC20/CDCA8/AURKB/CCNB1/NUF2/BUB1/NDC80/CDT1/BIRC5/SPC25/ZWINT/PTTG1/TTK	20
BP	GO:0072348	sulfur compound transport	20/3159	56/18903	0.000460467	0.005816327	0.004583446	SLC6A13/SLC26A1/SLC1A2/SLC25A10/ABCC1/SLC7A9/ABCG2/SLC6A6/SLC26A9/SLC35F3/MGST1/SLC26A8/RACGAP1/SLC25A30/SLC7A13/ABCC4/SLC26A5/SLC26A3/SLC44A4/SLC13A3	20
BP	GO:0060349	bone morphogenesis	30/3159	98/18903	0.000470742	0.005934022	0.004676194	DHRS3/POR/MMP14/SERPINH1/INSIG1/SHOX2/PAPPA2/COL1A1/COL3A1/TFAP2A/ANXA6/TSKU/TWIST1/SOX9/CER1/CYP26B1/TGFB3/RUNX2/GHR/TRPV4/COL13A1/HAS2/FOXC1/GLI3/MSX2/COMP/SP5/BMPR1B/FREM1/CBS	30
BP	GO:0006936	muscle contraction	83/3159	351/18903	0.000479288	0.006029503	0.004751436	GPER1/ABAT/TPM4/GAMT/SCN4A/FLNA/KCNJ8/ADRB2/SLC9A1/PTAFR/HCN4/ORMDL3/ADORA2B/ATP1A1/SPHK1/ABCC9/CACNB1/DSG2/SNTB1/CHRNE/CASQ2/OXTR/FXYD1/SCN4B/DMD/MYOF/SPX/KCNQ1/ANXA6/CXCR4/ADRA2B/ATP8A2/MYOM1/P2RX3/ADRA1A/TMEM38A/MYLK2/SSPN/ADRA1B/SLC6A8/NMU/ENO1/ITGA2/STAC2/PDE5A/TBX3/ACE2/ALDOA/TNNT1/TMOD4/SLC8A3/SCN7A/VEGFB/MYBPC3/DRD1/MYH14/CCDC78/CTNNA3/ATP1A2/CHRM3/ADORA1/NPNT/RGS2/MYL3/TRPV4/LMOD1/NOS1AP…	83
BP	GO:0009746	response to hexose	52/3159	199/18903	0.000482585	0.006058686	0.004774432	PCK2/GPER1/PKLR/CYP7A1/MLXIPL/CPB2/SLC9B2/KHK/GPAM/GYS2/PCK1/HIF1A/GIPR/SOX4/HNF4A/GCLC/GPLD1/EFNA5/APOA2/CYBA/RAB11FIP5/IGF1R/HLA-DRB1/NR1H4/BAIAP3/SERPINF1/ICAM1/NPTX1/KCNB1/NKX6-1/COL6A2/NCF1/VSNL1/KLF7/CFTR/FGF21/OXCT1/FOXA2/GCKR/GCK/GPR27/ACVR1C/HNF1B/ZBTB20/TREM2/TNF/ABCA12/CMA1/MIR221/EPHA5/NR0B2/ADRA2A	52
BP	GO:0046165	alcohol biosynthetic process	40/3159	143/18903	0.000489492	0.006105287	0.004811156	PCK2/TM7SF2/CYP27A1/APOA5/GPER1/QDPR/SC5D/POR/CYP7A1/MSMO1/HMGCS2/PCK1/APOA1/SEC14L2/CES1/INSIG1/PTAFR/ACAA2/EBP/SPHK1/CYP3A4/MVK/APOE/APOB/HSD17B7/DBH/IDI1/ISYNA1/HMGCS1/DHCR7/G6PD/GCH1/CFTR/MAS1/ASAH2/AVPR1B/MIR548P/APOA4/SPTSSB/ACER1	40
BP	GO:0032371	regulation of sterol transport	26/3159	81/18903	0.000490486	0.006105287	0.004811156	APOC1/APOA5/APOC2/ABCG5/APOC3/ABCB4/CYP8B1/ENPP7/ABCG8/PON1/ABCA8/APOA1/CES1/RXRA/APOA2/ABCA5/APOE/LIPG/SCP2/ANXA2/SHH/TSPO/TREM2/PLTP/ABCA12/APOA4	26
BP	GO:0032374	regulation of cholesterol transport	26/3159	81/18903	0.000490486	0.006105287	0.004811156	APOC1/APOA5/APOC2/ABCG5/APOC3/ABCB4/CYP8B1/ENPP7/ABCG8/PON1/ABCA8/APOA1/CES1/RXRA/APOA2/ABCA5/APOE/LIPG/SCP2/ANXA2/SHH/TSPO/TREM2/PLTP/ABCA12/APOA4	26
BP	GO:0010717	regulation of epithelial to mesenchymal transition	32/3159	107/18903	0.000491219	0.006105287	0.004811156	SPRED1/HPN/PHLDB1/JAG1/COL1A1/LOXL2/SPRED3/MARK1/TGFB2/IL1B/TGFB1/LRG1/GLIPR2/TWIST1/BCL9L/TGFB3/CRB2/OVOL2/SFRP2/ISL1/GATA3/FOXA2/NOG/FOXC1/MDK/IL17RD/MIR221/BMP7/MIR222/PDPN/GREM1/BAMBI	32
BP	GO:0033045	regulation of sister chromatid segregation	32/3159	107/18903	0.000491219	0.006105287	0.004811156	PRAP1/ACTB/TRIP13/SMARCD3/HASPIN/UBE2C/TACC3/CENPF/MAD2L1/PLK1/BUB1B/DLGAP5/CDC20/CDCA8/AURKB/CDC6/CENPE/CCNB1/NUF2/ACTL6B/BUB1/MAPK15/NDC80/CDT1/BIRC5/SPC25/ZWINT/PTTG1/DPF1/TTK/ESPL1/DPF3	32
BP	GO:0050804	modulation of chemical synaptic transmission	102/3159	448/18903	0.000501647	0.006222424	0.004903463	YWHAH/GPER1/ABHD6/SLC6A1/ITPR3/ADORA2A/LRP8/CBLN1/ADRB2/SHANK3/DBN1/ABR/SLC38A1/GABBR1/SCTR/ADORA2B/CLSTN1/KMO/SLC6A6/SLC30A1/APOE/HOMER3/CPEB3/OXTR/SRC/BAIAP3/BAIAP2/CHRNA6/CCL2/PINK1/NLGN1/MPP2/RAB26/APBA1/APP/S100B/IL1B/P2RX3/ADRA1A/FAM107A/CDC20/PRNP/PRKAR2B/NPTX1/KCNB1/NMU/CUX2/CALB2/DNM1/SNAP25/SLC8A3/SLC4A8/NTNG2/DRD1/CDH11/NTF4/KCNMB4/SYT7/ATP1A2/NPTX2/ADORA1/NLGN3/PRKN/RGS4/GRIN2A/PFN2/N…	102
BP	GO:0048704	embryonic skeletal system morphogenesis	29/3159	94/18903	0.000503444	0.006232253	0.004911209	HYAL1/MTHFD1/MMP14/HOXB9/CHST11/SHOX2/TFAP2A/HOXB7/TWIST1/PRRX1/SIX2/MDFI/TGFB3/LHX1/RUNX2/COL11A1/HOXB6/GRHL2/HOXB8/SIX4/NOG/HOXC4/SOX11/GLI3/HOXC11/HOXA1/BMP7/DSCAML1/HOXC9	29
BP	GO:0007409	axonogenesis	100/3159	438/18903	0.000511988	0.006325403	0.004984614	ACTB/VASP/LIMK1/B4GALT5/NIBAN2/PLXNA1/HDAC6/S100A6/EPHB6/DBN1/SEMA4D/FOXD1/LAMA5/LAMC2/EFNA5/CRABP2/SHOX2/SEMA4A/APOE/TRIM46/IGF1R/UNC5B/EPHA6/CRPPA/APLP1/EPHB3/ACTBL2/BAIAP2/RAC2/SEMA3C/ATP8A2/APP/S100B/TSKU/LAMA1/EMB/PTPRS/NTN1/NPTX1/NKX6-1/OTX2/ANOS1/SHH/SPP1/LHX1/DAB1/KEL/SEMA3E/ISL2/L1CAM/SEMA3G/UCHL1/NTNG2/TUBB3/CDH11/SEMA6A/NKX2-8/GDF7/NEFL/ISL1/UNC5A/COBL/NLGN3/GLI2/KLF7/ARHGEF25/TRPC5/CD…	100
BP	GO:0044241	lipid digestion	11/3159	23/18903	0.000525858	0.006470974	0.005099328	APOA5/ABCG5/CYP8B1/ENPP7/ABCG8/APOA1/CD36/APOA2/ASAH2/AKR1C1/APOA4	11
BP	GO:0098856	intestinal lipid absorption	11/3159	23/18903	0.000525858	0.006470974	0.005099328	PRAP1/APOA5/ABCG5/CYP8B1/ENPP7/ABCG8/APOA1/CD36/APOA2/AKR1C1/APOA4	11
BP	GO:0022604	regulation of cell morphogenesis	75/3159	312/18903	0.000528467	0.006490208	0.005114486	PALMD/RCC2/F2/GRIP1/UNC13D/LRP8/FLNA/PLXNA1/GAS2/APOA1/FBXO31/FGD6/DBN1/EZR/SEMA4D/MELTF/FMNL2/EFNA5/HPN/SEMA4A/ST6GAL1/FBLIM1/FGA/FGB/ITGA7/FGG/CDC42EP1/SRC/BAIAP2/RAC2/LIMS2/FGD3/CXCR4/CCL2/SPARC/PLEKHO1/TACSTD2/RHOBTB3/FMNL1/CUX2/CARMIL1/BCL9L/RAC3/LPAR1/CORO1A/ALDOA/SEMA3E/OLFM4/HCK/NTNG2/BCL11A/RND1/CD44/ITGB2/MYH14/PRKN/FBLN1/MYO10/CCL7/CLDN4/HAS2/MDK/RASAL1/FAM171A1/CPNE9/CCL24/PLXNB3/EPHB…	75
BP	GO:0051937	catecholamine transport	24/3159	73/18903	0.00053854	0.006600839	0.005201666	ACTB/ABAT/ADORA2A/SLC22A1/SLC22A3/GABBR1/OXTR/CHRNA6/PINK1/ADRA2B/KCNB1/SLC22A2/SYT13/CHRNA4/SYT8/MAPK15/DRD1/SYT7/PRKN/FGF20/SYT15/CHRM5/ADRA2A/HTR2A	24
BP	GO:0099177	regulation of trans-synaptic signaling	102/3159	449/18903	0.000544446	0.006652104	0.005242065	YWHAH/GPER1/ABHD6/SLC6A1/ITPR3/ADORA2A/LRP8/CBLN1/ADRB2/SHANK3/DBN1/ABR/SLC38A1/GABBR1/SCTR/ADORA2B/CLSTN1/KMO/SLC6A6/SLC30A1/APOE/HOMER3/CPEB3/OXTR/SRC/BAIAP3/BAIAP2/CHRNA6/CCL2/PINK1/NLGN1/MPP2/RAB26/APBA1/APP/S100B/IL1B/P2RX3/ADRA1A/FAM107A/CDC20/PRNP/PRKAR2B/NPTX1/KCNB1/NMU/CUX2/CALB2/DNM1/SNAP25/SLC8A3/SLC4A8/NTNG2/DRD1/CDH11/NTF4/KCNMB4/SYT7/ATP1A2/NPTX2/ADORA1/NLGN3/PRKN/RGS4/GRIN2A/PFN2/N…	102
BP	GO:1990266	neutrophil migration	37/3159	130/18903	0.000544868	0.006652104	0.005242065	CCL16/CCL14/FUT4/CCL15/ADAM8/TNFAIP6/DPP4/SYK/CXCL1/CD74/RAC2/CCL2/TGFB2/LGALS3/IL1B/MCOLN2/CXCL3/THBS4/PIK3CD/CCL26/CXCL8/CXCL5/ITGB2/CXCL6/CSF3R/CCL7/MDK/CCL24/SLIT2/SAA1/CD177/LBP/RHOH/FUT7/CXCL9/S100A9/C5AR2	37
BP	GO:0016331	morphogenesis of embryonic epithelium	42/3159	153/18903	0.000550895	0.006712482	0.005289644	VASP/FZD1/MTHFD1/HIF1A/SOX4/FZD2/TEAD2/AR/SPINT1/WNT7B/LAMA5/STIL/IFT57/CTHRC1/CECR2/VANGL2/TFAP2A/SPINT2/TGFB2/TGFB1/TWIST1/SOX9/SHH/OVOL2/GDF7/SFRP2/COBL/GATA3/GRHL2/HES5/SIX4/NOG/PTK7/HNF1B/SULF1/SOX11/GRHL3/SALL4/BMP7/ST14/GREM1/PRICKLE1	42
BP	GO:0014015	positive regulation of gliogenesis	23/3159	69/18903	0.000559611	0.006805315	0.005362799	SPINT1/LIF/TTBK1/CXCR4/IL1B/TGFB1/NTN1/NKX6-1/SHH/CLCF1/ASPA/TSPO/TLR2/E2F1/ZNF488/MDK/TNF/SERPINE2/ZNF365/EGR2/MIR221/MIR222/PLAG1	23
BP	GO:0034767	positive regulation of ion transmembrane transport	49/3159	186/18903	0.00056666	0.00687754	0.005419715	RGN/STIMATE/TMSB4X/GPER1/F2/IFNGR2/SLC34A1/FLNA/ADRB2/ATP1B3/SHANK3/SLC9A1/WNK3/PTAFR/SLC38A1/BAK1/GLRX/FXYD1/DMD/CACNB3/WNK2/KCNQ1/CCL2/PINK1/P2RX3/STK39/STAC2/ACE2/G6PD/PDZK1/TESC/DRD1/TRPC1/NLGN3/CFTR/ABCB1/AKAP6/KCNN4/NOS1AP/NOS1/TREM2/LRRC52/CAPN3/EPHB2/RAMP3/GRIN1/KCNH2/CXCL9/KCNE1	49
BP	GO:0033273	response to vitamin	27/3159	86/18903	0.000571223	0.006919382	0.005452687	OTC/ARG1/MGMT/F5/SLC34A1/CAT/F7/RXRA/IGF1R/COL1A1/ALAD/POSTN/ITGA2/CYP26B1/SPP1/CYP1A1/TSPO/TYMS/RUNX2/CYP24A1/KYNU/BCHE/BMP7/MN1/PHEX/CYP26A1/CBS	27
BP	GO:0030574	collagen catabolic process	17/3159	45/18903	0.000574064	0.006926746	0.00545849	MMP14/TMPRSS6/MMP9/MRC2/MMP7/MMP10/MMP1/ADAMTS14/MMP12/PRSS2/MMP2/MMP11/FAP/ADAMTS3/MMP8/MMP28/KLK6	17
BP	GO:0051955	regulation of amino acid transport	17/3159	45/18903	0.000574064	0.006926746	0.00545849	SLC38A3/ARG1/ABAT/SLC6A1/ADORA2A/SLC38A1/GABBR1/KMO/SLC43A1/ACE2/SV2A/ATP1A2/ADORA1/RGS2/RGS4/TNF/AVPR1B	17
BP	GO:0001678	cellular glucose homeostasis	43/3159	158/18903	0.000580283	0.006988184	0.005506906	PCK2/KLF15/GPER1/CYP7A1/MLXIPL/CPB2/SLC9B2/PCK1/HIF1A/SOX4/GCLC/GPLD1/EFNA5/HK2/CYBA/RAB11FIP5/IGF1R/HLA-DRB1/NR1H4/BAIAP3/SERPINF1/ICAM1/PIK3R1/NPTX1/KCNB1/HK1/NCF1/VSNL1/KLF7/CFTR/FGF21/OXCT1/FOXA2/GCK/GPR27/ZBTB20/TREM2/ABCA12/CMA1/HKDC1/EPHA5/ADRA2A/PPARGC1A	43
BP	GO:0042476	odontogenesis	38/3159	135/18903	0.000584949	0.007030729	0.005540433	PPARA/SLC34A1/RELT/LAMB1/LAMA5/FAM20A/COL1A2/COL1A1/TFAP2A/SRC/TGFB2/WNT10A/FST/PITX2/TWIST1/SHH/PAM/ITGB6/TGFB3/APCDD1/CSF1/RUNX2/AMTN/GLI2/CFTR/PAX9/FOXC1/DLX3/GLI3/MSX2/SLC24A4/BMP7/AQP6/DMRT3/PHEX/TNFRSF11B/WLS/EDA	38
BP	GO:0015804	neutral amino acid transport	19/3159	53/18903	0.000600165	0.007199664	0.005673558	SLC38A3/SLC1A2/SLC25A13/SLC6A14/SLC7A9/SFXN2/SLC38A1/SLC1A5/SFXN3/SLC6A6/SLC43A1/ACE2/SLC6A19/SLC38A5/RGS2/SLC6A15/RGS4/SLC6A9/SLC7A13	19
BP	GO:0002396	MHC protein complex assembly	10/3159	20/18903	0.000607306	0.007229393	0.005696986	HLA-DRA/HLA-DRB1/HLA-DPB1/HLA-DQB2/HLA-DRB5/HLA-DQB1/HLA-DQA1/HLA-DOA/HLA-DQA2/HLA-DPA1	10
BP	GO:0002501	peptide antigen assembly with MHC protein complex	10/3159	20/18903	0.000607306	0.007229393	0.005696986	HLA-DRA/HLA-DRB1/HLA-DPB1/HLA-DQB2/HLA-DRB5/HLA-DQB1/HLA-DQA1/HLA-DOA/HLA-DQA2/HLA-DPA1	10
BP	GO:0006525	arginine metabolic process	10/3159	20/18903	0.000607306	0.007229393	0.005696986	FAH/OTC/ARG1/AGMAT/ASL/ASS1/NAGS/SLC7A7/SLC39A8/NOS1	10
BP	GO:0098543	detection of other organism	10/3159	20/18903	0.000607306	0.007229393	0.005696986	PGLYRP2/HLA-B/HLA-A/HLA-DRB1/DMBT1/PGLYRP4/PGLYRP3/TLR2/CLEC6A/SSC5D	10
BP	GO:0032102	negative regulation of response to external stimulus	99/3159	436/18903	0.000662193	0.007854074	0.006189254	F12/PLG/GPER1/PROC/ARG1/ABAT/F2/PPARA/KNG1/CPB2/KLKB1/HRG/ADORA2A/F11/APOA1/PLAUR/UBASH3B/SERPINF2/TNFAIP6/LGALS9/ALOX5/DPP4/CEACAM1/SEMA4D/SYK/MVK/SEMA4A/ST6GAL1/TKFC/PROS1/APOH/FGA/APOE/FGB/SIGLEC10/HLA-B/HLA-A/TYRO3/HLA-DRB1/FGG/MACIR/IFI16/NR1H4/PLAU/SRC/RNF125/RORA/TFPI/SPX/CCL2/SERPINF1/SEMA3C/ANXA2/GSTP1/MIR187/PTPRS/NLRP6/METRNL/IGF1/SPP1/IL4/ENPP3/PBK/SEMA3E/HCK/SEMA3G/DRD1/PTGER4/MMP12/…	99
BP	GO:0031644	regulation of nervous system process	40/3159	145/18903	0.000662316	0.007854074	0.006189254	ABAT/CBLN1/ADRB2/SHANK3/SLC9A1/TNFRSF21/PTAFR/HOMER3/ACP3/SRC/BAIAP2/SPX/NLGN1/NCMAP/APP/P2RX3/OPRPN/NPTX1/CUX2/ITGA2/MYRF/SLC8A3/CTSC/NPTX2/ADORA1/NLGN3/RGS4/GRIN2A/NLGN2/NPTXR/GRIN2D/ZNF488/TNF/EGR2/SCN11A/TPPP/TMEM100/GRIN1/SHISA6/SHISA9	40
BP	GO:0006577	amino-acid betaine metabolic process	9/3159	17/18903	0.000672843	0.007933404	0.006251769	DMGDH/ALDH7A1/POR/BHMT/CRAT/CPT2/ACADL/CHDH/BBOX1	9
BP	GO:0009084	glutamine family amino acid biosynthetic process	9/3159	17/18903	0.000672843	0.007933404	0.006251769	OTC/ASL/GLS/ASS1/NAGS/GLUD1/GLS2/PYCR1/GLUD2	9
BP	GO:0016045	detection of bacterium	9/3159	17/18903	0.000672843	0.007933404	0.006251769	PGLYRP2/HLA-B/HLA-A/HLA-DRB1/DMBT1/PGLYRP4/PGLYRP3/TLR2/SSC5D	9
BP	GO:1905820	positive regulation of chromosome separation	12/3159	27/18903	0.000677007	0.007967359	0.006278526	PRAP1/PLSCR1/NCAPH/DLGAP5/CDCA8/AURKB/MAPK15/NCAPG/SMC4/CDT1/BIRC5/ESPL1	12
BP	GO:0003002	regionalization	84/3159	360/18903	0.000689637	0.008100621	0.00638354	DZIP1L/MLLT3/GPR161/AR/WNT7B/DMRT2/HOXB9/BHLHE41/FOXD1/LAMA5/RIPPLY1/SMARCD3/IFT57/ADGRG1/ZBTB16/TCF15/LMX1B/SIX3/SEMA3C/TDGF1/HOXB7/GREM2/PITX2/NRARP/XRCC2/PCSK6/SIX2/OTX2/TDRD15/CER1/MDFI/TBX3/CYP26B1/SHH/OTX1/LHX1/CRB2/OVOL2/ITGAM/HOXB6/NTF4/NBL1/SFRP2/ISL1/HES4/COBL/GLI2/TDRD5/TLL2/HOXA6/FOXA2/HES5/HOXB8/NOG/HELT/FOXC1/HOXC4/HNF1B/FOXJ1/PIFO/HOXC6/HOXC10/FOXG1/GLI3/EGR2/HOXC5/MSX2/HOXC11/HOXD…	84
BP	GO:0001894	tissue homeostasis	67/3159	275/18903	0.000694265	0.008139567	0.006414232	CHMP4B/ACTG1/ACTB/RBP4/AZGP1/CDH23/PROM1/ADRB2/TF/ADAM8/UBASH3B/WNK3/SLC2A1/IL20RA/PDK4/SYK/ZG16B/USH2A/ALDH1A1/PIWIL4/AKT3/BARD1/LPCAT1/PBLD/LRRK1/COL3A1/CLDN18/DMD/SRC/NXNL2/IAPP/ALB/STK39/CRACD/OPRPN/SOX9/VSTM4/RAC3/SPP1/CDH3/ITGB6/ADGRV1/CORO1A/CRB2/SLC39A8/CSF1/USH1C/MUC6/SLC28A2/ILDR1/INAVA/TULP1/FOXC1/TNFRSF11A/LCN1/ABCA12/COMP/CIB2/HOMER2/RP1/IGKC/TNFRSF11B/NANOS1/CNGB1/VSIG1/LYZ/KLHL10	67
BP	GO:2001171	positive regulation of ATP biosynthetic process	8/3159	14/18903	0.0006965	0.008139832	0.00641444	TMSB4X/PPARA/PINK1/MTCO2P12/ENO1/IL4/TREM2/PPARGC1A	8
BP	GO:0001838	embryonic epithelial tube formation	36/3159	127/18903	0.000697693	0.008139832	0.00641444	VASP/FZD1/MTHFD1/HIF1A/SOX4/FZD2/TEAD2/SPINT1/STIL/IFT57/CTHRC1/CECR2/VANGL2/SPINT2/TGFB2/TGFB1/TWIST1/SOX9/OVOL2/GDF7/SFRP2/COBL/GATA3/GRHL2/HES5/SIX4/NOG/PTK7/HNF1B/SOX11/GRHL3/SALL4/BMP7/ST14/GREM1/PRICKLE1	36
BP	GO:0072337	modified amino acid transport	15/3159	38/18903	0.000698225	0.008139832	0.00641444	SLC6A12/SLC25A20/SLC6A13/SLC25A13/SLC6A14/ABCC1/SLC7A9/SLC46A1/MGST1/SLC6A8/SLC16A12/PDZK1/SLC7A13/ABCC4/SLC13A3	15
BP	GO:0006081	cellular aldehyde metabolic process	23/3159	70/18903	0.000703362	0.008184341	0.006449515	ALDH7A1/HAGH/DHRS4L2/ALDH2/ADH4/GLYCTK/PNPO/DHRS4/AGXT2/AGXT/GRHPR/ALDH8A1/ALDOB/ALDH3A2/AKR7A3/DHRS4L1/ALDH1A1/TKFC/ALDH3B2/HOGA1/PDXP/SDR16C5/AKR1C1	23
BP	GO:0001837	epithelial to mesenchymal transition	45/3159	169/18903	0.000728848	0.008465009	0.00667069	FGFR1/FLNA/HIF1A/SPRED1/TGFBR3L/HPN/PHLDB1/JAG1/COL1A1/FOXF2/LOXL2/HMGA2/SPRED3/MARK1/TGFB2/IL1B/TGFB1/LRG1/S100A4/GLIPR2/TWIST1/SOX9/BCL9L/IGF1/TBX3/TGFB3/CRB2/OVOL2/SFRP2/ISL1/GATA3/FOXA2/NOG/HAS2/FOXC1/MDK/IL17RD/MSX2/MIR221/BMP7/TMEM100/MIR222/PDPN/GREM1/BAMBI	45
BP	GO:0042490	mechanoreceptor differentiation	22/3159	66/18903	0.000731302	0.008477631	0.006680637	CDH23/FZD2/ESRP1/USH2A/JAG1/CTHRC1/CECR2/MYCL/KCNQ1/MCOLN3/TSKU/ADGRV1/USH1C/NTF4/MYO7A/TMC1/HES5/FGF20/CLRN2/LHFPL5/SLC44A4/ATOH1	22
BP	GO:0035148	tube formation	42/3159	155/18903	0.000734995	0.008504545	0.006701845	VASP/FZD1/MTHFD1/HIF1A/SOX4/FZD2/TEAD2/SPINT1/YWHAZ/STIL/IFT57/CTHRC1/CECR2/VANGL2/SPINT2/TGFB2/TGFB1/TWIST1/SOX9/SHH/PIK3CD/OVOL2/GDF7/SFRP2/COBL/GATA3/GRHL2/HES5/SIX4/NOG/PTK7/HNF1B/SOX11/ATOH8/GRHL3/SALL4/HOXA1/BMP7/ST14/GREM1/EDA/PRICKLE1	42
BP	GO:0006956	complement activation	37/3159	132/18903	0.000747228	0.008629995	0.006800704	MASP2/CFHR2/CFHR4/MASP1/C8A/C6/MBL2/C8B/C4BPB/CFHR3/C2/CFHR5/C8G/C4BPA/CFHR1/IL1B/CFH/CFI/CD5L/CR2/C9/CR1L/C1QC/CFB/SUSD4/TREM2/FCN2/IGHG1/IGLC2/IGHV3-35/IGKC/IGHV3-23/IGHV1-69/IGHV3-48/IGHV1-24/IGHG4/IGHV1-69-2	37
BP	GO:0030203	glycosaminoglycan metabolic process	35/3159	123/18903	0.000761332	0.008776549	0.006916193	ITIH3/HYAL1/ITIH1/ITIH4/PGLYRP2/TNFAIP6/B3GNT7/CHST11/ITIH5/ITIH2/HPSE/HS3ST3B1/CHST3/HYAL4/IL1B/TGFB1/HS3ST5/HS3ST1/ST3GAL1/CHST13/CHST2/PGLYRP4/PGLYRP3/ST3GAL6/GALNT5/CHST1/CD44/HS3ST3A1/BGN/STAB2/HAS2/FOXC1/XYLT1/B3GNT3/HS6ST2	35
BP	GO:0061005	cell differentiation involved in kidney development	20/3159	58/18903	0.000772638	0.00889036	0.007005879	KLF15/MTSS1/IQGAP1/PROM1/STAT1/PRKX/SALL1/LIF/JAG1/GLIS2/MMP9/SIX2/CD24/SHH/LHX1/GATA3/PTPRO/FOXJ1/GLI3/GREM1	20
BP	GO:0046164	alcohol catabolic process	19/3159	54/18903	0.000782593	0.00897195	0.007070175	HAO1/CYP27A1/ALDH2/ADH4/CYP7A1/SULT2A1/SORD/AKR1D1/SULT1A2/INPP5J/TKFC/APOE/SULT1A1/ALDH3B2/SULT1B1/CYP39A1/SULT1E1/GK/CYP46A1	19
BP	GO:1901570	fatty acid derivative biosynthetic process	18/3159	50/18903	0.000782623	0.00897195	0.007070175	SLC27A5/HMGCL/GCDH/HMGCS2/FAR1/ACSL6/ACSL1/ALOX5/PPT1/ACSS3/ELOVL7/FAR2/ACSL5/ELOVL2/ELOVL6/PAM/HACD1/GGT6	18
BP	GO:0061564	axon development	109/3159	490/18903	0.000797059	0.009120585	0.007187304	ACTB/VASP/LIMK1/B4GALT5/NIBAN2/FLNA/PLXNA1/HDAC6/S100A6/EPHB6/DDR1/DBN1/TNFRSF21/SEMA4D/FOXD1/LAMA5/LAMC2/EFNA5/CRABP2/SHOX2/SEMA4A/APOE/TRIM46/IGF1R/UNC5B/EPHA6/CRPPA/APLP1/EPHB3/ACTBL2/BAIAP2/RAC2/TNC/SEMA3C/ATP8A2/APP/S100B/TSKU/LAMA1/EMB/PTPRS/NTN1/NPTX1/NKX6-1/OTX2/ANOS1/SHH/SPP1/LHX1/DAB1/KEL/TSPO/SEMA3E/ISL2/L1CAM/SEMA3G/UCHL1/NTNG2/TUBB3/CDH11/SEMA6A/NKX2-8/GDF7/NEFL/ISL1/UNC5A/COBL/NLGN3…	109
BP	GO:0045987	positive regulation of smooth muscle contraction	13/3159	31/18903	0.000800938	0.009148094	0.007208982	GPER1/ABAT/PTAFR/SPHK1/OXTR/SPX/ADRA2B/ADRA1A/NMU/ITGA2/CHRM3/NPNT/TACR3	13
BP	GO:0006813	potassium ion transport	61/3159	247/18903	0.000818308	0.009329317	0.007351791	CD63/FLNA/KCNJ8/ATP1B3/SLC9A1/WNK3/HCN4/ATP1A1/ABCC9/KCNH3/HPN/CASQ2/FXYD1/WNK2/KCNQ1/SLC9A5/NEDD4/TMEM38A/PRNP/STK39/KCNB1/SLC9A4/KEL/SNAP25/KCNG3/DRD1/KCNG1/KCNMB4/ATP1A2/KCNQ3/ADORA1/RGS4/SLC9C1/GRP/GCK/AKAP6/SLC12A1/KCND2/KCNN4/NOS1AP/SLC24A3/KCNJ4/KCNS1/NOS1/SLC9C2/TREM2/KCNK5/KCNU1/KCNS3/KCNT1/LRRC52/KCNJ16/SLC24A4/SLC12A8/KCNH2/ADRA2A/ATP12A/HTR2A/KCNE1/SLC9A2/KCNF1	61
BP	GO:0015908	fatty acid transport	30/3159	101/18903	0.000820756	0.009340057	0.007360255	SLC27A5/RBP5/CYP4F2/PPARA/SLC25A20/CYP4A11/PLA2G12B/RBP7/SLC27A2/CPT2/ACSL1/CD36/SLC2A1/SLC22A9/SYK/CRABP2/APOE/FABP4/ACSL5/PTGES/SPX/FABP1/IL1B/PLA2R1/FABP6/TNFRSF11A/PLA2G2C/PLA2G4F/AVPR1B/PLA2G4A	30
BP	GO:1903792	negative regulation of anion transport	11/3159	24/18903	0.000825	0.009371151	0.007384758	CYP4F2/ABAT/ANO9/GABBR1/SLC43A1/PLA2R1/ADORA1/RGS2/RGS4/TNF/PRKG2	11
BP	GO:0009749	response to glucose	50/3159	194/18903	0.000855102	0.009695323	0.007640215	PCK2/GPER1/PKLR/CYP7A1/MLXIPL/CPB2/SLC9B2/KHK/GPAM/GYS2/PCK1/HIF1A/GIPR/SOX4/HNF4A/GCLC/GPLD1/EFNA5/APOA2/CYBA/RAB11FIP5/IGF1R/HLA-DRB1/NR1H4/BAIAP3/SERPINF1/ICAM1/NPTX1/KCNB1/NKX6-1/COL6A2/NCF1/VSNL1/KLF7/CFTR/FGF21/OXCT1/FOXA2/GCK/GPR27/ACVR1C/HNF1B/ZBTB20/TREM2/ABCA12/CMA1/MIR221/EPHA5/NR0B2/ADRA2A	50
BP	GO:0035296	regulation of tube diameter	40/3159	147/18903	0.00088707	0.010021147	0.007896975	GPER1/CPS1/KNG1/ADORA2A/ADRB2/SERPINF2/GCLC/ADORA2B/FGA/APOE/FGB/AGTR1/FGG/DBH/OXTR/ADRA2B/ADRA1A/ADRA1B/VSTM4/ACE2/KEL/GCH1/DRD1/KCNMB4/ATP1A2/CHRM3/ADORA1/RGS2/MMP2/HRH2/FOXC1/NOS1/TNF/NPPB/COMP/AVPR1B/ADRA2A/HTR2A/UTS2/CBS	40
BP	GO:0097746	blood vessel diameter maintenance	40/3159	147/18903	0.00088707	0.010021147	0.007896975	GPER1/CPS1/KNG1/ADORA2A/ADRB2/SERPINF2/GCLC/ADORA2B/FGA/APOE/FGB/AGTR1/FGG/DBH/OXTR/ADRA2B/ADRA1A/ADRA1B/VSTM4/ACE2/KEL/GCH1/DRD1/KCNMB4/ATP1A2/CHRM3/ADORA1/RGS2/MMP2/HRH2/FOXC1/NOS1/TNF/NPPB/COMP/AVPR1B/ADRA2A/HTR2A/UTS2/CBS	40
BP	GO:0050678	regulation of epithelial cell proliferation	94/3159	414/18903	0.00089334	0.010073631	0.007938334	RGN/ARG1/HYAL1/ANG/MTSS1/RIDA/CPB2/AQP11/FGFR1/HIF1A/AR/STAT1/LAMB1/ALOX5/CEACAM1/SGPP2/LAMA5/ADAM17/FZD7/CDK4/HPN/JAG1/AKT3/APOH/CYBA/APOE/A4GNT/AGTR1/UHRF1/IFT57/DBH/TGFA/KLF9/LIMS2/XDH/CCL2/SERPINF1/FA2H/TGFB2/VEGFD/F3/SPARC/FMC1/TGFB1/HMGB2/TACSTD2/LRG1/NRARP/ERRFI1/TWIST1/SOX9/THBS4/IGF1/SHH/PIK3CD/CCL26/CDH3/OVOL2/WNT10B/VEGFB/RUNX2/MMP12/NKX2-8/IRF6/SFRP2/ISL1/GATA3/NUPR1/ST8SIA1/DLX6/HES5…	94
BP	GO:0006691	leukotriene metabolic process	14/3159	35/18903	0.000895172	0.010075965	0.007940173	MGST2/CYP4F2/CYP4F3/CYP4A11/CYP4F12/ABCC1/ALOX5/CYP4F11/SYK/PTGR1/ALOX5AP/TLR2/PLA2G4A/GGT6	14
BP	GO:0030593	neutrophil chemotaxis	31/3159	106/18903	0.000903613	0.010152551	0.008000525	CCL16/CCL14/CCL15/TNFAIP6/DPP4/SYK/CXCL1/CD74/RAC2/CCL2/TGFB2/LGALS3/IL1B/CXCL3/THBS4/PIK3CD/CCL26/CXCL8/CXCL5/ITGB2/CXCL6/CSF3R/CCL7/MDK/CCL24/SLIT2/SAA1/LBP/CXCL9/S100A9/C5AR2	31
BP	GO:0030879	mammary gland development	38/3159	138/18903	0.000923756	0.010360095	0.008164076	CDO1/ARG1/MGMT/HIF1A/AR/DDR1/WNT7B/HOXB9/HK2/TGFA/LBH/OXTR/SRC/ATP2C2/XDH/TDGF1/MTCO2P12/ATP7B/NTN1/SOX9/ITGA2/TBX3/PAM/ESR1/TGFB3/CSF1/IRF6/GLI2/GATA3/TPH1/NEURL1/TNFRSF11A/IQGAP3/GLI3/PRLR/MSX2/NRG3/AREG	38
BP	GO:0072006	nephron development	41/3159	152/18903	0.000930253	0.010414133	0.00820666	KLF15/MTSS1/IQGAP1/ITGA3/AQP11/PROM1/WNT7B/STAT1/IL6R/FOXD1/LAMA5/SALL1/ACAT1/LIF/JAG1/KIF26B/HS3ST3B1/HOXB7/ENPEP/TACSTD2/SIX2/SOX9/CD24/SHH/LHX1/FMN1/HS3ST3A1/NPNT/GATA3/PTPRO/HES5/SIX4/NOG/FOXC1/HNF1B/FOXJ1/SULF1/GLI3/HOXD11/BMP7/GREM1	41
BP	GO:0051781	positive regulation of cell division	28/3159	93/18903	0.000955396	0.010676331	0.00841328	ECT2/CAT/KIF23/IGF1R/FGF5/TGFA/LBH/CDC25B/CDC14B/RACGAP1/TGFB2/VEGFD/IL1B/TGFB1/CDCA8/AURKB/CDC6/THBS4/SHH/MACC1/TGFB3/VEGFB/BIRC5/OSM/KIF14/MDK/PROK1/SSTR5	28
BP	GO:0090181	regulation of cholesterol metabolic process	15/3159	39/18903	0.000961055	0.01072026	0.008447897	POR/CYP7A1/FMO5/EPHX2/APOA1/DGAT2/SEC14L2/CES1/APOE/APOB/NR1H4/ACADL/DHCR7/GNB3/MIR548P	15
BP	GO:0001895	retina homeostasis	25/3159	80/18903	0.000968302	0.010762381	0.00848109	ACTG1/ACTB/AZGP1/CDH23/PROM1/TF/SLC2A1/ZG16B/USH2A/NXNL2/ALB/OPRPN/VSTM4/CDH3/ADGRV1/CRB2/USH1C/SLC28A2/TULP1/LCN1/CIB2/RP1/IGKC/CNGB1/LYZ	25
BP	GO:0072028	nephron morphogenesis	25/3159	80/18903	0.000968302	0.010762381	0.00848109	STAT1/FOXD1/LAMA5/SALL1/LIF/KIF26B/HS3ST3B1/HOXB7/TACSTD2/SIX2/SOX9/SHH/LHX1/FMN1/HS3ST3A1/NPNT/GATA3/HES5/SIX4/NOG/HNF1B/GLI3/HOXD11/BMP7/GREM1	25
BP	GO:0007189	adenylate cyclase-activating G protein-coupled receptor signaling pathway	42/3159	157/18903	0.000971539	0.010779047	0.008494223	GPER1/LPAR2/ADORA2A/ADRB2/GPR161/GIPR/RAPGEF4/ADGRF4/ADORA2B/ADGRG7/ADGRG1/APLP1/ADRA2B/PDE4A/PTHLH/IAPP/ADCY3/RAMP1/ADRA1A/ADGRB2/ADRA1B/ADGRE5/LPAR1/DRD1/PTGER4/ADGRE2/GCGR/ADCY7/TCP11/LPAR3/TSHR/ADGRL3/ADGRE3/RAMP3/PTGFR/MRAP/ADRA2A/ADCYAP1/CXCL9/ADGRL1/ADGRD1/GPR62	42
BP	GO:0071241	cellular response to inorganic substance	57/3159	229/18903	0.000974011	0.010787177	0.00850063	IQGAP1/ECT2/DDI2/SLC34A1/SLC13A5/TFR2/ADCY10/TF/BNIP3/SLC30A10/FBP1/GPLD1/SLC41A1/FABP4/MMP9/TFAP2A/SLC25A24/ALOX5AP/ALAD/BLM/SERPINF1/NLGN1/APP/RAD51/CEBPA/PRNP/STK39/NPTX1/KCNB1/CER1/SYT13/SHH/CYP1A2/ADGRV1/CYP1A1/TSPO/SYT8/DLG2/TRPM2/CRHBP/NCF1/CPNE7/SYT7/PRKN/CYBB/CCNA2/ADCY7/HPCA/SYT15/RASAL1/MT1A/CPNE9/MT1X/RYR1/CAPN3/MT1DP/ACER1	57
BP	GO:0001823	mesonephros development	30/3159	102/18903	0.000979751	0.0108314	0.008535479	REN/CAT/FOXD1/LAMA5/SALL1/ZBTB16/KIF26B/HS3ST3B1/HOXB7/TACSTD2/SIX2/SOX9/CER1/SHH/LHX1/FMN1/HS3ST3A1/EPCAM/NPNT/GATA3/SIX4/NOG/FOXC1/HNF1B/FOXJ1/GLI3/HOXD11/SLIT2/BMP7/GREM1	30
BP	GO:0042391	regulation of membrane potential	97/3159	431/18903	0.001012684	0.011175564	0.008806691	YWHAH/GPER1/ABAT/SLC34A1/ADORA2A/SCN4A/FLNA/KCNJ8/CBLN1/BOK/ADRB2/CLIC1/ATP1B3/SHANK3/BNIP3/SLC9A1/CD36/GABBR1/HCN4/GCLC/ATP1A1/PMAIP1/KCNH3/SLC25A33/BAK1/DSG2/SLC4A11/CHRNE/GLRX/CASQ2/SLC25A36/SLC4A3/FXYD1/SCN4B/DMD/CACNB3/SRC/BAIAP2/KCNQ1/CHRNA6/PINK1/NLGN1/MPP2/NEDD4/APP/P2RX3/ADRA1A/KCNB1/CUX2/SCN8A/CHRNA4/TSPO/SLC39A8/SLC8A3/SLC4A8/SCN7A/DRD1/MYH14/HTR3A/KCNMB4/CTNNA3/ATP1A2/KCNQ3/ADORA1/NLG…	97
BP	GO:0051180	vitamin transport	17/3159	47/18903	0.001021064	0.011188167	0.008816623	SLC2A2/AFM/ABCC1/TTPA/APOA1/SLC46A1/SLC2A1/ABCG2/SLC35F3/TCN1/SLC2A6/STRA6/SLC2A10/AMN/SLC23A1/GC/SLC44A4	17
BP	GO:0035150	regulation of tube size	40/3159	148/18903	0.001022801	0.011188167	0.008816623	GPER1/CPS1/KNG1/ADORA2A/ADRB2/SERPINF2/GCLC/ADORA2B/FGA/APOE/FGB/AGTR1/FGG/DBH/OXTR/ADRA2B/ADRA1A/ADRA1B/VSTM4/ACE2/KEL/GCH1/DRD1/KCNMB4/ATP1A2/CHRM3/ADORA1/RGS2/MMP2/HRH2/FOXC1/NOS1/TNF/NPPB/COMP/AVPR1B/ADRA2A/HTR2A/UTS2/CBS	40
BP	GO:0015872	dopamine transport	18/3159	51/18903	0.001022846	0.011188167	0.008816623	ABAT/SLC22A1/SLC22A3/GABBR1/CHRNA6/PINK1/SLC22A2/SYT13/CHRNA4/SYT8/MAPK15/DRD1/SYT7/PRKN/FGF20/SYT15/CHRM5/HTR2A	18
BP	GO:0035315	hair cell differentiation	18/3159	51/18903	0.001022846	0.011188167	0.008816623	CDH23/ESRP1/USH2A/JAG1/MYCL/KCNQ1/MCOLN3/PITX2/USH1C/MYO7A/TMC1/HES5/FGF20/CLRN2/LHFPL5/DLX3/SLC44A4/ATOH1	18
BP	GO:0050873	brown fat cell differentiation	18/3159	51/18903	0.001022846	0.011188167	0.008816623	ALDH6A1/PEX11A/ADRB2/BNIP3/NUDT7/SLC2A4/FABP4/CEBPA/LRG1/METRNL/ADIG/FNDC5/RGS2/TRPV4/PLAC8/BMP7/PPARGC1A/UCP1	18
BP	GO:0015807	L-amino acid transport	24/3159	76/18903	0.00102895	0.011235123	0.008853626	SLC38A3/ARG1/SLC47A1/SLC25A15/SLC1A2/SLC25A18/SLC25A13/SLC38A4/SLC7A9/SLC7A1/SLC38A1/SLC1A5/SLC66A1L/SLC43A1/SLC7A7/SLC22A2/ACE2/SLC38A5/ATP1A2/SLC7A13/TNF/SLC7A2/SLC7A3/SLC38A11	24
BP	GO:0060326	cell chemotaxis	75/3159	319/18903	0.001034113	0.011271655	0.008882414	CCL16/TMSB4X/CCL14/ACKR2/HRG/FGFR1/CCL15/F7/ABCC1/IL17RC/TPBG/RARRES2/ADAM8/TNFAIP6/LGALS9/ALOX5/HOXB9/DPP4/IL6R/ADAM17/SYK/AGTR1/CXCL1/CD74/MET/RAC2/CXCR4/CCL2/TGFB2/VEGFD/LGALS3/IL1B/SPI1/HMGB2/STK39/CXCL3/THBS4/PIK3CD/IL4/LPAR1/CCL26/CORO1A/CXCL8/VEGFB/CSF1/CXCL5/TRPM2/ITGB2/NBL1/CXCL6/CSF3R/ADGRE2/PTPRO/TRPV4/CCL7/MMP2/TNFRSF11A/MDK/CCR5/CCL24/SLIT2/PLXNB3/SAA1/CXCL14/FFAR2/LBP/IL12A/MMP28/PA…	75
BP	GO:0006109	regulation of carbohydrate metabolic process	48/3159	186/18903	0.001040408	0.011320373	0.008920806	RGN/MST1/PFKFB1/GPER1/PPARA/MLYCD/GPT/LEPR/MLXIPL/ENPP1/KHK/DYRK2/GPD1/HIF1A/DGAT2/FBP1/RORC/GNMT/PTAFR/IRS1/PDK4/PMAIP1/GPLD1/PDK2/ACACB/SLC2A6/SRC/RORA/PPP1R3G/APP/TGFB1/RUBCNL/IGF1/PRKN/GNB3/MAS1/NUPR1/FOXA2/GCKR/GCGR/GCK/HAS2/ZBTB20/C1QTNF3/PHLDA2/AVPR1B/PPARGC1A/HTR2A	48
BP	GO:0014013	regulation of gliogenesis	31/3159	107/18903	0.001071827	0.0116418	0.0091741	F2/SPINT1/LIF/TTBK1/CXCR4/IL1B/TGFB1/NTN1/NKX6-1/SHH/CLCF1/DAB1/ASPA/TSPO/TLR2/HES5/E2F1/NOG/ZNF488/MDK/TREM2/TNF/SERPINE2/ZNF365/SOX11/EGR2/MIR221/MIR222/PLAG1/ASCL2/ATOH1	31
BP	GO:0070588	calcium ion transmembrane transport	80/3159	345/18903	0.001102897	0.011958332	0.009423536	RGN/STIMATE/GPER1/ORAI2/F2/ITPR3/TMEM165/MCUB/FLNA/ITPR2/SLC9A1/UBASH3B/CACNB1/BAK1/TRPV5/TRPM8/CYBA/CASQ2/TRPV6/ITGAV/DMD/CACNB3/ATP2C2/TRPM1/ANXA6/MCOLN3/ATP2B2/NCS1/TRPM3/P2RX3/ADRA1A/ANXA2/TMEM38A/PRNP/PKD1L3/MCOLN2/STAC2/G6PD/CORO1A/SLC8A3/SLN/TRPM2/DRD1/JPH1/MICU3/ATP1A2/TRPC1/RASA3/TRPC5/GRIN2A/TRPC7/SLC25A25/TRPV4/HPCA/TMC1/AKAP6/MIR499A/NOS1AP/GRIN2D/SLC24A3/CHRNA9/NOS1/CCR5/CACNA1G/CACH…	80
BP	GO:0003338	metanephros morphogenesis	13/3159	32/18903	0.001144404	0.012272865	0.009671398	WNT7B/STAT1/SALL1/FRAS1/LIF/KIF26B/SIX2/SOX9/LHX1/FMN1/HES5/FOXJ1/GREM1	13
BP	GO:0006957	complement activation, alternative pathway	9/3159	18/18903	0.001146848	0.012272865	0.009671398	C8A/C8B/CFHR5/C8G/CFH/CR2/C9/CFB/SUSD4	9
BP	GO:0015802	basic amino acid transport	9/3159	18/18903	0.001146848	0.012272865	0.009671398	SLC38A3/SLC47A1/SLC25A15/SLC7A1/SLC66A1L/SLC7A7/SLC22A2/SLC7A2/SLC7A3	9
BP	GO:0030540	female genitalia development	9/3159	18/18903	0.001146848	0.012272865	0.009671398	RBP4/SRD5A2/BAK1/TYRO3/STRA6/SRD5A1/TBX3/ESR1/LHX1	9
BP	GO:0030730	sequestering of triglyceride	9/3159	18/18903	0.001146848	0.012272865	0.009671398	PPARA/ENPP1/PLIN5/PLIN3/IL1B/FITM1/APOC4/TREM2/TNF	9
BP	GO:0061620	glycolytic process through glucose-6-phosphate	9/3159	18/18903	0.001146848	0.012272865	0.009671398	PKM/PFKP/ENO2/HK2/GALK1/ENO1/HK1/ENO3/GCK	9
BP	GO:0072077	renal vesicle morphogenesis	9/3159	18/18903	0.001146848	0.012272865	0.009671398	STAT1/SALL1/LIF/KIF26B/SIX2/SOX9/LHX1/FMN1/GREM1	9
BP	GO:0046890	regulation of lipid biosynthetic process	47/3159	182/18903	0.001147736	0.012272865	0.009671398	RGN/APOC1/APOA5/GPER1/APOC2/ABHD6/PPARA/POR/APOC3/CYP7A1/MLXIPL/ENPP7/PCK1/APOA1/DGAT2/PLIN5/SEC14L2/CES1/INSIG1/CEACAM1/PDK4/ORMDL3/ATP1A1/SPHK1/GPLD1/CDK4/APOE/LPCAT1/HULC/IGF1R/APOB/CD74/NR1H4/HSD17B13/THRSP/ACADL/IL1B/DHCR7/TSPO/RAB38/ZBTB20/TNF/ASXL3/HTR2A/MIR548P/APOA4/DHH	47
BP	GO:0050729	positive regulation of inflammatory response	41/3159	154/18903	0.001225887	0.013085977	0.010312155	MGST2/ABCC1/ADAM8/MAPK13/ADORA2B/OSMR/AGTR1/FABP4/GPRC5B/TTBK1/ALOX5AP/APP/LGALS1/IL1B/CEBPA/ITGA2/NLRP6/CREB3L3/IL18/TLR2/PDE2A/CTSC/PTGER4/PYCARD/OSM/FCGR1A/LGALS2/TLR10/C2CD4A/NUPR1/TRPV4/TNFRSF11A/MDK/TREM2/TNF/CCL24/FFAR2/LBP/MMP8/AIM2/S100A9	41
BP	GO:0006833	water transport	11/3159	25/18903	0.001252305	0.013253913	0.010444495	AQP9/AQP11/AQP7/SLC4A11/AQP7P3/AQP8/CFTR/HAS2/MIP/AQP6/SLC5A1	11
BP	GO:0034114	regulation of heterotypic cell-cell adhesion	11/3159	25/18903	0.001252305	0.013253913	0.010444495	APOA1/FGA/FGB/FGG/IL1B/IL1RN/CD44/CEACAM6/TNF/MIR221/BMP7	11
BP	GO:0035336	long-chain fatty-acyl-CoA metabolic process	11/3159	25/18903	0.001252305	0.013253913	0.010444495	FAR1/DGAT2/ACSL6/ACSL1/ELOVL7/FAR2/ACSL5/ELOVL2/ELOVL6/THEM5/HACD1	11
BP	GO:0051984	positive regulation of chromosome segregation	11/3159	25/18903	0.001252305	0.013253913	0.010444495	PRAP1/RCC2/NCAPH/CDCA8/AURKB/CDC6/CCNB1/NCAPG/SMC4/CDT1/BIRC5	11
BP	GO:1904996	positive regulation of leukocyte adhesion to vascular endothelial cell	11/3159	25/18903	0.001252305	0.013253913	0.010444495	FUT4/ALOX5/PTAFR/GCNT1/CHST2/ITGB2/CHST4/MDK/TNF/SELE/FUT7	11
BP	GO:0072088	nephron epithelium morphogenesis	24/3159	77/18903	0.001261574	0.013282598	0.0104671	STAT1/FOXD1/LAMA5/SALL1/LIF/KIF26B/HS3ST3B1/HOXB7/TACSTD2/SIX2/SOX9/SHH/LHX1/FMN1/HS3ST3A1/NPNT/GATA3/HES5/SIX4/NOG/HNF1B/GLI3/HOXD11/GREM1	24
BP	GO:0048736	appendage development	46/3159	178/18903	0.00126623	0.013282598	0.0104671	SOX4/SMOC1/CHST11/ITGB4/CRABP2/BAK1/SALL1/SHOX2/FRAS1/FBN2/PITX1/ZBTB16/COL3A1/TFAP2A/SEMA3C/TGFB2/PITX2/TWIST1/PRRX1/SOX9/TBX3/CYP26B1/SHH/PAM/FMN1/RAX/RUNX2/IRF6/KREMEN2/SFRP2/SP9/GRHL2/DLX6/NOG/HOXC10/SOX11/GLI3/MSX2/HOXC11/SALL4/FOXN1/COMP/BMP7/HOXC13/EN1/GREM1	46
BP	GO:0060173	limb development	46/3159	178/18903	0.00126623	0.013282598	0.0104671	SOX4/SMOC1/CHST11/ITGB4/CRABP2/BAK1/SALL1/SHOX2/FRAS1/FBN2/PITX1/ZBTB16/COL3A1/TFAP2A/SEMA3C/TGFB2/PITX2/TWIST1/PRRX1/SOX9/TBX3/CYP26B1/SHH/PAM/FMN1/RAX/RUNX2/IRF6/KREMEN2/SFRP2/SP9/GRHL2/DLX6/NOG/HOXC10/SOX11/GLI3/MSX2/HOXC11/SALL4/FOXN1/COMP/BMP7/HOXC13/EN1/GREM1	46
BP	GO:0071772	response to BMP	46/3159	178/18903	0.00126623	0.013282598	0.0104671	HJV/TMEM53/FZD1/ITGA3/TMPRSS6/SPINT1/TNFAIP6/FOXD1/SFRP5/SORL1/SPINT2/TGFB2/GREM2/SLC39A5/FST/TGFB1/PCSK6/BMP8A/SOX9/HTRA3/CER1/TGFB3/ADAMTS12/CRB2/RUNX2/GDF7/NBL1/SFRP2/GATA3/HES5/FSTL1/SCUBE3/NOG/FSTL3/SPART/DLX3/SULF1/BMP8B/SOX11/MSX2/COMP/BMP7/BMPR1B/TMEM100/GREM1/BAMBI	46
BP	GO:0071773	cellular response to BMP stimulus	46/3159	178/18903	0.00126623	0.013282598	0.0104671	HJV/TMEM53/FZD1/ITGA3/TMPRSS6/SPINT1/TNFAIP6/FOXD1/SFRP5/SORL1/SPINT2/TGFB2/GREM2/SLC39A5/FST/TGFB1/PCSK6/BMP8A/SOX9/HTRA3/CER1/TGFB3/ADAMTS12/CRB2/RUNX2/GDF7/NBL1/SFRP2/GATA3/HES5/FSTL1/SCUBE3/NOG/FSTL3/SPART/DLX3/SULF1/BMP8B/SOX11/MSX2/COMP/BMP7/BMPR1B/TMEM100/GREM1/BAMBI	46
BP	GO:0034116	positive regulation of heterotypic cell-cell adhesion	8/3159	15/18903	0.00127429	0.013282598	0.0104671	FGA/FGB/FGG/IL1B/CD44/CEACAM6/TNF/BMP7	8
BP	GO:0034310	primary alcohol catabolic process	8/3159	15/18903	0.00127429	0.013282598	0.0104671	HAO1/ALDH2/SULT2A1/SULT1A2/SULT1A1/ALDH3B2/SULT1B1/SULT1E1	8
BP	GO:0046322	negative regulation of fatty acid oxidation	8/3159	15/18903	0.00127429	0.013282598	0.0104671	ETFBKMT/FMO4/DGAT2/PLIN5/ACACB/ACADL/SOX9/FMO2	8
BP	GO:0072283	metanephric renal vesicle morphogenesis	8/3159	15/18903	0.00127429	0.013282598	0.0104671	STAT1/SALL1/LIF/KIF26B/SIX2/LHX1/FMN1/GREM1	8
BP	GO:0006836	neurotransmitter transport	53/3159	212/18903	0.001292434	0.013434287	0.010586635	GPER1/SLC6A12/SLC6A1/SLC6A13/SLC1A2/ADORA2A/SLC22A1/CTBP2/SLC22A3/SLC38A1/PPT1/GPM6B/ADORA2B/KMO/SLC6A6/SYNGR3/SLC30A1/LIN7A/BAIAP3/CHRNA6/NLGN1/APBA1/DDC/ADRA1A/SNPH/SLC6A8/SLC22A2/SNAP25/SV2A/SYT8/SLC4A8/DRD1/PCLO/KCNMB4/SYT7/ATP1A2/SLC28A2/PRKN/SLC6A15/PFN2/SLC6A9/CHRNA5/NOS1/OTOF/CAMK2A/SYN1/APBA2/ADRA2A/SV2C/HTR2A/CPLX4/MCTP2/CADPS	53
BP	GO:0060986	endocrine hormone secretion	19/3159	56/18903	0.001293175	0.013434287	0.010586635	REN/NIBAN2/FOXD1/RAB11FIP5/AGTR1/TRPV6/KCNQ1/IL1B/TBX3/SPP1/TSPO/CRHBP/SELENOM/GATA3/RAB11FIP1/C1QTNF3/KISS1/INHA/RETN	19
BP	GO:0045923	positive regulation of fatty acid metabolic process	15/3159	40/18903	0.001302735	0.013439443	0.010590698	RGN/APOA5/APOC2/PPARA/MLYCD/MLXIPL/APOA1/PLIN5/IRS1/CD74/FABP1/IL1B/TWIST1/PPARGC1A/APOA4	15
BP	GO:0000727	double-strand break repair via break-induced replication	7/3159	12/18903	0.00130884	0.013439443	0.010590698	MCM3/MCM4/MCM6/CDC7/CDC45/MCM2/GINS4	7
BP	GO:0006068	ethanol catabolic process	7/3159	12/18903	0.00130884	0.013439443	0.010590698	ALDH2/SULT2A1/SULT1A2/SULT1A1/ALDH3B2/SULT1B1/SULT1E1	7
BP	GO:0043312	neutrophil degranulation	7/3159	12/18903	0.00130884	0.013439443	0.010590698	PTAFR/SYK/ANXA3/SPI1/ITGAM/ITGB2/CD177	7
BP	GO:0090209	negative regulation of triglyceride metabolic process	7/3159	12/18903	0.00130884	0.013439443	0.010590698	APOC3/PLIN5/GPLD1/APOE/SORL1/APOBEC1/MIR548P	7
BP	GO:0099188	postsynaptic cytoskeleton organization	7/3159	12/18903	0.00130884	0.013439443	0.010590698	ACTG1/ACTB/DBN1/ACTBL2/NEFL/NOS1AP/NEFH	7
BP	GO:1903238	positive regulation of leukocyte tethering or rolling	7/3159	12/18903	0.00130884	0.013439443	0.010590698	FUT4/PTAFR/GCNT1/CHST2/CHST4/SELE/FUT7	7
BP	GO:0055067	monovalent inorganic cation homeostasis	43/3159	164/18903	0.001316832	0.013499163	0.01063776	OTC/CYP4F2/CYP4A11/CYP4F12/TMEM165/AQP11/ADORA2A/ATP1B3/SLC9A1/RHCE/PPT1/PDK4/ATP1A1/PDK2/AGTR1/ATP6V0E2/SLC4A3/SPX/KCNQ1/SLC9A5/SCNN1D/SLC9A4/SLC4A8/SCN7A/RAB38/ATP1A2/ADORA1/SLC9C1/RHCG/CFTR/ATP6V1B1/SLC12A1/SLC9C2/NPPB/AVPR1B/RHBG/SLC12A8/TMPRSS3/KCNH2/SLC26A3/ATP12A/SLC9A2/SLC4A10	43
BP	GO:0061138	morphogenesis of a branching epithelium	48/3159	188/18903	0.001328726	0.013597677	0.010715392	PLXNA1/MMP14/AR/SPINT1/DDR1/FOXD1/LAMA5/SALL1/MET/SRC/SEMA3C/SPINT2/HS3ST3B1/HOXB7/LAMA1/TACSTD2/NRARP/SIX2/SOX9/TBX3/SHH/ESR1/LHX1/SEMA3E/CSF1/HS3ST3A1/GDF7/SFRP2/SOCS3/NPNT/GLI2/GRHL2/SIX4/NOG/HOXB13/MDK/HNF1B/SULF1/TNF/ESRP2/GLI3/MSX2/HOXD11/SLIT2/BMP7/AREG/ST14/GREM1	48
BP	GO:0030808	regulation of nucleotide biosynthetic process	16/3159	44/18903	0.001332851	0.013597677	0.010715392	TMSB4X/PPARA/PDK4/ADORA2B/ACMSD/PDK2/PINK1/MTCO2P12/NCS1/ENO1/IL4/AK4/HPCA/NOS1/TREM2/PPARGC1A	16
BP	GO:0030278	regulation of ossification	34/3159	122/18903	0.001333931	0.013597677	0.010715392	DHRS3/TMEM53/AHSG/ENPP1/ADRB2/HIF1A/RXRA/ALOX5/GPM6B/FBN2/ZBTB16/TFAP2A/TGFB2/TGFB1/TWIST1/SIX2/SOX9/TGFB3/ADGRV1/WNT10B/CSF1/RUNX2/NOTUM/PTGER4/KREMEN2/TPH1/MDK/SOX11/EGR2/RFLNA/COMP/BMP7/BMPR1B/GREM1	34
BP	GO:0035850	epithelial cell differentiation involved in kidney development	17/3159	48/18903	0.0013379	0.013597677	0.010715392	KLF15/MTSS1/IQGAP1/PROM1/STAT1/PRKX/SALL1/LIF/JAG1/MMP9/SIX2/CD24/LHX1/GATA3/PTPRO/FOXJ1/GREM1	17
BP	GO:0046189	phenol-containing compound biosynthetic process	17/3159	48/18903	0.0013379	0.013597677	0.010715392	DAO/ALDH2/PAH/DBH/HDC/DDC/TGFB2/PMEL/SLC45A2/CDH3/GCH1/RAB38/TRPC1/GATA3/TPH1/INSM1/ASIP	17
BP	GO:0010001	glial cell differentiation	56/3159	227/18903	0.001339597	0.013597677	0.010715392	KLF15/F2/B4GALT5/ADORA2A/BOK/BNIP3/SOX4/SPINT1/TNFRSF21/ITGB4/LIF/VIM/FGF5/TTBK1/DNER/CXCR4/NCMAP/FA2H/APP/IL1B/TGFB1/CDK1/NKX6-1/ROR1/SOX9/SHH/LPAR1/MYRF/CLCF1/DAB1/ASPA/SLC8A3/TLR2/DRD1/VTN/HES5/NOG/ZNF488/MDK/TREM2/TNF/SERPINE2/ZNF365/SOX11/GLI3/EGR2/MXRA8/TPPP/GAP43/SOX2/ARHGEF10/ROR2/LGI4/S100A9/OLIG1/PRDM8	56
BP	GO:0034764	positive regulation of transmembrane transport	58/3159	237/18903	0.001362696	0.013809548	0.010882353	RGN/STIMATE/TMSB4X/KLF15/GPER1/F2/IFNGR2/SLC1A2/SLC34A1/FLNA/ADRB2/ATP1B3/SHANK3/SLC9A1/WNK3/ACSL1/PTAFR/IRS1/SLC38A1/BAK1/GLRX/ACSL5/FXYD1/DMD/CACNB3/WNK2/KCNQ1/CCL2/PINK1/P2RX3/CLTCL1/STK39/PIK3R1/STAC2/IGF1/ACE2/G6PD/PDZK1/TESC/DRD1/TRPC1/NLGN3/CFTR/FGF21/ABCB1/AKAP6/KCNN4/NOS1AP/NOS1/TREM2/LRRC52/CAPN3/EPHB2/RAMP3/GRIN1/KCNH2/CXCL9/KCNE1	58
BP	GO:1904062	regulation of cation transmembrane transport	89/3159	394/18903	0.001417885	0.014345393	0.011304615	RGN/STIMATE/TMSB4X/YWHAH/GPER1/ARG1/F2/IFNGR2/CD63/FLNA/ADRB2/ATP1B3/SHANK3/SLC9A1/UBASH3B/WNK3/SLC38A1/HCN4/ABCC9/CACNB1/BAK1/GLRX/SLC30A1/CYBA/CASQ2/MMP9/FXYD1/SCN4B/DMD/CACNB3/WNK2/SLC43A1/KCNQ1/CCL2/PINK1/NLGN1/NEDD4/APP/FXYD5/P2RX3/TMEM38A/PRNP/STK39/TWIST1/STAC2/ACE2/G6PD/CORO1A/PDZK1/KEL/TESC/SLN/DRD1/CRHBP/JPH1/KCNG1/ATP1A2/TRPC1/RGS2/NLGN3/RGS4/GRIN2A/NLGN2/SLC6A9/GRP/HPCA/TMC1/AKAP6/MIR…	89
BP	GO:0007093	mitotic cell cycle checkpoint signaling	38/3159	141/18903	0.001424206	0.014385874	0.011336515	PRAP1/MUC1/CRADD/FBXO31/CLSPN/CHEK1/TRIP13/RBBP8/BARD1/GTSE1/HASPIN/CDC14B/CENPF/MAD2L1/PLK1/ORC1/BUB1B/BLM/FANCD2/CDC20/CDCA8/AURKB/TICRR/CDK1/CDC6/CCNB1/NUF2/PBK/BUB1/NDC80/CDT1/BIRC5/DTL/SPC25/ZWINT/EME1/STK33/TTK	38
BP	GO:0006656	phosphatidylcholine biosynthetic process	12/3159	29/18903	0.001457328	0.014625157	0.011525078	APOA1/CHPT1/PEMT/APOA2/LPCAT1/SLC44A2/LCAT/CDS1/RAB38/SLC44A3/PCYT1B/SLC44A4	12
BP	GO:0015701	bicarbonate transport	12/3159	29/18903	0.001457328	0.014625157	0.011525078	SLC26A1/SLC4A11/SLC26A9/SLC4A3/SLC26A8/SLC39A8/SLC4A8/CFTR/SLC26A5/CA4/SLC26A3/SLC4A10	12
BP	GO:0042759	long-chain fatty acid biosynthetic process	12/3159	29/18903	0.001457328	0.014625157	0.011525078	CYP2C9/CYP2D6/ALOX5/CYP3A4/CYP2C8/ALOXE3/CYP2E1/ELOVL6/GSTP1/CYP1A2/CYP1A1/ASAH2	12
BP	GO:0065005	protein-lipid complex assembly	12/3159	29/18903	0.001457328	0.014625157	0.011525078	APOC1/APOA5/APOC3/APOM/MTTP/APOA1/PLAGL2/APOA2/APOE/APOB/LCAT/APOA4	12
BP	GO:0019751	polyol metabolic process	33/3159	118/18903	0.001460995	0.014638269	0.01153541	PCK2/CYP27A1/GPER1/QDPR/SLC34A1/ANGPTL3/MOGAT2/PCK1/SORD/MOGAT1/DGAT2/PTAFR/SGPP2/SPHK1/CYP3A4/INPP5J/TKFC/SHPK/MOGAT3/GALK1/PLPP2/ISYNA1/NUDT11/GCH1/GK/MAS1/ASAH2/DEGS2/PRKG2/AVPR1B/PLA2G4A/SPTSSB/ACER1	33
BP	GO:1905330	regulation of morphogenesis of an epithelium	21/3159	65/18903	0.001500697	0.015011813	0.011829775	AR/LIF/HOXB7/TACSTD2/SIX2/SOX9/SHH/PIK3CD/LBX2/ESR1/ADAMTS12/LHX1/GATA3/SIX4/NOG/MDK/SULF1/TNF/BMP7/NKD1/GREM1	21
BP	GO:0045913	positive regulation of carbohydrate metabolic process	24/3159	78/18903	0.00153804	0.015302116	0.012058543	RGN/GPER1/PPARA/GPT/MLXIPL/DYRK2/GPD1/HIF1A/DGAT2/PTAFR/IRS1/PMAIP1/GPLD1/SRC/PPP1R3G/APP/IGF1/MAS1/GCK/HAS2/ZBTB20/AVPR1B/PPARGC1A/HTR2A	24
BP	GO:0006268	DNA unwinding involved in DNA replication	10/3159	22/18903	0.001539587	0.015302116	0.012058543	MCM3/HMGA1/MCM4/MCM6/BLM/GINS1/RAD51/CDC45/MCM2/GINS4	10
BP	GO:0009713	catechol-containing compound biosynthetic process	10/3159	22/18903	0.001539587	0.015302116	0.012058543	DAO/ALDH2/PAH/DBH/HDC/DDC/TGFB2/GCH1/GATA3/INSM1	10
BP	GO:0042423	catecholamine biosynthetic process	10/3159	22/18903	0.001539587	0.015302116	0.012058543	DAO/ALDH2/PAH/DBH/HDC/DDC/TGFB2/GCH1/GATA3/INSM1	10
BP	GO:0097237	cellular response to toxic substance	34/3159	123/18903	0.001552676	0.015407517	0.012141602	MGST2/ADH4/HP/APOM/PRXL2A/CAT/GSTA1/MTARC1/GPX8/CD36/MTARC2/GSTZ1/ABCG2/ALDH1A1/GPX3/APOE/MGST1/PTGES/ALOX5AP/PINK1/FABP1/DUOX1/ALB/GSTP1/DUOX2/GCH1/PXDNL/PRKN/TNF/PTGS1/BMP7/NXN/S100A9/APOA4	34
BP	GO:0060113	inner ear receptor cell differentiation	20/3159	61/18903	0.001574172	0.015595875	0.012290033	CDH23/FZD2/ESRP1/USH2A/JAG1/CTHRC1/CECR2/MYCL/KCNQ1/MCOLN3/TSKU/ADGRV1/USH1C/MYO7A/TMC1/HES5/FGF20/CLRN2/LHFPL5/ATOH1	20
BP	GO:0050807	regulation of synapse organization	52/3159	209/18903	0.00159672	0.015774091	0.012430473	FZD1/LRP8/CBLN1/TUBB/SHANK3/ABHD17C/TPBG/VSTM5/YWHAZ/DBN1/SEMA4D/EFNA5/CLSTN1/TUBA1A/SEMA4A/APOE/GPC4/TANC2/EPHB3/LINGO4/OXTR/BAIAP2/ARHGAP22/NLGN1/NEDD4/APP/CDC20/AGRN/PRNP/NTN1/NPTX1/CUX2/LRRN1/TLR2/NTNG2/NLGN3/NLGN2/PTPRO/NEURL1/AMIGO2/LRFN4/SIX4/CBLN2/TREM2/LRRTM2/TNF/EPHB2/RAB17/SLITRK4/CTTNBP2/ADGRL1/THBS2	52
BP	GO:0036314	response to sterol	13/3159	33/18903	0.001602334	0.015774091	0.012430473	CYP7A1/CYP8B1/LRP8/F7/CES1/RORC/INSIG1/GPLD1/RORA/TGFB1/GRAMD1A/OSBPL7/CCR5	13
BP	GO:0051968	positive regulation of synaptic transmission, glutamatergic	13/3159	33/18903	0.001602334	0.015774091	0.012430473	ADORA2A/SHANK3/KMO/OXTR/CCL2/NLGN1/DRD1/NLGN3/GRIN2A/NLGN2/GRIN2D/GRIN1/ROR2	13
BP	GO:0070633	transepithelial transport	13/3159	33/18903	0.001602334	0.015774091	0.012430473	ACTG1/ACTB/SLC1A2/ABCC1/ABCC2/ABCG2/GPLD1/RHCG/CFTR/ABCB1/RHBG/CLCNKB/SLC5A1	13
BP	GO:0032970	regulation of actin filament-based process	91/3159	406/18903	0.001620099	0.015923696	0.012548366	ACTG1/TMSB4X/VASP/MTSS1/TMSB10/LIMK1/IQGAP1/ECT2/HRG/NCK2/FLNA/APOA1/SHANK3/SLC9A1/FSCN1/CFL2/NAA80/SERPINF2/DBN1/HCN4/FHOD3/MYO3A/GPM6B/EFNA5/DSG2/IQGAP2/COTL1/ARHGDIB/MET/CDC42EP1/CGNL1/BAIAP2/RAC2/KIRREL1/PLEKHH2/SMIM22/FAM107A/TACSTD2/MYLK2/CRACD/CAPG/PIK3R1/RHOBTB3/CARMIL1/RAC3/LPAR1/CCL26/PAM/SCIN/TGFB3/CORO1A/FMN1/SEMA3E/TMSB15B/LIMCH1/TMOD4/HCK/MYBPC3/RND1/TRPM2/PTGER4/PYCARD/FRMD7/CTNNA3…	91
BP	GO:0008347	glial cell migration	19/3159	57/18903	0.001640162	0.016095386	0.012683664	LRP8/MMP14/LAMB1/ADGRG1/COL3A1/BMERB1/CCL2/TGFB2/NTN1/DAB1/TSPO/APCDD1/CSF1/CDK5R2/TREM2/FOXG1/GLI3/MIR221/MIR222	19
BP	GO:0032956	regulation of actin cytoskeleton organization	83/3159	365/18903	0.001645769	0.016124899	0.012706921	ACTG1/TMSB4X/VASP/MTSS1/TMSB10/LIMK1/IQGAP1/ECT2/HRG/NCK2/FLNA/APOA1/SHANK3/SLC9A1/FSCN1/CFL2/NAA80/SERPINF2/DBN1/FHOD3/MYO3A/GPM6B/EFNA5/IQGAP2/COTL1/ARHGDIB/MET/CDC42EP1/CGNL1/BAIAP2/RAC2/KIRREL1/PLEKHH2/SMIM22/FAM107A/TACSTD2/CRACD/CAPG/PIK3R1/RHOBTB3/CARMIL1/RAC3/LPAR1/CCL26/PAM/SCIN/TGFB3/CORO1A/FMN1/SEMA3E/TMSB15B/LIMCH1/TMOD4/HCK/RND1/TRPM2/PTGER4/PYCARD/FRMD7/PRKN/RGS4/PFN2/LMOD1/PDXP/IQG…	83
BP	GO:0051222	positive regulation of protein transport	69/3159	294/18903	0.001679507	0.016429496	0.012946952	PCK2/RBP4/SEC16B/GPER1/ANG/ABAT/SAR1B/ECT2/ADORA2A/FLNA/HIF1A/GIPR/SOX4/ADAM8/MYRIP/EZR/GPLD1/ADAM9/MTCL1/FGA/FGB/HLA-DRB1/FGG/NR1H4/SRC/BAIAP3/RAC2/SORL1/GLUD1/PINK1/TGFB2/MYOM1/IL1B/TGFB1/PRNP/PIK3R1/CDK1/KCNB1/NKX6-1/IGF1/SHH/TGFB3/PDZK1/TLR2/ITGAM/CRYZL2P-SEC16B/TRPM2/ITGB2/VSNL1/ISL1/CFTR/NLGN2/OXCT1/SLC35D3/GCK/HPCA/KCNN4/GPR27/TREM2/TNF/GLI3/C1QTNF3/TMEM30B/SLC51B/NR0B2/BLK/ANKRD1/WLS/TENM1	69
BP	GO:0051260	protein homooligomerization	48/3159	190/18903	0.001685017	0.016457441	0.012968974	KCTD21/MAT1A/VASP/UPB1/CLYBL/ECT2/CTH/SLC1A2/ACOT13/AQP11/VSTM5/GNMT/SHMT1/CARD11/SLC1A5/STEAP4/GLS/TRPV5/ACACB/ALOX5AP/CARD9/POLQ/ALAD/BLM/MPP2/P2RX3/PRNP/KCNB1/KCTD17/NLRP6/ALDOA/KCNG3/TRPM2/C9/PYCARD/KCTD8/KCNG1/KCND2/MIP/KCNS1/KCNS3/CALHM1/COMP/RYR1/GBP5/TDO2/PRPH2/KCNF1	48
BP	GO:0032868	response to insulin	64/3159	269/18903	0.001699531	0.016573095	0.013060113	PKM/PCK2/KLF15/PFKFB1/HADH/OTC/PPARA/PKLR/AHSG/GPT/ENPP1/KHK/CAT/PDE3B/HMGCS2/PCK1/SLC9A1/RARRES2/FBP1/STAT1/INSIG1/PTPRE/IRS1/SLC2A1/CEACAM1/GCLC/PDK4/SLC2A4/GPLD1/CDK4/SLC25A33/PDK2/IGF1R/ECHDC3/RAB31/COL1A1/HDAC9/NR1H4/PNPLA3/SRC/BAIAP2/SORL1/KCNQ1/GALP/IL1B/GCNT1/PIK3R1/ERRFI1/SRD5A1/SLC22A12/VWA2/TLR2/IGFBP1/GHR/SOCS3/MEAK7/TRPV4/GCK/ACVR1C/AANAT/TNFRSF11A/EGR2/FUT7/RETN	64
BP	GO:0042417	dopamine metabolic process	15/3159	41/18903	0.001740781	0.0169487	0.013356101	DAO/ALDH2/ABAT/MAOA/DBH/MAOB/DDC/TGFB2/GCH1/ITGAM/DRD1/ITGB2/PRKN/GRIN2A/TACR3	15
BP	GO:1904064	positive regulation of cation transmembrane transport	44/3159	171/18903	0.001746058	0.01697305	0.01337529	RGN/STIMATE/TMSB4X/GPER1/F2/IFNGR2/FLNA/ADRB2/ATP1B3/SHANK3/SLC9A1/WNK3/SLC38A1/BAK1/GLRX/FXYD1/DMD/CACNB3/WNK2/KCNQ1/CCL2/PINK1/P2RX3/STAC2/ACE2/G6PD/PDZK1/TESC/DRD1/TRPC1/NLGN3/AKAP6/KCNN4/NOS1AP/NOS1/TREM2/LRRC52/CAPN3/EPHB2/RAMP3/GRIN1/KCNH2/CXCL9/KCNE1	44
BP	GO:0035384	thioester biosynthetic process	16/3159	45/18903	0.001751492	0.01697305	0.01337529	MLYCD/GCDH/ACSL6/ACSL1/PPT1/PDK4/PDK2/ACAT1/ACACB/ELOVL7/ACSL5/ACSS2/ACSS1/ELOVL2/ELOVL6/HACD1	16
BP	GO:0071616	acyl-CoA biosynthetic process	16/3159	45/18903	0.001751492	0.01697305	0.01337529	MLYCD/GCDH/ACSL6/ACSL1/PPT1/PDK4/PDK2/ACAT1/ACACB/ELOVL7/ACSL5/ACSS2/ACSS1/ELOVL2/ELOVL6/HACD1	16
BP	GO:0050803	regulation of synapse structure or activity	53/3159	215/18903	0.001802468	0.01743979	0.013743095	FZD1/LRP8/CBLN1/TUBB/SHANK3/ABHD17C/TPBG/VSTM5/YWHAZ/DBN1/PPT1/SEMA4D/EFNA5/CLSTN1/TUBA1A/SEMA4A/APOE/GPC4/TANC2/EPHB3/LINGO4/OXTR/BAIAP2/ARHGAP22/NLGN1/NEDD4/APP/CDC20/AGRN/PRNP/NTN1/NPTX1/CUX2/LRRN1/TLR2/NTNG2/NLGN3/NLGN2/PTPRO/NEURL1/AMIGO2/LRFN4/SIX4/CBLN2/TREM2/LRRTM2/TNF/EPHB2/RAB17/SLITRK4/CTTNBP2/ADGRL1/THBS2	53
BP	GO:0030810	positive regulation of nucleotide biosynthetic process	11/3159	26/18903	0.001845721	0.017772204	0.014005048	TMSB4X/PPARA/ADORA2B/PINK1/MTCO2P12/NCS1/ENO1/IL4/NOS1/TREM2/PPARGC1A	11
BP	GO:1900373	positive regulation of purine nucleotide biosynthetic process	11/3159	26/18903	0.001845721	0.017772204	0.014005048	TMSB4X/PPARA/ADORA2B/PINK1/MTCO2P12/NCS1/ENO1/IL4/NOS1/TREM2/PPARGC1A	11
BP	GO:0002923	regulation of humoral immune response mediated by circulating immunoglobulin	9/3159	19/18903	0.001857744	0.017772204	0.014005048	HPX/C4BPB/C4BPA/CR2/CR1L/SUSD4/FOXJ1/TREM2/TNF	9
BP	GO:0061615	glycolytic process through fructose-6-phosphate	9/3159	19/18903	0.001857744	0.017772204	0.014005048	PKM/PFKP/ENO2/HK2/GALK1/ENO1/HK1/ENO3/GCK	9
BP	GO:0070989	oxidative demethylation	9/3159	19/18903	0.001857744	0.017772204	0.014005048	CYP2C9/CYP2D6/CYP3A43/CYP3A4/ALKBH2/CYP2C8/CYP3A7/CYP1A2/CYP3A5	9
BP	GO:0072087	renal vesicle development	9/3159	19/18903	0.001857744	0.017772204	0.014005048	STAT1/SALL1/LIF/KIF26B/SIX2/SOX9/LHX1/FMN1/GREM1	9
BP	GO:1901569	fatty acid derivative catabolic process	9/3159	19/18903	0.001857744	0.017772204	0.014005048	CYP4F2/CYP4F3/CYP4A11/CYP4F12/NUDT7/CYP4F11/ACAT1/NUDT8/OXCT1	9
BP	GO:0060675	ureteric bud morphogenesis	21/3159	66/18903	0.001859748	0.017772204	0.014005048	FOXD1/LAMA5/SALL1/KIF26B/HS3ST3B1/HOXB7/TACSTD2/SIX2/SOX9/SHH/LHX1/FMN1/HS3ST3A1/NPNT/GATA3/SIX4/NOG/HNF1B/GLI3/HOXD11/GREM1	21
BP	GO:0072524	pyridine-containing compound metabolic process	24/3159	79/18903	0.001864826	0.017793306	0.014021677	HAAO/DCXR/ASPDH/PC/NADK2/PNPO/RBKS/ALDH1L1/FMO5/QPRT/AFMID/NUDT13/ACMSD/KMO/NAPRT/SHPK/G6PD/GCK/PDXP/FMO2/ALDH1L2/KYNU/PSAT1/NMNAT2	24
BP	GO:0008217	regulation of blood pressure	48/3159	191/18903	0.001892627	0.018008045	0.014190898	CYP4F2/ABAT/PPARA/REN/CYP4A11/CYP4F12/ADRB2/AR/SERPINF2/PTAFR/ATP1A1/ABCC9/CYBA/AGTR1/COL1A2/OXTR/SPX/KCNQ1/EMILIN2/SCNN1D/ADRA2B/ADRA1A/ENPEP/STK39/ADRA1B/ACE2/GCH1/ATP1A2/ADORA1/GNB3/PTPRO/GCGR/TACR3/NOS1/RENBP/MIR199A1/TNF/PTGS1/NPPB/CMA1/QRFP/AVPR1B/EMILIN1/KLK1/BRS3/ACSM3/UTS2/CTSG	48
BP	GO:0000280	nuclear division	105/3159	481/18903	0.001893139	0.018008045	0.014190898	CHMP4B/MAPRE1/PRAP1/ACTB/NCAPD2/FLNA/REEP4/KIF23/SPHK1/CHEK1/TRIP13/PSMC3IP/KIF11/LIF/SMARCD3/RAD54L/MOV10L1/DMRT1/DNMT3L/NCAPH/HASPIN/KIF18A/KIF18B/UBE2C/CKS2/TGFA/TACC3/CDC25B/KIF2C/CDC14B/ANLN/CENPF/TPX2/MAD2L1/TOP2A/PLK1/BUB1B/FANCD2/MYBL2/PRDM7/RACGAP1/DLGAP5/MKI67/P3H4/RAD51AP1/IL1B/KIFC1/CDC20/RAD51/CDCA8/CDCA2/TEX15/CCNB2/AURKB/SPIRE1/CENPK/CDC6/CENPE/ESCO2/IGF1/CYP26B1/CCNB1/NUF2/ACTL6B/…	105
BP	GO:0001841	neural tube formation	30/3159	106/18903	0.00191413	0.018164806	0.01431443	VASP/FZD1/MTHFD1/HIF1A/SOX4/FZD2/TEAD2/SPINT1/STIL/IFT57/CTHRC1/CECR2/VANGL2/SPINT2/TGFB2/TGFB1/TWIST1/OVOL2/GDF7/SFRP2/COBL/GRHL2/NOG/PTK7/SOX11/GRHL3/SALL4/BMP7/ST14/PRICKLE1	30
BP	GO:0003012	muscle system process	100/3159	455/18903	0.001915476	0.018164806	0.01431443	KLF15/GPER1/ABAT/PPARA/MLIP/TPM4/GAMT/SCN4A/FLNA/KCNJ8/ADRB2/SLC9A1/SORBS2/PTAFR/HCN4/ORMDL3/ADORA2B/ATP1A1/SPHK1/ABCC9/CACNB1/DSG2/SNTB1/CHRNE/CYBA/CASQ2/OXTR/FXYD1/SCN4B/DMD/MYOF/SPX/KCNQ1/ANXA6/CXCR4/ADRA2B/ATP8A2/GATM/MYOM1/IL1B/P2RX3/ADRA1A/TMEM38A/MYLK2/ERRFI1/SSPN/ADRA1B/SLC6A8/NMU/ENO1/ITGA2/STAC2/PDE5A/IGF1/TBX3/ACE2/G6PD/ALDOA/TNNT1/TMOD4/SLC8A3/SCN7A/VEGFB/SLN/MYBPC3/PRKAG3/DRD1/MYH14/…	100
BP	GO:0001657	ureteric bud development	28/3159	97/18903	0.001935266	0.01832446	0.014440243	CAT/FOXD1/LAMA5/SALL1/KIF26B/HS3ST3B1/HOXB7/TACSTD2/SIX2/SOX9/CER1/SHH/LHX1/FMN1/HS3ST3A1/EPCAM/NPNT/GATA3/SIX4/NOG/FOXC1/HNF1B/FOXJ1/GLI3/HOXD11/SLIT2/BMP7/GREM1	28
BP	GO:0099601	regulation of neurotransmitter receptor activity	20/3159	62/18903	0.001964293	0.018570953	0.014634487	IFNGR2/ADRB2/SHANK3/HOMER3/SRC/CCL2/LYNX1/PINK1/NLGN1/APP/NPTX1/CRHBP/NPTX2/NLGN3/NLGN2/NPTXR/SLC6A9/EPHB2/SHISA6/SHISA9	20
BP	GO:0072175	epithelial tube formation	37/3159	139/18903	0.002068109	0.019522695	0.01538449	VASP/FZD1/MTHFD1/HIF1A/SOX4/FZD2/TEAD2/SPINT1/STIL/IFT57/CTHRC1/CECR2/VANGL2/SPINT2/TGFB2/TGFB1/TWIST1/SOX9/PIK3CD/OVOL2/GDF7/SFRP2/COBL/GATA3/GRHL2/HES5/SIX4/NOG/PTK7/HNF1B/SOX11/GRHL3/SALL4/BMP7/ST14/GREM1/PRICKLE1	37
BP	GO:0050886	endocrine process	27/3159	93/18903	0.00210692	0.019858846	0.015649386	REN/NIBAN2/SERPINF2/FOXD1/CYBA/RAB11FIP5/AGTR1/TRPV6/OXTR/KCNQ1/IL1B/ENPEP/TBX3/SPP1/ACE2/TSPO/CRHBP/SELENOM/GATA3/CMA1/RAB11FIP1/C1QTNF3/AVPR1B/KISS1/CTSG/INHA/RETN	27
BP	GO:0031099	regeneration	48/3159	192/18903	0.002122216	0.019972663	0.015739078	RGN/PLG/PFKFB1/APOA5/SERPINA10/CPB2/F7/FLNA/BAAT/FZD7/APOA2/BAK1/ANXA3/IGF1R/TNC/UGT1A1/RUNX1/PTPRS/PTGFRN/CDK1/PRRX1/SPAAR/KLF5/IGF1/SPP1/TSPO/WNT10B/TYMS/IGFBP1/NEFL/ISL1/CCNA2/VTN/MMP2/MDK/MIR199A1/MYOD1/TNF/GLI3/NINJ2/MIR221/CAPN3/GAP43/MIR222/SOX2/NR0B2/APOA4/KLK6	48
BP	GO:0033344	cholesterol efflux	22/3159	71/18903	0.002144872	0.020124804	0.01585897	APOC1/APOA5/APOC2/ABCG5/APOC3/APOM/ABCG8/PON1/ABCA8/APOA1/CES1/RXRA/APOA2/ABCA5/APOE/APOB/TSKU/SHH/TREM2/PLTP/ABCA12/APOA4	22
BP	GO:2000379	positive regulation of reactive oxygen species metabolic process	22/3159	71/18903	0.002144872	0.020124804	0.01585897	DCXR/DHRS4/F2/CD36/SYK/CYBA/AGTR1/XDH/MTCO2P12/TGFB1/GSTP1/CBR1/DUOXA1/ACE2/TSPO/DUOXA2/ITGAM/ITGB2/AKR1C1/CD177/MMP8/GRIN1	22
BP	GO:0010720	positive regulation of cell development	71/3159	307/18903	0.002176077	0.020211415	0.015927222	GPER1/PROC/LIMK1/SLC9B2/UNC13D/NIBAN2/LRP8/FLNA/PLXNA1/HIF1A/APOA1/SHANK3/SPINT1/FBXO31/DBN1/SEMA4D/EFNA5/CRABP2/SHOX2/LIF/SMARCD3/FGA/FGB/FGG/TTBK1/BAIAP2/LIMS2/CXCR4/SERPINF1/IL1B/TGFB1/NTN1/XRCC2/NKX6-1/CUX2/CARMIL1/PDE5A/RAC3/SHH/CLCF1/ASPA/OTP/TSPO/OLFM4/L1CAM/TLR2/WDR62/NEFL/TRPC5/NEURL1/E2F1/HAS2/IL5/ZNF488/LPAR3/MDK/MYOD1/TNF/SERPINE2/ZNF365/FOXG1/SOX11/GLI3/EGR2/SLIT2/PLXNB3/RASSF10/MIR2…	71
BP	GO:0006735	NADH regeneration	8/3159	16/18903	0.002176915	0.020211415	0.015927222	PKM/PFKP/ENO2/HK2/ENO1/HK1/ENO3/GCK	8
BP	GO:0006828	manganese ion transport	8/3159	16/18903	0.002176915	0.020211415	0.015927222	TMEM165/SLC30A10/ATP2C2/SLC39A8/TRPM2/TRPC1/TRPC5/TRPC7	8
BP	GO:0030033	microvillus assembly	8/3159	16/18903	0.002176915	0.020211415	0.015927222	ESPN/FSCN1/EZR/FXYD5/KLF5/STK26/TNIK/MYO1A	8
BP	GO:0061621	canonical glycolysis	8/3159	16/18903	0.002176915	0.020211415	0.015927222	PKM/PFKP/ENO2/HK2/ENO1/HK1/ENO3/GCK	8
BP	GO:0061718	glucose catabolic process to pyruvate	8/3159	16/18903	0.002176915	0.020211415	0.015927222	PKM/PFKP/ENO2/HK2/ENO1/HK1/ENO3/GCK	8
BP	GO:2000696	regulation of epithelial cell differentiation involved in kidney development	8/3159	16/18903	0.002176915	0.020211415	0.015927222	PROM1/STAT1/PRKX/LIF/MMP9/CD24/LHX1/GATA3	8
BP	GO:0007431	salivary gland development	13/3159	34/18903	0.002201967	0.020352608	0.016038487	PLXNA1/LAMA5/SEMA3C/TGFB2/LAMA1/TGFB1/SHH/TGFB3/TFCP2L1/TNF/ESRP2/BMP7/EDA	13
BP	GO:0033238	regulation of cellular amine metabolic process	13/3159	34/18903	0.002201967	0.020352608	0.016038487	ALDH2/ABAT/BHMT/ACMSD/PAOX/NR1H4/SLC7A7/MAOB/ITGAM/DRD1/ITGB2/PRKN/TACR3	13
BP	GO:0042558	pteridine-containing compound metabolic process	13/3159	34/18903	0.002201967	0.020352608	0.016038487	QDPR/ALDH1L1/MTHFD1/FTCD/SLC46A1/SHMT1/MTHFS/FOLH1/GGH/GCH1/TYMS/ALDH1L2/PRKG2	13
BP	GO:0006692	prostanoid metabolic process	17/3159	50/18903	0.002224039	0.020495532	0.016151115	ACOX1/AKR1C4/CES2/GSTA1/PTGR1/CD74/PTGES/AKR1C2/IL1B/GSTP1/CBR1/ATP6V1B1/CYP2S1/AKR1C1/PTGS1/PLA2G4F/PLA2G4A	17
BP	GO:0006693	prostaglandin metabolic process	17/3159	50/18903	0.002224039	0.020495532	0.016151115	ACOX1/AKR1C4/CES2/GSTA1/PTGR1/CD74/PTGES/AKR1C2/IL1B/GSTP1/CBR1/ATP6V1B1/CYP2S1/AKR1C1/PTGS1/PLA2G4F/PLA2G4A	17
BP	GO:0006270	DNA replication initiation	14/3159	38/18903	0.002274789	0.020749454	0.016351214	MCIDAS/GMNC/MCM3/ORC6/MCM4/MCM6/ORC1/CDC45/TICRR/CDC6/MCM2/CCNE1/MCM10/CDT1	14
BP	GO:0021517	ventral spinal cord development	16/3159	46/18903	0.002274793	0.020749454	0.016351214	LRP8/SOX4/VSTM5/MNX1/SHH/OLIG3/LHX1/DAB1/VLDLR/ISL2/ISL1/GLI2/HOXC10/GLI3/DMRT3/LHX3	16
BP	GO:0006887	exocytosis	83/3159	369/18903	0.002274889	0.020749454	0.016351214	SEPTIN2/ADORA2A/UNC13D/TNFAIP2/SCRN1/CTBP2/LGALS9/PTAFR/CEACAM1/RAPGEF4/ADORA2B/SYK/ANXA3/FGA/SYNGR3/FGB/RAB11FIP5/TRPV6/RAB31/LIN7A/RAB25/FGG/BAIAP3/RAC2/CHRNA6/MICAL1/NLGN1/RAB26/APBA1/SEPTIN4/ADRA1A/SPI1/ANXA2/SNPH/KCNB1/SYT13/PIK3CD/IL4/SCIN/ANK1/SYT16/CORO1A/SNAP25/SV2A/SYT8/HCK/SLC4A8/ITGAM/DRD1/CRHBP/ITGB2/PCLO/VSNL1/SYT7/PRKN/LGI3/ADGRE2/CDK5R2/PFN2/RAB27B/CFTR/TPH1/CHRNA5/GRP/GCGR/RASGRP…	83
BP	GO:0048762	mesenchymal cell differentiation	60/3159	252/18903	0.002278728	0.020749454	0.016351214	FGFR1/FLNA/HIF1A/SPRED1/STAT1/TGFBR3L/SEMA4D/LAMA5/HPN/SEMA4A/PHLDB1/JAG1/COL1A1/FOXF2/RANBP3L/LOXL2/HMGA2/ANXA6/SPRED3/MARK1/SEMA3C/TGFB2/IL1B/WNT10A/TGFB1/PITX2/LRG1/S100A4/GLIPR2/TWIST1/SIX2/SOX9/BCL9L/IGF1/TBX3/SHH/TGFB3/CRB2/SEMA3E/OVOL2/SEMA3G/SEMA6A/SFRP2/ISL1/GATA3/FOXA2/NOG/HAS2/FOXC1/MDK/IL17RD/SOX11/MSX2/MIR221/BMP7/TMEM100/MIR222/PDPN/GREM1/BAMBI	60
BP	GO:0021510	spinal cord development	28/3159	98/18903	0.002285004	0.020749454	0.016351214	LRP8/SOX4/VSTM5/MPST/MNX1/SRD5A1/SHH/OLIG3/LHX1/DAB1/VLDLR/ACTL6B/ISL2/PLXDC1/GDF7/NEFL/ISL1/GLI2/HOXB8/NOG/LHX5/HOXC10/SOX11/GLI3/NEUROG3/DMRT3/RFX4/LHX3	28
BP	GO:0072163	mesonephric epithelium development	28/3159	98/18903	0.002285004	0.020749454	0.016351214	CAT/FOXD1/LAMA5/SALL1/KIF26B/HS3ST3B1/HOXB7/TACSTD2/SIX2/SOX9/CER1/SHH/LHX1/FMN1/HS3ST3A1/EPCAM/NPNT/GATA3/SIX4/NOG/FOXC1/HNF1B/FOXJ1/GLI3/HOXD11/SLIT2/BMP7/GREM1	28
BP	GO:0072164	mesonephric tubule development	28/3159	98/18903	0.002285004	0.020749454	0.016351214	CAT/FOXD1/LAMA5/SALL1/KIF26B/HS3ST3B1/HOXB7/TACSTD2/SIX2/SOX9/CER1/SHH/LHX1/FMN1/HS3ST3A1/EPCAM/NPNT/GATA3/SIX4/NOG/FOXC1/HNF1B/FOXJ1/GLI3/HOXD11/SLIT2/BMP7/GREM1	28
BP	GO:0008360	regulation of cell shape	40/3159	154/18903	0.002287163	0.020749454	0.016351214	PALMD/F2/PLXNA1/GAS2/FGD6/EZR/SEMA4D/FMNL2/HPN/SEMA4A/FBLIM1/ITGA7/CDC42EP1/BAIAP2/RAC2/FGD3/CCL2/PLEKHO1/RHOBTB3/FMNL1/RAC3/LPAR1/CORO1A/ALDOA/SEMA3E/HCK/RND1/ITGB2/MYH14/MYO10/CCL7/FAM171A1/CCL24/PLXNB3/ATP10A/RHOH/SLC26A5/PDPN/ERMN/BAMBI	40
BP	GO:0045834	positive regulation of lipid metabolic process	40/3159	154/18903	0.002287163	0.020749454	0.016351214	RGN/APOC1/APOA5/APOC2/ABHD6/F2/PPARA/POR/MLYCD/CYP7A1/MLXIPL/ANGPTL3/AADAC/ENPP7/APOA1/DGAT2/PLIN5/CES1/IRS1/GPLD1/APOA2/APOE/HULC/IGF1R/CD74/NR1H4/SRC/HSD17B13/FABP1/IL1B/TGFB1/TWIST1/RAB38/ADORA1/FGF21/ZBTB20/TNF/PPARGC1A/HTR2A/APOA4	40
BP	GO:0070613	regulation of protein processing	21/3159	67/18903	0.00228909	0.020749454	0.016351214	F12/CPB2/KLKB1/MMP14/PLAUR/ADAM8/SERPINF2/MELTF/HPN/CLEC3B/PLAU/SRC/ANGPTL8/ANXA2/RUNX1/PRNP/ENO1/LDLRAD3/SERPINE2/ASTL/RFX4	21
BP	GO:0072171	mesonephric tubule morphogenesis	21/3159	67/18903	0.00228909	0.020749454	0.016351214	FOXD1/LAMA5/SALL1/KIF26B/HS3ST3B1/HOXB7/TACSTD2/SIX2/SOX9/SHH/LHX1/FMN1/HS3ST3A1/NPNT/GATA3/SIX4/NOG/HNF1B/GLI3/HOXD11/GREM1	21
BP	GO:0044786	cell cycle DNA replication	15/3159	42/18903	0.002295086	0.020749454	0.016351214	MCM3/FEN1/MCM4/MCM6/BLM/NUGGC/GINS1/RAD51/CDC7/CDC45/MCM2/E2F7/CDT1/E2F8/AICDA	15
BP	GO:0071604	transforming growth factor beta production	15/3159	42/18903	0.002295086	0.020749454	0.016351214	HIF1A/SERPINF2/LGALS9/ITGB8/ITGAV/COL3A1/TGFB2/TSKU/CD24/CDH3/ITGB6/LAPTM4B/LTBP1/LUM/FERMT1	15
BP	GO:0030856	regulation of epithelial cell differentiation	42/3159	164/18903	0.002407386	0.021701466	0.017101429	PROC/PROM1/SPRED1/STAT1/ESRP1/CEACAM1/PRKX/LIF/JAG1/MMP9/MYCL/XDH/SPRED3/IL1B/FST/ERRFI1/NKX6-1/SIX2/SOX9/CD24/TBX3/LHX1/OVOL2/WNT10B/KLF7/GATA3/GRHL2/HES5/FOXC1/FOXJ1/TNF/ABCA12/PRLR/ATOH8/MSX2/FOXN1/BMP7/ETV4/ZBED2/TMEM100/ATOH1/AJAP1	42
BP	GO:0061572	actin filament bundle organization	42/3159	164/18903	0.002407386	0.021701466	0.017101429	ACTG1/MTSS1/LIMK1/ESPN/FLNA/APOA1/SHANK3/SLC9A1/FSCN1/SERPINF2/MARCKS/EZR/FHDC1/SHROOM1/MET/CGNL1/SRC/BAIAP2/MICAL1/FAM107A/TACSTD2/PIK3R1/SPIRE1/CARMIL1/LPAR1/TGFB3/LIMCH1/DPYSL3/USH1C/PTGER4/FRMD7/PRKN/PFN2/PDXP/FSCN2/FAM171A1/RFLNA/ADD2/BAIAP2L2/ARHGEF10/EPHA1/PFN3	42
BP	GO:0006787	porphyrin-containing compound catabolic process	7/3159	13/18903	0.002427762	0.021726301	0.017120999	SLCO1B1/ABCC1/ABCC2/SLCO2B1/AMBP/UGT1A4/UGT1A1	7
BP	GO:0033015	tetrapyrrole catabolic process	7/3159	13/18903	0.002427762	0.021726301	0.017120999	SLCO1B1/ABCC1/ABCC2/SLCO2B1/AMBP/UGT1A4/UGT1A1	7
BP	GO:0045741	positive regulation of epidermal growth factor-activated receptor activity	7/3159	13/18903	0.002427762	0.021726301	0.017120999	ADAM17/TGFA/NCF1/ADORA1/NEURL1/ADRA2A/AREG	7
BP	GO:0070486	leukocyte aggregation	7/3159	13/18903	0.002427762	0.021726301	0.017120999	SEMA4D/RAC2/IL1B/CD44/HAS2/BMP7/S100A9	7
BP	GO:0014065	phosphatidylinositol 3-kinase signaling	38/3159	145/18903	0.002448933	0.021726301	0.017120999	GPER1/F2/CAT/CEP55/FGFR1/IRS1/CEACAM1/SEMA4D/FBXL2/IGF1R/UNC5B/TYRO3/PTPN13/SRC/NEDD4/TGFB2/PLGLB1/PIK3R1/TWIST1/ROR1/SOX9/IGF1/PIK3CD/SEMA3E/PLGLB2/IL18/MYO16/NCF1/PIK3C2G/OSM/GATA3/RASGRP1/TREM2/NYAP2/TNF/SERPINE2/ROR2/HTR2A	38
BP	GO:0017157	regulation of exocytosis	52/3159	213/18903	0.002466129	0.021726301	0.017120999	SEPTIN2/ADORA2A/UNC13D/LGALS9/PTAFR/CEACAM1/RAPGEF4/ADORA2B/SYK/FGA/FGB/TRPV6/FGG/BAIAP3/RAC2/CHRNA6/MICAL1/NLGN1/RAB26/APBA1/SEPTIN4/ADRA1A/SPI1/ANXA2/KCNB1/SYT13/IL4/SYT8/SLC4A8/ITGAM/DRD1/ITGB2/PCLO/VSNL1/SYT7/PRKN/LGI3/ADGRE2/CDK5R2/PFN2/RAB27B/CFTR/CHRNA5/SYT15/CACNA1G/CD177/SYN1/APBA2/ADRA2A/BLK/HTR2A/CADPS	52
BP	GO:0002361	CD4-positive, CD25-positive, alpha-beta regulatory T cell differentiation	6/3159	10/18903	0.002466191	0.021726301	0.017120999	LGALS9/HLA-DRA/HLA-DRB1/TOX/IL2RG/FUT7	6
BP	GO:0006707	cholesterol catabolic process	6/3159	10/18903	0.002466191	0.021726301	0.017120999	CYP27A1/CYP7A1/AKR1D1/APOE/CYP39A1/CYP46A1	6
BP	GO:0016127	sterol catabolic process	6/3159	10/18903	0.002466191	0.021726301	0.017120999	CYP27A1/CYP7A1/AKR1D1/APOE/CYP39A1/CYP46A1	6
BP	GO:0030450	regulation of complement activation, classical pathway	6/3159	10/18903	0.002466191	0.021726301	0.017120999	C4BPB/C4BPA/CR2/CR1L/SUSD4/TREM2	6
BP	GO:0042135	neurotransmitter catabolic process	6/3159	10/18903	0.002466191	0.021726301	0.017120999	ALDH5A1/ABAT/HNMT/MAOA/MAOB/BCHE	6
BP	GO:0051006	positive regulation of lipoprotein lipase activity	6/3159	10/18903	0.002466191	0.021726301	0.017120999	APOA5/APOC2/APOA1/APOH/GPIHBP1/APOA4	6
BP	GO:0070327	thyroid hormone transport	6/3159	10/18903	0.002466191	0.021726301	0.017120999	SLCO1B1/TTR/CRYM/SLC16A2/SERPINA7/SLC16A10	6
BP	GO:0070472	regulation of uterine smooth muscle contraction	6/3159	10/18903	0.002466191	0.021726301	0.017120999	GPER1/ABAT/OXTR/ADRA2B/TACR3/ADRA2A	6
BP	GO:0098976	excitatory chemical synaptic transmission	6/3159	10/18903	0.002466191	0.021726301	0.017120999	GRIN2A/GRIN2D/PVALB/GRIN1/PDLIM4/SHISA6	6
BP	GO:1902224	ketone body metabolic process	6/3159	10/18903	0.002466191	0.021726301	0.017120999	SLC27A5/HMGCL/HMGCS2/ACSS3/ACAT1/OXCT1	6
BP	GO:0071805	potassium ion transmembrane transport	54/3159	223/18903	0.002492518	0.021906417	0.017262936	CD63/FLNA/KCNJ8/ATP1B3/SLC9A1/WNK3/HCN4/ATP1A1/ABCC9/KCNH3/HPN/CASQ2/WNK2/KCNQ1/SLC9A5/NEDD4/TMEM38A/PRNP/STK39/KCNB1/SLC9A4/KEL/SNAP25/KCNG3/KCNG1/KCNMB4/ATP1A2/KCNQ3/RGS4/SLC9C1/GRP/AKAP6/SLC12A1/KCND2/KCNN4/NOS1AP/SLC24A3/KCNJ4/KCNS1/SLC9C2/TREM2/KCNK5/KCNU1/KCNS3/KCNT1/LRRC52/KCNJ16/SLC24A4/SLC12A8/KCNH2/ATP12A/KCNE1/SLC9A2/KCNF1	54
BP	GO:1900542	regulation of purine nucleotide metabolic process	27/3159	94/18903	0.0024937	0.021906417	0.017262936	TMSB4X/PPARA/MLXIPL/GPD1/HIF1A/FBP1/PDK4/ADORA2B/PDK2/SLC2A6/PINK1/APP/MTCO2P12/NCS1/ENO1/IGF1/IL4/AK4/TSPO/NUPR1/GCK/HPCA/NOS1/ZBTB20/TREM2/PPARGC1A/HTR2A	27
BP	GO:0048771	tissue remodeling	45/3159	179/18903	0.00255124	0.022380183	0.017636278	SPP2/PLG/ARG1/LEPR/HRG/FLNA/ADRB2/HIF1A/MMP14/TF/ADAM8/UBASH3B/IL20RA/CEACAM1/PDK4/SYK/BAK1/LIF/JAG1/CTHRC1/LRRK1/CLDN18/DBH/SRC/SEMA3C/IAPP/P3H4/TGFB1/RUNX1/THBS4/SPP1/TGFB3/TIMP1/IL18/SYT7/TPH1/MMP2/FOXC1/TNFRSF11A/EFNA2/MDK/MIR199A1/TNFRSF11B/GREM1/CBS	45
BP	GO:0007566	embryo implantation	19/3159	59/18903	0.002573518	0.022511932	0.017740101	A1CF/DDR1/ITGB4/LIF/TEAD4/MMP9/SYDE1/ARHGDIB/IL1B/SPP1/TIMP1/HMX3/TRO/FBLN1/ACVR1C/MMP2/PRLR/FUT7/SCGB1A1	19
BP	GO:0061098	positive regulation of protein tyrosine kinase activity	19/3159	59/18903	0.002573518	0.022511932	0.017740101	LRP8/DLG3/ADAM17/GPRC5B/TGFA/SRC/AFAP1L2/ADRA1A/PRNP/CD24/ALKAL1/NCF1/ADORA1/FCGR1A/NEURL1/ALKAL2/ADRA2A/AREG/GREM1	19
BP	GO:0010565	regulation of cellular ketone metabolic process	36/3159	136/18903	0.002610445	0.022749279	0.017927138	RGN/APOC1/APOA5/APOC2/PPARA/APOC3/MLYCD/ETFBKMT/CYP7A1/MLXIPL/ABCB11/FMO4/BHMT/APOA1/DGAT2/PLIN5/CES1/INSIG1/IRS1/CEACAM1/PDK4/ACMSD/PDK2/ACACB/CD74/NR1H4/SLC7A7/ACADL/FABP1/IL1B/TWIST1/SOX9/FMO2/PPARGC1A/MIR548P/APOA4	36
BP	GO:0071333	cellular response to glucose stimulus	36/3159	136/18903	0.002610445	0.022749279	0.017927138	PCK2/GPER1/CYP7A1/MLXIPL/CPB2/SLC9B2/PCK1/HIF1A/SOX4/GCLC/GPLD1/EFNA5/CYBA/RAB11FIP5/IGF1R/HLA-DRB1/NR1H4/BAIAP3/SERPINF1/ICAM1/NPTX1/KCNB1/NCF1/VSNL1/KLF7/CFTR/FGF21/OXCT1/FOXA2/GPR27/ZBTB20/TREM2/ABCA12/CMA1/EPHA5/ADRA2A	36
BP	GO:0021700	developmental maturation	70/3159	304/18903	0.002611655	0.022749279	0.017927138	ANG/REN/CD63/B4GALT5/HIF1A/NFIA/YWHAZ/SEMA4D/EBP/ROPN1B/CLSTN1/TRIP13/ZBTB16/FGG/CDC25B/BAIAP3/SLC26A8/SIX3/NLGN1/ANGPTL8/TGFB2/APP/CDC20/AGRN/CEBPA/SYBU/IQCF1/KCNB1/NKX6-1/TDRD15/IGF1/RAC3/G6PD/CDH3/ADAMTS12/ACTL6B/TFCP2L1/WNT10B/RAB38/TYMS/BCL11A/RUNX2/RND1/NEFL/TDRD5/CDK5R2/CFTR/GATA3/NEURL1/KIF14/HES5/SEMG1/HOXB13/MMP2/INSL3/TCP11/XYLT1/MSX2/SLC24A4/RFLNA/SEZ6L2/RYR1/SLC26A3/GREM1/CNGB1/LGI4/…	70
BP	GO:0006760	folic acid-containing compound metabolic process	11/3159	27/18903	0.002649211	0.023044049	0.018159426	ALDH1L1/MTHFD1/FTCD/SLC46A1/SHMT1/MTHFS/FOLH1/GGH/GCH1/TYMS/ALDH1L2	11
BP	GO:0051017	actin filament bundle assembly	41/3159	160/18903	0.002659166	0.023098246	0.018202135	ACTG1/MTSS1/LIMK1/ESPN/FLNA/APOA1/SHANK3/SLC9A1/FSCN1/SERPINF2/MARCKS/EZR/FHDC1/SHROOM1/MET/CGNL1/SRC/BAIAP2/MICAL1/FAM107A/TACSTD2/PIK3R1/SPIRE1/CARMIL1/LPAR1/TGFB3/LIMCH1/DPYSL3/USH1C/PTGER4/FRMD7/PRKN/PFN2/PDXP/FSCN2/FAM171A1/ADD2/BAIAP2L2/ARHGEF10/EPHA1/PFN3	41
BP	GO:0006140	regulation of nucleotide metabolic process	28/3159	99/18903	0.002687365	0.023310541	0.018369429	TMSB4X/PPARA/MLXIPL/GPD1/HIF1A/FBP1/PDK4/ADORA2B/ACMSD/PDK2/SLC2A6/PINK1/APP/MTCO2P12/NCS1/ENO1/IGF1/IL4/AK4/TSPO/NUPR1/GCK/HPCA/NOS1/ZBTB20/TREM2/PPARGC1A/HTR2A	28
BP	GO:0010639	negative regulation of organelle organization	82/3159	366/18903	0.0026983	0.023372701	0.018418414	CHMP4B/MAPRE1/PRAP1/TMSB4X/TMSB10/SLC25A6/BOK/HDAC6/SHANK3/BNIP3/ACAA2/FHOD3/GCLC/CHEK1/ODF2L/TRIP13/INPP5J/BAK1/LIF/ARHGEF2/MPV17L/DMRT1/HASPIN/LIMK2/MET/CGNL1/SRC/CENPF/TPX2/MAD2L1/TOP2A/PLK1/BMERB1/PLEKHH2/BUB1B/PINK1/IAPP/CDC20/C11orf65/CDCA8/TACSTD2/AURKB/CRACD/CAPG/PIK3R1/KIF24/CARMIL1/IGF1/MCM2/SCIN/CCNB1/NUF2/CORO1A/PIF1/TSPO/TMSB15B/TMOD4/BUB1/NDC80/FRMD7/CDT1/BIRC5/PRKN/PFN2/SPC25/ZWINT…	82
BP	GO:0000070	mitotic sister chromatid segregation	50/3159	204/18903	0.002704234	0.023373969	0.018419413	CHMP4B/MAPRE1/PRAP1/ACTB/NCAPD2/KIF23/TRIP13/KIF11/SMARCD3/NCAPH/HASPIN/KIF18A/KIF18B/UBE2C/TACC3/KIF2C/CENPF/MAD2L1/PLK1/BUB1B/RACGAP1/DLGAP5/KIFC1/CDC20/CDCA8/AURKB/CENPK/CDC6/CENPE/ESCO2/CCNB1/NUF2/ACTL6B/BUB1/CDCA5/NCAPG/SMC4/NDC80/KIF4A/CDT1/BIRC5/SPC25/ZWINT/PTTG1/KIF14/DPF1/NEK2/TTK/ESPL1/DPF3	50
BP	GO:0055078	sodium ion homeostasis	18/3159	55/18903	0.002705983	0.023373969	0.018419413	CYP4F2/CYP4A11/CYP4F12/ADORA2A/ATP1B3/SLC9A1/ATP1A1/AGTR1/SPX/SCNN1D/SCN7A/ATP1A2/ADORA1/ATP6V1B1/SLC12A1/NPPB/TMPRSS3/ATP12A	18
BP	GO:0046364	monosaccharide biosynthetic process	26/3159	90/18903	0.002718964	0.02345343	0.01848203	RGN/PCK2/MST1/RBP4/PC/PFKFB1/PPARA/GPT/LEPR/SLC25A13/SLC25A10/PCK1/SORD/GPD1/G6PC3/DGAT2/FBP1/ENO2/GNMT/PDK2/G6PD/SDS/GCK/G6PC2/C1QTNF3/PPARGC1A	26
BP	GO:0042446	hormone biosynthetic process	21/3159	68/18903	0.002799167	0.02411171	0.019000775	HSD17B6/POR/HSD17B8/DIO1/HIF1A/FDX1/SRD5A2/ATP1A1/IGF1R/HSD17B7/DUOX1/CYP17A1/SRD5A1/DUOX2/DHCR7/TSPO/CYP11A1/HSD17B2/AANAT/TG/LHB	21
BP	GO:0060688	regulation of morphogenesis of a branching structure	17/3159	51/18903	0.002824636	0.024297357	0.019147071	AR/SHOX2/HOXB7/TACSTD2/SIX2/SOX9/SHH/ESR1/LHX1/BCL11A/SIX4/NOG/MDK/SULF1/TNF/BMP7/GREM1	17
BP	GO:0072525	pyridine-containing compound biosynthetic process	12/3159	31/18903	0.002860643	0.024573002	0.019364288	HAAO/ASPDH/NADK2/PNPO/QPRT/AFMID/ACMSD/KMO/NAPRT/KYNU/PSAT1/NMNAT2	12
BP	GO:0031998	regulation of fatty acid beta-oxidation	9/3159	20/18903	0.002880829	0.024576204	0.019366812	PPARA/MLYCD/ETFBKMT/ABCB11/PLIN5/IRS1/ACACB/FABP1/TWIST1	9
BP	GO:0033762	response to glucagon	9/3159	20/18903	0.002880829	0.024576204	0.019366812	CDO1/PFKFB1/ARG1/CPS1/HMGCS2/ASS1/CCNA2/FGF21/GCGR	9
BP	GO:0042359	vitamin D metabolic process	9/3159	20/18903	0.002880829	0.024576204	0.019366812	CYP27A1/CYP3A4/UGT1A4/UGT1A3/CYP1A1/CYP24A1/CYP11A1/TNF/GC	9
BP	GO:0060749	mammary gland alveolus development	9/3159	20/18903	0.002880829	0.024576204	0.019366812	HIF1A/AR/DDR1/TGFA/ESR1/TPH1/TNFRSF11A/PRLR/AREG	9
BP	GO:0061377	mammary gland lobule development	9/3159	20/18903	0.002880829	0.024576204	0.019366812	HIF1A/AR/DDR1/TGFA/ESR1/TPH1/TNFRSF11A/PRLR/AREG	9
BP	GO:0046470	phosphatidylcholine metabolic process	23/3159	77/18903	0.002921255	0.024886846	0.019611607	APOC1/APOA5/LPCAT4/PON1/APOA1/CHPT1/MBOAT2/PEMT/GPLD1/APOA2/LPCAT1/LIPC/SLC44A2/LCAT/CDS1/RAB38/PNPLA7/SLC44A3/PCYT1B/PLA2G2C/PLA2G4A/SLC44A4/APOA4	23
BP	GO:0030212	hyaluronan metabolic process	13/3159	35/18903	0.002974164	0.025281369	0.019922503	ITIH3/HYAL1/ITIH1/ITIH4/TNFAIP6/ITIH5/ITIH2/HYAL4/IL1B/TGFB1/CD44/STAB2/HAS2	13
BP	GO:0008608	attachment of spindle microtubules to kinetochore	15/3159	43/18903	0.002987946	0.025281369	0.019922503	MAPRE1/RCC2/ECT2/KIF2C/RACGAP1/CDCA8/AURKB/CENPE/CCNB1/NUF2/NDC80/CDT1/BIRC5/SPC25/NEK2	15
BP	GO:0042491	inner ear auditory receptor cell differentiation	15/3159	43/18903	0.002987946	0.025281369	0.019922503	CDH23/ESRP1/USH2A/JAG1/MYCL/KCNQ1/MCOLN3/USH1C/MYO7A/TMC1/HES5/FGF20/CLRN2/LHFPL5/ATOH1	15
BP	GO:0045687	positive regulation of glial cell differentiation	15/3159	43/18903	0.002987946	0.025281369	0.019922503	SPINT1/LIF/TTBK1/CXCR4/TGFB1/NKX6-1/SHH/CLCF1/ASPA/TLR2/ZNF488/MDK/SERPINE2/ZNF365/EGR2	15
BP	GO:1900371	regulation of purine nucleotide biosynthetic process	15/3159	43/18903	0.002987946	0.025281369	0.019922503	TMSB4X/PPARA/PDK4/ADORA2B/PDK2/PINK1/MTCO2P12/NCS1/ENO1/IL4/AK4/HPCA/NOS1/TREM2/PPARGC1A	15
BP	GO:0009595	detection of biotic stimulus	14/3159	39/18903	0.00301048	0.025368205	0.019990932	PGLYRP2/HLA-B/HLA-A/HLA-DRB1/DMBT1/PGLYRP4/PGLYRP3/TSPO/TLR2/TREM2/FAP/LBP/CLEC6A/SSC5D	14
BP	GO:0045922	negative regulation of fatty acid metabolic process	14/3159	39/18903	0.00301048	0.025368205	0.019990932	APOC1/APOC3/ETFBKMT/CYP7A1/FMO4/DGAT2/PLIN5/INSIG1/CEACAM1/ACACB/ACADL/SOX9/FMO2/MIR548P	14
BP	GO:0071634	regulation of transforming growth factor beta production	14/3159	39/18903	0.00301048	0.025368205	0.019990932	HIF1A/SERPINF2/LGALS9/ITGB8/ITGAV/TGFB2/TSKU/CD24/CDH3/ITGB6/LAPTM4B/LTBP1/LUM/FERMT1	14
BP	GO:0061035	regulation of cartilage development	22/3159	73/18903	0.003155972	0.026558126	0.020928627	POR/SOX5/MBOAT2/SHOX2/ZBTB16/LOXL2/PTHLH/NKX3-2/SIX2/SOX9/SCIN/ADAMTS12/RUNX2/CHADL/NOG/MDK/GLI3/WNT9A/PRKG2/RFLNA/BMPR1B/GREM1	22
BP	GO:0033866	nucleoside bisphosphate biosynthetic process	19/3159	60/18903	0.003185989	0.026702031	0.021042029	PANK1/MLYCD/GCDH/SLC26A1/ACSL6/ACSL1/PPT1/PDK4/PDK2/ACAT1/ACACB/ELOVL7/ACSL5/ACSS2/ACSS1/PAPSS2/ELOVL2/ELOVL6/HACD1	19
BP	GO:0034030	ribonucleoside bisphosphate biosynthetic process	19/3159	60/18903	0.003185989	0.026702031	0.021042029	PANK1/MLYCD/GCDH/SLC26A1/ACSL6/ACSL1/PPT1/PDK4/PDK2/ACAT1/ACACB/ELOVL7/ACSL5/ACSS2/ACSS1/PAPSS2/ELOVL2/ELOVL6/HACD1	19
BP	GO:0034033	purine nucleoside bisphosphate biosynthetic process	19/3159	60/18903	0.003185989	0.026702031	0.021042029	PANK1/MLYCD/GCDH/SLC26A1/ACSL6/ACSL1/PPT1/PDK4/PDK2/ACAT1/ACACB/ELOVL7/ACSL5/ACSS2/ACSS1/PAPSS2/ELOVL2/ELOVL6/HACD1	19
BP	GO:0002685	regulation of leukocyte migration	55/3159	231/18903	0.003373954	0.028194484	0.022218128	FUT4/F7/MMP14/RARRES2/ADAM8/TNFAIP6/LGALS9/PTAFR/DPP4/IL6R/ADAM17/GCSAM/CD74/RAC2/CCL2/ICAM1/APP/VEGFD/LGALS3/SPI1/GCNT1/STK39/CHST2/PIK3R1/ITGA2/THBS4/IL4/CORO1A/CXCL8/VEGFB/CSF1/PTGER4/PYCARD/NBL1/MADCAM1/ADORA1/CHST4/TRPV4/CCL7/MDK/TREM2/TNF/CCL24/SLIT2/LBP/RHOH/SELE/IL12A/MMP28/EMILIN1/PADI2/TNFRSF18/GREM1/FUT7/C5AR2	55
BP	GO:0014850	response to muscle activity	10/3159	24/18903	0.003386793	0.028194484	0.022218128	ABCG5/ABCG8/HIF1A/SRD5A1/ITGA2/METRNL/FNDC5/PRKAG3/CAPN3/PPARGC1A	10
BP	GO:0032528	microvillus organization	10/3159	24/18903	0.003386793	0.028194484	0.022218128	ESPN/FSCN1/CDHR5/EZR/FXYD5/KLF5/USH1C/STK26/TNIK/MYO1A	10
BP	GO:0060706	cell differentiation involved in embryonic placenta development	10/3159	24/18903	0.003386793	0.028194484	0.022218128	PLG/LIF/PLK4/KRT19/SPINT2/MDFI/E2F7/GRHL2/E2F8/ST14	10
BP	GO:0090208	positive regulation of triglyceride metabolic process	10/3159	24/18903	0.003386793	0.028194484	0.022218128	RGN/APOA5/APOC2/AADAC/APOA1/DGAT2/PLIN5/GPLD1/FGF21/APOA4	10
BP	GO:0071331	cellular response to hexose stimulus	36/3159	138/18903	0.003398903	0.028257372	0.022267686	PCK2/GPER1/CYP7A1/MLXIPL/CPB2/SLC9B2/PCK1/HIF1A/SOX4/GCLC/GPLD1/EFNA5/CYBA/RAB11FIP5/IGF1R/HLA-DRB1/NR1H4/BAIAP3/SERPINF1/ICAM1/NPTX1/KCNB1/NCF1/VSNL1/KLF7/CFTR/FGF21/OXCT1/FOXA2/GPR27/ZBTB20/TREM2/ABCA12/CMA1/EPHA5/ADRA2A	36
BP	GO:0007178	transmembrane receptor protein serine/threonine kinase signaling pathway	86/3159	390/18903	0.003450174	0.028645217	0.022573319	NCEH1/HJV/TMEM53/PPARA/FZD1/ITGA3/TF/PMEPA1/INHBC/TMPRSS6/SPRED1/SINHCAF/TNFAIP6/VEPH1/TGFBR3L/HNF4A/CHST11/FOXD1/ADAM17/FUT8/ITGB8/ADAM9/SFRP5/VIM/FBN2/DMRT1/PBLD/COL1A2/COL3A1/SRC/SORL1/SPRED3/TGFB2/TDGF1/GREM2/SPI1/SLC39A5/FST/TGFB1/LRG1/PCSK6/BMP8A/HTRA3/CER1/BCL9L/SHH/ONECUT2/ITGB6/TGFB3/CRB2/OVOL2/RUNX2/GDF7/NBL1/FMOD/SFRP2/NPNT/SLC2A10/HES5/FSTL1/ACVR1C/SCUBE3/LTBP1/NOG/TTK/FSTL3/IL17RD/SP…	86
BP	GO:0140115	export across plasma membrane	23/3159	78/18903	0.00349969	0.028980062	0.022837188	SLC47A1/ABCC1/ATP1B3/SLC17A3/SLC9A1/ABCG2/ATP1A1/FXYD1/SLC47A2/KCNQ1/SLC22A18/ATP7B/KCNB1/SLC22A2/PDZK1/ATP1A2/ABCB1/KCNK5/SLC24A4/ABCC4/KCNH2/ATP12A/KCNE1	23
BP	GO:0036005	response to macrophage colony-stimulating factor	8/3159	17/18903	0.003513868	0.028980062	0.022837188	DOK1/SPP1/MST1R/TLR2/PDE2A/CSF1/TREM2/TNF	8
BP	GO:0042481	regulation of odontogenesis	8/3159	17/18903	0.003513868	0.028980062	0.022837188	WNT10A/SHH/APCDD1/CSF1/RUNX2/PAX9/DMRT3/TNFRSF11B	8
BP	GO:0070206	protein trimerization	8/3159	17/18903	0.003513868	0.028980062	0.022837188	CLYBL/SLC1A2/SLC1A5/STEAP4/COL1A2/CD74/ALOX5AP/P2RX3	8
BP	GO:1990822	basic amino acid transmembrane transport	8/3159	17/18903	0.003513868	0.028980062	0.022837188	SLC47A1/SLC25A15/SLC7A1/SLC66A1L/SLC7A7/SLC22A2/SLC7A2/SLC7A3	8
BP	GO:0006940	regulation of smooth muscle contraction	20/3159	65/18903	0.003655462	0.030107806	0.023725885	GPER1/ABAT/ADRB2/PTAFR/ORMDL3/ADORA2B/SPHK1/OXTR/SPX/ADRA2B/ADRA1A/NMU/ITGA2/ATP1A2/CHRM3/ADORA1/NPNT/RGS2/TACR3/ADRA2A	20
BP	GO:0051259	protein complex oligomerization	58/3159	247/18903	0.003686772	0.030307877	0.023883547	KCTD21/MAT1A/VASP/UPB1/CLYBL/ECT2/HSD17B8/CTH/SLC1A2/ACOT13/AQP11/BOK/SLC9A1/VSTM5/GNMT/SHMT1/CARD11/SLC1A5/STEAP4/GLS/TRPV5/ACACB/COL1A2/HLA-DRB1/CD74/TRPM1/ALOX5AP/CARD9/POLQ/ALAD/BLM/MPP2/TRPM3/P2RX3/PRNP/KCNB1/KCTD17/NLRP6/ALDOA/KCNG3/CALHM3/TRPM2/C9/PYCARD/KCTD8/KCNG1/KCND2/MIP/KCNS1/KCNS3/CALHM1/COMP/RYR1/GBP5/TDO2/PRPH2/GRIN1/KCNF1	58
BP	GO:0022408	negative regulation of cell-cell adhesion	49/3159	202/18903	0.003689527	0.030307877	0.023883547	PLG/ARG1/ABAT/PPARA/ADORA2A/APOA1/UBASH3B/LGALS9/TNFRSF21/CEACAM1/JAG1/PELI1/HLA-DRB1/FGG/IFNB1/ASS1/CD74/VTCN1/SPINT2/IL4I1/FXYD5/LGALS3/LAPTM5/SPI1/TGFB1/RUNX1/PRNP/IL1RN/NRARP/JAK3/FGL1/PDE5A/SHH/IL4/EPCAM/TRPV4/MDK/FOXJ1/SERPINE2/ABCA12/GLI3/IFNL1/B4GALNT2/MIR221/CD80/MIR222/IL2RA/CTSG/SCGB1A1	49
BP	GO:1990748	cellular detoxification	31/3159	115/18903	0.003703192	0.030379892	0.023940297	MGST2/ADH4/HP/APOM/PRXL2A/CAT/GSTA1/MTARC1/GPX8/CD36/MTARC2/GSTZ1/ABCG2/ALDH1A1/GPX3/APOE/MGST1/PTGES/ALOX5AP/FABP1/DUOX1/ALB/GSTP1/DUOX2/GCH1/PXDNL/PTGS1/BMP7/NXN/S100A9/APOA4	31
BP	GO:0002675	positive regulation of acute inflammatory response	11/3159	28/18903	0.003712519	0.030387084	0.023945965	ADAM8/OSMR/ALOX5AP/IL1B/CREB3L3/OSM/FCGR1A/C2CD4A/TNFRSF11A/TNF/FFAR2	11
BP	GO:0046850	regulation of bone remodeling	16/3159	48/18903	0.003713868	0.030387084	0.023945965	LEPR/TF/ADAM8/UBASH3B/IL20RA/PDK4/SYK/CLDN18/SRC/IAPP/SPP1/SYT7/TNFRSF11A/MDK/TNFRSF11B/GREM1	16
BP	GO:0007492	endoderm development	24/3159	83/18903	0.003827584	0.031276257	0.024646661	MMP14/LAMB1/DUSP4/ITGA5/ITGAV/ITGA7/MMP9/HMGA2/COL5A1/LHX1/COL4A2/COL11A1/ITGB2/VTN/PAX9/NOG/MMP2/COL12A1/HNF1B/COL6A1/HOXC11/MMP8/SOX2/MIXL1	24
BP	GO:0001504	neurotransmitter uptake	15/3159	44/18903	0.00384403	0.03136931	0.02471999	SLC6A12/SLC6A1/SLC6A13/SLC1A2/SLC22A1/SLC22A3/SLC38A1/GPM6B/SYNGR3/SLC22A2/SNAP25/DRD1/ATP1A2/PRKN/NOS1	15
BP	GO:0007435	salivary gland morphogenesis	12/3159	32/18903	0.003890386	0.031664274	0.02495243	PLXNA1/LAMA5/SEMA3C/TGFB2/LAMA1/TGFB1/SHH/TGFB3/TNF/ESRP2/BMP7/EDA	12
BP	GO:0048665	neuron fate specification	12/3159	32/18903	0.003890386	0.031664274	0.02495243	ESRP1/MNX1/SOX9/OLIG3/ISL2/ISL1/GLI2/HOXC10/GLI3/DMRT3/LHX3/ATOH1	12
BP	GO:0034113	heterotypic cell-cell adhesion	19/3159	61/18903	0.003915144	0.031782359	0.025045485	APOA1/DSG2/FGA/FGB/ITGA5/ITGAV/ITGA7/FGG/IL1B/IL1RN/CD44/ITGB2/CTNNA3/MADCAM1/CEACAM6/TNF/MIR221/BMP7/IZUMO1	19
BP	GO:1900024	regulation of substrate adhesion-dependent cell spreading	19/3159	61/18903	0.003915144	0.031782359	0.025045485	RCC2/UNC13D/FLNA/APOA1/MELTF/EFNA5/ST6GAL1/FGA/FGB/FGG/LIMS2/TACSTD2/CARMIL1/RAC3/OLFM4/FBLN1/HAS2/MDK/PDPN	19
BP	GO:0009309	amine biosynthetic process	14/3159	40/18903	0.003930036	0.031819949	0.025075107	DAO/ALDH2/PAH/AGMAT/SULT1A2/PAOX/DBH/HDC/DDC/TGFB2/GCH1/GATA3/AANAT/INSM1	14
BP	GO:0071392	cellular response to estradiol stimulus	14/3159	40/18903	0.003930036	0.031819949	0.025075107	GPER1/IGF1R/KIF18A/UGT1A1/SRD5A1/ITGA2/ESR1/CRHBP/CCNA2/MMP2/MYOD1/MSX2/RAMP3/SSTR3	14
BP	GO:0060562	epithelial tube morphogenesis	75/3159	335/18903	0.004054686	0.032786392	0.025836694	VASP/MTSS1/FZD1/MTHFD1/HIF1A/MMP14/SOX4/FZD2/TEAD2/AR/SPINT1/DDR1/FOXD1/LAMA5/PRKX/SALL1/STIL/IFT57/CTHRC1/CECR2/VANGL2/MET/SRC/CXCR4/SPINT2/KIF26B/TGFB2/HS3ST3B1/HOXB7/LAMA1/TGFB1/TACSTD2/NTN1/NRARP/TWIST1/SIX2/SOX9/TBX3/SHH/PIK3CD/ESR1/ADAMTS12/LHX1/FMN1/SEMA3E/OVOL2/CSF1/HS3ST3A1/GDF7/SFRP2/NPNT/COBL/GLI2/GATA3/GRHL2/HES5/SIX4/NOG/PTK7/MDK/HNF1B/TNF/ESRP2/SOX11/GLI3/GRHL3/MSX2/SALL4/HOXD11/SLI…	75
BP	GO:0046889	positive regulation of lipid biosynthetic process	25/3159	88/18903	0.004137779	0.033187034	0.026152412	RGN/APOA5/APOC2/ABHD6/PPARA/POR/CYP7A1/MLXIPL/ENPP7/APOA1/DGAT2/PLIN5/GPLD1/APOE/HULC/IGF1R/CD74/NR1H4/HSD17B13/IL1B/RAB38/ZBTB20/TNF/HTR2A/APOA4	25
BP	GO:0009812	flavonoid metabolic process	7/3159	14/18903	0.004159024	0.033187034	0.026152412	POR/SULT1A1/UGT1A1/SULT1B1/UGT1A3/CYP1A1/UGT1A9	7
BP	GO:0015697	quaternary ammonium group transport	7/3159	14/18903	0.004159024	0.033187034	0.026152412	SLC6A12/SLC25A20/SLC6A14/SLC22A1/SLC22A3/PDZK1/SLC44A4	7
BP	GO:0042136	neurotransmitter biosynthetic process	7/3159	14/18903	0.004159024	0.033187034	0.026152412	PAH/DBH/GAD2/GAD1/DAGLA/NOS1/SLC44A4	7
BP	GO:0046185	aldehyde catabolic process	7/3159	14/18903	0.004159024	0.033187034	0.026152412	HAGH/ALDH2/ADH4/AGXT2/AGXT/HOGA1/PDXP	7
BP	GO:0051231	spindle elongation	7/3159	14/18903	0.004159024	0.033187034	0.026152412	KIF23/KIF11/RACGAP1/CDCA8/AURKB/KIF4A/BIRC5	7
BP	GO:0051255	spindle midzone assembly	7/3159	14/18903	0.004159024	0.033187034	0.026152412	KIF23/CCDC69/RACGAP1/CDCA8/AURKB/KIF4A/BIRC5	7
BP	GO:0051764	actin crosslink formation	7/3159	14/18903	0.004159024	0.033187034	0.026152412	FLNA/GAS2/MARCKS/GAS2L3/BAIAP2/DPYSL3/BAIAP2L2	7
BP	GO:0072160	nephron tubule epithelial cell differentiation	7/3159	14/18903	0.004159024	0.033187034	0.026152412	MTSS1/PROM1/STAT1/LIF/CD24/LHX1/GATA3	7
BP	GO:1902969	mitotic DNA replication	7/3159	14/18903	0.004159024	0.033187034	0.026152412	MCM3/MCM4/MCM6/GINS1/RAD51/CDC45/MCM2	7
BP	GO:0140014	mitotic nuclear division	73/3159	325/18903	0.004163095	0.033187034	0.026152412	CHMP4B/MAPRE1/PRAP1/ACTB/NCAPD2/FLNA/REEP4/KIF23/SPHK1/CHEK1/TRIP13/KIF11/SMARCD3/DMRT1/NCAPH/HASPIN/KIF18A/KIF18B/UBE2C/TGFA/TACC3/KIF2C/CDC14B/ANLN/CENPF/TPX2/MAD2L1/PLK1/BUB1B/MYBL2/RACGAP1/DLGAP5/MKI67/IL1B/KIFC1/CDC20/CDCA8/CDCA2/AURKB/CENPK/CDC6/CENPE/ESCO2/IGF1/CCNB1/NUF2/ACTL6B/BUB1/CDCA5/CCDC8/NCAPG/SMC4/NDC80/PKMYT1/KIF15/KIF4A/CDT1/BIRC5/SPC25/ZWINT/MISP/PTTG1/KIF14/PDXP/DPF1/NEK2/TTK/…	73
BP	GO:0061333	renal tubule morphogenesis	23/3159	79/18903	0.004171153	0.033208586	0.026169396	MTSS1/FOXD1/LAMA5/SALL1/KIF26B/HS3ST3B1/HOXB7/TACSTD2/SIX2/SOX9/SHH/LHX1/FMN1/HS3ST3A1/NPNT/GATA3/HES5/SIX4/NOG/HNF1B/GLI3/HOXD11/GREM1	23
BP	GO:0019218	regulation of steroid metabolic process	28/3159	102/18903	0.00427392	0.033855401	0.026679106	APOC1/APOA5/POR/CYP7A1/FMO5/ABCB11/EPHX2/APOA1/DGAT2/SEC14L2/CES1/RORC/INSIG1/ATP1A1/APOE/IGF1R/APOB/NR1H4/RORA/ACADL/UGT1A1/DHCR7/TSPO/GNB3/TNF/MIR548P/APOA4/DHH	28
BP	GO:0009083	branched-chain amino acid catabolic process	9/3159	21/18903	0.004301525	0.033855401	0.026679106	HMGCL/ALDH6A1/BCKDHB/ACADSB/HIBCH/IVD/ECHS1/HIBADH/ACAT1	9
BP	GO:0034035	purine ribonucleoside bisphosphate metabolic process	9/3159	21/18903	0.004301525	0.033855401	0.026679106	ABHD14B/SLC26A1/ENPP1/SULT2A1/SULT1A2/SULT1A1/PAPSS2/SULT1B1/SULT1E1	9
BP	GO:0043651	linoleic acid metabolic process	9/3159	21/18903	0.004301525	0.033855401	0.026679106	CYP4A22/CYP4A11/CYP2J2/GSTA1/ALOX5/ALOXE3/ELOVL2/GSTP1/CYP2C18	9
BP	GO:0050427	3'-phosphoadenosine 5'-phosphosulfate metabolic process	9/3159	21/18903	0.004301525	0.033855401	0.026679106	ABHD14B/SLC26A1/ENPP1/SULT2A1/SULT1A2/SULT1A1/PAPSS2/SULT1B1/SULT1E1	9
BP	GO:0051315	attachment of mitotic spindle microtubules to kinetochore	9/3159	21/18903	0.004301525	0.033855401	0.026679106	MAPRE1/KIF2C/CDCA8/AURKB/CENPE/NUF2/NDC80/CDT1/BIRC5	9
BP	GO:0071605	monocyte chemotactic protein-1 production	9/3159	21/18903	0.004301525	0.033855401	0.026679106	LGALS9/SYK/NR1H4/IL1B/GSTP1/MCOLN2/TWIST1/TRPV4/C1QTNF3	9
BP	GO:0071637	regulation of monocyte chemotactic protein-1 production	9/3159	21/18903	0.004301525	0.033855401	0.026679106	LGALS9/SYK/NR1H4/IL1B/GSTP1/MCOLN2/TWIST1/TRPV4/C1QTNF3	9
BP	GO:1902307	positive regulation of sodium ion transmembrane transport	9/3159	21/18903	0.004301525	0.033855401	0.026679106	ATP1B3/SLC9A1/WNK3/GLRX/FXYD1/DMD/WNK2/TESC/NOS1	9
BP	GO:1904951	positive regulation of establishment of protein localization	70/3159	310/18903	0.004321923	0.033970317	0.026769664	PCK2/RBP4/SEC16B/GPER1/ANG/ABAT/SAR1B/ECT2/ADORA2A/FLNA/HIF1A/GIPR/SOX4/ADAM8/MYRIP/EZR/GPLD1/ADAM9/MTCL1/FGA/FGB/HLA-DRB1/FGG/NR1H4/SRC/BAIAP3/RAC2/SORL1/GLUD1/PINK1/TGFB2/MYOM1/IL1B/TGFB1/PRNP/PIK3R1/CDK1/KCNB1/NKX6-1/IGF1/SHH/TGFB3/PDZK1/TLR2/ITGAM/CRYZL2P-SEC16B/TRPM2/ITGB2/VSNL1/ISL1/CFTR/NLGN2/OXCT1/SLC35D3/GCK/HPCA/KCNN4/GPR27/PTP4A3/TREM2/TNF/GLI3/C1QTNF3/TMEM30B/SLC51B/NR0B2/BLK/ANKRD1/W…	70
BP	GO:0032535	regulation of cellular component size	81/3159	367/18903	0.00432708	0.033970317	0.026769664	TMSB4X/VASP/TMSB10/LIMK1/PEX11A/AQP11/NCK2/PEX11G/SHANK3/CFL2/NAA80/CDHR5/WNT7B/DBN1/WNK3/EZR/SEMA4D/FHOD3/RILP/SCTR/MYO3A/EFNA5/CRABP2/SEMA4A/AKT3/APOE/TRIM46/COTL1/BORCS7/CDC42EP1/BAIAP2/KIRREL1/PLEKHH2/SEMA3C/PTPRS/NTN1/CRACD/CAPG/NKX6-1/CARMIL1/SPP1/CCL26/SCIN/CORO1A/FMN1/KEL/SEMA3E/TMSB15B/TMOD4/L1CAM/HCK/SEMA3G/USH1C/PYCARD/SEMA6A/NEFL/TRPC5/GNB3/RAP1GAP2/PFN2/TRPV4/LMOD1/PDXP/SLC12A1/KCNN4…	81
BP	GO:0006937	regulation of muscle contraction	43/3159	174/18903	0.004377657	0.034316441	0.02704242	GPER1/ABAT/SCN4A/ADRB2/SLC9A1/PTAFR/HCN4/ORMDL3/ADORA2B/ATP1A1/SPHK1/CACNB1/DSG2/CASQ2/OXTR/DMD/SPX/KCNQ1/ANXA6/ADRA2B/ADRA1A/TMEM38A/MYLK2/ADRA1B/NMU/ENO1/ITGA2/PDE5A/ACE2/TNNT1/SLC8A3/MYBPC3/CTNNA3/ATP1A2/CHRM3/ADORA1/NPNT/RGS2/MYL3/TRPV4/TACR3/NOS1/ADRA2A	43
BP	GO:0071326	cellular response to monosaccharide stimulus	36/3159	140/18903	0.004382235	0.034316441	0.02704242	PCK2/GPER1/CYP7A1/MLXIPL/CPB2/SLC9B2/PCK1/HIF1A/SOX4/GCLC/GPLD1/EFNA5/CYBA/RAB11FIP5/IGF1R/HLA-DRB1/NR1H4/BAIAP3/SERPINF1/ICAM1/NPTX1/KCNB1/NCF1/VSNL1/KLF7/CFTR/FGF21/OXCT1/FOXA2/GPR27/ZBTB20/TREM2/ABCA12/CMA1/EPHA5/ADRA2A	36
BP	GO:0006835	dicarboxylic acid transport	26/3159	93/18903	0.004429082	0.034616997	0.027279268	ABAT/AGXT/SLC26A1/SLC1A2/SLC25A18/SLC25A13/SLC13A5/SLC25A10/ADORA2A/ABCC2/SLC46A1/GABBR1/SLC1A5/KMO/SLC26A9/SLC26A8/APBA1/SLC25A30/ATP1A2/ADORA1/SLC7A13/TNF/AVPR1B/SLC26A5/SLC26A3/SLC13A3	26
BP	GO:0030838	positive regulation of actin filament polymerization	17/3159	53/18903	0.004431779	0.034616997	0.027279268	VASP/NCK2/CDC42EP1/BAIAP2/KIRREL1/CRACD/CARMIL1/CCL26/FMN1/HCK/PYCARD/PFN2/LMOD1/CCL24/LMOD2/BAIAP2L2/TENM1	17
BP	GO:1903305	regulation of regulated secretory pathway	37/3159	145/18903	0.004483464	0.034976662	0.027562695	ADORA2A/UNC13D/LGALS9/PTAFR/CEACAM1/ADORA2B/SYK/TRPV6/BAIAP3/RAC2/CHRNA6/MICAL1/NLGN1/APBA1/ADRA1A/SPI1/KCNB1/SYT13/IL4/SYT8/SLC4A8/ITGAM/DRD1/ITGB2/SYT7/ADGRE2/CDK5R2/PFN2/CHRNA5/SYT15/CACNA1G/CD177/SYN1/APBA2/ADRA2A/BLK/HTR2A	37
BP	GO:0010906	regulation of glucose metabolic process	29/3159	107/18903	0.004495658	0.035027725	0.027602934	RGN/MST1/PFKFB1/PPARA/MLYCD/GPT/LEPR/DYRK2/DGAT2/FBP1/RORC/GNMT/IRS1/PDK4/PMAIP1/GPLD1/PDK2/ACACB/SRC/RORA/PPP1R3G/IGF1/PRKN/GNB3/FOXA2/GCKR/GCK/C1QTNF3/PPARGC1A	29
BP	GO:0072078	nephron tubule morphogenesis	22/3159	75/18903	0.004539524	0.035325127	0.027837296	FOXD1/LAMA5/SALL1/KIF26B/HS3ST3B1/HOXB7/TACSTD2/SIX2/SOX9/SHH/LHX1/FMN1/HS3ST3A1/NPNT/GATA3/HES5/SIX4/NOG/HNF1B/GLI3/HOXD11/GREM1	22
BP	GO:0032411	positive regulation of transporter activity	33/3159	126/18903	0.004580411	0.035479878	0.027959244	RGN/STIMATE/TMSB4X/IFNGR2/PON1/ADRB2/ATP1B3/SHANK3/SLC9A1/RXRA/WNK3/PTAFR/GLRX/SYNGR3/DMD/CACNB3/WNK2/CCL2/PINK1/STK39/STAC2/PDZK1/TESC/NLGN3/SGK2/CFTR/ABCB1/AKAP6/NOS1AP/TREM2/LRRC52/EPHB2/KCNE1	33
BP	GO:1901653	cellular response to peptide	82/3159	373/18903	0.004584465	0.035479878	0.027959244	PKM/PCK2/KLF15/GPER1/ARG1/CPS1/POR/PKLR/AHSG/GPT/ENPP1/PDE3B/HMGCS2/PCK1/ABCC1/ADRB2/SLC9A1/SLC30A10/RARRES2/FBP1/STAT1/INSIG1/PTPRE/IRS1/CD36/CEACAM1/GCLC/PDK4/SLC2A4/GPLD1/CACNB1/CDK4/SLC25A33/PDK2/VIM/CYBA/ARHGEF2/AGTR1/IGF1R/ECHDC3/RAB31/HDAC9/ASS1/NR1H4/PNPLA3/SRC/BAIAP2/SORL1/SCNN1D/ICAM1/APP/IL1B/PRNP/PIK3R1/ERRFI1/NKX6-1/SRD5A1/CDC6/JAK3/IGF1/SLC22A12/VWA2/MIR200A/IGFBP1/GHR/CRHBP/SOCS3/C…	82
BP	GO:0010675	regulation of cellular carbohydrate metabolic process	39/3159	155/18903	0.004654678	0.035479878	0.027959244	RGN/MST1/PFKFB1/GPER1/PPARA/MLYCD/GPT/LEPR/ENPP1/KHK/DYRK2/DGAT2/FBP1/RORC/GNMT/PTAFR/IRS1/PDK4/PMAIP1/GPLD1/PDK2/ACACB/SRC/RORA/PPP1R3G/RUBCNL/IGF1/PRKN/GNB3/MAS1/NUPR1/FOXA2/GCKR/GCGR/GCK/C1QTNF3/PHLDA2/AVPR1B/PPARGC1A	39
BP	GO:0019532	oxalate transport	6/3159	11/18903	0.004660815	0.035479878	0.027959244	AGXT/SLC26A1/SLC26A9/SLC26A8/SLC26A5/SLC26A3	6
BP	GO:0032429	regulation of phospholipase A2 activity	6/3159	11/18903	0.004660815	0.035479878	0.027959244	ANG/PPT1/AGTR1/PLA2R1/ANXA8L1/AVPR1B	6
BP	GO:0035581	sequestering of extracellular ligand from receptor	6/3159	11/18903	0.004660815	0.035479878	0.027959244	FBN2/GREM2/CER1/NBL1/LTBP1/GREM1	6
BP	GO:0042167	heme catabolic process	6/3159	11/18903	0.004660815	0.035479878	0.027959244	SLCO1B1/ABCC1/ABCC2/SLCO2B1/AMBP/UGT1A4	6
BP	GO:0042487	regulation of odontogenesis of dentin-containing tooth	6/3159	11/18903	0.004660815	0.035479878	0.027959244	WNT10A/APCDD1/CSF1/RUNX2/DMRT3/TNFRSF11B	6
BP	GO:0044848	biological phase	6/3159	11/18903	0.004660815	0.035479878	0.027959244	TGFB2/CDH3/WNT10B/MSX2/SYCP2/FERMT1	6
BP	GO:0046149	pigment catabolic process	6/3159	11/18903	0.004660815	0.035479878	0.027959244	SLCO1B1/ABCC1/ABCC2/SLCO2B1/AMBP/UGT1A4	6
BP	GO:0051256	mitotic spindle midzone assembly	6/3159	11/18903	0.004660815	0.035479878	0.027959244	KIF23/RACGAP1/CDCA8/AURKB/KIF4A/BIRC5	6
BP	GO:0061365	positive regulation of triglyceride lipase activity	6/3159	11/18903	0.004660815	0.035479878	0.027959244	APOA5/APOC2/APOA1/APOH/GPIHBP1/APOA4	6
BP	GO:0070189	kynurenine metabolic process	6/3159	11/18903	0.004660815	0.035479878	0.027959244	ALDH8A1/AFMID/KMO/AADAT/KYNU/TDO2	6
BP	GO:0070471	uterine smooth muscle contraction	6/3159	11/18903	0.004660815	0.035479878	0.027959244	GPER1/ABAT/OXTR/ADRA2B/TACR3/ADRA2A	6
BP	GO:1903826	L-arginine transmembrane transport	6/3159	11/18903	0.004660815	0.035479878	0.027959244	SLC47A1/SLC25A15/SLC7A1/SLC22A2/SLC7A2/SLC7A3	6
BP	GO:2001225	regulation of chloride transport	6/3159	11/18903	0.004660815	0.035479878	0.027959244	ANO9/PTAFR/PRNP/CFTR/ABCB1/PRKG2	6
BP	GO:0051235	maintenance of location	76/3159	342/18903	0.004667872	0.035479878	0.027959244	TMSB4X/F9/GPER1/CPS1/TMSB10/F2/PPARA/ENPP1/ANGPTL3/ITPR3/FLNA/ITPR2/APOA1/DGAT2/PLIN5/CES1/UBASH3B/INSIG1/DBN1/CD36/IKBKE/PLIN3/HK2/CYBA/BARD1/ACACB/FBN2/APOE/APOB/CASQ2/ITGAV/GPSM2/DZIP1/NFKBIE/DMD/SORL1/CDS1/ANXA6/PINK1/MCOLN3/SMIM22/IL1B/FITM1/TMEM38A/ALB/ATP7B/MCOLN2/CER1/MDFI/SCIN/CORO1A/HK1/TSPO/TMSB15B/APOC4/TRPM2/DRD1/JPH1/ATP1A2/NBL1/TRPC1/RASA3/AKAP6/ACVR1C/LTBP1/NOS1/CCR5/TREM2/TNF/RYR…	76
BP	GO:0009261	ribonucleotide catabolic process	16/3159	49/18903	0.004673825	0.035479878	0.027959244	DPYS/UPB1/MLYCD/NUDT7/PDE7A/ENTPD5/AMPD3/ACAT1/NUDT8/XDH/PDE4A/PDE5A/NUDT11/PDE2A/GDA/NT5E	16
BP	GO:0042311	vasodilation	16/3159	49/18903	0.004673825	0.035479878	0.027959244	GPER1/CPS1/KNG1/ADORA2A/ADRB2/ADORA2B/APOE/VSTM4/GCH1/DRD1/ADORA1/RGS2/NOS1/TNF/NPPB/ADRA2A	16
BP	GO:0061178	regulation of insulin secretion involved in cellular response to glucose stimulus	16/3159	49/18903	0.004673825	0.035479878	0.027959244	SLC9B2/HIF1A/GPLD1/EFNA5/HLA-DRB1/NR1H4/BAIAP3/VSNL1/KLF7/CFTR/OXCT1/FOXA2/GPR27/ABCA12/EPHA5/ADRA2A	16
BP	GO:0014020	primary neural tube formation	27/3159	98/18903	0.004700841	0.035641342	0.028086484	VASP/FZD1/MTHFD1/HIF1A/FZD2/TEAD2/SPINT1/STIL/IFT57/CTHRC1/CECR2/VANGL2/SPINT2/TGFB2/TGFB1/TWIST1/OVOL2/SFRP2/COBL/GRHL2/NOG/PTK7/GRHL3/SALL4/BMP7/ST14/PRICKLE1	27
BP	GO:0002443	leukocyte mediated immunity	99/3159	463/18903	0.004761399	0.036056409	0.028413569	MASP2/ARG1/F2/AZGP1/C8A/HPX/C6/MBL2/UNC13D/C8B/C4BPB/TUBB/C2/LGALS9/PTAFR/CEACAM1/HLA-DRA/ADAM17/ADORA2B/C8G/SYK/ANXA3/CADM1/JAG1/HLA-B/HLA-A/DNASE1L3/HLA-DRB1/DBH/IFNB1/CD74/RAC2/C4BPA/CARD9/CD1A/ICAM1/IL4I1/IL1B/SPI1/TGFB1/HLA-DPB1/ULBP3/JAK3/HLA-DQB2/NLRP6/ULBP1/PIK3CD/IL4/CORO1A/CLCF1/CFI/IL18/CR2/ITGAM/IL21R/CTSC/C9/ITGB2/HLA-DRB5/CR1L/CXCL6/HLA-DQB1/FCGR1A/HLA-DQA1/ADGRE2/EXO1/GATA3/C1QC/GR…	99
BP	GO:0046888	negative regulation of hormone secretion	19/3159	62/18903	0.004777148	0.03613155	0.028472782	HADH/IRS1/LIF/RAB11FIP5/IL1B/KCNB1/BMP8A/TSPO/IL11/CRHBP/VSNL1/ADORA1/OSM/PRKN/KLF7/ACVR1C/RAB11FIP1/ADRA2A/INHA	19
BP	GO:0006541	glutamine metabolic process	10/3159	25/18903	0.004809785	0.036157926	0.028493568	GLYATL1/CPS1/ASL/SLC38A1/GLS/NR1H4/GLUD1/GFPT2/GLS2/ASNS	10
BP	GO:0048668	collateral sprouting	10/3159	25/18903	0.004809785	0.036157926	0.028493568	HDAC6/SEMA4D/EFNA5/CRABP2/APP/PTPRS/SPP1/COBL/LPAR3/SPART	10
BP	GO:0072273	metanephric nephron morphogenesis	10/3159	25/18903	0.004809785	0.036157926	0.028493568	STAT1/SALL1/LIF/KIF26B/SIX2/SOX9/LHX1/FMN1/HES5/GREM1	10
BP	GO:0072530	purine-containing compound transmembrane transport	10/3159	25/18903	0.004809785	0.036157926	0.028493568	AQP9/SLC25A42/SLC25A6/SLC22A1/SLC22A3/SLC28A3/SLC28A1/SLC22A2/SLC28A2/ABCC4	10
BP	GO:2000193	positive regulation of fatty acid transport	10/3159	25/18903	0.004809785	0.036157926	0.028493568	CYP4F2/CYP4A11/ACSL1/ACSL5/PTGES/IL1B/PLA2R1/TNFRSF11A/AVPR1B/PLA2G4A	10
BP	GO:0030041	actin filament polymerization	42/3159	170/18903	0.004840488	0.036344677	0.028640733	TMSB4X/ANG/VASP/TMSB10/NCK2/DBN1/MSRB1/FHDC1/FHOD3/COTL1/GAS7/CDC42EP1/BAIAP2/KIRREL1/FAM107A/CRACD/CAPG/SPIRE1/CARMIL1/CCL26/SCIN/CORO1A/FMN1/TMSB15B/TMOD4/HCK/PYCARD/COBL/PFN2/DIAPH3/LMOD1/CAPZA3/CCL24/SLIT2/LMOD2/SPTB/ADD2/BAIAP2L2/TMOD1/TMSB15A/TENM1/PFN3	42
BP	GO:0046849	bone remodeling	25/3159	89/18903	0.004859094	0.036440269	0.028716063	SPP2/LEPR/ADRB2/TF/ADAM8/UBASH3B/IL20RA/PDK4/SYK/CTHRC1/LRRK1/CLDN18/SRC/IAPP/P3H4/TGFB1/SPP1/TGFB3/SYT7/TPH1/TNFRSF11A/EFNA2/MDK/TNFRSF11B/GREM1	25
BP	GO:0021782	glial cell development	31/3159	117/18903	0.004888705	0.036618057	0.028856165	B4GALT5/ADORA2A/SOX4/ITGB4/VIM/TTBK1/NCMAP/FA2H/APP/IL1B/ROR1/SHH/LPAR1/MYRF/ASPA/TLR2/DRD1/HES5/ZNF488/MDK/TREM2/TNF/SOX11/MXRA8/TPPP/ARHGEF10/ROR2/LGI4/S100A9/OLIG1/PRDM8	31
BP	GO:0008154	actin polymerization or depolymerization	48/3159	200/18903	0.005002544	0.037425544	0.02949249	TMSB4X/ANG/VASP/TMSB10/NCK2/CFL2/NAA80/DBN1/MSRB1/FHDC1/FHOD3/WIPF1/COTL1/GAS7/CDC42EP1/BAIAP2/KIRREL1/PLEKHH2/MICAL1/FAM107A/CRACD/CAPG/SPIRE1/CARMIL1/CCL26/SCIN/CORO1A/FMN1/TMSB15B/TMOD4/HCK/PYCARD/COBL/PFN2/DIAPH3/LMOD1/PDXP/CAPZA3/CCL24/SLIT2/LMOD2/SPTB/ADD2/BAIAP2L2/TMOD1/TMSB15A/TENM1/PFN3	48
BP	GO:0006040	amino sugar metabolic process	14/3159	41/18903	0.005065205	0.037848675	0.02982593	ALDH1A1/ST6GAL1/UAP1L1/FN3K/GFPT2/CHST3/ST3GAL1/CHST2/CHST1/GNE/CHST4/CHI3L2/RENBP/B4GALNT2	14
BP	GO:0060074	synapse maturation	11/3159	29/18903	0.005090692	0.03794768	0.029903949	NFIA/YWHAZ/CLSTN1/NLGN1/CDC20/SYBU/NEFL/NEURL1/SEZ6L2/ADGRL1/SEZ6L	11
BP	GO:0099068	postsynapse assembly	11/3159	29/18903	0.005090692	0.03794768	0.029903949	CBLN1/SHANK3/NLGN1/NPTX1/NTNG2/NLGN3/NLGN2/LRFN4/LRRTM2/EPHB2/GAP43	11
BP	GO:0060350	endochondral bone morphogenesis	18/3159	58/18903	0.005126939	0.038150336	0.030063648	POR/MMP14/SERPINH1/SHOX2/COL1A1/COL3A1/ANXA6/TSKU/SOX9/CER1/RUNX2/GHR/TRPV4/COL13A1/FOXC1/COMP/BMPR1B/CBS	18
BP	GO:0031349	positive regulation of defense response	69/3159	307/18903	0.00514135	0.038150336	0.030063648	MGST2/ARG1/HPX/MBL2/PLSCR1/ABCC1/ADAM8/MAPK13/IKBKE/ADORA2B/SYK/OSMR/CADM1/CYBA/AGTR1/FABP4/GPRC5B/CGAS/IFI16/IFNB1/TTBK1/SRC/MNDA/EMILIN2/ALOX5AP/CARD9/APP/LGALS1/IL1B/SPI1/CEBPA/HMGB2/ITGA2/NLRP6/CREB3L3/IL18/TLR2/HCK/PDE2A/CTSC/PTGER4/PYCARD/MMP12/OSM/FCGR1A/LGALS2/TLR10/C2CD4A/MIAT/NUPR1/GRP/TRPV4/RASGRP1/TNFRSF11A/MDK/TREM2/TNF/CCL24/FCN2/FFAR2/GBP5/LBP/MMP8/IL12A/EMILIN1/AIM2/CLEC6A/S100A9/…	69
BP	GO:0006734	NADH metabolic process	13/3159	37/18903	0.00517714	0.038150336	0.030063648	PKM/PCK2/PC/GPD1/ALDOB/PFKP/ENO2/NUDT13/HK2/ENO1/HK1/ENO3/GCK	13
BP	GO:0044319	wound healing, spreading of cells	13/3159	37/18903	0.00517714	0.038150336	0.030063648	FLNA/DDR1/CEACAM1/ADAM17/ITGA5/LRG1/COL5A1/CD44/MMP12/MSX2/MIR221/PDPN/FERMT1	13
BP	GO:0060999	positive regulation of dendritic spine development	13/3159	37/18903	0.00517714	0.038150336	0.030063648	LRP8/SHANK3/DBN1/APOE/CPEB3/BAIAP2/NLGN1/CUX2/LPAR1/FOXO6/NLGN2/NEURL1/EPHB2	13
BP	GO:0090505	epiboly involved in wound healing	13/3159	37/18903	0.00517714	0.038150336	0.030063648	FLNA/DDR1/CEACAM1/ADAM17/ITGA5/LRG1/COL5A1/CD44/MMP12/MSX2/MIR221/PDPN/FERMT1	13
BP	GO:0019882	antigen processing and presentation	29/3159	108/18903	0.005185093	0.038150336	0.030063648	AZGP1/SAR1B/CTSF/CTSE/TAP1/HLA-DRA/HLA-B/MFSD6/HLA-A/HLA-DRB1/CD74/CD1A/ICAM1/HLA-C/HLA-DPB1/HLA-DQB2/PYCARD/HLA-DRB5/CTSV/RAB34/HLA-DQB1/FCGR1A/HLA-DQA1/IFI30/HLA-DOA/HLA-DQA2/TREM2/HLA-DPA1/CD8A	29
BP	GO:0007143	female meiotic nuclear division	12/3159	33/18903	0.005197845	0.038150336	0.030063648	TRIP13/NCAPH/CDC25B/TOP2A/PLK1/CCNB2/SPIRE1/NDC80/TTK/MEIOB/HSF2BP/SYCP2	12
BP	GO:0042219	cellular modified amino acid catabolic process	12/3159	33/18903	0.005197845	0.038150336	0.030063648	DMGDH/SARDH/ALDH4A1/ALDH1L1/BHMT/MTHFS/ACADL/ABHD12B/GGACT/HOGA1/ALDH1L2/PRODH	12
BP	GO:0050974	detection of mechanical stimulus involved in sensory perception	12/3159	33/18903	0.005197845	0.038150336	0.030063648	HPN/KCNQ1/CXCR4/ITGA2/ADGRV1/COL11A1/TMC1/CHRNA9/LHFPL5/TNF/SERPINE2/HTR2A	12
BP	GO:0060351	cartilage development involved in endochondral bone morphogenesis	12/3159	33/18903	0.005197845	0.038150336	0.030063648	POR/SERPINH1/SHOX2/COL1A1/ANXA6/TSKU/SOX9/CER1/GHR/TRPV4/COMP/CBS	12
BP	GO:0090183	regulation of kidney development	12/3159	33/18903	0.005197845	0.038150336	0.030063648	STAT1/FOXD1/HOXB7/TACSTD2/SIX2/SOX9/LHX1/GATA3/SIX4/NOG/HNF1B/GREM1	12
BP	GO:2000191	regulation of fatty acid transport	12/3159	33/18903	0.005197845	0.038150336	0.030063648	CYP4F2/PPARA/CYP4A11/ACSL1/SYK/ACSL5/PTGES/IL1B/PLA2R1/TNFRSF11A/AVPR1B/PLA2G4A	12
BP	GO:0001704	formation of primary germ layer	33/3159	127/18903	0.005216815	0.038244312	0.030137704	ITGA3/MMP14/LAMB1/DUSP4/ITGB4/FZD7/ITGA5/ITGAV/ITGA7/MMP9/HMGA2/SIX2/ITGA2/COL5A1/LHX1/CRB2/COL4A2/COL11A1/ITGB2/SFRP2/VTN/NOG/MMP2/COL12A1/FOXC1/HNF1B/COL6A1/ATOH8/BMP7/MMP8/SOX2/WLS/MIXL1	33
BP	GO:0046434	organophosphate catabolic process	40/3159	161/18903	0.005295047	0.038771995	0.030553535	APOC1/DPYS/APOC2/ABHD6/UPB1/MLYCD/ENPP1/ANGPTL3/ENPP7/PON1/GPD1/NUDT7/NUDT13/PDE7A/ENTPD5/AMPD3/APOA2/INPP5J/ACAT1/NUDT8/LIPC/LIPG/XDH/PDE4A/UPP2/ABHD12B/PLA2G4D/PDE5A/NUDT11/ENPP3/PDE2A/PNPLA7/ENTPD8/GDA/NT5E/PDXP/PLA2G4F/PLA2G4A/PLA2G4E/PLBD1	40
BP	GO:0050870	positive regulation of T cell activation	58/3159	251/18903	0.005305645	0.038803788	0.030578589	ACTB/NCK2/GPAM/PCK1/SOX4/ADAM8/LGALS9/CARD11/FCHO1/SLC7A1/DPP4/HLA-DRA/SYK/SMARCD3/IGFBP2/HLA-A/ZBTB16/HLA-DRB1/CD74/VTCN1/SRC/CCL2/IL4I1/LGALS1/IL1B/RUNX1/HLA-DPB1/JAK3/CD24/HLA-DQB2/IGF1/SHH/IL4/CORO1A/ACTL6B/IL18/WNT10B/PYCARD/HLA-DRB5/IL2RG/HLA-DQB1/GLI2/HLA-DQA1/GATA3/HLA-DOA/RASGRP1/HLA-DQA2/MDK/RAG1/GLI3/MYB/HLA-DPA1/CD80/CD70/RHOH/IL12A/IL2RA/TNFSF9	58
BP	GO:0045685	regulation of glial cell differentiation	22/3159	76/18903	0.00540079	0.039178983	0.030874254	F2/SPINT1/TNFRSF21/LIF/TTBK1/CXCR4/TGFB1/CDK1/NKX6-1/SHH/CLCF1/DAB1/ASPA/TLR2/HES5/NOG/ZNF488/MDK/TREM2/SERPINE2/ZNF365/EGR2	22
BP	GO:0008272	sulfate transport	8/3159	18/18903	0.005407483	0.039178983	0.030874254	SLC26A1/SLC25A10/SLC26A9/SLC26A8/RACGAP1/SLC25A30/SLC26A5/SLC26A3	8
BP	GO:0010958	regulation of amino acid import across plasma membrane	8/3159	18/18903	0.005407483	0.039178983	0.030874254	ARG1/SLC38A1/SLC43A1/ACE2/ATP1A2/RGS2/RGS4/TNF	8
BP	GO:0015812	gamma-aminobutyric acid transport	8/3159	18/18903	0.005407483	0.039178983	0.030874254	SLC6A12/ABAT/SLC6A1/SLC6A13/GABBR1/SLC6A6/APBA1/SV2A	8
BP	GO:0042402	cellular biogenic amine catabolic process	8/3159	18/18903	0.005407483	0.039178983	0.030874254	DMGDH/ALDH7A1/PAOX/HNMT/MAOA/DBH/MAOB/CHDH	8
BP	GO:0051988	regulation of attachment of spindle microtubules to kinetochore	8/3159	18/18903	0.005407483	0.039178983	0.030874254	RCC2/ECT2/RACGAP1/CDCA8/AURKB/CCNB1/BIRC5/NEK2	8
BP	GO:0150078	positive regulation of neuroinflammatory response	8/3159	18/18903	0.005407483	0.039178983	0.030874254	TTBK1/IL1B/IL18/CTSC/NUPR1/TREM2/TNF/MMP8	8
BP	GO:1903789	regulation of amino acid transmembrane transport	8/3159	18/18903	0.005407483	0.039178983	0.030874254	ARG1/SLC38A1/SLC43A1/ACE2/ATP1A2/RGS2/RGS4/TNF	8
BP	GO:0050769	positive regulation of neurogenesis	54/3159	231/18903	0.005443131	0.039391245	0.031041524	GPER1/LIMK1/LRP8/PLXNA1/HIF1A/SHANK3/SPINT1/FBXO31/DBN1/SEMA4D/EFNA5/CRABP2/SHOX2/LIF/SMARCD3/TTBK1/BAIAP2/CXCR4/SERPINF1/IL1B/TGFB1/NTN1/XRCC2/NKX6-1/CUX2/SHH/CLCF1/ASPA/OTP/TSPO/L1CAM/TLR2/WDR62/NEFL/TRPC5/NEURL1/E2F1/ZNF488/LPAR3/MDK/TNF/SERPINE2/ZNF365/FOXG1/SOX11/GLI3/EGR2/SLIT2/PLXNB3/RASSF10/MIR221/EPHB2/MIR222/PLAG1	54
BP	GO:0110148	biomineralization	44/3159	181/18903	0.005474251	0.039563112	0.031176959	ABCC6/PPARA/AHSG/ENPP1/ADORA2A/ADRB2/HIF1A/RXRA/ALOX5/GPM6B/CLEC3B/FAM20A/FBN2/COL1A2/COL1A1/TFAP2A/PTHLH/TGFB1/TWIST1/SOX9/CER1/IGF1/SPP1/ITGB6/TGFB3/ADGRV1/WNT10B/NOTUM/AMTN/ADORA1/CFTR/NT5E/FBLN7/SLC24A3/MSX2/SLC24A4/RFLNA/COMP/BMP7/BMPR1B/PHEX/ROR2/GREM1/WLS	44
BP	GO:0014009	glial cell proliferation	17/3159	54/18903	0.005479638	0.039563112	0.031176959	LEPR/SOX4/IL1B/NTN1/SHH/TSPO/CSF1/E2F1/TREM2/TNF/SOX11/MIR221/MIR222/AREG/PLAG1/LGI4/ASCL2	17
BP	GO:0009612	response to mechanical stimulus	50/3159	211/18903	0.005520277	0.039810183	0.031371659	ACTG1/CRADD/MMP14/SHANK3/BNIP3/SLC9A1/STAT1/SLC2A1/GCLC/CHEK1/BAK1/HPN/TMEM150C/CYBA/IGFBP2/IGF1R/MEIS2/COL1A1/DMD/SRC/KCNQ1/CXCR4/ATP8A2/IL1B/P2RX3/STRA6/PKD1L3/SOX9/ITGA2/ADGRV1/PDE2A/CSF1/COL11A1/PTGER4/TLR5/ATP1A2/TRPV4/TMC1/CASP5/MMP2/CHRNA9/TNFRSF11A/LHFPL5/MDK/TNF/SERPINE2/SLC26A5/HTR2A/ANKRD1/RETN	50
BP	GO:0043200	response to amino acid	31/3159	118/18903	0.005591994	0.040221316	0.031695645	CDO1/ARG1/CPS1/SLC1A2/HMGCS2/F7/GCLC/DNMT1/CYBA/IGF1R/CPEB3/COL1A2/COL1A1/COL3A1/ASS1/PNPLA3/BAIAP2/ALAD/KCNB1/SPAAR/COL16A1/BCL11A/CYBB/FGF21/MEAK7/NEURL1/HPCA/MMP2/COL6A1/TNF/GRIN1	31
BP	GO:0035107	appendage morphogenesis	36/3159	142/18903	0.005596742	0.040221316	0.031695645	SOX4/CHST11/CRABP2/BAK1/SALL1/SHOX2/FRAS1/FBN2/PITX1/ZBTB16/COL3A1/TFAP2A/SEMA3C/TGFB2/TWIST1/PRRX1/SOX9/TBX3/CYP26B1/SHH/FMN1/RUNX2/SFRP2/SP9/GRHL2/DLX6/NOG/HOXC10/SOX11/GLI3/MSX2/HOXC11/SALL4/BMP7/EN1/GREM1	36
BP	GO:0035108	limb morphogenesis	36/3159	142/18903	0.005596742	0.040221316	0.031695645	SOX4/CHST11/CRABP2/BAK1/SALL1/SHOX2/FRAS1/FBN2/PITX1/ZBTB16/COL3A1/TFAP2A/SEMA3C/TGFB2/TWIST1/PRRX1/SOX9/TBX3/CYP26B1/SHH/FMN1/RUNX2/SFRP2/SP9/GRHL2/DLX6/NOG/HOXC10/SOX11/GLI3/MSX2/HOXC11/SALL4/BMP7/EN1/GREM1	36
BP	GO:0050863	regulation of T cell activation	82/3159	376/18903	0.00569091	0.04084031	0.032183432	ACTB/ARG1/IL27/NCK2/ADORA2A/GPAM/PCK1/SOX4/ADAM8/LGALS9/CARD11/TNFRSF21/FCHO1/SLC7A1/DPP4/CEACAM1/HLA-DRA/SYK/SMARCD3/IGFBP2/PELI1/HLA-A/ZBTB16/HLA-DRB1/CGAS/IFNB1/CD74/VTCN1/SRC/RAC2/CCL2/FANCD2/IL4I1/LGALS1/LGALS3/IL1B/LAPTM5/RUNX1/PRNP/NRARP/HLA-DPB1/JAK3/FGL1/CD24/HLA-DQB2/PDE5A/IGF1/CYP26B1/SHH/IL4/TOX/CORO1A/ACTL6B/IL18/WNT10B/PYCARD/HLA-DRB5/IL2RG/HLA-DQB1/GLI2/HLA-DQA1/GATA3/HLA-DOA/RASGR…	82
BP	GO:0051592	response to calcium ion	37/3159	147/18903	0.005696045	0.04084031	0.032183432	ACTG1/SLC6A1/IQGAP1/ECT2/SLC25A13/ITPR3/MTTP/GIPR/GPLD1/ADAM9/FGA/FGB/CASQ2/TRPV6/FGG/SLC25A24/ALOX5AP/NLGN1/NEDD4/KCNB1/SYT13/ADGRV1/SYT8/TRPM2/CRHBP/CPNE7/KCNMB4/SYT7/TRPC1/HPCA/AANAT/SYT15/RASAL1/CPNE9/RYR1/CAPN3/ACER1	37
BP	GO:0071322	cellular response to carbohydrate stimulus	38/3159	152/18903	0.005782812	0.041414553	0.032635953	PCK2/GPER1/CYP7A1/MLXIPL/CPB2/SLC9B2/PCK1/HIF1A/SOX4/FBP1/MAPK13/GCLC/GPLD1/EFNA5/CYBA/RAB11FIP5/IGF1R/HLA-DRB1/NR1H4/BAIAP3/SERPINF1/ICAM1/NPTX1/KCNB1/NCF1/VSNL1/KLF7/CFTR/FGF21/OXCT1/FOXA2/GPR27/ZBTB20/TREM2/ABCA12/CMA1/EPHA5/ADRA2A	38
BP	GO:0042304	regulation of fatty acid biosynthetic process	16/3159	50/18903	0.005826665	0.04158455	0.032769916	RGN/APOC1/APOA5/APOC2/APOC3/CYP7A1/MLXIPL/APOA1/INSIG1/CEACAM1/PDK4/CD74/ACADL/IL1B/MIR548P/APOA4	16
BP	GO:0120009	intermembrane lipid transfer	16/3159	50/18903	0.005826665	0.04158455	0.032769916	ABCG5/ABCG8/TTPA/MTTP/APOA1/PRELID3A/GLTPD2/APOA2/APOE/STARD5/APOB/PITPNM3/GRAMD1A/TSPO/PLTP/APOA4	16
BP	GO:1990573	potassium ion import across plasma membrane	16/3159	50/18903	0.005826665	0.04158455	0.032769916	KCNJ8/ATP1B3/WNK3/HCN4/ATP1A1/ABCC9/WNK2/KCNQ1/ATP1A2/SLC12A1/KCNJ4/KCNK5/KCNJ16/SLC12A8/KCNH2/ATP12A	16
BP	GO:0006023	aminoglycan biosynthetic process	23/3159	81/18903	0.005838281	0.041619565	0.032797508	HYAL1/B4GALT5/B3GNT7/CHST11/HS3ST3B1/CHST3/IL1B/TGFB1/HS3ST5/HS3ST1/ST3GAL1/CHST13/CHST2/B3GNT9/ST3GAL6/GALNT5/CHST1/HS3ST3A1/HAS2/XYLT1/B3GNT8/B3GNT3/HS6ST2	23
BP	GO:0048754	branching morphogenesis of an epithelial tube	39/3159	157/18903	0.005857729	0.041710256	0.032868975	MMP14/AR/DDR1/FOXD1/LAMA5/SALL1/MET/SRC/HS3ST3B1/HOXB7/LAMA1/TACSTD2/NRARP/SIX2/SOX9/TBX3/SHH/ESR1/LHX1/SEMA3E/CSF1/HS3ST3A1/GDF7/SFRP2/NPNT/GLI2/SIX4/NOG/MDK/HNF1B/TNF/ESRP2/GLI3/MSX2/HOXD11/SLIT2/BMP7/AREG/GREM1	39
BP	GO:0070371	ERK1 and ERK2 cascade	75/3159	340/18903	0.005942979	0.042268758	0.033309093	CCL16/CCL14/GPER1/CCL15/TF/TPBG/SPRED1/SLC30A10/YWHAZ/SERPINF2/DUSP4/THPO/LGALS9/EZR/CD36/CEACAM1/SYK/LIF/NECAB2/FGA/APOE/FGB/ITGAV/HLA-DRB1/FGG/CD74/OXTR/WNK2/NDRG2/SRC/CARD9/SPRED3/CCL2/ICAM1/APP/IL1B/ADRA1A/TGFB1/GSTP1/GLIPR2/ERRFI1/CDK1/SOX9/NLRP6/IGF1/ACE2/CCL26/ALKAL1/CD44/PTGER4/PYCARD/SEMA6A/NPNT/FGF21/TRPV4/RASGRP1/FBLN1/CCL7/CHRNA9/TNFRSF11A/FGF20/IQGAP3/TREM2/TNF/CCL24/MIR221/ALKAL2/EP…	75
BP	GO:0030509	BMP signaling pathway	41/3159	167/18903	0.00597468	0.042445551	0.033448411	HJV/TMEM53/FZD1/ITGA3/TMPRSS6/TNFAIP6/FOXD1/SFRP5/SORL1/TGFB2/GREM2/SLC39A5/FST/TGFB1/PCSK6/BMP8A/HTRA3/CER1/TGFB3/CRB2/RUNX2/GDF7/NBL1/SFRP2/HES5/FSTL1/SCUBE3/NOG/FSTL3/SPART/DLX3/SULF1/BMP8B/SOX11/MSX2/COMP/BMP7/BMPR1B/TMEM100/GREM1/BAMBI	41
BP	GO:0007389	pattern specification process	100/3159	472/18903	0.006025459	0.042757319	0.033694094	DZIP1L/HIF1A/MLLT3/GPR161/AR/WNT7B/DMRT2/HOXB9/BHLHE41/FOXD1/LAMA5/RIPPLY1/STIL/SMARCD3/IFT57/ADGRG1/ZBTB16/MEIS2/VANGL2/TCF15/LMX1B/SIX3/SIM2/SEMA3C/BICC1/TDGF1/HOXB7/GREM2/FST/PITX2/NRARP/XRCC2/PCSK6/NKX3-2/SIX2/DNAAF4/OTX2/TDRD15/CER1/MDFI/TBX3/CYP26B1/SHH/OTX1/LHX1/CRB2/OVOL2/RAX/ITGAM/HOXB6/NTF4/NBL1/SFRP2/ISL1/HES4/COBL/GLI2/TDRD5/TLL2/HOXA6/FOXA2/CFAP45/HES5/HOXB8/NOG/HELT/FOXC1/HOXC4/HNF1…	100
BP	GO:1903829	positive regulation of protein localization	96/3159	451/18903	0.006129257	0.04344417	0.034235354	PCK2/RBP4/SEC16B/GPER1/ANG/ABAT/F2/SAR1B/ECT2/ITGA3/ADORA2A/FLNA/HIF1A/GIPR/SOX4/ABHD17C/ADAM8/MYRIP/TNFAIP6/WNK3/EZR/BICD1/ORMDL3/GPLD1/ADAM9/MTCL1/LIF/NECAB2/FGA/FGB/GLIS2/HLA-DRB1/FGG/GPSM2/DZIP1/LIMK2/NR1H4/SRC/BAIAP3/RAC2/SORL1/PLK1/GLUD1/PINK1/TGFB2/MYOM1/LGALS3/IL1B/TGFB1/PRNP/PIK3R1/CDK1/KCNB1/NKX6-1/STAC2/IGF1/SHH/TGFB3/PDZK1/TLR2/RAB38/ITGAM/CRYZL2P-SEC16B/NDC80/TRPM2/ITGB2/VSNL1/CDT1/I…	96
BP	GO:0042398	cellular modified amino acid biosynthetic process	15/3159	46/18903	0.006155867	0.043533283	0.034305578	ALDH7A1/HAGH/MGST2/SLC1A2/GAMT/PLSCR1/MTHFD1/GCLC/MTHFS/GATM/CHDH/GCH1/CKM/GGT6/BBOX1	15
BP	GO:0048806	genitalia development	15/3159	46/18903	0.006155867	0.043533283	0.034305578	RBP4/SRD5A2/AR/BAK1/TYRO3/FOXF2/STRA6/SRD5A1/TBX3/SHH/ESR1/LHX1/SYCP2/ROR2/KLHL10	15
BP	GO:0015874	norepinephrine transport	9/3159	22/18903	0.006213635	0.043742298	0.034470288	ACTB/ADORA2A/SLC22A1/SLC22A3/OXTR/ADRA2B/KCNB1/SLC22A2/ADRA2A	9
BP	GO:0030449	regulation of complement activation	9/3159	22/18903	0.006213635	0.043742298	0.034470288	C4BPB/C4BPA/IL1B/CFH/CD5L/CR2/CR1L/SUSD4/TREM2	9
BP	GO:0032303	regulation of icosanoid secretion	9/3159	22/18903	0.006213635	0.043742298	0.034470288	CYP4F2/CYP4A11/SYK/PTGES/IL1B/PLA2R1/TNFRSF11A/AVPR1B/PLA2G4A	9
BP	GO:0032891	negative regulation of organic acid transport	9/3159	22/18903	0.006213635	0.043742298	0.034470288	CYP4F2/ABAT/GABBR1/SLC43A1/PLA2R1/ADORA1/RGS2/RGS4/TNF	9
BP	GO:0019319	hexose biosynthetic process	24/3159	86/18903	0.006244013	0.043906314	0.034599537	PCK2/MST1/RBP4/PC/PFKFB1/PPARA/GPT/LEPR/SLC25A13/SLC25A10/PCK1/SORD/GPD1/G6PC3/DGAT2/FBP1/ENO2/GNMT/PDK2/SDS/GCK/G6PC2/C1QTNF3/PPARGC1A	24
BP	GO:0097306	cellular response to alcohol	27/3159	100/18903	0.006309318	0.044315278	0.034921814	CYP7A1/LRP8/ITPR2/FDX1/FBP1/CES1/GPLD1/EFNA5/CDK4/IGF1R/KLF9/BLM/SCNN1D/UGT1A1/ADCY3/AKR1C2/RAD51/GRAMD1A/OSBPL7/SLC5A5/PTGER4/CYBB/CFTR/ADCY7/CCL7/PTGFR/UCP1	27
BP	GO:0002687	positive regulation of leukocyte migration	37/3159	148/18903	0.006399113	0.044895136	0.03537876	FUT4/F7/MMP14/RARRES2/ADAM8/LGALS9/PTAFR/IL6R/ADAM17/CD74/RAC2/ICAM1/APP/VEGFD/LGALS3/SPI1/STK39/PIK3R1/ITGA2/THBS4/IL4/CORO1A/CXCL8/VEGFB/CSF1/PYCARD/MADCAM1/TRPV4/CCL7/MDK/TREM2/TNF/CCL24/LBP/IL12A/TNFRSF18/FUT7	37
BP	GO:0009952	anterior/posterior pattern specification	51/3159	218/18903	0.00665136	0.046179092	0.036390557	MLLT3/DMRT2/HOXB9/BHLHE41/RIPPLY1/ZBTB16/TCF15/SEMA3C/TDGF1/HOXB7/NRARP/XRCC2/PCSK6/SIX2/OTX2/TDRD15/CER1/TBX3/SHH/OTX1/LHX1/CRB2/HOXB6/SFRP2/HES4/COBL/TDRD5/HOXA6/FOXA2/HES5/HOXB8/NOG/HELT/FOXC1/HOXC4/HNF1B/HOXC6/HOXC10/GLI3/HOXC5/MSX2/HOXC11/DLL3/HES7/HOXC13/TDGF1P3/EN1/HOXC9/NKD1/WLS/HES2	51
BP	GO:0019724	B cell mediated immunity	51/3159	218/18903	0.00665136	0.046179092	0.036390557	MASP2/C8A/HPX/C6/MBL2/C8B/C4BPB/C2/HLA-DRA/C8G/HLA-DRB1/CD74/C4BPA/CARD9/TGFB1/HLA-DPB1/HLA-DQB2/IL4/CLCF1/CFI/CR2/IL21R/C9/HLA-DRB5/CR1L/HLA-DQB1/FCGR1A/HLA-DQA1/EXO1/C1QC/HLA-DOA/HLA-DQA2/SUSD4/FOXJ1/TREM2/TNF/AICDA/HLA-DPA1/IL9R/GAPT/CD70/IGHG1/IGLC2/IGHV3-35/IGKC/IGHV3-23/IGHV1-69/IGHV3-48/IGHV1-24/IGHG4/IGHV1-69-2	51
BP	GO:0060740	prostate gland epithelium morphogenesis	10/3159	26/18903	0.006662326	0.046179092	0.036390557	AR/TNC/SOX9/SHH/ESR1/NOG/HOXB13/MMP2/SULF1/BMP7	10
BP	GO:0030174	regulation of DNA-templated DNA replication initiation	7/3159	15/18903	0.006683166	0.046179092	0.036390557	MCIDAS/MCM3/MCM4/MCM6/TICRR/MCM2/CDT1	7
BP	GO:0032725	positive regulation of granulocyte macrophage colony-stimulating factor production	7/3159	15/18903	0.006683166	0.046179092	0.036390557	SYK/CARD9/IL1B/IL18/ISL1/RASGRP1/CD80	7
BP	GO:0034380	high-density lipoprotein particle assembly	7/3159	15/18903	0.006683166	0.046179092	0.036390557	APOA5/APOM/APOA1/APOA2/APOE/LCAT/APOA4	7
BP	GO:0050910	detection of mechanical stimulus involved in sensory perception of sound	7/3159	15/18903	0.006683166	0.046179092	0.036390557	HPN/KCNQ1/ADGRV1/COL11A1/TMC1/CHRNA9/LHFPL5	7
BP	GO:0051956	negative regulation of amino acid transport	7/3159	15/18903	0.006683166	0.046179092	0.036390557	ABAT/GABBR1/SLC43A1/ADORA1/RGS2/RGS4/TNF	7
BP	GO:0070863	positive regulation of protein exit from endoplasmic reticulum	7/3159	15/18903	0.006683166	0.046179092	0.036390557	SEC16B/SAR1B/SORL1/CRYZL2P-SEC16B/SLC35D3/TMEM30B/SLC51B	7
BP	GO:0072498	embryonic skeletal joint development	7/3159	15/18903	0.006683166	0.046179092	0.036390557	HYAL1/SHOX2/SLC2A10/NOG/WNT9A/HOXC11/BMP7	7
BP	GO:1902563	regulation of neutrophil activation	7/3159	15/18903	0.006683166	0.046179092	0.036390557	PTAFR/SYK/SPI1/ITGAM/ITGB2/TNF/CD177	7
BP	GO:0006862	nucleotide transport	13/3159	38/18903	0.006686363	0.046179092	0.036390557	ABCC6/SLC25A42/SLC25A6/ABCC11/SLC25A33/SLC25A36/GJB1/SLC25A24/CALHM3/SLC25A25/CALHM1/ABCC4/SLC25A52	13
BP	GO:0033260	nuclear DNA replication	13/3159	38/18903	0.006686363	0.046179092	0.036390557	MCM3/FEN1/MCM4/MCM6/BLM/NUGGC/GINS1/RAD51/CDC7/CDC45/MCM2/CDT1/AICDA	13
BP	GO:0090504	epiboly	13/3159	38/18903	0.006686363	0.046179092	0.036390557	FLNA/DDR1/CEACAM1/ADAM17/ITGA5/LRG1/COL5A1/CD44/MMP12/MSX2/MIR221/PDPN/FERMT1	13
BP	GO:0048015	phosphatidylinositol-mediated signaling	43/3159	178/18903	0.006718509	0.046311595	0.036494974	GPER1/F2/CAT/CEP55/FGFR1/PLCD3/PTAFR/EZR/IRS1/CEACAM1/SEMA4D/FBXL2/IGF1R/UNC5B/TYRO3/PTPN13/SRC/NEDD4/TGFB2/PLGLB1/PIK3R1/TWIST1/ROR1/SOX9/IGF1/PIK3CD/SEMA3E/PLGLB2/IL18/MYO16/NCF1/PIK3C2G/OSM/GATA3/RASGRP1/TREM2/NYAP2/TNF/SERPINE2/PLCH2/ROR2/HTR2A/PLCH1	43
BP	GO:1904645	response to amyloid-beta	17/3159	55/18903	0.006720483	0.046311595	0.036494974	ABCC1/ADRB2/CD36/CACNB1/IGF1R/MMP9/ICAM1/APP/PRNP/IGF1/MIR200A/MMP12/MMP2/TREM2/TNF/EPHB2/RAMP3	17
BP	GO:0002021	response to dietary excess	12/3159	34/18903	0.00683196	0.046846118	0.036916194	ADRB2/SCTR/APOE/SORL1/STK39/BMP8A/SLC25A25/TRPV4/ACVR1C/PCSK1N/PPARGC1A/UCP1	12
BP	GO:0010984	regulation of lipoprotein particle clearance	12/3159	34/18903	0.00683196	0.046846118	0.036916194	APOC1/APOC2/APOC3/MYLIP/GPLD1/GPIHBP1/NR1H4/LIPG/ANXA2/FGF21/MIR199A1/TREM2	12
BP	GO:0034383	low-density lipoprotein particle clearance	12/3159	34/18903	0.00683196	0.046846118	0.036916194	NCEH1/APOC3/MYLIP/DGAT2/CES3/CD36/APOB/NR1H4/ANXA2/FGF21/MIR199A1/TREM2	12
BP	GO:0007176	regulation of epidermal growth factor-activated receptor activity	11/3159	30/18903	0.00684337	0.046846118	0.036916194	NCK2/ADAM17/TGFA/APP/ERRFI1/NCF1/ADORA1/NEURL1/GPRC5A/ADRA2A/AREG	11
BP	GO:0090330	regulation of platelet aggregation	11/3159	30/18903	0.00684337	0.046846118	0.036916194	ABAT/UBASH3B/CEACAM1/SYK/FGG/EMILIN2/MMRN1/SERPINE2/PDPN/BLK/CTSG	11
BP	GO:2000463	positive regulation of excitatory postsynaptic potential	11/3159	30/18903	0.00684337	0.046846118	0.036916194	ADRB2/SHANK3/BAIAP2/NLGN1/CUX2/NLGN3/RGS4/GRIN2A/NLGN2/GRIN2D/GRIN1	11
BP	GO:0019362	pyridine nucleotide metabolic process	21/3159	73/18903	0.006993169	0.047661136	0.037558454	HAAO/DCXR/ASPDH/PC/NADK2/RBKS/ALDH1L1/FMO5/QPRT/AFMID/NUDT13/ACMSD/KMO/NAPRT/SHPK/G6PD/GCK/FMO2/ALDH1L2/KYNU/NMNAT2	21
BP	GO:0046496	nicotinamide nucleotide metabolic process	21/3159	73/18903	0.006993169	0.047661136	0.037558454	HAAO/DCXR/ASPDH/PC/NADK2/RBKS/ALDH1L1/FMO5/QPRT/AFMID/NUDT13/ACMSD/KMO/NAPRT/SHPK/G6PD/GCK/FMO2/ALDH1L2/KYNU/NMNAT2	21
BP	GO:1903578	regulation of ATP metabolic process	21/3159	73/18903	0.006993169	0.047661136	0.037558454	TMSB4X/PPARA/MLXIPL/GPD1/HIF1A/FBP1/SLC2A6/PINK1/APP/MTCO2P12/ENO1/IGF1/IL4/AK4/TSPO/NUPR1/GCK/ZBTB20/TREM2/PPARGC1A/HTR2A	21
BP	GO:1904888	cranial skeletal system development	21/3159	73/18903	0.006993169	0.047661136	0.037558454	CEP55/MTHFD1/MMP14/INSIG1/CHST11/TFAP2A/TGFB2/TWIST1/PRRX1/SIX2/TGFB3/LHX1/RUNX2/IRF6/GRHL2/SIX4/NOG/GLI3/MSX2/HOXA1/FREM1	21
BP	GO:0045444	fat cell differentiation	56/3159	244/18903	0.007021121	0.047799114	0.037667185	GPER1/ALDH6A1/PEX11A/ENPP1/ADRB2/HDAC6/BNIP3/NUDT7/RARRES2/CTBP2/RORC/INSIG1/ALOX5/SLC2A4/STEAP4/JAG1/ALOXE3/FABP4/ZBTB16/PNPLA3/RORA/CDS1/HMGA2/ANGPTL8/TGFB1/CEBPA/LRG1/KLF5/METRNL/ADIG/SULT1E1/FNDC5/WNT10B/IL11/SFRP2/WIF1/RGS2/GNB3/GATA3/TPH1/TRPV4/E2F1/MMP11/PLAC8/TNF/EGR2/MSX2/C1QTNF3/BMP7/FFAR2/ZBTB7C/C1QL4/PPARGC1A/HTR2A/UCP1/RETN	56
BP	GO:0000819	sister chromatid segregation	55/3159	239/18903	0.007083388	0.048170148	0.037959571	CHMP4B/MAPRE1/PRAP1/ACTB/NCAPD2/KIF23/FEN1/TRIP13/KIF11/SMARCD3/NCAPH/HASPIN/KIF18A/KIF18B/UBE2C/TACC3/KIF2C/CENPF/MAD2L1/TOP2A/PLK1/BUB1B/RACGAP1/DLGAP5/KIFC1/CDC20/CDCA8/AURKB/CENPK/CDC6/CENPE/ESCO2/CCNB1/NUF2/ACTL6B/BUB1/CDCA5/HORMAD2/MAPK15/NCAPG/SMC4/NDC80/KIF4A/CDT1/BIRC5/SPC25/ZWINT/PTTG1/KIF14/DPF1/NEK2/TTK/ESPL1/DPF3/HORMAD1	55
BP	GO:0007613	memory	31/3159	120/18903	0.00725396	0.049222169	0.038788597	SLC6A1/ITGA3/ITPR3/SHANK3/TTC36/SLC2A4/FEN1/PAK5/APOE/ITGA5/CPEB3/DBH/OXTR/SERPINF1/S100B/PAK6/CCND2/PRNP/CUX2/VLDLR/CHST10/SLC8A3/DRD1/NTF4/FOXO6/GRIN2A/MAP1A/MDK/TREM2/LRRN4/HTR2A	31
BP	GO:0090288	negative regulation of cellular response to growth factor stimulus	31/3159	120/18903	0.00725396	0.049222169	0.038788597	HJV/TMEM53/FZD1/HRG/NIBAN2/TMPRSS6/TNFAIP6/CREB3L1/SORL1/XDH/NEDD4/GREM2/HTRA3/CER1/IL4/ADAMTS12/SEMA6A/NBL1/SFRP2/GATA3/NOG/FSTL3/SPART/MIR199A1/SULF1/SLIT2/SHISA2/IL12A/EMILIN1/GREM1/BAMBI	31
CC	GO:0062023	collagen-containing extracellular matrix	168/3323	433/19869	1.18E-28	7.79E-26	6.27E-26	PKM/F12/SERPINC1/MST1/SPP2/PLG/F9/ANG/F2/AZGP1/AHSG/APOC3/HPX/ITIH1/A1BG/KNG1/ITIH4/ANGPTL3/HRG/MBL2/CTSF/PLSCR1/F7/ECM2/ZG16/CBLN1/S100A6/APOA1/SERPINH1/RARRES2/COL9A2/SERPINF2/LAMB1/SMOC1/LGALS9/ANXA5/ITGB4/LAMA5/SDC2/LAMC2/EFNA5/USH2A/FRAS1/COL8A2/CLEC3B/ITIH5/APOH/FGA/FBN2/APOE/ORM2/FGB/ITIH2/COL1A2/CTHRC1/GPC4/HMCN2/COL1A1/MMP9/FGG/COL3A1/APLP1/AMBP/LOXL2/EMILIN2/TNC/ANXA6/SERPINF1/POSTN/COL…	168
CC	GO:0016324	apical plasma membrane	138/3323	368/19869	4.09E-22	1.36E-19	1.09E-19	SLC38A3/SLC2A2/OCEL1/GNAT1/SLC47A1/CYP4F2/ABCG5/CYP4A11/ABCB4/MUC1/SLC9B2/CYP4F12/SLC34A1/SLC34A2/ABCC11/ABCB11/SLC6A14/ABCG8/ABCC1/PROM1/ADRB2/ATP1B3/ADCY10/SLC7A9/TF/SLC17A3/SLC9A1/ABCC2/SLC22A1/DSG1/CDHR5/SLC46A1/SORBS2/EZR/CD36/SLC2A1/SLC7A1/DPP4/SLC38A1/IL6R/CEACAM1/SLCO2B1/ADAM17/SHROOM1/ABCG2/ATP1A1/SLC17A4/PROM2/MTCL1/SIPA1L3/SAPCD2/TRPV5/SLC6A6/HPN/CD300LG/SLC17A1/USH2A/OSMR/SLC4A11/JAG1…	138
CC	GO:0045177	apical part of cell	153/3323	435/19869	3.59E-21	7.94E-19	6.39E-19	ACTG1/SLC38A3/SLC2A2/OCEL1/GNAT1/SLC47A1/CYP4F2/ABCG5/REN/CYP4A11/ABCB4/MUC1/SLC9B2/CYP4F12/SLC34A1/SLC34A2/ITPR3/ABCC11/ABCB11/SLC6A14/ABCG8/ABCC1/PROM1/ADRB2/ATP1B3/ADCY10/SLC7A9/TF/SLC17A3/SLC9A1/ABCC2/SLC22A1/DSG1/CDHR5/SLC46A1/SORBS2/EZR/CD36/SLC2A1/SLC7A1/DPP4/SLC38A1/IL6R/CEACAM1/SLCO2B1/ADAM17/SHROOM1/ABCG2/ATP1A1/SLC17A4/PROM2/MTCL1/SIPA1L3/SAPCD2/TRPV5/SLC6A6/HPN/CD300LG/SLC17A1/USH2A/O…	153
CC	GO:0045178	basal part of cell	105/3323	272/19869	3.48E-18	5.76E-16	4.64E-16	SLC27A5/SLC38A3/ABCC6/SLCO1B1/AQP9/SLC47A1/SLC10A1/SLC6A13/LEPR/SLC26A1/SLC9B2/ITGA3/ENPP1/ABCA8/ABCC1/DLG3/ATP1B3/MTTP/ADCY10/TF/SLC9A1/SLC22A1/SLC22A7/SLC46A1/EZR/SLC51A/CA9/SLC2A1/SLC7A1/SLC38A1/ITGB4/CEACAM1/SLC1A5/SLC22A9/ATP1A1/PROM2/AQP7/SLC6A6/CD300LG/CADM1/PHLDB1/SLC4A11/GPIHBP1/HOMER3/SLC41A1/SLC2A9/LIN7A/TGFA/AQP7P3/MET/SLC16A3/ATP2C2/KCNQ1/SLC7A7/ATP2B2/CDH17/SLC39A5/ANXA2/ATP7B/TACST…	105
CC	GO:0072562	blood microparticle	69/3323	145/19869	5.21E-18	6.91E-16	5.56E-16	SERPINC1/HPR/ACTG1/ACTB/PLG/CPN2/F2/AHSG/C8A/HP/HPX/ITIH1/A1BG/KNG1/ITIH4/HRG/AFM/PON1/CFHR3/CLIC1/APOA1/TF/YWHAZ/SERPINF2/ANXA5/SLC2A1/C8G/APOA2/TMPRSS13/PROS1/FGA/APOE/ORM2/FGB/ITIH2/FGG/AMBP/C4BPA/CFHR1/LGALS3BP/CFH/TGFB1/ALB/ANGPTL4/CD5L/C9/ORM1/CP/VTN/C1QC/CFB/HSPA7/ACSM1/APCS/PZP/PRSS1/ITGA2B/BCHE/FCN2/CIB2/GC/IGHG1/IGLV3-21/IGLC2/IGKC/IGHV3-23/APOA4/IGHG4/IGLV1-47	69
CC	GO:0009925	basal plasma membrane	99/3323	254/19869	1.47E-17	1.63E-15	1.31E-15	SLC27A5/SLC38A3/ABCC6/SLCO1B1/AQP9/SLC47A1/SLC10A1/SLC6A13/LEPR/SLC26A1/SLC9B2/ITGA3/ENPP1/ABCA8/ABCC1/DLG3/ATP1B3/MTTP/TF/SLC9A1/SLC22A1/SLC22A7/SLC46A1/EZR/SLC51A/CA9/SLC2A1/SLC7A1/SLC38A1/ITGB4/CEACAM1/SLC1A5/SLC22A9/ATP1A1/PROM2/AQP7/SLC6A6/CD300LG/CADM1/SLC4A11/GPIHBP1/SLC41A1/SLC2A9/LIN7A/TGFA/AQP7P3/MET/SLC16A3/ATP2C2/KCNQ1/SLC7A7/ATP2B2/CDH17/SLC39A5/ANXA2/ATP7B/TACSTD2/STK39/SLC9A4/ANK1/…	99
CC	GO:0016323	basolateral plasma membrane	88/3323	229/19869	2.51E-15	2.37E-13	1.91E-13	SLC38A3/ABCC6/SLCO1B1/AQP9/SLC47A1/SLC10A1/SLC6A13/LEPR/SLC26A1/SLC9B2/ITGA3/ENPP1/ABCA8/ABCC1/DLG3/ATP1B3/MTTP/SLC9A1/SLC22A1/SLC22A7/SLC46A1/EZR/SLC51A/CA9/SLC2A1/SLC7A1/SLC38A1/SLC22A9/ATP1A1/PROM2/AQP7/SLC6A6/CD300LG/CADM1/SLC4A11/GPIHBP1/SLC41A1/SLC2A9/LIN7A/TGFA/AQP7P3/SLC16A3/ATP2C2/KCNQ1/SLC7A7/ATP2B2/CDH17/SLC39A5/ANXA2/ATP7B/STK39/SLC9A4/ANK1/SLC16A12/SLC39A8/CALHM3/DLG2/CD44/EPCAM/CHRM…	88
CC	GO:0005782	peroxisomal matrix	32/3323	50/19869	9.56E-14	7.04E-12	5.67E-12	HMGCL/ECI2/ACOX2/HAO1/PIPOX/DAO/EHHADH/ACAA1/ACOX1/DHRS4/HSD17B4/MLYCD/ACOT4/AGXT/HACL1/GRHPR/CAT/PHYH/EPHX2/ACOT2/CRAT/ACOT6/NUDT7/CRYM/BAAT/DDO/PAOX/AMACR/FABP1/SCP2/HAO2/ACOXL	32
CC	GO:0031907	microbody lumen	32/3323	50/19869	9.56E-14	7.04E-12	5.67E-12	HMGCL/ECI2/ACOX2/HAO1/PIPOX/DAO/EHHADH/ACAA1/ACOX1/DHRS4/HSD17B4/MLYCD/ACOT4/AGXT/HACL1/GRHPR/CAT/PHYH/EPHX2/ACOT2/CRAT/ACOT6/NUDT7/CRYM/BAAT/DDO/PAOX/AMACR/FABP1/SCP2/HAO2/ACOXL	32
CC	GO:0005777	peroxisome	59/3323	142/19869	2.07E-12	1.25E-10	1.00E-10	HMGCL/ECI2/ACOX2/HAO1/PIPOX/PXMP2/DAO/EHHADH/DHRS4L2/ACAA1/ACOX1/DHRS4/HSD17B4/MLYCD/ACOT4/AGXT/RIDA/HACL1/PEX11A/DECR2/GRHPR/PECR/CAT/PEX11G/PHYH/EPHX2/ACOT2/CRAT/SLC27A2/HSDL2/FAR1/ACOT6/NUDT7/ACSL6/ALDH3A2/CRYM/ACSL1/BAAT/MTARC2/DHRS4L1/VWA8/MVK/DDO/PAOX/VIM/FAR2/MPV17L/MGST1/IDI1/XDH/AMACR/FABP1/SCP2/HAO2/ACOXL/FNDC5/SYT7/ACAD11/CCDC33	59
CC	GO:0042579	microbody	59/3323	142/19869	2.07E-12	1.25E-10	1.00E-10	HMGCL/ECI2/ACOX2/HAO1/PIPOX/PXMP2/DAO/EHHADH/DHRS4L2/ACAA1/ACOX1/DHRS4/HSD17B4/MLYCD/ACOT4/AGXT/RIDA/HACL1/PEX11A/DECR2/GRHPR/PECR/CAT/PEX11G/PHYH/EPHX2/ACOT2/CRAT/SLC27A2/HSDL2/FAR1/ACOT6/NUDT7/ACSL6/ALDH3A2/CRYM/ACSL1/BAAT/MTARC2/DHRS4L1/VWA8/MVK/DDO/PAOX/VIM/FAR2/MPV17L/MGST1/IDI1/XDH/AMACR/FABP1/SCP2/HAO2/ACOXL/FNDC5/SYT7/ACAD11/CCDC33	59
CC	GO:0034364	high-density lipoprotein particle	21/3323	27/19869	4.88E-12	2.70E-10	2.17E-10	APOC1/HPR/APOA5/APOC2/APOF/APOC3/APOM/PON1/APOA1/APOA2/APOH/APOE/APOB/LIPC/LCAT/APOC4/SAA4/PLTP/SAA1/SAA2/APOA4	21
CC	GO:0005788	endoplasmic reticulum lumen	101/3323	312/19869	6.72E-12	3.43E-10	2.76E-10	SERPINC1/SPP2/F9/APOA5/PROC/TMEM132A/F2/AHSG/IL27/SERPINA10/F10/KNG1/F5/PROZ/CES2/SERPIND1/RDH5/QSOX1/F7/EVA1A/SLC27A2/MTTP/APOA1/TF/PLAUR/SERPINH1/CES3/CES1/COL9A2/GPX8/WNT7B/LAMB1/ADAM17/TSPAN15/SDC2/MELTF/APOA2/COL8A2/FGA/GOLM1/APOE/ITIH2/APOB/CASQ2/LIPC/ERP27/F8/COL1A2/COL1A1/FGG/FKBP10/COL3A1/CKAP4/TNC/CERCAM/COL6A3/APP/LGALS1/COL22A1/ALB/TOR4A/COL16A1/SHH/SPP1/ACE2/COL5A1/P3H2/COL4A2/TIMP1/…	101
CC	GO:0034358	plasma lipoprotein particle	23/3323	36/19869	3.13E-10	1.38E-08	1.11E-08	APOC1/HPR/APOA5/APOC2/APOF/APOC3/LPA/APOM/PON1/APOA1/APOA2/APOH/APOE/APOB/LIPC/LCAT/VLDLR/APOC4/SAA4/PLTP/SAA1/SAA2/APOA4	23
CC	GO:1990777	lipoprotein particle	23/3323	36/19869	3.13E-10	1.38E-08	1.11E-08	APOC1/HPR/APOA5/APOC2/APOF/APOC3/LPA/APOM/PON1/APOA1/APOA2/APOH/APOE/APOB/LIPC/LCAT/VLDLR/APOC4/SAA4/PLTP/SAA1/SAA2/APOA4	23
CC	GO:0032994	protein-lipid complex	23/3323	39/19869	3.04E-09	1.26E-07	1.01E-07	APOC1/HPR/APOA5/APOC2/APOF/APOC3/LPA/APOM/PON1/APOA1/APOA2/APOH/APOE/APOB/LIPC/LCAT/VLDLR/APOC4/SAA4/PLTP/SAA1/SAA2/APOA4	23
CC	GO:0031091	platelet alpha granule	38/3323	91/19869	1.42E-08	5.54E-07	4.46E-07	TMSB4X/PLG/AHSG/A1BG/KNG1/F5/HRG/QSOX1/SERPINF2/SCCPDH/CD36/PROS1/FGA/ORM2/FGB/F8/FGG/TGFB2/APP/VEGFD/SPARC/TGFB1/SERPINA5/ALB/LHFPL2/TOR4A/IGF1/TGFB3/ALDOA/TIMP1/VEGFB/ORM1/TREML1/ITGA2B/MMRN1/SERPINE2/ISLR/THBS2	38
CC	GO:0031093	platelet alpha granule lumen	31/3323	67/19869	1.65E-08	6.09E-07	4.90E-07	TMSB4X/PLG/AHSG/A1BG/KNG1/F5/HRG/QSOX1/SERPINF2/SCCPDH/PROS1/FGA/ORM2/FGB/F8/FGG/TGFB2/APP/VEGFD/SPARC/TGFB1/ALB/TOR4A/IGF1/TGFB3/ALDOA/TIMP1/VEGFB/ORM1/MMRN1/ISLR	31
CC	GO:0031253	cell projection membrane	98/3323	344/19869	2.77E-08	9.67E-07	7.78E-07	MAPRE1/DHRS3/GNAT1/GPER1/SEPTIN2/VASP/MFSD10/SLC39A6/SLC1A2/ITGA3/SLC34A1/SLC34A2/ADORA2A/PROM1/TCTN2/MTTP/SHANK3/SLC7A9/SLC17A3/GPR161/FSCN1/CDHR5/SLC46A1/EZR/CA9/CD36/DPP4/GABBR1/CEACAM1/ADAM17/LAMP5/ABCG2/SLC28A3/PROM2/EPS8L1/SLC6A6/USH2A/CNGA1/ARHGEF2/ITGA5/SLC28A1/ITGAV/RAB25/DMD/SRC/ASAP1/MPP2/PDE4A/ATP2B2/ADCY3/PLEKHO1/FAM107A/KCNB1/MCHR1/ACE2/ADGRV1/PDZK1/SLC22A12/TESC/CD44/DRD1/SLC6A19/A…	98
CC	GO:0034361	very-low-density lipoprotein particle	13/3323	20/19869	1.88E-06	5.79E-05	4.66E-05	APOC1/APOA5/APOC2/APOC3/APOM/APOA1/APOA2/APOH/APOE/APOB/VLDLR/APOC4/APOA4	13
CC	GO:0034385	triglyceride-rich plasma lipoprotein particle	13/3323	20/19869	1.88E-06	5.79E-05	4.66E-05	APOC1/APOA5/APOC2/APOC3/APOM/APOA1/APOA2/APOH/APOE/APOB/VLDLR/APOC4/APOA4	13
CC	GO:0005604	basement membrane	36/3323	99/19869	1.92E-06	5.79E-05	4.66E-05	ANG/LAMB1/SMOC1/ITGB4/LAMA5/LAMC2/EFNA5/USH2A/FRAS1/COL8A2/APLP1/LOXL2/TNC/SERPINF1/SPARC/AGRN/ANXA2/LAMA1/NTN1/THBS4/COL5A1/EGFL6/P3H2/COL4A2/TIMP1/VWA2/NTNG2/AMTN/NPNT/VTN/LOXL1/FBLN1/NTN3/NTNG1/THBS2/FREM1	36
CC	GO:0042627	chylomicron	10/3323	13/19869	2.96E-06	8.38E-05	6.75E-05	APOC1/APOA5/APOC2/APOC3/APOA1/APOA2/APOH/APOE/APOB/APOA4	10
CC	GO:0098636	protein complex involved in cell adhesion	23/3323	52/19869	3.03E-06	8.38E-05	6.75E-05	ITGA3/PLAUR/LAMB1/ITGB4/ITGB8/ITGA5/ITGAV/ITGA7/PLAU/TNC/NLGN1/LGALS1/LAMA1/ITGA2/ITGB6/ITGAM/ITGB2/LGALS2/VTN/ITGA2B/MMRN1/CD80/EMILIN1	23
CC	GO:0098862	cluster of actin-based cell projections	50/3323	159/19869	3.35E-06	8.88E-05	7.15E-05	DCXR/SLC2A2/MFSD10/ESPN/SLC34A1/SLC34A2/ITPR3/CDH23/FLNA/CLIC1/MTTP/SLC7A9/SLC17A3/CDHR5/SLC46A1/EZR/CD36/MYO3A/ABCG2/SLC28A3/USH2A/SLC28A1/ANKS4B/ENPEP/ACE2/SCIN/ADGRV1/PDZK1/SLC22A12/USH1C/SLC6A19/MYH14/MYO7A/SLC28A2/LOXHD1/AMN/TMC1/FSCN2/SLC23A1/CLRN2/LHFPL5/CIB2/MYO15A/HOMER2/PVALB/CA4/MYO1A/SLC5A1/SLC26A3/DCDC2	50
CC	GO:0045121	membrane raft	86/3323	326/19869	6.10E-06	0.000155456	0.000125135	ARID3C/ABCB4/SLC1A2/SLC34A1/PLSCR1/LRP8/TUBB/HDAC6/SLC9A1/SPRED1/SERPINH1/ENO2/FYB2/CARD11/EZR/IRS1/CD36/SLC2A1/DPP4/GABBR1/PPT1/ADAM17/SLC2A4/GPM6B/ABCG2/ATP1A1/PROM2/EFNA5/TRPM8/LYPD6/IGF1R/UNC5B/ADGRG1/KIF18A/FXYD1/DMD/MYOF/SRC/TFPI/KCNQ1/PLPP2/CD1A/ATP2B2/CD14/ICAM1/APP/HPSE/TDGF1/P2RX3/ADRA1A/ANXA2/PRNP/PRKAR2B/ADRA1B/CD24/SHH/ACE2/PDZK1/HK1/TLR2/HCK/ITGAM/ITGB2/CAVIN2/ATP1A2/OLR1/UNC5A/TRPC…	86
CC	GO:0034774	secretory granule lumen	85/3323	322/19869	6.70E-06	0.000158544	0.00012762	PKM/TMSB4X/S100A11/SPP2/PLG/ACAA1/ARG1/ITIH3/AHSG/HP/A1BG/KNG1/TTR/F5/ITIH4/HRG/UNC13D/CAT/QSOX1/TUBB/APOA1/TF/RARRES2/SERPINF2/ALOX5/SCCPDH/SELENOP/PYGL/IMPDH1/AMPD3/CLEC3B/PROS1/APOH/NAPRT/FGA/ORM2/FGB/CXCL1/F8/COTL1/GCA/FGG/DBH/SERPINA4/TCN1/MNDA/ALAD/TGFB2/APP/LGALS3BP/VEGFD/HPSE/TIMP2/GGH/SPARC/ANXA2/TGFB1/ALB/GSTP1/LRG1/TOR4A/IGF1/TGFB3/ALDOA/OLFM4/TIMP1/VEGFB/CTSC/PYCARD/ORM1/GRP/RNASE2/RN…	85
CC	GO:0031983	vesicle lumen	86/3323	327/19869	6.93E-06	0.000158544	0.00012762	PKM/TMSB4X/S100A11/SPP2/PLG/ACAA1/ARG1/ITIH3/AHSG/HP/A1BG/KNG1/TTR/F5/ITIH4/HRG/UNC13D/CAT/QSOX1/TUBB/APOA1/TF/RARRES2/SERPINF2/ALOX5/SCCPDH/SELENOP/PYGL/IMPDH1/AMPD3/CLEC3B/PROS1/APOH/NAPRT/FGA/ORM2/FGB/CXCL1/APOB/F8/COTL1/GCA/FGG/DBH/SERPINA4/TCN1/MNDA/ALAD/TGFB2/APP/LGALS3BP/VEGFD/HPSE/TIMP2/GGH/SPARC/ANXA2/TGFB1/ALB/GSTP1/LRG1/TOR4A/IGF1/TGFB3/ALDOA/OLFM4/TIMP1/VEGFB/CTSC/PYCARD/ORM1/GRP/RNAS…	86
CC	GO:0098857	membrane microdomain	86/3323	327/19869	6.93E-06	0.000158544	0.00012762	ARID3C/ABCB4/SLC1A2/SLC34A1/PLSCR1/LRP8/TUBB/HDAC6/SLC9A1/SPRED1/SERPINH1/ENO2/FYB2/CARD11/EZR/IRS1/CD36/SLC2A1/DPP4/GABBR1/PPT1/ADAM17/SLC2A4/GPM6B/ABCG2/ATP1A1/PROM2/EFNA5/TRPM8/LYPD6/IGF1R/UNC5B/ADGRG1/KIF18A/FXYD1/DMD/MYOF/SRC/TFPI/KCNQ1/PLPP2/CD1A/ATP2B2/CD14/ICAM1/APP/HPSE/TDGF1/P2RX3/ADRA1A/ANXA2/PRNP/PRKAR2B/ADRA1B/CD24/SHH/ACE2/PDZK1/HK1/TLR2/HCK/ITGAM/ITGB2/CAVIN2/ATP1A2/OLR1/UNC5A/TRPC…	86
CC	GO:0042611	MHC protein complex	14/3323	25/19869	9.16E-06	0.000202526	0.000163024	HLA-DRA/HLA-B/HLA-A/HLA-DRB1/CD74/HLA-C/HLA-DPB1/HLA-DQB2/HLA-DRB5/HLA-DQB1/HLA-DQA1/HLA-DOA/HLA-DQA2/HLA-DPA1	14
CC	GO:0060205	cytoplasmic vesicle lumen	85/3323	325/19869	9.84E-06	0.000210394	0.000169358	PKM/TMSB4X/S100A11/SPP2/PLG/ACAA1/ARG1/ITIH3/AHSG/HP/A1BG/KNG1/TTR/F5/ITIH4/HRG/UNC13D/CAT/QSOX1/TUBB/APOA1/TF/RARRES2/SERPINF2/ALOX5/SCCPDH/SELENOP/PYGL/IMPDH1/AMPD3/CLEC3B/PROS1/APOH/NAPRT/FGA/ORM2/FGB/CXCL1/F8/COTL1/GCA/FGG/DBH/SERPINA4/TCN1/MNDA/ALAD/TGFB2/APP/LGALS3BP/VEGFD/HPSE/TIMP2/GGH/SPARC/ANXA2/TGFB1/ALB/GSTP1/LRG1/TOR4A/IGF1/TGFB3/ALDOA/OLFM4/TIMP1/VEGFB/CTSC/PYCARD/ORM1/GRP/RNASE2/RN…	85
CC	GO:0005903	brush border	35/3323	102/19869	1.18E-05	0.000244131	0.000196514	DCXR/SLC2A2/MFSD10/ESPN/SLC34A1/SLC34A2/ITPR3/FLNA/CLIC1/MTTP/SLC7A9/SLC17A3/CDHR5/SLC46A1/EZR/CD36/ABCG2/SLC28A3/SLC28A1/ANKS4B/ENPEP/ACE2/SCIN/PDZK1/SLC22A12/USH1C/SLC6A19/MYH14/SLC28A2/AMN/SLC23A1/CA4/MYO1A/SLC5A1/SLC26A3	35
CC	GO:0042613	MHC class II protein complex	11/3323	17/19869	1.30E-05	0.000260383	0.000209597	HLA-DRA/HLA-DRB1/CD74/HLA-DPB1/HLA-DQB2/HLA-DRB5/HLA-DQB1/HLA-DQA1/HLA-DOA/HLA-DQA2/HLA-DPA1	11
CC	GO:0042827	platelet dense granule	12/3323	21/19869	3.10E-05	0.000604188	0.000486343	SPP2/ITIH3/ITIH4/CD63/RARRES2/SELENOP/CLEC3B/APOH/SERPINA4/LGALS3BP/RAB27B/ABCC4	12
CC	GO:0005581	collagen trimer	30/3323	86/19869	3.38E-05	0.000640579	0.000515637	MBL2/COL9A2/COL8A2/COL1A2/CTHRC1/COL1A1/COL3A1/EMILIN2/COL6A3/SFTPA2/COL22A1/COL16A1/COL5A1/COL4A2/COL6A2/COL11A1/COL10A1/C1QC/COL13A1/COL12A1/COL6A1/COL25A1/C1QTNF3/FCN2/COL5A3/C1QTNF9/LUM/EMILIN1/C1QL4/EDA	30
CC	GO:0043025	neuronal cell body	116/3323	497/19869	7.73E-05	0.001424231	0.001146439	GNAT1/ARG1/ANG/SLC6A1/GRIP1/ITPR3/ADORA2A/LRP8/FLNA/HDAC6/ADCY10/SRD5A2/FBXO31/ENO2/SLC22A3/SORBS2/SLC38A1/GABBR1/PPT1/SLC6A6/HPN/USH2A/ANXA3/CYBA/APOE/IGF1R/APOB/ASS1/TTBK1/SRC/DNER/BAIAP2/SORL1/KCNQ1/TPX2/DRP2/SERPINF1/ATP2B2/DDC/TGFB2/APP/S100B/SEPTIN4/P2RX3/CYP17A1/PTPRS/ASTN1/PRKAR2B/KCNB1/NRSN2/SRD5A1/RAC3/LPAR1/PAM/CHRNA4/TGFB3/L1CAM/SV2A/SLC8A3/GFRA1/SLC4A8/DLG2/UCHL1/TUBB3/GHR/TRPM2/CRHB…	116
CC	GO:0098858	actin-based cell projection	60/3323	223/19869	7.99E-05	0.001431943	0.001152648	DCXR/VASP/ESPN/ITGA3/ENPP7/CDH23/STARD10/CD302/PROM1/MTTP/FSCN1/CDHR5/EZR/CA9/CEACAM1/MYO3A/PROM2/IQGAP2/SLC6A6/USH2A/ITGAV/ARL4C/ACP3/OXTR/DMD/SRC/BAIAP2/ANKS4B/NLGN1/APP/OSBPL3/TGFB1/ADGRV1/PDZK1/TUBB3/USH1C/CD44/MYO7A/LOXHD1/ATP6V1B1/TRPV4/AMN/TMC1/RAPH1/MYO10/NOS1AP/ANTXR1/FSCN2/PPP1R9A/CLRN2/LHFPL5/CIB2/MYO15A/HOMER2/GAP43/PVALB/PDPN/MYO1A/ERMN/SPEF1	60
CC	GO:0031089	platelet dense granule lumen	9/3323	14/19869	9.03E-05	0.001575663	0.001268335	SPP2/ITIH3/ITIH4/RARRES2/SELENOP/CLEC3B/APOH/SERPINA4/LGALS3BP	9
CC	GO:0005583	fibrillar collagen trimer	8/3323	12/19869	0.000158632	0.0025106	0.002020916	COL1A2/COL1A1/COL3A1/COL16A1/COL5A1/COL11A1/COL5A3/LUM	8
CC	GO:0098643	banded collagen fibril	8/3323	12/19869	0.000158632	0.0025106	0.002020916	COL1A2/COL1A1/COL3A1/COL16A1/COL5A1/COL11A1/COL5A3/LUM	8
CC	GO:0005884	actin filament	35/3323	114/19869	0.00015888	0.0025106	0.002020916	ACTG1/ACTB/ACKR2/TPM4/IQGAP1/ESPN/GAS2/DBN1/EZR/FHDC1/MYO3A/SPECC1/WIPF1/COTL1/GAS2L3/GAS7/SRC/ACTBL2/RAC2/CARMIL1/RAC3/CORO1A/FMN1/DPYSL3/HCK/COBL/MISP/POF1B/DIAPH3/LMOD1/WIPF3/LMOD2/PDLIM4/TMOD1/MYO1A	35
CC	GO:0042383	sarcolemma	40/3323	136/19869	0.000159043	0.0025106	0.002020916	MLIP/KCNJ8/STBD1/SLC9A1/SLC2A1/SLC2A4/ATP1A1/CACNB1/SNTB1/SLC30A1/IGF1R/OBSCN/KRT19/FXYD1/DMD/CACNB3/COL6A3/ADRA1A/ANXA2/KCNB1/SSPN/STAC2/TGFB3/COL6A2/SLC8A3/CCDC78/ATP1A2/BGN/AKAP6/NOS1AP/NOS1/COL6A1/CACNG6/CLCN1/CIB2/RYR1/CAPN3/PGM5/AHNAK2/SYNC	40
CC	GO:0031526	brush border membrane	21/3323	57/19869	0.000206329	0.003181301	0.002560799	MFSD10/SLC34A1/SLC34A2/MTTP/SLC7A9/SLC17A3/CDHR5/SLC46A1/CD36/ABCG2/SLC28A3/SLC28A1/ACE2/PDZK1/SLC22A12/SLC6A19/SLC28A2/AMN/CA4/SLC5A1/SLC26A3	21
CC	GO:0044853	plasma membrane raft	34/3323	113/19869	0.000299018	0.00447738	0.003604083	LRP8/HDAC6/SPRED1/EZR/IRS1/CD36/SLC2A1/EFNA5/IGF1R/KIF18A/FXYD1/MYOF/SRC/TFPI/PLPP2/ADRA1A/ADRA1B/HCK/ITGAM/ITGB2/CAVIN2/ATP1A2/ASAH2/AKAP6/KCND2/NOS1AP/HAS2/TREM2/CD177/ADD2/SELE/MYO1A/HTR2A/CD8A	34
CC	GO:0009897	external side of plasma membrane	106/3323	462/19869	0.000303895	0.00447738	0.003604083	PLG/F2/AZGP1/ASGR1/ACKR2/F10/LEPR/BTNL9/ITGA3/MBL2/TFR2/CD302/TF/ASGR2/ANXA5/CD36/SLC38A1/IL6R/SLC2A4/ABCG2/ADAM9/EFNA5/OSMR/TRPM8/FGA/GPIHBP1/FGB/ITGA5/ITGAV/GPC4/ITGA7/HLA-DRB1/FGG/RAET1L/CD74/SLC4A3/VTCN1/CXCR4/CD1A/CD14/ICAM1/F3/SERPINA5/PRNP/ENPEP/ASTN1/ULBP3/ITGA2/CD207/CD24/ULBP1/ENPP3/GFRA2/ITGB6/CHRNA4/GFRA1/ITGAM/IL21R/GHR/ITGB2/IL2RG/FCGR1A/CSF3R/STAB2/ABCB1/NT5E/TMC1/LY6G6C/SCUBE1/ANT…	106
CC	GO:0099055	integral component of postsynaptic membrane	35/3323	118/19869	0.000332383	0.004790649	0.00385625	ABHD6/SLC6A1/ADORA2A/GABBR1/SLC6A6/SLC30A1/SLC16A3/CHRNA6/NLGN1/ATP2B2/ADRA1A/PTPRS/LRFN1/ADAM22/DRD1/ADORA1/NLGN3/GRIN2A/NLGN2/SLC6A9/PTPRO/DAGLA/KCND2/GRIN2D/LRFN4/CHRNA9/LRRTM2/CDH10/EPHB2/GRM3/ADRA2A/HTR2A/SHISA6/SHISA9/P2RX6	35
CC	GO:0071556	integral component of lumenal side of endoplasmic reticulum membrane	13/3323	29/19869	0.00036951	0.005103854	0.004108365	HLA-DRA/HLA-B/HLA-A/HLA-DRB1/CD74/HLA-C/HLA-DPB1/HLA-DQB2/HLA-DRB5/HLA-DQB1/HLA-DQA1/HLA-DQA2/HLA-DPA1	13
CC	GO:0098553	lumenal side of endoplasmic reticulum membrane	13/3323	29/19869	0.00036951	0.005103854	0.004108365	HLA-DRA/HLA-B/HLA-A/HLA-DRB1/CD74/HLA-C/HLA-DPB1/HLA-DQB2/HLA-DRB5/HLA-DQB1/HLA-DQA1/HLA-DQA2/HLA-DPA1	13
CC	GO:0016328	lateral plasma membrane	22/3323	64/19869	0.000458165	0.006199247	0.004990106	IQGAP1/ABCC1/DSG1/CLDN15/CEACAM1/ATP1A1/MTCL1/GPSM2/VANGL2/GJB1/SLC16A3/DMD/TACSTD2/KCNB1/EPCAM/SLC6A9/PTPRO/ATP6V1B1/CLDN4/IQGAP3/SLC26A5/MYO1A	22
CC	GO:0071162	CMG complex	7/3323	11/19869	0.000640595	0.008494285	0.006837505	MCM3/MCM4/MCM6/GINS1/CDC45/MCM2/GINS4	7
CC	GO:0098637	protein complex involved in cell-matrix adhesion	8/3323	14/19869	0.000700444	0.009003456	0.007247364	PLAUR/LAMB1/PLAU/TNC/LAMA1/VTN/MMRN1/EMILIN1	8
CC	GO:0031252	cell leading edge	96/3323	421/19869	0.000706153	0.009003456	0.007247364	ACTB/S100A11/GPER1/VASP/MTSS1/LIMK1/IQGAP1/SLC39A6/SLC1A2/ANGPTL3/ADORA2A/HDAC6/S100A6/SLC9A1/FSCN1/FGD6/DBN1/CTTNBP2NL/SORBS2/EZR/DPP4/GABBR1/ITGB4/ADAM17/LAMP5/INPP5J/IQGAP2/EPS8L1/USH2A/VIM/ARHGEF2/WIPF1/ITGA5/ITGAV/KIF18A/PTPN13/NHS/SRC/BAIAP2/RAC2/FGD3/CXCR4/PLEKHH2/MPP2/PDE4A/ATP2B2/ARHGEF26/APP/S100B/DUOX1/PLEKHO1/FAM107A/CAPG/KCNB1/DUOX2/CARMIL1/RAC3/ADGRV1/CORO1A/TESC/DPYSL3/DUOXA2/TUBB3…	96
CC	GO:0031225	anchored component of membrane	45/3323	169/19869	0.000743076	0.009295461	0.007482414	HJV/PLAUR/TECTB/LYPD6B/MELTF/EFNA5/GPIHBP1/LYPD6/CEACAM7/GPC4/RAET1L/GPHN/GAD2/TFPI/LYNX1/RAB26/CD14/TDGF1/PRNP/GPC2/ULBP3/CD24/ULBP1/GFRA2/GFRA1/NTNG2/OTOA/RAB27B/SPACA4/CEACAM6/XPNPEP2/NT5E/LY6G6C/CEACAM5/EFNA2/NCAM1/PRSS21/TREH/LY6E/CD177/SYN1/RHBG/CA4/NTNG1/PRSS41	45
CC	GO:0098936	intrinsic component of postsynaptic membrane	35/3323	123/19869	0.000773798	0.00950052	0.007647477	ABHD6/SLC6A1/ADORA2A/GABBR1/SLC6A6/SLC30A1/SLC16A3/CHRNA6/NLGN1/ATP2B2/ADRA1A/PTPRS/LRFN1/ADAM22/DRD1/ADORA1/NLGN3/GRIN2A/NLGN2/SLC6A9/PTPRO/DAGLA/KCND2/GRIN2D/LRFN4/CHRNA9/LRRTM2/CDH10/EPHB2/GRM3/ADRA2A/HTR2A/SHISA6/SHISA9/P2RX6	35
CC	GO:0030666	endocytic vesicle membrane	50/3323	194/19869	0.000872828	0.010521551	0.00846936	ADRB2/TAP1/TF/GPR161/FZD2/WNT7B/CD36/HLA-DRA/RILP/ANXA3/CYBA/APOE/APOB/HLA-B/RAB31/HLA-A/HLA-DRB1/ATP6V0E2/CD74/TGFA/RAC2/DMBT1/HLA-C/HLA-DPB1/CD207/HLA-DQB2/ACE2/CORO1A/TLR2/RAB38/HLA-DRB5/SYT7/RAB34/HLA-DQB1/FCGR1A/HLA-DQA1/CSF3R/CYBB/CFTR/RAB9B/PIP4P2/STAB2/HLA-DQA2/RAB11FIP1/HLA-DPA1/CAMK2A/CD3D/AREG/ROR2/WLS	50
CC	GO:0098576	lumenal side of membrane	14/3323	35/19869	0.000902798	0.010666851	0.00858632	BDH1/HLA-DRA/HLA-B/HLA-A/HLA-DRB1/CD74/HLA-C/HLA-DPB1/HLA-DQB2/HLA-DRB5/HLA-DQB1/HLA-DQA1/HLA-DQA2/HLA-DPA1	14
CC	GO:0005796	Golgi lumen	31/3323	106/19869	0.00091706	0.010666851	0.00858632	F9/PROC/F2/F10/MUC1/PROZ/F7/ZG16/MMP14/WNT7B/SDC2/PROS1/F8/GPC4/APP/AGRN/TGFB1/HS3ST1/PCSK6/GPC2/MUC6/VCAN/FMOD/VTN/BGN/MMP11/ACAN/LUM/LHB/NCAN/OGN	31
CC	GO:0005902	microvillus	28/3323	93/19869	0.000968599	0.011072091	0.008912519	DCXR/ESPN/ENPP7/STARD10/CD302/PROM1/MTTP/FSCN1/CDHR5/EZR/CA9/CEACAM1/PROM2/IQGAP2/SLC6A6/ITGAV/OXTR/ANKS4B/TGFB1/PDZK1/USH1C/CD44/MYO7A/ATP6V1B1/AMN/PDPN/MYO1A/SPEF1	28
CC	GO:0031528	microvillus membrane	12/3323	28/19869	0.001013527	0.011389293	0.009167852	PROM1/MTTP/CDHR5/EZR/CA9/CEACAM1/PROM2/SLC6A6/ITGAV/PDZK1/AMN/PDPN	12
CC	GO:0098982	GABA-ergic synapse	23/3323	72/19869	0.00110213	0.01217854	0.009803159	ABHD6/SLC6A1/CTBP2/GABBR1/EFNA5/SLC6A6/NLGN1/ATP2B2/ADRA1A/BSN/SV2A/DRD1/PCLO/NLGN3/NLGN2/PTPRO/KCND2/LRFN4/LRRTM2/CDH10/GAP43/CBLN4/ADRA2A	23
CC	GO:0031256	leading edge membrane	46/3323	177/19869	0.00113802	0.012368973	0.009956449	GPER1/VASP/SLC39A6/SLC1A2/ADORA2A/EZR/DPP4/GABBR1/ADAM17/LAMP5/EPS8L1/USH2A/ARHGEF2/ITGA5/ITGAV/SRC/MPP2/PDE4A/ATP2B2/PLEKHO1/FAM107A/KCNB1/ADGRV1/TESC/CD44/AMPH/ADORA1/UNC5A/ADGRE2/SNTG1/TRPV4/DAGLA/HPCA/PDXP/ANTXR1/BMX/TACR3/CLRN2/DDN/FAP/SH3YL1/PLA2G4F/PDPN/SHISA6/SHISA9/FERMT1	46
CC	GO:0051233	spindle midzone	14/3323	36/19869	0.001252199	0.013213212	0.010636022	MAPRE1/RCC2/KIF18A/KIF18B/CCDC69/PLK1/RACGAP1/APP/CDCA8/AURKB/CDC6/CENPE/KIF14/MAP9	14
CC	GO:0030863	cortical cytoskeleton	31/3323	108/19869	0.001285068	0.013213212	0.010636022	MAPRE1/ACTB/TPM4/IQGAP1/GYS2/MYRIP/DBN1/EZR/SLC2A1/SHROOM1/COTL1/KRT19/DMD/ANLN/PLEKHH2/CORO1A/BSN/PCLO/COBL/MISP/TRPV4/PPP1R9A/MYZAP/CAPZA3/CIB2/SPTB/PVALB/SELE/TMOD1/MYO1A/MLPH	31
CC	GO:0034702	ion channel complex	70/3323	296/19869	0.001296824	0.013213212	0.010636022	ABHD6/MCUB/SCN4A/KCNJ8/DLG3/CLIC1/HCN4/ABCC9/CACNB1/CHRNE/CNGA1/CASQ2/TRPV6/SCN4B/CACNB3/KCNQ1/CHRNA6/SCNN1D/LRRC8B/TTYH3/PKD1L3/KCNB1/SCN8A/CHRNA4/CLIC6/KCNG3/SCN7A/MICU3/KCNG1/HTR3A/KCNMB4/TRPC1/KCNQ3/TRPC5/GRIN2A/TRPC7/CFTR/CHRNA5/AKAP6/KCND2/KCNN4/ANO2/GRIN2D/CLDN4/KCNJ4/CHRNA9/KCNS1/CACNA1G/CACHD1/KCNS3/CACNG6/CLCN1/LRRC52/OLFM2/KCNJ16/SCN11A/RYR1/BEST3/CATSPER1/GRIN1/KCNH2/CLCNKB/CHRNA2/CNG…	70
CC	GO:0000940	outer kinetochore	7/3323	12/19869	0.001315342	0.013213212	0.010636022	CENPF/PLK1/BUB1B/CCNB1/NDC80/SKA1/SKA3	7
CC	GO:0031261	DNA replication preinitiation complex	7/3323	12/19869	0.001315342	0.013213212	0.010636022	MCM3/MCM4/MCM6/GINS1/CDC45/MCM2/GINS4	7
CC	GO:0042581	specific granule	42/3323	160/19869	0.001477492	0.014620557	0.01176887	ACAA1/ARG1/HP/QSOX1/SLC27A2/PLAUR/ADAM8/CD36/CEACAM1/ORMDL3/ANXA3/CYBA/ORM2/CXCL1/GPR84/ITGAV/SLC44A2/PLAU/TCN1/CKAP4/TMC6/CLEC5A/HPSE/TIMP2/GGH/LRG1/SNAP25/OLFM4/ITGAM/TRPM2/ITGB2/ORM1/OLR1/RAB37/CD53/CYBB/MCEMP1/CD177/BPI/MMP8/LYZ/RETN	42
CC	GO:0098644	complex of collagen trimers	10/3323	22/19869	0.00154954	0.015108012	0.012161248	COL1A2/COL1A1/COL3A1/COL16A1/COL5A1/COL4A2/COL11A1/COL10A1/COL5A3/LUM	10
CC	GO:0045211	postsynaptic membrane	64/3323	269/19869	0.001738854	0.016708121	0.013449262	ABHD6/SLC6A1/GRIP1/ADORA2A/CBLN1/SHANK3/ABHD17C/DBN1/GABBR1/CLSTN1/SLC6A6/CHRNE/SLC30A1/LIN7A/GPHN/SLC16A3/DMD/CHRNA6/NLGN1/ATP2B2/ADRA1A/PTPRS/KCNB1/SSPN/LRFN1/CHRNA4/ADAM22/DLG2/DRD1/KCTD8/HTR3A/CHRM3/ADORA1/NLGN3/GRIN2A/NLGN2/SLC6A9/PTPRO/CHRNA5/DAGLA/KCND2/COL13A1/GRIN2D/LRFN4/KCNJ4/CHRNA9/DDN/CHRM5/LRRTM2/DGKB/CDH10/CNKSR2/GRID2IP/EPHB2/GRM3/GRIN1/PDLIM4/ADRA2A/HTR2A/CHRNA2/SHISA6/SHISA9/P2R…	64
CC	GO:0034703	cation channel complex	54/3323	222/19869	0.002292229	0.021710688	0.017476095	ABHD6/MCUB/SCN4A/KCNJ8/DLG3/HCN4/ABCC9/CACNB1/CNGA1/CASQ2/TRPV6/SCN4B/CACNB3/KCNQ1/SCNN1D/PKD1L3/KCNB1/SCN8A/KCNG3/SCN7A/MICU3/KCNG1/HTR3A/KCNMB4/TRPC1/KCNQ3/TRPC5/GRIN2A/TRPC7/AKAP6/KCND2/KCNN4/GRIN2D/KCNJ4/KCNS1/CACNA1G/CACHD1/KCNS3/CACNG6/LRRC52/OLFM2/KCNJ16/SCN11A/RYR1/CATSPER1/GRIN1/KCNH2/CNGB1/SHISA6/KCNE1/SHISA9/KCNF1/CACNA1F/GRIN3B	54
CC	GO:1905286	serine-type peptidase complex	7/3323	13/19869	0.00243948	0.022779933	0.018336788	MBL2/F7/PLAUR/PLAU/F3/CFH/FCN2	7
CC	GO:0005641	nuclear envelope lumen	6/3323	10/19869	0.002476747	0.022806713	0.018358345	TUBB/ALOX5/PTGES/SORL1/APP/BCHE	6
CC	GO:0030669	clathrin-coated endocytic vesicle membrane	22/3323	72/19869	0.00263779	0.023956917	0.019284206	ADRB2/TF/FZD2/HLA-DRA/APOE/APOB/HLA-DRB1/CD74/TGFA/HLA-DPB1/CD207/HLA-DQB2/HLA-DRB5/HLA-DQB1/FCGR1A/HLA-DQA1/CFTR/HLA-DQA2/HLA-DPA1/CD3D/AREG/ROR2	22
CC	GO:0008305	integrin complex	12/3323	31/19869	0.002880964	0.025811879	0.020777364	ITGA3/ITGB4/ITGB8/ITGA5/ITGAV/ITGA7/ITGA2/ITGB6/ITGAM/ITGB2/ITGA2B/EMILIN1	12
CC	GO:0005778	peroxisomal membrane	20/3323	64/19869	0.003022638	0.026368537	0.021225448	PXMP2/DAO/ACOX1/DHRS4/HSD17B4/PEX11A/DECR2/PECR/CAT/PEX11G/SLC27A2/FAR1/ACSL6/ALDH3A2/ACSL1/FAR2/MPV17L/MGST1/FNDC5/SYT7	20
CC	GO:0031903	microbody membrane	20/3323	64/19869	0.003022638	0.026368537	0.021225448	PXMP2/DAO/ACOX1/DHRS4/HSD17B4/PEX11A/DECR2/PECR/CAT/PEX11G/SLC27A2/FAR1/ACSL6/ALDH3A2/ACSL1/FAR2/MPV17L/MGST1/FNDC5/SYT7	20
CC	GO:0097060	synaptic membrane	84/3323	378/19869	0.003142146	0.026997237	0.021731522	GPER1/ABHD6/SLC6A1/SLC1A2/ITGA3/GRIP1/ADORA2A/CBLN1/SHANK3/ABHD17C/ENO2/DBN1/GABBR1/CLSTN1/SLC6A6/CHRNE/SLC30A1/LIN7A/SYDE1/GPHN/SLC16A3/DMD/GAD2/SRC/BAIAP2/CHRNA6/NLGN1/ATP2B2/APBA1/P2RX3/ADRA1A/PTPRS/KCNB1/SSPN/SNAP91/LRFN1/CHRNA4/DNM1/ADAM22/SNAP25/SLC4A8/DLG2/PDE2A/NTNG2/DRD1/KCTD8/HTR3A/SYT7/CHRM3/ADORA1/NLGN3/GRIN2A/NLGN2/SLC6A9/PTPRO/CHRNA5/DAGLA/KCND2/COL13A1/GRIN2D/LRFN4/KCNJ4/CHRNA9/DDN…	84
CC	GO:0005775	vacuolar lumen	44/3323	176/19869	0.003216578	0.026997237	0.021731522	ARG1/HYAL1/TTR/CTSF/UNC13D/TUBB/PPT1/SDC2/IMPDH1/NAPRT/ORM2/APOB/GCA/GPC4/CD74/MNDA/HPSE/GGH/AGRN/ANXA2/GPC2/NEU4/CTSC/PYCARD/VCAN/FMOD/CTSV/IFI30/BGN/RNASE2/RNASE3/SPACA7/PRSS2/PLAC8/ACAN/GC/BPI/LUM/PADI2/NCAN/OGN/CTSG/LYZ/RETN	44
CC	GO:0032589	neuron projection membrane	19/3323	60/19869	0.003216865	0.026997237	0.021731522	GPER1/SLC1A2/ADORA2A/GABBR1/LAMP5/USH2A/MPP2/ATP2B2/KCNB1/ADGRV1/ADORA1/UNC5A/DAGLA/HPCA/TACR3/CLRN2/DDN/SHISA6/SHISA9	19
CC	GO:0005901	caveola	24/3323	82/19869	0.00325815	0.027001921	0.021735292	LRP8/HDAC6/SPRED1/IRS1/CD36/SLC2A1/EFNA5/IGF1R/KIF18A/FXYD1/MYOF/SRC/TFPI/PLPP2/ADRA1A/ADRA1B/HCK/CAVIN2/ATP1A2/ASAH2/AKAP6/NOS1AP/SELE/HTR2A	24
CC	GO:0098533	ATPase dependent transmembrane transport complex	10/3323	24/19869	0.003407678	0.027622288	0.022234659	ABCG5/ABCG8/KCNJ8/ATP1B3/SLC9A1/ATP1A1/ABCC9/FXYD1/ATP1A2/ATP12A	10
CC	GO:0005938	cell cortex	71/3323	312/19869	0.003416331	0.027622288	0.022234659	MAPRE1/STIMATE/ACTB/SEPTIN2/TPM4/IQGAP1/ECT2/GYS2/FLNA/TNFAIP2/ITPR2/CD302/FSCN1/CTBP2/ENO2/MYRIP/DBN1/MARCKS/EZR/SLC2A1/SHROOM1/LAMC2/AQP7/SAPCD2/PHLDB1/TRIP10/FGB/COTL1/KRT19/GPSM2/DMD/RAC2/ANLN/PLEKHH2/GAD1/NEDD4/FABP1/SEPTIN4/RHOBTB3/SPIRE1/FMNL1/ENO1/MELK/RAC3/SCIN/CORO1A/BSN/RND1/PCLO/CNKSR1/MYO7A/COBL/MISP/TRPV4/MYO10/EXOC3L4/PPP1R9A/MYZAP/CAPZA3/CIB2/OR2C1/RYR1/SPTB/RHOH/PVALB/SELE/TMOD1/…	71
CC	GO:0043020	NADPH oxidase complex	8/3323	17/19869	0.00353224	0.028215361	0.022712056	CYBA/RAC2/DUOX1/DUOX2/NCF2/RAC3/NCF1/CYBB	8
CC	GO:0097038	perinuclear endoplasmic reticulum	9/3323	21/19869	0.004325723	0.03335257	0.02684727	MOGAT2/DGAT2/CYBA/MOGAT3/OSBPL3/PIK3R1/OSBPL7/OSBP2/CYBB	9
CC	GO:0005811	lipid droplet	28/3323	102/19869	0.004326276	0.03335257	0.02684727	DHRS3/METTL7A/PLIN1/DGAT2/PLIN5/CES1/SCCPDH/PLIN3/AQP7/LPCAT1/APOB/FABP4/ALDH3B2/METTL7B/PNPLA3/CKAP4/HSD17B13/ANXA2/ADIG/PLIN4/PNPLA7/SDR16C5/SETSIP/SPART/CIDEC/CLDN11/G0S2/EDA	28
CC	GO:0005881	cytoplasmic microtubule	28/3323	102/19869	0.004326276	0.03335257	0.02684727	MAPRE1/DCXR/CYP2A6/REEP4/FHDC1/BICD1/SCTR/TUBA1C/TUBA1A/HID1/GTSE1/KIF18A/KIF18B/TUBA1B/KIF2C/SYBU/SNPH/SAXO1/PACRG/RIBC2/MISP/CFAP45/TRPV4/SAA1/TEKT2/MAP9/CLMP/EFHC2	28
CC	GO:0001917	photoreceptor inner segment	21/3323	71/19869	0.004981948	0.03796588	0.03056077	GNAT1/CDH23/ENO2/SLC2A1/MYO3A/ATP1A1/USH2A/REEP6/DNM1/ADGRV1/SNAP25/USH1C/MYO7A/TULP1/NOS1/GNAT2/CIB2/HKDC1/RP1/PRPH2/INHA	21
CC	GO:0031527	filopodium membrane	8/3323	18/19869	0.005434988	0.040042271	0.032232168	VASP/ITGA3/ITGAV/DMD/MYO10/ANTXR1/GAP43/PDPN	8
CC	GO:0090533	cation-transporting ATPase complex	8/3323	18/19869	0.005434988	0.040042271	0.032232168	KCNJ8/ATP1B3/SLC9A1/ATP1A1/ABCC9/FXYD1/ATP1A2/ATP12A	8
CC	GO:0099240	intrinsic component of synaptic membrane	41/3323	166/19869	0.005435602	0.040042271	0.032232168	ABHD6/SLC6A1/SLC1A2/ADORA2A/GABBR1/SLC6A6/SLC30A1/GPHN/SLC16A3/CHRNA6/NLGN1/ATP2B2/P2RX3/ADRA1A/PTPRS/LRFN1/ADAM22/NTNG2/DRD1/SYT7/ADORA1/NLGN3/GRIN2A/NLGN2/SLC6A9/PTPRO/DAGLA/KCND2/GRIN2D/LRFN4/CHRNA9/LRRTM2/CDH10/EPHB2/GRM3/ADRA2A/HTR2A/SHISA6/NTNG1/SHISA9/P2RX6	41
CC	GO:0031258	lamellipodium membrane	9/3323	22/19869	0.006247697	0.045518934	0.036640628	VASP/SLC39A6/DPP4/ITGAV/CD44/PDXP/ANTXR1/FAP/PDPN	9
MF	GO:0004497	monooxygenase activity	57/3185	104/18432	4.12E-18	4.74E-15	3.54E-15	CYP4A22/CYP27A1/CYP4F2/AGMO/CYP4F3/COQ6/PAH/AKR1C4/CYP4A11/CYP7A1/CYP2J2/FMO5/CYP4F12/CYP8B1/MSMO1/FMO4/CYP2C9/CYP2A6/CYP2D6/CYP3A43/CYP4F11/FAXDC2/CYP2B6/CYP3A4/AKR1D1/KMO/CYP2C8/CYP4V2/CYP2A7/FMO3/CYP2D7/DBH/CYP2E1/MICAL1/AKR1C2/CYP17A1/CYP39A1/CYP2C19/CYP26B1/CYP3A7/PAM/CYP1A2/CYP1A1/CYP2A13/CYP2C18/CYP3A5/CYP24A1/CYP46A1/TPH1/CYP2S1/FMO2/CYP11A1/AKR1C1/NOS1/CYP4X1/CYP26A1/CYP4F22	57
MF	GO:0016709	oxidoreductase activity, acting on paired donors, with incorporation or reduction of molecular oxygen, NAD(P)H as one donor, and incorporation of one atom of oxygen	29/3185	40/18432	2.20E-14	1.26E-11	9.43E-12	CYP4A22/CYP27A1/CYP4F2/COQ6/AKR1C4/CYP7A1/FMO5/CYP8B1/FMO4/CYP2C9/CYP2D6/CYP4F11/CYP2B6/CYP3A4/AKR1D1/KMO/FMO3/CYP2E1/MICAL1/AKR1C2/CYP2C19/CYP26B1/CYP1A1/CYP46A1/FMO2/AKR1C1/NOS1/CYP4X1/CYP26A1	29
MF	GO:0046943	carboxylic acid transmembrane transporter activity	69/3185	165/18432	9.89E-14	3.79E-11	2.83E-11	SLC27A5/SLC38A3/SLCO1B1/SLC6A12/SLC47A1/SLC25A15/SLC10A1/SFXN5/SLC10A5/SLC6A1/AKR1C4/SLC6A13/SLC26A1/SLC1A2/SLC25A18/SLC25A13/ABCC11/SLCO1A2/SLC13A5/SLC25A10/SLC16A11/SLC38A4/ABCB11/SLC6A14/ABCC1/SLC27A2/SLC7A9/ABCC2/SFXN2/SLC46A1/SLC51A/CD36/SLC7A1/SLC38A1/CEACAM1/SLC1A5/SLCO2B1/SLC66A1L/SLC22A9/ABCG2/SFXN3/SLC6A6/SLC26A9/SLC16A3/SLC43A1/SLC7A7/SLC16A2/SLC26A8/SLC16A13/SLC22A2/SLC25A30/SLC16A12/…	69
MF	GO:0005342	organic acid transmembrane transporter activity	69/3185	166/18432	1.41E-13	4.05E-11	3.03E-11	SLC27A5/SLC38A3/SLCO1B1/SLC6A12/SLC47A1/SLC25A15/SLC10A1/SFXN5/SLC10A5/SLC6A1/AKR1C4/SLC6A13/SLC26A1/SLC1A2/SLC25A18/SLC25A13/ABCC11/SLCO1A2/SLC13A5/SLC25A10/SLC16A11/SLC38A4/ABCB11/SLC6A14/ABCC1/SLC27A2/SLC7A9/ABCC2/SFXN2/SLC46A1/SLC51A/CD36/SLC7A1/SLC38A1/CEACAM1/SLC1A5/SLCO2B1/SLC66A1L/SLC22A9/ABCG2/SFXN3/SLC6A6/SLC26A9/SLC16A3/SLC43A1/SLC7A7/SLC16A2/SLC26A8/SLC16A13/SLC22A2/SLC25A30/SLC16A12/…	69
MF	GO:0015291	secondary active transmembrane transporter activity	90/3185	246/18432	2.58E-13	5.75E-11	4.29E-11	SLC38A3/SLCO1B1/SLC6A12/SLC47A1/SLC25A15/SLC10A1/SLC10A5/SLC25A6/SLC6A1/SLC6A13/SLC26A1/SLC1A2/SLC9B2/SLC25A18/SLC34A1/SLC25A13/SLC34A2/SLCO1A2/SLC13A5/SLC25A10/SLC16A11/SLC38A4/SLC6A14/SLC17A3/SLC9A1/SLC22A1/SLC22A7/SLC46A1/SLC38A1/SLC1A5/SLCO2B1/SLC2A4/SLC22A9/SLC28A3/SLC17A4/SLC6A6/SLC17A1/SLC17A2/SLC4A11/SLC35E4/SLC26A9/SLC41A1/SLC28A1/SLC2A9/CLCN5/SLC4A3/SLC16A3/SLC47A2/SLC35D1/SLC16A2/SLC9A…	90
MF	GO:0016705	oxidoreductase activity, acting on paired donors, with incorporation or reduction of molecular oxygen	72/3185	179/18432	3.00E-13	5.75E-11	4.29E-11	CYP4A22/CYP27A1/CYP4F2/AGMO/CYP4F3/COQ6/SC5D/POR/PAH/AKR1C4/CYP4A11/CYP7A1/CYP2J2/FMO5/CYP4F12/CYP8B1/MSMO1/FMO4/PHYH/CYP2C9/CYP2A6/CYP2D6/CYP3A43/CYP4F11/FAXDC2/CYP2B6/CYP3A4/AKR1D1/KMO/ALKBH2/CYP2C8/CYP4V2/CYP2A7/FMO3/CYP2D7/DBH/CYP2E1/MICAL1/EGLN3/AKR1C2/CYP17A1/CYP39A1/CYP2C19/CYP26B1/CYP3A7/PAM/SCD5/CYP1A2/CYP1A1/CYP2A13/P3H2/PHYHD1/CYP2C18/CYP3A5/KDM8/CYP24A1/CYP46A1/TPH1/CYP2S1/FMO2/CYP11A…	72
MF	GO:0008514	organic anion transmembrane transporter activity	74/3185	190/18432	9.63E-13	1.58E-10	1.18E-10	SLC38A3/SLC2A2/SLCO1B1/SLC6A12/SLC47A1/SLC25A42/SLC25A15/SFXN5/SLC25A6/MFSD10/SLC6A1/SLC6A13/SLC26A1/SLC1A2/SLC25A18/SLC25A13/ABCC11/SLCO1A2/SLC13A5/SLC25A10/SLC16A11/SLC6A14/ABCC1/SLC7A9/SLC17A3/ABCC2/SFXN2/SLC22A7/SLC22A3/SLC46A1/CD36/SLC2A1/SLC7A1/SLC38A1/SLC1A5/SLCO2B1/SLC66A1L/SLC22A9/ABCG2/SFXN3/SLC6A6/SLC4A11/SLC26A9/SLC4A3/SLC16A3/SLC2A6/SLC25A24/SLC35D1/SLC26A8/SLCO5A1/SLC6A8/SLC22A2/SLC…	74
MF	GO:0019842	vitamin binding	62/3185	149/18432	2.27E-12	3.13E-10	2.34E-10	RBP4/PC/DHTKD1/RBP5/ADH4/PNPO/ABAT/ETNPPL/TAT/AGXT2/GPT/AGXT/HACL1/CTH/FTCDNL1/RBP7/AFM/MMAB/PHYH/TTPA/MTARC1/FTCD/SEC14L2/SLC46A1/GNMT/SHMT1/PYGL/MTARC2/C8G/GCAT/CRABP2/ACACB/ALAS1/GPT2/MMUT/DBH/MTHFS/HDC/TCN1/GAD2/GAD1/OGDHL/DDC/EGLN3/STRA6/ALB/ADH7/MOCOS/PAM/P3H2/TYMS/SDS/GLDC/SDSL/AADAT/P3H3/KYNU/PSAT1/GC/TKTL2/THNSL2/CBS	62
MF	GO:0005506	iron ion binding	63/3185	153/18432	2.64E-12	3.13E-10	2.34E-10	HAAO/CDO1/CYP4A22/CYP27A1/CYP4F2/AGMO/CYP4F3/SC5D/PAH/CYP4A11/CYP7A1/CYP2J2/CYP4F12/CYP8B1/MSMO1/PHYH/ADI1/CYP2C9/TF/FDX1/CYP2A6/CYP2D6/CYP3A43/ALOX5/CYP4F11/FAXDC2/MELTF/CYP2B6/CYP3A4/ALKBH2/CYP2C8/ALOXE3/CYP4V2/CYP2A7/CYP2D7/CYP2E1/XDH/FA2H/EGLN3/CYP17A1/CYP39A1/CYP2C19/CYP26B1/CYP3A7/SCD5/CYP1A2/CYP1A1/CYP2A13/P3H2/AOX1/CYP2C18/CYP3A5/CYP24A1/CYP46A1/TPH1/CYP2S1/CYP11A1/P3H3/CYP4X1/BBOX1/CYP26…	63
MF	GO:0016712	oxidoreductase activity, acting on paired donors, with incorporation or reduction of molecular oxygen, reduced flavin or flavoprotein as one donor, and incorporation of one atom of oxygen	27/3185	40/18432	2.72E-12	3.13E-10	2.34E-10	CYP4F2/CYP4F3/COQ6/CYP4A11/CYP7A1/CYP2J2/CYP4F12/CYP2C9/CYP2A6/CYP2D6/CYP3A43/CYP4F11/CYP2B6/CYP3A4/CYP2C8/CYP2A7/CYP2D7/CYP2E1/CYP39A1/CYP2C19/CYP3A7/CYP1A2/CYP1A1/CYP2A13/CYP2C18/CYP3A5/CYP2S1	27
MF	GO:0008395	steroid hydroxylase activity	26/3185	38/18432	4.28E-12	4.48E-10	3.34E-10	CYP27A1/CYP7A1/CYP2J2/CYP8B1/CYP2C9/CYP2A6/CYP2D6/CYP3A43/CYP2B6/CYP3A4/CYP2C8/CYP2A7/CYP2D7/CYP2E1/CYP17A1/CYP39A1/CYP2C19/CYP3A7/CYP1A2/CYP1A1/CYP2A13/CYP2C18/CYP3A5/CYP46A1/CYP2S1/CYP11A1	26
MF	GO:0005539	glycosaminoglycan binding	84/3185	237/18432	1.11E-11	1.01E-09	7.53E-10	SERPINC1/APOA5/ANG/F2/LPA/ITIH1/SERPINA10/KNG1/ANGPTL3/HRG/SERPIND1/FGFR1/CCL15/ECM2/ZG16/F11/PGLYRP2/TNFAIP6/SMOC1/TGFBR3L/LAMC2/CLEC3B/APOH/APOE/ITIH2/HAPLN3/APOB/LIPC/ADGRG1/APLP1/LIPG/ANXA6/POSTN/APP/GREM2/AGRN/CFH/SERPINA5/PRNP/PTPRS/PCSK6/PGLYRP4/PGLYRP3/THBS4/ANOS1/SHH/COL5A1/HAPLN1/HK1/DPYSL3/TLR2/CXCL8/VEGFB/CD44/COL11A1/VCAN/CXCL6/LXN/ADGRE2/VTN/BGN/STAB2/FBLN7/COL13A1/FSTL1/CCL7/MDK/TR…	84
MF	GO:0005319	lipid transporter activity	64/3185	161/18432	1.14E-11	1.01E-09	7.53E-10	SLC27A5/RBP4/CFHR4/SLCO1B1/APOF/SLC10A1/SLC10A5/ANO9/ABCG5/PCTP/ABCA6/AKR1C4/ABCB4/ABCC11/APOM/SLCO1A2/ABCB11/ABCG8/PLSCR1/ABCA9/ABCA8/ABCC1/TTPA/SLC27A2/MTTP/APOA1/PRELID3A/GLTPD2/SLC51A/CD36/SLC2A1/CEACAM1/SLCO2B1/SLC22A9/OSBPL10/APOA2/ABCA5/APOE/STARD5/APOB/FABP4/ABCA10/ATP8A2/FABP1/OSBPL3/STRA6/PITPNM3/GRAMD1A/OSBPL7/TSPO/OSBP2/APOC4/ANO4/ATP10B/ABCB1/PLSCR2/PLTP/ABCA12/ABCC4/TMEM30B/ATP10A/S…	64
MF	GO:0008391	arachidonic acid monooxygenase activity	18/3185	21/18432	1.41E-11	1.16E-09	8.68E-10	CYP4A22/CYP4F2/CYP4F3/CYP4A11/CYP2J2/CYP4F12/CYP2C9/CYP2A6/CYP4F11/CYP2B6/CYP2C8/CYP2A7/CYP2E1/CYP2C19/CYP1A1/CYP2A13/CYP2C18/CYP2S1	18
MF	GO:0031406	carboxylic acid binding	66/3185	171/18432	2.57E-11	1.98E-09	1.47E-09	ACOX2/APOC1/PC/RBP5/CPS1/ACOX1/AKR1C4/RIDA/FTCDNL1/RBP7/GRHPR/AFM/PHYH/PCK1/GSTA1/LCN12/TM4SF5/FTCD/RXRA/SLC46A1/GNMT/SHMT1/CYP4F11/HNF4A/PYGL/GCLC/CRABP2/ACACB/STARD5/SIGLEC10/FABP4/DBH/MTHFS/NR1H4/GAD2/ALOX5AP/UGT1A1/EGLN3/FABP1/AKR1C2/SCP2/OXER1/AGRN/SERPINA5/ALB/GSTP1/ACOXL/CYP26B1/PAM/UGT1A3/P3H2/TYMS/GLDC/P3H3/GRIN2D/AKR1C1/FABP6/NOS1/UGT1A9/THNSL2/SELE/GRIN1/CYP26A1/UCP1/S100A9/GRIN3B	66
MF	GO:1901681	sulfur compound binding	91/3185	270/18432	3.74E-11	2.69E-09	2.01E-09	ECI2/SERPINC1/ACOT12/PANK1/PC/DHTKD1/MGST2/APOA5/ALDH6A1/ANG/F2/ACBD4/LPA/SERPINA10/GCDH/HACL1/KNG1/ENPP1/ANGPTL3/HRG/SULT2A1/SERPIND1/FGFR1/CCL15/ECM2/F11/NAA80/GNMT/SMOC1/LAMC2/CLEC3B/APOH/ACACB/APOE/SULT1A1/APOB/LIPC/ADGRG1/APLP1/PTGES/PNPLA3/LIPG/ANXA6/ACADL/POSTN/OGDHL/APP/SCP2/GREM2/AGRN/CFH/FST/HS3ST5/SERPINA5/GSTP1/PTPRS/PCSK6/GAL3ST4/ITGA2/THBS4/ANOS1/COL5A1/DPYSL3/CXCL8/VEGFB/COL11A1/CX…	91
MF	GO:0016614	oxidoreductase activity, acting on CH-OH group of donors	56/3185	138/18432	8.42E-11	5.42E-09	4.04E-09	BDH1/HAO1/DHRS3/DCXR/ADHFE1/ADH6/LDHD/CRYL1/EHHADH/DHRS4L2/CYP4A22/CYP27A1/HADH/ADH4/HSD17B6/ADH1A/CYP4F2/DHRS4/HSD17B4/CYP4F3/ADH1B/RDH16/AKR1C4/DHRS1/HSD17B8/GRHPR/AKR7L/RDH5/SORD/GPD1/SRD5A2/CTBP2/ALDH3A2/AKR7A3/IMPDH1/DHRS4L1/AKR1D1/HIBADH/HSD17B7/PTGR1/HSD17B13/VKORC1/HSD11B1/AKR1C2/ADH7/CBR1/HAO2/CHDH/G6PD/ADH1C/SDR16C5/HSD17B2/AKR1C1/DHRS2/ABCC4/HSD17B14	56
MF	GO:0046906	tetrapyrrole binding	59/3185	149/18432	8.64E-11	5.42E-09	4.04E-09	CYB5A/CYP4A22/CYP27A1/CYP4F2/CYP4F3/CYP4A11/CYP7A1/CYP2J2/CYP4F12/HRG/SUOX/CYP8B1/CAT/MMAB/CYP2C9/CYP2A6/CYP2D6/CYP3A43/CYP4F11/CYP2B6/CYP3A4/STEAP4/CYBA/CYP2C8/CYP4V2/CYP2A7/MMUT/CYP2D7/AMBP/TCN1/SRC/CYP2E1/FA2H/FLVCR2/DUOX1/CYP17A1/CYP39A1/CYP2C19/DUOX2/CYP26B1/CYP3A7/CYP1A2/CYP1A1/CYP2A13/PXDNL/CYP2C18/CYP3A5/CYBB/CYP24A1/CYP46A1/CYP2S1/CYP11A1/NOS1/CYP4X1/PTGS1/TDO2/CYP26A1/CYP4F22/CBS	59
MF	GO:0022853	active ion transmembrane transporter activity	92/3185	278/18432	8.94E-11	5.42E-09	4.04E-09	SLC38A3/CYB5A/ABCC6/SLCO1B1/SLC6A12/SLC47A1/SLC10A1/SLC10A5/SLC25A6/SLC6A1/SLC6A13/SLC26A1/SLC1A2/SLC9B2/SLC25A18/SLC34A1/SLC25A13/SLC34A2/ABCC11/SLCO1A2/SLC13A5/SLC6A14/KCNJ8/ABCC1/SLC17A3/SLC9A1/ABCC2/SLC22A1/SLC22A7/SLC46A1/SLC38A1/SLCO2B1/SLC22A9/ATP1A1/SLC28A3/SLC17A4/ABCC9/SLC6A6/SLC17A1/SLC17A2/SLC4A11/SLC26A9/SLC41A1/SLC28A1/SLC2A9/CLCN5/ATP6V0E2/SLC4A3/SLC16A3/ATP2C2/SLC47A2/SLC9A5/SLC22…	92
MF	GO:0046873	metal ion transmembrane transporter activity	129/3185	436/18432	1.04E-10	5.97E-09	4.45E-09	SLC38A3/SLC6A12/ORAI2/SLC10A1/SLC10A5/ZDHHC13/SLC6A1/SLC6A13/SLC39A6/SLC1A2/SLC9B2/SLC34A1/SLC34A2/ITPR3/TMEM165/SLC13A5/SLC6A14/SCN4A/KCNJ8/ITPR2/SLC17A3/SLC9A1/SLC30A10/SLC22A1/SLC38A1/HCN4/ATP1A1/SLC28A3/SLC17A4/ABCC9/KCNH3/CACNB1/TRPV5/SLC6A6/SLC17A1/TRPM8/SLC17A2/SLC4A11/SLC30A1/SLC41A1/SLC28A1/TRPV6/ITGAV/SCN4B/CACNB3/ATP2C2/TRPM1/KCNQ1/ANXA6/SLC9A5/SCNN1D/MCOLN3/ATP2B2/NCS1/TRPM3/SLC39A5/A…	129
MF	GO:0020037	heme binding	56/3185	139/18432	1.17E-10	6.44E-09	4.81E-09	CYB5A/CYP4A22/CYP27A1/CYP4F2/CYP4F3/CYP4A11/CYP7A1/CYP2J2/CYP4F12/HRG/SUOX/CYP8B1/CAT/CYP2C9/CYP2A6/CYP2D6/CYP3A43/CYP4F11/CYP2B6/CYP3A4/STEAP4/CYBA/CYP2C8/CYP4V2/CYP2A7/CYP2D7/AMBP/SRC/CYP2E1/FA2H/FLVCR2/DUOX1/CYP17A1/CYP39A1/CYP2C19/DUOX2/CYP26B1/CYP3A7/CYP1A2/CYP1A1/CYP2A13/PXDNL/CYP2C18/CYP3A5/CYBB/CYP24A1/CYP46A1/CYP2S1/CYP11A1/NOS1/CYP4X1/PTGS1/TDO2/CYP26A1/CYP4F22/CBS	56
MF	GO:0022804	active transmembrane transporter activity	124/3185	417/18432	1.68E-10	8.78E-09	6.55E-09	SLC38A3/CYB5A/ABCC6/SLCO1B1/SLC6A12/SLC47A1/SLC25A15/SLC10A1/SLC10A5/SLC25A6/ABCG5/ABCA6/SLC6A1/SLC6A13/ABCB4/SLC26A1/SLC1A2/SLC9B2/SLC25A18/SLC34A1/SLC25A13/SLC34A2/ABCC11/SLCO1A2/SLC13A5/SLC25A10/SLC16A11/SLC38A4/ABCB11/SLC6A14/ABCG8/KCNJ8/ABCA9/ABCA8/ABCC1/TAP1/SLC17A3/SLC9A1/ABCC2/SLC22A1/SLC22A7/SLC22A3/SLC46A1/SLC38A1/SLC1A5/SLCO2B1/SLC2A4/SLC22A9/ABCG2/ATP1A1/SLC28A3/SLC17A4/ABCC9/SLC6A6/S…	124
MF	GO:0070330	aromatase activity	19/3185	25/18432	1.90E-10	9.49E-09	7.08E-09	CYP4F2/CYP4F3/CYP4A11/CYP4F12/CYP2C9/CYP3A43/CYP4F11/CYP3A4/CYP2C8/CYP2A7/CYP2D7/CYP2E1/CYP2C19/CYP3A7/CYP1A2/CYP1A1/CYP2A13/CYP2C18/CYP3A5	19
MF	GO:0033293	monocarboxylic acid binding	38/3185	81/18432	6.49E-10	3.11E-08	2.32E-08	ACOX2/APOC1/PC/RBP5/ACOX1/AKR1C4/RIDA/RBP7/AFM/GSTA1/LCN12/RXRA/CYP4F11/HNF4A/PYGL/CRABP2/ACACB/STARD5/FABP4/NR1H4/ALOX5AP/UGT1A1/FABP1/AKR1C2/SCP2/OXER1/SERPINA5/ALB/GSTP1/ACOXL/CYP26B1/UGT1A3/AKR1C1/FABP6/UGT1A9/CYP26A1/UCP1/S100A9	38
MF	GO:0015081	sodium ion transmembrane transporter activity	59/3185	156/18432	7.29E-10	3.36E-08	2.50E-08	SLC38A3/SLC6A12/SLC10A1/SLC10A5/SLC6A1/SLC6A13/SLC1A2/SLC9B2/SLC34A1/SLC34A2/SLC13A5/SLC6A14/SCN4A/SLC17A3/SLC9A1/SLC22A1/SLC38A1/HCN4/ATP1A1/SLC28A3/SLC17A4/SLC6A6/SLC17A1/SLC17A2/SLC4A11/SLC41A1/SLC28A1/SCN4B/SLC9A5/SCNN1D/SLC5A5/SLC6A8/SLC9A4/SCN8A/SLC8A3/SLC4A8/SCN7A/TRPM2/ATP1A2/SLC28A2/SLC6A15/SLC9C1/SLC6A9/SLC12A1/SLC24A3/SLC23A1/SLC9C2/CACNA1G/SLC24A4/SCN11A/ASIC5/SLC5A1/ATP12A/SLC5A2/SLC…	59
MF	GO:0008509	anion transmembrane transporter activity	95/3185	303/18432	1.16E-09	5.12E-08	3.82E-08	SLC38A3/SLC2A2/ABCC6/SLCO1B1/SLC6A12/SLC47A1/SLC25A42/SLC25A15/SFXN5/ANO9/SLC25A6/MFSD10/SLC6A1/SLC6A13/SLC26A1/SLC1A2/SLC25A18/SLC25A13/ABCC11/SLCO1A2/SLC13A5/SLC25A10/SLC16A11/SLC6A14/ABCC1/CLIC1/SLC7A9/SLC17A3/ABCC2/SFXN2/SLC22A1/SLC22A7/SLC22A3/SLC46A1/CD36/SLC2A1/SLC7A1/SLC38A1/SLC1A5/SLCO2B1/SLC66A1L/SLC22A9/ABCG2/ABCC9/SFXN3/SLC6A6/SLC17A1/SLC4A11/SLC26A9/CLCN5/SLC4A3/SLC16A3/FXYD1/SLC2A6/…	95
MF	GO:0030170	pyridoxal phosphate binding	29/3185	55/18432	2.25E-09	9.61E-08	7.17E-08	PNPO/ABAT/ETNPPL/TAT/AGXT2/GPT/AGXT/CTH/MTARC1/SHMT1/PYGL/MTARC2/GCAT/ALAS1/GPT2/HDC/GAD2/GAD1/DDC/ALB/MOCOS/SDS/GLDC/SDSL/AADAT/KYNU/PSAT1/THNSL2/CBS	29
MF	GO:0015293	symporter activity	55/3185	145/18432	2.40E-09	9.87E-08	7.37E-08	SLC38A3/SLC6A12/SLC10A1/SLC10A5/SLC6A1/SLC6A13/SLC1A2/SLC25A18/SLC34A1/SLC34A2/SLC13A5/SLC16A11/SLC38A4/SLC6A14/SLC17A3/SLC22A1/SLC46A1/SLC38A1/SLC1A5/SLC28A3/SLC17A4/SLC6A6/SLC17A1/SLC17A2/SLC4A11/SLC28A1/SLC2A9/SLC16A3/SLC16A2/SLC22A18/SLC16A13/SLC45A2/SLC5A5/SLC6A8/SLC16A12/SLC39A8/SLC4A8/SLC6A19/SLC28A2/SLC6A15/SLC2A10/SLC6A9/SLC12A1/SLC24A3/SLC45A4/SLC23A1/SLC24A4/SLC2A12/SLC12A8/SLC5A1/SLC5…	55
MF	GO:0005201	extracellular matrix structural constituent	62/3185	173/18432	3.28E-09	1.30E-07	9.72E-08	TECTB/COL9A2/LAMB1/LAMA5/OIT3/LAMC2/FRAS1/COL8A2/FGA/FBN2/FGB/COL1A2/CTHRC1/HMCN2/COL1A1/FGG/COL3A1/EMILIN2/TNC/POSTN/COL6A3/SPARC/COL22A1/AGRN/LAMA1/COL16A1/ANOS1/COL5A1/HAPLN1/COL4A2/COL6A2/MUC6/COL11A1/VCAN/MFAP2/FMOD/NPNT/COL10A1/VTN/MXRA5/CHADL/BGN/FBLN1/COL13A1/LTBP1/COL12A1/TFPI2/COL6A1/ZPLD1/MMRN1/FBN3/PRG4/COL25A1/ACAN/COMP/COL5A3/LUM/EMILIN1/MATN3/EMILIN3/OGN/THBS2	62
MF	GO:0070279	vitamin B6 binding	29/3185	56/18432	3.90E-09	1.50E-07	1.12E-07	PNPO/ABAT/ETNPPL/TAT/AGXT2/GPT/AGXT/CTH/MTARC1/SHMT1/PYGL/MTARC2/GCAT/ALAS1/GPT2/HDC/GAD2/GAD1/DDC/ALB/MOCOS/SDS/GLDC/SDSL/AADAT/KYNU/PSAT1/THNSL2/CBS	29
MF	GO:0016616	oxidoreductase activity, acting on the CH-OH group of donors, NAD or NADP as acceptor	49/3185	126/18432	6.75E-09	2.51E-07	1.87E-07	BDH1/DHRS3/DCXR/ADHFE1/ADH6/LDHD/CRYL1/EHHADH/DHRS4L2/CYP4A22/CYP27A1/HADH/ADH4/HSD17B6/ADH1A/DHRS4/HSD17B4/ADH1B/RDH16/AKR1C4/DHRS1/HSD17B8/GRHPR/AKR7L/RDH5/SORD/GPD1/SRD5A2/CTBP2/AKR7A3/IMPDH1/DHRS4L1/AKR1D1/HIBADH/HSD17B7/PTGR1/HSD17B13/HSD11B1/AKR1C2/ADH7/CBR1/G6PD/ADH1C/SDR16C5/HSD17B2/AKR1C1/DHRS2/ABCC4/HSD17B14	49
MF	GO:0008392	arachidonic acid epoxygenase activity	14/3185	17/18432	8.31E-09	2.99E-07	2.23E-07	CYP4F2/CYP4A11/CYP2J2/CYP4F12/CYP2C9/CYP2A6/CYP2B6/CYP2C8/CYP2A7/CYP2E1/CYP2C19/CYP2A13/CYP2C18/CYP2S1	14
MF	GO:0015370	solute:sodium symporter activity	34/3185	76/18432	2.30E-08	8.01E-07	5.98E-07	SLC38A3/SLC6A12/SLC10A1/SLC10A5/SLC6A1/SLC6A13/SLC1A2/SLC34A1/SLC34A2/SLC13A5/SLC6A14/SLC17A3/SLC22A1/SLC38A1/SLC28A3/SLC17A4/SLC6A6/SLC17A1/SLC17A2/SLC28A1/SLC5A5/SLC6A8/SLC4A8/SLC28A2/SLC6A15/SLC6A9/SLC12A1/SLC23A1/SLC5A1/SLC5A2/SLC10A6/SLC13A3/SLC5A11/SLC4A10	34
MF	GO:0004252	serine-type endopeptidase activity	60/3185	174/18432	3.01E-08	1.02E-06	7.61E-07	F12/MASP2/HPR/PLG/F9/PROC/F2/MASP1/LPA/HP/F10/PROZ/PRSS22/KLKB1/F7/F11/C2/MMP14/TMPRSS6/ADAM8/DPP4/IMMP2L/TMPRSS13/HPN/TMPRSS7/MMP9/ACR/PLAU/MMP7/MMP10/MMP1/F3/PCSK6/HTRA3/CFI/CD5L/TMPRSS9/CTSC/MMP12/CTSV/TLL2/CFB/PRSS2/MMP2/HGFAC/PRSS1/MMP11/PRSS33/PRSS21/CMA1/FAP/MMP8/TMPRSS3/KLK11/KLK1/ST14/CTSG/PRSS12/PRSS41/KLK6	60
MF	GO:0015294	solute:cation symporter activity	43/3185	109/18432	3.40E-08	1.12E-06	8.34E-07	SLC38A3/SLC6A12/SLC10A1/SLC10A5/SLC6A1/SLC6A13/SLC1A2/SLC25A18/SLC34A1/SLC34A2/SLC13A5/SLC6A14/SLC17A3/SLC22A1/SLC46A1/SLC38A1/SLC28A3/SLC17A4/SLC6A6/SLC17A1/SLC17A2/SLC28A1/SLC2A9/SLC16A3/SLC45A2/SLC5A5/SLC6A8/SLC39A8/SLC4A8/SLC28A2/SLC6A15/SLC2A10/SLC6A9/SLC12A1/SLC45A4/SLC23A1/SLC12A8/SLC5A1/SLC5A2/SLC10A6/SLC13A3/SLC5A11/SLC4A10	43
MF	GO:0017171	serine hydrolase activity	64/3185	196/18432	1.10E-07	3.43E-06	2.56E-06	F12/MASP2/NCEH1/HPR/PLG/F9/PROC/F2/MASP1/LPA/HP/F10/PROZ/PRSS22/KLKB1/AADAC/F7/F11/C2/MMP14/TMPRSS6/ADAM8/DPP4/IMMP2L/TMPRSS13/HPN/TMPRSS7/MMP9/ACR/PLAU/MMP7/MMP10/MMP1/F3/PCSK6/HTRA3/CFI/CD5L/TMPRSS9/PRSS16/CTSC/MMP12/CTSV/TLL2/CFB/PRSS2/MMP2/HGFAC/PRSS1/MMP11/PRSS33/PRSS21/CMA1/FAP/MMP8/TMPRSS3/KLK11/KLK1/ST14/CTSG/ENDOU/PRSS12/PRSS41/KLK6	64
MF	GO:0004867	serine-type endopeptidase inhibitor activity	39/3185	98/18432	1.10E-07	3.43E-06	2.56E-06	SERPINC1/ITIH3/ITIH1/SERPINA10/PEBP1/ITIH4/HRG/SERPIND1/SERPINA11/SERPINH1/SPINT1/SERPINF2/ITIH5/ITIH2/WFDC10B/AMBP/SERPINA4/TFPI/PAPLN/SERPINF1/SPINT2/COL6A3/APP/SERPINA6/ANXA2/SERPINA5/WFDC13/ANOS1/PI3/SPINK13/PZP/TFPI2/PCSK1N/SERPINE2/SERPINA7/SERPINA9/WFDC2/SPOCK1/SPINK14	39
MF	GO:0004866	endopeptidase inhibitor activity	60/3185	180/18432	1.20E-07	3.63E-06	2.71E-06	SERPINC1/SPP2/FETUB/ITIH3/AHSG/LPA/ITIH1/SERPINA10/PEBP1/KNG1/ITIH4/HRG/SERPIND1/SERPINA11/SERPINH1/SPINT1/C3P1/SERPINF2/ITIH5/PROS1/ITIH2/TNFAIP8/WFDC10B/AMBP/SERPINA4/TFPI/PAPLN/SERPINF1/SPINT2/COL6A3/APP/TIMP2/SERPINA6/ANXA2/SERPINA5/PRNP/WFDC13/OPRPN/CST6/ANOS1/CRB2/TIMP1/PI3/LXN/BIRC5/SPINK13/PTTG1/PZP/TFPI2/RENBP/BIRC3/LCN1/PCSK1N/SERPINE2/SERPINA7/SERPINA9/WFDC2/SPOCK1/SPINK14/CSTL1	60
MF	GO:0043177	organic acid binding	49/3185	137/18432	1.51E-07	4.46E-06	3.33E-06	PC/OTC/CPS1/TAT/AGXT/FTCDNL1/PHYH/LCN12/TM4SF5/FTCD/RXRA/SLC46A1/GNMT/SHMT1/GCLC/CRABP2/ACACB/DBH/MTHFS/ASS1/NR1H4/GAD2/ALOX5AP/GLUD1/UGT1A1/DDC/EGLN3/FABP1/SCP2/OXER1/SERPINA5/GCHFR/CYP26B1/PAM/UGT1A3/P3H2/TYMS/GLDC/P3H3/GRIN2D/NOS1/GLUD2/UGT1A9/TDO2/THNSL2/GRIN1/CYP26A1/S100A9/GRIN3B	49
MF	GO:0030546	signaling receptor activator activity	131/3185	498/18432	2.05E-07	5.89E-06	4.39E-06	CCL16/CCL14/F2/IL27/OSGIN1/TTR/ANGPTL3/CCL15/APOA1/INHBC/WNT7B/THPO/DPP4/SEMA4D/EFNA5/SEMA4A/LIF/JAG1/CMTM8/CXCL1/CDNF/IFNB1/FGF5/TGFA/SPX/CCL2/SEMA3C/ANGPTL8/LTB/GALP/TGFB2/PTHLH/APP/VEGFD/IAPP/CMTM3/TDGF1/LGALS3/IL1B/TNFSF15/GREM2/WNT10A/TGFB1/HMGB2/IL1RN/IFNL3/CXCL3/BMP8A/THBS4/METRNL/CER1/IGF1/SHH/SPP1/IL4/CCL26/MACC1/TGFB3/CLCF1/FNDC5/ALKAL1/SEMA3E/TIMP1/IL18/WNT10B/SEMA3G/CXCL8/IL11/VEGFB/C…	131
MF	GO:0008201	heparin binding	57/3185	171/18432	2.46E-07	6.89E-06	5.14E-06	SERPINC1/APOA5/ANG/F2/LPA/SERPINA10/KNG1/ANGPTL3/HRG/SERPIND1/FGFR1/CCL15/ECM2/F11/SMOC1/LAMC2/CLEC3B/APOH/APOE/APOB/LIPC/ADGRG1/APLP1/LIPG/POSTN/APP/GREM2/CFH/SERPINA5/PTPRS/PCSK6/THBS4/ANOS1/COL5A1/CXCL8/VEGFB/COL11A1/CXCL6/LXN/VTN/FBLN7/COL13A1/FSTL1/CCL7/MDK/SERPINE2/COL25A1/ADAMTS3/SLIT2/SAA1/COMP/COL5A3/BMP7/LIPH/CTSG/TENM1/THBS2	57
MF	GO:0008236	serine-type peptidase activity	62/3185	192/18432	2.69E-07	7.29E-06	5.44E-06	F12/MASP2/HPR/PLG/F9/PROC/F2/MASP1/LPA/HP/F10/PROZ/PRSS22/KLKB1/F7/F11/C2/MMP14/TMPRSS6/ADAM8/DPP4/IMMP2L/TMPRSS13/HPN/TMPRSS7/MMP9/ACR/PLAU/MMP7/MMP10/MMP1/F3/PCSK6/HTRA3/CFI/CD5L/TMPRSS9/PRSS16/CTSC/MMP12/CTSV/TLL2/CFB/PRSS2/MMP2/HGFAC/PRSS1/MMP11/PRSS33/PRSS21/CMA1/FAP/MMP8/TMPRSS3/KLK11/KLK1/ST14/CTSG/ENDOU/PRSS12/PRSS41/KLK6	62
MF	GO:0048018	receptor ligand activity	129/3185	491/18432	2.72E-07	7.29E-06	5.44E-06	CCL16/CCL14/F2/IL27/OSGIN1/TTR/ANGPTL3/CCL15/APOA1/INHBC/WNT7B/THPO/DPP4/SEMA4D/EFNA5/SEMA4A/LIF/JAG1/CMTM8/CXCL1/CDNF/IFNB1/FGF5/TGFA/SPX/CCL2/SEMA3C/ANGPTL8/LTB/GALP/TGFB2/PTHLH/VEGFD/IAPP/CMTM3/TDGF1/LGALS3/IL1B/TNFSF15/GREM2/WNT10A/TGFB1/HMGB2/IL1RN/IFNL3/CXCL3/BMP8A/THBS4/METRNL/CER1/IGF1/SHH/SPP1/IL4/CCL26/MACC1/TGFB3/CLCF1/FNDC5/ALKAL1/SEMA3E/TIMP1/IL18/WNT10B/SEMA3G/CXCL8/IL11/VEGFB/CSF1/…	129
MF	GO:0050660	flavin adenine dinucleotide binding	35/3185	87/18432	3.57E-07	9.34E-06	6.97E-06	ACOX2/PIPOX/DAO/LDHD/ACOX1/COQ6/ACADSB/POR/GCDH/ETFDH/FMO5/IVD/FMO4/QSOX1/PRODH2/STEAP4/KMO/DDO/NQO2/ACADS/FMO3/MAOA/SDHA/XDH/ACADL/MICAL1/MAOB/CHDH/ACOXL/AOX1/CYBB/FMO2/NOS1/ACAD11/PRODH	35
MF	GO:0042910	xenobiotic transmembrane transporter activity	18/3185	31/18432	3.73E-07	9.55E-06	7.13E-06	SLC47A1/SLC6A13/ABCB4/ABCC11/ABCB11/ABCA8/ABCC1/SLC17A3/ABCC2/SLC22A1/SLC46A1/SLC2A1/ABCG2/SLC6A6/SLC47A2/SLC22A2/ABCB1/ABCC4	18
MF	GO:0030414	peptidase inhibitor activity	60/3185	187/18432	5.31E-07	1.33E-05	9.91E-06	SERPINC1/SPP2/FETUB/ITIH3/AHSG/LPA/ITIH1/SERPINA10/PEBP1/KNG1/ITIH4/HRG/SERPIND1/SERPINA11/SERPINH1/SPINT1/C3P1/SERPINF2/ITIH5/PROS1/ITIH2/TNFAIP8/WFDC10B/AMBP/SERPINA4/TFPI/PAPLN/SERPINF1/SPINT2/COL6A3/APP/TIMP2/SERPINA6/ANXA2/SERPINA5/PRNP/WFDC13/OPRPN/CST6/ANOS1/CRB2/TIMP1/PI3/LXN/BIRC5/SPINK13/PTTG1/PZP/TFPI2/RENBP/BIRC3/LCN1/PCSK1N/SERPINE2/SERPINA7/SERPINA9/WFDC2/SPOCK1/SPINK14/CSTL1	60
MF	GO:0008028	monocarboxylic acid transmembrane transporter activity	27/3185	60/18432	5.46E-07	1.34E-05	9.97E-06	SLC27A5/SLCO1B1/SLC6A12/SLC10A1/SLC10A5/SLC6A1/AKR1C4/SLC6A13/ABCC11/SLCO1A2/SLC16A11/ABCB11/SLC27A2/SLC51A/CD36/CEACAM1/SLCO2B1/SLC22A9/ABCG2/SLC6A6/SLC16A3/SLC16A2/SLC16A13/SLC16A12/ABCC4/SLC51B/SLC10A6	27
MF	GO:0016903	oxidoreductase activity, acting on the aldehyde or oxo group of donors	23/3185	47/18432	5.96E-07	1.43E-05	1.07E-05	HAO1/ALDH7A1/DHTKD1/CYP27A1/ALDH2/ADH4/ALDH5A1/ALDH6A1/BCKDHB/ALDH4A1/AKR1C4/ALDH1L1/FMO5/ALDH8A1/FAR1/ALDH3A2/ALDH1A1/FAR2/ALDH3B2/OGDHL/ADH7/AOX1/ALDH1L2	23
MF	GO:0005496	steroid binding	38/3185	101/18432	8.60E-07	2.02E-05	1.51E-05	APOA5/GPER1/APOF/APOC3/PROM1/APOA1/AR/RORC/INSIG1/ATP1A1/CYP3A4/PROM2/OSBPL10/AKR1D1/APOA2/STARD5/NR1H4/PAQR9/RORA/ANXA6/UGT1A1/OSBPL3/HSD11B1/SERPINA6/SCP2/NR3C2/GRAMD1A/OSBPL7/SHBG/SULT1E1/ESR1/TSPO/PAQR8/OSBP2/ATP1A2/PAQR5/GC/APOA4	38
MF	GO:0061135	endopeptidase regulator activity	61/3185	194/18432	9.27E-07	2.13E-05	1.59E-05	SERPINC1/SPP2/FETUB/ITIH3/AHSG/LPA/ITIH1/SERPINA10/PEBP1/KNG1/ITIH4/HRG/SERPIND1/SERPINA11/SERPINH1/SPINT1/C3P1/SERPINF2/ITIH5/PROS1/ITIH2/TNFAIP8/WFDC10B/AMBP/SERPINA4/TFPI/PAPLN/SERPINF1/SPINT2/COL6A3/APP/TIMP2/SERPINA6/ANXA2/SERPINA5/PRNP/WFDC13/OPRPN/CST6/ANOS1/CRB2/TIMP1/PI3/SFRP2/LXN/BIRC5/SPINK13/PTTG1/PZP/TFPI2/RENBP/BIRC3/LCN1/PCSK1N/SERPINE2/SERPINA7/SERPINA9/WFDC2/SPOCK1/SPINK14/CSTL1	61
MF	GO:1901618	organic hydroxy compound transmembrane transporter activity	24/3185	53/18432	2.01E-06	4.54E-05	3.39E-05	RBP4/SLCO1B1/AQP9/SLC10A1/SLC10A5/MFSD10/AKR1C4/ABCC11/SLCO1A2/AQP11/ABCB11/SLC22A1/SLC51A/CEACAM1/SLCO2B1/AQP7/AQP7P3/SLC16A3/STRA6/ABCC4/SLC51B/SLC5A1/SLC10A6/SLC5A11	24
MF	GO:0016627	oxidoreductase activity, acting on the CH-CH group of donors	26/3185	60/18432	2.13E-06	4.72E-05	3.52E-05	ACOX2/TM7SF2/DECR1/ACAA1/ACOX1/ACADSB/GCDH/DECR2/PECR/IVD/CRAT/SRD5A2/DHODH/AKR1D1/RETSAT/ACADS/PTGR1/SDHA/ACADL/AKR1C2/SRD5A1/ACOXL/DHCR7/CYP2S1/AKR1C1/ACAD11	26
MF	GO:0016408	C-acyltransferase activity	13/3185	20/18432	2.76E-06	5.99E-05	4.47E-05	ACSM2A/ACSM2B/ACAA1/ACSM5/ACAA2/GCAT/ACAT1/ACAT2/SCP2/ACSM1/ACSM6/ACSM3/SPTSSB	13
MF	GO:0005125	cytokine activity	69/3185	237/18432	4.13E-06	8.80E-05	6.56E-05	CCL16/CCL14/IL27/CCL15/INHBC/WNT7B/THPO/LIF/CMTM8/CXCL1/IFNB1/CCL2/LTB/TGFB2/CMTM3/IL1B/TNFSF15/GREM2/WNT10A/TGFB1/IL1RN/IFNL3/CXCL3/BMP8A/CER1/SPP1/IL4/CCL26/TGFB3/CLCF1/ALKAL1/TIMP1/IL18/WNT10B/CXCL8/IL11/CSF1/CXCL5/GDF7/CXCL6/OSM/IFNE/CCL7/CMTM1/IL5/NDP/TNF/BMP8B/CCL24/IFNL1/WNT9A/CXCL14/BMP7/ALKAL2/VSTM1/CD70/IFNL2/THNSL2/IL12A/AREG/TNFRSF11B/GREM1/IL37/IL3/TNFSF9/CXCL9/IL17B/SCG2/INHA	69
MF	GO:0015171	amino acid transmembrane transporter activity	32/3185	85/18432	6.05E-06	0.000122957	9.18E-05	SLC38A3/SLC6A12/SLC47A1/SLC25A15/SLC6A1/SLC6A13/SLC1A2/SLC25A18/SLC25A13/SLC38A4/SLC6A14/SLC7A9/SFXN2/SLC7A1/SLC38A1/SLC1A5/SLC66A1L/SFXN3/SLC6A6/SLC43A1/SLC7A7/SLC16A2/SLC22A2/SLC6A19/SLC38A5/SLC6A15/SLC6A9/SLC7A13/SLC7A2/SLC7A3/SLC38A11/SLC16A10	32
MF	GO:0015125	bile acid transmembrane transporter activity	13/3185	21/18432	6.09E-06	0.000122957	9.18E-05	SLCO1B1/SLC10A1/SLC10A5/AKR1C4/ABCC11/SLCO1A2/ABCB11/SLC51A/CEACAM1/SLCO2B1/ABCC4/SLC51B/SLC10A6	13
MF	GO:0019200	carbohydrate kinase activity	13/3185	21/18432	6.09E-06	0.000122957	9.18E-05	PFKFB1/XYLB/RBKS/PFKFB3/KHK/FGGY/PFKP/HK2/GALK1/HK1/GNE/GCK/HKDC1	13
MF	GO:0005504	fatty acid binding	22/3185	49/18432	6.34E-06	0.000125813	9.39E-05	ACOX2/APOC1/RBP5/ACOX1/RIDA/RBP7/AFM/GSTA1/CYP4F11/HNF4A/CRABP2/FABP4/ALOX5AP/FABP1/SCP2/OXER1/ALB/GSTP1/ACOXL/FABP6/UCP1/S100A9	22
MF	GO:0016405	CoA-ligase activity	15/3185	27/18432	7.56E-06	0.000145991	0.000108947	SLC27A5/ACSM2A/ACSM2B/ACSM5/ACSF2/SLC27A2/ACSL6/ACSL1/ACSS3/ACSL5/ACSS2/ACSS1/ACSM1/ACSM6/ACSM3	15
MF	GO:0061134	peptidase regulator activity	67/3185	232/18432	7.61E-06	0.000145991	0.000108947	SERPINC1/SPP2/FETUB/ITIH3/AHSG/LPA/ITIH1/SERPINA10/PEBP1/KNG1/ITIH4/PRSS22/HRG/SERPIND1/SERPINA11/SERPINH1/SPINT1/C3P1/SERPINF2/ITIH5/PROS1/ITIH2/TNFAIP8/WFDC10B/AMBP/SERPINA4/TFPI/PAPLN/PINK1/SERPINF1/SPINT2/COL6A3/APP/TIMP2/SERPINA6/ANXA2/SERPINA5/PRNP/WFDC13/OPRPN/CST6/ANOS1/CRB2/TIMP1/PI3/CTSC/PYCARD/SFRP2/LXN/BIRC5/SPINK13/PTTG1/FBLN1/PZP/TFPI2/RENBP/BIRC3/LCN1/PCSK1N/SERPINE2/SERPINA7/SERPI…	67
MF	GO:0016229	steroid dehydrogenase activity	18/3185	37/18432	1.11E-05	0.000208196	0.000155368	BDH1/HSD17B6/HSD17B4/RDH16/AKR1C4/DHRS1/HSD17B8/RDH5/SRD5A2/AKR1D1/HSD17B7/HSD17B13/HSD11B1/AKR1C2/SRD5A1/HSD17B2/AKR1C1/HSD17B14	18
MF	GO:0030246	carbohydrate binding	76/3185	275/18432	1.12E-05	0.000208196	0.000155368	FUOM/PKLR/ASGR1/ITIH1/ENPP1/MBL2/PHYH/ZG16/CD302/SORD/STBD1/ALDOB/PFKP/FBP1/ASGR2/LGALS9/HLA-DRA/GALNT7/PYGL/ITLN2/ZG16B/GALM/CLEC3B/HK2/SIGLEC10/HLA-DRB1/DBH/AMBP/ACR/MRC2/LOXL2/PPP1R3G/GALK1/SFTPA2/CLEC5A/LGALS1/EGLN3/LGALS3/GALNT3/PKD1L3/CD207/GALNT15/GALNT5/PAM/G6PD/ALDOA/P3H2/HK1/LGALS14/PLA2R1/VCAN/OLR1/NPTX2/LGALS2/VTN/GCKR/GCK/APCS/P3H3/CHI3L2/PRG4/ACAN/FCN2/ADGRL3/HKDC1/SELE/GALNT16/GALN…	76
MF	GO:0003779	actin binding	111/3185	439/18432	1.21E-05	0.00022078	0.00016476	TMSB4X/YWHAH/ANG/VASP/MTSS1/TMSB10/TPM4/IQGAP1/ESPN/FLNA/GAS2/HDAC6/SHANK3/PPP1R18/FSCN1/CFL2/MYRIP/DBN1/MARCKS/MSRB1/EZR/MARCKSL1/FHDC1/CEACAM1/SHROOM1/FHOD3/MYO3A/FMNL2/COBLL1/IQGAP2/EPS8L1/MYBPC2/GCSAM/SNTB1/WIPF1/CLMN/COTL1/GAS2L3/KIF18A/DMD/GAS7/ANLN/ANXA6/MYBPC1/CXCR4/PLEKHH2/MICAL1/MYOM1/FXYD5/FAM107A/S100A4/CAPG/SPIRE1/FMNL1/SCIN/CORO1A/FMN1/ALDOA/PACRG/TMSB15B/LIMCH1/TMOD4/MYO16/MYBPC3/U…	111
MF	GO:0016645	oxidoreductase activity, acting on the CH-NH group of donors	15/3185	28/18432	1.37E-05	0.000245957	0.000183549	DMGDH/SARDH/PIPOX/QDPR/ALDH1L1/ETFDH/MTHFD1/CRYM/PRODH2/PAOX/AASS/IL4I1/ALDH1L2/PYCR1/PRODH	15
MF	GO:0016638	oxidoreductase activity, acting on the CH-NH2 group of donors	12/3185	20/18432	2.21E-05	0.000385854	0.000287948	ASPDH/DAO/PNPO/DDO/MAOA/LOXL2/MAOB/GLUD1/IL4I1/LOXL1/GLDC/GLUD2	12
MF	GO:0005343	organic acid:sodium symporter activity	16/3185	32/18432	2.21E-05	0.000385854	0.000287948	SLC38A3/SLC6A12/SLC10A1/SLC10A5/SLC6A1/SLC6A13/SLC1A2/SLC13A5/SLC6A14/SLC38A1/SLC6A6/SLC6A15/SLC6A9/SLC23A1/SLC10A6/SLC13A3	16
MF	GO:0016829	lyase activity	58/3185	199/18432	2.25E-05	0.000385854	0.000287948	HMGCL/CA5A/PCK2/EHHADH/MGST2/ETNPPL/HSD17B4/CLYBL/MLYCD/HACL1/CTH/MOCS1/PCK1/ADCY10/ASL/ALDOB/ECHS1/FTCD/ENO2/CA9/ECHDC2/ACMSD/TKFC/UROC1/ALOXE3/ECHDC3/HDC/GAD2/HMGA2/ALOX5AP/POLQ/CA14/ALAD/GAD1/DDC/ADCY3/CYP17A1/ENO1/MOCOS/GGACT/PAM/CYP1A2/CYP1A1/ALDOA/ENO3/DDTL/HOGA1/SDS/ADCY7/RNASE2/CYP2S1/GLDC/SDSL/HACD1/HAL/CA4/ENDOU/CBS	58
MF	GO:0050840	extracellular matrix binding	23/3185	56/18432	2.36E-05	0.000400195	0.00029865	ITGA3/PLEKHA2/SMOC1/ADAM9/ADGRG1/ITGAV/ITGA7/LGALS1/LGALS3/SPARC/DMBT1/AGRN/ITGA2/SHH/SPP1/OLFML2B/COL11A1/VTN/BGN/ITGA2B/SPARCL1/SLIT2/SSC5D	23
MF	GO:0015267	channel activity	121/3185	494/18432	2.44E-05	0.000401564	0.000299672	AQP9/ORAI2/ANO9/ITPR3/AQP11/SCN4A/KCNJ8/ITPR2/CLIC1/SLC17A3/RHCE/HCN4/ABCC9/KCNH3/CACNB1/AQP7/TRPV5/TRPM8/SLC4A11/TMEM150C/CHRNE/SLC26A9/CNGA1/TRPV6/ITGAV/GJA3/CLCN5/AQP7P3/GJB1/FXYD1/SCN4B/CACNB3/TMC6/TRPM1/KCNQ1/CHRNA6/ANXA6/SLC26A8/SCNN1D/MCOLN3/LRRC8B/TTYH3/NCS1/TRPM3/P2RX3/ANXA2/TMEM38A/PKD1L3/TMC5/MCOLN2/KCNB1/SCN8A/CHRNA4/CLIC6/SNAP25/GJB3/KCNG3/CALHM3/SCN7A/TRPM2/TMC4/AQP8/KCNG1/HTR3A/KCN…	121
MF	GO:0001848	complement binding	14/3185	26/18432	2.47E-05	0.000401564	0.000299672	MASP2/CFHR2/CFHR4/C8A/CFHR3/CFHR5/C8G/CFHR1/CFH/CR2/ITGAM/ITGB2/CFB/APCS	14
MF	GO:0008401	retinoic acid 4-hydroxylase activity	8/3185	10/18432	2.55E-05	0.000401564	0.000299672	CYP3A4/CYP2C8/CYP26B1/CYP3A7/CYP2C18/CYP3A5/CYP2S1/CYP26A1	8
MF	GO:0018455	alcohol dehydrogenase [NAD(P)+] activity	8/3185	10/18432	2.55E-05	0.000401564	0.000299672	ADHFE1/ADH6/ADH4/ADH1A/DHRS4/ADH1B/ADH7/ADH1C	8
MF	GO:0032395	MHC class II receptor activity	8/3185	10/18432	2.55E-05	0.000401564	0.000299672	HLA-DRA/HLA-DRB1/HLA-DQB2/HLA-DQB1/HLA-DQA1/HLA-DOA/HLA-DQA2/HLA-DPA1	8
MF	GO:0033218	amide binding	103/3185	408/18432	2.63E-05	0.000408864	0.00030512	ECI2/ACOT12/PANK1/PC/MGST2/ALDH6A1/ANG/ACBD4/GCDH/LEPR/FTCDNL1/CAT/LRP8/ADRB2/APOA1/TAP1/SLC7A9/GLTPD2/GIPR/SRD5A2/FTCD/NAA80/RXRA/SLC46A1/GNMT/CD36/HLA-DRA/SCTR/CLSTN1/NQO2/VIPR1/ACACB/APOE/IGF1R/HLA-B/HLA-A/HLA-DRB1/FKBP10/MTHFS/CD74/PTGES/OXTR/PNPLA3/SORL1/NPY4R2/FOLH1/ACADL/CD1A/NLGN1/CD14/APBA1/TGFB2/IAPP/RAMP1/SCP2/HLA-C/ITM2C/TMEM158/PRNP/ENPEP/GALR3/PIK3R1/PTGDR2/HLA-DPB1/MCHR1/SRD5A1/ITG…	103
MF	GO:0022803	passive transmembrane transporter activity	121/3185	495/18432	2.69E-05	0.000412587	0.000307898	AQP9/ORAI2/ANO9/ITPR3/AQP11/SCN4A/KCNJ8/ITPR2/CLIC1/SLC17A3/RHCE/HCN4/ABCC9/KCNH3/CACNB1/AQP7/TRPV5/TRPM8/SLC4A11/TMEM150C/CHRNE/SLC26A9/CNGA1/TRPV6/ITGAV/GJA3/CLCN5/AQP7P3/GJB1/FXYD1/SCN4B/CACNB3/TMC6/TRPM1/KCNQ1/CHRNA6/ANXA6/SLC26A8/SCNN1D/MCOLN3/LRRC8B/TTYH3/NCS1/TRPM3/P2RX3/ANXA2/TMEM38A/PKD1L3/TMC5/MCOLN2/KCNB1/SCN8A/CHRNA4/CLIC6/SNAP25/GJB3/KCNG3/CALHM3/SCN7A/TRPM2/TMC4/AQP8/KCNG1/HTR3A/KCN…	121
MF	GO:0016782	transferase activity, transferring sulphur-containing groups	26/3185	69/18432	4.30E-05	0.000651885	0.000486477	SUGCT/ACAA1/TST/SULT2A1/MPST/CHST11/SULT1A2/SULT1A1/SULT1B1/HS3ST3B1/CHST3/HS3ST5/HS3ST1/CHST13/CHST2/GAL3ST4/MOCOS/SULT1E1/CHST1/CHST10/GAL3ST1/HS3ST3A1/CHST4/OXCT1/HS6ST2/ACSM3	26
MF	GO:0015297	antiporter activity	32/3185	93/18432	4.98E-05	0.000744717	0.000555754	SLC38A3/SLC47A1/SLC25A15/SLC25A6/SLC26A1/SLC9B2/SLC25A13/SLC25A10/SLC9A1/SLC4A11/SLC35E4/SLC26A9/SLC41A1/CLCN5/SLC4A3/SLC47A2/SLC35D1/SLC9A5/SLC22A18/SLC9A4/SLC25A30/SLC8A3/SLC4A8/SLC9C1/SLC35D3/SLC24A3/SLC9C2/SLC24A4/SLC22A11/SLC26A3/SLC9A2/SLC4A10	32
MF	GO:0015085	calcium ion transmembrane transporter activity	42/3185	135/18432	5.71E-05	0.000843192	0.000629242	ORAI2/ITPR3/TMEM165/ITPR2/CACNB1/TRPV5/TRPM8/TRPV6/ITGAV/CACNB3/ATP2C2/TRPM1/ANXA6/MCOLN3/ATP2B2/NCS1/TRPM3/ANXA2/PKD1L3/MCOLN2/SLC8A3/TRPM2/TRPC1/RASA3/TRPC5/GRIN2A/TRPC7/TRPV4/TMC1/GRIN2D/SLC24A3/CHRNA9/CACNA1G/CACHD1/CACNG6/CALHM1/SLC24A4/RYR1/CATSPER1/GRIN1/CACNA1F/GRIN3B	42
MF	GO:0043178	alcohol binding	31/3185	90/18432	6.34E-05	0.000924328	0.000689791	RBP4/RBP5/APOA5/ADH4/APOF/APOC3/RBP7/ITPR3/ITPR2/PROM1/APOA1/C8G/PROM2/OSBPL10/APOA2/CRABP2/STARD5/ANXA6/OSBPL3/SCP2/STRA6/ADH7/GRAMD1A/OSBPL7/TSPO/OSBP2/TRPC1/TRPC5/TRPC7/ADAP1/APOA4	31
MF	GO:0016878	acid-thiol ligase activity	15/3185	31/18432	6.52E-05	0.000937693	0.000699764	SLC27A5/ACSM2A/ACSM2B/ACSM5/ACSF2/SLC27A2/ACSL6/ACSL1/ACSS3/ACSL5/ACSS2/ACSS1/ACSM1/ACSM6/ACSM3	15
MF	GO:0005262	calcium channel activity	38/3185	119/18432	6.78E-05	0.000963289	0.000718866	ORAI2/ITPR3/ITPR2/CACNB1/TRPV5/TRPM8/TRPV6/ITGAV/CACNB3/TRPM1/ANXA6/MCOLN3/NCS1/TRPM3/ANXA2/PKD1L3/MCOLN2/TRPM2/TRPC1/RASA3/TRPC5/GRIN2A/TRPC7/TRPV4/TMC1/GRIN2D/SLC24A3/CHRNA9/CACNA1G/CACHD1/CACNG6/CALHM1/SLC24A4/RYR1/CATSPER1/GRIN1/CACNA1F/GRIN3B	38
MF	GO:0004745	NAD-retinol dehydrogenase activity	11/3185	19/18432	7.78E-05	0.001077437	0.00080405	DHRS3/ADH6/ADH4/HSD17B6/ADH1A/ADH1B/RDH16/RDH5/ADH7/ADH1C/SDR16C5	11
MF	GO:0016289	CoA hydrolase activity	13/3185	25/18432	7.81E-05	0.001077437	0.00080405	ACOT12/ACOT4/ACOT13/HIBCH/ACOT2/ACOT6/NUDT7/BAAT/ACAA2/PPT1/ACOT1/THEM5/ACOT11	13
MF	GO:0001851	complement component C3b binding	8/3185	11/18432	7.91E-05	0.001077437	0.00080405	CFHR2/CFHR4/CFHR3/CFHR5/CFHR1/CFH/ITGAM/ITGB2	8
MF	GO:0015645	fatty acid ligase activity	12/3185	22/18432	8.05E-05	0.001077437	0.00080405	SLC27A5/ACSM2A/ACSM2B/ACSM5/ACSF2/SLC27A2/ACSL6/ACSL1/ACSL5/ACSM1/ACSM6/ACSM3	12
MF	GO:0120020	cholesterol transfer activity	12/3185	22/18432	8.05E-05	0.001077437	0.00080405	ABCG5/ABCG8/MTTP/APOA1/APOA2/APOE/STARD5/APOB/GRAMD1A/TSPO/PLTP/APOA4	12
MF	GO:0140359	ABC-type transporter activity	20/3185	49/18432	8.81E-05	0.001166121	0.000870232	ABCC6/ABCG5/ABCA6/ABCB4/ABCC11/ABCB11/ABCG8/ABCA9/ABCA8/ABCC1/TAP1/ABCC2/ABCG2/ABCC9/ABCA5/ABCA10/CFTR/ABCB1/ABCA12/ABCC4	20
MF	GO:0005216	ion channel activity	108/3185	446/18432	0.000106051	0.001387095	0.001035136	ORAI2/ANO9/ITPR3/SCN4A/KCNJ8/ITPR2/CLIC1/SLC17A3/RHCE/HCN4/ABCC9/KCNH3/CACNB1/TRPV5/TRPM8/SLC4A11/TMEM150C/CHRNE/SLC26A9/CNGA1/TRPV6/ITGAV/CLCN5/FXYD1/SCN4B/CACNB3/TMC6/TRPM1/KCNQ1/CHRNA6/ANXA6/SLC26A8/SCNN1D/MCOLN3/LRRC8B/TTYH3/NCS1/TRPM3/P2RX3/ANXA2/TMEM38A/PKD1L3/TMC5/MCOLN2/KCNB1/SCN8A/CHRNA4/CLIC6/SNAP25/KCNG3/CALHM3/SCN7A/TRPM2/TMC4/KCNG1/HTR3A/KCNMB4/TRPC1/KCNQ3/ANO4/RASA3/SLC9C1/TRPC5/GRI…	108
MF	GO:0022836	gated channel activity	86/3185	341/18432	0.00012147	0.001570917	0.001172315	ANO9/ITPR3/SCN4A/KCNJ8/ITPR2/CLIC1/SLC17A3/HCN4/ABCC9/KCNH3/CACNB1/TRPM8/TMEM150C/CHRNE/CNGA1/ITGAV/CLCN5/SCN4B/CACNB3/TMC6/KCNQ1/CHRNA6/ANXA6/SCNN1D/MCOLN3/TTYH3/NCS1/TRPM3/P2RX3/TMC5/MCOLN2/KCNB1/SCN8A/CHRNA4/CLIC6/SNAP25/KCNG3/CALHM3/SCN7A/TRPM2/TMC4/KCNG1/HTR3A/KCNMB4/KCNQ3/ANO4/RASA3/CYBB/GRIN2A/CFTR/CHRNA5/TRPV4/TMC1/KCND2/KCNN4/ANO2/GRIN2D/KCNJ4/CHRNA9/KCNS1/TMC3/KCNK5/KCNU1/CACNA1G/CACHD1…	86
MF	GO:0015144	carbohydrate transmembrane transporter activity	18/3185	43/18432	0.000133662	0.001677613	0.001251938	SLC2A2/AQP9/AQP11/ABCB11/SLC2A1/SLC2A4/AQP7/SLC2A9/AQP7P3/SLC2A6/SLC45A2/SLC2A10/SLC45A4/SLC23A1/SLC2A12/SLC5A1/SLC5A2/SLC5A11	18
MF	GO:0015248	sterol transporter activity	16/3185	36/18432	0.000134092	0.001677613	0.001251938	ABCG5/ABCG8/MTTP/APOA1/OSBPL10/APOA2/APOE/STARD5/APOB/OSBPL3/GRAMD1A/OSBPL7/TSPO/OSBP2/PLTP/APOA4	16
MF	GO:0043394	proteoglycan binding	16/3185	36/18432	0.000134092	0.001677613	0.001251938	HRG/APOE/TNC/HPSE/AGRN/CFH/FST/PTPRS/ITGA2/COL5A1/FBLN7/FGF20/FCN2/SLIT2/COMP/COL5A3	16
MF	GO:0016597	amino acid binding	21/3185	54/18432	0.000135632	0.001678625	0.001252693	OTC/CPS1/TAT/AGXT/TM4SF5/GNMT/SHMT1/GCLC/ASS1/GAD2/GLUD1/DDC/GCHFR/GLDC/GRIN2D/NOS1/GLUD2/TDO2/THNSL2/GRIN1/GRIN3B	21
MF	GO:0055102	lipase inhibitor activity	10/3185	17/18432	0.000139239	0.001704943	0.001272334	APOC1/APOC2/APOC3/ANGPTL3/ANXA5/APOA2/ANXA3/ANXA4/ANXA2/SCGB1A1	10
MF	GO:0120015	sterol transfer activity	12/3185	23/18432	0.000141882	0.001719014	0.001282834	ABCG5/ABCG8/MTTP/APOA1/APOA2/APOE/STARD5/APOB/GRAMD1A/TSPO/PLTP/APOA4	12
MF	GO:0038024	cargo receptor activity	28/3185	82/18432	0.000166785	0.001999687	0.00149229	ASGR1/ACKR2/ENPP1/TFR2/LRP8/STBD1/ASGR2/CD36/TMPRSS13/LOXL2/SORL1/LGALS3BP/DMBT1/VLDLR/CFI/CD5L/ITGAM/ITGB2/OLR1/ILDR1/VTN/STAB2/AMN/PRG4/TMPRSS3/ENDOU/PRSS12/SSC5D	28
MF	GO:0008194	UDP-glycosyltransferase activity	42/3185	142/18432	0.000201054	0.002363831	0.001764037	UGT2B10/HYAL1/B4GALT5/GYS2/UGT2B4/B3GNT7/MGAT5/GALNT7/UGT2B15/B4GALNT3/GBGT1/A4GNT/UGT2B7/UGT2B17/B4GALNT4/UGT1A4/B3GALNT1/UGT1A1/B3GALT5/GALNT3/GCNT1/UGT8/B3GNT9/GALNT15/GALNT5/UGT1A3/GCNT3/UGT3A1/COLGALT2/GYG2/HAS2/XYLT1/B3GNT8/B4GALNT2/B3GNT5/UGT1A9/UGT1A6/B3GNT3/GALNT16/GALNT12/UGT2A1/GALNTL6	42
MF	GO:0055056	D-glucose transmembrane transporter activity	8/3185	12/18432	0.000201264	0.002363831	0.001764037	SLC2A2/SLC2A1/SLC2A4/SLC2A6/SLC2A10/SLC2A12/SLC5A1/SLC5A2	8
MF	GO:0030020	extracellular matrix structural constituent conferring tensile strength	17/3185	41/18432	0.000234559	0.002727039	0.002035085	COL9A2/COL8A2/COL1A2/COL1A1/COL3A1/COL6A3/COL16A1/COL5A1/COL4A2/COL6A2/COL11A1/COL10A1/COL13A1/COL12A1/COL6A1/COL25A1/COL5A3	17
MF	GO:0008483	transaminase activity	12/3185	24/18432	0.000239247	0.002753737	0.002055009	ABAT/ETNPPL/TAT/AGXT2/GPT/AGXT/BCAT1/GPT2/GFPT2/AMT/AADAT/PSAT1	12
MF	GO:0001846	opsonin binding	11/3185	21/18432	0.000258509	0.002945979	0.002198472	MASP2/CFHR2/CFHR4/CFHR3/CFHR5/ITGAV/CFHR1/CFH/ITGAM/ITGB2/APCS	11
MF	GO:0015174	basic amino acid transmembrane transporter activity	10/3185	18/18432	0.000264761	0.002958635	0.002207916	SLC38A3/SLC47A1/SLC25A15/SLC7A1/SLC66A1L/SLC7A7/SLC22A2/SLC38A5/SLC7A2/SLC7A3	10
MF	GO:0043395	heparan sulfate proteoglycan binding	10/3185	18/18432	0.000264761	0.002958635	0.002207916	HRG/APOE/AGRN/CFH/FST/PTPRS/ITGA2/FBLN7/FGF20/COMP	10
MF	GO:0005310	dicarboxylic acid transmembrane transporter activity	14/3185	31/18432	0.000285531	0.003101755	0.002314722	SLC26A1/SLC25A18/SLC25A13/SLC13A5/SLC25A10/ABCC2/SLC46A1/SLC1A5/SLC26A9/SLC26A8/SLC25A30/SLC26A5/SLC26A3/SLC13A3	14
MF	GO:0033764	steroid dehydrogenase activity, acting on the CH-OH group of donors, NAD or NADP as acceptor	14/3185	31/18432	0.000285531	0.003101755	0.002314722	HSD17B6/HSD17B4/RDH16/AKR1C4/DHRS1/HSD17B8/RDH5/SRD5A2/HSD17B7/HSD11B1/AKR1C2/HSD17B2/AKR1C1/HSD17B14	14
MF	GO:0005501	retinoid binding	16/3185	38/18432	0.000288347	0.003101755	0.002314722	RBP4/RBP5/ADH4/RBP7/LCN12/RXRA/C8G/CRABP2/UGT1A1/STRA6/SERPINA5/ADH7/CYP26B1/UGT1A3/UGT1A9/CYP26A1	16
MF	GO:0019840	isoprenoid binding	16/3185	38/18432	0.000288347	0.003101755	0.002314722	RBP4/RBP5/ADH4/RBP7/LCN12/RXRA/C8G/CRABP2/UGT1A1/STRA6/SERPINA5/ADH7/CYP26B1/UGT1A3/UGT1A9/CYP26A1	16
MF	GO:0015298	solute:cation antiporter activity	17/3185	42/18432	0.000331112	0.003521621	0.002628051	SLC38A3/SLC47A1/SLC9B2/SLC25A13/SLC9A1/SLC41A1/CLCN5/SLC47A2/SLC9A5/SLC22A18/SLC9A4/SLC8A3/SLC9C1/SLC24A3/SLC9C2/SLC24A4/SLC9A2	17
MF	GO:0005261	cation channel activity	85/3185	346/18432	0.00033544	0.003521621	0.002628051	ORAI2/ITPR3/SCN4A/KCNJ8/ITPR2/RHCE/HCN4/ABCC9/KCNH3/CACNB1/TRPV5/TRPM8/SLC4A11/CHRNE/CNGA1/TRPV6/ITGAV/SCN4B/CACNB3/TRPM1/KCNQ1/CHRNA6/ANXA6/SCNN1D/MCOLN3/NCS1/TRPM3/P2RX3/ANXA2/TMEM38A/PKD1L3/MCOLN2/KCNB1/SCN8A/CHRNA4/SNAP25/KCNG3/CALHM3/SCN7A/TRPM2/KCNG1/HTR3A/KCNMB4/TRPC1/KCNQ3/RASA3/TRPC5/GRIN2A/TRPC7/RHCG/CHRNA5/TRPV4/TMC1/KCND2/KCNN4/CALHM6/GRIN2D/SLC24A3/KCNJ4/CHRNA9/KCNS1/KCNK5/CACNA1G/CA…	85
MF	GO:0043225	ATPase-coupled inorganic anion transmembrane transporter activity	7/3185	10/18432	0.000336558	0.003521621	0.002628051	ABCC6/ABCC11/ABCC1/ABCC2/ABCC9/CFTR/ABCC4	7
MF	GO:0004857	enzyme inhibitor activity	95/3185	395/18432	0.000343828	0.003565284	0.002660635	SERPINC1/APOC1/SPP2/FETUB/APOC2/ITIH3/AHSG/APOC3/LPA/ITIH1/SERPINA10/PEBP1/IQGAP1/KNG1/ITIH4/ANGPTL3/HRG/SERPIND1/PPP1R14C/SERPINA11/SPRED1/SERPINH1/SPINT1/C3P1/SERPINF2/MGAT5/ANXA5/APOA2/IQGAP2/ANXA3/ITIH5/PROS1/ITIH2/TNFAIP8/PKIA/WFDC10B/AMBP/SERPINA4/TFPI/PAPLN/UGT1A1/SERPINF1/SPINT2/COL6A3/APP/TIMP2/ANXA4/LGALS3/SERPINA6/ANXA2/SERPINA5/PRNP/WFDC13/OPRPN/CST6/PRKAR2B/GCHFR/SH3RF2/ANGPTL4/ANOS1…	95
MF	GO:0016769	transferase activity, transferring nitrogenous groups	12/3185	25/18432	0.000388015	0.003987543	0.002975751	ABAT/ETNPPL/TAT/AGXT2/GPT/AGXT/BCAT1/GPT2/GFPT2/AMT/AADAT/PSAT1	12
MF	GO:0016620	oxidoreductase activity, acting on the aldehyde or oxo group of donors, NAD or NADP as acceptor	16/3185	39/18432	0.00041111	0.004150765	0.003097557	ALDH7A1/CYP27A1/ALDH2/ADH4/ALDH5A1/ALDH6A1/ALDH4A1/AKR1C4/ALDH1L1/ALDH8A1/FAR1/ALDH3A2/ALDH1A1/FAR2/ALDH3B2/ALDH1L2	16
MF	GO:0071949	FAD binding	16/3185	39/18432	0.00041111	0.004150765	0.003097557	ACOX2/DAO/LDHD/ACOX1/COQ6/QSOX1/PRODH2/STEAP4/KMO/DDO/NQO2/XDH/MICAL1/ACOXL/AOX1/PRODH	16
MF	GO:0015106	bicarbonate transmembrane transporter activity	11/3185	22/18432	0.000436514	0.004368941	0.003260374	SLC26A1/SLC4A11/SLC26A9/SLC4A3/SLC26A8/SLC39A8/SLC4A8/CFTR/SLC26A5/SLC26A3/SLC4A10	11
MF	GO:0005178	integrin binding	44/3185	156/18432	0.000455694	0.004521584	0.003374286	ITGA3/ANGPTL3/ECM2/FRMD5/MMP14/LAMB1/ITGB4/LAMA5/ADAM17/ITGB8/ADAM9/SYK/ITGA5/ITGAV/ITGA7/COL3A1/SRC/ICAM1/CDH17/IL1B/ITGA2/THBS4/COL16A1/IGF1/SPP1/ITGB6/COL5A1/EGFL6/ADAM22/GFRA1/ITGAM/ITGB2/MADCAM1/SFRP2/NPNT/VTN/FBLN1/ITGA2B/FAP/COMP/CIB2/CD177/EMILIN1/FERMT1	44
MF	GO:0005283	amino acid:sodium symporter activity	10/3185	19/18432	0.000472517	0.004648438	0.003468952	SLC38A3/SLC6A12/SLC6A1/SLC6A13/SLC1A2/SLC6A14/SLC38A1/SLC6A6/SLC6A15/SLC6A9	10
MF	GO:0050664	oxidoreductase activity, acting on NAD(P)H, oxygen as acceptor	9/3185	16/18432	0.00048173	0.004698911	0.003506618	FMO5/KMO/CYBA/MICAL1/DUOX1/DUOX2/NCF2/NCF1/CYBB	9
MF	GO:1901682	sulfur compound transmembrane transporter activity	20/3185	55/18432	0.000549232	0.005312316	0.003964379	ABCC6/SLC6A13/SLC26A1/SLC1A2/SLC25A13/ABCC11/SLC25A10/ABCC1/SLC7A9/ABCC2/ABCG2/SLC6A6/SLC26A9/SLC26A8/SLC25A30/ABCC4/SLC26A5/SLC26A3/SLC44A4/SLC13A3	20
MF	GO:0016790	thiolester hydrolase activity	17/3185	44/18432	0.000630399	0.006046576	0.004512329	ACOT12/HAGH/ACOT4/ACOT13/HIBCH/ACOT2/ABHD17C/ACOT6/NUDT7/BAAT/ACAA2/PPT1/ACOT1/ABHD12B/HAGHL/THEM5/ACOT11	17
MF	GO:0008146	sulfotransferase activity	19/3185	52/18432	0.000699699	0.006566178	0.004900088	SULT2A1/CHST11/SULT1A2/SULT1A1/SULT1B1/HS3ST3B1/CHST3/HS3ST5/HS3ST1/CHST13/CHST2/GAL3ST4/SULT1E1/CHST1/CHST10/GAL3ST1/HS3ST3A1/CHST4/HS6ST2	19
MF	GO:0048029	monosaccharide binding	24/3185	72/18432	0.000705871	0.006566178	0.004900088	FUOM/PKLR/MBL2/PHYH/ALDOB/PFKP/FBP1/LGALS9/PYGL/HK2/DBH/ACR/GALK1/EGLN3/CD207/PAM/G6PD/ALDOA/P3H2/HK1/GCK/P3H3/HKDC1/CLEC6A	24
MF	GO:0047617	acyl-CoA hydrolase activity	11/3185	23/18432	0.000706594	0.006566178	0.004900088	ACOT12/ACOT4/ACOT13/ACOT2/ACOT6/BAAT/ACAA2/PPT1/ACOT1/THEM5/ACOT11	11
MF	GO:0015103	inorganic anion transmembrane transporter activity	44/3185	159/18432	0.00070739	0.006566178	0.004900088	ABCC6/SLC6A12/ANO9/SLC6A1/SLC6A13/SLC26A1/ABCC11/SLC25A10/ABCC1/CLIC1/SLC17A3/ABCC2/SLC22A1/ABCC9/SLC6A6/SLC17A1/SLC4A11/SLC26A9/CLCN5/SLC4A3/FXYD1/SLC26A8/LRRC8B/TTYH3/SLC5A5/SLC25A30/CLIC6/SLC39A8/SLC4A8/ANO4/CFTR/SLC12A1/ANO2/CLDN4/CLCN1/ABCC4/AQP6/BEST3/SLC26A5/SLC22A11/SLC12A8/CLCNKB/SLC26A3/SLC4A10	44
MF	GO:0016810	hydrolase activity, acting on carbon-nitrogen (but not peptide) bonds	37/3185	128/18432	0.000754219	0.006758548	0.005043647	BTD/AMDHD1/DPYS/ARG1/UPB1/AGMAT/RIDA/CAT/MTHFD1/HDAC6/HDAC7/ACY1/PGLYRP2/AFMID/DHODH/APOBEC3C/AMPD3/GLS/HDAC9/ACR/OPLAH/PGLYRP4/PGLYRP3/CD101/GLS2/ACY3/ASPA/GCH1/APOBEC1/ASAH2/GDA/ASPG/AICDA/PADI2/ADAD2/ACER1/APOBEC3D	37
MF	GO:0005451	monovalent cation:proton antiporter activity	13/3185	30/18432	0.000763346	0.006758548	0.005043647	SLC38A3/SLC47A1/SLC9B2/SLC25A13/SLC9A1/CLCN5/SLC47A2/SLC9A5/SLC22A18/SLC9A4/SLC9C1/SLC9C2/SLC9A2	13
MF	GO:0015299	solute:proton antiporter activity	13/3185	30/18432	0.000763346	0.006758548	0.005043647	SLC38A3/SLC47A1/SLC9B2/SLC25A13/SLC9A1/CLCN5/SLC47A2/SLC9A5/SLC22A18/SLC9A4/SLC9C1/SLC9C2/SLC9A2	13
MF	GO:0017147	Wnt-protein binding	13/3185	30/18432	0.000763346	0.006758548	0.005043647	FZD1/FZD2/FZD7/SFRP5/CTHRC1/ROR1/APCDD1L/APCDD1/SFRP2/WIF1/PTPRO/ROR2/WLS	13
MF	GO:0071813	lipoprotein particle binding	13/3185	30/18432	0.000763346	0.006758548	0.005043647	LRP8/APOA1/CD36/APOA2/GPIHBP1/APOE/LIPC/SORL1/VLDLR/APOL5/STAB2/TREM2/PLTP	13
MF	GO:0071814	protein-lipid complex binding	13/3185	30/18432	0.000763346	0.006758548	0.005043647	LRP8/APOA1/CD36/APOA2/GPIHBP1/APOE/LIPC/SORL1/VLDLR/APOL5/STAB2/TREM2/PLTP	13
MF	GO:0016725	oxidoreductase activity, acting on CH or CH2 groups	7/3185	11/18432	0.000787049	0.0068278	0.005095326	ACOX2/CYP2C9/CYP3A4/CYP2C8/XDH/VKORC1/CYP1A2	7
MF	GO:0032052	bile acid binding	7/3185	11/18432	0.000787049	0.0068278	0.005095326	AKR1C4/PYGL/STARD5/NR1H4/FABP1/AKR1C2/AKR1C1	7
MF	GO:0001540	amyloid-beta binding	27/3185	85/18432	0.000793407	0.0068278	0.005095326	LRP8/ADRB2/APOA1/CD36/CLSTN1/APOE/CD74/SORL1/NLGN1/APBA1/TGFB2/IAPP/ITM2C/PRNP/ITGA2/LDLRAD3/TLR2/ITGAM/ITGB2/GRIN2A/TREM2/BCHE/COL25A1/EPHB2/RAMP3/APBA2/GRIN1	27
MF	GO:0050997	quaternary ammonium group binding	16/3185	41/18432	0.000794896	0.0068278	0.005095326	APOC1/DHTKD1/APOA5/PCTP/HACL1/APOA1/APOA2/OGDHL/SERPINA5/ESYT3/RASGRP1/PLTP/PCYT1B/TKTL2/CHRNA2/APOA4	16
MF	GO:0048306	calcium-dependent protein binding	26/3185	81/18432	0.000825574	0.007038785	0.005252776	MASP2/S100A11/MASP1/MBL2/LRP8/S100A6/SLC9A1/ANXA3/CASQ2/ANXA6/S100B/ANXA4/DMBT1/ANXA2/S100A4/RAC3/VLDLR/SNAP25/S100A2/NOS1/S100A3/SLC24A4/FCN2/CD177/SYN1/S100A9	26
MF	GO:0004030	aldehyde dehydrogenase [NAD(P)+] activity	9/3185	17/18432	0.000867032	0.007224274	0.0053912	ALDH7A1/ALDH2/ADH4/ALDH4A1/ALDH1L1/ALDH3A2/ALDH1A1/ALDH3B2/ALDH1L2	9
MF	GO:0005372	water transmembrane transporter activity	9/3185	17/18432	0.000867032	0.007224274	0.0053912	AQP9/AQP11/AQP7/SLC4A11/AQP7P3/AQP8/MIP/AQP6/SLC5A1	9
MF	GO:0016290	palmitoyl-CoA hydrolase activity	9/3185	17/18432	0.000867032	0.007224274	0.0053912	ACOT4/ACOT13/ACOT2/BAAT/ACAA2/PPT1/ACOT1/THEM5/ACOT11	9
MF	GO:0008559	ABC-type xenobiotic transporter activity	8/3185	14/18432	0.000878713	0.007224274	0.0053912	ABCC11/ABCB11/ABCA8/ABCC1/ABCC2/ABCG2/ABCB1/ABCC4	8
MF	GO:0044594	17-beta-hydroxysteroid dehydrogenase (NAD+) activity	8/3185	14/18432	0.000878713	0.007224274	0.0053912	HSD17B6/HSD17B4/AKR1C4/HSD17B8/AKR1C2/HSD17B2/AKR1C1/HSD17B14	8
MF	GO:0005518	collagen binding	23/3185	69/18432	0.000903505	0.007373797	0.005502783	ITGA3/ECM2/SERPINH1/DDR1/ADAM9/USH2A/ADGRG1/MMP9/MRC2/P3H4/SPARC/ITGA2/COL6A2/CD44/MMP12/VTN/CHADL/ANTXR1/COL6A1/SPARCL1/COMP/COL5A3/LUM	23
MF	GO:0004175	endopeptidase activity	99/3185	426/18432	0.000911721	0.007373797	0.005502783	F12/MASP2/HPR/PLG/F9/PROC/CPS1/F2/MASP1/REN/LPA/HP/F10/DDI2/PROZ/PRSS22/KLKB1/CTSF/F7/CTSE/F11/C2/MMP14/LPAL2/TMPRSS6/ADAM8/DPP4/ADAM17/IMMP2L/ADAM9/TMPRSS13/HPN/ADAM28/TMPRSS7/PAPPA2/MMP9/BACE2/ACR/PLAU/MMP7/MMP10/PAPLN/MMP1/F3/ADAMTS9/PCSK6/CAPN11/HTRA3/BLMH/SHH/ACE2/ADAMTS12/ADAMDEC1/ADAM22/KEL/CFI/CD5L/UCHL1/TMPRSS9/CTSC/ADAMTS14/PYCARD/MMP12/ADAM12/CTSV/USP2/KDM8/TLL2/CFB/NRIP3/CASP5/PRSS2/M…	99
MF	GO:0050661	NADP binding	19/3185	53/18432	0.000916119	0.007373797	0.005502783	ASPDH/TM7SF2/DECR1/QDPR/POR/FMO5/GRHPR/CAT/FMO4/CRYM/HIBADH/FMO3/HSD11B1/DUOX1/SRD5A1/DHCR7/G6PD/FMO2/NOS1	19
MF	GO:0023026	MHC class II protein complex binding	12/3185	27/18432	0.000923275	0.007379785	0.005507252	PKM/HLA-DRA/HLA-DRB1/CD74/HLA-DPB1/HLA-DQB2/HLA-DRB5/HLA-DQB1/HLA-DQA1/HLA-DOA/HLA-DQA2/HLA-DPA1	12
MF	GO:0008083	growth factor activity	44/3185	162/18432	0.001075288	0.008535558	0.006369761	F2/OSGIN1/ANGPTL3/INHBC/THPO/LIF/JAG1/CXCL1/CDNF/FGF5/TGFA/TGFB2/VEGFD/TDGF1/TGFB1/BMP8A/THBS4/IGF1/IL4/MACC1/TGFB3/CLCF1/TIMP1/IL11/VEGFB/CSF1/NTF4/GDF7/OSM/FGF21/IL5/FGF20/MDK/BMP8B/BMP7/TDGF1P3/NRG3/IL12A/PROK1/AREG/OGN/IL3/ENDOU/INHA	44
MF	GO:0015179	L-amino acid transmembrane transporter activity	22/3185	66/18432	0.001157283	0.009123513	0.00680853	SLC38A3/SLC47A1/SLC25A15/SLC1A2/SLC25A18/SLC25A13/SLC38A4/SLC7A9/SLC7A1/SLC38A1/SLC1A5/SLC66A1L/SLC43A1/SLC7A7/SLC22A2/SLC38A5/SLC6A9/SLC7A13/SLC7A2/SLC7A3/SLC38A11/SLC16A10	22
MF	GO:0005544	calcium-dependent phospholipid binding	19/3185	54/18432	0.001187387	0.009297156	0.006938113	ANXA5/ANXA3/ANXA10/ANXA6/ANXA4/ANXA2/PLA2G4D/SYT13/SYT8/PCLO/CPNE7/ESYT3/SYT7/SYT15/CPNE9/ANXA8L1/PLA2G4F/PLA2G4A/PLA2G4E	19
MF	GO:0016628	oxidoreductase activity, acting on the CH-CH group of donors, NAD or NADP as acceptor	12/3185	28/18432	0.001363752	0.010605934	0.007914804	TM7SF2/DECR1/DECR2/PECR/SRD5A2/AKR1D1/PTGR1/AKR1C2/SRD5A1/DHCR7/CYP2S1/AKR1C1	12
MF	GO:0004303	estradiol 17-beta-dehydrogenase activity	9/3185	18/18432	0.001469304	0.011350127	0.008470167	HSD17B6/HSD17B4/AKR1C4/HSD17B8/HSD17B7/AKR1C2/HSD17B2/AKR1C1/HSD17B14	9
MF	GO:0004029	aldehyde dehydrogenase (NAD+) activity	8/3185	15/18432	0.001598463	0.011934357	0.008906155	ALDH7A1/ALDH2/ALDH4A1/ALDH1L1/ALDH3A2/ALDH1A1/ALDH3B2/ALDH1L2	8
MF	GO:0015355	secondary active monocarboxylate transmembrane transporter activity	8/3185	15/18432	0.001598463	0.011934357	0.008906155	SLC6A12/SLC10A1/SLC10A5/SLC6A1/SLC6A13/SLC6A6/SLC16A3/SLC10A6	8
MF	GO:0015385	sodium:proton antiporter activity	8/3185	15/18432	0.001598463	0.011934357	0.008906155	SLC38A3/SLC9B2/SLC9A1/SLC9A5/SLC9A4/SLC9C1/SLC9C2/SLC9A2	8
MF	GO:0102991	myristoyl-CoA hydrolase activity	8/3185	15/18432	0.001598463	0.011934357	0.008906155	ACOT4/ACOT13/ACOT2/BAAT/ACAA2/ACOT1/THEM5/ACOT11	8
MF	GO:0008035	high-density lipoprotein particle binding	7/3185	12/18432	0.001607146	0.011934357	0.008906155	LRP8/APOA1/CD36/APOA2/APOL5/TREM2/PLTP	7
MF	GO:0140161	monocarboxylate:sodium symporter activity	7/3185	12/18432	0.001607146	0.011934357	0.008906155	SLC6A12/SLC10A1/SLC10A5/SLC6A1/SLC6A13/SLC6A6/SLC10A6	7
MF	GO:0005416	amino acid:cation symporter activity	11/3185	25/18432	0.001663063	0.012192262	0.00909862	SLC38A3/SLC6A12/SLC6A1/SLC6A13/SLC1A2/SLC25A18/SLC6A14/SLC38A1/SLC6A6/SLC6A15/SLC6A9	11
MF	GO:0120227	acyl-CoA binding	11/3185	25/18432	0.001663063	0.012192262	0.00909862	ECI2/ACOT12/PANK1/ALDH6A1/ACBD4/GCDH/NAA80/PNPLA3/ACADL/SCP2/ACOT11	11
MF	GO:0052689	carboxylic ester hydrolase activity	41/3185	152/18432	0.001795379	0.013066153	0.009750771	RGN/ACOT12/NCEH1/ALDH2/BPHL/ABHD6/PON3/ACOT4/PLA2G12B/CES2/AADAC/PON1/ACOT2/ACOT6/CES3/CES1/TNFAIP6/BAAT/LIPC/ABHD1/CES5A/LCAT/PNPLA3/LIPG/ACOT1/ABHD12B/PLA2G4D/CES4A/PAFAH1B3/NOTUM/PNPLA7/DAGLA/ASPG/ACOT11/BCHE/PLA2G2C/PLA2G4F/PLA2G4A/LIPH/PLA2G4E/PLAAT5	41
MF	GO:0042626	ATPase-coupled transmembrane transporter activity	29/3185	98/18432	0.001804968	0.013066153	0.009750771	ABCC6/ABCG5/ABCA6/ABCB4/ABCC11/ABCB11/ABCG8/KCNJ8/ABCA9/ABCA8/ABCC1/TAP1/ABCC2/ABCG2/ATP1A1/ABCC9/ABCA5/ATP6V0E2/ABCA10/ATP2C2/ATP2B2/ATP7B/ATP1A2/CFTR/ATP6V1B1/ABCB1/ABCA12/ABCC4/ATP12A	29
MF	GO:0004222	metalloendopeptidase activity	32/3185	112/18432	0.002034414	0.014635063	0.010921589	MMP14/TMPRSS6/ADAM8/ADAM17/ADAM9/ADAM28/PAPPA2/MMP9/MMP7/MMP10/PAPLN/MMP1/ADAMTS9/ADAMTS12/ADAMDEC1/ADAM22/KEL/ADAMTS14/MMP12/ADAM12/TLL2/PRSS2/MMP2/MMP11/ADAMTS3/ADAMTS17/ASTL/MEP1B/ADAM18/MMP8/MMP28/PHEX	32
MF	GO:0016746	acyltransferase activity	61/3185	248/18432	0.002082231	0.014886013	0.011108863	ACSM2A/GLYATL1/ACSM2B/ABHD14B/ACAA1/ACSM5/ZDHHC13/CLYBL/GLYAT/LPCAT4/MOGAT2/CERS4/GPAM/HMGCS2/CRAT/TGM3/MOGAT1/DGAT2/CPT2/MBOAT2/NAA80/BAAT/ACAA2/SPHK1/GCAT/ACAT1/ELOVL7/LPCAT1/ALAS1/IFNB1/LCAT/MOGAT3/ACAT2/PNPLA3/NAGS/ELOVL2/ELOVL6/SCP2/ESCO2/HMGCS1/MBOAT4/ZDHHC1/NAT2/PAFAH1B3/NAT8/ACSM1/GPAT3/AANAT/ASPG/TGM5/ACSM6/HHATL/PLA2G4A/ZDHHC11B/ZDHHC19/GLYATL3/GGT6/ACSM3/PLA2G4E/SPTSSB/PLAAT5	61
MF	GO:0030165	PDZ domain binding	25/3185	82/18432	0.002309565	0.016313948	0.012174477	ACOX1/FZD1/SLC34A1/FZD2/PLEKHA2/ADAM17/SDC2/FZD7/SNTB1/CADM1/BAIAP2/NLGN1/ATP2B2/TMEM88/MPP3/LPAR1/PDZK1/SLC22A12/PRKN/CFTR/KIF14/KCNJ4/NKD1/SHISA6/SHISA9	25
MF	GO:0005244	voltage-gated ion channel activity	51/3185	201/18432	0.00232449	0.016313948	0.012174477	SCN4A/KCNJ8/CLIC1/SLC17A3/HCN4/ABCC9/KCNH3/CACNB1/ITGAV/CLCN5/SCN4B/CACNB3/KCNQ1/NCS1/KCNB1/SCN8A/CLIC6/SNAP25/KCNG3/CALHM3/SCN7A/KCNG1/KCNQ3/CYBB/GRIN2A/TMC1/KCND2/GRIN2D/KCNJ4/KCNS1/KCNK5/KCNU1/CACNA1G/CACHD1/KCNS3/CACNG6/CALHM1/KCNT1/CLCN1/LRRC52/KCNJ16/SCN11A/RYR1/CATSPER1/GRIN1/KCNH2/CLCNKB/KCNE1/KCNF1/CACNA1F/GRIN3B	51
MF	GO:0022832	voltage-gated channel activity	51/3185	201/18432	0.00232449	0.016313948	0.012174477	SCN4A/KCNJ8/CLIC1/SLC17A3/HCN4/ABCC9/KCNH3/CACNB1/ITGAV/CLCN5/SCN4B/CACNB3/KCNQ1/NCS1/KCNB1/SCN8A/CLIC6/SNAP25/KCNG3/CALHM3/SCN7A/KCNG1/KCNQ3/CYBB/GRIN2A/TMC1/KCND2/GRIN2D/KCNJ4/KCNS1/KCNK5/KCNU1/CACNA1G/CACHD1/KCNS3/CACNG6/CALHM1/KCNT1/CLCN1/LRRC52/KCNJ16/SCN11A/RYR1/CATSPER1/GRIN1/KCNH2/CLCNKB/KCNE1/KCNF1/CACNA1F/GRIN3B	51
MF	GO:0008301	DNA binding, bending	9/3185	19/18432	0.002366412	0.016494788	0.012309431	FOXD1/HMGA1/HMGA2/TOP2A/FOXD4/HMGB2/FOXL1/FOXC1/FOXI1	9
MF	GO:0032934	sterol binding	20/3185	61/18432	0.002378918	0.016494788	0.012309431	APOA5/APOF/APOC3/PROM1/APOA1/RORC/INSIG1/PROM2/OSBPL10/APOA2/STARD5/RORA/ANXA6/OSBPL3/SCP2/GRAMD1A/OSBPL7/TSPO/OSBP2/APOA4	20
MF	GO:0004364	glutathione transferase activity	11/3185	26/18432	0.002436866	0.016592674	0.012382479	MGST2/GSTA1/GSTA2/GSTZ1/MGST1/PTGES/ALOX5AP/GSTP1/GSTA4/GSTA5/GSTA3	11
MF	GO:0099604	ligand-gated calcium channel activity	11/3185	26/18432	0.002436866	0.016592674	0.012382479	ITPR3/ITPR2/TRPM8/MCOLN3/MCOLN2/TRPM2/RASA3/GRIN2A/GRIN2D/RYR1/GRIN1	11
MF	GO:0140272	exogenous protein binding	24/3185	78/18432	0.002442679	0.016592674	0.012382479	SLC10A1/PLSCR1/SLC7A1/DPP4/SLC1A5/ITGA5/ITGAV/TYRO3/CXCR4/ICAM1/CLEC5A/ALB/CDK1/CDHR3/ITGA2/ACE2/ITGB6/CR2/NECTIN4/NCAM1/CCR5/CD80/HTR2A/HAVCR1	24
MF	GO:0016877	ligase activity, forming carbon-sulfur bonds	15/3185	41/18432	0.002450699	0.016592674	0.012382479	SLC27A5/ACSM2A/ACSM2B/ACSM5/ACSF2/SLC27A2/ACSL6/ACSL1/ACSS3/ACSL5/ACSS2/ACSS1/ACSM1/ACSM6/ACSM3	15
MF	GO:0042562	hormone binding	26/3185	87/18432	0.002604821	0.017533034	0.013084234	THRB/GPER1/LEPR/TTR/GIPR/AR/CRYM/SCTR/ATP1A1/ALDH1A1/VIPR1/IGF1R/OXTR/RAMP1/GALR3/PIK3R1/MCHR1/SHBG/TSPO/GHR/CRHBP/ATP1A2/GCGR/CRHR2/PRLR/AVPR1B	26
MF	GO:0005402	carbohydrate:cation symporter activity	8/3185	16/18432	0.002715197	0.017858236	0.01332692	SLC2A9/SLC45A2/SLC2A10/SLC45A4/SLC23A1/SLC5A1/SLC5A2/SLC5A11	8
MF	GO:0005523	tropomyosin binding	8/3185	16/18432	0.002715197	0.017858236	0.01332692	S100A6/TNNT1/TMOD4/PYCARD/NEBL/LMOD1/LMOD2/TMOD1	8
MF	GO:0016641	oxidoreductase activity, acting on the CH-NH2 group of donors, oxygen as acceptor	8/3185	16/18432	0.002715197	0.017858236	0.01332692	DAO/PNPO/DDO/MAOA/LOXL2/MAOB/IL4I1/LOXL1	8
MF	GO:0019841	retinol binding	8/3185	16/18432	0.002715197	0.017858236	0.01332692	RBP4/RBP5/ADH4/RBP7/C8G/CRABP2/STRA6/ADH7	8
MF	GO:0005114	type II transforming growth factor beta receptor binding	6/3185	10/18432	0.002947108	0.018747128	0.013990266	TGFBR3L/TGFB2/TGFB1/LRG1/TGFB3/BAMBI	6
MF	GO:0016175	superoxide-generating NAD(P)H oxidase activity	6/3185	10/18432	0.002947108	0.018747128	0.013990266	CYBA/DUOX1/DUOX2/NCF2/NCF1/CYBB	6
MF	GO:0016634	oxidoreductase activity, acting on the CH-CH group of donors, oxygen as acceptor	6/3185	10/18432	0.002947108	0.018747128	0.013990266	ACOX2/ACAA1/ACOX1/CRAT/ACADL/ACOXL	6
MF	GO:0016742	hydroxymethyl-, formyl- and related transferase activity	6/3185	10/18432	0.002947108	0.018747128	0.013990266	GCSH/ALDH1L1/FTCD/SHMT1/AMT/ALDH1L2	6
MF	GO:0035374	chondroitin sulfate binding	6/3185	10/18432	0.002947108	0.018747128	0.013990266	ANXA6/AGRN/PTPRS/DPYSL3/ADGRE2/MDK	6
MF	GO:0004859	phospholipase inhibitor activity	7/3185	13/18432	0.002964359	0.018747128	0.013990266	APOC1/ANGPTL3/ANXA5/ANXA3/ANXA4/ANXA2/SCGB1A1	7
MF	GO:0016840	carbon-nitrogen lyase activity	7/3185	13/18432	0.002964359	0.018747128	0.013990266	ASL/FTCD/GGACT/PAM/SDS/SDSL/HAL	7
MF	GO:1901567	fatty acid derivative binding	10/3185	23/18432	0.002999442	0.01886534	0.014078483	ECI2/ACOT12/ALDH6A1/ACBD4/GCDH/PNPLA3/ACADL/SCP2/OXER1/ACOT11	10
MF	GO:0015145	monosaccharide transmembrane transporter activity	11/3185	27/18432	0.00347746	0.021753022	0.01623345	SLC2A2/SLC2A1/SLC2A4/SLC2A9/SLC2A6/SLC2A10/SLC23A1/SLC2A12/SLC5A1/SLC5A2/SLC5A11	11
MF	GO:0140375	immune receptor activity	39/3185	148/18432	0.003568008	0.022198796	0.016566115	ACKR2/LEPR/IFNGR2/IL17RC/IL6R/IL20RA/HLA-DRA/OSMR/HLA-DRB1/CD74/CXCR4/F3/IFNLR1/HLA-DQB2/GFRA2/GFRA1/CR2/IL21R/GHR/CD44/FPR1/IL2RG/LILRB5/IL17REL/HLA-DQB1/FCGR1A/HLA-DQA1/CSF3R/IL22RA1/HLA-DOA/HLA-DQA2/CCR5/IL17RD/IL22RA2/PRLR/HLA-DPA1/IL9R/IL2RA/C5AR2	39
MF	GO:0001972	retinoic acid binding	9/3185	20/18432	0.003648686	0.022578695	0.016849618	LCN12/RXRA/CRABP2/UGT1A1/SERPINA5/CYP26B1/UGT1A3/UGT1A9/CYP26A1	9
MF	GO:0015485	cholesterol binding	17/3185	51/18432	0.004043535	0.024888282	0.018573175	APOA5/APOF/APOC3/PROM1/APOA1/PROM2/OSBPL10/APOA2/STARD5/ANXA6/OSBPL3/SCP2/GRAMD1A/OSBPL7/TSPO/OSBP2/APOA4	17
MF	GO:0005044	scavenger receptor activity	16/3185	47/18432	0.004123745	0.025143801	0.018763859	ACKR2/ENPP1/CD36/TMPRSS13/LOXL2/LGALS3BP/DMBT1/CFI/CD5L/VTN/STAB2/PRG4/TMPRSS3/ENDOU/PRSS12/SSC5D	16
MF	GO:0019825	oxygen binding	14/3185	39/18432	0.004128739	0.025143801	0.018763859	CYP8B1/CYP3A4/CYP2A7/CYP2E1/CYP17A1/ALB/CYP2C19/CYP3A7/CYP1A1/CYP2C18/CYP3A5/TDO2/CYP26A1/CBS	14
MF	GO:0042277	peptide binding	76/3185	330/18432	0.004273408	0.025836552	0.019280833	MGST2/ANG/LEPR/CAT/LRP8/ADRB2/APOA1/TAP1/SLC7A9/GIPR/RXRA/CD36/HLA-DRA/SCTR/CLSTN1/VIPR1/APOE/IGF1R/HLA-B/HLA-A/HLA-DRB1/CD74/PTGES/OXTR/SORL1/NPY4R2/FOLH1/CD1A/NLGN1/CD14/APBA1/TGFB2/IAPP/RAMP1/HLA-C/ITM2C/TMEM158/PRNP/ENPEP/GALR3/PIK3R1/PTGDR2/HLA-DPB1/MCHR1/ITGA2/NLRP6/LDLRAD3/TLR2/ITGAM/TUBB3/GHR/CRHBP/ITGB2/HLA-DRB5/HLA-DQB1/HLA-DQA1/GRIN2A/MAS1/GCGR/TREM2/CRHR2/CMA1/PRLR/BCHE/COL25A1/HLA-DP…	76
MF	GO:0005355	glucose transmembrane transporter activity	10/3185	24/18432	0.004354727	0.025836552	0.019280833	SLC2A2/SLC2A1/SLC2A4/SLC2A9/SLC2A6/SLC2A10/SLC2A12/SLC5A1/SLC5A2/SLC5A11	10
MF	GO:0005540	hyaluronic acid binding	10/3185	24/18432	0.004354727	0.025836552	0.019280833	ITIH1/TNFAIP6/ITIH2/HAPLN3/HAPLN1/CD44/VCAN/STAB2/ACAN/NCAN	10
MF	GO:0015149	hexose transmembrane transporter activity	10/3185	24/18432	0.004354727	0.025836552	0.019280833	SLC2A2/SLC2A1/SLC2A4/SLC2A9/SLC2A6/SLC2A10/SLC2A12/SLC5A1/SLC5A2/SLC5A11	10
MF	GO:0016702	oxidoreductase activity, acting on single donors with incorporation of molecular oxygen, incorporation of two atoms of oxygen	10/3185	24/18432	0.004354727	0.025836552	0.019280833	HAAO/CDO1/HPD/ADI1/HGD/ALOX5/ALOXE3/ALOX5AP/PTGS1/TDO2	10
MF	GO:0001618	virus receptor activity	23/3185	77/18432	0.00449402	0.026526241	0.019795521	SLC10A1/PLSCR1/SLC7A1/DPP4/SLC1A5/ITGA5/ITGAV/TYRO3/CXCR4/ICAM1/CLEC5A/CDK1/CDHR3/ITGA2/ACE2/ITGB6/CR2/NECTIN4/NCAM1/CCR5/CD80/HTR2A/HAVCR1	23
MF	GO:0043236	laminin binding	11/3185	28/18432	0.004845153	0.028452913	0.021233323	ITGA3/PLEKHA2/ADAM9/ITGA7/LGALS1/LGALS3/AGRN/ITGA2/SHH/SLIT2/SSC5D	11
MF	GO:0015250	water channel activity	7/3185	14/18432	0.005050005	0.029505362	0.022018725	AQP9/AQP11/AQP7/AQP7P3/AQP8/MIP/AQP6	7
MF	GO:0090482	vitamin transmembrane transporter activity	12/3185	32/18432	0.00515259	0.029802165	0.022240219	RBP4/SLC2A2/ABCC1/SLC46A1/SLC2A1/ABCG2/SLC2A6/STRA6/SLC2A10/SLC23A1/GC/SLC44A4	12
MF	GO:0140828	metal cation:monoatomic cation antiporter activity	12/3185	32/18432	0.00515259	0.029802165	0.022240219	SLC38A3/SLC9B2/SLC9A1/SLC41A1/SLC9A5/SLC9A4/SLC8A3/SLC9C1/SLC24A3/SLC9C2/SLC24A4/SLC9A2	12
MF	GO:0023023	MHC protein complex binding	13/3185	36/18432	0.005312845	0.030296437	0.022609075	PKM/HLA-DRA/HLA-DRB1/CD74/HLA-DPB1/HLA-DQB2/HLA-DRB5/HLA-DQB1/HLA-DQA1/HLA-DOA/HLA-DQA2/HLA-DPA1/CD8A	13
MF	GO:0042887	amide transmembrane transporter activity	13/3185	36/18432	0.005312845	0.030296437	0.022609075	SLC38A3/AQP9/SLC47A1/ABCC1/TAP1/SLC46A1/ABCG2/AQP7/AQP7P3/CDH17/SLC38A5/ABCC4/SLC13A3	13
MF	GO:0015175	neutral amino acid transmembrane transporter activity	15/3185	44/18432	0.005317012	0.030296437	0.022609075	SLC38A3/SLC1A2/SLC25A13/SLC6A14/SLC7A9/SFXN2/SLC38A1/SLC1A5/SFXN3/SLC6A6/SLC43A1/SLC6A19/SLC38A5/SLC6A15/SLC6A9	15
MF	GO:0016836	hydro-lyase activity	20/3185	65/18432	0.005394048	0.030583988	0.022823663	CA5A/EHHADH/HSD17B4/ECHS1/ENO2/CA9/ECHDC2/UROC1/ALOXE3/ECHDC3/CA14/ALAD/ENO1/CYP1A2/CYP1A1/ENO3/CYP2S1/HACD1/CA4/CBS	20
MF	GO:0005126	cytokine receptor binding	64/3185	273/18432	0.005440576	0.030651895	0.022874339	CCL16/CCL14/IL27/CCL15/INHBC/SPRED1/STAT1/TGFBR3L/IL6R/ADAM17/SYK/EFNA5/OSMR/LIF/ITGA5/CXCL1/IFNB1/CCL2/LTB/TGFB2/VEGFD/IL1B/TNFSF15/TRAF5/TGFB1/IL1RN/LRG1/PIK3R1/CXCL3/JAK3/IL4/CCL26/TGFB3/CLCF1/IL18/CXCL8/IL11/VEGFB/CSF1/CXCL5/PYCARD/TLR5/NTF4/CXCL6/OSM/IFNE/GATA3/CCL7/IL5/TNF/CCL24/PRLR/IFNL1/BEX3/CXCL14/CD70/IL12A/GREM1/IL37/IL3/TNFSF9/CXCL9/EDA/BAMBI	64
MF	GO:0005536	glucose binding	6/3185	11/18432	0.005539178	0.030651895	0.022874339	PYGL/HK2/G6PD/HK1/GCK/HKDC1	6
MF	GO:0016661	oxidoreductase activity, acting on other nitrogenous compounds as donors	6/3185	11/18432	0.005539178	0.030651895	0.022874339	ALDH2/MTARC1/MTARC2/NQO2/GPHN/CBS	6
MF	GO:0030283	testosterone dehydrogenase [NAD(P)] activity	6/3185	11/18432	0.005539178	0.030651895	0.022874339	HSD17B6/AKR1C4/HSD17B8/SRD5A2/HSD17B2/AKR1C1	6
MF	GO:1901474	azole transmembrane transporter activity	6/3185	11/18432	0.005539178	0.030651895	0.022874339	SLC38A3/SLC7A1/SLC28A1/SLC38A5/SLC28A2/SLC44A4	6
MF	GO:0001216	DNA-binding transcription activator activity	103/3185	472/18432	0.005895246	0.032466164	0.024228259	NR1I3/ELF4/KLF15/PPARA/PLSCR1/HIF1A/NFIA/SOX4/AR/NR1I2/DMRT2/HLF/HNF4A/ARNT2/GLIS3/PLAGL2/FOXD1/ZNF107/SPIB/NRL/E2F3/DMRT1/GLIS2/PITX1/TLX1/ZBTB16/BARX2/MEIS2/TEAD4/CREB3L1/FOXF2/NR1H4/TCF15/TFAP2A/SIX3/MECOM/MYBL2/HOXB7/SPI1/RUNX1/CEBPA/TFDP1/PRRX1/TFAP2E/SIX2/OTX2/SOX9/KLF5/TBX3/ONECUT2/OTX1/ESR1/CREB3L3/OVOL2/SOX21/RAX/TFCP2L1/RUNX2/GLIS1/NKX2-8/IRF6/ISL1/ZNF43/KLF7/GATA3/ZNF112/GRHL2/SPIC/E2F…	103
MF	GO:0016701	oxidoreductase activity, acting on single donors with incorporation of molecular oxygen	10/3185	25/18432	0.00614917	0.03370331	0.025151494	HAAO/CDO1/HPD/ADI1/HGD/ALOX5/ALOXE3/ALOX5AP/PTGS1/TDO2	10
MF	GO:0001228	DNA-binding transcription activator activity, RNA polymerase II-specific	102/3185	468/18432	0.006349243	0.034634968	0.025846755	NR1I3/ELF4/KLF15/PPARA/PLSCR1/HIF1A/NFIA/SOX4/AR/NR1I2/DMRT2/HLF/HNF4A/ARNT2/GLIS3/PLAGL2/FOXD1/ZNF107/SPIB/NRL/E2F3/DMRT1/GLIS2/PITX1/TLX1/ZBTB16/BARX2/MEIS2/TEAD4/CREB3L1/FOXF2/NR1H4/TCF15/TFAP2A/SIX3/MECOM/MYBL2/HOXB7/SPI1/RUNX1/CEBPA/TFDP1/PRRX1/TFAP2E/SIX2/OTX2/SOX9/KLF5/TBX3/ONECUT2/OTX1/ESR1/CREB3L3/OVOL2/SOX21/RAX/TFCP2L1/RUNX2/GLIS1/NKX2-8/IRF6/ISL1/ZNF43/KLF7/GATA3/ZNF112/GRHL2/SPIC/E2F…	102
MF	GO:0003785	actin monomer binding	11/3185	29/18432	0.006605758	0.035695903	0.02663849	TMSB4X/MTSS1/TMSB10/COBLL1/CORO1A/TMSB15B/COBL/PFN2/MYL3/LMOD2/TMSB15A	11
MF	GO:0051119	sugar transmembrane transporter activity	11/3185	29/18432	0.006605758	0.035695903	0.02663849	SLC2A2/SLC2A1/SLC2A4/SLC2A9/SLC2A6/SLC2A10/SLC23A1/SLC2A12/SLC5A1/SLC5A2/SLC5A11	11
MF	GO:0034185	apolipoprotein binding	8/3185	18/18432	0.006668974	0.035869106	0.026767745	PLG/LPA/LRP8/MTTP/LIPC/LCAT/VLDLR/TREM2	8
MF	GO:0016747	acyltransferase activity, transferring groups other than amino-acyl groups	53/3185	221/18432	0.006713526	0.035940783	0.026821235	ACSM2A/GLYATL1/ACSM2B/ACAA1/ACSM5/ZDHHC13/GLYAT/LPCAT4/MOGAT2/CERS4/GPAM/CRAT/MOGAT1/DGAT2/CPT2/MBOAT2/NAA80/BAAT/ACAA2/SPHK1/GCAT/ACAT1/ELOVL7/LPCAT1/ALAS1/IFNB1/LCAT/MOGAT3/ACAT2/PNPLA3/NAGS/ELOVL2/ELOVL6/SCP2/ESCO2/MBOAT4/ZDHHC1/NAT2/PAFAH1B3/NAT8/ACSM1/GPAT3/AANAT/ASPG/ACSM6/PLA2G4A/ZDHHC11B/ZDHHC19/GLYATL3/ACSM3/PLA2G4E/SPTSSB/PLAAT5	53
MF	GO:0019955	cytokine binding	37/3185	144/18432	0.006904778	0.036690763	0.027380916	HJV/ACKR2/LEPR/PLP2/TGFBR3L/CD36/IL6R/IL20RA/OSMR/ITGAV/CD74/CXCR4/GREM2/TSKU/IL1RN/CER1/TGFB3/GHR/NBL1/IL2RG/CSF3R/IL22RA1/SCUBE3/LTBP1/NOG/TNFRSF11A/CCR5/IL22RA2/PRLR/IL9R/COMP/BMPR1B/TNFRSF9/IL12A/PDPN/IL2RA/GREM1	37
MF	GO:0042605	peptide antigen binding	13/3185	37/18432	0.006917372	0.036690763	0.027380916	TAP1/SLC7A9/HLA-DRA/HLA-B/HLA-A/HLA-DRB1/HLA-C/HLA-DPB1/HLA-DRB5/HLA-DQB1/HLA-DQA1/HLA-DPA1/TRAV12-1	13
MF	GO:0099094	ligand-gated cation channel activity	31/3185	116/18432	0.007012678	0.037025654	0.027630832	ITPR3/KCNJ8/ITPR2/HCN4/ABCC9/TRPM8/CHRNE/CNGA1/CHRNA6/SCNN1D/MCOLN3/P2RX3/MCOLN2/CHRNA4/TRPM2/HTR3A/RASA3/GRIN2A/CHRNA5/GRIN2D/KCNJ4/CHRNA9/KCNJ16/RYR1/GRIN1/KCNH2/ASIC5/CHRNA2/CNGB1/P2RX6/GRIN3B	31
MF	GO:0005200	structural constituent of cytoskeleton	29/3185	107/18432	0.007243819	0.038071394	0.028411228	ACTG1/ACTB/LMNB2/TUBB/SORBS2/TUBB6/BICD1/TUBA1C/TUBA1A/VIM/HLA-DRB1/TUBA1B/KRT19/DMD/ACTBL2/AGRN/LMNB1/ANK1/ACTL6B/TUBB3/EPB41L4B/NEFL/NEFH/KRT15/SPTB/KRT6B/TUBA4B/ADD2/KRT2	29
MF	GO:0016835	carbon-oxygen lyase activity	23/3185	80/18432	0.007475402	0.039109946	0.02918626	CA5A/EHHADH/ETNPPL/HSD17B4/ECHS1/ENO2/CA9/ECHDC2/UROC1/ALOXE3/ECHDC3/HMGA2/POLQ/CA14/ALAD/ENO1/CYP1A2/CYP1A1/ENO3/CYP2S1/HACD1/CA4/CBS	23
MF	GO:1901505	carbohydrate derivative transmembrane transporter activity	17/3185	54/18432	0.007707165	0.039982474	0.029837394	SLC25A42/SLC25A6/SLC17A3/SLC22A1/SLC28A3/SLC17A4/SLC17A1/SLC17A2/SLC28A1/SLC25A24/SLC35D1/SLC22A2/SLC28A2/SLC25A25/SLC35D3/SLC5A1/SLC5A2	17
MF	GO:0000062	fatty-acyl-CoA binding	9/3185	22/18432	0.007781124	0.039982474	0.029837394	ECI2/ACOT12/ALDH6A1/ACBD4/GCDH/PNPLA3/ACADL/SCP2/ACOT11	9
MF	GO:0004602	glutathione peroxidase activity	9/3185	22/18432	0.007781124	0.039982474	0.029837394	MGST2/GSTA1/GPX8/GSTZ1/GPX3/MGST1/PTGES/ALOX5AP/GSTP1	9
MF	GO:0030021	extracellular matrix structural constituent conferring compression resistance	9/3185	22/18432	0.007781124	0.039982474	0.029837394	HAPLN1/VCAN/FMOD/CHADL/BGN/PRG4/ACAN/LUM/OGN	9
MF	GO:0004467	long-chain fatty acid-CoA ligase activity	7/3185	15/18432	0.008070105	0.040612537	0.030307586	SLC27A5/ACSF2/SLC27A2/ACSL6/ACSL1/ACSL5/ACSM1	7
MF	GO:0016208	AMP binding	7/3185	15/18432	0.008070105	0.040612537	0.030307586	PFKP/FBP1/PYGL/ACSS2/ACSS1/PRKAG3/CFAP45	7
MF	GO:0048531	beta-1,3-galactosyltransferase activity	7/3185	15/18432	0.008070105	0.040612537	0.030307586	B3GNT7/B3GALNT1/B3GALT5/B3GNT8/B3GNT5/B3GNT3/C1GALT1C1L	7
MF	GO:0015932	nucleobase-containing compound transmembrane transporter activity	16/3185	50/18432	0.008080166	0.040612537	0.030307586	SLC25A42/SLC25A6/ABCC11/SLC22A1/SLC28A3/SLC25A33/SLC28A1/SLC25A36/SLC25A24/SLC35D1/SLC22A2/SLC28A2/SLC25A25/SLC35D3/ABCC4/SLC25A52	16
MF	GO:0120013	lipid transfer activity	16/3185	50/18432	0.008080166	0.040612537	0.030307586	ABCG5/ABCG8/TTPA/MTTP/APOA1/PRELID3A/GLTPD2/APOA2/APOE/STARD5/APOB/PITPNM3/GRAMD1A/TSPO/PLTP/APOA4	16
MF	GO:0072349	modified amino acid transmembrane transporter activity	10/3185	26/18432	0.008469361	0.042383627	0.031629283	SLC6A13/SLC25A13/SLC6A14/ABCC1/SLC7A9/SLC46A1/SLC6A8/SLC16A12/ABCC4/SLC13A3	10
MF	GO:0008307	structural constituent of muscle	14/3185	42/18432	0.008693332	0.043316128	0.032325173	TPM4/SORBS2/MYBPC2/OBSCN/KRT19/DMD/MYBPC1/MYOM1/MYBPC3/JPH1/NEXN/MYL3/NEBL/CAPN3	14
MF	GO:0051015	actin filament binding	52/3185	219/18432	0.008799825	0.04361709	0.03254977	TPM4/IQGAP1/ESPN/FLNA/GAS2/FSCN1/CFL2/DBN1/MARCKS/EZR/MARCKSL1/SHROOM1/FHOD3/FMNL2/IQGAP2/CLMN/COTL1/GAS2L3/DMD/GAS7/ANXA6/MICAL1/MYOM1/CAPG/FMNL1/SCIN/CORO1A/TMOD4/MYO16/USH1C/MYH14/CTNNA3/MYO7A/NEXN/MISP/POF1B/NEBL/TRPV4/MYO10/TULP1/ANTXR1/FSCN2/PPP1R9A/IQGAP3/CAPZA3/MYO15A/SPTB/ADD2/TMOD1/MYO1A/ERMN/FERMT1	52
MF	GO:0005217	intracellular ligand-gated ion channel activity	11/3185	30/18432	0.008829524	0.04361709	0.03254977	ITPR3/ITPR2/HCN4/CNGA1/MCOLN3/MCOLN2/TRPM2/RASA3/CFTR/RYR1/CNGB1	11
MF	GO:0008376	acetylgalactosaminyltransferase activity	12/3185	34/18432	0.00894507	0.043999039	0.032834804	GALNT7/B4GALNT3/GBGT1/B4GALNT4/B3GALNT1/GALNT3/GALNT15/GALNT5/B4GALNT2/GALNT16/GALNT12/GALNTL6	12
MF	GO:0016758	hexosyltransferase activity	47/3185	195/18432	0.009294968	0.045525566	0.033973993	HYAL1/FUT4/B4GALT5/GYS2/TMTC2/UGT2B4/PIGV/B3GNT7/MGAT5/GALNT7/PYGL/FUT8/UGT2B15/B4GALNT3/GBGT1/A4GNT/UGT2B7/UGT2B17/B4GALNT4/UGT1A4/B3GALNT1/UGT1A1/B3GALT5/GALNT3/GCNT1/UGT8/B3GNT9/GALNT15/GALNT5/UGT1A3/GCNT3/UGT3A1/COLGALT2/GYG2/HAS2/B3GNT8/B4GALNT2/B3GNT5/UGT1A9/UGT1A6/B3GNT3/GALNT16/GALNT12/FUT7/UGT2A1/GALNTL6/C1GALT1C1L	47
MF	GO:0003995	acyl-CoA dehydrogenase activity	6/3185	12/18432	0.00947121	0.045804046	0.034181811	ACADSB/GCDH/IVD/ACADS/ACADL/ACAD11	6
MF	GO:0008499	UDP-galactose:beta-N-acetylglucosamine beta-1,3-galactosyltransferase activity	6/3185	12/18432	0.00947121	0.045804046	0.034181811	B3GNT7/B3GALNT1/B3GALT5/B3GNT8/B3GNT5/B3GNT3	6
MF	GO:0052890	oxidoreductase activity, acting on the CH-CH group of donors, with a flavin as acceptor	6/3185	12/18432	0.00947121	0.045804046	0.034181811	ACADSB/GCDH/IVD/ACADS/ACADL/ACAD11	6
MF	GO:0022821	solute:potassium antiporter activity	8/3185	19/18432	0.009798109	0.0469901	0.035066918	SLC9A1/SLC9A5/SLC9A4/SLC9C1/SLC24A3/SLC9C2/SLC24A4/SLC9A2	8
MF	GO:0098918	structural constituent of synapse	8/3185	19/18432	0.009798109	0.0469901	0.035066918	ACTG1/ACTB/CTBP2/ACTBL2/BSN/PCLO/NEFL/NEFH	8
MF	GO:0016830	carbon-carbon lyase activity	16/3185	51/18432	0.009925483	0.047403447	0.035375383	HMGCL/PCK2/CLYBL/MLYCD/HACL1/MOCS1/PCK1/ALDOB/ACMSD/HDC/GAD2/GAD1/DDC/CYP17A1/ALDOA/HOGA1	16
