# Supplementary material for: Hepatitis B-related hepatocellular carcinoma: classification and prognostic model based on programmed cell death genes
Source: Front Immunol. 2024 May 10;15:1411161. doi: 10.3389/fimmu.2024.1411161 (PMC11116790; doi:10.3389/fimmu.2024.1411161)
Supplement: Supplementary file 2 [file DataSheet_2.zip › original data 4-6/4-cluster diff/cluster3 gene.txt]

ABHD14A
NEDD8
DYNC1LI2
MRPL52
USP34
SLC39A3
NFAT5
BLOC1S1
MBLAC1
NR2C2
HEIH
BCL7C
FBXO11
LIN7B
CEP295
FAM174C
NAA10
AC109460.2
AC009090.6
NT5C2
TMEM160
AC091185.1
AC067852.2
GFER
POLR2I
ZNF511
USO1
ANTKMT
RNASEH2C
COA8
C19orf73
AC093110.1
DYNLRB1
NDUFA11
BOD1L1
TSTD2
NRBF2P5
CRYBG3
ITGB1
FBXL15
RBMS2P1
YWHAZP2
NPTN-IT1
AC007881.4
RAB11FIP1P1
RNF169
CHD4
SMG6
SEC24C
CNOT1
AC025917.1
STIMATE
FAM89B
RECQL
UBE4A
NDUFB8
TBC1D14
TECRP1
ZNF384
PARL
AC079922.1
NDUFA3
AC138696.2
UQCC3
ZNF358
UQCR11
MRPL12
Z68871.1
ORAI3
SPATA2L
APAF1
ANKFY1
MYSM1
HNRNPA3P9
SHPRH
NEMF
TP53BP1
LINC01023
POLR2B
ETV2
HLTF
RUBCN
PGP
WDR83
PRRC2B
AC005104.1
ELF1
STAG1
ADAM17
CEBPZ
PET100
MFAP3
NDUFS7
ZNF337
AC055811.4
HMG20A
ZFYVE16
CLDN20
ZNF770
INAFM1
CICP14
RAB23
DENND4C
AP4B1-AS1
ASAP2
H2AJ
BCL9L
RABAC1
AF274858.1
JTB
CH17-340M24.3
TCAF1P1
MCM3AP
MRPL2
AC007731.1
KLHL11
AC138956.2
NDUFA9
CTU1
VRK2
AL139396.1
ZSCAN16-AS1
AL353807.4
EPN2
CCDC107
EBLN2
TRAPPC10
PRPS1P2
SMC4
DNAJC14
PKD1P3
JAM3
CERS6-AS1
AC010761.3
YWHAZP4
AC018752.1
PIGCP1
RPL13AP25
GOLGA7
PARGP1
EXOSC4
AL359922.2
PKD1P6
AC007878.1
GTF2I
HMGN1P1
AC004263.2
RPL24P2
ARHGAP5
AC114495.2
CDC42BPB
HSPG2
POM121
AC018665.1
AC117503.2
C12orf57
AC090607.2
AC107983.1
AC142472.1
ATG9A
AL583832.1
RASA1
NID2
RPL37P12
AL645728.2
AC018638.4
AC008915.2
AL049844.2
LRRFIP1P1
AL513534.1
GNB1L
FOXN3-AS1
TPGS1
RPL23AP64
AP005899.1
CASP8AP2
AL451165.2
AC245884.3
AL121832.2
YWHAZP5
NUS1P1
AC008608.2
AL354733.3
AC108449.2
AL132989.1
EIF4A1
HSD17B1
AC012676.5
YWHAZP10
AL442003.1
AC108010.1
AC104447.1
HNRNPA1P49
ATP5F1D
MTUS1
SPATA24
AC010203.1
MCRIP2
AC112484.5
VGLL4
USP37
CTAGE7P
ANKRD18EP
WDFY3
RAVER1
AL031600.1
RAF1
PRR5
ZNF428
AC053513.2
ATP5PO
AC112694.1
H2AC20
AL163051.1
AC135279.2
AP002748.4
C8orf82
ATP5ME
NDUFB9
ERCC5
NONOP2
ACER2
AC098869.2
M6PR
TCP11L2
AC005154.4
IDH1-AS1
NARF-IT1
RBL2
VN1R83P
RPS20P14
RN7SKP16
MKNK1-AS1
AC109322.1
VKORC1
MIR186
MZT2B
RPL21P28
AC011815.3
ATOX1
AC004461.2
ODCP
HBP1
AP003392.2
STARD4-AS1
EIF4EP1
FMC1
UBE2E1
CALM2P2
SNORA2A
AF131215.5
LINC00265
AC244093.5
AL731567.1
GTF2IP23
AL358115.1
AC096540.1
AL604028.2
AL080243.2
BOLA2B
CCDC85B
AL138724.1
AL136988.2
WWC2
DDX39B
CSNK2B
TMX2P1
RPS15P4
AL691432.1
MEIS3P1
ROGDI
ZSWIM4
ZNF687-AS1
TP53TG1
ADCY3
ATP1A1
AC020978.9
AC110079.1
MGMT
YWHAZP3
HPS3
ANKRD10-IT1
BEND3P3
HELB
AL133230.1
PKD1P4
HEATR1
AP004609.3
MAT2A
IMPG1
CCNK
SLC39A14
PAOX
AC018695.4
RAB11FIP1
AC008764.2
RHOQ-AS1
PET117
DHRS4L2
ITPRIPL2
YTHDF3-AS1
EBAG9P1
POLA2
LINC00216
MIR3176
AC114271.1
AC027796.2
AC092881.1
RPL37P6
PPIAP41
AC132872.4
CDCA7L
PMM2
NCBP2-AS1
ETFB
EIF3L
IPPK
ZNF32-AS2
AP001931.1
RNPC3
AC107081.3
HSPB1P1
AL355075.2
AC138392.1
AC015971.1
C8orf76
AC022382.2
NADK2-AS1
AC093227.1
LHFPL5
AC108704.2
RNU6-1016P
AC087222.1
AC114490.1
AC006008.1
AC027763.1
TIPARP-AS1
AC015922.2
AL049840.2
XAF1
SNORA71B
SMIM4
AC245100.7
NRIP1
RPS15AP1
AP001189.3
TXNDC5
AC022973.5
EDC4
AC112694.2
AP003392.1
ACTG1P3
CDON
AC016405.3
ACAP2-IT1
RPL13AP20
HERC2P7
PPIAP91
ZFP36L2
GNAQP1
NOMO2
SPTY2D1OS
AP000692.1
SLC25A10
AL117339.4
AC026412.3
AC253536.3
AL512791.1
AC135983.2
AP000254.1
FGD6
AC092301.1
BRCC3P1
AL390728.4
AC093162.1
SAMD9
EEF1B2P6
AC012615.6
GLI4
GTF2IP4
IDH3A
AP002381.2
NNAT
TBX20
AC136632.2
EEF1DP1
AC005034.5
AL157838.1
UFSP1
COA6-AS1
AC138956.1
CLDND2
PPFIA3
PCDHGC3
AC083880.1
AL049869.2
PRELID1P6
MRPS31P5
PHBP9
CERS2
AKAP9
AC113404.3
AL139246.5
AC069282.1
AL136981.2
ARAP1-AS2
MTLN
AC009065.4
RNA5SP37
PCDHGB7
AC245060.2
GPR75
AC004381.3
CMTM1
ILK
LINC01614
DM1-AS
AC113410.4
AC024075.1
AC068631.3
TATDN2P2
DCHS1
DLSTP1
TMEM256
RPL6P27
AP001001.1
AC040169.1
CRYZP1
NUDT14
HNRNPA1P59
AC000089.1
AC023509.3
IDI2-AS1
AL118558.3
ZBTB12BP
HSD11B1L
AL732414.1
RBMS1P1
COX6A1P2
RBM14-RBM4
AC099677.1
TACC1
AP003065.1
EIF4HP1
LRRC37A16P
SLC40A1
TCEA1P2
AC010834.3
PAN2
NBPF26
KRT8P46
AL353804.1
HIF1A
AC008770.3
NME1
SDHA
GOLGA8R
MT-ND4L
ZDHHC20P4
AC015849.3
AC078795.1
HS6ST1P1
AC118344.1
AC090695.1
AC036103.1
PPP2R5D
CDH13
TMEM91
UBE2Q1-AS1
AL117209.1
AL034550.1
DNAJB6P1
AC102945.2
AC015911.3
H3C14
LY6G5B
NBPF8
TAS2R5
STK24
RNA5SP311
ZNF532
NEK4
AC093525.8
TMEM141
AC010654.1
AP001094.2
AC120114.3
RALGAPA1P1
AL117332.1
AC027644.1
AC021106.1
AGAP6
RN7SL381P
RIMKLBP2
AC004453.1
DTD2
ANKRD36
LINC02352
AP001020.2
AC037459.2
RHOQP2
AC007114.2
JMJD7-PLA2G4B
RPL13AP7
AL021707.3
BORA
AC000120.1
PHLDB1
AC008397.2
PAIP1P1
AC066613.1
AL355916.2
LDHAL6A
TMOD2
RPL28P2
PABPC4-AS1
CAP1P1
AP001893.1
AL049840.4
RNU6-531P
AC009812.3
MATR3
AC127024.4
AC096586.2
RPL7P9
LYNX1-SLURP2
AC010331.1
PGM5P2
RN7SL81P
AC008115.3
TSSK4
DHRS12
AL031670.1
AC246787.1
ZRANB1
AP002360.1
GUCY1A1
GMPSP1
ETS1
AC092338.1
RNU6-190P
MEIS3P2
NT5C1B
DHRS4
AL606537.1
SNORA80E
PVRIG
ZNF137P
MVD
AP002907.1
BX679664.3
AC073349.2
CTBP2P8
AC087163.1
AC116158.3
EBP
AC108463.3
FAM3C2P
AC108673.3
AC026403.1
RPS15AP10
AC005546.1
LPCAT3
HSD3BP5
ACTG1P20
TEDC1
AC091132.2
AC137695.3
AL121944.1
UBE2CP2
AC022730.1
AL590326.1
AC073842.2
ZNF23
AL158211.5
TRAPPC12-AS1
CTBP1-AS
AIDAP2
PP2D1
CHCHD10
S100A13
KRT18P10
AC009087.1
AC073957.3
HERC2P10
AL138762.1
DLEU2L
RN7SL333P
Z95152.1
AC090589.3
AL513548.4
MESP1
MICAL3
TMEM191A
AC073046.3
AC034102.6
RPL7AP50
ATP5F1EP2
AC010255.2
NCR3LG1
RPL3P4
ZNF366
FYTTD1P1
AC005519.1
HELLPAR
AC233300.1
RPL10AP6
RN7SL481P
AC006511.3
IFNA20P
AL035411.3
MFSD14A
ZNRF2P1
AC004771.2
AP001469.2
ZNRF2P2
C11orf42
AC016026.2
MECOM
AC131212.2
TM6SF1
AC074032.1
AC067852.3
ITGA4
TMEM30BP1
EIF4EP2
AC022137.3
ADGRA2
SNHG9
PKD2
TWF1P1
TLCD1
PCDHGA12
SMIM1
AC069257.1
SMARCA5-AS1
AL353763.1
AL359921.1
RNU6-8
SLFN11
AC027682.6
AC118344.2
AC120114.1
PSMD6-AS2
AC096720.1
SYNC
COL4A1
PGAM1P7
AK3P3
AC122129.1
NAIPP2
LSM12P1
LINC00869
AP001505.1
DDX50P1
ECSCR
AC027279.1
ANKRD36B
AC004967.2
AL031848.2
AL157938.2
AL096712.2
MYOF
AC010894.1
ZNF460
HNRNPCP7
RGS17P1
AC008105.2
FAM21EP
AC006059.1
APOE
LINC00630
NMB
AC116366.1
AC100821.1
TSSK3
AC093864.1
MIR4635
AC024560.2
AC005912.1
AL445187.1
AL035587.2
CCER2
GIHCG
RNU6-312P
GS1-124K5.4
ANKRD36C
AC008434.1
CDCA4P1
TMEM52
TSFM
AL360091.1
AC136475.10
SEC14L1P1
AC107871.1
RN7SL809P
RPL10P3
AC098484.4
ZFAS1
BBIP1P1
COILP1
AC009237.8
SEC62-AS1
AC087071.2
ERV3-1
CYSRT1
RAPH1
PTPN13
AC018797.3
GPX1P2
SLFNL1
ZC3HAV1L
AC008119.1
AC060766.1
AC007622.2
AP001885.3
HMGA1P2
AC008906.1
AC134775.1
ARF4-AS1
AC069499.1
FAM71E1
SNHG25
AC138207.1
AC133552.5
AC002470.1
AL031846.2
NPM1P26
RNU6-1189P
AC135050.5
APOC1
FTLP2
AP001189.1
AC004908.1
GUSBP13
AC099778.2
MIR4664
RGS7BP
AC078778.1
AL031963.3
AF201337.1
AC129510.1
AC002091.2
AL603832.1
AC092611.1
RHBDL1
AC006077.2
AC093525.9
AL021068.1
AC138035.1
GTF2IP14
AC093249.6
MORF4L1P1
AC105206.2
AC079250.1
TLR1
SNORD101
PRDX3P1
AC032044.1
AC009716.1
AC003070.1
AC005005.4
UCHL3
AC008035.1
RN7SL268P
AC093890.1
AC004596.1
AL928654.2
CCNE2
B3GNT10
GTF2IP5
AL161787.1
AC115989.1
ARL13A
AF129075.3
AC127024.8
DNAJC27-AS1
AL449212.1
TAP1
ARAP2
SPDYE2
AC007435.1
NME2P1
RPL24P8
CAP1P2
PHC1
AC007191.1
AC004494.1
HCST
AC007695.1
ITGAV
RN7SL834P
FP236383.3
AC090469.1
AC025766.1
AC008735.2
AC013486.1
AP001271.1
AC074212.1
AC138466.5
LINC02447
AC006435.2
MEMO1P1
RPSAP18
AC084724.1
KCCAT198
SAMD9L
Z80897.1
SINHCAF
PTPRE
PTPRC
TAS2R6P
AL355075.6
ARL4AP4
PCDH18
AL512306.3
METTL15P1
BMPR1AP1
ZNF155
DHFRP1
TNNC2
FLNB-AS1
CX3CR1
RBBP4P1
AC007389.3
RPS2P16
RHOA-IT1
FTH1P10
MCCC1-AS1
RPL35P1
LINC01416
AC008735.4
CYCSP52
FKBP2
HSPA8P15
AC145285.3
FAR2
AL360181.2
PHC1P1
RPL13P12
MIR5685
MRPS31P4
AC055855.1
AC093797.1
AL355353.1
AC009065.2
AC005014.4
GOLGA8K
DLG5
AL928711.1
AC104446.2
LINC00339
H4C11
AL590282.1
AC100830.2
LCA5
SLC18A2
TEX52
PSD3
RPL17P36
AC007098.1
AC092718.7
RNU6-850P
CDK2AP2P2
AC132872.3
AC008750.4
AC012181.2
AP000786.1
AC010359.2
SUDS3P1
AL669831.1
AL844908.2
AL096828.3
AC092718.5
FBXW11P1
ASPSCR1
ERICH6B
AC090114.3
FOXE3
RPL26P27
RNA5SP203
AP000894.4
AC132938.5
TLR6
GALNT7
AC091516.1
MAGIX
ZDHHC2
AC092645.1
ITGB1P1
AC004381.1
NUPR1
PRDX3P2
AL136419.1
RPL23AP2
AC087239.1
HOXB-AS2
AC012459.1
AC090946.1
SCRN1
SNRPGP4
AC000078.1
LINC01909
PITRM1-AS1
AC138393.3
AC021087.2
AC010973.1
DOCK10
ITGA2
HRH3
AL356019.2
KLF7
AP001793.1
AC024940.2
AC118553.1
AC093591.2
AC012254.3
SCOC-AS1
AC010422.8
AC016575.1
TMEM191C
AC008758.4
AC073508.3
COX4I2
TSACC
REPIN1-AS1
AC105339.2
TSSK5P
AP001024.1
SNX15
AGAP13P
AP000873.4
AC099689.3
AL031717.1
RN7SKP70
AC108463.2
AC099336.2
MALL
MPRIPP1
AL592211.2
RNA5SP163
SCGB3A1
GGTA2P
SNORA5C
AC007619.1
AC022400.3
PRR19
ANKRD61
VPS13B-DT
LAMC1-AS1
AC027176.2
HBA1
GAMT
AC087521.2
AC114812.4
RPL7AP10
AC009120.3
AC011290.2
MDFIC
AC024558.1
AL354892.3
AP000350.6
AC022150.4
TUBB8P1
PFN1P6
SNX2P1
PRR34-AS1
HEXD-IT1
RPL7P57
CSPG4P13
RN7SKP296
AC087392.4
AC108058.1
ACTE1P
MIR331
RPS2P36
UBE2Q2P1
DDX47
PXMP2
TMEM238
RIMKLBP1
AC092802.2
AC007787.2
AL096701.3
AC084018.1
RNA5SP317
SEC24AP1
AC007610.4
SNORD62B
AL162385.2
MAGOH2P
ARL2BP
LRRC70
AC131212.4
AC073487.1
AC093012.1
TCEA1P4
AC120036.3
AC100788.2
NPIPB12
LINC02656
HMGN1P37
DYNC2H1
SNORA16B
AC004975.1
TCF15
AL021918.4
RPL10P15
AP000925.1
GOLGA6L5P
KCNK7
AC009145.4
OR2A1-AS1
AL358113.1
KIR3DX1
FAUP1
RPL21P119
AP001469.1
AC114341.1
UBE2E4P
GK-AS1
PRSS53
RN7SL75P
RNU6-1048P
AC092279.2
RPL21P16
PRR7
AL031058.1
AL365361.1
RPL7P56
AL157823.2
AC131971.1
AL137077.2
AC022613.3
YWHAZP6
AC118553.2
AC009407.1
UVRAG-DT
AC069218.1
VN1R42P
AC245060.6
AC092171.5
TAS2R15P
ZDHHC20-IT1
LIMS1-AS1
PRR36
AC011481.3
AC016590.2
MACROD1
AP000936.3
AC005920.3
AC005829.1
AC091588.3
AL049697.1
AC116552.1
AP003072.2
PRR4
AC005253.1
KRT18P8
AC073314.1
AL135844.1
AL589880.1
SSBP3-AS1
AC135352.1
AL050343.2
AL157369.1
ODF2L
AF127577.3
ALDH1L2
PHKA1P1
ADAM9
AP002807.1
AK3P5
AC104596.1
MIR647
RASSF8
RPL17P34
AL133406.2
SACS
AC096996.2
AL606534.1
AC026412.2
SNORC
AC073046.1
CEBPA-DT
HM13-IT1
AL139317.4
CICP16
AC015912.3
MIR6772
SNORD89
NSA2P5
AC079140.2
LINC01816
AL035458.1
AL139353.1
MSH5
ST3GAL1P1
EIF1AXP1
THAP12P7
ITPR3
MIR6753
AC024896.1
STAG3L1
RAMACL
NCEH1
AC020612.1
AC010615.1
HMGN1P36
CFAP100
LINC01905
ATP1B1
LKAAEAR1
AP000866.6
AC063965.2
PSME2P6
OSMR
AL035078.1
RPS2P55
AL031778.1
NRBF2P6
ARSJ
AL121753.1
HIPK1-AS1
LHPP
KRT18P13
LYPLA1P3
POU5F1P3
BOLA2P2
PHBP12
SRP9P1
KRT18P39
TRGV5
LINC01801
MYLK
PFKFB3
AC002075.2
ORAOV1P1
EDRF1-AS1
DKFZP434A062
RGS9BP
SRGAP1
AC127502.1
FAM71D
POM121B
IGBP1-AS1
CSPG4P10
EIF2S3B
AC090772.4
ZNF20
THRB-IT1
AC008731.1
LINC02609
CDH15
AC135178.4
AC073283.1
AC005785.2
AL591135.1
NME9
AC023818.1
CAND2
CKLF
TAS2R20
AC011468.4
SH3BP5
AC018410.1
THBS2
APP
IPO4
ELL2P1
AC068831.6
H2AZP1
CDC37L1-DT
TRGV7
RN7SKP74
CAHM
GPR17
PREX2
PLAC8L1
AL161725.1
AL121929.3
AL442125.2
AL442663.4
CAMTA1-DT
AC005165.2
TTC3P1
AC008498.1
KIRREL1
MED28P3
AC100778.2
AC025165.1
SUCLG2P2
AL513314.2
AL365209.1
TYMSOS
DDR2
SERF1B
FO393411.1
MIR3124
LINC02482
CSNK2A3
RNA5SP82
CHMP5P1
PCBP2-OT1
NAIPP4
AC233728.1
CFD
AC008897.1
TERF1P7
EPHA3
SHF
AC026348.1
BRCA1P1
HTR1B
GUSBP9
AL139349.1
AL138789.1
AL157400.2
RAC3
RPL26P30
AL391832.2
HSPB1P2
FBN1
CCDC85A
AL512366.1
TGM4
AL035413.2
AC243960.2
AC242842.1
OTULINL
AC025180.1
AL021707.4
CASK-AS1
SLFN12
ASNSP3
AD000090.1
AL133260.1
RPS15AP17
TRGV8
FTH1P15
RPL32P31
AC106037.2
RNU6ATAC16P
AC011461.1
AC003086.1
AC011825.2
AC106820.3
DOCK8
RPL9P32
AL450998.2
AL035448.1
RNU1-67P
AC132219.1
RNA5SP39
AC068946.1
RPS3AP38
RPL10L
GVINP1
AC022413.1
NDUFB9P2
AC127496.1
AP001021.2
AC007637.1
COL6A3
AC004839.1
BX284668.5
AC009090.5
AC104109.4
TPH1
AC092134.1
RPL7P23
Z94721.2
AC006116.7
OPA1-AS1
DRD4
AC015987.1
AC005746.1
RNU6-1053P
INTS4P2
SATB1
AC002519.1
MGAM2
NBPF15
RNASE4
CEP170P1
COL12A1
AL353718.1
AC091167.1
RPL7AP66
NPIPB4
AC015802.6
SRGAP2D
AP001180.4
ZNF709
AC093567.1
MIR1285-1
RN7SL663P
WDR11-AS1
ALG1L13P
SLC6A6
LTBP1
DYNC1I2P1
AC132192.1
TSPAN10
FERP1
AL021707.7
AL136141.1
NAT14
ARMCX2
NBPF10
AC090181.3
AC125494.3
MED8-AS1
LDHAL6B
AC104619.1
VKORC1P1
AC022395.1
CNTF
SPDYE18
AL157893.1
NRTN
RNU6-476P
AL603756.1
HHLA3-AS1
IZUMO4
KRT18P55
AC010761.4
AL139099.2
TEX22
THBS1
PCP2
AC020911.1
MIR1915HG
RPL37P2
AL034550.3
GPRIN3
AL645929.2
AL450405.1
AC109992.2
AP006621.4
XBP1P1
AL109614.1
RAB43P1
PTCH1
AC004854.2
AC004837.2
AC060766.5
ARHGDIG
AC138028.4
C2-AS1
RNU4-78P
AL592295.4
AC022784.5
HSPD1P11
AL136038.4
HTD2
ADCY7
RPL23AP65
MIR4263
SMIM11A
LINC01126
AC008737.1
AC000124.1
AP003721.3
PKP4-AS1
ZDHHC13
PTTG4P
MIR590
AC093838.2
AC126407.1
RPL4P2
AC060766.6
AL445931.1
AC092447.2
CDRT15P6
CCR8
AC004890.3
BCLAF1P2
AC008026.1
Z83840.1
KRT18P11
AP001107.4
SCML2P2
AC024580.1
RN7SL113P
AP003307.1
AC091132.4
AC007608.3
FAM172BP
AP001178.2
H2AC8
SPDYE1
PABPN1P1
DZIP1
AC006122.1
AC021723.1
AC010531.6
Z99129.1
GALR3
AL021331.1
AC007448.4
AC137630.5
CHADL
AC010285.3
AC078942.1
SLC25A24
AC006971.1
AC005487.1
PCDHGA11
AC098487.1
VARS2
AL353689.1
AL035252.5
MCM2
RPS10P9
TRIM22
AL096855.1
AC093010.1
AC022509.3
AL391416.1
THAP12P6
AC093690.1
SHISAL2B
AC015911.1
GLIS3
AC073367.1
TMTC2
SNORD19C
AC023510.2
RPS15P5
RGS18
AC012358.1
AC073107.2
ITIH4
AC090114.1
CEACAMP3
AC011477.3
AC003101.2
ADCY6-DT
CHRNA6
POTEM
AC010336.1
MESTP3
RPL5P30
AC139495.2
AC023049.1
AL022722.1
FP671120.7
PCDHGB3
AC007773.1
HSPE1P3
MFSD2B
MIR6739
AC008982.2
AC068580.3
SLC5A4
EPX
FGD1
MIR573
RPS12P20
AC026410.2
AC073389.3
FAM47E-STBD1
AC003002.2
AC091825.1
AL590682.1
CYP51A1
SMG1P5
AC022150.2
AC104964.1
ADAMTS12
AC011472.4
KCTD9P2
AC010894.2
AP003170.1
NT5C3AP2
CHTF8
VGF
RNU6-652P
KNOP1P2
NFIA-AS2
EHF
AC005775.1
AL359837.1
RN7SL566P
ITGB7
AC007663.4
AL137782.1
AC027020.1
PNMA6A
ZNF724
AC008622.2
KRT18P3
CDC42P4
CDH9
PLAC9
AL136162.1
CHORDC1P4
AC010271.1
IMPDH1P5
AL161757.2
AC104986.1
LINC02880
SIGLEC18P
C4orf48
KIAA0825
HMGB1P14
AL031666.3
AC093227.3
AC012158.1
LINC02078
AL157871.2
COMETT
TTC21B-AS1
ODF3L2
AC110373.1
AC092070.2
C1QL3
WASHC5-AS1
UBE2FP1
RN7SL49P
AP000919.3
AC087163.2
RN7SL181P
CNFN
AP003108.4
SPAG4
RPL17P22
AC093720.1
AL352979.4
RPL35P5
RPL37P11
NPIPB3
AL139407.1
KAZALD1
AC089998.3
AC068522.1
RPS3AP44
AL132656.4
AL590096.1
HLA-DRA
AL021878.4
AC005336.2
AL451123.1
RARRES2
FXNP2
AC100774.1
MAP2K4P1
SLC7A2-IT1
RPS26P31
AL160286.1
CR392039.2
PFN1P4
AC007786.1
TAS1R3
AL356968.2
AL049646.1
KRR1P1
AC109809.1
MTCL1
AC026771.1
AL009174.1
AC114781.3
MADCAM1
AC114728.1
SCRT1
TEK
RPL3L
AC000050.2
DHDH
CYCSP24
AC010530.1
OCLN
BZW1P2
AC008894.2
AL513175.1
AL589993.1
AC124947.2
AL139246.3
AL023803.1
MIR3145
AP000240.1
AC009090.4
MIR3192
AL731577.2
AC087564.1
JMJD7
AC090589.1
SEPTIN14P4
DACH1
TRAV9-2
PRAP1
AL096840.2
AC027514.2
AC108479.1
AC016924.1
KLHL4
Z97653.2
AC091429.1
AC131953.1
AL121899.1
MMP24
RNA5SP46
RPSAP19
SOAT2
LINC02716
AC008735.1
FMR1-IT1
OCIAD1-AS1
GSN-AS1
TJP2
CCR4
AL033530.1
EFNA3
AC124303.1
SH3GL1P2
SLC16A6P1
AP000941.1
HSPE1P18
AC055811.1
AC130324.1
LDHAP7
AC079142.1
AL354989.1
AL136115.1
SLC10A6
AC000123.1
AC091492.1
POMC
PDPK2P
AC139795.3
AC024075.3
AL031666.1
OMP
SEL1L3
TRAV2
RNY1P13
AC007998.5
GALNT4
GJB5
AC020763.4
TIGD3
UBE2L5
AC111000.1
SMTNL2
ALG13-AS1
FAM13C
AL138752.1
RUFY1-AS1
RNU6-720P
AC145207.8
RNU6ATAC24P
LURAP1L-AS1
AC012618.1
RNU7-49P
GCNT7
AC113143.1
SHD
IRS3P
XPOTP1
AC005746.3
AL109936.2
AC093510.2
MIR616
AL592148.1
EXD1
RN7SL23P
AC105389.2
AL590705.1
SAMD15
LINC01063
RDXP3
AC090004.1
PRAL
ACAD11
LINC01767
MSNP1
ABCD1P2
AC023906.5
BPIFB6
LGI4
BNIP3P10
RNU6-658P
OTOA
AC087301.1
DHRS2
AC087276.2
RNU4-1
AL121906.2
AL022314.1
TAS2R31
BX284668.3
FTLP3
MIR378J
TRBJ1-6
AC027644.2
KISS1
SNORD117
AC020558.1
HMGN2P28
AC006042.2
POLN
Z98742.3
INTS6P1
B3GAT2
AC011445.1
COL3A1
MIR4482
AC087650.1
ZKSCAN7-AS1
KLF5
SERPINA9
RN7SL239P
LINC00853
RNU6-882P
AC092839.1
SNORD53B
AL023803.2
AL121992.3
AL355834.2
PILRB
AC073188.6
SNORD73B
TRBV12-4
ANTXR1
AC022960.1
PTCHD3P2
AC092614.1
LINC02511
SNORD6
CACNA1A
SPDYE5
AC008957.3
SPIRE1
HSP90AA2P
AL133551.1
AC009054.2
AC008897.3
PCDHAC2
RPL13AP3
AC106820.5
ALG1L8P
AC090607.1
AC015727.1
CLYBL-AS2
TAF4B
MRPS18AP1
AL360093.1
RPS26P20
RNU6-678P
VTCN1
AP000560.1
ARF4P2
PPT2-EGFL8
AC079331.2
TMEM191B
RNU6-387P
RNU6-431P
AC092999.1
RASSF9
MTX1P1
AC073476.2
AL583834.1
AL031768.2
AC079385.1
AC006946.1
TRIM7
AC108751.5
LINC02705
AC006017.1
AC116903.2
AC074138.1
MIR4458HG
PCCA-AS1
AL132765.1
AC087482.1
AP000357.1
CT45A11P
PRR16
MIR5581
AC009127.2
MIR6757
DZIP1L
AC012676.1
CRYZL2P-SEC16B
HMGB3P22
SNRPGP15
AC020937.1
LIFR
AL355881.1
LINC02603
AC011465.1
AC005387.2
Z74021.1
AL359844.1
AC003002.3
HLA-DPA1
AL022238.1
AL355309.1
AC034139.1
AL162615.1
AL033384.2
AC027544.2
COX17P1
AC016722.2
HRCT1
MAL2-AS1
AL049840.3
P2RY4
AC141557.2
PRKXP1
AC022272.1
AC022211.1
RPS2P35
AP003108.5
AC005759.1
AC144548.1
AC145098.1
AL157400.4
RNU6-90P
PHACTR2P1
AC026191.1
CHORDC1P1
AC079601.2
TM7SF2
SNORD46
SNORA11F
PDGFD
DDN-AS1
AC090666.1
PRKAG3
ZNF296
RPL39P16
ACTBP11
AC005336.1
FZD3
RPL23P8
ADORA2A
AP001269.4
SNORD3A
PTPRN
AC104779.1
AC069185.1
SNX18P7
AC007919.1
AC092756.1
PAFAH1B3
MIR302CHG
MXRA5
TH2LCRR
SPDYC
DSTNP1
RPL37P23
TRAV12-1
RBBP4P2
DDX10P1
SNORA28
AC004134.1
AL031320.2
AP002793.1
AL365356.1
AC012625.1
AL512506.1
AC006458.1
AC008026.3
AL357522.1
AC104459.1
RNU2-7P
SCOCP1
AC072054.1
AL078581.4
AC004156.1
VPREB3
KRT18P23
NCOA7-AS1
SMC3P1
AC007684.1
TGFB2
CLIC3
AC064801.2
AC104073.4
CRACD
AC078820.2
AC024267.4
ARMCX3
DBET
AL034417.3
AL831711.1
SOCS5P4
HIPK4
AL031709.1
ADHFE1
RN7SL368P
AL021408.1
EPB41L4A
MMP21
EPN2-AS1
AL139289.1
AC073896.3
FNBP1P1
TEX29
LIMCH1
RPL5P17
AC130689.1
ZBTB40-IT1
SEMA6D
PPIAP65
RPSAP3
EEF1B2P2
LYZL2
AC023043.2
Z98885.3
AC004922.1
AC091043.1
DFFBP1
TRAV24
AC079584.2
CDRT15
TMDD1
TMEM14DP
TEX45
AC069307.1
LINC02356
AL121955.1
Z98752.4
TIMM8BP2
FGF22
AC008013.3
PCDHGB2
AC048382.2
AC025048.4
AC007906.1
AP003043.1
AC005050.3
AC092650.1
AC023043.3
AL590550.1
AC133528.1
SRSF3P1
AC011451.2
LINC00514
AC012676.2
TIMM23B-AGAP6
TPBG
CDRT4
MTCO1P40
RNU6-689P
FAM187B
GNG3
AC010809.2
AC004882.3
OXCT2
ERAS
ADGRE4P
MSMB
ACTL6B
LINC01275
AC092183.1
AC006254.2
AC004540.2
NOMO3
AL109840.2
HSD17B14
AL021997.2
AC244517.7
ITFG1-AS1
AC018766.1
PELI2
AC120498.9
HGF
AF129075.2
AC034243.1
AC097382.2
HSD11B1-AS1
AC091588.1
AC002398.1
AL049873.1
AC015911.7
AC021269.3
GOLGA8Q
AC025575.2
RNA5SP78
MBOAT4
SAMMSON
AL158823.1
RPL13AP6
AC087741.2
LINC01885
LINC02388
AL132642.1
ZHX1-C8orf76
AC138819.1
RPL7AP64
RPS10P5
AL450263.1
TRIM80P
AC087289.1
MT3
TRMT112P6
LINC02036
AC114760.2
RPL7P6
STPG4
RPS4XP11
ARGFXP2
RNY1P16
NHP2P2
AC114284.1
WDR45BP1
LINC00923
AC106872.2
LINC02788
GLIS2-AS1
AC006273.1
AC025268.1
MRPS18CP7
GPR34
AC015660.4
NBEAP2
AF131216.1
RPL22P24
AC245100.2
AC093635.1
ANKRD33B
NKX1-1
TLE6
IL5RA
AL391422.1
MTCYBP21
AC124944.3
RNU6-1223P
AC112491.1
ANG
THSD4
AL035416.1
AC104212.3
AC016747.3
BX649601.1
AL356441.1
AC106872.6
PCDHGA9
AC233723.1
RPL34P31
AC012065.2
TRAV8-3
AC012358.2
BUD13P1
AC009560.1
FAP
HNRNPA1P9
AC011466.3
AL512656.1
RN7SKP80
RUNX3-AS1
ARHGEF34P
AC110015.1
CFAP74
MIR574
SLIT2
AC125807.2
SYCE3
AC073130.2
ZNF486
HNRNPKP4
AC007389.1
AL442125.1
LRRC37A6P
AL355835.1
RN7SL403P
AP001020.3
GRM8
AC092953.2
AL050309.1
RPS3P2
AC092620.1
TMEM86B
AC072039.2
AC106037.3
DCAF13P3
GK4P
AC027544.1
RN7SL145P
NPW
LINC01715
ADCY2
LINC02208
AC106806.1
TAF9BP1
HSPB9
AC106760.2
AC034114.2
AC009951.6
AC005261.5
ATP5MF-PTCD1
U62631.1
MIR4701
AC007494.1
HMGN1P38
GGT4P
AL590729.1
APOC1P1
AC004830.2
AC104964.3
ST8SIA5
RNU6-919P
LINC02012
AC025423.1
ZDBF2
AL596087.1
LDHAP5
AC138473.1
BX276092.9
RN7SL535P
AC008760.1
AC147055.4
SRSF10P1
PHKA1
EIF1P5
RPL3P3
GPS2
TTLL7
SLC35E1P1
MYO10
AC025287.3
AF111169.4
Z82206.1
SUMO2P19
DSCR10
MICB-DT
AC100835.1
AC005274.1
TRAV8-4
AC105094.2
AC139099.2
AC027796.5
KCTD9P4
LRRC37A4P
AL445309.1
ALOX5
RPS27AP10
AL031009.1
AC092376.3
AC015982.1
AL954705.1
AC010737.1
AC008429.2
AC021146.1
LBHD2
Z99916.2
AL645939.2
GAPDHP40
PTP4A1
TNFRSF11B
RPL34P33
ADIG
AC133134.1
CIB3
AC104304.2
AC005537.1
AL162293.1
DSCR8
AL713922.2
AC093367.1
AC015799.1
AC119396.1
AP006621.2
ATP1B1P1
RNU2-11P
AP000926.2
ATP2C2-AS1
G2E3-AS1
SLED1
KASH5
EDA
AC145124.1
ST3GAL5-AS1
AC010531.3
LINC02818
TNXB
AC022098.4
AC079313.1
AC114939.1
SEPTIN10P1
AC116036.1
AC080013.4
AC025370.2
AC008443.4
GAPDHP32
C22orf15
AL356652.1
HMGB3P14
CCT4P2
HMCN1
AL450306.1
ZSCAN23
AC099560.2
LAPTM4A-DT
EEF1DP5
AC004000.1
AL136379.1
C20orf204
RBM5-AS1
AL022162.1
MIR378B
AC004067.1
PRDX2P3
RNU4-2
RNU6-930P
AL136114.1
OR2A13P
BNIP3P26
SLFN13
AC080038.1
AC114748.1
AC137561.1
JARID2-AS1
AC025884.3
AC093416.2
AC067930.2
AL662890.1
REEP2
GPR141
AC015660.1
AC133552.4
GOLGA2P8
LINC02613
ACKR4
LDHAP3
RPS12P3
AC068282.1
AC000093.1
CYP1B1
AC116407.3
AC016588.2
AC009974.1
FITM1
AC126696.3
MIR4786
AL357033.3
AL451081.2
SETP20
RPL7P38
EEF1A1P24
AC138207.9
AL137847.2
MRPS9-AS1
AL359317.1
RNU4-89P
AL035413.1
U40455.1
PDC
RBP7
RPL12P4
SVIL2P
AC103706.1
KLRC4
MYLPF
MIR3685
AC092574.2
RPL19P16
MAP3K21
AC004264.2
AC011476.3
SFRP1
AC097372.3
GPR61
AC104534.1
DEFB131E
TBX10
LINC01933
AC015917.2
RASSF6
PLEKHA3P1
ADGRF5P1
AC090541.1
AL356952.1
TRBV18
C8orf88
AL161636.2
AP000812.4
AC007342.6
VCAN-AS1
DDTP1
OTOAP1
AP000354.1
AL669983.1
AC099811.1
AC010735.1
LIPE-AS1
TAS2R19
RPL31P2
LINC01952
AC124283.4
TRBJ2-7
L29074.1
AC104564.3
AC110285.5
SEM1P1
C1QTNF4
LYNX1
GNGT1
ANGPTL8
LAMC2
YWHAEP5
UPF3AP3
TRAV26-1
AL096816.1
RPSAP21
SYCP2
ANAPC1P1
SNORA80B
HIF1A-AS1
AL391822.1
AL137009.1
AC005280.2
AL355480.3
TNFRSF18
TAS2R64P
AP002340.1
AC107398.2
AL133163.1
AC073150.1
AC098820.1
AC026471.3
AC025161.1
AC004057.1
AP002989.1
AC124944.1
RN7SL652P
RNU6-762P
AC073657.2
FBLL1
AL591069.1
AC020765.2
AC022558.1
AC110813.1
RANP4
GUCY2D
PDE6A
IL18R1
RPS24P17
AC092042.4
AC007000.2
ARHGEF10
AC090739.1
MIR6503
SNORA7B
RPS29P3
AP003392.5
VCAN
AL031985.2
BCAP31P2
AC096533.1
API5P1
HTR7
RRN3P2
AL162741.1
OPRD1
LINC02605
MTCYBP13
SIRPAP1
AC093503.2
AL035456.1
RPL31P49
RNFT1P2
RPL29P24
AC099788.1
C1orf147
AC016876.3
NODAL
AC011411.1
AL161457.2
RNU4-82P
PGAM1P5
APOC2
AC012464.1
DAZAP2P1
AC004233.2
AL109936.9
AC022795.1
PLK5
CCDC89
RNU6-638P
VWA2
ACTG1P1
AC005695.3
AC026803.1
AC068790.5
RRM2P3
SOD2-OT1
AC009121.2
LINC01237
AC066615.1
AC017074.1
AL445305.1
AC004233.3
AC116025.1
RPL23AP57
TDGF1P3
AC018521.6
SNORA66
TRAV23DV6
ZNF702P
AC026362.2
PPP4R1-AS1
RPL12P9
RNU6-1005P
E2F3P1
AL023882.1
KLF7-IT1
HMGN2P41
AC067930.4
RN7SL395P
AL590226.1
AC023830.1
KIAA1671-AS1
OR7E126P
FAM72B
RNU6-1095P
AL450124.1
AMD1P4
AC009244.1
AC091435.2
SOWAHCP2
RPS20P2
CDH17
SNRPGP14
CDIPTOSP
NAT8B
SLC12A5
PIGHP1
PPIAP82
AC009950.1
AL109628.2
RPL3P8
SYTL4
RPS15AP11
KREMEN2
AL731563.1
MRPS36P4
AC123912.3
AF111169.3
Z99289.1
DUTP2
AC091812.2
AC100793.3
NAT16
SNCB
AC012087.1
AC073850.1
TLK2P2
TGFBR3L
CALY
AL161729.3
CXCL6
AC091925.1
AC008742.1
AC067817.2
AC097658.1
ARL5AP3
AC104212.2
AP000907.2
CTBP2P7
BNIP3P1
Z94721.3
RNF14P3
RN7SL233P
AC097534.1
FAT4
TRBV6-1
RNU6-343P
AL135927.1
PFN1P8
AL137230.1
SMAD9-IT1
TNPO1P1
CASC16
LINC02259
KCNMB2-AS1
NCLP1
RPL7P2
SNX19P2
AC032044.2
SLC6A1-AS1
EIF1AX-AS1
LINC02576
ANOS1
PMS2P10
GPR52
AC022098.3
AC023983.1
AC048383.1
CNOT6LP1
RN7SKP272
AC025918.1
TBL1XR1-AS1
CDC42P5
AC109583.3
RPS26P3
ZNF114-AS1
AC013565.3
RPS26P58
TEKT4
NDUFAF4P3
AC016644.1
AC092042.1
SNORA38B
AL022324.2
BVES
KCND2
GPRC6A
AC105105.1
IQCJ-SCHIP1
CBX1P1
AC017104.5
AL133215.3
RPSAP29
CSTL1
AC131097.3
AC002064.2
AL023581.2
GJB4
RPL26P29
GCSAM
AL121989.1
AC004223.4
AC093591.3
AL353764.1
LINC02256
SPDYE19P
AP001767.3
AC139100.1
AC005224.2
RN7SL192P
IL9RP3
AL078645.1
RPL36AP45
AL354919.1
SNORD67
AP001056.1
ATP5MGP1
AC083841.1
AC005726.2
OCLNP1
AC000072.1
LINC02585
AC107214.2
TLR8
ARHGAP20
HMGB1P41
AC126615.1
LINC02466
KATNBL1P6
AC010285.1
MESP2
AC073534.2
GAPDHP35
AL118558.4
AC026979.1
UGT1A5
RPS27P29
ATP5PDP2
RNU6-807P
VCX3B
AC107021.1
AL590666.1
AL356056.1
TMEM145
BIRC6-AS2
AL355987.4
AP001610.2
AC108463.1
AL122035.2
PLEKHH2
RCC2P6
MYBPC1
CLEC4A
AC004771.4
RNU12-2P
RPL35AP6
SNORA47
BIN2P1
AC022211.4
RPS7P4
RNU6-100P
U52111.1
SVOP
RPS2P24
RNU6-945P
UBE2V1P2
AL353748.2
AC020558.6
DGAT2L7P
RPS26P11
AC090142.1
RPL31P12
FKBP1AP1
HCAR3
AP001363.2
ITGB5-AS1
Z73429.1
RNU4-48P
FBN2
AL031432.2
AC084855.2
AC138356.2
AC006525.1
AL732292.2
MTND4P23
CYP4F12
ITPK1P1
MMP17
AL117351.1
AC069547.2
VIM-AS1
MTRNR2L6
AC004584.1
AC092295.1
HSPE1P6
TNFAIP6
AL162430.1
SNORA70F
AC019117.2
CFAP221
IFNL3P1
AC022306.3
NUTF2P6
AC011468.5
RPL21P90
TAS2R3
MIR553
AL096794.1
CASC8
AC092653.2
PEG3
KCNIP4
AC123768.2
RNU6-584P
F10
ACR
TACSTD2
AL080275.1
AC009052.1
AL022718.1
AF241728.1
AL591866.1
INTS9-AS1
AC023051.1
AC002401.3
AC010536.3
AP000892.3
MIR4782
C17orf64
FAM83C-AS1
AC079416.3
CSNK1G2-AS1
LINC01607
AC124312.4
SUPT16HP1
AL358780.1
IGLV5-52
AL645949.1
MIR4783
RIPOR3
RPL23AP83
MIR579
AQP7P3
AL353803.1
SNRPGP10
RPL10P6
AL159163.1
RN7SL526P
RNU6-282P
AC009299.2
PNRC2P1
AC104260.2
RPL5P8
AC138207.2
AL121890.4
AC108516.2
GLYCTK-AS1
POLD2P1
SREK1IP1P1
AC010643.1
AC008937.1
AL031432.3
AC021106.2
AC124069.1
RPL5P27
RPS3AP49
DSCR4
RPL4P3
ACOT6
AL034374.1
MEG9
ZNF658B
AC109460.1
AC008264.2
AC026464.5
C19orf67
RNA5SP491
ESPNL
TM6SF2
AC084876.1
AL137856.1
ABCA17P
AC005020.1
Z82215.1
AL157777.1
AL451166.1
TEX38
AC097065.1
RPL37AP1
BEND6
SLC4A4
GCNT1P3
PKD1P5
RPS6KA2-IT1
AC120057.4
HMGB3P32
GAPDHP1
MTND4P9
RPS28P7
AC007622.1
RPL23AP81
AC239600.1
AC022506.2
MADD-AS1
AC107032.1
CLDN24
FAM182A
AC006116.6
AL121601.1
UBE2D3P2
FKBP6
AC004522.5
POLR3GP1
AC008738.2
RPS26P47
CNTNAP3C
AC046143.2
DSCR4-IT1
AC131025.3
ZMYND19P1
AC084809.1
AC007365.1
AC090543.2
RPS15AP38
AL096803.1
CLDN9
AC011005.4
RNU6-388P
AC091117.2
LINC02569
AL133215.1
AC138150.1
RPL5P5
BX255925.2
ARID3BP1
LINC01644
CU638689.5
AC025188.1
AC104837.2
RPS19P1
PYY2
AC097468.3
AC007347.1
AC138305.3
AC139795.1
AC012181.1
GFI1B
AC073257.1
AC005722.2
ENTPD2
DRC1
RNU6-323P
GALR2
SNORD59A
AC134349.1
LINC02322
DEFB131B
OR1F12
ZNF826P
AC015802.5
AC092851.1
AC063977.6
AP002748.6
WNT8B
AC092634.3
AC092683.1
MICD
AL157935.1
AC026462.1
HMGB3P4
GPA33
AC004839.2
AC005329.3
AC134682.1
AP001350.1
RPL9P18
GULP1
AC011375.1
TRGV5P
AL139124.1
AC008507.2
AL591623.2
AL109917.1
RNU6-757P
AC023644.1
TRBV5-4
ARHGEF25
IGSF10
LINC01293
LINC00470
RPL5P6
AC004253.2
AC005532.1
APOM
AC233699.1
PARD3-AS1
AC138123.1
AC097709.1
AL357874.2
PPIAP66
AL355922.2
AC093894.2
DNLZ
AC233280.2
AC022558.3
CNN2P9
AP002358.2
AP000577.1
CAB39P1
RPL36AP21
C3orf86
AL355377.2
AC104031.1
RN7SL521P
AC119150.1
LINC02456
BMS1P10
AC090503.2
APOA1-AS
AC026367.2
FAM106A
SDHCP3
AP002982.1
SCTR
AC021491.1
AC087645.1
AC092436.3
COL4A2-AS1
AC244102.4
AC016559.3
CTSE
AL731553.1
AC087286.4
FXYD7
PRSS51
ZNF525
PYY
RPRML
CGREF1
CRYBA1
RHOT1P1
AP000692.2
AC027237.4
AL158156.1
AC009486.1
AL078604.1
AC067931.1
MIR4639
GALNT3
AL035071.2
Z97055.2
MIR4300HG
AC098590.1
SHROOM3-AS1
RCAN3AS
AL353743.3
AL356157.2
AC141586.5
WDR17
AC004980.3
BCO2
AC087752.2
AKR7A2P1
RPL10AP2
AC021594.2
AL139081.1
AC098935.2
RNA5SP298
ADGRF4
TRAJ1
MIR221
RPS27P10
RNU6-1262P
AC005523.1
AC018557.3
MCFD2P1
AC103739.2
MAP2K1P1
LINC01970
KLHL29
AC073352.1
EIF4A1P7
AL512631.2
PDCL3P5
AP001052.1
KRT18P29
AC004080.2
AP000346.4
CLIC4P1
TEKT5
RNU6-595P
FAM86B2
LINC02044
H2AC17
AC060780.2
SDR42E2
AC125807.1
FAM160A1-DT
ZNF66
CT70
METTL24
AC022144.1
AC009690.1
RPL19P21
AL138688.2
THEMIS
AC069540.2
SRP72P2
AC073136.1
GDF6
AL590135.1
SNORD11
SNORA46
PRDM5
AC134349.2
RPL7AP31
RN7SKP271
CD24P4
AC004890.1
AC079140.1
AC073896.4
AL512603.2
ICAM3
BX284668.2
ALDH7A1P1
AC016710.1
AC008267.7
CDH11
AC021134.1
AC112484.2
RPL12P8
MIR661
RN7SKP173
ZNF804A
AC108693.2
MIR3909
NDUFS5P3
AC008752.1
LINC01980
AC025470.2
SFTA1P
SNHG14
AC010746.1
H2AC19
CFAP65
LINC02228
ATP5F1AP3
AC010463.3
AC002066.1
AC126365.1
HMGN1P8
RNU6-26P
AC004022.2
AC005954.1
AC093591.1
ARMC10P1
SLC2A4
DAGLA
AL355472.1
RNU6-130P
RNU6-117P
AC147055.2
AC018868.1
AL109741.2
CHST9
MIR4442
AL031283.1
DKK2
AC103810.1
MIR1295A
RNY1P11
NDST1-AS1
MIR2116
AL139254.2
OR7E41P
CADM2
TNFRSF13B
RPSAP61
AC012464.3
TMEM105
RPS23P6
SSX4B
RNU6-1300P
AK4P1
COL1A2
LINC02887
AC103858.1
C12orf71
NCMAP
TCAP
MIR3945HG
AL157392.4
RPL7AP3
RNU7-3P
AC090579.1
CALML3
RN7SL689P
Z98749.1
RBM8B
ATP5MC2P1
AL138827.1
LINC02631
MIR6071
LINC01297
H2BC1
AC108472.1
AL109615.2
LHB
AL390957.1
AL136531.2
AC080162.1
ESPN
FBN3
AC244394.1
AL078600.1
AC022540.1
MIR1281
NGB
AC124283.2
BANF2
TDRD1
AC040904.1
RPL29P30
APOA2
AC004687.1
COX6B1P5
LINC01058
AC025043.1
RN7SL608P
MIR544B
AC106796.1
MRPL32P2
RN7SKP198
BGLAP
IMMP1LP1
CYP26C1
RNU6ATAC9P
AC233280.1
AC015908.3
AC004765.1
AP001784.1
OR10J6P
RPL7P13
RPS4XP2
SYNE4
MIR23B
LINC02863
AL590723.1
AC020910.4
ALG1L3P
AC104339.1
AL355490.1
PTGDR2
RPL35AP32
VWCE
AC117383.1
TSGA10IP
VDAC1P2
AC009271.1
AL353588.1
MIR4645
AC018371.2
ARMC2-AS1
AC016396.1
AC009570.1
SERTAD4
AC113361.1
LINC00315
SUMO1P3
AC108134.4
AC073912.2
LINC00634
AC108134.1
TMEM89
AC132938.6
AL391832.4
MIR4292
AC087645.2
HMGA1P3
WLS
AL512430.3
RN7SL236P
FTLP12
AL450384.1
EFNB3
MDP1
AL359198.1
U47924.2
GYPE
AL139132.1
RNU4-23P
AL133330.1
SERPINA12
ALG1L5P
AL606489.2
NKAIN4
AC106881.1
FAM133FP
TMEM155
CCDC110
RNF157
TGM3
Z96811.1
SCD5
PCDHGC4
MAST1
TRGV3
DNM1P35
PROM2
FLRT2
AC064869.1
PRSS22
AL121990.1
AC131649.2
RPL18P13
LINC01624
PSME2P3
PPIAP58
AL451074.3
YWHAQP6
AL031864.1
LINC02811
AC091053.2
AC009163.4
AL589794.2
AC092625.1
SCARNA7
AP006248.2
RPL23AP42
GAPDHP28
AL353768.1
AC015908.1
AC092803.4
RN7SL48P
AC010240.3
AC102945.1
ZNF80
CD7
AC116348.1
AL078582.2
LINC00640
NDUFB1P1
AL022345.3
AC007130.1
AC241585.2
AL136115.2
APOA1
RN7SL132P
FAM153A
AL139021.2
CALML3-AS1
SLC7A1
AC078922.1
RN7SL388P
AC009159.2
AC096708.2
AC121757.2
AC007608.4
MIR1273C
MYG1
AL158050.1
AC093484.4
AC006511.5
GPR15
MIR497HG
AC093281.2
TMED11P
AL135998.1
SNORA22
PIGAP1
IGLL4P
AC004837.4
AC131009.2
AC113143.2
SRARP
AL158211.3
RNU4-62P
RNA5SP108
AP003170.3
RN7SL614P
MGAT3-AS1
RPL23AP48
AC106818.2
AL355877.1
KRT18P64
LINC01630
ATP6V0CP4
HMGB1P3
AC011767.1
CTTNBP2
AP003068.4
PTGDS
AL355102.5
AC079597.1
MLNR
RNU6-1209P
FAM187B2P
LINC01681
RNA5SP323
AC021066.2
DNAJC19P5
ANKRD20A19P
DNAH5
LINC02157
SLC6A7
AC006205.2
SNORA38
AC007834.2
AP003032.1
AL589674.1
AC112191.2
AL513218.1
AC027338.1
AC018445.5
PPIAP21
AL049552.1
RN7SKP44
AC106875.1
AC114730.3
SLC1A1
AC011444.1
RN7SL704P
AC010642.1
KRT18P35
AC073349.4
LRP4-AS1
LINC02225
Z98884.1
AL158071.3
LINC00858
CETN4P
AC011511.5
OR7E94P
RNU7-59P
IGLV3-17
LRRC37A13P
TRAV27
AC100812.1
AC021074.1
AC008592.3
AL117327.1
RNU4ATAC
AC127526.5
RNU7-75P
MTCO2P2
TEX46
AC022211.3
LINC01194
RNU6-1121P
RHCG
AL049779.4
CYP2D7
AL390195.1
RN7SKP275
TREH
RPL17P33
AC108477.1
AP003555.2
AC009474.1
LINC02026
AC069243.1
AC083798.1
AL645608.1
AC093752.2
AC090617.9
RPL35AP5
MARCKSL1P1
AL359095.1
TGFA
AC233280.36
LINC02008
GABRA3
VXN
SAMD12-AS1
TLR10
ADORA2A-AS1
AL109806.1
ELOCP21
CDHR5
AC127024.2
ERCC8-AS1
ADGRB3
GRID1-AS1
AC090425.2
LINC02413
SINHCAFP2
IL4
RNA5SP118
TEX43
SFTPC
RPL30P2
AC126323.4
RNU6-216P
AC058791.1
MIR583HG
PPIAP34
AC138932.4
AC012618.2
UBE2SP1
FAM87B
AC079777.1
AL353743.4
AL596275.1
AC090013.1
AC092153.1
AL356481.3
GALNT5
RN7SL15P
TC2N
TRARG1
RPL13P2
F2RL2
PTGER1
ZNF649-AS1
GAPDHP73
LINC01783
AC011611.5
AP003059.1
C1QTNF9
HNRNPH1P1
AC068888.2
AC027117.2
TUBB3
ALKAL1
ABHD17AP4
AC005803.1
ASAP1-IT2
Z82173.1
MIR6819
BSND
CD44-AS1
HDAC11-AS1
RPS27P25
AC099521.2
GRIN1
RNU6-341P
AC015660.2
MIR3186
CSAG4
HORMAD1
AL161443.1
TRAPPC13P1
PHBP11
AC020913.3
GAPDHP67
MAFA
KCNV2
AC064807.2
PNCK
MIR4312
AL157871.5
TRBV7-3
AC055811.2
AC068544.2
SLCO5A1
AC100793.4
AC060765.2
GOLGA8T
MEF2B
AL138760.1
LINC01136
SLC9C2
AC005363.2
LINC01506
NBPF2P
PAGE5
KLRK1
SFTPB
PITPNM3
MIR3149
COL10A1
MAP9
RNY4P34
TMEM26-AS1
ERVW-1
AC120349.3
RPS26P34
LDLRAD2
AC069277.1
NFE2
LINC00538
SULF1
AL592146.2
ZNF860
AC126283.1
SLC39A5
AL157904.1
AL445933.1
AC126323.3
AC244250.1
MAGEA6
AC107032.3
AC091175.1
RPL32P1
TAX1BP3
AL591002.1
RPL21P4
MIR4685
LINC02528
AC011939.2
LINC01419
TRAV12-2
SBK3
AC006001.1
AC017099.2
AC104088.1
AC135050.4
MTUS2
AC234778.1
AP005900.1
AL122020.2
LINC02642
RNU6-623P
RNU6-611P
AC004554.1
RN7SL444P
AC004083.1
AL356299.2
AC004884.2
AC005670.1
RPS20P10
AC116362.1
KLHDC7B-DT
AC084866.1
CTD-2350J17.1
AGAP1-IT1
CNEP1R1P1
AC130343.3
AC002064.1
RPL21P23
AL355388.2
AC130651.1
AC117834.1
AL451139.1
AC018695.6
RNU6-875P
AC098827.1
AC024270.1
AC011498.4
EEF1A1P2
SSX3
AC092835.1
RPL15P2
RNF17
ELF2P1
NCMAP-DT
AL031768.1
CFTR
DLX2-DT
CACNB4
MIR320C1
AC026904.1
AC019206.1
AL136368.1
AC074250.1
AGBL5-AS1
HNRNPA1P36
PABPC5
AL358334.3
SLAMF9
AC092957.1
MSH2-OT1
AC018635.2
WNT6
AC239800.2
AC004884.1
RNU4-24P
AC008497.1
AC090945.1
AC079776.1
AC087385.2
TRAV21
UQCRBP3
AC008481.1
LINC01635
C19orf81
TAAR1
AC018755.3
AL122001.1
ELOBP1
AC125494.1
AC087468.1
RNY1P4
AC105339.5
CACNA1G-AS1
RPA4
RPSAP46
C5orf60
BX649632.1
AC096861.2
AL683887.1
VN1R48P
AC136469.2
AC023503.1
AL096870.12
AL139423.2
UGT2B26P
AC013270.1
AC005757.1
GPR63
CXADRP3
AC117386.2
TRGV2
AP005902.2
AL133517.1
TRAV12-3
RPL30P4
DUXAP1
AC024267.3
AC090877.2
STEAP3-AS1
TSSK1A
TFF3
RPS10P28
LINC02323
CASP1P2
AC243654.2
MTCO1P2
ROPN1B
AC104458.1
MYCNOS
IL17REL
MCOLN2
ALG1L
RNU6-748P
PNMA2
AC116667.2
NAT8
AC009927.1
LINC02327
IATPR
AC016027.5
AC145676.1
