# Supplementary material for: Hepatitis B-related hepatocellular carcinoma: classification and prognostic model based on programmed cell death genes
Source: Front Immunol. 2024 May 10;15:1411161. doi: 10.3389/fimmu.2024.1411161 (PMC11116790; doi:10.3389/fimmu.2024.1411161)
Supplement: Supplementary file 2 [file DataSheet_2.zip › original data 4-6/4-cluster diff/cluster3-GO.txt]

ONTOLOGY	ID	Description	GeneRatio	BgRatio	pvalue	p.adjust	qvalue	geneID	Count
BP	GO:0009206	purine ribonucleoside triphosphate biosynthetic process	17/847	117/18903	1.78821792060525e-05	0.0345527050584582	0.0342211263657088	ANTKMT/NDUFA11/NDUFB8/NDUFA3/UQCC3/NDUFS7/NDUFA9/ATP5F1D/ATP5PO/ATP5ME/NDUFB9/NME1/SDHA/ATP5F1EP2/NME2P1/NME9/IL4	17
BP	GO:0009145	purine nucleoside triphosphate biosynthetic process	17/847	118/18903	2.00352063421777e-05	0.0345527050584582	0.0342211263657088	ANTKMT/NDUFA11/NDUFB8/NDUFA3/UQCC3/NDUFS7/NDUFA9/ATP5F1D/ATP5PO/ATP5ME/NDUFB9/NME1/SDHA/ATP5F1EP2/NME2P1/NME9/IL4	17
BP	GO:0007156	homophilic cell adhesion via plasma membrane adhesion molecules	21/847	170/18903	2.50383676732217e-05	0.0345527050584582	0.0342211263657088	ITGB1/PCDHGC3/PCDHGB7/DCHS1/CDH13/PCDHGA12/PCDH18/CDH15/PCDHGA11/PCDHGB3/CDH9/PCDHAC2/PCDHGB2/PCDHGA9/HMCN1/CDH17/FAT4/CDH11/CADM2/PCDHGC4/CDHR5	21
BP	GO:0009201	ribonucleoside triphosphate biosynthetic process	17/847	123/18903	3.46510345829424e-05	0.0345527050584582	0.0342211263657088	ANTKMT/NDUFA11/NDUFB8/NDUFA3/UQCC3/NDUFS7/NDUFA9/ATP5F1D/ATP5PO/ATP5ME/NDUFB9/NME1/SDHA/ATP5F1EP2/NME2P1/NME9/IL4	17
BP	GO:0042776	proton motive force-driven mitochondrial ATP synthesis	12/847	67/18903	3.74108976380015e-05	0.0345527050584582	0.0342211263657088	ANTKMT/NDUFA11/NDUFB8/NDUFA3/NDUFS7/NDUFA9/ATP5F1D/ATP5PO/ATP5ME/NDUFB9/SDHA/ATP5F1EP2	12
CC	GO:0042101	T cell receptor complex	23/900	147/19869	1.97098948488707e-07	0.000113528994329495	0.000107263322493328	TRGV5/TRGV8/TRAV9-2/TRAV2/TRBJ1-6/TRBV12-4/TRAV12-1/TRAV24/TRAV8-3/TRAV8-4/TRBV18/TRBJ2-7/TRAV26-1/TRAV23DV6/TRBV6-1/TRBV5-4/TRGV3/TRAV27/TRBV7-3/TRAV12-2/TRAV21/TRGV2/TRAV12-3	23
CC	GO:0098802	plasma membrane signaling receptor complex	34/900	319/19869	3.51419010832865e-06	0.00101208675119865	0.000956229624213638	ITGB1/ITGA4/TLR1/ITGAV/TLR6/ITGA2/OSMR/TRGV5/TRGV8/CHRNA6/ITGB7/TRAV9-2/TRAV2/TRBJ1-6/TRBV12-4/TRAV12-1/TRAV24/TRAV8-3/TRAV8-4/TRBV18/TRBJ2-7/TRAV26-1/IL18R1/TRAV23DV6/TRBV6-1/TRBV5-4/TRGV3/TRAV27/GRIN1/TRBV7-3/TRAV12-2/TRAV21/TRGV2/TRAV12-3	34
CC	GO:0062023	collagen-containing extracellular matrix	37/900	433/19869	0.000171456403177137	0.0156773486521616	0.0148121148632448	HSPG2/NID2/IMPG1/CDON/CDH13/COL4A1/APOE/SNORC/THBS2/FBN1/TGM4/COL6A3/COL12A1/LTBP1/THBS1/CHADL/ITIH4/KAZALD1/RARRES2/COL3A1/MXRA5/TGFB2/ANG/THSD4/TNXB/HMCN1/SFRP1/LAMC2/VCAN/VWA2/FBN2/ENTPD2/COL1A2/FBN3/APOA1/COL10A1/SULF1	37
CC	GO:0001527	microfibril	5/900	13/19869	0.000178998441171267	0.0156773486521616	0.0148121148632448	FBN1/LTBP1/THSD4/FBN2/FBN3	5
CC	GO:0042627	chylomicron	5/900	13/19869	0.000178998441171267	0.0156773486521616	0.0148121148632448	APOE/APOC1/APOC2/APOA2/APOA1	5
CC	GO:0034361	very-low-density lipoprotein particle	6/900	20/19869	0.000190523334314464	0.0156773486521616	0.0148121148632448	APOE/APOC1/APOC2/APOM/APOA2/APOA1	6
CC	GO:0034385	triglyceride-rich plasma lipoprotein particle	6/900	20/19869	0.000190523334314464	0.0156773486521616	0.0148121148632448	APOE/APOC1/APOC2/APOM/APOA2/APOA1	6
MF	GO:0005201	extracellular matrix structural constituent	23/824	173/18432	2.89128068447981e-06	0.00245180602043888	0.00235867634786511	HSPG2/NID2/IMPG1/COL4A1/THBS2/FBN1/COL6A3/COL12A1/LTBP1/THBS1/CHADL/COL3A1/MXRA5/THSD4/TNXB/HMCN1/LAMC2/VCAN/ANOS1/FBN2/COL1A2/FBN3/COL10A1	23
MF	GO:0042605	peptide antigen binding	9/824	37/18432	2.74448898816587e-05	0.0116366333098233	0.0111946261359397	TAP1/HLA-DRA/HLA-DPA1/TRAV12-1/TRAV8-4/TRAV23DV6/TRGV3/TRAV12-2/TRAV12-3	9
