# Supplementary material for: Hepatitis B-related hepatocellular carcinoma: classification and prognostic model based on programmed cell death genes
Source: Front Immunol. 2024 May 10;15:1411161. doi: 10.3389/fimmu.2024.1411161 (PMC11116790; doi:10.3389/fimmu.2024.1411161)
Supplement: Supplementary file 2 [file DataSheet_2.zip › original data 4-6/4-cluster diff/diff All-cluster1.xls]

logFC	AveExpr	t	P.Value	adj.P.Val	B
SIRT6	-0.767741307547159	2.45043666104485	-8.99905989402997	1.637801208641e-15	7.38424568566164e-11	24.6297142932001
RAPH1	1.63204919699021	-1.64375616310698	8.92624299853576	2.48514839573313e-15	7.38424568566164e-11	24.2305698120271
UBE2I	-0.694355952240387	1.60841107852078	-8.8003711072527	5.09957913764953e-15	8.19750500430829e-11	23.5424527884689
FYTTD1P1	4.03724676808515	-1.64016907128151	8.75827205405186	6.48180050237075e-15	8.19750500430829e-11	23.3128508382615
DHTKD1	1.41642711281251	4.4128923581915	8.72566976806653	7.80316738889899e-15	8.19750500430829e-11	23.1352373338099
LSM7	-0.918442359566957	4.01408911170786	-8.71531365646593	8.27654601878771e-15	8.19750500430829e-11	23.0788544796393
MFSD5	-0.679702386261718	3.33938444791137	-8.6810097359123	1.00581403921181e-14	8.53893012974864e-11	22.8922158699171
AC020937.1	3.77401992929774	-5.79193659996286	8.56711389562821	1.91860094377013e-14	1.25629523708618e-10	22.2739619231629
PI4K2B	1.0154115286932	3.41911720650585	8.56458847611077	1.9462198254145e-14	1.25629523708618e-10	22.2602787578237
VWA8	1.13134828002346	1.73510781919163	8.54997192811526	2.11401423105016e-14	1.25629523708618e-10	22.1811058675474
HSD17B4	1.12224692974964	4.61475349613773	8.49614151371859	2.86570463200362e-14	1.54818390150981e-10	21.8898538783489
CD302	1.65193692408253	0.855516572222245	8.43976052192457	3.93875108041738e-14	1.9505680037997e-10	21.5853681161496
EHBP1	0.959040337210651	2.15841245984131	8.42421598056366	4.29926182987122e-14	1.96532486741351e-10	21.5015236827896
C4orf48	-2.12831302632685	0.930408694176466	-8.37331292158765	5.7253483742943e-14	2.28017425853537e-10	21.2272822837267
MMUT	1.13896111798273	4.61795846260587	8.36123224268662	6.12765617542236e-14	2.28017425853537e-10	21.1622703151761
MCCC2	0.864242608847097	4.25127151798867	8.36090044903146	6.13909302784355e-14	2.28017425853537e-10	21.1604851720321
IQGAP2	1.27912895202036	3.98094450758307	8.30882784754536	8.22394498192809e-14	2.8748492849473e-10	20.8805867758377
NEDD4	1.47012130879684	1.90177622126246	8.26169879475231	1.07100805275673e-13	3.53593308617636e-10	20.6277248279188
RABL6	-0.940987911429189	1.5152281192724	-8.16823894171055	1.80581000774421e-13	5.39388188203825e-10	20.127626097037
RPLP2	-0.995382494645347	8.20689623646928	-8.16729984576615	1.81529671093552e-13	5.39388188203825e-10	20.1226102903658
AL109933.5	2.96819852845772	-2.89816729740342	8.15338030930241	1.96185477719697e-13	5.55176875449926e-10	20.0482865473369
ARPC4	-0.707649716180805	4.25130324747498	-8.12739682601443	2.26757056037951e-13	6.12522344053059e-10	19.9096575301902
MPDZ	1.61051019064311	1.66408373945378	8.08202214752499	2.91901025660378e-13	7.54208793561708e-10	19.6679204755444
TSSC4	-0.642993142372947	3.54837600816399	-7.96699968897668	5.52514083791159e-13	1.36809393572738e-09	19.0571732240117
TTPA	2.52495780464053	3.59167985796923	7.92239636970853	7.07031047430433e-13	1.65532355743501e-09	18.8211496309228
SLC25A15	1.74998616934719	3.75654904917217	7.91804620652363	7.24223206510683e-13	1.65532355743501e-09	18.7981550649171
GFM2	0.88196058240161	2.55906005141564	7.89362906656224	8.28706363444574e-13	1.73198896026353e-09	18.6691709834348
ACADSB	1.6485347430521	4.68801891248214	7.89063534750619	8.42504735512685e-13	1.73198896026353e-09	18.6533662987397
AC093797.1	2.95909107003971	-3.16631808472657	7.89005633435565	8.45199654157913e-13	1.73198896026353e-09	18.6503097710172
SEC24A	0.890955771401286	2.79794816740733	7.87724463569672	9.07066678218734e-13	1.7963284832203e-09	18.5826990492591
SMIM14	1.16190224622521	4.54712243438792	7.87134393722769	9.3705189526359e-13	1.7963284832203e-09	18.5515726703552
CLPX	0.700520064399254	3.44238640370431	7.86005713030879	9.97172803236385e-13	1.85184338056027e-09	18.4920576188936
PNKP	-0.64030907631389	2.51942738627822	-7.84982450449881	1.05497713062396e-12	1.89982199823e-09	18.438127699965
BCL7C	-0.813231055564608	1.55537091071143	-7.83067120872546	1.17225044701525e-12	2.04892139161103e-09	18.3372503846878
SEC24AP1	3.39661963262351	-5.90230435236828	7.79984662104977	1.38870359624459e-12	2.34609003157147e-09	18.17508989125
RNA5SP46	5.02041877050489	-6.03890933795562	7.79563197858971	1.42122673425502e-12	2.34609003157147e-09	18.1529358206284
NRIP1	1.39702155699232	1.27133067598867	7.77969332830172	1.55119575691217e-12	2.49143000664917e-09	18.0691947210576
ARL2	-1.20233384885317	2.6906896380251	-7.77472708489538	1.59405076569877e-12	2.49288565403107e-09	18.0431151190212
DMGDH	2.47839296876726	3.21227486499664	7.76173915771256	1.7117569419208e-12	2.60832255865455e-09	17.9749396756976
EHHADH	2.0935098751467	4.59982019383777	7.75610373469776	1.7654728785122e-12	2.62291891878361e-09	17.9453716552407
PJA2	0.733270732808449	4.06243278634098	7.7490402297787	1.83516682323654e-12	2.65996240986531e-09	17.9083219890294
PCYOX1	0.848701694410172	4.59751039906995	7.73437639009345	1.98867922613943e-12	2.76240705186099e-09	17.8314469136655
DYNLRB1	-1.17060357291435	1.45540361513553	-7.73344820798838	1.99881372490656e-12	2.76240705186099e-09	17.8265827501409
FAN1	0.914105814134589	-0.314415827289167	7.72910654805767	2.04690287432738e-12	2.76457493437848e-09	17.8038330553892
SUCLG2	0.970714157409369	5.23091503645381	7.71973923788934	2.15459907457785e-12	2.84536353788751e-09	17.754765914243
SLC35D1	1.12790978855172	3.40451279177043	7.70271239421487	2.36493775948773e-12	3.05524252680603e-09	17.6656343187322
R3HDM4	-0.66431821537878	4.00880460614971	-7.69050817872219	2.5281041882782e-12	3.16983101397063e-09	17.6017936516518
ELL2	1.15687632670748	3.64727914286603	7.68819140712755	2.56031582732748e-12	3.16983101397063e-09	17.5896788565912
PPP1R14B	-0.985558308267025	4.76637287395934	-7.65849507827479	3.01106375541618e-12	3.6518058325126e-09	17.4345143316702
JMJD1C	0.79090262754339	1.66637484809554	7.643464828953	3.26833416105673e-12	3.80945943743792e-09	17.356067927264
ISY1	-0.745848961916973	1.34833846048781	-7.64341277512126	3.26926197367079e-12	3.80945943743792e-09	17.3557963485672
PPP1R14BP3	-1.05766599560596	4.08909942607293	-7.63735604500606	3.37901914503449e-12	3.86163405253778e-09	17.3242016181887
SLC25A13	0.993615184078588	4.74957509806902	7.61793126804667	3.75625730268752e-12	4.21175665522286e-09	17.2229379158487
HRAS	-0.851930281448819	3.51220355990052	-7.6115185101571	3.88973622492762e-12	4.28065471553285e-09	17.189529282052
THOC6	-0.633234845765613	3.20249340346612	-7.60018280106354	4.13728041592721e-12	4.4702938777692e-09	17.1305001318953
LARP4	0.680971522526849	3.17399262101369	7.5703373938899	4.86619948971373e-12	5.16399351920032e-09	16.9752480527652
ACOX1	1.05167777275574	4.47191471301773	7.56139895761636	5.10829598606833e-12	5.26574318315491e-09	16.9287979112242
BCKDHB	1.14682750124636	2.48017264867421	7.56028474563201	5.13929871309312e-12	5.26574318315491e-09	16.9230092239886
TRPM7	1.00163960480805	1.32920348371624	7.54560740260565	5.56552029124263e-12	5.60579956521484e-09	16.8467870697167
TFPT	-0.773555799676156	2.69988316427822	-7.53956742319189	5.75092341443357e-12	5.69600209582572e-09	16.8154373020079
RALY	-0.632034554829011	3.89918554719541	-7.53477272674375	5.9024466054706e-12	5.74904049700224e-09	16.7905580857048
CRYZL2P-SEC16B	2.66493191366838	-4.2552307178439	7.53181275880681	5.99795565675768e-12	5.74904049700224e-09	16.7752022247442
CHD4	-0.859614984471837	1.03334145424305	-7.52162269947162	6.33861494866354e-12	5.9791249294322e-09	16.7223560478661
TRIM11	-0.71709283446036	0.967016190781481	-7.51503503577879	6.56897305592516e-12	6.0995994030385e-09	16.6882072067312
PAFAH1B3	-1.69026969857339	2.66570175054229	-7.5116837703766	6.68932330769448e-12	6.11579101855938e-09	16.6708396339562
NADK2-AS1	3.38654452666229	-2.69775351116844	7.44871891493599	9.40305375257947e-12	8.4665950811294e-09	16.3451090158266
CYTH2	-0.63152693074203	1.98241834546185	-7.42845489655897	1.0489619267247e-11	9.30397916708493e-09	16.2405148596283
HIBADH	1.10178329852505	5.25721122560106	7.4035622347998	1.19957742077343e-11	1.04834246153386e-08	16.1121889525652
ELL2P1	2.62856359623181	-5.08555491235762	7.40001830167893	1.22269345924826e-11	1.05305803192386e-08	16.0939337417678
ITPR2	1.38351839768078	2.58114085183715	7.39438460418446	1.26035135938119e-11	1.06998428905637e-08	16.0649213136181
BAX	-0.727901119697301	4.29982184617499	-7.38732277085882	1.30918084647568e-11	1.09578436850014e-08	16.0285671273218
SLCO2B1	1.6745020812559	3.80543715113679	7.38058372409517	1.35752309928597e-11	1.10891125955597e-08	15.9938880109362
CERS5	-0.590686462465839	1.47198801178963	-7.37994655530324	1.36218422514322e-11	1.10891125955597e-08	15.9906098189005
NXT1	-0.693410789712086	3.30961844117121	-7.35799316234946	1.53283060089931e-11	1.22966867717035e-08	15.8777327102659
DDI2	0.849507397970618	2.09374605078303	7.35158844038489	1.58648805352684e-11	1.22966867717035e-08	15.8448280803732
ALDH6A1	1.71107070844944	4.10720211942943	7.35126010955547	1.58928828786342e-11	1.22966867717035e-08	15.8431415834076
CAT	1.234318397284	6.25411646336028	7.35079181132083	1.59329072882894e-11	1.22966867717035e-08	15.8407361872573
SEPSECS	1.00276121476797	2.22857613417111	7.34074323327282	1.68161840530781e-11	1.28119919195163e-08	15.7891374572332
EBLN2	1.85780245408249	-2.89579596332892	7.33366608819046	1.74671876726428e-11	1.31395260990145e-08	15.7528145340335
USF3	0.785738512864416	0.878739728974251	7.32712271275725	1.80912543173193e-11	1.33679673822649e-08	15.7192442041312
LYSMD3	0.740620593220652	2.35626347257973	7.32579281587832	1.82207642647864e-11	1.33679673822649e-08	15.7124227982902
ITCH	0.66661781035583	2.40645068183958	7.31568863663537	1.92351771516483e-11	1.39401082023293e-08	15.6606126874703
SNRPA	-0.686512672369695	3.98906990695715	-7.3070529566772	2.01463161732677e-11	1.44245196533588e-08	15.6163563053617
PAXX	-0.869275967029112	4.1288556848233	-7.30316666191664	2.05701664093754e-11	1.45526580858327e-08	15.5964469047056
RAPGEF2	0.939762269432874	1.28574513782232	7.29937033983909	2.09927210734315e-11	1.46768757085978e-08	15.5770027525092
ABAT	2.00764012498022	3.96279699736662	7.28462645202337	2.27168392518146e-11	1.56976000722975e-08	15.5015275259994
AC027763.1	3.44082455535883	-5.22276280395834	7.27970921415443	2.33224438937779e-11	1.59308376238568e-08	15.4763701621248
ZNF770	1.84246106101676	0.917806722340691	7.27658715548866	2.37152180986113e-11	1.6015048476661e-08	15.4604009660253
ENTPD5	1.63385826204432	3.59982795924347	7.27344951559601	2.41165456622726e-11	1.61030781918188e-08	15.4443550093936
ROMO1	-0.772841455164082	6.45761854750779	-7.26830349960593	2.47893568555832e-11	1.63684123317416e-08	15.4180445574309
RPL36	-0.817125773237471	6.83818455163894	-7.26299609749621	2.55027227846428e-11	1.66543989771755e-08	15.3909172935544
OAZ1	-0.736474278996664	6.34312902786874	-7.25377845599215	2.67902504181305e-11	1.73050457782417e-08	15.3438240862614
YDJC	-0.792584000520119	2.95588317456273	-7.25128370501305	2.71496417617854e-11	1.73486210857809e-08	15.3310827291338
TIAF1	1.04174051480081	-1.67793554841988	7.24795773398478	2.76362061065764e-11	1.74716683010162e-08	15.3140990307291
CFL1	-0.644268935483788	6.05585055096393	-7.23831704013733	2.90958444233323e-11	1.82008289110039e-08	15.2648888011074
G6PC3	-0.831851971065567	2.39973712384628	-7.23279164976111	2.99665243108723e-11	1.83394563706102e-08	15.2366975348779
DBH	2.04304630668655	-0.371175371070027	7.23028283126678	3.03703199079177e-11	1.83394563706102e-08	15.2239002731139
MEGF9	0.927380203233004	2.91965272570894	7.22884347562801	3.06044099459161e-11	1.83394563706102e-08	15.2165591104457
FBXW11P1	2.40161240954161	-2.8621285872068	7.22792369040003	3.0754933316929e-11	1.83394563706102e-08	15.2118682487943
AC093525.9	2.49619169602428	-7.34482647075891	7.22728140213686	3.08604781843442e-11	1.83394563706102e-08	15.2085927612653
TBC1D10B	-0.581699748319205	1.9903637955833	-7.20411372290955	3.49167515610346e-11	2.03585550154262e-08	15.0905283125836
FNDC3A	0.975067007471043	2.93080947436129	7.20397129685598	3.49432515788021e-11	2.03585550154262e-08	15.0898030051248
NT5C	-0.86139979686264	2.68744845650163	-7.18815190241117	3.80138849763987e-11	2.19325353640043e-08	15.0092812205092
HAGHL	-1.80379988122099	-2.15853038987648	-7.18420352522691	3.8821005322391e-11	2.21489577015632e-08	14.9891957320513
GCLC	0.979578033495355	3.16675304246931	7.18269221724886	3.91344095893135e-11	2.21489577015632e-08	14.9815089460662
CTH	2.22473710731089	3.32239791268156	7.17027913087559	4.18050381834312e-11	2.34372453219506e-08	14.918400474458
RHOG	-0.630927810556081	4.40195941446434	-7.16405866671057	4.3210356533969e-11	2.39987089508801e-08	14.8867934323914
ZKSCAN1	0.84188710038144	3.43101608876334	7.15524974084124	4.52807125288048e-11	2.49157120689748e-08	14.8420546449975
C16orf70	1.00875934439554	2.03098785012419	7.15005377674048	4.65475989516877e-11	2.53778363568986e-08	14.8156767159975
UBXN1	-0.516876436830548	4.81736309332232	-7.14694103060745	4.73232752436565e-11	2.55661843445889e-08	14.7998785294598
MTND4P20	3.0832336018183	1.74273510452585	7.14019886925638	4.90474731768989e-11	2.62589566530051e-08	14.7656702889369
UBE4A	1.22114462070698	1.36309799086194	7.12745745828711	5.24772171285456e-11	2.784431769909e-08	14.7010621128426
HBP1	0.986960895286848	1.9092664643541	7.1186702028494	5.49796828903097e-11	2.89139611957738e-08	14.6565341326396
MRPL52	-0.718745749414312	3.44170842837257	-7.1089126524075	5.78968814003449e-11	3.01810348331429e-08	14.6071179129081
ELOB	-0.64536351561939	6.7659630094727	-7.09604803194291	6.19780101459477e-11	3.16077203482042e-08	14.5420123369192
SLC30A1	1.15489385604043	3.92327823951074	7.09601357937771	6.19893128657688e-11	3.16077203482042e-08	14.54183804916
UBR3	0.647037443669728	2.01389941733225	7.0937100959056	6.27496485508224e-11	3.16077203482042e-08	14.5301861026466
PPARA	1.13603435624478	2.56329118789496	7.0936752540708	6.27612196659446e-11	3.16077203482042e-08	14.5300098715912
RNF123	0.941396732458789	1.95435125054945	7.08763850923439	6.47982226942109e-11	3.21970609240575e-08	14.4994816730975
ZRANB1	1.18952784055415	0.830721616185058	7.08700711556946	6.50150152436923e-11	3.21970609240575e-08	14.4962893469016
DMD	1.21443318669478	0.466323110149242	7.07712546851691	6.85028594844720e-11	3.35122607796927e-08	14.4463443369828
FAM214A	0.796662835712112	1.13481365840003	7.07612607968963	6.88657408209871e-11	3.35122607796927e-08	14.4412948450057
NUDT1	-1.04351626139827	2.05295392687115	-7.07476626623103	6.93625469214701e-11	3.35122607796927e-08	14.4344247925779
AC009812.3	2.00325364005941	-3.9603347895863	7.07253007432391	7.01872511893426e-11	3.36372401324924e-08	14.4231283877153
PAH	2.63438792587399	5.70129630353121	7.06857496812463	7.16696875441729e-11	3.40729161735005e-08	14.4031525983174
TTC37	0.716458071675835	2.35920597184204	7.06537308666358	7.28924378702825e-11	3.43791976612482e-08	14.3869847497257
SLC31A1	0.804867531641115	4.27706902958421	7.05599523095297	7.65935892132014e-11	3.56229885976147e-08	14.3396503946115
RPS9	-0.62203696674904	6.93023258229144	-7.05529210934961	7.68784592111918e-11	3.56229885976147e-08	14.3361025579866
SSNA1	-0.673147042401315	5.18076671083772	-7.05418799324637	7.73279069966901e-11	3.56229885976147e-08	14.3305316905257
ETFDH	1.08886348476128	3.26985806355626	7.04467642093278	8.13088588072576e-11	3.69973089131928e-08	14.2825569306375
OIT3	1.71592978013576	1.91479269934367	7.04410045998803	8.15563206560697e-11	3.69973089131928e-08	14.2796528206105
AC131649.2	2.16154861565655	-5.10116937965341	7.03956682802472	8.35303636044743e-11	3.76057493782053e-08	14.2567970951678
TMSB10	-1.65082554041903	9.54015271450267	-7.03146395769595	8.71768487068335e-11	3.89523202112857e-08	14.2159641184175
WASHC4	0.588919646845031	2.44926185880632	7.01960654381424	9.27982250254563e-11	4.11546277506552e-08	14.1562492775465
GOLGA4	0.705126940868171	2.93028090894012	7.00596939074489	9.97072687790128e-11	4.3868179855484e-08	14.0876282882521
UBALD2	-0.86382588834788	4.42979360264707	-7.00466664422474	1.00393296992038e-10	4.3868179855484e-08	14.0810761655683
UBE2M	-0.619248132648981	5.00689230097128	-6.99424711274392	1.06050711475488e-10	4.60020119040426e-08	14.0286915125726
MYL6B	-0.980979265761316	2.40061613320527	-6.97919650799136	1.14782874910853e-10	4.92977829972467e-08	13.9530870577854
TSEN54	-0.658091449957041	2.95599098285065	-6.97832830596626	1.15307719329889e-10	4.92977829972467e-08	13.9487280575594
CALD1	0.727372173530775	4.67000603627561	6.97568386660572	1.1692098569701e-10	4.96304529786872e-08	13.9354526021868
PAXIP1-AS2	1.06625545466978	-0.828678359509446	6.96536942134614	1.23429323627772e-10	5.20215206753729e-08	13.8836947966107
PRR36	-2.2019274228075	-2.21851532171722	-6.96351020973646	1.2463996835537e-10	5.21618267567222e-08	13.8743690444
POLA2	-0.936379487281459	-0.458801312250065	-6.95260578794542	1.31980330953404e-10	5.4847518374601e-08	13.8196959387439
SLC52A2	-1.08461059424501	2.63046902292198	-6.95062693999329	1.33357451632539e-10	5.50349533206034e-08	13.8097785467626
SLC39A14	1.15249378607369	5.30815198479015	6.9489848868997	1.3451095875751e-10	5.5043282725527e-08	13.8015500621512
RPS19	-0.88408896205089	7.40427407846235	-6.94796818887272	1.3523010210724e-10	5.5043282725527e-08	13.7964557429171
WWC2	1.08332253184501	0.902052716172998	6.94216366972046	1.39409158741659e-10	5.60837904154392e-08	13.7673779413849
MYO1B	1.05064560400066	4.35284388016826	6.94042018919776	1.40689137366325e-10	5.60837904154392e-08	13.7586461590284
AL354733.3	3.23866926627577	-4.61692312923808	6.9399247672569	1.41054965332407e-10	5.60837904154392e-08	13.7561651490008
SMG9	-0.721355538581073	1.51351726877649	-6.93889904884842	1.41815362405914e-10	5.60837904154392e-08	13.751028743174
MZT2A	-0.884696251470102	2.89206372090192	-6.93797329275564	1.42505129869105e-10	5.60837904154392e-08	13.7463932131973
PSD3	1.40137995732688	0.537291578213705	6.93540574185214	1.44435563555502e-10	5.64695541803476e-08	13.733538243074
PIK3R4	0.647841235900472	2.29716335694956	6.93169265805965	1.47273045519348e-10	5.72025835037796e-08	13.7149518409719
SAMD1	-0.682658771195313	3.84061124825164	-6.92719219735749	1.50786122585319e-10	5.81867980966087e-08	13.6924303149454
RNU6-1189P	4.74667980184644	-1.62127174603256	6.92056084765381	1.56113925421869e-10	5.98540790067447e-08	13.6592576641928
SEC23A	0.749871753482461	2.94145220591978	6.91457775216005	1.61080214226836e-10	6.13622685311422e-08	13.6293405628094
INAFM1	-0.901737401892951	3.05486347036502	-6.91075915177924	1.64331097262926e-10	6.22019370512351e-08	13.6102528456735
TRAPPC11	0.601999597034525	1.85052361635756	6.90628899379099	1.68219065948904e-10	6.32705976718071e-08	13.5879145094683
ATL2	0.528750249356953	3.2235325206171	6.90415856972631	1.70103854617129e-10	6.35771180398246e-08	13.5772707056754
MIR1244-2	-0.987035073818687	4.18567884191817	-6.90229228411294	1.71772087224668e-10	6.36573084260491e-08	13.5679478272646
USO1	0.759570118696295	3.92661041112792	6.90054423660834	1.7334927911804e-10	6.36573084260491e-08	13.5592166692556
FAM89B	-0.895639250612075	0.484600744540888	-6.90034277864125	1.73531962996953e-10	6.36573084260491e-08	13.5582104924464
PHF8	0.859605245703221	1.93467754463465	6.89079741870383	1.82409201369233e-10	6.61626301140786e-08	13.5105522343505
AC114812.4	3.57199688747311	-5.5118663706141	6.89060966128262	1.82588240003852e-10	6.61626301140786e-08	13.5096151062361
TRAF2	-0.715326470373545	2.85135334772338	-6.88417352528541	1.88831557392921e-10	6.79975478817559e-08	13.4774985574522
SH3D19	0.877721151292471	2.8830376336857	6.88257427943513	1.90415308242053e-10	6.79975478817559e-08	13.469520454565
GOLGA8R	2.21126716285714	-5.70114796601646	6.88135960157639	1.91626975325171e-10	6.79975478817559e-08	13.4634614161896
SNX4	0.540488635279183	4.00429080534144	6.87973527471936	1.93259181509798e-10	6.79975478817559e-08	13.455359760097
GIPC1	-0.778131042314247	4.07776625447798	-6.87962237278263	1.93373140020811e-10	6.79975478817559e-08	13.454796672538
NCOA4	0.713590242261915	5.93664235223917	6.87048099271569	2.02823665450987e-10	7.09011880397402e-08	13.4092193849454
MRPS31P5	2.10717716374727	-6.07840096361684	6.86815030496893	2.05305245538745e-10	7.1269171922822e-08	13.3976035704269
APOOL	0.829495821100551	1.92966325659283	6.86724717454909	2.06274884660598e-10	7.1269171922822e-08	13.3931029982628
ZNF296	-1.57496010200012	-0.812919044304772	-6.85414907426434	2.20856545070641e-10	7.58661381729075e-08	13.3278626983276
AC025917.1	2.8262062714013	-3.96292766918299	6.84785053038995	2.28226344247101e-10	7.79471664343245e-08	13.2965113229159
ANKRD13D	-0.79723513599854	1.30465392752153	-6.84569625116829	2.30802331907351e-10	7.83765153043324e-08	13.2857914119589
SLC6A1-AS1	3.54153372941256	-3.43211199019404	6.8396079086315	2.38238709296848e-10	8.04421123714989e-08	13.2555038758113
LARP1B	0.779911865076994	1.35385825602539	6.82325711791233	2.59400647836941e-10	8.70926683559656e-08	13.1742275386794
SHPRH	1.16656319416704	-2.64752432103869	6.82106166951947	2.62379862151861e-10	8.73618260020819e-08	13.16332149947
GNPNAT1	0.989821706351778	2.18280277452464	6.82050365154651	2.63142458047229e-10	8.73618260020819e-08	13.1605497746579
DGKZ	-0.512906968226129	1.73970319702942	-6.81854205347696	2.65840612806082e-10	8.77672783179279e-08	13.1508072035513
RFXANK	-0.709355210043666	3.00394667297039	-6.81483134727986	2.71019550194521e-10	8.89827558530929e-08	13.132381092159
AMD1P4	4.08796816036261	-4.49661165463048	6.81045846470946	2.77250618149429e-10	9.05284202459678e-08	13.1106730029823
NAA10	-0.899265539168036	1.94763836201077	-6.804280062133	2.86296143849758e-10	9.29711526806533e-08	13.0800132468841
KREMEN2	-2.25158270659321	-3.98641833852096	-6.80208853490208	2.89574148805281e-10	9.35245812013666e-08	13.0691412028123
GYS2	3.82567987945412	-3.77411620317352	6.79968140700448	2.93217342266955e-10	9.41893351291802e-08	13.0572015145348
ANKFY1	0.856282071617368	0.721640351746105	6.7952007896826	3.00119651451175e-10	9.58882286386505e-08	13.0349824411268
RPL18	-0.74259677465381	6.88875574510595	-6.79308012888897	3.03442163610645e-10	9.64313232988761e-08	13.0244686863666
RBX1	-0.557441889670234	3.58870820946129	-6.79186298202578	3.05365479805397e-10	9.65263530233794e-08	13.0184350619939
GSK3A	-0.539805720207893	2.32064287402109	-6.78959161261287	3.08986893516672e-10	9.71543075185994e-08	13.0071768518347
POLR2H	-0.554170980877029	3.54821360015501	-6.7850024195459	3.16433613119298e-10	9.89721069833712e-08	12.9844357147
RBL2	1.22412594252879	2.03544016027775	6.77034014882023	3.41432647255064e-10	1.06232031038883e-07	12.9118285326839
SUCLG2-AS1	1.21001934978268	-2.20450870682522	6.76488023331338	3.51231516177151e-10	1.08290928617078e-07	12.8848105894255
SNRPD1	-0.702532765809665	2.65489428069696	-6.76462599130356	3.5169450288751e-10	1.08290928617078e-07	12.8835527510207
AP003108.5	3.70659996487444	-3.97424537696286	6.75785828144888	3.64242651900502e-10	1.10951475965588e-07	12.8500785711131
RAPGEF4	1.21933855413425	1.13847566493202	6.75776595505175	3.64416855124329e-10	1.10951475965588e-07	12.8496220223248
AC007878.1	2.47700087982555	-4.56422939228435	6.7569625664029	3.65936178660463e-10	1.10951475965588e-07	12.8456494389094
MAPKAPK5-AS1	-0.649551907454641	1.50270173194773	-6.73871201162894	4.02184810212456e-10	1.20197629134256e-07	12.7554662723312
ANKRD17	0.674178233353576	2.31517723539809	6.73840606381908	4.02821720460326e-10	1.20197629134256e-07	12.7539554763257
PPTC7	0.80880688403854	1.91652916423198	6.73809783978989	4.03464375559289e-10	1.20197629134256e-07	12.7524334739817
MICAL3	1.05438402832913	-0.445590034427048	6.7370643689887	4.05626580375619e-10	1.20197629134256e-07	12.747330469491
ASB6	-0.562955482133225	1.60904582363754	-6.73662724514576	4.06544558129897e-10	1.20197629134256e-07	12.7451721828853
HNRNPA3P9	2.87685241107742	-5.61671993724186	6.733542123467	4.13081981972858e-10	1.21525856151985e-07	12.7299414251093
DPM2	-0.695974402451797	3.98891371777553	-6.72933638269857	4.22161371904786e-10	1.23585142109289e-07	12.709183835955
BANF1	-0.505619192383576	6.03243218764417	-6.72652737531727	4.2833485986185e-10	1.24777724102991e-07	12.6953234063168
RORA	1.23979292433339	0.486209105379923	6.72315226037679	4.35870401764272e-10	1.26353513978758e-07	12.6786733867804
ARRDC1	-0.619351672796975	2.50862907748468	-6.72024156437456	4.42473974184909e-10	1.27645149824692e-07	12.6643177098734
SF3A2	-0.806220542249453	4.08294829727346	-6.71477468914646	4.55144698125468e-10	1.30666106161846e-07	12.6373630799013
PPP1R37	-0.67473867202393	2.06613341868677	-6.70847391451745	4.70192649411081e-10	1.34195456936552e-07	12.6063102254319
ABCA8	2.5117555898489	-0.264624493518736	6.70774918059726	4.71954675479822e-10	1.34195456936552e-07	12.602739351103
EPHX2	1.46559089801093	4.17036618750455	6.69975797527542	4.91820656733992e-10	1.39178219846338e-07	12.5633780402281
ALDH5A1	1.26957431600869	3.62700378787713	6.69772552889878	4.97003470745101e-10	1.39978318748669e-07	12.5533707475369
PTAR1	0.657818161889067	1.07703858922473	6.6948044493513	5.04546818944647e-10	1.41356859585778e-07	12.5389906506404
ATP13A3	0.741363782035994	3.39698297309161	6.69399562246638	5.06655410701714e-10	1.41356859585778e-07	12.5350094467642
NDUFS1	0.530791959211428	3.14015777469502	6.68964485414028	5.18147771887407e-10	1.43699514967834e-07	12.5135981837603
TMEM147	-0.763658798911942	4.64415416325038	-6.68899427858502	5.198881942229e-10	1.43699514967834e-07	12.5103971222091
SAR1B	0.894078436894462	3.53555019084023	6.68775159882413	5.23228658044298e-10	1.43953284544437e-07	12.5042831257183
ANKS3	-0.699999653453677	0.436024353867605	-6.68223989184659	5.38301753609646e-10	1.47417780238527e-07	12.4771722343567
DMXL1	0.635098817522704	0.628551414171911	6.67701225908245	5.52993389088383e-10	1.50746505198878e-07	12.4514688500913
MICU3	1.54537340562672	-0.613375950375705	6.67282338718324	5.65050524637057e-10	1.53329943048431e-07	12.4308800598045
PPIH	-0.716998996721618	0.747771817384064	-6.67002605854869	5.73246289964897e-10	1.5484685124429e-07	12.4171344289598
HCFC2	0.701710680762598	0.939142202806377	6.66538059939191	5.8711658210993e-10	1.57875914592972e-07	12.3943136884142
RNASEH2C	-0.785902879144573	2.14642154594744	-6.66353640133672	5.92714263758964e-10	1.58663200686504e-07	12.385256283118
CPS1	3.6133766321277	5.11164936750906	6.65884809635152	6.07182728606188e-10	1.61807390192287e-07	12.3622362251175
F8	1.27264445698305	-0.0150800823400704	6.65698786989769	6.13019560753928e-10	1.62633542129124e-07	12.3531045529223
BDP1	0.610477074957565	0.459149361062911	6.64910335558938	6.38379242975449e-10	1.68608725654676e-07	12.3144143209517
ARHGEF12	0.731959288848527	2.61996805691372	6.63139928889689	6.99152816920634e-10	1.83182251831674e-07	12.2276216998802
AC079360.1	4.29218929945367	-3.00598326928598	6.6312407961414	6.99721863223618e-10	1.83182251831674e-07	12.2268452251102
TSTD2	1.34209608780545	-0.545409889348067	6.62947522142686	7.06091877167904e-10	1.84039131510777e-07	12.2181960931427
CPEB4	0.963580904685612	2.23460224152466	6.62223842018648	7.32804437169115e-10	1.89954454179364e-07	12.1827567657214
SCP2	1.16074608657347	5.19192875873342	6.62160757117627	7.35179707224893e-10	1.89954454179364e-07	12.1796683547131
AP001781.1	1.97901096501608	-0.0885165215553543	6.61116896732023	7.75603255420078e-10	1.98676862514814e-07	12.1285861122073
PLEKHM3	0.834692500867585	-0.453214157058486	6.61116364502467	7.7562441488611e-10	1.98676862514814e-07	12.1285600773965
TMEM258	-0.611704055296503	3.67767096614049	-6.61018430773244	7.79527598403275e-10	1.98819684936959e-07	12.1237696806624
HDGFL2	-0.542481185011501	3.66254914010075	-6.60843945999498	7.86529795945378e-10	1.99529015483083e-07	12.115235697985
BX255925.3	-0.844313319560491	2.71018484405064	-6.607821681091	7.89023821470452e-10	1.99529015483083e-07	12.1122144367425
HOMER3	-1.26224054003721	0.25232556259751	-6.6067676506309	7.93297043221223e-10	1.99759590625032e-07	12.1070600055434
RPS11	-0.836351260814459	9.02874811788794	-6.59596306707175	8.38437846029982e-10	2.10235636607695e-07	12.05424718022
CFHR4	3.46777304816547	1.75919482515478	6.59322065957146	8.50292652227792e-10	2.12312359008155e-07	12.0408492175598
SLC2A2	2.60114484457705	5.66672707329869	6.59108829114565	8.59624451340524e-10	2.13744360961562e-07	12.0304335276209
PPP4C	-0.485494915929219	4.94331802201395	-6.58857271283669	8.70763145427946e-10	2.15611839347277e-07	12.0181482107716
MFAP3	0.985382452985897	-0.149071928244475	6.5864899922624	8.80092760265625e-10	2.17017728067657e-07	12.0079786309769
SCNM1	-0.736276696905168	2.8222242409034	-6.58366003290049	8.92927738012736e-10	2.18679259730077e-07	11.9941630111867
RPLP1	-0.695284741232777	8.17996726174913	-6.58338377416444	8.9419052138605e-10	2.18679259730077e-07	11.9928145004122
SERTAD3	-0.703738881673529	2.93703040133236	-6.58108776918029	9.04753939994175e-10	2.20355788491942e-07	11.9816080435153
COPS9	-0.78915751766528	3.59162571924815	-6.57613822057604	9.27945922156142e-10	2.25081805371319e-07	11.9574567647023
H2AX	-1.00948839781511	4.02777073480358	-6.57403452485477	9.37979719185948e-10	2.26590734845786e-07	11.9471945861074
RAB11FIP1P1	2.50194642082789	-3.61390133589069	6.5673467455259	9.70593493381014e-10	2.32675443104366e-07	11.9145815385971
MIR4783	3.93145829618281	-1.42584813967755	6.56726515590104	9.70998197618636e-10	2.32675443104366e-07	11.9141837696193
CCDC137	-0.612381153178352	3.20990671070638	-6.56253557690035	9.94744518508074e-10	2.37316067406408e-07	11.8911302257813
SNRPD2	-0.890367312978732	5.96479296727918	-6.56182698096941	9.98351201501036e-10	2.37316067406408e-07	11.8876770195978
BRMS1	-0.572206790682766	4.05698081271311	-6.55959465341415	1.00979799687187e-09	2.38655947245223e-07	11.8767994386123
AC008780.1	2.55375497345445	-0.171687667507039	6.55916426051927	1.01201976720676e-09	2.38655947245223e-07	11.8747024565973
GPR146	1.59231653197606	-2.26634562319914	6.55756567431793	1.02031423598876e-09	2.39074777764608e-07	11.8669143565323
POLK	0.769844808029576	0.0732853743776719	6.55705250105151	1.02299108059436e-09	2.39074777764608e-07	11.8644144490748
ECM2	1.49568333011017	1.81459468662517	6.55650305345872	1.02586481447785e-09	2.39074777764608e-07	11.8617379426731
LAMTOR4	-0.570642251889513	4.85613252283293	-6.55535326872923	1.0319042160648e-09	2.39429513115101e-07	11.8561374024421
PDK4	1.89305157182222	3.88234611737304	6.5546822687331	1.03544491343297e-09	2.39429513115101e-07	11.8528692280792
ATP5F1E	-0.625586597009845	5.38591863319476	-6.5537024099926	1.0406368995611e-09	2.39697399341928e-07	11.8480970313108
CD63	-0.78399452169906	7.73229574301579	-6.55208193251942	1.04927969787102e-09	2.40754998476375e-07	11.8402056320736
GTF2I	1.10614690583656	-0.175812754479815	6.54352081855071	1.09612789498268e-09	2.50536893904367e-07	11.7985312325522
SNF8	-0.582232267148369	2.6462993099934	-6.53932157223818	1.11985464120328e-09	2.54979317098802e-07	11.7781000022448
RDX	0.748180168287001	3.24400028666746	6.53820911037261	1.12622466109788e-09	2.55450965401006e-07	11.772688494645
RNPS1	-0.48817751074883	3.01084928571635	-6.53441218826162	1.14823614594374e-09	2.59453343897334e-07	11.7542221249788
FYCO1	0.731995135881778	1.95868350005134	6.53297264631195	1.15669181889758e-09	2.60373957278888e-07	11.7472223313706
RAF1	1.16611441215865	1.99192369060533	6.53028721785302	1.17262998205077e-09	2.62965592238984e-07	11.7341665046672
UFL1	0.685896498822333	2.74269563600326	6.52561647647282	1.20086821595974e-09	2.68285697255035e-07	11.7114651681872
SCRN3	0.549273755024187	1.66197276144625	6.52385886274846	1.21166697044771e-09	2.69684393456165e-07	11.7029247425603
SLCO1B1	2.66396301332011	4.4451134678748	6.52131842410723	1.22744469336642e-09	2.72176700718978e-07	11.6905825738268
RPS15	-0.770870453009198	6.45694438654863	-6.51201102260039	1.28699817201763e-09	2.8432133965982e-07	11.6453856585072
AKR1C6P	3.420122487083	0.365559351379665	6.50561730704729	1.32954889092617e-09	2.92633710892849e-07	11.6143568738312
DAPK3	-0.57405154599871	3.39935756207795	-6.50329067992594	1.34537428506933e-09	2.95024197929208e-07	11.6030696130606
NONOP2	1.16758624804286	-1.81868188388947	6.50212002556601	1.35340694985282e-09	2.95694539738616e-07	11.5973911558713
SERINC1	0.68994303733159	5.6622204604196	6.50022155766506	1.36653420562457e-09	2.97468967903485e-07	11.5881834349603
MYL6	-0.516554946285515	6.23018747266228	-6.49815645979973	1.3809561147437e-09	2.99006422914986e-07	11.5781691183024
B9D2	-0.80105967712511	0.79381202914712	-6.49777164391648	1.38366005858652e-09	2.99006422914986e-07	11.5763032048804
ACAD11	1.92314578932581	-3.81014319142865	6.49652770382345	1.39243644976935e-09	2.99812756885663e-07	11.5702719190788
GOLGA8M	2.46289830335865	-3.77451704455362	6.49526003451842	1.40143667850129e-09	3.00661290589518e-07	11.564126193879
TMEM192	0.762738336446831	1.86413740669339	6.49241310522107	1.42185878903178e-09	3.03945331855366e-07	11.5503263906385
KIAA1109	0.769488125431722	0.565840669075384	6.49133819360712	1.42964554913514e-09	3.04514501965784e-07	11.5451168276221
NR3C1	0.671161813131341	2.73511043469898	6.48684922144757	1.46262067128282e-09	3.09757695929486e-07	11.5233658216138
CHD9	0.715631384778477	0.37965992024903	6.48657135163098	1.46468629673693e-09	3.09757695929486e-07	11.5220196779563
RPL28	-0.762026249336509	6.23535181011117	-6.47543885112953	1.54984959189191e-09	3.26606069848795e-07	11.4681126809484
CDC40	0.66771230021312	0.959791049647275	6.46667559996132	1.62030293633572e-09	3.40246440274286e-07	11.4257120624987
ADH1B	2.91611350834554	5.27094800271368	6.46027429195693	1.67375186585885e-09	3.50193780734699e-07	11.3947584417696
OTC	3.20826927074192	4.19930067478619	6.45905977555084	1.68408693962163e-09	3.50193780734699e-07	11.3888874271855
TRAPPC6B	0.929836589808552	-1.05449460168167	6.45891160202454	1.68535213438545e-09	3.50193780734699e-07	11.3881711904745
SUCLG2P2	2.06784822004226	-2.43169759087213	6.4569675414757	1.7020386684347e-09	3.5242875243578e-07	11.3787748407627
SEC31A	0.513314923121968	4.00597574969272	6.44715442801213	1.78878375903423e-09	3.6910434877822e-07	11.3313669786934
PSMG3	-0.712931854479578	3.54892135903312	-6.44496578261999	1.80871674425878e-09	3.71925986024451e-07	11.3207985980665
MFSD10	-1.14174208325019	2.92263822208136	-6.44050134202294	1.85005708093982e-09	3.79114972927623e-07	11.2992468169752
EDEM1	0.780763443951805	3.34230387935133	6.43878373254113	1.86620867616116e-09	3.81110594495634e-07	11.290957251193
UNC93B1	-0.677293998688045	2.8408621145367	-6.43320898996688	1.91959369107857e-09	3.90670185889473e-07	11.2640602607659
USP47	0.725912652376833	1.42760004383919	6.4291745881617	1.95916329015144e-09	3.97362446565971e-07	11.244602696573
ADH4	4.0331217890493	5.18053741333218	6.42573809349746	1.99350127489917e-09	4.02951701576303e-07	11.2280338238513
UBL5	-0.535154826226751	5.74641255413529	-6.41900421370648	2.06251458650239e-09	4.15488319769754e-07	11.1955802455019
PDCD6IP	0.443150503255607	3.48497805475058	6.41786359900136	2.07443512114115e-09	4.16477891702889e-07	11.1900848800488
ABHD18	0.55782233309544	0.387991873462709	6.41202224297917	2.13655445639697e-09	4.27505123502702e-07	11.1619498558285
ABCC9	1.8620411433744	0.304962461325113	6.40743707871147	2.18659486363957e-09	4.36049573696337e-07	11.1398747359378
AL096712.2	2.17503704068235	-7.2023979266626	6.4052182934408	2.21122225364522e-09	4.39485969456101e-07	11.1291954494034
UBE2S	-1.10593113188715	2.28379577643114	-6.40393752527493	2.22556224308808e-09	4.40861624733318e-07	11.1230318403353
HSD17B6	2.55727083101954	6.20655308836282	6.39685982430278	2.30647365723424e-09	4.5469736009902e-07	11.0889825916996
AC093110.1	2.70221709882146	-1.94856233136246	6.39649596151402	2.31071066602561e-09	4.5469736009902e-07	11.0872326646549
RMND5A	0.690666306496494	3.61752585779427	6.39581626825567	2.31864590754593e-09	4.54753037451261e-07	11.0839639531672
NEK1	0.705062486272744	-0.349702002616945	6.39164666189392	2.36791542020375e-09	4.62888518672527e-07	11.0639159159175
AP001880.2	2.81740495207402	-0.488178033414937	6.38809940829776	2.41064135575111e-09	4.69695684748267e-07	11.0468656668222
PAN2	1.14189279518556	1.57159242472928	6.38308894028697	2.47228730779823e-09	4.80132738040933e-07	11.0227908407594
REV3L	0.700392273786008	-0.208347969926375	6.38192586199691	2.48681762511643e-09	4.81381469080762e-07	11.0172037870145
ZNF366	1.89145935311668	-3.46232255649068	6.37899444496555	2.52381378426726e-09	4.86956758953411e-07	11.0031245918044
PPIP5K2	0.548871439462912	0.601431018669686	6.37065725476301	2.63202132414267e-09	5.05150871087823e-07	10.9631009265683
FAM50A	-0.752365845411439	4.93536871804627	-6.37041109247371	2.6352846933291e-09	5.05150871087823e-07	10.9619196169241
F11	2.11268697502043	3.04375967578122	6.36978431667831	2.64361184155877e-09	5.05150871087823e-07	10.9589118881453
NAT14	-1.27147258664637	1.46006567588256	-6.36802346857869	2.6671447695113e-09	5.08014141723552e-07	10.9504628904318
FAU	-0.542758811933704	6.95950732339092	-6.36609733147551	2.69312289414687e-09	5.11323368148453e-07	10.9412222127907
CCDC9	-0.466542321286473	2.550486754561	-6.36158643358958	2.75494075433694e-09	5.19993753879493e-07	10.9195869042558
LRRC70	1.92340509544061	-4.64723915882377	6.36120009192497	2.76029970154364e-09	5.19993753879493e-07	10.9177342989136
ACO1	0.830296162440707	4.14642471123402	6.36048888115844	2.77019175385225e-09	5.19993753879493e-07	10.9143240208747
ADH5	0.632053021885643	5.26089525629973	6.36009877778844	2.7756324141759e-09	5.19993753879493e-07	10.9124535489392
RPS21	-0.904073842425374	7.88525436333083	-6.35907734624041	2.78992790181206e-09	5.19993753879493e-07	10.907556266428
RPL35	-0.803851514521027	7.5303074006643	-6.35884560343846	2.79318134046335e-09	5.19993753879493e-07	10.9064452271613
ACBD5	0.76710599129277	2.4054168519676	6.35805672447165	2.80428443534315e-09	5.19993753879493e-07	10.9026632838909
AC007881.4	2.44092704951222	-3.12956409432537	6.35773744129393	2.80879053284394e-09	5.19993753879493e-07	10.9011326879519
DRAP1	-0.522909888437639	5.39242205730128	-6.35699791571071	2.81925497167807e-09	5.20310140378611e-07	10.8975876695001
NEDD8	-0.6717370308382	2.6009417380515	-6.35230544775015	2.88655432016387e-09	5.30896707556364e-07	10.8750987841542
NMD3	0.522805502898271	3.43350870639532	6.35170906570378	2.89522008679281e-09	5.30896707556364e-07	10.872241226411
CORO7	-0.842324164348482	-0.547871638894545	-6.35114648679631	2.90341814252475e-09	5.30896707556364e-07	10.8695457668981
HAO1	2.58509925281642	5.42821822606785	6.34913982594833	2.93284628079729e-09	5.33638037804289e-07	10.8599323764605
RABEP2	-0.7284202064455	1.76592899308967	-6.3489009032095	2.93636963605773e-09	5.33638037804289e-07	10.8587878674913
NMB	-1.17142271346999	1.52578849645505	-6.34782663900319	2.95226318386965e-09	5.34890683621407e-07	10.8536421149003
ZNF654	0.568412318124374	0.383166205299363	6.34302177877795	3.02439270437865e-09	5.46293572167507e-07	10.8306323922118
SETD7	0.893527659288414	2.49834713452029	6.3422210391111	3.03658068286209e-09	5.46832970425592e-07	10.8267986783502
MYLK	1.29805509111894	1.2773985824035	6.33620181810046	3.12975915367636e-09	5.61832782488375e-07	10.7979886264964
ZFYVE16	0.775371966255535	-0.0687352478619119	6.33511450105398	3.14688850995609e-09	5.61832782488375e-07	10.7927859122652
UHRF1BP1L	0.720959798928391	1.98713466515933	6.33502911194795	3.14823761200513e-09	5.61832782488375e-07	10.7923773532713
C14orf119	-0.436702293064378	3.20299876750696	-6.33278861576953	3.18384036482699e-09	5.66485273534652e-07	10.7816583618613
SEC24D	0.863458153276744	2.23111773484905	6.33150505667679	3.20441505848276e-09	5.68444100538671e-07	10.7755184658216
KLHDC1	1.09584073087378	-1.30731909404335	6.32570222839682	3.29907573733901e-09	5.79987695666508e-07	10.7477689831087
GADD45GIP1	-0.754753089053259	4.6841437936105	-6.3255507890699	3.30158263584283e-09	5.79987695666508e-07	10.7470449731745
ALDH9A1	0.805491113423038	4.92263548729119	6.32549016988295	3.30258663990082e-09	5.79987695666508e-07	10.7467551640429
AC010203.1	2.22450416283699	-2.99605931465491	6.32513188212026	3.30852691253044e-09	5.79987695666508e-07	10.7450422868111
ALDH3A2	0.998101519197093	4.03782284360936	6.32436557920437	3.32126723389333e-09	5.80508670319349e-07	10.7413789734204
POLR2I	-1.01593494526628	1.69300856738652	-6.31917097610522	3.40891310107226e-09	5.94080583159592e-07	10.7165524251811
TCAF1P1	2.54117476976904	-3.03901594584017	6.31622867436655	3.45956260887372e-09	5.96478463511336e-07	10.7024951429175
SPG11	0.713446816106423	1.67330400246734	6.31611548348356	3.46152582545545e-09	5.96478463511336e-07	10.7019544268312
IRF3	-0.604176262597635	3.73325562059883	-6.31611401664791	3.46155127388624e-09	5.96478463511336e-07	10.7019474197495
C11orf49	-0.971856257302242	0.278760319696703	-6.31604083754683	3.46282110675974e-09	5.96478463511336e-07	10.7015978438994
DENND4C	0.868542351929969	0.969443124514518	6.31364197544968	3.50470186344506e-09	6.00071727330049e-07	10.6901397060608
INSIG1	1.7227616240505	6.26039955019026	6.31253017039974	3.52428106310244e-09	6.00071727330049e-07	10.6848299737802
ABCF2	-0.664736443355728	1.12678171049806	-6.31237937125608	3.52694495393227e-09	6.00071727330049e-07	10.6841098294438
PRDX5	-0.538267156510202	7.94547240777532	-6.31165929311195	3.5396925922529e-09	6.00071727330049e-07	10.6806712091392
SELENOP	1.32056062622077	5.6110608439337	6.31144124957399	3.54356158052406e-09	6.00071727330049e-07	10.6796300179369
PLG	2.63445725805855	6.30318097092211	6.31140149951805	3.54426735815113e-09	6.00071727330049e-07	10.6794402074285
STXBP2	-0.901471720869371	1.7117754074375	-6.3086844499236	3.5928388986234e-09	6.05031426936314e-07	10.666467544312
COL18A1	0.968086808744848	6.01597323151625	6.30862418993064	3.5939235315348e-09	6.05031426936314e-07	10.6661798645449
ZMYND19	-0.592841138947928	2.59873129391649	-6.30794378815952	3.60619261188457e-09	6.05215318664882e-07	10.6629317451694
FAM160B1	0.613346118580229	2.19638326302888	6.30743554327833	3.61538422141507e-09	6.05215318664882e-07	10.6605055955617
KLF16	-0.721173746628788	2.34424286435241	-6.3064126154783	3.63395381543744e-09	6.06615093792136e-07	10.6556228822878
ANO6	0.681468346602973	3.72509127105654	6.30580272415175	3.64507002640133e-09	6.0676632061331e-07	10.6527119072248
OTUB1	-0.475095291564208	3.42244614379106	-6.30337131328486	3.68971977913338e-09	6.12483176856311e-07	10.6411084319952
MSANTD3	-0.714480875624714	1.67938766795381	-6.29647830428388	3.81924707329943e-09	6.32218372771491e-07	10.608225862644
ACADM	1.07208780026687	4.20880708463317	6.29565485703749	3.83501660585209e-09	6.33065366211034e-07	10.6042989660398
AP001505.1	-1.13164845779145	1.47735893458247	-6.29235433088005	3.89886926794238e-09	6.41823002731335e-07	10.5885620283759
AL117339.4	2.31788917450869	-5.38823154828774	6.29101805271376	3.92501762563825e-09	6.44342603422111e-07	10.5821919072951
ARFGAP1	-0.487471692854392	3.33599759521676	-6.28923775507617	3.96012279433356e-09	6.48314648206227e-07	10.5737062512091
PARL	-0.842471347592752	1.44883081793983	-6.28747264901058	3.99523331121182e-09	6.5226574171809e-07	10.5652942835797
SAC3D1	-0.756908524343151	2.98723792891411	-6.28434164619041	4.05826847598606e-09	6.6074170060938e-07	10.5503759954635
MTHFD1	1.26726995359128	3.25172357791113	6.27913615196668	4.16524081303226e-09	6.76305371027508e-07	10.5255822618454
MAT1A	2.1502102058313	6.91894578170527	6.27289858851371	4.2970799673379e-09	6.95810820760189e-07	10.4958874205049
ALAD	1.06318180205777	5.00901091556358	6.27231522154914	4.30961809700321e-09	6.95944768072309e-07	10.4931110325591
DNTTIP1	-0.443346371000107	3.40074836941401	-6.27100228630638	4.33796840752612e-09	6.97383707209391e-07	10.4868629597151
RNASET2	-0.972842969432227	0.16164615531577	-6.2700405437341	4.35885172251022e-09	6.97383707209391e-07	10.4822866124571
CRYBG3	1.82537473326884	-2.09213107730309	6.26988002697979	4.3623468065271e-09	6.97383707209391e-07	10.4815228479837
EPB41L5	0.674739832220753	1.90445193689672	6.26932376976607	4.37448006728242e-09	6.97383707209391e-07	10.478876168844
COMMD7	-0.586262114055938	3.67584495196204	-6.26919908200029	4.37720434800853e-09	6.97383707209391e-07	10.4782829202648
MED25	-0.489167967802722	2.05606180969916	-6.26406305771973	4.49088236297588e-09	7.13581995145902e-07	10.4538519242502
AC036103.1	2.48586599724228	-6.09714258022796	6.26188038836446	4.54006713820347e-09	7.1947351952538e-07	10.4434727087826
MYO18A	0.916653333711074	2.46424740235244	6.26095801090684	4.56101112350631e-09	7.20870234139919e-07	10.4390871306711
HMG20A	0.845992499983066	1.00599330475529	6.25912978987161	4.6028049190249e-09	7.25546121811387e-07	10.4303956233271
AC012254.3	2.15809695808091	-5.83379918786911	6.25563398459995	4.68377174422295e-09	7.36355829216765e-07	10.4137801257985
RNF125	1.50168885053229	0.183554687373971	6.2507673887493	4.79882471120054e-09	7.50711602591332e-07	10.3906576844422
ABCA6	2.14920946874985	1.36527554909306	6.25070363804183	4.80035016044401e-09	7.50711602591332e-07	10.390354853444
SNRK	0.565663171333426	1.74582243412621	6.24873392552201	4.8477178667234e-09	7.56129474188377e-07	10.3809990790256
MRPL17	-0.60451875720412	3.70000051457435	-6.2412567296708	5.03175114034805e-09	7.82779777532627e-07	10.3454983767115
RPS2	-0.777713453210771	7.65207085754624	-6.23750638468331	5.12662722081719e-09	7.95457117105752e-07	10.3277009728803
NADK2	1.08668899093882	4.54000696266743	6.23534385064251	5.18213235857543e-09	8.01975467898598e-07	10.3174412374968
DTNBP1	-0.770856105816741	1.78807578240968	-6.23290678778379	5.24539223067587e-09	8.0965694569448e-07	10.3058813782086
METTL7A	1.1423134440457	6.5863061059513	6.23211912963995	5.26599973338681e-09	8.10732036673518e-07	10.3021457618007
AP000254.1	3.23547528025195	-1.95386037202497	6.23056613561053	5.30686423849155e-09	8.1491219922697e-07	10.2947811515936
AL606537.1	2.64106241538816	-5.9978516004668	6.22971350771494	5.32943219129968e-09	8.16268471217438e-07	10.2907382447426
MTM1	0.859728295404838	1.85353319846035	6.22707293761004	5.39992508592498e-09	8.24939198152349e-07	10.2782193675152
REL	0.781896011165128	-2.06543892663788	6.22057992472235	5.57718589153993e-09	8.49834425580881e-07	10.2474484954973
ERI2	0.780107652766644	0.137623722827235	6.21965578603739	5.60287584813717e-09	8.50284596252525e-07	10.2430703610904
MBLAC2	0.721274862449553	-0.00416297412646859	6.21944483537224	5.6087563183568e-09	8.50284596252525e-07	10.2420710259724
RP9P	-0.883359702118303	0.548643773699498	-6.21708682465461	5.6749028172542e-09	8.58123281732737e-07	10.2309017012582
AC005336.1	2.8338555195426	0.890650458304254	6.21516913170603	5.72926268327078e-09	8.62611377938163e-07	10.2218197653507
MTCYBP21	3.24881038906312	-4.95020129790818	6.2150163924431	5.73361425422072e-09	8.62611377938163e-07	10.2210964787344
TBCB	-0.757214420094105	3.48062012247259	-6.21278705828221	5.79749953419494e-09	8.66715811601291e-07	10.2105407237857
KDR	1.14181567679414	1.9068347346805	6.2126986460811	5.80004751029912e-09	8.66715811601291e-07	10.2101221404462
ADH1A	2.76027955427983	5.47798231144356	6.21208525833707	5.81775524906115e-09	8.66715811601291e-07	10.2072181754097
WASHC1	-0.770521357601549	0.914865277398789	-6.21203412405214	5.81923383022725e-09	8.66715811601291e-07	10.2069760971757
CHTF18	-0.808968264484661	0.730724493997541	-6.20789930390003	5.94002581383909e-09	8.80476968528555e-07	10.1874047859329
SERINC5	0.791963543914259	3.44394780483992	6.20785748105754	5.94126010702123e-09	8.80476968528555e-07	10.1872068627249
UPP1	-0.804123555539177	1.65690027982082	-6.20594136204484	5.99808066519303e-09	8.86686417140363e-07	10.1781397697731
DYNC2I2	-0.823080284503024	3.85603396973741	-6.20518536315582	6.02064573724821e-09	8.87813682946524e-07	10.1745627986926
G6PC	2.90209610732936	5.52095489300872	6.20289180490902	6.08961586950788e-09	8.94102335654296e-07	10.1637124062491
PRR13	-0.596164704052084	3.86116604644721	-6.20247828193646	6.10213340896199e-09	8.94102335654296e-07	10.1617563412972
PGRMC1	0.887378206014589	7.35522614743766	6.20227065349878	6.10842795826214e-09	8.94102335654296e-07	10.1607742349422
AC007262.2	1.79765701153043	-4.47294577586183	6.2014505314757	6.13335358569216e-09	8.95544971835205e-07	10.1568951401587
ABHD17B	0.524871514575033	2.10616784963359	6.2001387677964	6.17342951451821e-09	8.99187244508024e-07	10.1506912156904
ARPC3	-0.54751279807592	5.17453655144382	-6.19789952908912	6.24243658167422e-09	9.07015351440474e-07	10.1401025085905
KLHL8	0.722400548096991	0.834014181521919	6.19719255641782	6.2643806016609e-09	9.07983770768055e-07	10.1367598776973
MRPS34	-0.552978625714115	5.52331392982703	-6.19562864012685	6.31319345754441e-09	9.12832475916038e-07	10.1293662847315
SLC6A1	2.09154858505381	1.90324121008139	6.19174196723818	6.43612935284053e-09	9.283491724545e-07	10.1109960414197
AC079061.1	3.05479217903269	-4.45639069466981	6.18931846706679	6.51397304444012e-09	9.37302363467174e-07	10.0995446527124
AL022314.1	3.64761717696496	-3.71953066333321	6.1886986405985	6.53403027125251e-09	9.37917432197398e-07	10.0966162795428
LYST	0.788567810977867	-0.233948628504865	6.18776983854868	6.56419947699556e-09	9.39977547757626e-07	10.0922284521919
NCOA2	0.782650926549349	2.75028832283109	6.18524023445471	6.64706179269436e-09	9.49555147005884e-07	10.0802799893824
XPC	0.985163860137745	1.6664997237129	6.18240088118028	6.7412958058157e-09	9.60707400125202e-07	10.0668716499546
OSBP	0.506792259702475	4.1059407233114	6.18041260503865	6.80806437687467e-09	9.67901535226151e-07	10.0574843922368
AP000355.1	3.39956497982731	0.147492343300373	6.17932632035997	6.84481722030398e-09	9.69197481425007e-07	10.0523564150075
UBXN2B	0.759038642448833	2.59995103494775	6.17917954917398	6.84979794030496e-09	9.69197481425007e-07	10.0516635967516
C6	2.45033774136553	4.48031681839804	6.17504275981969	6.99165573041449e-09	9.86919537034067e-07	10.0321400463948
FMO4	1.42879158930464	2.65930589978394	6.1712634750273	7.12377607262045e-09	1.00318635229293e-06	10.0143100511305
DPCD	-0.820002144305256	1.78132395271785	-6.16406254318278	7.38234208481541e-09	1.03714052736247e-06	9.98035404449336
PTPRB	1.12314505805928	-0.338135382662906	6.16198803154955	7.4585287320119e-09	1.04537261074828e-06	9.97057575338647
MRPL19	0.392083321870275	2.26876355297953	6.14875570911248	7.96299769168484e-09	1.11345191487942e-06	9.90824764148103
RPL27A	-0.700730405255143	6.13866422700585	-6.14788092452341	7.99750516119859e-09	1.1156519699872e-06	9.90412977101965
LINC02499	2.95594316422551	0.631936998777393	6.14699329948769	8.03266935543648e-09	1.11793311893565e-06	9.8999517894815
FAM174C	-0.698005946744582	4.50339785803017	-6.14565666083285	8.0859085741762e-09	1.11932980311624e-06	9.89366096849514
RPUSD1	-0.550479036267016	2.62015294333223	-6.14523879340735	8.10262355757025e-09	1.11932980311624e-06	9.89169445299108
DTYMK	-0.742542010680411	3.36315519495443	-6.14488789320802	8.11668603327522e-09	1.11932980311624e-06	9.89004314770079
RABAC1	-0.968168596596567	1.64159499381251	-6.14485397902549	8.11804642911636e-09	1.11932980311624e-06	9.88988355333641
PRDX3	0.658204732486856	5.94233466073801	6.1431065572379	8.18844461358351e-09	1.12642291215608e-06	9.88166114683751
ZNF580	-0.781758348545563	1.82475201249462	-6.14181944731901	8.24068164008745e-09	1.12904011454656e-06	9.87560554675234
ETFA	0.608186237762996	4.98955158298064	6.1417019207237	8.24546771186849e-09	1.12904011454656e-06	9.87505264230488
MEF2A	0.749667723403261	1.79817139960196	6.13955766169729	8.33327016501292e-09	1.13843964619821e-06	9.86496599858427
HEATR5B	0.551383958690489	1.10639004501115	6.1320574054803	8.64767685354834e-09	1.17868232196288e-06	9.8297000490205
ARPC5L	-0.580078012456045	3.21825830317271	-6.12810670013001	8.81794600529363e-09	1.19913976488921e-06	9.81113362772022
OXLD1	-0.604664074370312	3.57888841816689	-6.12459812946165	8.97191896474281e-09	1.21643596320164e-06	9.79465062409849
SERPINB6	-0.604711491871249	2.31045215711299	-6.12427856708947	8.98607346568931e-09	1.21643596320164e-06	9.79314960567059
YTHDC2	0.562619891457676	1.1430628643674	6.1237241671282	9.0106817934048e-09	1.21699497031061e-06	9.79054563385578
SART1	-0.404148774540038	3.87797882247686	-6.12180278005285	9.09648053178178e-09	1.22579716227255e-06	9.78152205269127
TBC1D14	1.18692853175646	0.591257789527017	6.12094750902823	9.13493002143117e-09	1.22819340810767e-06	9.77750587593738
FAM114A1	0.559546683016405	3.67479513439335	6.12029733738674	9.16426588046597e-09	1.22935627196039e-06	9.7744530134164
HES4	-1.23274304691784	1.40280047201408	-6.11518529136914	9.39817033148464e-09	1.25789429794851e-06	9.75045586183708
HSPBP1	-0.576683704645075	4.18935173818143	-6.11450700833843	9.4296430428585e-09	1.25927055529877e-06	9.74727268363591
PRMT1	-0.676314923123465	3.6995594157667	-6.11262413204684	9.5175532966582e-09	1.26816062726571e-06	9.73843739175328
ATXN7	0.501352583412373	0.134291556229388	6.11057896677769	9.61395316276932e-09	1.27813958524361e-06	9.72884229329344
NBPF8	1.15002990055778	-0.735826627512629	6.10644944904418	9.81153332458733e-09	1.29950291039033e-06	9.70947372619025
NUDT7	1.33617707706272	0.957570004436546	6.10583332819529	9.84135212457145e-09	1.29950291039033e-06	9.7065845798079
LMNB2	-0.891610290814815	2.50815149421541	-6.10561834491835	9.85177774930997e-09	1.29950291039033e-06	9.70557650733074
SLC10A6	2.47824241797654	-4.61353140014891	6.10486306405488	9.88849123183125e-09	1.29950291039033e-06	9.70203509723297
GLYATL1	2.64007456940053	2.48103739862973	6.10479971578276	9.89157663378878e-09	1.29950291039033e-06	9.70173807689027
SNX13	0.544182616369243	0.416399823462321	6.10450695767946	9.90584782012925e-09	1.29950291039033e-06	9.70036544764928
CYB5A	1.16697504274337	5.00510730841331	6.10316048189242	9.97174587378867e-09	1.3052663921622e-06	9.69405281987643
GNB1L	-0.79486203590701	-0.597375454605947	-6.10218766399154	1.00196244959069e-08	1.30865104377639e-06	9.68949248303087
RUNDC3A	-1.74261415455943	-4.46683881047128	-6.10101015180241	1.0077879650838e-08	1.31337314475954e-06	9.68397313387575
ATP7B	1.15392449686818	0.0894376636639667	6.09933278310337	1.01614392699661e-08	1.3213651017424e-06	9.67611184070493
NOSIP	-0.65511557267217	3.1645092776928	-6.09870778778321	1.01927477130083e-08	1.32254239812433e-06	9.67318299673469
TEDC1	-1.05407792213152	-0.292920417835153	-6.09762895407258	1.02470138137773e-08	1.32470519846427e-06	9.66812777822236
SPPL2A	0.569511239758263	3.41453079781608	6.09749049589006	1.02539988775062e-08	1.32470519846427e-06	9.66747902471191
KRT8P12	-0.735212133505645	1.24396557209694	-6.09639852925331	1.03092515678791e-08	1.32895421458644e-06	9.66236284413314
SLC10A7	0.612758762615919	-0.0211673739257802	6.09567843148255	1.03458479036471e-08	1.33078507222951e-06	9.65898925860094
BPHL	1.02301246782557	2.48458706052917	6.0946520242015	1.03982320003676e-08	1.33463441271241e-06	9.65418103068094
KAT2B	1.02761043404313	2.52034572267227	6.09183848556182	1.05431645319248e-08	1.34785139111597e-06	9.64100327810472
HCFC1R1	-0.745945775911199	4.09700166351524	-6.09177287236526	1.05465680056023e-08	1.34785139111597e-06	9.64069600679926
AL161740.1	2.5484560528198	-2.57440099436046	6.0865650448837	1.08201780836863e-08	1.37985133686529e-06	9.61631331227089
SH3BP1	-1.27056388143626	-1.35268249566435	-6.08584118451722	1.08587562307463e-08	1.38180579555581e-06	9.6129251756312
DBT	0.70032937463626	1.4644906821348	6.08197803989336	1.10669385581844e-08	1.40461747226627e-06	9.59484698488484
DNAL4	-0.549798928117639	1.99396273498773	-6.08164091122646	1.10852911049334e-08	1.40461747226627e-06	9.5932696450503
FLNB-AS1	1.14551101373338	-2.94986922113514	6.08088856270246	1.11263551818575e-08	1.40682108381329e-06	9.58974977399286
NFKBIE	-0.88329879649328	2.89998776525521	-6.08011235285836	1.11688782420349e-08	1.40919942099662e-06	9.58611852453895
ADAMTSL3	1.53944800347339	-0.156956722967678	6.07921507037887	1.12182329734356e-08	1.41242781972958e-06	9.58192120089265
AC008894.2	1.83100044665514	-7.18417856817326	6.07819940893008	1.12743576235266e-08	1.41649313000701e-06	9.57717054317662
AC015912.3	-1.54957068343177	-0.226353011140598	-6.0760160052937	1.13959462136504e-08	1.42874872497595e-06	9.56695939945684
PIK3R1	0.989175130434188	2.85832312678544	6.07485747345845	1.14609842027872e-08	1.43387770151376e-06	9.56154212292417
MED27	-0.644282200832877	1.24913005176319	-6.07241379745317	1.1599365857708e-08	1.44814183786978e-06	9.55011744310746
PARTICL	-0.699569048874246	0.214881889782775	-6.06879578878777	1.1807266819115e-08	1.47100722276635e-06	9.53320728356641
TCF3	-0.694298062836451	2.54362620122708	-6.06778246868653	1.18661482341314e-08	1.47525019060613e-06	9.52847216097745
AOC4P	2.42996940686063	0.511913345054086	6.06725702070969	1.18967941121377e-08	1.47586058581181e-06	9.52601698176828
SEC24B	0.711708382723015	2.70556059240567	6.06643739371257	1.19447527615728e-08	1.47586058581181e-06	9.52218747766403
PCSK6	1.62882065533411	1.78723487464008	6.06605023636416	1.19674723943613e-08	1.47586058581181e-06	9.52037868248365
UGT1A1	2.85687431610181	2.09045864133495	6.06600044594875	1.19703973338936e-08	1.47586058581181e-06	9.52014606690363
MELTF	-1.93859608525595	-0.64121328943344	-6.06180844184033	1.2219191361739e-08	1.50341591108502e-06	9.50056533464744
MAP2K2	-0.557533498751407	4.50458687719942	-6.06052499300168	1.2296374077854e-08	1.50978640976164e-06	9.49457191164956
MIA3	0.691637030989249	3.40143057131719	6.05823181276798	1.24354728000362e-08	1.52371720018093e-06	9.48386505282685
AC107983.1	-1.24062736461617	1.10620546148763	-6.05759531167637	1.2474354634124e-08	1.52533636387261e-06	9.48089363560456
SACM1L	0.397839451219866	2.07397960178125	6.05689619893716	1.25171988142877e-08	1.52743239001371e-06	9.47763012817082
LONP2	0.775841222631826	3.41637503495099	6.0561132572318	1.25653519044499e-08	1.5276242935446e-06	9.47397555428564
GFM1	0.491419662624398	2.23258158791504	6.05603486516419	1.2570183242353e-08	1.5276242935446e-06	9.47360965466589
CTXN1	-1.83778773163618	-1.69194293030803	-6.04997123098401	1.29494683904599e-08	1.56761586548131e-06	9.44531541133462
AC108449.2	1.381422235264	-0.942255300773899	6.04987589012744	1.2955520893905e-08	1.56761586548131e-06	9.44487065827663
L2HGDH	0.870565364140292	0.44831795056185	6.04951598446762	1.29783937573292e-08	1.56761586548131e-06	9.44319177961739
ANKRA2	0.578313480709944	2.03219126944785	6.04745442589165	1.3110176920101e-08	1.58032146821672e-06	9.4335761652651
AGMO	1.64752616844062	3.33700995324228	6.04280640481332	1.34121374413081e-08	1.61344755409842e-06	9.41190347639384
UGT2B10	2.90122388826054	4.35032656119062	6.04147023540796	1.35001989909574e-08	1.61777417270593e-06	9.40567496549553
AK3	0.783308619360795	4.65874823439087	6.04143469317406	1.35025491722978e-08	1.61777417270593e-06	9.40550929718625
DOHH	-0.556573787134576	2.59912960322388	-6.0374261994305	1.37701992673843e-08	1.64652239811437e-06	9.38682858746373
C19orf48	-0.895930754907709	3.86060717026026	-6.03665429562781	1.38223348054009e-08	1.64943753108546e-06	9.38323210713422
CYP3A43	2.98625889392724	-1.75498668259037	6.0350727165928	1.39297631840172e-08	1.65892592532383e-06	9.37586397685831
NDUFS5	-0.637917449101619	7.53266374727452	-6.03120640535115	1.41958453046462e-08	1.68723299783842e-06	9.35785654607625
IVD	0.860814779645254	4.26679911171347	6.03053851884236	1.42423125114342e-08	1.68937705711976e-06	9.35474651465064
ETFBKMT	0.848482660621568	-0.541736590465607	6.02753783188982	1.44529303238844e-08	1.70633104897416e-06	9.34077615397592
MIR1244-4	-0.978291567768356	3.26946378484651	-6.02732650915035	1.44678777751439e-08	1.70633104897416e-06	9.33979244348064
MARCHF6	0.467296980816676	3.30632763825382	6.02727699118654	1.44713825143954e-08	1.70633104897416e-06	9.33956193946221
ISOC1	0.727834014638237	4.45618543899762	6.02681782718532	1.45039205522171e-08	1.70678116169625e-06	9.3374246018896
RPS19BP1	-0.591170268885428	3.95292719126797	-6.02509955264996	1.46263223854825e-08	1.71515748818799e-06	9.32942712182387
TAT	3.29006681226672	4.50644744817344	6.02500867500596	1.46328242467449e-08	1.71515748818799e-06	9.32900418009064
AC025180.1	2.07414398820062	-6.93146074842397	6.02388554924859	1.47134131666308e-08	1.7212086697901e-06	9.32377748766425
ABCG5	2.324469253503	2.52470967360714	6.0222388409678	1.48323597400696e-08	1.73171442489806e-06	9.31611520200541
C2-AS1	2.17596961035038	-1.57635253684783	6.02065405070927	1.4947725127309e-08	1.74176168851097e-06	9.30874215406114
UQCC3	-0.723806488604532	1.25049762675226	-6.0200197385103	1.49941465931547e-08	1.74375176045285e-06	9.30579140208774
F13B	2.61363287380102	4.18878301851527	6.018387221556	1.51142725364553e-08	1.75428881645298e-06	9.29819792445722
SNAPC2	-0.526788189694734	2.52384502956418	-6.01772775775144	1.51630655354934e-08	1.75652143387479e-06	9.29513083232701
AC018695.6	-3.01110151812899	-6.98044786170454	-6.01688521380686	1.52256294969342e-08	1.76033751773211e-06	9.29121253396443
DDA1	-0.513553833356616	2.74814713177147	-6.01524086831447	1.53484629123768e-08	1.76967920430836e-06	9.28356631370139
CAPN10	-0.539880304062119	0.697396404579991	-6.01500733970435	1.53659863264697e-08	1.76967920430836e-06	9.28248050043067
CYP4V2	1.15125175542837	2.75122667040001	6.01325548036275	1.5498069396456e-08	1.77955954158001e-06	9.27433583271901
ATP5MC2	-0.513770961855282	5.7929894512371	-6.01307596226623	1.55116671300662e-08	1.77955954158001e-06	9.27350130155363
AC004801.6	-0.921019431958511	-2.27037858677222	-6.01198502523455	1.55945532062147e-08	1.78562141307461e-06	9.26843013572888
CDC42BPB	0.903986110435983	2.6462909154978	6.00586954673083	1.60673023540916e-08	1.83496855864952e-06	9.2400123756397
RFFL	0.941157850230047	1.46137784020178	6.00545092683586	1.61001728568317e-08	1.83496855864952e-06	9.23806771298443
SLC38A4	2.09779934551766	5.1067940189719	6.00522227352141	1.61181548389629e-08	1.83496855864952e-06	9.2370055564426
AC147055.4	2.75956118547349	-7.86358548131805	6.00390296315979	1.62222950919692e-08	1.84306165497036e-06	9.23087745439998
STX4	-0.432949399216415	3.35485335476526	-6.00342971414509	1.62598119148501e-08	1.84306165497036e-06	9.22867943433118
ZSWIM9	-0.547338871176289	1.05710225070493	-6.00291511383565	1.63007035293893e-08	1.84306165497036e-06	9.22628946934648
HEIH	-0.782989373379385	1.0280962379102	-6.00275685918211	1.63132991824324e-08	1.84306165497036e-06	9.22555450874223
PLEKHJ1	-0.707030253611795	3.15671575915858	-6.00075169110547	1.64737224718903e-08	1.85765446933022e-06	9.21624313907765
AC110373.1	2.0376460087721	-4.72394598876976	6.00030819172249	1.65094131985045e-08	1.8581532161885e-06	9.21418390792151
ZNF41	0.585120748614148	0.0936699303268464	5.9994316495155	1.6580176570037e-08	1.8625900813376e-06	9.21011425316729
ABCG2	1.8837589573405	1.31993220778322	5.998739642142	1.66362526631101e-08	1.86536337171819e-06	9.2069016065645
VASP	-0.685103381678993	4.1139454459191	-5.99819432484453	1.66805730035966e-08	1.86681056852116e-06	9.20437011863143
ABCA9	1.85053080544649	-1.59619553639783	5.99685424232566	1.67899804042588e-08	1.87552286745092e-06	9.19814970820806
CHST12	-0.572499815892469	-0.429431866966772	-5.99613882323337	1.68486769561417e-08	1.87582383553427e-06	9.1948291936056
CFB	1.58487890962366	2.17341831990989	5.99605210927498	1.68558050747185e-08	1.87582383553427e-06	9.19442673868645
KRT18P34	1.57870551967754	-1.12389184930969	5.99313108956668	1.70976577847739e-08	1.89689523442036e-06	9.18087171458904
SURF2	-0.749886075514428	3.41380434854373	-5.99299524020453	1.71089882654233e-08	1.89689523442036e-06	9.18024139625166
VXN	1.88282796852512	-7.88304754573097	5.99168350802396	1.72187728185005e-08	1.90551212716021e-06	9.17415559954418
P3H4	-1.01245433576446	1.64987998915434	-5.99100423879114	1.72758952661753e-08	1.90827997766356e-06	9.17100442222983
HSPB1	-0.951902426115117	8.0997970176525	-5.98877139046281	1.74649781502265e-08	1.92558674681542e-06	9.16064752704611
ZNF865	-0.574309501593651	1.94554734631766	-5.9879759462417	1.75328277865556e-08	1.92948769791044e-06	9.15695845528417
ACOT12	2.82727857381118	2.42766416845432	5.98344599411018	1.79241835421035e-08	1.9689102686813e-06	9.13595503002805
PKD1P4	1.79280709048629	-4.80873407913353	5.98294982526469	1.79675665250736e-08	1.97003427285156e-06	9.13365506467409
WDR54	-1.03126582734543	0.344279133952849	-5.98197200133149	1.805336537867e-08	1.9757962142877e-06	9.12912273245465
SDHAF2	-0.687708420267039	2.38327669961578	-5.98040900067059	1.81913462094484e-08	1.98723737350899e-06	9.12187891921041
AL359715.4	2.54050585439787	-2.85388064625216	5.97679874035385	1.85140268000383e-08	2.01564615589374e-06	9.10515112676348
FBP1	1.88232252657952	5.03623196036116	5.97674093553686	1.8519238748683e-08	2.01564615589374e-06	9.10488334096786
MCFD2	0.592643762093509	4.62510158022245	5.97579976196708	1.86043021781643e-08	2.02120267923541e-06	9.10052348287128
LRRC37A16P	0.925083524762336	-0.705351869093655	5.97301163868404	1.88585502288663e-08	2.04508588403438e-06	9.08761020066823
ACKR2	1.86687814008902	-0.102109326471922	5.96737314605987	1.93831881146282e-08	2.09815067411296e-06	9.06150594441297
LTN1	0.647302307603425	1.01434100585053	5.96570257974513	1.95413594087536e-08	2.11142611924363e-06	9.05377453166519
XAF1	1.53533926361485	-1.05228922053344	5.96531316831873	1.95784110242125e-08	2.11159025759688e-06	9.05197250745504
PRR19	-1.80070197787147	-1.89777209977369	-5.96388943596738	1.97144636950061e-08	2.11951516290498e-06	9.04538467966564
AC138956.2	2.663886515162	-2.52203786999511	5.96367713557843	1.9734830573549e-08	2.11951516290498e-06	9.04440241089861
DOCK4	0.653536522197234	0.762490318732674	5.96342664891986	1.97588873786218e-08	2.11951516290498e-06	9.04324348830675
TRIM23	0.595982504946126	1.25217739233751	5.96193320441514	1.99029166373524e-08	2.12914309135651e-06	9.03633437525943
TCP11L2	0.858012321981455	-1.56029038314474	5.96175369245905	1.99202981606714e-08	2.12914309135651e-06	9.03550396740146
BHMT2	1.80663701534889	5.89956681845564	5.96130020040575	1.99642746098935e-08	2.13001247260707e-06	9.03340621390725
LAMTOR5	-0.502730876571758	3.82482678153258	-5.96073762401985	2.00189617087731e-08	2.13201942198433e-06	9.0308039884518
IFI27L2	-1.24441706215582	1.63338320523658	-5.95816663184363	2.02707603533595e-08	2.15497401702879e-06	9.0189135380312
BAAT	2.02267402027007	6.00034674645779	5.95601599722626	2.04837750742333e-08	2.17373089524368e-06	9.00896945219961
USP34	1.00273777680384	0.20973477998085	5.95494154326081	2.05910182398745e-08	2.18121647226563e-06	9.00400217773475
HNRNPUL2	-0.440496995700245	2.63407162994708	-5.95380716769641	2.0704840212075e-08	2.18937106633983e-06	8.99875844332047
CNST	0.602139270317857	2.42427471285024	5.95321451462296	2.07645516702663e-08	2.19178510143679e-06	8.9960190904461
ALAS1	1.03527562241264	6.08373469199136	5.9528164956815	2.08047480121285e-08	2.19213432644815e-06	8.99417946121103
GFER	-0.678205491835652	1.34905613914345	-5.95069721898222	2.10200650300538e-08	2.21090160095754e-06	8.98438543734288
AL035071.1	-0.860552003555601	0.762646945075436	-5.94884485550434	2.12100536790067e-08	2.22679217434137e-06	8.97582657715893
KLF3	0.488247763077222	3.16265979016868	5.94849538113335	2.12460861704538e-08	2.22679217434137e-06	8.97421200080956
FAM110A	-0.838847297347908	1.1039040709735	-5.94586883878824	2.15188242646224e-08	2.25140698868612e-06	8.96207909514731
POLR2J	-0.488646588439997	4.81408774709681	-5.94520884782018	2.15878955122435e-08	2.25466408893865e-06	8.95903085642563
BIRC6	0.550151940967251	1.65609928746004	5.94160453628889	2.19689596183396e-08	2.28927209555889e-06	8.94238741445984
UBA52	-0.556268557236614	6.4706902420384	-5.94134826084054	2.19963041473425e-08	2.28927209555889e-06	8.94120424716958
CHMP4B	-0.541391804742817	5.95303306163211	-5.93912664189124	2.22347541876438e-08	2.31004324669425e-06	8.93094876068492
BX679664.3	-0.928142012937177	0.142422977658791	-5.93872644561567	2.22779766860249e-08	2.31049445116999e-06	8.92910160197118
AC008750.4	2.03948871076936	-2.49096883404371	5.93815485180389	2.23398536696155e-08	2.31287540770774e-06	8.92646346038182
TMEM220-AS1	1.83812851139905	-1.07833075910577	5.93461426518519	2.27269087284259e-08	2.34495304343975e-06	8.91012546987474
FOXN3	0.729628885622594	2.08368577532299	5.93459885718937	2.27286074178622e-08	2.34495304343975e-06	8.91005438222616
NFAT5	1.12852218300763	-0.783687467321671	5.93413689675019	2.27795951910826e-08	2.34614038721052e-06	8.90792309170421
AC002519.1	1.9488061888263	-7.77081813597588	5.93373678318506	2.28238474456335e-08	2.34663111098903e-06	8.90607721431643
RNU1-70P	3.59852850959853	0.069987447139615	5.93261526104358	2.29483369734106e-08	2.35475135424573e-06	8.90090358715428
PIK3C2A	0.553715155080996	1.82446636885751	5.9323123420897	2.29820752429456e-08	2.35475135424573e-06	8.89950630702721
SS18L1	0.775378865885722	2.48877432681996	5.9311424518006	2.31128318752826e-08	2.36407273640691e-06	8.89411032006524
KTI12	-0.613462389853855	0.771527542825397	-5.92761987298406	2.35109677398186e-08	2.40066371112405e-06	8.87786655272796
C18orf21	-0.486978131874798	2.37693519097922	-5.924676855023	2.38487520142866e-08	2.43097733439624e-06	8.86429962754137
NUP62	-0.518011638342153	2.77508947524497	-5.92352116702504	2.39826937926489e-08	2.4404444246845e-06	8.85897312842534
JPT1	-0.886998087316572	3.62063195053662	-5.92217461420529	2.41396874681178e-08	2.44761861544101e-06	8.85276770611347
LEPR	1.95115253803192	2.69843792589359	5.92210691859587	2.41476066142324e-08	2.44761861544101e-06	8.85245576090947
SLC22A25	2.59093608768062	0.248416211555095	5.92165491477545	2.4200548140452e-08	2.44761861544101e-06	8.85037295481973
GOLGA6A	2.51084007967927	-7.16966735319378	5.92150660599004	2.421794379456e-08	2.44761861544101e-06	8.84968957710113
SCAF1	-0.395592656184621	4.09485859600515	-5.92097221458328	2.4280726218111e-08	2.44979748211151e-06	8.84722728910863
MOB2	-0.443763828773239	2.33912008297961	-5.91910292427074	2.45015965147307e-08	2.46789216284899e-06	8.83861527217485
PSENEN	-0.818879983742411	3.12635270903869	-5.91785219694649	2.46504784212814e-08	2.4786869393257e-06	8.83285392310947
CHPT1	0.83998511034429	3.7593107373284	5.91573127897211	2.49049755635557e-08	2.49893224431322e-06	8.82308574789285
AC147055.3	3.26305106096762	-4.94587714834491	5.91547486007379	2.49359183683803e-08	2.49893224431322e-06	8.82190491397196
SCAMP4	-0.487474392777219	2.82396609478081	-5.91333027865581	2.51961921931203e-08	2.52076450077536e-06	8.81203007507862
S100A6	-1.72763276858163	5.65581795384266	-5.91295628096394	2.52418539425054e-08	2.52108849452314e-06	8.81030819635531
NDUFS8	-0.587901008885147	4.23371886908832	-5.91226172787738	2.53268680736396e-08	2.52525773321784e-06	8.80711065455061
ARMT1	0.696793142722281	3.16561769046848	5.9117037570492	2.53953677715566e-08	2.52525773321784e-06	8.80454206041147
TMSB4XP4	-1.14137077257712	-1.02071245292009	-5.91157599709655	2.54110778680443e-08	2.52525773321784e-06	8.803953942962
CITED4	-1.31907219840081	4.06977589179033	-5.91029246044465	2.55694388422624e-08	2.53675299178486e-06	8.79804584894931
ATP6V1F	-0.607462019688898	5.58244449472866	-5.90930992093489	2.56913169999292e-08	2.54459649225798e-06	8.79352374397348
ACOX2	1.65178516373675	4.14739641541232	5.90890166010844	2.57421267408233e-08	2.54538663199153e-06	8.79164486612299
AGL	0.887228005843616	1.85380584403025	5.90787199425662	2.58707110994393e-08	2.55385174170494e-06	8.78690652472941
PCK1	3.3320344173107	4.44198398854793	5.90719986436079	2.59549861197275e-08	2.55792199027703e-06	8.78381376065678
PDRG1	-0.532064243100936	3.26996201832928	-5.90342833907498	2.64328977421904e-08	2.6007083015317e-06	8.76646312697525
SRD5A2	3.11269626600593	0.153064576872445	5.90291599551484	2.64984820690614e-08	2.60285172548449e-06	8.76410662557343
CDC14B	1.16594050896112	1.29463806241129	5.90222639784689	2.6587008483258e-08	2.6072378764597e-06	8.76093504020011
RBM8A	-0.458501850350121	3.06635038191654	-5.89923512937684	2.69743797105726e-08	2.64086731970379e-06	8.74718015499175
SHMT1	1.44756729530405	4.22517475923736	5.89661547588204	2.73181696767578e-08	2.66822320041241e-06	8.73513742801518
CMBL	1.59009997242711	4.45167740065152	5.89623225509787	2.7368820611025e-08	2.66822320041241e-06	8.73337599772156
SLC25A30	1.1289895598281	2.29108743510279	5.89608358023176	2.73884960077334e-08	2.66822320041241e-06	8.73269264879248
TPD52L2	-0.518098556634857	4.08706907056291	-5.89545548535823	2.74717703087031e-08	2.6687759164195e-06	8.72980587006638
PDXDC1	0.600732826068652	3.76293962875255	5.89536350268193	2.74839864177686e-08	2.6687759164195e-06	8.72938312476199
ZCCHC24	0.81515253147067	2.47757474976026	5.89334160879731	2.77538614860937e-08	2.68901783792668e-06	8.72009162963614
CLIP1	0.638343493840978	1.7636589639854	5.89312488338217	2.77829429802444e-08	2.68901783792668e-06	8.71909579120702
RPL13AP25	-1.06235877426681	2.32833031722597	-5.89220984169231	2.7906058506899e-08	2.69427854659526e-06	8.71489147338363
NDUFS6	-0.602319802606608	6.54053140275089	-5.89204738833289	2.79279718764649e-08	2.69427854659526e-06	8.71414509313348
HLTF	1.45359364910174	0.764797953562911	5.89037733505821	2.81542265567563e-08	2.71170376270399e-06	8.70647285148609
CTSO	1.02875563206561	3.99061591757971	5.88255888445901	2.92375849455486e-08	2.81149184556492e-06	8.67057173842015
AC099677.1	2.8095838852084	0.118361792900212	5.88047560575506	2.95330848784617e-08	2.83531928121542e-06	8.66101035742691
AC137056.2	2.67053921810004	-2.44823783408178	5.87883815696763	2.97674006206927e-08	2.8532053494934e-06	8.65349654299771
CLDN20	2.3831492583641	-5.81763335981541	5.8770010558534	3.00324567027788e-08	2.87397553055722e-06	8.64506803766959
KLHL2	0.776178150486727	2.07678834647611	5.87627412649272	3.01379756313175e-08	2.87943645955355e-06	8.64173335764473
CLTA	-0.530734217060774	5.47570888555836	-5.87488458993493	3.03406893471704e-08	2.89415111690898e-06	8.63535973917999
AOX1	2.26619511988668	5.83109775593165	5.87393188013154	3.04804482609934e-08	2.9028230750097e-06	8.63099029763534
DIAPH1	0.628765084846154	4.66802615502109	5.87302309175816	3.06143523002533e-08	2.91091058263545e-06	8.62682268175507
UBE3A	0.417320647990622	1.19584156211726	5.87229782317871	3.0721629630301e-08	2.91644454319472e-06	8.62349694148051
UGT1A2P	4.28682132623666	-2.64483509641657	5.87192894002106	3.07763339298061e-08	2.91697798476329e-06	8.62180550946344
ZFAS1	-1.04808603279292	-0.0301619217023187	-5.8712041524483	3.08840961836327e-08	2.9212986600563e-06	8.61848233824715
ARHGEF18	-0.541031320017341	2.20332215268485	-5.8708487669547	3.09370704172469e-08	2.9212986600563e-06	8.6168529738462
SH3GLB2	-0.608718900619333	2.48485790205269	-5.87063221485064	3.09693936398518e-08	2.9212986600563e-06	8.61586015842321
EDF1	-0.554912269466213	7.75365361642829	-5.86881847860529	3.12414208279522e-08	2.9415592901709e-06	8.60754565838644
AC018752.1	3.32239090668271	-4.32201271052603	5.86854142947246	3.12831788814514e-08	2.9415592901709e-06	8.60627574712317
MATR3	0.971827182316089	-3.8244636961584	5.86695191633112	3.15238171474145e-08	2.95950376243191e-06	8.59899056975442
HDAC6	0.726665972839005	2.8144250125641	5.86528070360691	3.17787814101219e-08	2.97873445245948e-06	8.59133219116098
KLF9	1.24888714890058	3.68337874076523	5.86139858128543	3.23788770480851e-08	3.03020397848276e-06	8.57354720845788
AL139317.4	2.74087641736741	-6.58935541643181	5.86097354190578	3.2445250350398e-08	3.03164134052375e-06	8.5716004163168
GSAP	0.81557994720168	0.960157862875938	5.85986796878777	3.26185198894305e-08	3.04304675269888e-06	8.56653698963331
KLHL11	1.32511336619699	-2.55548480753237	5.85697892145225	3.30755967830811e-08	3.08073911224596e-06	8.55330806309833
IYD	2.62562163223158	-0.542052421088996	5.85666131429588	3.31262270133974e-08	3.08073911224596e-06	8.55185397653382
IDH1	0.741348331013044	5.89347120954542	5.85506703570979	3.33815236475178e-08	3.09936044336284e-06	8.54455566399568
XRN1	0.601519099581653	1.27434896029173	5.85476091151043	3.34307645379302e-08	3.09936044336284e-06	8.54315441792488
UQCR11	-0.706750007526331	2.60600471631675	-5.85425850933759	3.35117316528178e-08	3.102027534162e-06	8.54085482695862
RINT1	0.672559402818435	1.23046887352487	5.8532479913069	3.36751694110533e-08	3.11230838661068e-06	8.53622984441426
MBL2	2.86067648327075	3.04056319685992	5.85147211341958	3.39642894850775e-08	3.13415501743742e-06	8.52810306952884
RPS15P4	-0.968144850212049	2.63806166239796	-5.85030171618861	3.4156163928074e-08	3.14697419186613e-06	8.52274789056272
GTF2IP12	0.66494029546777	-1.55776117422175	5.8495016890352	3.42879311417169e-08	3.15422427857401e-06	8.5190877115706
HSDL2	0.784177909947035	5.16089216236163	5.84624122728315	3.48301139991808e-08	3.19702778408996e-06	8.50417392852703
BLOC1S3	-0.544099574031947	2.17455416096224	-5.84601947694665	3.4867292659553e-08	3.19702778408996e-06	8.50315979129173
FMO5	1.72825007084651	4.77690202216782	5.84573753953001	3.49146184709708e-08	3.19702778408996e-06	8.50187043150725
EIF3K	-0.539626112069755	5.6800723342357	-5.84500574635538	3.50377508123944e-08	3.20336679619717e-06	8.49852395683357
CLTB	-0.583378391377035	4.93064595411262	-5.8437236287655	3.52545085158608e-08	3.21823299166215e-06	8.4926614562519
MAN2A2	0.919336207090547	2.04351708608982	5.83353138429525	3.7025039845856e-08	3.37467337871117e-06	8.44608429837432
SLC12A6	0.70158077886491	-0.317727685876844	5.83320347666135	3.70834258066069e-08	3.37481890568029e-06	8.44458660339965
SNRPB	-0.753603712097981	6.17964883463905	-5.83195264306984	3.73069743422663e-08	3.38997181076125e-06	8.43887396647347
MANEA	0.929027571784244	1.84005936807396	5.83158786789101	3.73724152631187e-08	3.39073362113184e-06	8.43720815140115
KIAA2012	1.88730584083354	-4.2290031879713	5.83110861710506	3.74585642513985e-08	3.39336905147539e-06	8.43501965543532
MZT2B	-0.801532781904253	3.73075350153266	-5.83017119237999	3.7627636667382e-08	3.40349705362635e-06	8.43073921844387
C16orf74	-1.57508106671864	-2.56952894079587	-5.824238075991	3.87152068208427e-08	3.49654801784532e-06	8.40365707262353
ENPEP	1.35034769827626	1.89145646434714	5.82238432806708	3.90612824954254e-08	3.51822505534617e-06	8.39519885253211
SOX5	1.54180507437878	-0.813142936338414	5.82231849330575	3.90736287634993e-08	3.51822505534617e-06	8.39489849318331
VPS33B	-0.671124046023883	-0.833328618424228	-5.82137849583805	3.92503281832685e-08	3.52878858237079e-06	8.390610142035
BNIP1	-0.592725867247426	1.65439836995859	-5.81844754190016	3.98063283204712e-08	3.57336959682876e-06	8.37724150756606
ZSCAN21	0.777868344461522	0.79020233367996	5.81766739676703	3.99556175870468e-08	3.58136121620729e-06	8.37368379101537
CPN2	2.68833303170666	5.23040831119083	5.81734377086047	4.00177078472631e-08	3.58152458469774e-06	8.37220803423897
AC004263.2	0.982316976963026	-2.17870760444066	5.81569107262637	4.03362690866541e-08	3.60460671129714e-06	8.36467237407713
ADRA1A	2.90403053989804	-2.11511088696253	5.81298294275093	4.08636483177695e-08	3.6462522951653e-06	8.35232710366378
NUS1P1	1.77047045376199	-0.99454400827967	5.81133244536347	4.11883732844237e-08	3.66971733009512e-06	8.34480482679122
AMDHD1	1.65133894869062	3.7114605334949	5.80960114119789	4.15317142536134e-08	3.69476823794833e-06	8.33691562968874
ZNF680	0.922705944057411	0.651868023314684	5.80664456935831	4.21245387684346e-08	3.74190577786511e-06	8.32344636870037
PTDSS2	-0.694238068569734	2.01079595624965	-5.80519594660927	4.24180225785688e-08	3.76235198175613e-06	8.31684836226024
ACSL1	1.45367075633964	5.74690986514624	5.8041968302947	4.26216053171421e-08	3.77477517016662e-06	8.3122982820479
AC108010.1	2.29040918713093	-2.92428793168702	5.80318414136498	4.28289307611256e-08	3.78749236360329e-06	8.307686865981
EIF2AK4	0.490723235797086	1.91674061212269	5.80236947384828	4.29964328174227e-08	3.79665529426594e-06	8.30397751456786
ARG1	2.56730172588788	5.85815386598874	5.79976124227039	4.35370353956952e-08	3.83868754074181e-06	8.29210377515655
AIP	-0.453148641050108	4.78606682361783	-5.79928188598027	4.36371126207977e-08	3.84181139513503e-06	8.28992189439796
COPS7B	-0.461889170608545	2.00000446953928	-5.79830310976571	4.3842156461751e-08	3.85415359771077e-06	8.28546714281995
TMEM220	1.42074860341166	2.7508234533071	5.79791538975807	4.39236407598643e-08	3.85561329311146e-06	8.28370261775068
NPTN-IT1	2.3969022485776	-4.81896531757474	5.79635499139587	4.42530815787202e-08	3.87880218138437e-06	8.27660190960989
HIGD2A	-0.547213484029577	6.07106229638161	-5.79437098297117	4.46754559756997e-08	3.91005643927526e-06	8.2675751763613
TIMM17B	-0.501792297667603	3.77813261878836	-5.7936895946927	4.48214257165454e-08	3.91706303831933e-06	8.26447545785736
AC115989.1	2.95408846206267	-5.3960104084036	5.79284586118361	4.50028214919524e-08	3.92714048869641e-06	8.26063751206889
RPL8	-0.97833245636126	9.18674456291936	-5.78903223126377	4.58317352462009e-08	3.99361074849851e-06	8.24329436081618
RPS16	-0.734746371577243	7.69850617819331	-5.78807707674341	4.60416751334456e-08	4.00603020227712e-06	8.23895169449552
SELENOM	-1.57408408759277	2.83841387705986	-5.78768858756356	4.61273331285094e-08	4.00761553483615e-06	8.23718552781355
MRGBP	-0.491970423172678	2.72924530705362	-5.78445740299132	4.68458540435408e-08	4.06410009962847e-06	8.22249851438214
TIGD5	-0.844650884203955	1.05576323120266	-5.77917971578776	4.80431098515512e-08	4.16116617167429e-06	8.1985198673131
SPSB2	-0.746593373758252	1.85320362231802	-5.77871196418274	4.81506553927089e-08	4.16116617167429e-06	8.19639531512519
CPEB3	1.13815834374474	0.0943288046567465	5.77860720249876	4.81747745319789e-08	4.16116617167429e-06	8.19591949617558
HDAC10	-0.790904579001137	-2.83052647976176	-5.7782208784056	4.82638197582494e-08	4.16280699096297e-06	8.19416488848002
AC021146.9	3.85320755647121	0.909257489898789	5.77718012811452	4.85045092263208e-08	4.17750357940952e-06	8.1894383551278
CCNQ	-0.60389856211307	3.08021348210085	-5.77439463267498	4.91544987283093e-08	4.2273580259439e-06	8.17679062290356
PIPOX	1.82996808044962	5.51930110977773	5.77377201551583	4.93009479369122e-08	4.23112401329844e-06	8.17396408591958
TRAPPC10	0.738656524021708	-0.0614469981445578	5.77342315175417	4.93831928899646e-08	4.23112401329844e-06	8.17238040532541
TLCD4	1.30714118845034	3.2982210000325	5.77330158224902	4.94118845849381e-08	4.23112401329844e-06	8.17182854928306
IRS1	0.967300765029678	2.62097324903429	5.77264584442946	4.95669275494091e-08	4.23829324241545e-06	8.16885199438264
TRIR	-0.495355198207942	6.19466514033435	-5.77153818828721	4.98299055551919e-08	4.25465775492585e-06	8.16382453069441
AC004461.2	2.50269714775858	-5.87297622314813	5.77099580892343	4.99591745051947e-08	4.25957512671478e-06	8.16136297312396
FEM1C	0.539056330574128	2.17895433154063	5.77025389112264	5.01365330452199e-08	4.26857270670241e-06	8.15799604602075
SERPINC1	2.71235793065281	9.06729041901651	5.76822968112538	5.06235723312648e-08	4.29602212868583e-06	8.14881121479213
MFN2	0.534049551002403	3.43884628133194	5.7682109392577	5.0628103344671e-08	4.29602212868583e-06	8.14872618278158
AL049844.2	2.48843521443822	-3.70173552095293	5.76801369687933	5.06758125466332e-08	4.29602212868583e-06	8.14783130249056
PGP	-0.764142925046779	2.46171678963426	-5.76766570319488	5.07600930713364e-08	4.29703710961583e-06	8.14625251460639
OXR1	0.731323147377405	2.00427636444747	5.76523963939092	5.13514889386393e-08	4.3377737536329e-06	8.13524746280986
TFR2	1.89581949173998	6.41384327186978	5.76509363745035	5.13872940339839e-08	4.3377737536329e-06	8.1345852608181
VPS36	0.605006509871703	1.87398075948693	5.76296755897839	5.19114670481016e-08	4.37288088557419e-06	8.12494342202649
CTDNEP1	-0.592849547805024	2.84239922642666	-5.76281065533177	5.19503576693317e-08	4.37288088557419e-06	8.12423194304972
AC005912.1	-1.07609133885668	4.08924953783779	-5.76129825357664	5.23266928158802e-08	4.39832867605277e-06	8.1173745585049
RGN	1.65498247215864	4.77178237486388	5.76091516456364	5.24224410636189e-08	4.40015311453062e-06	8.11563776492503
GTF2IP7	2.27339263961191	-3.67945490176062	5.76028606717047	5.25800484774002e-08	4.40715732139134e-06	8.11278580433473
MAP3K2	0.489103766568272	1.95316847678909	5.75903100467107	5.28958666577518e-08	4.42292062707852e-06	8.10709664107727
FBL	-0.751627392001077	5.39929649822279	-5.75894741578921	5.2916966460579e-08	4.42292062707852e-06	8.10671776141683
ABCC6	1.37858351629208	3.85048839097925	5.75811364884154	5.31278806848342e-08	4.43382426726983e-06	8.10293876305709
AC009879.3	1.87026060828559	-4.59724026299705	5.75753451292969	5.32748665101884e-08	4.43382426726983e-06	8.1003140576593
TEDC2	-1.17414680450931	0.45005306482061	-5.75731991922302	5.33294319058458e-08	4.43382426726983e-06	8.0993415364271
RNF220	-0.45761151762572	1.73984426720175	-5.75725535796967	5.33458588032027e-08	4.43382426726983e-06	8.09904895433109
AC018695.8	2.24095416860599	-2.22514924239936	5.7552022532024	5.38708416881541e-08	4.47120462151108e-06	8.08974561255273
ALDH1A1	1.35126930006998	8.08522368149361	5.75371792089796	5.42535371656345e-08	4.49165269119416e-06	8.08302081980386
CNOT1	0.941193932715044	2.28857332899617	5.75337098115163	5.43433695877043e-08	4.49165269119416e-06	8.08144915352282
TNRC6A	0.560240837144556	1.5735428058188	5.75336871746485	5.43439561978326e-08	4.49165269119416e-06	8.08143889901782
NSUN6	0.680837386167548	2.37312223464277	5.75101313773782	5.495775309198e-08	4.5360755458293e-06	8.07076943183092
FCHO2	0.598753997065547	1.95811153138078	5.74918965781638	5.54375583572657e-08	4.56676150110672e-06	8.06251188324202
GOLGA5	0.475100181542498	3.97260076060238	5.74901689791447	5.54832282262112e-08	4.56676150110672e-06	8.06172962921694
CCDC12	-0.565233140156703	2.6295372405723	-5.74856860552731	5.56019083282064e-08	4.5698456383349e-06	8.05969983446196
RPL35A	-0.596274535109858	6.57734523452735	-5.74829488259634	5.56744954676236e-08	4.5698456383349e-06	8.05846050847895
F5	1.64841024422797	5.32722928419166	5.74736281708567	5.59223618605585e-08	4.57850645151589e-06	8.05424069324015
TIRAP	0.584316238167978	0.223146018785001	5.74731878279362	5.59340987059844e-08	4.57850645151589e-06	8.05404134341806
ARF4P2	-3.09547762974048	-5.50978691163617	-5.74623980744992	5.62224425529591e-08	4.59577867069422e-06	8.04915694762464
NT5C2	0.991120966898711	0.0663628045182961	5.74517447726808	5.65085682093367e-08	4.61282236672562e-06	8.04433486281609
ZNF776	0.590046742333687	0.482352038583458	5.74343870357539	5.69778191478918e-08	4.64474740535221e-06	8.03647925037351
AC006254.1	1.51865519301669	-0.21329335813594	5.74284837547892	5.71382772018554e-08	4.65144712229406e-06	8.03380792057123
AC138356.1	2.01512565050387	-3.25124330208848	5.74180106082484	5.74240394062107e-08	4.6683151707153e-06	8.02906905942372
SH3BGRL2	1.00490106721402	3.57875001371743	5.74048347099691	5.7785535776129e-08	4.69128556634975e-06	8.0231080031429
PEX1	0.696209539540428	0.642648660966073	5.73967667741185	5.80079884618328e-08	4.70292050521329e-06	8.01945830400405
APOB	1.76287182584413	7.76101591849772	5.73822271080013	5.84110023545458e-08	4.72914255711661e-06	8.01288176233816
A1CF	1.65787756771432	3.76355291703209	5.73547402565743	5.91803959691081e-08	4.77899032943594e-06	8.00045172683501
SLC13A5	2.94176181750891	2.9410965202291	5.73544873085412	5.91875222115343e-08	4.77899032943594e-06	8.00033735596256
C9orf16	-0.810760433799484	4.08540762141799	-5.73297800192521	5.98876600611009e-08	4.82896061662286e-06	7.98916737880235
SEL1L	0.686877561283208	3.97268814417098	5.73155510648747	6.02945443053336e-08	4.85518141522095e-06	7.98273589321887
PLEKHO1	-0.935429141934691	1.57342104108928	-5.73110486537352	6.04238560498367e-08	4.85901014001847e-06	7.98070100439042
AC007344.1	3.21726378195941	-2.86223816714823	5.72914025986313	6.09912871711612e-08	4.89801246313594e-06	7.97182299247462
HSPD1P11	2.14486862062149	-6.92883033521197	5.7272476632202	6.15428540459721e-08	4.935637229946e-06	7.96327212334809
RREB1	0.53528208318282	1.88707047377276	5.72506239602871	6.21857932494915e-08	4.98047861918805e-06	7.95340107097266
AC136601.2	4.0718419774148	-2.5155907128872	5.72397418361436	6.25084109270022e-08	4.99957918729335e-06	7.94848636368913
KIF16B	0.608238564792576	1.07910346940158	5.72251780667908	6.29427426988249e-08	5.02755157306864e-06	7.94190979296599
TRIM66	0.76058810174136	-0.55158839170294	5.72155892474803	6.32303198302414e-08	5.04259662455787e-06	7.9375803153618
PRAF2	-0.833017656952188	0.96500271117349	-5.7210550006743	6.33819664833782e-08	5.04259662455787e-06	7.93530520776721
TGFBR2	0.789171508559065	3.53201413767002	5.72104273835127	6.33856610386647e-08	5.04259662455787e-06	7.93524984755407
CCDC24	-0.837200119463066	0.480749738929015	-5.71993971891665	6.37188575060272e-08	5.06232693183246e-06	7.93027038360023
CPNE3	0.599175713698448	3.61982629414218	5.7189999826229	6.40040826208879e-08	5.07819842177771e-06	7.92602850164896
HIPK2	0.878012932113731	2.15670000177046	5.71657137151974	6.47470087652967e-08	5.13029398652705e-06	7.91506792858859
TRAPPC8	0.606222259964251	1.8732536035906	5.71568393863977	6.50205808296436e-08	5.14511059515743e-06	7.91106355427498
GK-AS1	1.76666143505072	-1.98366611588518	5.7150742935338	6.52091738484759e-08	5.15317230624119e-06	7.90831286296459
MET	0.85031174589553	3.82698432022131	5.71468878695331	6.5328706218865e-08	5.15576231669122e-06	7.90657356617299
RPL19	-0.534836872026061	7.85347927580772	-5.71051888752566	6.66354398965578e-08	5.25191549964555e-06	7.88776469383752
RPL13AP20	-0.950533765414349	1.04254759240409	-5.71003670800682	6.67881829108526e-08	5.25634224808419e-06	7.88559029643164
AP001469.1	2.38848382079028	-4.78720382324535	5.70978357515706	6.68685065635427e-08	5.25634224808419e-06	7.88444883367529
HNMT	0.839548189641159	4.20389271896514	5.70776755718644	6.75116113321783e-08	5.29988444734129e-06	7.87535901140972
SFXN1	0.693332875365836	3.48853152317911	5.70450233874614	6.85660777848929e-08	5.3755624070222e-06	7.86064091796391
NRM	-1.030667858269	2.55451412782951	-5.70239117166096	6.92564223622355e-08	5.42253150424317e-06	7.85112747016182
NCBP2AS2	-0.585233848346382	3.74235996778306	-5.70014113333316	6.99996691889753e-08	5.47351360643847e-06	7.84099058359302
COBLL1	1.11187277430131	1.72039030592433	5.69965611877682	7.01609024672494e-08	5.47891189345759e-06	7.83880581080983
PRPF31	-0.534037992252269	3.76037349234312	-5.69897536486725	7.03878188361211e-08	5.48927461585846e-06	7.83573951030937
CXXC1	-0.442445505594685	2.99203745565131	-5.69870438773284	7.04783437141368e-08	5.48927461585846e-06	7.83451901750733
ADPRS	-0.515790320530786	3.87307409390891	-5.69814344931339	7.06660978371555e-08	5.49669397404272e-06	7.83199263831656
TNFRSF18	-1.48509928300321	-0.5077942302047	-5.69491603351456	7.17559127705968e-08	5.56928784257858e-06	7.81745979235454
TPRG1-AS1	2.25571372025669	0.402279374520884	5.69482524797256	7.17868054489574e-08	5.56928784257858e-06	7.81705106314734
RPL27	-0.608670333417999	7.66317095720703	-5.69406756900745	7.20451382416228e-08	5.58204228198816e-06	7.8136400407259
TMEM234	-0.630377799907749	0.132355715373738	-5.6920328124835	7.27434068353473e-08	5.62880525781795e-06	7.8044810601508
LINC02127	2.35149829476745	-4.51754458308219	5.68904304586599	7.37814421534853e-08	5.70170320267253e-06	7.79102693203597
SHLD2P3	1.92842106127866	-2.5338787015237	5.68808712565811	7.4116383167512e-08	5.72014844479966e-06	7.78672614019172
STEAP4	2.00051948041728	-1.31301796861205	5.68749682950575	7.43239575989433e-08	5.72872870069054e-06	7.78407055118686
DBNL	-0.366733019034437	2.68280344028554	-5.68619977987597	7.47820592563169e-08	5.75657180754553e-06	7.77823605039147
PEDS1	-0.669969064669732	1.97671077464091	-5.68441419398585	7.54172305623255e-08	5.79795570585682e-06	7.77020529711587
CES2	1.57296924706696	5.34299835230151	5.68005874976549	7.69887913199985e-08	5.91112778006919e-06	7.75062292542179
POM121	0.929781192358716	0.869387530917758	5.67974469569907	7.7103341479782e-08	5.91228422466969e-06	7.74921127014889
IMPG1	1.71622796401696	-5.95302237263951	5.67299772470454	7.9604964131899e-08	6.09431326293462e-06	7.7188954971723
TOMM70	0.354481415905147	4.36525637901149	5.67279240923073	7.96823229390715e-08	6.09431326293462e-06	7.71797330925852
MTRR	0.466908578785581	2.06530576887141	5.67176634807568	8.0070026608175e-08	6.11438601405122e-06	7.71336499315537
DOP1A	0.754297449367411	-0.607208259335723	5.67155385355823	8.01505494967927e-08	6.11438601405122e-06	7.71241068674217
NRF1	-0.327944047717705	1.2372269323048	-5.67052666320365	8.05409130985026e-08	6.13628825987784e-06	7.70779791345703
NBEAL1	0.799776993733455	-1.33507509522325	5.6701443700906	8.0686670800203e-08	6.13952213270635e-06	7.70608129117514
TOMM40	-0.653894781876634	4.1789307485389	-5.66918637292897	8.10530635626989e-08	6.15951458867072e-06	7.70177987767178
VPS37C	-0.443082603321346	2.05928231711376	-5.66868543028456	8.12453005318073e-08	6.16623815415544e-06	7.69953081841582
AQR	0.38633968440341	0.906889897860644	5.66794141680313	8.15316399489503e-08	6.18007750924269e-06	7.6961906788672
BDH1	1.80450246046198	2.95682187949376	5.66757524360485	8.16729270477569e-08	6.18152559860268e-06	7.6945468961253
PPP2R1A	-0.487935272748965	4.66541872263304	-5.6673530371709	8.17587817069969e-08	6.18152559860268e-06	7.69354942406202
GLYCTK-AS1	1.75311623016326	-4.04883174045083	5.66582282828099	8.23524172260884e-08	6.21849694853209e-06	7.68668105119304
COG3	0.721652438447396	2.3603077795715	5.66406278609476	8.30404332117208e-08	6.26249216303671e-06	7.67878246670401
GPR17	2.34570535557109	-3.61594207001064	5.66348851204989	8.32661369364719e-08	6.26538626251362e-06	7.67620560709972
SECISBP2L	0.611666955551363	1.77228776949907	5.66324574723855	8.33617299000476e-08	6.26538626251362e-06	7.67511633048128
GTF2IP23	2.3147338680411	-1.46692710491675	5.66316106892538	8.33950987539043e-08	6.26538626251362e-06	7.67473638876661
TMEM51	-1.32355700173881	1.36179068415134	-5.66277996167908	8.35454421059811e-08	6.26875629802038e-06	7.67302644793731
NPIPP1	-0.823626509730501	-0.0924840597402567	-5.66186539279914	8.39073142378858e-08	6.28796968879551e-06	7.6689232737142
LYRM7	0.505433228476032	1.28652799614391	5.65939933967184	8.48907326670446e-08	6.35365437053458e-06	7.65786144890997
ZNF205	-0.643696464518073	1.9119194656885	-5.65651638433103	8.60547125550726e-08	6.42552690783244e-06	7.64493328450305
NUMB	0.458869511045036	2.2462118818123	5.6564855002528	8.60672660345402e-08	6.42552690783244e-06	7.64479481145866
C8A	2.09774195732141	5.42515799214251	5.65592996093173	8.62933829306952e-08	6.4343248022866e-06	7.64230405285926
AL356968.2	1.67443804425858	-3.03853977660468	5.65315713067884	8.74307084188115e-08	6.50735724894644e-06	7.62987431473529
KLHL20	0.668672542114558	1.69628757585684	5.65300905643066	8.74918545763409e-08	6.50735724894644e-06	7.62921064864818
PPP4R2	0.544827771017678	3.30924472863736	5.65253880855205	8.76863175675177e-08	6.51366849260609e-06	7.62710307671524
ERMAP	0.726582308933161	0.432837730230992	5.65225806414428	8.78026162174369e-08	6.51416488633411e-06	7.62584487860746
PSMD6-AS2	1.59293292450297	-3.93475243481696	5.65005279337513	8.87214170166599e-08	6.5741242506846e-06	7.61596295720589
PAPSS2	1.09419979679978	3.80065432588771	5.64963885384013	8.88949259820742e-08	6.57702412995614e-06	7.61410833784974
MORC3	0.56725755242732	1.45610528471233	5.64938366480133	8.90020577157331e-08	6.57702412995614e-06	7.61296502744404
EEF1E1	-0.782871325632206	0.956348277445888	-5.64916828695919	8.90925744966882e-08	6.57702412995614e-06	7.6120001057051
RUSC1	-0.702165650323723	2.08538330984504	-5.64824898489112	8.94799432884158e-08	6.5974250493805e-06	7.60788176182456
RBM26-AS1	1.00117406015086	-2.12831389757852	5.64574305543328	9.05442630760669e-08	6.66762567759781e-06	7.59665763460146
N4BP2	0.812024898868066	0.401830852156824	5.64531543257005	9.07271165414708e-08	6.67282222117573e-06	7.59474260467329
AL138847.2	2.31054346890432	0.987311565573857	5.64455828861776	9.10517614793854e-08	6.68567043457719e-06	7.59135209341449
ZC3H14	0.51664349782016	0.452609376793799	5.64438363033701	9.11268119206341e-08	6.68567043457719e-06	7.59057000841668
UBR2	0.463918166756927	2.37534675647386	5.64372967615609	9.14083532460661e-08	6.69228821060308e-06	7.58764186351395
AP001931.1	2.13390681482268	-6.39210174950569	5.64365109695437	9.14422405137345e-08	6.69228821060308e-06	7.58729003131039
HIVEP1	0.727134805387655	0.510188645347109	5.64330801560061	9.15903383603197e-08	6.69488196523828e-06	7.58575394665823
UBR1	0.558585884470971	0.602953514128487	5.64282031703014	9.18012671445084e-08	6.70205639139644e-06	7.5835704630853
MTMR10	0.620310834246083	1.78061870412719	5.64254799901862	9.19192509515029e-08	6.70243598318401e-06	7.58235131379249
SORBS2	1.20247599694756	1.97076174843158	5.6402518198311	9.29200060956141e-08	6.76710441451478e-06	7.57207290918202
DCAF1	0.407335590002738	1.87636800742055	5.63845781536148	9.37093078931053e-08	6.81623383128956e-06	7.56404417804223
RELB	-0.814434693705154	2.93997844534934	-5.6379241209316	9.39453791083991e-08	6.82505139886899e-06	7.56165603083596
NXPH4	-2.1862996051641	-0.462802338067388	-5.63705073926409	9.43329615419956e-08	6.84484115452524e-06	7.5577481685275
HSPB1P1	-1.09927577831577	2.35712981995099	-5.63639067871987	9.46269156865929e-08	6.85459611052907e-06	7.55479503748875
DAZAP1	-0.359807953176798	3.14808492506891	-5.63612214763895	9.4746760783056e-08	6.85459611052907e-06	7.55359368194421
LINC01881	0.774591369510937	-1.51258663611167	5.63572022424269	9.49264162736162e-08	6.85459611052907e-06	7.55179562088578
PFKFB1	2.08808606101847	1.53820197658892	5.63562516432057	9.49689557675846e-08	6.85459611052907e-06	7.55137036840832
RPL13A	-0.703078714484707	8.23221192925397	-5.63545729170467	9.50441246415931e-08	6.85459611052907e-06	7.55061939762751
ITGA1	0.660204911348497	2.47356403832604	5.63446156280972	9.54911837051056e-08	6.87849039277977e-06	7.54616533031583
FBXO8	0.660839299895387	3.11449635756578	5.63402542618884	9.56876462803996e-08	6.88203980071771e-06	7.54421456801511
AC244100.3	2.08956481761163	-2.36814318955341	5.63364768641047	9.58581229287282e-08	6.88203980071771e-06	7.54252507940964
MED22	-0.557495681391909	1.42738293521233	-5.63358182184091	9.58878784894789e-08	6.88203980071771e-06	7.54223049896836
AC245100.7	-0.948986401966247	0.514820499421898	-5.63171598656819	9.67345693257766e-08	6.93443335503369e-06	7.53388639638473
KLHDC10	0.608764500538115	3.1463966587328	5.63133054173368	9.69103884889031e-08	6.93866705630126e-06	7.53216288057494
PURA	0.49502136971685	0.904954839282077	5.63051853203611	9.72818073865774e-08	6.95687842065239e-06	7.5285322178998
NRBF2P5	2.29203215084659	-4.55931788067189	5.62948605307846	9.7756082411985e-08	6.98239267968393e-06	7.52391625613732
FBF1	-0.793934517678703	-1.51024266088595	-5.62835493591759	9.82782645099948e-08	7.01126341540872e-06	7.51885990394906
ERCC5	1.28303074082108	-2.9260295506289	5.62621997119295	9.92713220697463e-08	7.0736173340993e-06	7.50931782520721
KIF1B	0.599216933358498	1.28831970955013	5.62525431329595	9.97237064968329e-08	7.09734216285903e-06	7.50500261416574
PHF19	-0.811800482354139	0.815199221719269	-5.6247761333496	9.99484668664267e-08	7.104829593865e-06	7.5028659520993
GATM	1.48472801236289	6.05653353601905	5.62435638637638	1.00146170241435e-07	7.11037808714191e-06	7.5009904794246
SEC24C	1.17988281692295	2.235346741927	5.62397431523285	1.00326460689242e-07	7.11467849567967e-06	7.49928342105476
RPL38	-0.650169241623107	6.17097295571389	-5.61966267094504	1.02383166886328e-07	7.25187658945626e-06	7.48002433974361
CYP8B1	3.43028552410875	3.59346056314329	5.61802640632466	1.03174434432773e-07	7.29922275599569e-06	7.47271791719145
ZNF775	-0.737749674704332	-0.133080539552611	-5.61734781765416	1.0350433976657e-07	7.31385540940304e-06	7.46968819521943
SH3BGRL3	-0.80050344327727	5.89749425537902	-5.61653199452345	1.03902329953226e-07	7.33325862485788e-06	7.46604605535285
APC	0.551944288774484	0.561112213707779	5.6156498782688	1.04334345139654e-07	7.3550143874427e-06	7.46210832468796
KLHL15	0.64872992047102	0.810959502716837	5.61306925997724	1.05608314742451e-07	7.43600156421759e-06	7.45059073834185
C12orf57	-0.789820979841932	3.02708782975084	-5.61126769904635	1.06506695860157e-07	7.49038273950483e-06	7.44255210509157
RBM38	-0.728546399036885	2.69811693327599	-5.61050534396232	1.06889105410779e-07	7.50839109603592e-06	7.43915092667562
CTBS	0.793319616777293	-0.993919835922494	5.6083793225312	1.07962661956152e-07	7.57484901070634e-06	7.42966737904753
NR2C2	0.768101529200156	0.38889265427496	5.60703905591275	1.08644856676689e-07	7.61372393599715e-06	7.4236899884377
C1orf35	-0.611284229998892	2.0888183149131	-5.60640954974286	1.08966728547686e-07	7.62728595689439e-06	7.42088278829725
IL6R	1.18976352591231	3.85130252648597	5.60434386638764	1.10029496510593e-07	7.69189288237766e-06	7.41167251052005
PROS1	1.06211637905877	4.77228592899079	5.60411358472022	1.10148599843562e-07	7.69189288237766e-06	7.41064588169061
CD2BP2	-0.491847274084807	3.70281671886111	-5.60110798856714	1.11714728695429e-07	7.79210232650619e-06	7.39724888923667
PANK1	0.966999648789223	2.26676133730783	5.60058342147577	1.11990288962756e-07	7.80216518427869e-06	7.39491116519726
DTD2	1.45342416300234	-1.08288758377977	5.60002780909044	1.122828826926e-07	7.8031300245116e-06	7.39243523580263
MBOAT7	-0.488255726602544	3.38143967682045	-5.59981017985115	1.12397693176572e-07	7.8031300245116e-06	7.39146547402093
PINK1	1.02592517856736	1.7248130627689	5.5998094915822	1.12398056455516e-07	7.8031300245116e-06	7.3914624071128
ILKAP	-0.431233481426601	2.01932866513775	-5.59821991711158	1.13240130000902e-07	7.85241680929241e-06	7.38437992677905
CEP131	-0.679541353066907	1.72976042619233	-5.59787897018159	1.13421548000268e-07	7.85583022495564e-06	7.38286097136596
AC025449.1	-0.755528833149027	0.976092526637985	-5.59733848178164	1.13709724812697e-07	7.86662143939944e-06	7.38045315427141
MBD3	-0.579932114716402	2.52713849607733	-5.59621414746772	1.14311492119243e-07	7.89199332104051e-06	7.37544482734593
UGT1A3	3.3678508806414	-2.54210507464127	5.59615716908389	1.14342070934354e-07	7.89199332104051e-06	7.37519103471635
MPHOSPH9	0.627864032075155	0.221546925266187	5.59546364357817	1.1471491000731e-07	7.90854171346223e-06	7.37210206737136
AC068631.1	1.57947616724864	-2.77557170700748	5.59349515075304	1.15779660737648e-07	7.9726974491961e-06	7.36333567609351
FYB2	1.82430895131555	0.357642257405957	5.59283520007718	1.1613878464128e-07	7.98817078110802e-06	7.36039711038064
LCMT1	-0.519711581062626	2.49079751888321	-5.59245202176913	1.16347797649383e-07	7.99329545769931e-06	7.35869102878012
PRMT2	-0.549988874942456	1.90336875301509	-5.59029576390808	1.17530854285163e-07	8.06524951224525e-06	7.34909175040181
DEPDC7	1.46676205515646	2.15791701358219	5.58982425558892	1.17791116407935e-07	8.07378624541449e-06	7.34699298396312
TBC1D23	0.467514088484392	2.29592162102285	5.58917501281957	1.18150406671077e-07	8.08908319958763e-06	7.34410326948866
NAT1	0.816930056935922	0.367427288692174	5.58824277849192	1.18668179367981e-07	8.11518284844763e-06	7.33995435121991
ARHGAP5	1.07949842037348	0.0359837379964546	5.58781010088722	1.18909246450638e-07	8.12232159634717e-06	7.33802886071639
POLR2L	-0.55622504438706	6.42791649538952	-5.5864161889678	1.19689128496349e-07	8.15719178259546e-06	7.33182633812325
CALCRL	1.08798004409962	1.07479627468314	5.5861157650363	1.19857867300463e-07	8.15719178259546e-06	7.33048966019286
AL355303.2	2.29711722357863	-2.91708424093429	5.58601557138319	1.19914194688158e-07	8.15719178259546e-06	7.33004387789162
KCTD20	0.484909940386016	3.69316776935925	5.58576519152678	1.20055067746641e-07	8.15719178259546e-06	7.32892990773003
SHROOM4	0.94022812433673	-1.64976882929561	5.58544653357921	1.20234590715427e-07	8.15719178259546e-06	7.32751220482601
ZNF579	-0.83814267679562	1.41264738476326	-5.58530873710719	1.20312302681569e-07	8.15719178259546e-06	7.32689916655969
PUS10	0.628564754296157	0.350114844752963	5.58518772780062	1.20380587836105e-07	8.15719178259546e-06	7.32636081989441
SIK2	0.76928056968626	3.18131340185694	5.58477109360246	1.20615983191657e-07	8.16383375071825e-06	7.32450735132934
POR	0.847139987850792	6.29757539391781	5.58387750510903	1.21122373565681e-07	8.18109587224613e-06	7.3205323587177
ACD	-0.518288929862731	1.78153199896157	-5.58383527967228	1.21146353805115e-07	8.18109587224613e-06	7.32034453502762
TACC3	-1.00923960064455	1.69104677279898	-5.5835677939504	1.2129836947685e-07	8.18206379443902e-06	7.31915474763554
TCAIM	0.606913342239948	2.18510667145254	5.58154346418268	1.22454887002014e-07	8.25071039667653e-06	7.31015159117912
AC108472.1	2.61991232781915	-6.6005550887446	5.57893109552618	1.23963305227738e-07	8.34288486950033e-06	7.29853613659477
MOB3A	-0.544286044911331	2.42739669902834	-5.57717274549637	1.24988817196682e-07	8.40238737505343e-06	7.29071982937381
AC021078.1	0.627020138714535	-1.11022126700903	5.57547291563895	1.25988083839746e-07	8.45999306027639e-06	7.28316511167376
MASP1	1.67639983300878	2.37652875340927	5.57343779306472	1.27194736275612e-07	8.53137877274359e-06	7.2741220994862
Z94721.2	1.48279058307534	-8.32513404449387	5.57272917765806	1.2761753104752e-07	8.55008682926832e-06	7.27097386693231
CDO1	2.14435261204913	5.33575669956169	5.56945118610982	1.29591292670473e-07	8.67254701523443e-06	7.25641365815334
SETD2	0.413533926574237	2.39690347173482	5.56656551217927	1.31353513287348e-07	8.78059081454133e-06	7.24360045258855
XRCC1	-0.488960376354813	2.89558946377957	-5.56423747786459	1.32792253505915e-07	8.86679241471463e-06	7.23326633136754
COG6	0.624687067356819	0.302444730467936	5.5639497328335	1.32971148294534e-07	8.8687726483718e-06	7.23198922060097
DMWD	-0.567307514296954	1.28430817940821	-5.5624777522083	1.33889990255396e-07	8.91874178099177e-06	7.2254567099172
MTND6P21	3.11787937851676	-5.21930554180353	5.56226947354149	1.34020502640646e-07	8.91874178099177e-06	7.22453247569934
NME3	-0.63659405638789	4.29654848410584	-5.56020250420456	1.3532247652857e-07	8.99531187098806e-06	7.21536148942259
ACNATP	2.54504807039359	-2.32783608641714	5.55952811188525	1.35749942685272e-07	9.01166339605772e-06	7.21236972056426
CENPM	-1.3463898581129	1.43911518439452	-5.5593363248372	1.35871748580068e-07	9.01166339605772e-06	7.21151894766037
SLMAP	0.456661191501646	0.878412859633197	5.55628605755798	1.3782343094364e-07	9.13091753699855e-06	7.19799032885351
AP2S1	-0.488956892959727	5.60147316849516	-5.55529500292266	1.38463426947294e-07	9.16310253139963e-06	7.19359577423886
OTUD4	0.617785067957553	1.31532828036075	5.554435544789	1.39020793427208e-07	9.18975382758472e-06	7.18978514267563
FBXO11	0.761012699769171	0.682301572414911	5.55264474429102	1.4018920043711e-07	9.25669290486239e-06	7.18184634167296
TXNL4A	-0.50497436851713	3.1543725900641	-5.55202432553695	1.40596227412076e-07	9.27326526794387e-06	7.17909633405257
DDIT3	-0.872273909567277	3.63971293318356	-5.55116628675777	1.41161049999741e-07	9.30019702697853e-06	7.17529339055969
GOT2	0.785675427788552	5.77240402397598	5.55006604430938	1.4188855548991e-07	9.33777540099546e-06	7.17041750366885
PKM	-1.48110037001535	3.972343770335	-5.54790942718108	1.4332521030891e-07	9.42188857635799e-06	7.16086188397699
GBE1	0.919394925480774	3.67274652271412	5.54619870292258	1.44474934615462e-07	9.48697451866634e-06	7.15328358985354
DLSTP1	1.74484738394798	-2.77954877918105	5.54527415390156	1.45100043391008e-07	9.51750582626647e-06	7.14918856022893
AC005154.4	2.83100165202762	-5.48706461686023	5.54477837002111	1.45436342597642e-07	9.52904689255799e-06	7.14699280048847
KCNJ8	1.44014815262969	2.99484483970729	5.54396980304045	1.4598644371554e-07	9.55248904592877e-06	7.14341202944431
PPM1A	0.520174828786586	2.27853858528534	5.5437331738169	1.46147816637634e-07	9.55248904592877e-06	7.1423641691343
SSR4	-0.572224381850054	5.08514806538122	-5.54352160677491	1.46292245675811e-07	9.55248904592877e-06	7.14142731479394
BABAM1	-0.60644873060018	2.85755260982188	-5.54330962226915	1.46437099649e-07	9.55248904592877e-06	7.14048863422793
CAPNS1	-0.521774442043506	6.22044626516976	-5.54182368434929	1.4745641950944e-07	9.6084349146793e-06	7.13390943758027
NEURL3	-2.02713567542028	0.176014964198722	-5.54080979984159	1.48155899079897e-07	9.6386691127057e-06	7.12942095484137
AC009084.2	2.364738574922	-5.32910000356162	5.54068127858973	1.48244797297744e-07	9.6386691127057e-06	7.12885202583717
CCDC43	-0.477795064058905	1.41430830410683	-5.53849766752525	1.49763196073324e-07	9.72675131480812e-06	7.11918702635116
OPA1	0.419449683748017	2.55172683372103	5.53723045392298	1.50651328046735e-07	9.77375160680492e-06	7.11357923439105
YKT6	-0.524492706704813	2.70072145288029	-5.5369208648509	1.50869086215228e-07	9.77720521975173e-06	7.11220933374575
DENND5B	0.683426114809712	1.09157282460954	5.53532367081811	1.51997415220871e-07	9.83521489835284e-06	7.10514267030414
PAK4	-0.610006916507138	2.6088519568526	-5.53518577414372	1.52095217520424e-07	9.83521489835284e-06	7.10453261669886
CPED1	1.66803212996538	-0.114258859193028	5.53470220146993	1.52438674586811e-07	9.84670990725044e-06	7.10239337073095
SEC63	0.480009643560291	3.48461952212419	5.52991659625664	1.55878784462231e-07	1.00579897114408e-05	7.08122893998933
PHKG2	-0.556447824399374	1.51243042546198	-5.52804029666642	1.57248162884205e-07	1.01353433576135e-05	7.07293409363984
KLHDC2	0.750612172771399	2.41005322664991	5.52478560809562	1.59651471173051e-07	1.02714957844514e-05	7.05854976880642
CYP4F3	2.10143477033651	4.29390661482144	5.52471201066394	1.59706229572974e-07	1.02714957844514e-05	7.0582245610922
ALYREF	-0.66083446029633	4.49909865270511	-5.52446087248179	1.59893221135739e-07	1.02724048134417e-05	7.05711486786429
PQBP1	-0.527774126961907	4.11050205039084	-5.52235440358607	1.61470096385062e-07	1.03625090905779e-05	7.04780835005344
RGS19	-0.780721390670707	2.03258822789141	-5.52160307494325	1.62036200675366e-07	1.03876216801887e-05	7.04448946859177
GTPBP10	0.499413245229924	0.558111504117592	5.52068320220455	1.62731939960864e-07	1.04209816767826e-05	7.04042645405254
ERLNC1	2.48408738627245	-4.64877603931722	5.51851590027021	1.64382727617534e-07	1.05129679597543e-05	7.03085530753045
FRMD4B	0.686175715793805	0.659852608311811	5.518333776803	1.64522190293494e-07	1.05129679597543e-05	7.03005112889517
ZNF628	-0.527155508401584	0.88900997970281	-5.51784102677264	1.64900098006875e-07	1.05257982000586e-05	7.02787544079324
ATM	0.542197160201969	0.0178499168421665	5.51750548025025	1.65157926143422e-07	1.05309442885463e-05	7.02639393863484
AC020978.9	1.81836289544043	-5.90725046530405	5.51640207257797	1.66008546643044e-07	1.05626838587774e-05	7.0215225806634
PIGU	-0.531057504486593	3.34374218555551	-5.51639865803777	1.66011185557038e-07	1.05626838587774e-05	7.02150750699474
CYP2C8	2.70654747378459	4.83457092881101	5.51614335179333	1.66208614166648e-07	1.0563681946196e-05	7.02038046062236
ZNF581	-0.712053763760526	2.8093197405649	-5.51591887720678	1.66382390186943e-07	1.0563681946196e-05	7.01938954725507
AC104211.1	1.48133241232907	-2.34881248938342	5.51459070863667	1.67414225551821e-07	1.06132989837158e-05	7.01352704022499
ADGRG7	2.23579950709215	-1.68443518069699	5.51445364077879	1.67521066968304e-07	1.06132989837158e-05	7.01292207609638
LRP1	0.75395372947128	4.58745856183143	5.51180745658016	1.69596820273699e-07	1.07333655361077e-05	7.00124469873276
EPB41	0.859792708828956	0.873909024206563	5.5104324274479	1.70685341243283e-07	1.07907635894304e-05	6.99517820500149
ENO2	-1.39855423665716	-0.347488434301874	-5.50932752935092	1.71564961944833e-07	1.08348469643949e-05	6.9903041912795
AC107385.2	2.71392449590013	3.24242402985021	5.50850062941017	1.72226162335449e-07	1.08650574831303e-05	6.98665690638407
HPN-AS1	1.64757135240308	-1.6527189705692	5.5074377182164	1.7307973941931e-07	1.09035704284436e-05	6.98196912947346
ABCD3	0.592408777292424	3.64580499723764	5.50728390434767	1.73203602477842e-07	1.09035704284436e-05	6.9812908083693
AC034139.1	2.06898892429866	-2.48488433648605	5.50566726354723	1.74510700382175e-07	1.09742300440333e-05	6.97416212171758
RIDA	1.22130761466251	6.79262045595316	5.50474842164641	1.75257900258928e-07	1.10095679055891e-05	6.97011101231607
AL160408.6	2.72358577431971	-3.50333324532731	5.50448505621262	1.75472644235118e-07	1.10114179820067e-05	6.96894993094218
FAM8A1	0.863046962613326	4.38588188395337	5.50306188887133	1.7663752877382e-07	1.10728253401285e-05	6.96267631328388
MTOR	0.62657247528754	2.35704039893349	5.50258984500242	1.77025570381153e-07	1.10854568714866e-05	6.96059567086695
ARFGEF2	0.613820717521283	2.81553496063723	5.50135176265986	1.78047292627945e-07	1.11377015357904e-05	6.95513906985917
ABCB4	2.07287636940489	2.70332372957942	5.50059224865078	1.78676927866262e-07	1.11638510630102e-05	6.95179204533378
KLF15	1.58164083162579	4.31986633541031	5.50039471928655	1.78841035421369e-07	1.11638510630102e-05	6.95092162100756
METTL26	-0.589726283737827	4.15268595587195	-5.49937875046781	1.79687432910756e-07	1.1199736131545e-05	6.94644500740552
WASH2P	-0.599601045551945	-0.27039698359174	-5.49925256999348	1.79792825979672e-07	1.1199736131545e-05	6.94588906086853
PYCARD	-1.3900340402997	2.09414744719673	-5.4981797902114	1.80691315686636e-07	1.1243919180429e-05	6.94116275658151
ADH6	1.96472160341406	4.61853921328741	5.49503587046494	1.83349801302249e-07	1.13834451965236e-05	6.92731505234205
SORBS1	0.81641434316833	2.00966329161358	5.49492222152488	1.83446614717994e-07	1.13834451965236e-05	6.9268145677268
MAGI1	0.554285760674482	1.32418023153672	5.4948499829923	1.83508178071745e-07	1.13834451965236e-05	6.92649644870777
MKLN1	0.562892000241572	0.908407760575979	5.49455835244226	1.83756917718472e-07	1.13869888939058e-05	6.92521221316217
GAR1	-0.469796792625111	2.5585739121267	-5.49337393102599	1.84770533524848e-07	1.14230122813253e-05	6.91999689025459
ABCG8	2.66474341844503	1.99165999658097	5.49321595114875	1.84906143370395e-07	1.14230122813253e-05	6.91930131628168
OR10J6P	3.2319623584691	-1.41348103441706	5.49320575290246	1.84914900880659e-07	1.14230122813253e-05	6.91925641457359
ITSN1	0.640582430096289	0.654075786386238	5.4926273059831	1.85412292903892e-07	1.14418445798542e-05	6.91670966507727
FIZ1	-0.477826626333899	0.895361313544433	-5.48942082154586	1.88193267798336e-07	1.16014121633316e-05	6.90259542122015
CFAP70	1.43359116366989	-3.10875051034431	5.48741045456745	1.89957596283798e-07	1.16980415278314e-05	6.89374887319091
AQP9	2.67301670930779	4.81546951144915	5.48611681893625	1.91101445410973e-07	1.17562997892732e-05	6.88805735562337
AC090772.1	1.97646416045693	-1.79481473196294	5.48435624490237	1.92668985225811e-07	1.18404754757128e-05	6.88031284105023
DPYS	2.45257310647703	4.64006607868247	5.48136075265169	1.95364961650464e-07	1.19937536942171e-05	6.86713969944138
REEP2	-1.72428094797476	-2.69154988376399	-5.47969478941531	1.96880259975267e-07	1.2074306717802e-05	6.85981533249007
AC002398.1	-1.91212775162551	-2.70606035209272	-5.47880457724175	1.97694664921901e-07	1.21117534559936e-05	6.85590211221635
KLC2	-0.611460463560259	1.10768735485785	-5.47802962290626	1.98406305932968e-07	1.21325702090673e-05	6.85249587236395
ACSM5	2.32408442179264	2.62563679675237	5.47798999243994	1.98442765800283e-07	1.21325702090673e-05	6.85232168850178
KCNK7	-1.091628572486	-2.904960952634	-5.47739351921614	1.9899231003413e-07	1.21536649623826e-05	6.8497001649212
AC098869.2	2.4535496110535	-4.55055647655807	5.47607032368212	2.00216712749515e-07	1.22158917747078e-05	6.84388531118649
TPMT	0.687855950130851	4.11762194129822	5.47529749669797	2.00935240217535e-07	1.22471574568282e-05	6.84048949192432
COX8A	-0.52191957063978	6.73427725984933	-5.47472374157372	2.01470311559862e-07	1.22671887347007e-05	6.8379685946904
KLHL28	0.55356054387316	-0.117064888204881	5.47273335118885	2.03337317774083e-07	1.2368195274678e-05	6.82922474697475
DENND11	0.778468325130065	2.34058483325956	5.46764948630627	2.0818308835237e-07	1.26499963103439e-05	6.80690028936494
RPL37	-0.603583438650508	5.95552991581352	-5.46635904410882	2.09430936268274e-07	1.27128215011386e-05	6.80123573888399
TRMT112	-0.452494809923242	6.35678331577812	-5.46563574601281	2.10133552364881e-07	1.27424557310079e-05	6.79806110517908
DENND6B	-0.732236702645713	-0.593592189109285	-5.46391894000285	2.11810499822628e-07	1.2831052571824e-05	6.7905269216924
AFF4	0.562121654298078	2.85460762663822	5.46015943491632	2.15528507835819e-07	1.30429863901825e-05	6.77403360893954
AP000253.1	1.98080573088562	-4.83687765766272	5.45921359344473	2.16473900414941e-07	1.30772191820101e-05	6.76988524246446
SH3BP5	1.20566428308803	-0.986752157836758	5.45911690313506	2.16570772732045e-07	1.30772191820101e-05	6.76946119403886
TSPO	-1.04598135763183	4.85579847398649	-5.45893378431174	2.16754352302488e-07	1.30772191820101e-05	6.76865811471609
MTND1P14	2.27841508890489	-7.49294624253447	5.45655831406106	2.19149618896926e-07	1.31937277215704e-05	6.75824188434509
ACAD8	0.559070499657103	1.78889970881142	5.45645341962456	2.19255981374303e-07	1.31937277215704e-05	6.75778199758269
KNG1	2.11397231876416	7.23672163464031	5.45635923852973	2.19351523531587e-07	1.31937277215704e-05	6.75736908590118
DCTPP1	-0.601788718250674	3.50141941309743	-5.45585071569796	2.19868098279652e-07	1.32037305793498e-05	6.75513968232838
HECTD1	0.556737214338863	2.91736502989092	5.45575821280372	2.19962193507267e-07	1.32037305793498e-05	6.75473415661267
SEPTIN10	0.63961098695544	3.1343586572143	5.45534092063006	2.2038715805874e-07	1.32158906578776e-05	6.75290483334076
LINC01018	3.59483654218637	-0.279477398714119	5.45387378789775	2.21887641302874e-07	1.32924565118003e-05	6.74647392847625
PALMD	1.22293528151011	1.69173348726155	5.45289398273763	2.22895271341867e-07	1.33393729003355e-05	6.74217974451082
CFAP126	0.83938850106401	2.72453356106684	5.45147359977924	2.24363930758584e-07	1.34078722455457e-05	6.73595551247945
KLF12	0.962860416139872	0.84013796622134	5.45117286502575	2.24676097241598e-07	1.34078722455457e-05	6.73463780057677
SORD	1.32248520041399	3.18120334967336	5.45113375607	2.24716723990165e-07	1.34078722455457e-05	6.73446644253733
SPAG9	0.440201402774121	2.16674082062701	5.45005836284529	2.2583666799384e-07	1.34611792064894e-05	6.72975485351914
BBC3	-0.709549095756629	1.60707692148939	-5.44939165805228	2.26533728198488e-07	1.34891982621759e-05	6.72683413533
WDR44	0.745679734815417	1.57270341561801	5.4490007021901	2.2694346142427e-07	1.35000691512113e-05	6.72512153086817
MCRS1	-0.417871354013612	3.69549277856221	-5.44480149631815	2.31390244763386e-07	1.37508280755538e-05	6.70673158686906
IREB2	0.436000054692524	1.82023913937998	5.43902067983499	2.37651355653e-07	1.41087983140767e-05	6.68142988858806
WNK3	1.77522914689364	-0.534263849441074	5.43687117175965	2.40021399856474e-07	1.42352811669368e-05	6.67202619586528
Z80897.1	1.68861014596354	-6.15069231780984	5.43570054180354	2.41321826534595e-07	1.42981377721549e-05	6.66690590441586
GK4P	1.50316909625633	-1.99161799338639	5.433476152261	2.43811836210582e-07	1.44312808670182e-05	6.6571784403203
IMPA1	0.613890834253314	2.70865536200841	5.43102757244987	2.4658181932218e-07	1.458071420583e-05	6.64647350008765
DDX39A	-0.746832795019097	3.79416621570351	-5.42984895417361	2.47926077095011e-07	1.46456292082755e-05	6.64132179650001
AC135983.2	1.02857813882937	-1.589125712992	5.42754760694172	2.50571507629178e-07	1.47872025659177e-05	6.63126473176507
LIN54	0.4424063526966	0.688463962497749	5.42687485504101	2.51350037972789e-07	1.48184312565565e-05	6.6283252669446
EIF5	0.460395944502683	4.38431335918151	5.42317827706745	2.55670166578201e-07	1.50581873035112e-05	6.61217789614622
BSG	-0.689353242680149	6.77043553613576	-5.4218175227404	2.57278644086044e-07	1.51379187941597e-05	6.60623562246492
BTAF1	0.684865146982738	1.61744147121383	5.42046231032585	2.58890389388565e-07	1.52176846391635e-05	6.60031849455823
AL590282.1	2.48228761193164	-6.50028044589799	5.41931266456554	2.60265380917054e-07	1.52833901104326e-05	6.59529965112518
NUTF2	-0.544847407951305	4.05842116048636	-5.41849835882649	2.61243612472962e-07	1.53256901860125e-05	6.59174516423136
LINC00623	-0.956507691919658	0.150422898856607	-5.41752055680314	2.62422997415222e-07	1.53796957272134e-05	6.5874774577314
DTX2	-0.529440545842316	1.29264022774504	-5.41699361301893	2.63060729470338e-07	1.54018817440727e-05	6.58517776705568
PSMB3	-0.502427215858042	6.8485953755929	-5.41433283876398	2.66304104328613e-07	1.55618471506732e-05	6.5735677829847
ALDH2	1.01207976801546	5.44851576053563	5.41432262202173	2.66316633049534e-07	1.55618471506732e-05	6.57352321041471
PEX13	0.388214467210331	2.52145948326782	5.41375385398989	2.67015017888859e-07	1.55873295364256e-05	6.57104193144414
FAM122A	0.452265881734289	1.42461616989535	5.41328129829279	2.67596624178092e-07	1.55884444045626e-05	6.56898051015236
POP7	-0.432153449654969	4.99252776858568	-5.41325936308207	2.67623651343774e-07	1.55884444045626e-05	6.56888482536365
SMG6	0.858124758121392	-0.530764981847549	5.41308193325147	2.67842367035149e-07	1.55884444045626e-05	6.56811085804322
DPH7	-0.572548096606944	1.33215193172564	-5.41288659031289	2.68083365834771e-07	1.55884444045626e-05	6.5672587706196
ALG11	0.670979678760546	-2.14160518607186	5.41187481068407	2.69335012188326e-07	1.56459157080309e-05	6.56284569418275
AC015971.1	1.96211216988729	-6.03759410728265	5.41160968932145	2.69663929171791e-07	1.5649724920793e-05	6.56168940216357
FKBP8	-0.482691497810675	6.40872579020506	-5.41087820027314	2.70573469912661e-07	1.56871898502436e-05	6.55849929630489
SLC10A1	3.15663954865028	3.54205605339064	5.41034314228019	2.71240662220324e-07	1.57105446722877e-05	6.55616602274117
POLR2G	-0.396922463489068	4.3566028656532	-5.40985740618171	2.71847743148386e-07	1.57303756884899e-05	6.55404795904828
CD151	-0.80110131382954	5.47533650939413	-5.409504008951	2.72290258213984e-07	1.57406548393798e-05	6.55250703844409
NABP2	-0.47669266702909	3.67277921580676	-5.4089491852142	2.72986413506724e-07	1.57512752071086e-05	6.55008796606402
PRIMPOL	0.749756561526589	0.418784947388645	5.40893512328738	2.73004080019551e-07	1.57512752071086e-05	6.55002665708655
CFHR5	3.30924573472756	3.47589662522077	5.40803275405456	2.74140096446347e-07	1.58014777027323e-05	6.54609260585537
FBXO38	0.392399716302847	1.7307300266811	5.40749203463145	2.74823032202606e-07	1.58254925723879e-05	6.54373543708683
ZNF441	0.612773110499062	-0.299416650693028	5.4067042550913	2.75820981645361e-07	1.58675832296601e-05	6.54030152389113
TMEM150C	1.21695986500235	1.80423600396711	5.40610430894138	2.76583358189225e-07	1.58960534111326e-05	6.5376865866822
DPF1	-1.67713756659001	-5.54344510474256	-5.40348027841053	2.79942068102223e-07	1.60645493962364e-05	6.52625161522606
ANAPC7	-0.480685024715823	2.40438581627509	-5.40339200026024	2.80055752006679e-07	1.60645493962364e-05	6.52586697939233
LDHD	1.52405087643331	4.29140556431486	5.40292925219845	2.80652413008631e-07	1.60832506729643e-05	6.52385081024916
AL591848.3	1.15028488186848	-1.46879921683831	5.40229490143871	2.81472353103483e-07	1.61146989671297e-05	6.521087156571
AC010969.2	-0.684106770092072	0.189717843667253	-5.39959752305685	2.84985081723251e-07	1.63001043807196e-05	6.50933790101759
SERPINA10	1.69936612956806	4.72561912162838	5.3985292029742	2.86388127374732e-07	1.63604034438001e-05	6.50468554460336
AC009879.4	2.44883820556124	-4.08528755041571	5.39837596221762	2.86589933615963e-07	1.63604034438001e-05	6.50401825489303
ETNPPL	2.84148237140453	2.6691788131385	5.39697154981192	2.88445913689197e-07	1.6450552123616e-05	6.49790327984937
CCNG1	0.512452513210588	5.06544434460509	5.39658076989716	2.88964426103509e-07	1.64643230585362e-05	6.49620195976608
PYCR2	-0.499821192554829	3.02865252549749	-5.39620937742796	2.89458057167387e-07	1.64766513058298e-05	6.49458511899273
MAPK6	0.564942260938456	3.21874683168622	5.39544873964186	2.90471618754453e-07	1.65185233375319e-05	6.49127393825916
U2AF1L4	-0.740875724144983	-1.02537667435549	-5.39436920369305	2.91916066723507e-07	1.65847955039941e-05	6.48657505482976
EID2B	-0.702694779283235	-1.15395246800978	-5.39368346346021	2.92837244345496e-07	1.65987419392081e-05	6.48359055415996
ACSM2A	2.51523756717893	3.11965687309161	5.39359575185052	2.92955274743794e-07	1.65987419392081e-05	6.48320883040609
RBM42	-0.522495920233415	5.21579248181	-5.39356290814326	2.92999483302696e-07	1.65987419392081e-05	6.48306589455626
SAPCD2	-1.58744978149336	-1.631017828776	-5.39296623674085	2.9380375454738e-07	1.6628453068083e-05	6.48046927703996
DPH1	0.603000823800063	0.400363550621008	5.3918140815643	2.95362881508291e-07	1.6700789685436e-05	6.47545580474407
UAP1L1	-1.49744147402534	0.172913448470628	-5.39049766729902	2.97154174330798e-07	1.67861037242931e-05	6.46972841790035
SPPL3	-0.383632788986268	2.58746170053426	-5.38930329681592	2.98788569418057e-07	1.6862401058696e-05	6.46453278838315
THAP9	0.497848585343538	-0.348256307847989	5.38892584284095	2.99306905471205e-07	1.68756275820088e-05	6.46289097980446
MIR574	3.50895340467399	-5.71477316118441	5.38810240514014	3.00440733268746e-07	1.69158226560541e-05	6.45930953518434
HMGN1P1	3.09734266337378	-4.89171435811772	5.38799487550631	3.00589104696403e-07	1.69158226560541e-05	6.45884187369894
AC090695.1	2.32274750114746	-5.99904215272566	5.38777685413301	3.00890154256801e-07	1.69167447464701e-05	6.45789368648253
RUVBL2	-0.49026415828686	4.3580220971251	-5.38715756716746	3.01746887798141e-07	1.69488774113234e-05	6.4552005068341
FBXL19	-0.595534146531326	0.784788130634569	-5.38678513179543	3.02263268089156e-07	1.69618500781249e-05	6.45358094075869
DDX3X	0.434614803602802	3.39648648396359	5.3861819572389	3.03101397513117e-07	1.69928365566151e-05	6.45095813855269
SALL1	1.38791145740858	2.55279962356428	5.38537529404333	3.04225826610848e-07	1.70398003751205e-05	6.44745079496951
WDR36	0.398117480236422	1.75993920418431	5.38404190057866	3.06093411845141e-07	1.7128261003504e-05	6.44165398540063
SAMD10	-0.598202076545297	1.44446634344462	-5.38182885616203	3.09217784107559e-07	1.72868158571589e-05	6.43203500462445
EFNA4	-0.757685764058953	2.6296445559373	-5.38155349678465	3.096087066436e-07	1.72924028286741e-05	6.43083833473367
FAM114A2	0.442220144997348	1.37705020744402	5.3812752468484	3.10004222800358e-07	1.729823563226e-05	6.42962914283972
FAM13C	1.28733920956224	-2.26999065580671	5.38050805897101	3.11097291808698e-07	1.73429444280633e-05	6.42629537922079
RALGAPA1	0.623219067558987	-0.758930219961182	5.37914307568765	3.13051391029112e-07	1.74355248497536e-05	6.42036469018723
SNRPF	-0.616819566772065	3.45364757080071	-5.3788544368147	3.1346613587924e-07	1.74422772068311e-05	6.41911071259149
PTGES3L	-1.30767699233819	-4.61157829637286	-5.37721345288712	3.15834274198266e-07	1.75576084310387e-05	6.41198235876001
URM1	-0.4766189541071	3.54795200214885	-5.37619199989444	3.17317161434723e-07	1.76235578996087e-05	6.40754592253504
TBC1D5	0.414920646685893	1.75342398464761	5.37583034664259	3.17843815998183e-07	1.76363253532437e-05	6.40597529813042
CTR9	0.508118906718492	3.27520120321107	5.37461270993047	3.1962326789079e-07	1.77185186016287e-05	6.40068772110551
AC002401.2	2.46435365891889	-1.28196353022237	5.37271082569827	3.22422146673407e-07	1.7857018555788e-05	6.39243034542974
SLC6A14	-2.94825311531103	-7.17113505610887	-5.37059259382829	3.25567566906988e-07	1.80144355666495e-05	6.38323586899644
INHBC	1.98294849700336	4.11301995645011	5.37032902851127	3.25961030854115e-07	1.8019429005179e-05	6.38209199063638
AASS	1.67119148128774	1.67276727921013	5.36934732521134	3.27430655573056e-07	1.80838490415799e-05	6.37783169783833
ZEB1	0.583702232323556	1.09619802216655	5.36818143455644	3.29184412217722e-07	1.81491405431663e-05	6.3727727389779
BTNL9	1.4855747294805	-0.105978170635009	5.3681554226376	3.29223644227931e-07	1.81491405431663e-05	6.37265987776836
AC116337.4	2.82884877475264	-4.14506336958299	5.36748471244836	3.30236807870718e-07	1.81786869139764e-05	6.36974990396063
WWP1	0.635141648826891	4.13819595741139	5.36725833909421	3.30579449941685e-07	1.81786869139764e-05	6.36876780301391
TOB1	0.976258263370807	5.4108857678822	5.36719372733309	3.30677310885767e-07	1.81786869139764e-05	6.36848749544351
AC011498.4	2.05218140984597	-1.70766051447935	5.36608227575275	3.32365147304649e-07	1.82545874388848e-05	6.36366598431194
AC087239.1	-1.47444127665108	-2.30784609488409	-5.36567273110567	3.32989193764577e-07	1.82719749010596e-05	6.36188952907717
CCNE1	-1.48703669988366	0.576989962303996	-5.36519534214127	3.33718061688557e-07	1.82950768007065e-05	6.35981890010895
PTP4A1	1.9506020169222	-2.36416333838608	5.36404593162616	3.35479351025104e-07	1.83746833118607e-05	6.35483392850449
CYBA	-1.42526982741896	3.43437319323845	-5.36120511603935	3.39871454059407e-07	1.8598103959842e-05	6.34251631584341
CDK16	-0.575465668952688	3.01507467949464	-5.36084126317872	3.40438033967766e-07	1.86119696822469e-05	6.34093897443447
APBA1	1.54466471627776	-0.555651120436908	5.35965848810542	3.42286187609754e-07	1.86803143068687e-05	6.33581199338079
SLC35A5	0.442379757898891	2.03187754118193	5.35963892999768	3.42316830399986e-07	1.86803143068687e-05	6.33572722087901
ATE1	0.487701780528884	2.42454636488533	5.35928877300236	3.4286589426972e-07	1.86931114667584e-05	6.33420953700034
DLC1	0.782266073597837	1.13810403005497	5.35875938838606	3.43697628091283e-07	1.87212822590107e-05	6.33191514897966
CAPS	-0.958073695196936	1.11703082415387	-5.35833274537377	3.44369373486313e-07	1.874069483349e-05	6.330066156173
LMBRD2	0.688287886275304	1.33410190192808	5.35755747055264	3.45593316782628e-07	1.87900951843012e-05	6.32670649970993
PNPLA8	0.541625577411792	2.28312269952161	5.35679530669209	3.46800698454415e-07	1.88385055823131e-05	6.323403965093
CDT1	-1.19743230709614	1.76190508755186	-5.35603382822585	3.48011104137512e-07	1.88869916763287e-05	6.32010470284945
SLC25A20	0.801920112342297	4.87958901395202	5.35322516909665	3.52511342006621e-07	1.91137696363389e-05	6.30793822405204
ITPRID2	0.670816481582009	2.99959560739408	5.35149556804621	3.55310829404491e-07	1.92480006007481e-05	6.30044802985957
PNCK	-3.27498891730909	-5.19204316282366	-5.34986228585143	3.5797432355263e-07	1.93746267083444e-05	6.29337638699568
INPP5J	-1.57108874499077	-2.70874541986271	-5.34898682077518	3.59410007313114e-07	1.94346301224717e-05	6.28958644815507
FTOP1	1.25654710650223	0.616511231536385	5.34760541453197	3.61686821478097e-07	1.95399661272535e-05	6.28360707516987
ABCC2	1.77036349217839	3.65990798328319	5.34664771322495	3.63273544195792e-07	1.96078627710475e-05	6.27946228082933
ERICH6B	1.79590618150748	-6.3796216061781	5.34592338171255	3.64478127507043e-07	1.9633383761867e-05	6.27632779600092
TOM1L1	0.806177818050867	2.13823555575868	5.34577462993	3.64725987691087e-07	1.9633383761867e-05	6.27568411888692
AC246787.1	-0.986994183236091	1.17395194536585	-5.34576772065389	3.64737504385232e-07	1.9633383761867e-05	6.27565422142277
NARS2	0.580144822477759	2.38335061818457	5.34429531562666	3.67199886576595e-07	1.97300237115449e-05	6.26928347556681
DYNLL1	-0.481322949444839	5.41800280701056	-5.34412278506899	3.6748947804359e-07	1.97300237115449e-05	6.26853705114108
UGT2B15	2.57647597443286	5.2379722881061	5.34409934581055	3.67528837879754e-07	1.97300237115449e-05	6.26843564633481
TRIM47	-0.989694800117836	3.10541891622421	-5.34349442329606	3.68546063994652e-07	1.97645633857318e-05	6.26581868127192
RPS6KA4	-0.433710266085164	2.75087763411526	-5.34332146583463	3.68837410516711e-07	1.97645633857318e-05	6.26507048239036
ZNF358	-0.692937040500445	3.88441411717121	-5.34114713685895	3.7251928622593e-07	1.99438771374309e-05	6.25566586013953
RABEP1	0.679827177492559	1.48804089874303	5.33977574026381	3.74859938270123e-07	2.00511265090716e-05	6.24973543265053
LHB	-2.77443734477757	-5.56967813695293	-5.33901889318236	3.76157835920881e-07	2.01024565784804e-05	6.24646296680686
MKNK1-AS1	1.68440421842888	-5.44214245479986	5.33882057033329	3.76498658897563e-07	2.01025928142906e-05	6.24560550533284
AC099329.2	2.2262106302718	-2.62496903495137	5.33594647762991	3.81471808419045e-07	2.03498430510939e-05	6.23318149496844
UBXN4	0.531103614061706	4.56974130143701	5.33543471142143	3.82364032306107e-07	2.03791456034574e-05	6.23096970685394
NEK4	0.850790419807377	1.11809217416226	5.33385107299081	3.85137895703576e-07	2.04965666171903e-05	6.22412629367313
UBL3	0.597230168543786	3.33829751496737	5.33378335107401	3.8525695241896e-07	2.04965666171903e-05	6.22383367470851
HACD3	0.606689233084021	4.4212191529853	5.33344781110874	3.85847369326593e-07	2.0502215456073e-05	6.22238387884222
RANBP3	-0.361292238880032	2.49715182546869	-5.33333099538215	3.86053125605291e-07	2.0502215456073e-05	6.22187915711968
AC112484.5	1.82310798265094	-4.36465987089729	5.33288496188407	3.86839742744284e-07	2.05256476714862e-05	6.21995206122878
THAP4	-0.414964379880977	3.93760808317737	-5.33174366560116	3.88859638776381e-07	2.06144172645531e-05	6.21502154478143
AL450326.1	0.948798605192606	-0.00616556091317738	5.33019657755544	3.91614148132744e-07	2.0732624939428e-05	6.20833905735247
ZC3H13	0.666674532882334	1.83475094656105	5.3300997377447	3.91787197855817e-07	2.0732624939428e-05	6.20792080952979
TPRN	-0.850273610319076	2.38265398674137	-5.32823398781482	3.95135833756074e-07	2.08912252603401e-05	6.19986366040537
SLC1A2	2.90538778978131	-0.5993272084514	5.32795407851508	3.9564061541992e-07	2.08953414237062e-05	6.19865504351632
SLC39A3	-0.616493311857161	1.70986088668734	-5.32764172215935	3.96204653907968e-07	2.08953414237062e-05	6.19730637245014
STAG1	0.831299523649599	0.811093067069018	5.32759351078319	3.9629178159689e-07	2.08953414237062e-05	6.19709821320682
AC063919.1	2.26624652986015	-2.89642915157761	5.32741190865411	3.96620141113309e-07	2.08953414237062e-05	6.19631413200948
COA8	-0.653616886207552	1.18259882391336	-5.32594407675078	3.99283924813915e-07	2.10041765068947e-05	6.18997729026184
CMTM7	-0.89599777679324	1.11723639233968	-5.32573082464137	3.99672378158132e-07	2.10041765068947e-05	6.18905674433132
TUBGCP5	0.517456572024303	0.850195466759536	5.32569026372427	3.99746304361619e-07	2.10041765068947e-05	6.18888165761974
RPL37P12	2.77546752865653	-4.47540225450655	5.32372041238031	4.03352646191339e-07	2.11749449692692e-05	6.18037956684448
AC000072.1	2.23042353917244	-5.63432343093836	5.32334843965275	4.04037195005291e-07	2.11921609775635e-05	6.17877432131514
RESF1	0.757617306309636	2.33677752459174	5.32310123188634	4.04492763007156e-07	2.11973469375893e-05	6.17770753826828
NSUN5	-0.471640597421406	2.85664886194633	-5.32243417154861	4.05724559658417e-07	2.12431659971989e-05	6.17482911318209
RPL24	-0.537214521494723	7.12223371090409	-5.32052064883592	4.09278415038133e-07	2.14103770866823e-05	6.16657338940482
CBSL	2.94538455596904	-3.46784156206198	5.31868311798995	4.12719702548872e-07	2.15714105218749e-05	6.15864733831149
CBR4	0.801186709708255	2.32350090031176	5.31821310251568	4.13604459670378e-07	2.15833250778794e-05	6.15662024721634
RPS28	-0.628072475493468	6.6200719649073	-5.31817617969902	4.13674041491319e-07	2.15833250778794e-05	6.1564610107607
GOLGA8K	1.52126331471284	-8.25202093237374	5.31351963517639	4.2254151968596e-07	2.20251830179041e-05	6.13638455627438
MANBAL	-0.385855724861477	4.3247871814007	-5.31334165166566	4.22884106945136e-07	2.20251830179041e-05	6.13561741600195
NBPF1	0.707043759685712	-0.658093085240645	5.31272746016216	4.24068400129704e-07	2.20675243559614e-05	6.13297027063477
IL6ST	0.617157846469126	4.2670146123808	5.31239498483209	4.24710832696245e-07	2.20816191204197e-05	6.13153739571255
RALGAPA1P1	1.3226447161186	-3.50175812968651	5.3113837195907	4.2667071088655e-07	2.21641261677054e-05	6.12717948571769
RASSF7	-0.782382913417806	4.18592470012484	-5.31016395464539	4.29046408205926e-07	2.2268070655418e-05	6.12192379178166
PBLD	1.35452771253601	3.5768816160883	5.30893921618326	4.31444769314977e-07	2.237300899309e-05	6.11664745728569
AC007098.1	1.29722692080604	-3.44484138391566	5.30852365267792	4.32261519123083e-07	2.23958197880797e-05	6.11485733473645
MTARC2	0.948893430896828	4.92926159045471	5.30795808548547	4.33375509433174e-07	2.24339776995516e-05	6.11242118776826
MTMR6	0.494955999942007	1.71871939156343	5.306814780027	4.35636019897365e-07	2.25313679324985e-05	6.10749698297618
IL4I1	-1.38227566521781	-0.221868907104058	-5.30648857506445	4.36283088456123e-07	2.25452131284192e-05	6.10609214802921
SMARCB1	-0.493689780136864	1.59882711218912	-5.30478744884959	4.39672703679185e-07	2.27006340239296e-05	6.09876698445678
AFDN	0.652295966276353	2.58529117342958	5.30449980792206	4.40248381296487e-07	2.27106254820368e-05	6.09752853430253
MOGAT1	2.30121100572814	-3.19969053110965	5.30267802268256	4.43911565063961e-07	2.28797333712541e-05	6.08968577555712
CAPN7	0.403530425688847	2.07890986590945	5.30136499658469	4.4657016633542e-07	2.29968156627513e-05	6.08403430435937
GIT1	-0.530641405377958	2.61635217786763	-5.30090538743726	4.47504441504191e-07	2.30249752772896e-05	6.08205628937253
AC138035.1	1.94426853186865	-5.241396352011	5.30045785337624	4.48416002261309e-07	2.30519184830301e-05	6.08013034905828
CEP89	-0.504822966821743	0.34004782272755	-5.29962283557149	4.50121653272826e-07	2.31196019784306e-05	6.07653717491439
RECQL4	-1.01765524783948	1.7599205493823	-5.29874084147144	4.51930130317762e-07	2.31924454701154e-05	6.0727422567647
IMPDH1	-1.1182479414002	1.67546054552585	-5.29854804943499	4.52326381608688e-07	2.31927522690764e-05	6.07191279351231
AP001024.1	-2.33705889598132	-3.39038461075022	-5.29762482852926	4.54228605601995e-07	2.3270209780267e-05	6.06794102517439
CEBPZ	0.859449057614807	2.21001052719023	5.29671860134245	4.5610340045697e-07	2.33461298699021e-05	6.06404280346439
GOLGA7	0.988087794839774	1.13142395895671	5.29619008399608	4.57200273530137e-07	2.33821348150391e-05	6.06176953677206
NUGGC	2.19863402682304	0.526380307990632	5.29489064165525	4.59908054244873e-07	2.35003920374979e-05	6.0561809842493
C2orf81	-1.7042534032918	-6.00250974187146	-5.29469275795221	4.6032177424174e-07	2.35013248091614e-05	6.05533001796744
FNIP1	0.50178812772398	1.69873468567647	5.29365686738602	4.62493463237706e-07	2.35904301270602e-05	6.05087567930933
SULT1B1	2.10753525850825	0.091716292728689	5.29348201553005	4.62861014827472e-07	2.35904301270602e-05	6.05012387079086
CHCHD6	-0.567873686055048	1.41576494743887	-5.29265749840521	4.64598052484451e-07	2.36586704927108e-05	6.04657892204769
MIA2	0.634002068385799	3.21185546558276	5.29036263497995	4.69466248477829e-07	2.38861050927157e-05	6.03671422612834
AL359922.2	1.65540141880464	-5.84408876838934	5.28583758279892	4.79211590377316e-07	2.43610839874703e-05	6.01727101912641
CTDP1	-0.344804538388247	2.06446454885003	-5.28545211354259	4.80050810213677e-07	2.43688352971693e-05	6.01561523966296
UGT2B4	2.11596355974174	7.26979394269124	5.28539090812725	4.80184194608263e-07	2.43688352971693e-05	6.01535233964162
AC090198.1	0.655330206645777	-0.440512751810051	5.2851602791665	4.80687126829618e-07	2.43735442714195e-05	6.01436172032986
PCK2	1.31747028385067	5.82144178985565	5.28305155498592	4.85309496239067e-07	2.45869458081833e-05	6.00530543714661
PDE8A	0.482686772943847	1.98460702717476	5.28271452537021	4.86052277722772e-07	2.46036019661253e-05	6.0038582234221
STAT5B	0.439640451557793	3.11017517845878	5.28089197796539	4.90088242202676e-07	2.47867863569178e-05	5.99603320297471
PRKAR2A	0.470842971235408	2.98209036885516	5.28003598853657	4.91995056972233e-07	2.48620665397015e-05	5.99235866166576
EPN2	0.892935495063225	-0.876643165661638	5.27805078603959	4.96445202963227e-07	2.50595077295411e-05	5.98383819812271
AP000925.1	2.11976443248352	-5.90633634456545	5.27791741015463	4.96745588796329e-07	2.50595077295411e-05	5.98326582558208
ZBTB21	0.669761128816526	0.585275433739403	5.27715634464727	4.98463034562655e-07	2.50947190655575e-05	5.97999995123335
SMARCA4	-0.538886530213501	2.4193415132077	-5.2770521153098	4.98698692143083e-07	2.50947190655575e-05	5.97955270762207
ARID4A	0.586625905536524	1.13995427996211	5.27701374303029	4.98785477393182e-07	2.50947190655575e-05	5.97938805527216
SAFB2	-0.338800115156173	2.94599080990673	-5.27686029055206	4.99132682711376e-07	2.50947190655575e-05	5.97872961091124
CPT1A	0.756807542126826	4.48114827846266	5.27632844985888	5.00337862713275e-07	2.5134047478835e-05	5.97644764941946
S100A13	-1.04975500078954	1.39620800999151	-5.27483148666842	5.03745311960205e-07	2.52804296586163e-05	5.97002545723246
PTCD2	0.517297049650182	-0.619118436886678	5.27454157879507	5.0440782187157e-07	2.52804296586163e-05	5.9687818475099
EDNRB	0.966523480398603	1.58628834653628	5.27448899948929	5.0452806931393e-07	2.52804296586163e-05	5.96855630431437
AL136988.2	2.04209231540538	-5.28054856885099	5.27373479587056	5.06255990721051e-07	2.53456400678853e-05	5.96532124849344
UGT1A4	3.57464453315837	1.3088680715531	5.27348555466311	5.0682828299664e-07	2.53529329744456e-05	5.96425222807112
PRKD2	-0.412129414834781	2.72160750455077	-5.27325997012801	5.07346799933578e-07	2.53575258870082e-05	5.96328470195809
LRP6	0.677184233662715	2.17658599100129	5.2726186448569	5.08823743343172e-07	2.54099736097939e-05	5.96053422264552
SLC5A4	1.80598700743719	-4.17879963385542	5.26979782428961	5.15369876680432e-07	2.57152692371856e-05	5.94843904560687
APAF1	0.829340050706185	0.0111024899724134	5.26751015106653	5.20738980250485e-07	2.59613719625382e-05	5.93863301941337
PC	1.21078945470308	4.4289419688639	5.26663063005954	5.22817667786617e-07	2.60431563650925e-05	5.93486372693119
SASH1	0.774907216403658	0.444582265248434	5.26609153716545	5.24095772448016e-07	2.60849576794541e-05	5.9325535835079
RGS5	0.965746424582813	3.85594421033546	5.26347460098475	5.30343518096379e-07	2.63738278241954e-05	5.92134157923007
FSCN2	-1.66382941726179	-4.53918088433324	-5.26266789043697	5.32284076922811e-07	2.64481988622842e-05	5.91788604362303
MTTP	2.0244237892043	4.03297650857274	5.26235293770891	5.33043579119783e-07	2.64638101723904e-05	5.91653704129888
UBE2C	-1.53121702419274	3.08279754103082	-5.26175261302582	5.34494176561008e-07	2.65136773209441e-05	5.91396588319429
TEX52	1.80435369702647	-3.14180024553046	5.26090213648963	5.3655581794695e-07	2.65937469500696e-05	5.91032366722473
MTUS1	1.03829335849622	2.08213238502821	5.26025841739103	5.38121409516182e-07	2.66491175027651e-05	5.90756715867365
F9	3.08143096764956	3.78957963148644	5.25758577942719	5.44669293980269e-07	2.69466582538374e-05	5.89612485803584
PDLIM7	-0.809415883550933	2.19556343469619	-5.257436832316	5.45036485454634e-07	2.69466582538374e-05	5.89548728648671
CFL2	0.693585169406699	3.58918934362106	5.2571808343281	5.45668147559834e-07	2.69554621820767e-05	5.89439150885419
MSMO1	1.01126007106372	6.00659287236481	5.2550886908069	5.50857216835245e-07	2.71891958678307e-05	5.88543757766458
PPP2R1B	0.836705886839586	3.63652187249568	5.25370108070594	5.54325349626608e-07	2.7337670167851e-05	5.87950018958999
RASA1	0.722152700624128	1.26276305932441	5.25183313634442	5.59027630391354e-07	2.75467122647322e-05	5.87150914333863
SLC23A2	1.00274667501957	3.0975788926376	5.25053347416725	5.62322251808239e-07	2.76733754102725e-05	5.86595030236021
AC104459.1	2.15497522711075	-7.09787245015367	5.2504519876942	5.62529447820168e-07	2.76733754102725e-05	5.86560180314438
BRWD1	0.506754169949145	0.850296237231976	5.25001890640834	5.63631894595165e-07	2.77046754343316e-05	5.86374967200562
SYTL4	1.61174481515925	-0.579009770729388	5.24963269359187	5.64616809383401e-07	2.77301513481218e-05	5.8620980648563
AL035416.1	2.68729069048826	-5.22793190629851	5.24808072137853	5.68591567333061e-07	2.79023047662278e-05	5.85546198843142
NPIPA1	-0.771975743978138	-1.83101523189069	-5.24742780114859	5.70271899100101e-07	2.79574475427383e-05	5.85267055249608
SMUG1	-0.481302294437361	2.15592045318853	-5.24721579348994	5.70818554323741e-07	2.79574475427383e-05	5.85176420323097
METTL14	0.431730824799676	1.39818085722667	5.24709640660228	5.71126614449396e-07	2.79574475427383e-05	5.85125382556491
TOPORS	0.462342316306157	1.97868248990904	5.2436772320713	5.80018372707639e-07	2.83693430739892e-05	5.83664012866359
SCAPER	0.577730513967367	-0.246396626149138	5.24220003477579	5.83901505608454e-07	2.85357851758171e-05	5.83032846102414
DBN1	-1.30565935552143	2.13900942017077	-5.24104245400603	5.86962149774486e-07	2.86617910227185e-05	5.82538324588038
APOF	2.69483709738781	3.01649907166679	5.24073679461137	5.87772918722731e-07	2.86778171107847e-05	5.82407758081138
GIHCG	-0.904575715575892	-0.928722835900782	-5.24042039259263	5.88613332179136e-07	2.86952620930349e-05	5.82272607991634
USP16	0.411037676817463	2.41017513440122	5.24021009926091	5.89172551905974e-07	2.8698981345997e-05	5.8218278484912
NBPF9	0.840511347641197	-0.419810319574194	5.23942145153829	5.91274367725511e-07	2.87777738335987e-05	5.8184594878882
CFAP298	-0.600123859424745	-0.439620036805704	-5.23857343600644	5.93542555679901e-07	2.88645281967181e-05	5.81483793586132
DCTN5	-0.446744079059773	1.34810132624178	-5.23771917260468	5.9583602612517e-07	2.89523691942277e-05	5.81119009136029
AC016773.1	-1.07567072475557	-3.01483818425565	-5.23566975793668	6.01373423787565e-07	2.91975640975683e-05	5.80244035101364
AKAP9	0.818930976692457	1.41719511700041	5.23350225941082	6.07284432162477e-07	2.94604832245874e-05	5.79318891694141
HS6ST1P1	1.80697477936586	-2.3305035675412	5.23241041028724	6.10283427604935e-07	2.95595132102429e-05	5.788529582616
UBE2Q2P1	1.30154169080237	-2.66678652366847	5.23239690717695	6.103206069458e-07	2.95595132102429e-05	5.78847196372927
CPB2	1.62925626103887	5.36166925839237	5.231090177766	6.13929003263602e-07	2.97100642320408e-05	5.78289650456923
AC007406.1	3.10286977130572	-4.89292696355916	5.2307673162273	6.14823748864575e-07	2.97291545352117e-05	5.78151908342023
NDUFB7	-0.634810577740606	7.41046822018581	-5.22983471753792	6.1741539909152e-07	2.9811391244697e-05	5.77754066082648
CERS2	1.09291877360229	5.71502311933073	5.22979436847739	6.17527767213926e-07	2.9811391244697e-05	5.77736854415642
AC025884.3	2.85980770049143	-7.61207041915271	5.22766677637375	6.2348120860028e-07	3.00743650840007e-05	5.76829413037447
SIX2	-2.61057256405089	-3.45775632963933	-5.22707353633801	6.25151161989937e-07	3.01304607490478e-05	5.76576433023794
KLF11	0.788633883502755	2.46521925473534	5.22566923194066	6.29121623756464e-07	3.02835933203578e-05	5.75977659855162
PFDN2	-0.521906845639422	6.37190964016309	-5.2255895790927	6.29347565090647e-07	3.02835933203578e-05	5.75943700319089
LRRC40	0.59355621683496	2.04125518804446	5.22339842090503	6.35594042898093e-07	3.05373203931096e-05	5.75009646359845
AC012313.10	2.09784281557893	-0.838259227053388	5.22337951689613	6.35648195706944e-07	3.05373203931096e-05	5.75001589021792
C19orf47	-0.494631892794027	1.28443738338929	-5.22246124756001	6.38284107787441e-07	3.06391839042684e-05	5.74610223949255
NKAIN4	-2.04782591048882	-6.74431920598597	-5.22185101494136	6.40041680165194e-07	3.06987545820638e-05	5.74350168778827
PECR	0.98062315683629	4.54475905519924	5.22097566469967	6.42571070528017e-07	3.07952185550552e-05	5.73977166754836
GNE	1.03995959889683	3.35735392211697	5.2207206568682	6.43309764679736e-07	3.08057771036444e-05	5.73868511222563
PTGR2	0.698251503351958	-3.10819147555735	5.22031259847684	6.44493529532111e-07	3.08376143152212e-05	5.73694650113016
IKZF5	0.519988476461291	1.53170814453623	5.21984087499673	6.45864629422401e-07	3.08783566634634e-05	5.73493674442291
AGXT2	2.41339434727912	2.10861694215413	5.21932170121516	6.4737693190532e-07	3.09257788845156e-05	5.73272496633669
PTGES2	-0.564546667186979	2.8959227498946	-5.21837999940437	6.50128825183151e-07	3.10322937302483e-05	5.72871350969493
AC127024.8	1.88337678628674	-6.18446128839827	5.21813818080366	6.50837317720029e-07	3.10411791975507e-05	5.72768348910641
HTD2	1.29384135672756	-8.44187572509244	5.21621938655461	6.564858244394e-07	3.12854716030154e-05	5.7195115472643
SMAP2	0.475979602981569	4.38144613273795	5.21575088781529	6.57872218109989e-07	3.130602760083e-05	5.71751656199079
PRKAG2	0.805359584358974	0.33281617230987	5.21571762387296	6.57970762001055e-07	3.130602760083e-05	5.71737492026919
ANKRD19P	-0.89778767669755	-2.54834168052515	-5.21496945355098	6.60191007131407e-07	3.13551617494605e-05	5.71418928188522
MIER3	0.447739375359149	1.45421573451434	5.21485422195556	6.60533612480125e-07	3.13551617494605e-05	5.71369866347743
AL049869.2	2.18353385129436	-5.35803036166355	5.2147457613381	6.60856244652039e-07	3.13551617494605e-05	5.71323688021635
RNU6-1016P	3.61561708847902	-4.6556000995125	5.21458092422767	6.61346871004498e-07	3.13551617494605e-05	5.7125350798468
KMT2C	0.58799275540148	0.95233243043903	5.21448197485224	6.6164155743725e-07	3.13551617494605e-05	5.7121138060915
TOP1P1	1.23186129766497	-0.325826015559935	5.21256740150574	6.67368696451202e-07	3.16013701386499e-05	5.70396361147207
RANBP9	0.52069638740704	2.83766702366319	5.21196764514655	6.69172683470772e-07	3.16615645387082e-05	5.701410900417
TMEM158	-1.64401315575255	-1.59584675166019	-5.21140762043391	6.7086145090353e-07	3.17162159449834e-05	5.69902747223076
ALDH8A1	1.81163503866188	3.87757044439737	5.21101746377338	6.72040430105836e-07	3.17466984418915e-05	5.69736709125235
RMDN2	0.743249275941687	0.41736072623697	5.21011164326625	6.74785434866348e-07	3.18510516583022e-05	5.69351252786924
MACO1	0.485606099200084	3.67328094289136	5.20932173775441	6.77188082021092e-07	3.19289348256891e-05	5.69015158223047
PIH1D1	-0.432144303092929	4.05056696709663	-5.20921610968808	6.77510000760496e-07	3.19289348256891e-05	5.68970217401688
CDH13	1.31527623520493	-1.94396694091116	5.20817413237885	6.80693594651374e-07	3.20535485335556e-05	5.68526927008401
SYNGR2	-0.589601952588211	4.95248601429848	-5.20714230782439	6.83860525388957e-07	3.2177180872755e-05	5.68088013683789
AC084724.1	1.77621397270975	-7.92155396485518	5.20675453431119	6.85054406818896e-07	3.22078546155273e-05	5.67923079029622
DLST	0.473742381433047	4.36729193223177	5.20633819443175	6.86338498651453e-07	3.22364833547147e-05	5.67746003066214
PKD1P3	1.53032796232751	-3.33855726850562	5.20606751308105	6.87174601978601e-07	3.22364833547147e-05	5.67630883010636
MTSS1	0.761865699187506	3.39882480508002	5.20602995279985	6.87290699689089e-07	3.22364833547147e-05	5.6761490903603
RAB6B	-0.93856761582868	-0.731980331550411	-5.20359771860863	6.94849475915185e-07	3.25653153037947e-05	5.66580668847027
RANGAP1	-0.624268692686769	4.53531314184977	-5.20324987777523	6.95937074638583e-07	3.25880596649672e-05	5.66432785299519
SYNJ1	0.572606397888723	-0.0380848923133637	5.20309191789621	6.96431517231366e-07	3.25880596649672e-05	5.66365631262445
RABL3	0.386131044278984	1.62862566070392	5.20246719849438	6.98390354932067e-07	3.26540075708481e-05	5.66100055328313
CA9	-3.31467180944459	-1.47567720473138	-5.20220843121013	6.99203302968988e-07	3.26663165766809e-05	5.65990056338908
AL353718.1	2.81329774154196	-6.31366301063146	5.20157046645887	7.01211483859176e-07	3.27344028682634e-05	5.65718880342554
HOXB7	-1.37220972075859	-0.843638571051447	-5.2002289958925	7.05452497173313e-07	3.29065349682248e-05	5.65148740981
AC018638.4	1.2747059246601	0.787638146175327	5.19958033071899	7.07512180287948e-07	3.29767265395858e-05	5.64873086243343
ADM5	-1.11177964246702	-2.67806433214764	-5.19820825408469	7.11888200669649e-07	3.31373409399419e-05	5.64290087815746
ITGB1BP1	-0.534759409697931	2.03519532979502	-5.19815037542291	7.12073373724164e-07	3.31373409399419e-05	5.64265497282115
ESR1	2.10968024091531	-2.31748670088908	5.19690760369044	7.16060749560103e-07	3.32968248545448e-05	5.63737532612878
AC024075.1	1.34102229074582	-1.1496618964315	5.19612721416262	7.18575699138289e-07	3.33876450920181e-05	5.63406043744078
RALGDS	-0.602020433986285	-1.1994316202797	-5.19581637397204	7.19579832968208e-07	3.34081802607826e-05	5.63274016219025
TMC6	-1.14004429875337	0.576029063208556	-5.19460305937712	7.23512401163237e-07	3.35645366619264e-05	5.62758718116118
RAB43	0.856702565720652	-0.872078868275503	5.19366004450254	7.26583327900979e-07	3.36807078215066e-05	5.62358272123308
KPNA3	0.493421851064337	2.97520038315307	5.19288608123455	7.29113219392608e-07	3.37716377933317e-05	5.62029648941856
KIAA0825	1.16430184316351	-4.50638806338163	5.18973897700364	7.39488962669359e-07	3.42255534147601e-05	5.60693729429034
GGCX	0.633641044047868	4.17445872498869	5.18951150673257	7.40244460370486e-07	3.42338580127913e-05	5.60597190999925
AC008549.1	3.04641747802956	0.150692469912919	5.18894538915211	7.42127973017335e-07	3.42942760905919e-05	5.603569427643
FKBPL	-0.55898363972296	2.32269112185795	-5.18810995252228	7.4491605703731e-07	3.43928761254738e-05	5.60002433013007
AC147055.2	2.65348269179333	-7.36917998259283	5.18795952424459	7.4541916047605e-07	3.43928761254738e-05	5.59938604196346
SLC7A2-IT1	2.39255920929563	-7.35196276737765	5.18775731835578	7.46095954131592e-07	3.43973966378418e-05	5.59852807350819
RPS4XP5	2.41373679991456	-5.50034316951439	5.18716372648069	7.48086195563872e-07	3.44624173207552e-05	5.59600956526702
MDN1	0.587322893262186	0.822498424762383	5.18553192198818	7.53584116144599e-07	3.46888019133424e-05	5.58908708454985
ALOX15P1	1.705567781485	-4.16230316833179	5.18497507840373	7.55469237650876e-07	3.47486612893797e-05	5.5867251598309
AC103760.1	1.03284171871926	-0.515386383396719	5.18447739073741	7.57157980075636e-07	3.47994023835691e-05	5.58461429508911
TRIP11	0.486208260929185	1.38001406249816	5.18226523664061	7.64708797487493e-07	3.51192810728665e-05	5.57523341520783
MAPK3	-0.422934103589123	3.24449624133916	-5.18206572387194	7.65393394404725e-07	3.51235777986792e-05	5.57438749027005
AKR1C5P	3.06003616783949	-2.73935933290355	5.18139057025311	7.6771450827586e-07	3.52029090148993e-05	5.57152503044114
COMTD1	-0.85198825478893	2.89011591111868	-5.18038118755069	7.71197458285952e-07	3.53353518531683e-05	5.56724599595161
PLPP3	0.78335050739229	3.64976975854842	5.17951145811381	7.74210860553965e-07	3.54460930740682e-05	5.56355943179443
HECW2	0.889259496684898	-1.78518045721358	5.17919469230359	7.75311223263225e-07	3.54691455464693e-05	5.56221684338311
BCL2L12	-0.609594541148522	2.88639986845901	-5.17894528060044	7.76178686554671e-07	3.54815160045265e-05	5.56115976873687
SLC9B2	1.01819056065595	1.20394450490024	5.17542755909526	7.88514577609111e-07	3.60177216015193e-05	5.54625431031153
AL137009.1	1.77594846908867	-4.00640617750311	5.1746540420511	7.91252627793645e-07	3.61150306542957e-05	5.54297762937967
LINC00261	1.55832419366682	4.0749272006663	5.1731334047262	7.96662303266841e-07	3.63177029254445e-05	5.53653703540508
SSR2	-0.612497987601971	4.80346481454583	-5.17306253904035	7.96915284547084e-07	3.63177029254445e-05	5.53623691752903
EIF3A	0.598472568249568	4.55950557387853	5.17154809283802	8.02340394967271e-07	3.65369215721993e-05	5.52982385503051
TMEM161B	0.545816217304926	0.201006100140365	5.17040773715201	8.06449137805023e-07	3.66959057521739e-05	5.52499573753565
SLC41A2	1.13425419731767	2.86165755893199	5.17022608057124	8.07105541758757e-07	3.66976748508781e-05	5.52422669261298
RBMX2	-0.407365779298706	2.40146801004718	-5.16942321435847	8.10012880525079e-07	3.68017090603699e-05	5.52082796585227
ST6GAL1	1.07397477576944	5.53273909733715	5.16802645907514	8.15095126991168e-07	3.70043224688343e-05	5.51491599990268
MCEE	0.689882545819849	2.88387406838285	5.16753874108154	8.16877044137359e-07	3.70569100014892e-05	5.51285191431805
ESS2	-0.407895787135251	1.3186215327171	-5.16675691086694	8.19741439568756e-07	3.71584855295594e-05	5.50954337825824
AC008498.1	1.89958129293688	-2.5098871179962	5.16583045776683	8.2314835091764e-07	3.72844794588282e-05	5.5056232607971
NUDT6	1.12048582007366	-1.64888334505603	5.1631320280632	8.33150211201769e-07	3.77087719734101e-05	5.49420801386752
PCTP	0.773404448735287	3.0731924183153	5.16205595679831	8.37171632048409e-07	3.78619471672304e-05	5.48965698546311
AC004241.5	1.48459541541868	-3.98715767352885	5.16178197863603	8.38198538955468e-07	3.78795624140735e-05	5.48849835047388
METRNL	-1.19891576467051	1.83625980869688	-5.16032030952938	8.43697826704029e-07	3.8099111510289e-05	5.48231774359323
EIPR1	-0.495284911069545	1.76940371500797	-5.15780902671293	8.53228229987441e-07	3.85002232524401e-05	5.47170161214268
NT5C1B	1.69382349356567	-6.6346640794241	5.15744436906427	8.54620802613148e-07	3.85338015454412e-05	5.47016035425657
AC110079.1	1.07918097280937	-0.773113297142384	5.15717867889022	8.55636826373758e-07	3.8550363670139e-05	5.46903743691561
ABCA5	0.816954883091245	1.42343686908405	5.15611492227767	8.5971652081506e-07	3.87048285473307e-05	5.46454194466702
TMEM170B	0.935360929470407	0.83340221654169	5.15489172264049	8.64431114653618e-07	3.88876213857082e-05	5.4593734019051
DAO	2.29702171222994	2.44326150265501	5.15379438624582	8.68682000947387e-07	3.90492929427385e-05	5.4547373811234
COX6B1	-0.68011855799764	7.20140412743171	-5.15338954225891	8.70255427248614e-07	3.90898146756296e-05	5.45302716468527
NR3C2	1.16567774780521	-0.323327345775866	5.15322415674159	8.70898995919928e-07	3.90898146756296e-05	5.45232853854046
AP003119.1	2.32084461324998	-1.80801104419885	5.15275232800482	8.72737581655268e-07	3.91141877109541e-05	5.45033550853721
RNU7-154P	3.48701111303826	-7.20310326435518	5.15258870452916	8.73376058823728e-07	3.91141877109541e-05	5.44964438258671
PCCB	0.732467511727878	3.64716265780871	5.15257832406888	8.73416579878442e-07	3.91141877109541e-05	5.44960053726045
ZBTB33	0.641310713392024	2.80660290269675	5.15024217612154	8.82582643289605e-07	3.94949086918459e-05	5.43973453850006
NEMF	0.633236820729711	0.118056396265126	5.14852190968752	8.89392035581558e-07	3.97696768235555e-05	5.43247143373627
AC067852.2	-0.643700321406269	-0.0539763780445111	-5.14809641871151	8.91084143868822e-07	3.9815381517062e-05	5.43067522606468
SUGCT	1.02131856569377	2.33936937118651	5.14713558047038	8.94916776398437e-07	3.99307823703463e-05	5.42661941761377
MTND5P1	2.60330071043618	-4.01987215157034	5.14711207894738	8.95010721007307e-07	3.99307823703463e-05	5.42652022132116
STK11IP	-0.494727779162262	1.06889272575534	-5.14663964643068	8.96901252304064e-07	3.99851093178347e-05	5.42452622089919
SLC27A5	1.99738283086814	4.05790559351033	5.14435265577294	9.06108180360856e-07	4.0365285482987e-05	5.41487522563544
AC079193.2	1.93839356062497	-6.29806177896796	5.14358310723989	9.09226849770511e-07	4.04676344663254e-05	5.41162841048962
CAPN3	1.45804657674166	-3.13040458658806	5.143449933595	9.09767608107607e-07	4.04676344663254e-05	5.41106656826136
SLC2A10	1.22582263879368	2.72864583468718	5.1428748111005	9.12106519144505e-07	4.05413269358268e-05	5.40864031312175
HMGCS1	1.18912242464781	3.99322852601273	5.14261580422444	9.13161759890242e-07	4.05578952952148e-05	5.40754770637372
AL137077.2	-1.24266458649767	-1.77267133384957	-5.14085534038434	9.20365757377654e-07	4.08473307421074e-05	5.40012225751757
SNHG17	-0.719191854901032	0.294549479232157	-5.13909695312663	9.27616459585948e-07	4.11384054804583e-05	5.39270726369115
IER5L	-1.03166318664691	0.676170404761632	-5.13852286914091	9.29995707518336e-07	4.12131654815005e-05	5.3902867596053
ZNF658B	1.52144383494773	-4.17933210258473	5.13679194117891	9.37205413563577e-07	4.15017184141898e-05	5.38298976123503
DUSP16	0.725683191614412	3.24086584125721	5.13587619090528	9.4104169158528e-07	4.16405693267598e-05	5.3791299372933
SPHK1	-1.88706218690261	0.839050199275866	-5.1356509278067	9.41987707342113e-07	4.16449053488506e-05	5.37818053948074
PANK3	0.541797198495707	2.91139225944581	5.1355192262594	9.4254123031962e-07	4.16449053488506e-05	5.37762548072891
RPL7P60	2.47424318928461	-5.16310258211573	5.13502159343436	9.44635569689813e-07	4.17064323922411e-05	5.37552828339686
RPL18A	-0.671857848811302	5.86257046479742	-5.13464898156216	9.46206709762092e-07	4.17447855538469e-05	5.37395805673433
LINC01818	2.95855057399768	-4.89393410839222	5.13395189103077	9.49152865214458e-07	4.18436997931006e-05	5.37102064667823
AC116036.1	2.88236862107823	-5.96182345459588	5.13326984001129	9.5204409759588e-07	4.19189994556472e-05	5.36814686860312
CMTM3	-0.946696098765047	2.20531148505691	-5.13321623765176	9.522716823182e-07	4.19189994556472e-05	5.36792102933913
GRIN1	-1.75773306599137	-7.222994610575	-5.13161513816795	9.59094087032624e-07	4.21880712879998e-05	5.36117595077393
AR	2.24551199530657	1.39596645892907	5.13069773611138	9.6302461594373e-07	4.23296330263965e-05	5.35731177318007
ARHGAP42	0.766074183883241	0.360850824550127	5.12998537813418	9.66087458425137e-07	4.24328746428904e-05	5.35431157815452
SAP30BP	-0.374650377994023	2.52146208735487	-5.12915357300123	9.69675871568362e-07	4.25590310337467e-05	5.3508086677519
HSD11B1L	-0.794765438757505	-0.0228007019139019	-5.1273307002928	9.77585172251203e-07	4.28745048202009e-05	5.34313348874992
MCM3AP	0.794563411657806	1.20228515967776	5.12651140421911	9.81160448124308e-07	4.29995737099434e-05	5.33968444976897
CCDC124	-0.475732492372607	5.02589530581763	-5.12484723213426	9.88461838999753e-07	4.32876357452014e-05	5.33267982319187
STX1A	-0.699303248811285	-1.06431510736882	-5.12312418706158	9.96077230719866e-07	4.35890144256182e-05	5.32542900152897
RNF25	-0.425045902548734	3.21523483487351	-5.12273343579179	9.97812170089593e-07	4.36328063516661e-05	5.32378489126404
ZNF852	0.512357128828275	-1.57803730723298	5.12180365688596	1.00195222778013e-06	4.37516751848817e-05	5.31987312669019
SPOCD1	-1.73426765477349	-4.55564995581008	-5.12179228650017	1.00200296038205e-06	4.37516751848817e-05	5.31982529216433
FN1	0.787581936339993	7.75833157893375	5.12133484113838	1.00404607304849e-06	4.3808697491228e-05	5.3179009062213
FAM207A	-0.568887747209176	3.0571799625721	-5.12083239032361	1.00629486732506e-06	4.38746038741939e-05	5.31578732367088
AIDAP2	1.55339651406583	-7.27129077173669	5.12059045136405	1.00737944884354e-06	4.38896909871151e-05	5.31476964586236
SGMS1-AS1	0.640627233873934	-1.98274615131631	5.1199917250266	1.01006835511625e-06	4.3974602299995e-05	5.31225133723453
CFHR2	2.41626800276965	5.53642934844467	5.11894946823698	1.01476584458812e-06	4.41467714834099e-05	5.30786796199468
ENPP1	0.967412890771349	2.49011364898364	5.11840113286693	1.01724573829678e-06	4.41946030925431e-05	5.30556209142992
PET100	-0.864979230839477	-0.943113295741551	-5.11829976084792	1.01770484731501e-06	4.41946030925431e-05	5.30513581799047
PDE3B	0.934994519786403	1.11776730858175	5.11821335214612	1.01809634734534e-06	4.41946030925431e-05	5.30477247037594
UBQLN1	0.365894578935745	3.97603257317908	5.11649595828225	1.02590797293032e-06	4.4501192049146e-05	5.29755170229862
SOX12	-0.999154960255541	2.45127516078676	-5.11383645208047	1.03812003193369e-06	4.49712539581647e-05	5.28637303978051
KIF28P	1.58690317668725	-3.58231684696185	5.11380657177226	1.03825803810729e-06	4.49712539581647e-05	5.28624746648989
THAP6	0.4216263211674	0.289793988526862	5.11287153758953	1.04258564769974e-06	4.51258101135122e-05	5.28231819367334
DLX4	-2.46724463461971	-5.62018756143502	-5.11179855587713	1.04757334409128e-06	4.53086907709696e-05	5.27780982151129
DNAJB9	0.730493575526859	4.8748229908697	5.11153321431671	1.0488103453693e-06	4.53292017412809e-05	5.27669502770602
DOK1	-0.781570170406411	0.194323465542907	-5.11089089467329	1.05181067514444e-06	4.54258379300936e-05	5.27399657644838
MMAA	0.661320355611187	0.789338844663734	5.10984827447713	1.05669862920713e-06	4.56037977036254e-05	5.26961690605309
CRK	0.433991339992471	3.86755039675405	5.1087553791546	1.06184600186093e-06	4.57926867580474e-05	5.26502669235511
DLAT	0.714846130144559	2.44244009732915	5.10817309389974	1.06459842981495e-06	4.58530755601718e-05	5.26258133520819
AL049840.2	0.869318681439076	-1.51037745906265	5.10813273152537	1.06478947739306e-06	4.58530755601718e-05	5.26241183687637
NR2C2AP	-0.597925463714457	2.57164048184294	-5.10662930529505	1.07192946525461e-06	4.61271197188166e-05	5.25609896834817
TRIM28	-0.550336619984284	5.485950119933	-5.10435796855527	1.08280478652444e-06	4.65502912726274e-05	5.24656402171271
CTU1	-0.720295417646298	0.594827498457533	-5.10424883579879	1.08333001548191e-06	4.65502912726274e-05	5.24610596020373
SERGEF	-0.641232363587615	1.58862351279841	-5.1038644547361	1.08518192090868e-06	4.6580807047618e-05	5.244492654972
PLCD3	-1.03265518119478	-0.187318900238005	-5.10377613904827	1.08560785099283e-06	4.6580807047618e-05	5.24412199226467
FEN1	-0.699264214552656	3.68868803964945	-5.1035783752017	1.08656221903015e-06	4.65881190406238e-05	5.24329198908765
PHETA1	-0.609958543656636	2.59061191004102	-5.10236940004421	1.09241425680311e-06	4.68052646280018e-05	5.2382184620147
FAM47E-STBD1	1.39727164662764	-8.68041131212077	5.10119668160923	1.09812008274624e-06	4.70158372891649e-05	5.23329786054263
CFH	1.22790440118902	6.72449253902759	5.10007277657767	1.10361560825711e-06	4.72171092526243e-05	5.22858278888433
TAOK3	0.466850666675926	1.58043940508276	5.09918776094641	1.10796186183896e-06	4.73689565205066e-05	5.22487041181948
C19orf53	-0.578494711107367	5.92970516374318	-5.09811273530498	1.1132636409511e-06	4.75614079013665e-05	5.22036158245211
ZNF674	0.454643029875768	-1.21133688621971	5.09774415688979	1.11508705942938e-06	4.76050852591304e-05	5.21881585294041
MAFG-DT	-1.25907010525893	-0.232980450729491	-5.09745488158949	1.11652018669227e-06	4.76320496299797e-05	5.21760275436055
HAAO	1.21611783551967	4.89528900420517	5.09511571801502	1.12817487252296e-06	4.80947260756255e-05	5.20779499148711
TEK	1.21729390926145	-0.241296485833083	5.09493382766559	1.12908606801468e-06	4.80990664974253e-05	5.20703247946139
APOA5	2.37485071611529	5.42063486633029	5.09452245143345	1.13114953405588e-06	4.81524522638529e-05	5.20530799529596
AC027644.1	2.42223137842453	-2.28767775916099	5.09421206480209	1.13270886295575e-06	4.81843161051335e-05	5.20400692037009
ERCC1	-0.532508299479565	2.49362785590197	-5.09183724397668	1.14470894822256e-06	4.86599561273403e-05	5.19405394213017
RNF169	0.803561606660885	-0.561465593453807	5.09012041759828	1.15346107044355e-06	4.89969485584339e-05	5.18686059457006
APOA1-AS	1.94229010225856	-3.89921654756938	5.08807346384023	1.1639812134642e-06	4.94085082660977e-05	5.17828617954486
ACAA1	0.915021534849932	4.08837173088293	5.08673606240053	1.17090501466331e-06	4.96669324099906e-05	5.17268523975152
LGALS1	-0.975753725475321	6.55440523491398	-5.08647546556666	1.17225879406068e-06	4.96752340264888e-05	5.17159399475289
SIM2	-2.52459635422252	-7.34486827340857	-5.08637664952269	1.17277253334619e-06	4.96752340264888e-05	5.17118021403425
ERLIN2	0.603505864937463	2.46271932516029	5.08602999924882	1.1745764814425e-06	4.97162083779796e-05	5.16972869909177
HNF4A-AS1	2.85103961337897	0.968985235195668	5.08574835546976	1.17604412624395e-06	4.97242100926634e-05	5.16854943238132
HPD	2.95218405312044	6.49307588342301	5.08567264024486	1.1764389821173e-06	4.97242100926634e-05	5.1682324137372
NOC4L	-0.443606961166654	3.37458798685539	-5.08542696094343	1.17772109097919e-06	4.97430215164322e-05	5.16720377967303
SULT2A1	2.59856708799649	6.56384691269228	5.08496672077762	1.18012657152035e-06	4.98092200040768e-05	5.16527689144192
HAUS8	-0.55016295208188	-0.0791873253155893	-5.08311350938136	1.18986097162064e-06	5.0184434322569e-05	5.15751923873281
H6PD	0.826149616076436	4.24927709780617	5.0807817957168	1.202219796086e-06	5.06697275333352e-05	5.14776125745406
ZRSR2	-0.447319786398585	1.67711985656102	-5.07922608975895	1.21053486956635e-06	5.0984022461885e-05	5.14125246887194
LINC02256	1.81833423297681	-3.96630884103985	5.07759199690103	1.21932913358808e-06	5.13180399587385e-05	5.13441717282909
MASP2	2.26370264235277	4.01517174557613	5.0773565797269	1.22060119687866e-06	5.13352210381516e-05	5.13343256164363
F12	2.09127023804167	5.79937473349159	5.07417870456216	1.23789947021433e-06	5.2011204461858e-05	5.12014440139412
BHMT	2.48825661231643	4.33122709568529	5.07405617722279	1.23857117966025e-06	5.2011204461858e-05	5.11963217064859
AC026401.3	-0.762786355675626	1.36737008195803	-5.07392335307471	1.2392997377958e-06	5.2011204461858e-05	5.11907690309614
CDKN2D	-0.601673995141741	1.32998854240528	-5.07303108639262	1.24420475330302e-06	5.21626911074286e-05	5.11534706232244
RPL37A	-0.648152581466706	6.27663016707396	-5.07294757245388	1.24466481549353e-06	5.21626911074286e-05	5.11499798120044
GOLIM4	0.731989466743033	3.86621861446796	5.07261869832061	1.24647812856813e-06	5.22018715619578e-05	5.11362335320263
MAGOH2P	1.42667188673674	-1.34800263879688	5.07196174077305	1.25010808924934e-06	5.23170235350851e-05	5.11087758255927
GMPSP1	-1.31406798770852	-2.24958552870222	-5.07165825980934	1.25178841544652e-06	5.23504786521749e-05	5.10960925736967
NPM3	-0.945002163826739	3.56955290983264	-5.07057520872716	1.25780302175399e-06	5.25650212192506e-05	5.10508332584193
AC135050.5	1.79464337284924	-1.95157195944214	5.07041167435219	1.25871363052437e-06	5.25661102748922e-05	5.10439999344389
AADAC	1.93563352997175	6.34372029802808	5.06967985975725	1.26279645406252e-06	5.26728516048251e-05	5.10134227071332
KALRN	0.736668126804051	-0.136734227306532	5.06963587093021	1.2630422793827e-06	5.26728516048251e-05	5.1011584827972
LPCAT4	-0.861770241777306	0.462158303526526	-5.06861961058558	1.26873447889907e-06	5.28731303489024e-05	5.09691278727222
C1RL-AS1	0.83860075466555	-0.704032055272243	5.0667927005139	1.27903001618448e-06	5.32648330566187e-05	5.08928183620207
VEGFB	-1.34630176673538	4.0848063047136	-5.06560732949801	1.28575357030427e-06	5.34789879883758e-05	5.08433157070173
TFEB	-0.672821185993471	1.07277508747016	-5.06556887450874	1.28597226572751e-06	5.34789879883758e-05	5.08417099072251
GTF2A1	0.420488619481173	2.09691238742612	5.06230520306496	1.3046653109595e-06	5.42044627825576e-05	5.07054558819711
COPE	-0.554444660431765	4.86475466632488	-5.06220532958097	1.30524149362815e-06	5.42044627825576e-05	5.07012872314444
CYP4F2	2.63035847486575	3.38848455012942	5.05839758135298	1.32739434863346e-06	5.50859385169277e-05	5.05423959703341
FXYD5	-1.00156808632587	3.03820216926963	-5.0579642931144	1.32993819346885e-06	5.51529916422005e-05	5.05243206738672
CARF	0.599419430470907	-1.37597286890774	5.05642403861068	1.33901948942061e-06	5.54908725228722e-05	5.04600750394924
CRPPA	0.904382229985936	-1.49004076159487	5.05581240118532	1.34264238443114e-06	5.56022362227104e-05	5.04345666767544
FOXN2	0.698489775208293	2.0257647817731	5.05552848469195	1.3443273358864e-06	5.56332455360174e-05	5.04227266387953
KBTBD7	0.549685028845188	0.566940285947855	5.05519348127503	1.34631811545579e-06	5.56768591838493e-05	5.04087567259707
PFDN1	-0.403353805263394	3.53377043647981	-5.05484379105693	1.34839922954998e-06	5.57241453508113e-05	5.03941750308474
AC079922.1	-0.950450130847199	1.2867112521575	-5.05446509468027	1.35065649554125e-06	5.57786404173246e-05	5.03783845819828
PET117	-0.857768594179634	-1.36370397348911	-5.05216019001604	1.36447459218763e-06	5.63101608263433e-05	5.02822945929599
SPPL2B	-0.516442892676125	2.10155113256058	-5.05181201689985	1.36657383131192e-06	5.6357656539468e-05	5.02677820632984
STARD5	1.30201465415187	-2.40685031102031	5.05107460782592	1.37103026141897e-06	5.65022297817929e-05	5.0237047664271
BZW1	0.39781845088439	3.45285839211715	5.04937146354125	1.38137704226108e-06	5.686903665114e-05	5.01660741124349
AC108704.2	2.02603357899748	-4.67483065618956	5.04929476655047	1.38184476625517e-06	5.686903665114e-05	5.01628783718506
LRFN1	-1.34216969767052	-0.968960869062005	-5.04845123481233	1.38699907426638e-06	5.70416567380126e-05	5.01277330295928
NFKBIL1	-0.523550322442414	3.5474315107673	-5.04796224606247	1.38999553840088e-06	5.71253560584712e-05	5.01073613733707
AC010976.1	0.944588301529488	-3.47360685594291	5.04579756681929	1.40333619267577e-06	5.76337663594629e-05	5.00171952144145
RPS27	-0.68936414458198	8.77259648108033	-5.04431879235979	1.41252116621246e-06	5.79709221992458e-05	4.99556143815933
ZNHIT2	-0.587419734594292	2.7174084731363	-5.04333737559592	1.41864918063381e-06	5.81822393771742e-05	4.99147518560878
AL669831.1	0.968117560885768	-3.12520031201799	5.04113277347829	1.43250919803405e-06	5.86882833956426e-05	4.98229801489119
ARFRP1	-0.46483339148509	2.51099349741967	-5.04106092321811	1.43296311789384e-06	5.86882833956426e-05	4.98199896726738
CES1	1.8416146982124	8.44549827336732	5.03996307539102	1.43991627368917e-06	5.89324410444396e-05	4.97742998013836
PRR7	-1.08712593115942	0.26718109242415	-5.03919538015167	1.44479789925861e-06	5.90915380311366e-05	4.97423541284994
ZNF621	0.457050135487011	0.624440338757337	5.03878896372831	1.4473887309462e-06	5.91567882489268e-05	4.97254434873921
HLF	1.73259945876286	2.63069915336463	5.0385335787319	1.44901907416707e-06	5.91827192580937e-05	4.97148176093675
AC007391.3	3.34160252745262	-5.46522894134338	5.03757949535907	1.45512561811128e-06	5.93913118870186e-05	4.96751240214129
AP003084.1	0.947871624848753	-1.32453946711909	5.03571384939718	1.46713891425328e-06	5.98302000967352e-05	4.95975206370998
S100A11	-1.40810769551491	6.33605408419362	-5.03559735540728	1.46789223317751e-06	5.98302000967352e-05	4.95926756027281
AC012313.3	1.65879726612628	-0.0976213574714559	5.03327932005223	1.48296042242338e-06	6.04029397007225e-05	4.94962833742857
SNHG12	-0.697489703112825	0.117223490775685	-5.03291485482849	1.48534323296144e-06	6.04585563734243e-05	4.94811303477749
HERC1	0.604307583534963	1.05108129475669	5.03208687417215	1.49077026430394e-06	6.0637922311287e-05	4.94467089509294
AL133247.1	2.28360713349976	-7.84760075671735	5.03091143982682	1.49850780576084e-06	6.09109598994184e-05	4.93978495794028
ZBTB38	0.772575771279114	1.56094930569016	5.02990075392626	1.50519205282972e-06	6.1064439174887e-05	4.93558445278637
PIKFYVE	0.478953485193316	0.97511281222843	5.02989500662508	1.50523014576951e-06	6.1064439174887e-05	4.93556056810673
DLGAP3	-1.09504201424325	-3.23685159657378	-5.02987446469414	1.50536630473033e-06	6.1064439174887e-05	4.93547519993973
AC025627.1	2.01900607313641	-1.83080710496778	5.02885264482939	1.51215440484593e-06	6.12979534902997e-05	4.93122901981016
PEAR1	0.776863482498131	-0.388957820637907	5.02869506905662	1.51320384787982e-06	6.1298681027917e-05	4.93057426474382
PEBP1P2	1.74515369849365	-2.10751192088003	5.02823402462253	1.51627843661526e-06	6.13813887280213e-05	4.92865862416923
AL117382.2	2.92531669735006	-3.34175233118304	5.02607928509944	1.53072852557786e-06	6.1924136282741e-05	4.91970726193395
IDI2-AS1	1.54790108926244	-3.6380139998246	5.02592478777599	1.53176973994362e-06	6.1924136282741e-05	4.91906553922143
VPS72	-0.489696562919437	4.47945826993034	-5.02530275888174	1.53596879012459e-06	6.20166394412005e-05	4.91648200530048
PMS2	0.625789392647666	0.0145769988081103	5.0252383209763	1.53640442167113e-06	6.20166394412005e-05	4.91621438144073
RPL23AP64	1.89780687335408	-2.04681578172522	5.0251223639615	1.5371886498879e-06	6.20166394412005e-05	4.9157327940208
ABHD2	0.913552053485027	4.14184051162784	5.02278560205994	1.55307555195209e-06	6.26150751871486e-05	4.90602947321065
ATG9A	1.01551731994243	1.81307111025879	5.02167620895317	1.56067370931621e-06	6.28787501854471e-05	4.90142383386191
APOBR	-0.695941000692031	0.411730090451504	-5.02124303210922	1.56365030330848e-06	6.29217767723445e-05	4.89962569072829
SDHC	0.482281071983721	5.68422845402753	5.02108051419374	1.5647684749382e-06	6.29217767723445e-05	4.89895109634756
OBSCN-AS1	-1.82963001670317	-5.19641137887281	-5.02105878041228	1.56491806871498e-06	6.29217767723445e-05	4.89886088288687
EIF4HP1	1.84642217299349	-2.43991929722206	5.0190076067228	1.57909903535006e-06	6.34490320309316e-05	4.89034798558988
AL137003.1	0.949413276440084	0.451238581853217	5.01708173944163	1.59252729816654e-06	6.39453511811778e-05	4.88235729994211
ATP5F1EP2	-1.06029747119703	0.556074491190622	-5.01601034101766	1.6000456754416e-06	6.42038584432601e-05	4.87791282702772
ACAA2	0.804181112069394	5.20243593638228	5.01579935659452	1.60153028617504e-06	6.42200676899625e-05	4.87703767842453
RO60	0.609165618347581	1.18058175087348	5.01531793980075	1.6049228316369e-06	6.42736493487098e-05	4.8750408892793
SDHD	0.497997967526887	4.65198676786468	5.01530280116249	1.60502962682763e-06	6.42736493487098e-05	4.87497810034348
ANGPTL3	2.00576254635463	5.53317486162688	5.01498531828654	1.60727089433459e-06	6.43049261240023e-05	4.87366133982679
ATG9B	-0.857192135315294	-3.54072857122165	-5.01488569226884	1.60797482996395e-06	6.43049261240023e-05	4.87324815254571
CYP4F11	1.81805234993731	3.76362435482767	5.01454652438219	1.61037356263318e-06	6.43470551128414e-05	4.87184153528876
AC008250.1	2.70501331036227	-5.51877155883161	5.01443065021691	1.61119386824016e-06	6.43470551128414e-05	4.87136098992012
HMGCL	0.80906024349176	4.31140309972351	5.01368404611633	1.61648903159242e-06	6.45151737276311e-05	4.86826490635689
AC244100.2	1.65792953836369	-5.20658679195929	5.0127001953216	1.62349265573474e-06	6.47512067465424e-05	4.8641854675696
FIBP	-0.375328038197848	3.54023486290303	-5.01200237660671	1.62847799938385e-06	6.49064802611562e-05	4.8612923632314
CLIC3	-1.4806119085721	-0.715525730069872	-5.01098842182731	1.63574839462925e-06	6.51525602195928e-05	4.85708907212629
CCDC157	-0.593140495131237	-2.79257134172615	-5.01081972576141	1.63696105797562e-06	6.51571900819272e-05	4.85638980861258
RPS3	-0.614983706815502	6.51426913570742	-5.01048792016144	1.63934877531867e-06	6.52085539965613e-05	4.85501448524004
MIR1295A	3.34131040137365	-6.97138659427651	5.00971208503825	1.64494500247236e-06	6.53873890715219e-05	4.85179891657589
AC055811.4	1.49656029194047	-2.36112259531792	5.00935356886079	1.64753730519254e-06	6.53944391522712e-05	4.85031310563894
FOXD3-AS1	-2.48661240213065	-7.64521517577537	-5.00927489037625	1.64810673216529e-06	6.53944391522712e-05	4.8499870453985
RHOBTB3	0.83734783833452	2.36048549279005	5.00923111843031	1.64842360964044e-06	6.53944391522712e-05	4.84980564673241
ANKRD26	0.516800049363427	-1.38140152723154	5.00863010414452	1.65278051265819e-06	6.54928745453075e-05	4.84731504692469
RRAS	-0.726252527611653	4.43289172415064	-5.00858484569309	1.65310905510898e-06	6.54928745453075e-05	4.84712750441671
AC063919.2	2.16055150832688	-6.36106060497635	5.00783480526232	1.65856303486776e-06	6.56651735330356e-05	4.84401964643772
CD36	1.45972836971819	1.89315270391279	5.00733939788644	1.66217501268584e-06	6.57643638341421e-05	4.84196705700427
EPAS1	0.579098324288558	4.72038476525014	5.00552255979675	1.67548696491332e-06	6.62469486785789e-05	4.83444065566455
ZNF281	0.6052224198129	2.82446506169248	5.00383649103159	1.68793339834193e-06	6.66946928612141e-05	4.82745764596502
Z68871.1	1.72288700930527	-3.03973147116798	5.00337289472731	1.6913713464352e-06	6.67761584063718e-05	4.82553790069622
SLC16A3	-1.20862439711517	0.240787880497956	-5.00316945045397	1.69288219999241e-06	6.67761584063718e-05	4.82469547940948
HMGCS2	1.93398465229284	7.89802893003727	5.00310432019033	1.69336615878981e-06	6.67761584063718e-05	4.82442579320273
AC121758.2	2.19352882413283	-5.95996114981502	5.00272805417945	1.69616468415201e-06	6.68421609317649e-05	4.82286782783991
AZGP1P2	3.07523066075535	-2.9731380886634	5.00073251889759	1.7110819964385e-06	6.73541508763753e-05	4.81460646181809
NBR1	0.493652808398878	4.11677452164363	5.0006575665517	1.71164476728525e-06	6.73541508763753e-05	4.81429620863522
PDLIM5	0.570794325106719	2.84889382769168	5.00053612856405	1.71255695179301e-06	6.73541508763753e-05	4.8137935423602
AC116533.1	-0.901228566965932	3.8233534125421	-5.00033655903094	1.71405704925853e-06	6.7368563668179e-05	4.8129674855807
TMEM91	-0.941599494025194	-0.291867780420553	-5.00009009906651	1.71591136814179e-06	6.7396870373141e-05	4.81194737136379
RPL7P9	-1.00265585653962	2.75726204568273	-4.99927422698887	1.72206375209305e-06	6.75938458359534e-05	4.80857066768977
LAMTOR1	-0.331268205932208	4.77569975789985	-4.99805823917074	1.73127314525249e-06	6.79104747213993e-05	4.80353867772721
AL021068.1	3.4781007391655	-3.96718652080658	4.99624533230834	1.74509225727403e-06	6.83993320563102e-05	4.79603807700151
UBR4	0.58771451342806	1.93480711696763	4.99612180190757	1.74603777288812e-06	6.83993320563102e-05	4.7955270582329
USP9X	0.447586159421412	3.13927952498634	4.9956238677565	1.74985406544644e-06	6.85036742735743e-05	4.79346729909359
TMEM184C	0.484223582725178	2.26917933615486	4.99488314043854	1.75554618246001e-06	6.86812659546089e-05	4.7904034592769
ACER2	1.57393739294637	-2.02476357649966	4.99353186584581	1.7659764177339e-06	6.90438688004424e-05	4.78481503871498
ZC3H6	0.643748244050352	-1.03333923589317	4.99141100617655	1.78246842804158e-06	6.96428344991631e-05	4.77604595775572
BATF3	-0.907332275049887	-1.60679561655158	-4.99114556501959	1.78454302834547e-06	6.96780805160883e-05	4.77494862242645
RRP1	-0.455987687820763	2.84896073259089	-4.9905357689955	1.78931787957168e-06	6.98161712612607e-05	4.77242787331973
LDHAL6A	1.67404881266224	-6.60620648247699	4.99038813852383	1.79047572665161e-06	6.98161712612607e-05	4.77181763639894
CHD1	0.413556187596509	1.14893332988093	4.99024434600871	1.79160417274004e-06	6.98161712612607e-05	4.77122327571804
MON2	0.410329627987794	0.960714315187361	4.98955649080951	1.79701184417573e-06	6.99747823127479e-05	4.76838021562893
AC232271.3	2.28717324455641	-6.08455664243445	4.98942728381975	1.79802939053908e-06	6.99747823127479e-05	4.76784620404557
ABCB11	2.75087201164173	1.26321354405797	4.98889217484572	1.80224950664428e-06	7.0093116119993e-05	4.76563470321801
FZD4	0.731000196998995	2.08365656232581	4.98840873405108	1.80607041491003e-06	7.01957792981415e-05	4.76363687653606
AHCYL2	0.53812674720317	0.913839344123881	4.98749511661938	1.81331275132955e-06	7.04312005707591e-05	4.75986170019641
ALDH1B1	0.859218525338827	4.904668958623	4.98731276441591	1.81476164865812e-06	7.04414372924926e-05	4.75910825581018
SYNE1	0.686673246436946	-1.18446448997474	4.98686793331543	1.81830081677116e-06	7.05327432364619e-05	4.75727037803985
MYPOP	-0.461467574290915	1.98211756376184	-4.98642133594464	1.82186078139227e-06	7.06200350386209e-05	4.75542531565528
CEP295	1.01968124064944	-1.47417845771192	4.98628763648873	1.82292785685369e-06	7.06200350386209e-05	4.75487297473103
ZNRD2	-0.497763991829423	3.16897921799319	-4.98592433249975	1.82583050750373e-06	7.06864036282894e-05	4.75337213982701
TIGD2	0.968792609240573	1.99216452384783	4.9855095115408	1.8291502470791e-06	7.07688227429489e-05	4.75165857622321
KF456110.1	2.76510779481883	-5.34780673126187	4.98475515668226	1.83520224777388e-06	7.09304100657738e-05	4.7485426989834
NAPEPLD	0.468249336196804	0.825556451694426	4.98466377232875	1.83593672104641e-06	7.09304100657738e-05	4.7481652560942
CIDECP1	-0.59267986829743	1.15620325449501	-4.98454304281417	1.83690748466565e-06	7.09304100657738e-05	4.74766661676818
TRMU	-0.562516126990896	1.34300595943197	-4.98426792383973	1.83912152817773e-06	7.0969788996765e-05	4.74653034609079
AL442003.1	1.93051564435568	-4.99741509389377	4.98388997325439	1.84216734452917e-06	7.10411932403211e-05	4.74496943998117
TMEM54	-1.31895387739418	1.9238406327098	-4.98366515993635	1.84398138629675e-06	7.10650336209191e-05	4.74404101718311
TNFAIP1	0.519341949409321	3.970656459698	4.98341621954675	1.84599213620298e-06	7.10964191044295e-05	4.74301298909917
AFM	2.41318412087308	4.42842920772807	4.98297145783082	1.84958988335397e-06	7.11888458536763e-05	4.74117638184942
LTB	-1.53905743101375	1.9219398414131	-4.98238766641277	1.85432260120651e-06	7.13188058110682e-05	4.73876583330458
TTBK2	0.525609238186091	-1.40468068809285	4.98211088983617	1.85657049937252e-06	7.13188058110682e-05	4.73762305548998
HGD	1.64380725648138	6.33795483354389	4.98208402183458	1.85678885427841e-06	7.13188058110682e-05	4.73751212300016
PA2G4	-0.438437191295328	4.35870002617582	-4.98196371799651	1.85776686347171e-06	7.13188058110682e-05	4.73701541805819
EP300	0.495045554090541	2.18328854719619	4.98097050325536	1.86586033446529e-06	7.15832679769326e-05	4.73291499298281
SHKBP1	-0.557537455403891	3.30940163848509	-4.97990738491348	1.87456137754841e-06	7.1870683215206e-05	4.72852659636805
FAM76B	0.533646260932516	0.758294477531313	4.97937745420137	1.87891327580737e-06	7.19910891304993e-05	4.72633935999793
RNF152	0.868351200534008	1.270398809788	4.97922922716635	1.88013230132591e-06	7.19913803291849e-05	4.72572759620481
HJV	2.30502245989053	5.19750995287638	4.97835704847877	1.8873207084851e-06	7.2220095134027e-05	4.72212818638184
AC006538.1	-1.52885625105284	-2.98799868712316	-4.97744132162024	1.89489675826825e-06	7.24633395454357e-05	4.71834952226437
AC124798.1	-1.60739924087996	-1.77973245465768	-4.9763708080222	1.90379084896552e-06	7.27566423031987e-05	4.71393274924429
TNNT1	-2.63508858491493	-3.82034807687193	-4.97499072136528	1.91531679036068e-06	7.31500841264551e-05	4.70823968769356
SBDS	0.38495360599406	5.16706372566027	4.9746030795568	1.91856639426549e-06	7.32271323776591e-05	4.70664080283823
SYVN1	0.494526306665418	4.63355360035614	4.97352731732749	1.92761258886713e-06	7.35188441704301e-05	4.70220411343879
CRBN	0.377642085854845	1.3326403564867	4.97331484129791	1.92940421372416e-06	7.35188441704301e-05	4.70132789160177
AC104260.2	1.82960542631396	-6.08449149587149	4.97325362574602	1.92992069103052e-06	7.35188441704301e-05	4.70107545187795
CPEB2	0.761145240063568	1.4527026580303	4.97199308193005	1.94058583073883e-06	7.38777669207664e-05	4.69587771546267
P2RX3	1.80508581253156	-3.00875750643207	4.97121548214303	1.94719342428737e-06	7.40818589149331e-05	4.69267180545972
PLPBP	0.602073512187852	3.55605461946581	4.97082150486155	1.9505495493871e-06	7.41321244831534e-05	4.69104763639713
PTTG1	-1.28932659804936	2.53153617581036	-4.97076756007617	1.95100951910162e-06	7.41321244831534e-05	4.69082525621185
ODCP	1.87401189202119	-5.73245530348628	4.97037942034512	1.95432216775715e-06	7.42105453439643e-05	4.68922525078325
VPS37B	-0.622275591891355	0.558306212921924	-4.9683659463618	1.97159437464527e-06	7.48186072171421e-05	4.68092660343971
ANXA10	2.20810047079589	1.51021218772217	4.96805166898962	1.97430368372858e-06	7.48736088148937e-05	4.67963149980324
AC126614.1	2.09812281958152	-2.15527900059285	4.96789821217695	1.97562791102366e-06	7.48760458344409e-05	4.67899914104454
CNIH1	0.530080948260267	4.26046561152849	4.96767675394244	1.97754046464439e-06	7.49007630289499e-05	4.67808658837606
MAGT1	0.501182023263687	4.59542325899413	4.96718687340542	1.98177755160862e-06	7.50134360251246e-05	4.67606805968099
DENND2D	-0.912252831371859	0.724884183606128	-4.96620578658464	1.99028971474797e-06	7.52876810173952e-05	4.67202595089335
PRKRIP1	-0.385325348474335	2.38809601924704	-4.96535942938666	1.99766144414985e-06	7.54999692164222e-05	4.66853937327473
GABPA	0.419825272962268	1.89170485314981	4.96526991556862	1.99844265363273e-06	7.54999692164222e-05	4.66817064401615
AC000089.1	-1.028640948758	-0.613863412059158	-4.96425460998645	2.00732426994675e-06	7.57873312516682e-05	4.66398867240205
SLC7A2	1.26580724581042	3.73837689316001	4.96338479866285	2.01496361500731e-06	7.59812919954313e-05	4.66040644887929
OIP5-AS1	0.498016464861327	2.65192970685888	4.96337853854476	2.01501869831558e-06	7.59812919954313e-05	4.66038066882652
TMEM132A	-1.37101010732224	0.207772550867683	-4.95858090299425	2.05766627603951e-06	7.75125637664327e-05	4.64062990198656
TTC38	0.818118034574727	5.16580581218865	4.95851740239008	2.05823658645785e-06	7.75125637664327e-05	4.640368572645
SLC24A1	0.719823459599244	-0.735437964700016	4.95781328913921	2.06457064967659e-06	7.76824342675359e-05	4.63747103088373
RPS27AP16	-0.81067486475904	2.11974832236044	-4.95772550773453	2.06536163936774e-06	7.76824342675359e-05	4.63710981582448
ABCB10	0.561058952480141	2.77779578403913	4.95580771179833	2.08271632985497e-06	7.82374856791444e-05	4.62921930250213
SVBP	-0.696665487351183	2.06425122792632	-4.95580378744359	2.08275198721804e-06	7.82374856791444e-05	4.62920315842682
AC007637.1	1.25853653088752	-1.38749472049557	4.95473519247697	2.09248351149447e-06	7.85533908007465e-05	4.62480748226176
NR1I3	1.89068077845053	2.59217514315928	4.95191743277888	2.11835655902995e-06	7.94272528749928e-05	4.61321972898079
AC109460.2	0.88398862729226	-2.34117856290246	4.95185584062903	2.11892556081375e-06	7.94272528749928e-05	4.61296648815913
SLC47A1P1	1.80569351409695	-3.13725556042648	4.95176436974277	2.11977086273476e-06	7.94272528749928e-05	4.61259040263723
CICP14	1.0298715772884	-0.942007086498318	4.950937712556	2.1274250411584e-06	7.96638235166478e-05	4.60919179177839
SLC35E2B	0.646447475391546	1.25332520670806	4.94921168497223	2.14349326087574e-06	8.01867704146491e-05	4.6020968865845
PFDN4	-0.59194740707998	2.67484279164414	-4.94914793106086	2.1440890199552e-06	8.01867704146491e-05	4.6018348562317
SLC40A1	0.76883357542946	5.65305210593556	4.94867013506781	2.14855898401105e-06	8.03034054986318e-05	4.59987117541368
AC009090.6	1.40476522136371	-3.28174974138474	4.9483261807716	2.15178240692651e-06	8.03733331844259e-05	4.59845764783553
LIMD2	-1.10523268002937	1.19082383636494	-4.94807817841021	2.15410951329926e-06	8.04097148535398e-05	4.59743848996506
AC022613.3	1.89066640330449	-6.41414661374145	4.94732911506353	2.16115312116631e-06	8.06220003336788e-05	4.5943604515406
LINC01127	1.79868516971883	-0.405091275033306	4.94688914262901	2.16530069675931e-06	8.07260505058441e-05	4.59255267398908
GOLGA8O	1.42410460911863	-7.99553808799203	4.94653355258303	2.16865845347942e-06	8.08005428933678e-05	4.59109169137994
NME1	-0.825635977221846	2.29580450705046	-4.94615364465082	2.17225142352586e-06	8.08837000913981e-05	4.58953087592691
DYNC1LI2	0.884684429712653	1.4118535507576	4.9458419234871	2.17520383428376e-06	8.09429168816412e-05	4.588250261022
UGT2B27P	2.46287385331101	-0.695498709650639	4.94443227196614	2.18860380388492e-06	8.1390587142346e-05	4.58245981630393
ARL16	-0.596585571442549	2.73586107974321	-4.94321897997919	2.20020134306086e-06	8.17707099525191e-05	4.57747687173104
RBBP9	0.595325601983673	2.99356938837648	4.94281167201022	2.20410805131849e-06	8.18647057285649e-05	4.57580426230176
NADK	0.519179538200634	3.58111492124805	4.94248223521661	2.2072727804723e-06	8.19310428014537e-05	4.57445150024756
SLC4A11	-1.8156139690024	-2.45293688266769	-4.9421861240109	2.21012113180424e-06	8.19855608612549e-05	4.57323563569726
DAD1	-0.359076379596465	7.24118906491103	-4.94104658077285	2.22111594325108e-06	8.23010723106233e-05	4.56855701704857
PRAC2	-2.29536951262571	-8.50237705335743	-4.94101759160686	2.22139633476769e-06	8.23010723106233e-05	4.56843800604019
EMC9	-0.558143160811185	2.58386888199643	-4.94063310267825	2.22511847333625e-06	8.23876109127433e-05	4.56685958552918
AGAP6	1.58121453407962	-4.58072842317572	4.94005102074179	2.23076498184548e-06	8.25452494247395e-05	4.56447015896122
AC021106.1	1.82069453491809	-2.1127312558653	4.93967883718532	2.23438265008679e-06	8.26276650570675e-05	4.56294245992321
RPS6KA3	0.721073895566567	3.26972106837534	4.93931211821104	2.23795277165428e-06	8.27082209957084e-05	4.56143726900001
CYTOR	-1.04512455828396	-1.55930521482832	-4.93813437168531	2.24945598149246e-06	8.30816784413625e-05	4.55660375277578
AC023818.1	1.04974681509803	-2.8875573447694	4.93794727074863	2.25128869676901e-06	8.30977225980697e-05	4.55583595669587
OSBPL11	0.536985091985344	2.13037646120216	4.93750926068506	2.25558481946398e-06	8.32046176699479e-05	4.55403859681739
SLC22A3	1.57528722839762	2.62996016267007	4.93642714680373	2.26623263143791e-06	8.35455375858937e-05	4.54959864996635
LZTS2	-0.635963178729881	2.19881402330568	-4.93611066915169	2.26935592645966e-06	8.36088125491124e-05	4.54830025931497
SCHIP1	1.20374117507066	-5.44871626698647	4.93592431280915	2.27119701775167e-06	8.36247987446894e-05	4.54753573511342
AC009690.1	1.72679848745273	-5.90139035040818	4.93568214785057	2.27359163157509e-06	8.36611330585838e-05	4.5465422866468
GPR75	1.59410916770488	-1.84072197595197	4.93518596008662	2.278505770934e-06	8.37900757730784e-05	4.54450684965383
C19orf25	-0.553318366071418	2.2947055904896	-4.93476750492594	2.28265807485348e-06	8.38908604912295e-05	4.54279039335081
AC012676.5	1.51461233292212	-1.97803117810732	4.93447439524555	2.28557095670716e-06	8.39459982968087e-05	4.54158815005784
SDE2	0.523516013334653	2.61938233631259	4.93421977052639	2.28810430868915e-06	8.39871369687896e-05	4.54054379994505
MED13L	0.471479543628675	-0.107503322583018	4.93356304759229	2.29465086529319e-06	8.41754425751717e-05	4.53785040501917
MED15	-0.394644387675274	2.22321680073829	-4.93304963411169	2.29978149693152e-06	8.43116070438922e-05	4.53574493263353
PKN1	-0.764773881801462	4.47284098395119	-4.93206823746373	2.3096197680926e-06	8.46060289315051e-05	4.53172071556843
LINC02685	2.0684142369895	-5.19564703960338	4.93196472003597	2.31065988449413e-06	8.46060289315051e-05	4.53129627459361
RCE1	-0.446365673212555	1.94099608190666	-4.93155259918234	2.3148052781377e-06	8.4705623930966e-05	4.5296065624051
RNA5SP373	2.55097001511126	-8.35960033184038	4.93139316175392	2.3164109445607e-06	8.47122173553285e-05	4.52895288866389
SLC25A25	1.0602313417247	3.35272411818687	4.93064316967033	2.32397849721246e-06	8.49190040444168e-05	4.52587820976766
PRRC1	0.385437690539538	2.73211689704081	4.93045126638189	2.32591868731893e-06	8.49190040444168e-05	4.52509153206296
S1PR1	0.829720524274478	1.79901087876777	4.93040839844566	2.32635230760951e-06	8.49190040444168e-05	4.52491580451219
KIAA0930	-0.630105107681138	3.04591885546041	-4.92967208350787	2.33381258329267e-06	8.50823784435712e-05	4.52189761034817
AC112206.2	2.59159594838654	-2.77449484263666	4.92958896208648	2.3346562190596e-06	8.50823784435712e-05	4.52155691078206
DPY19L4	0.55618219353457	1.49840238523772	4.92954297597554	2.335123079433e-06	8.50823784435712e-05	4.52136842379535
ATG4B	-0.421721397251341	2.67885302740355	-4.92915440994023	2.3390715000519e-06	8.51740208539119e-05	4.51977582532327
C1orf159	-0.488833825280826	0.274910107517623	-4.92851322745779	2.34560105915672e-06	8.53594820223555e-05	4.51714802869024
ADAP1	-1.48749381499818	-1.88010879056987	-4.92830532562089	2.34772204798061e-06	8.53843807499043e-05	4.51629602285046
AL359715.3	0.942864470405866	-0.879817806963563	4.92728667430243	2.35814113441117e-06	8.57108582230291e-05	4.51212183071979
LGALS9	-0.972120708683121	1.81820227614916	-4.92665601026292	2.36461424236604e-06	8.58936005996862e-05	4.50953781768237
CUEDC1	-0.642134597658308	1.75106045552668	-4.92637476613275	2.36750647650078e-06	8.59461254606059e-05	4.50838555284487
RPL13	-0.609225895577974	7.19182352483686	-4.92547633883713	2.37676866532293e-06	8.62293691887611e-05	4.50470497656891
AL512366.1	2.06326139856934	-7.77849226501297	4.92533675364496	2.37821084861055e-06	8.62293691887611e-05	4.50413318125992
UNC5B-AS1	-2.57334259362555	-5.71507609917067	-4.92468478407212	2.38495820206498e-06	8.64212872403145e-05	4.50146260840076
ERBIN	0.45787454117287	2.72605499645396	4.92357691229063	2.39646640152374e-06	8.6785380160482e-05	4.49692514713753
AC000120.1	1.9829642011662	-6.04490747476073	4.92238217076815	2.40893736799903e-06	8.71386626977028e-05	4.49203268881129
AC064836.2	-0.817439346742271	-0.0369956377208996	-4.92236142499865	2.40915447208046e-06	8.71386626977028e-05	4.49194774228371
NPIPB12	1.40307763779245	-6.96380571089988	4.92202747537508	2.41265186256016e-06	8.72120816522887e-05	4.49058037175908
AC003072.1	-0.733949577365641	-0.387698099349335	-4.92068375338371	2.42677427073049e-06	8.7669248988876e-05	4.48507909541116
TBCEL	0.487512216517186	1.17228596522232	4.91945557231832	2.43975250036655e-06	8.80845515426991e-05	4.48005175970759
ATXN1	0.597276171725387	0.3608121098807	4.91863687175505	2.44844112210556e-06	8.83445722910546e-05	4.47670104046926
AC007610.4	1.72126368501186	-6.61041348400199	4.9183944945248	2.45101915387357e-06	8.83608749123079e-05	4.47570913030624
TRMT1	-0.49883771350094	3.20032457524975	-4.91831486478063	2.45186670588109e-06	8.83608749123079e-05	4.47538325909124
AC104123.1	2.08137261417345	-4.89767484164541	4.91805057682343	2.45468173619099e-06	8.84087100221952e-05	4.47430173165596
AL109628.2	1.47760207991781	-7.46747991740935	4.916766298508	2.46840577714462e-06	8.88314370715686e-05	4.46904674071597
MYBL2	-1.63591344693152	2.245845186726	-4.9166727444554	2.46940841776013e-06	8.88314370715686e-05	4.46866397476961
AC010197.2	1.9658475548407	-6.95135867890767	4.91619494100194	2.47453531533187e-06	8.89620146305064e-05	4.46670917402213
NOS1AP	1.2203881427838	-2.20904751692971	4.91535115053128	2.48361454194412e-06	8.92344385635507e-05	4.46325735991805
SHANK3	0.658829249708698	2.12104104202937	4.91518053484472	2.48545429988885e-06	8.9246581679453e-05	4.46255944785875
BSDC1	0.42751217497137	3.5654345359427	4.91485669165304	2.48894995594344e-06	8.93181334733397e-05	4.46123479712533
KMT5A	-0.427095628604031	1.78239479919083	-4.91403526098615	2.49783812442626e-06	8.95829971154372e-05	4.45787508185802
DPYD	0.942036832921531	2.41076153431999	4.91345391144403	2.50414713441408e-06	8.97500051293446e-05	4.45549755215347
MXD3	-0.791623616415467	0.728199890031002	-4.91332802689589	2.50551531306616e-06	8.97500051293446e-05	4.45498275114664
GAS2	1.16405474744884	1.42527504582623	4.91254476299708	2.51404454335281e-06	9.00012801673658e-05	4.45177982274303
SPC24	-1.07698375973191	1.59806438917698	-4.91231547991725	2.51654661181814e-06	9.00366137871863e-05	4.45084230366363
DHFRP1	1.25466536430212	-1.54191121223208	4.91192921689498	2.52076720039711e-06	9.01333528387479e-05	4.44926297547782
LINC01348	2.16311255174533	0.706501627763703	4.9113157540456	2.52748445829634e-06	9.03191935677548e-05	4.44675486368556
NPEPL1	-0.691193549148187	-0.654232919384426	-4.91057145218611	2.53565769120636e-06	9.0556808663053e-05	4.44371211475028
S100A4	-1.14020991398397	3.8153090484294	-4.91022376259996	2.5394844781522e-06	9.06284585341586e-05	4.44229084920429
JOSD2	-0.561012389086866	3.74962429362354	-4.91011215850195	2.54071401749892e-06	9.06284585341586e-05	4.44183465516406
NNT	0.77125536435422	3.41975399887674	4.90950721392876	2.54738873315231e-06	9.08120397390777e-05	4.43936200268567
TAT-AS1	1.65535365452601	-3.33280034162761	4.90832851413025	2.56044293929563e-06	9.12226873822069e-05	4.43454478790459
SOS1	0.440970137863189	1.88810321889214	4.90796153455548	2.56452050451663e-06	9.13129557766366e-05	4.43304514698466
FMO3	2.03239951916896	5.25257128417264	4.90782405245556	2.5660497105185e-06	9.13129557766366e-05	4.43248335431336
FBXO46	-0.57112459718608	2.31643330693209	-4.90734270847784	2.57141064808297e-06	9.14489650410693e-05	4.43051652592773
TMEM160	-0.759236876043766	3.03958734873935	-4.90700127154876	2.57521996620621e-06	9.15078878580325e-05	4.42912145538656
EIF4EBP2	0.566834175947883	4.83007921586911	4.90685489119758	2.57685476793696e-06	9.15078878580325e-05	4.42852338335986
CYP7A1	3.32304296855117	2.32860193945696	4.90670458379214	2.57853447549245e-06	9.15078878580325e-05	4.4279092792877
TRAIP	-0.927010979036788	0.00791072283165988	-4.90664265760059	2.57922681882317e-06	9.15078878580325e-05	4.42765627408233
PRPS1P2	1.46737737828518	-2.03022644886566	4.9060132106591	2.58627436377931e-06	9.16730422573616e-05	4.42508473582749
ARL13A	1.80411260821168	-6.03257314269494	4.90595143220473	2.58696706657909e-06	9.16730422573616e-05	4.42483235888209
Z99572.1	0.98725593583667	-2.0934946346045	4.905152363912	2.59594301130331e-06	9.19362963842204e-05	4.42156820889013
PRR14	-0.317099888275624	2.75524194332289	-4.90501313841228	2.59751002109246e-06	9.19370029919365e-05	4.42099951811957
GNAQP1	2.13690717628901	-5.30231852292058	4.90456708452957	2.60253662596849e-06	9.20600857568033e-05	4.41917760886221
ALDH7A1	0.833833956834908	2.82075539534499	4.90387602079087	2.61034290199847e-06	9.22394835815921e-05	4.41635518267314
CDH5	0.731091283202538	2.36428299268387	4.90384335176458	2.61071249405553e-06	9.22394835815921e-05	4.41622176343914
HYAL1	1.12569708996285	4.94840789172473	4.90288594118919	2.62156647002969e-06	9.25679326289094e-05	4.41231200389131
SGMS1	0.513303561256451	2.04199911677488	4.90171823040067	2.63486384831814e-06	9.29822172885997e-05	4.40754416247823
AC006270.1	-2.22803826140123	-8.26018131904262	-4.90148024012551	2.63758199317369e-06	9.3022899174085e-05	4.4065725289328
ZFHX3	0.429642877139595	-0.212310684338854	4.90077367309296	2.64566790439057e-06	9.325116626715e-05	4.40368804840868
KCTD17	-1.34035630456544	1.59860867055515	-4.90064067201325	2.64719264799977e-06	9.325116626715e-05	4.40314511872758
AC005034.5	1.50839430870332	-1.9498674828057	4.89711367471114	2.68793914313383e-06	9.45869833760713e-05	4.38875113791891
BORCS8	-0.565105437908673	0.65351786111265	-4.897082944893	2.68829681663527e-06	9.45869833760713e-05	4.38862575850197
CRPPA-AS1	1.53132779161308	-7.41242618828761	4.89656407171028	2.69434311225779e-06	9.47436261136946e-05	4.3865088087369
SORL1	1.09191997486116	1.75177317311995	4.89625281229833	2.69797646629861e-06	9.48152853120802e-05	4.385238976795
RUSF1	0.863572943210352	3.03307883001105	4.89607961572715	2.70000026039588e-06	9.48303282946488e-05	4.38453241830523
GOLGA6B	2.44011305679161	-7.06816186141615	4.89589995758396	2.70210111376096e-06	9.48480584096118e-05	4.38379951806483
PMPCB	0.448696892983292	3.23679299201529	4.8954618082191	2.70723131594229e-06	9.49720397948658e-05	4.38201220303823
AC008906.1	0.971892863947785	-2.19996405530467	4.89383919819998	2.72631254456149e-06	9.55850003455194e-05	4.37539416046053
TJP1	0.535551448999129	2.39452580411575	4.89139634658916	2.75528575579695e-06	9.6521059546443e-05	4.36543352336633
ADIPOR2	0.532141933599697	4.30481601273122	4.89131467296996	2.7562595798259e-06	9.6521059546443e-05	4.36510056192948
CCL16	2.56504100546487	3.86202705798142	4.89073239415732	2.76321198164992e-06	9.67075373577797e-05	4.36272687941467
AC087468.1	2.6693565101858	-4.9988026510411	4.88991573250686	2.77299157871999e-06	9.69518903218404e-05	4.3593980570672
PSMD13	-0.376733240864171	4.55727350718643	-4.88987695826869	2.77345673762984e-06	9.69518903218404e-05	4.3592400176873
GNA14	1.2097415378811	-1.06937464436585	4.88958152783652	2.77700338362297e-06	9.69672677327299e-05	4.35803590549837
PAFAH2	0.558271866921429	2.24802802844866	4.88956848705296	2.77716003973121e-06	9.69672677327299e-05	4.35798275517838
MUC1	-1.85436399669812	-1.7491128710088	-4.88930611323342	2.78031370141732e-06	9.7020377177996e-05	4.35691341917705
RPL37P6	-1.28335279995236	-0.450070171159697	-4.88786139860068	2.79774109959241e-06	9.75712208482852e-05	4.35102602613028
AC009927.1	1.94071335893158	-6.88619899205248	4.88741272171771	2.80317495856989e-06	9.77033890105179e-05	4.3491978579319
PARP9	0.593261192059752	2.84033567682661	4.88725718532488	2.80506102502115e-06	9.77118180152002e-05	4.34856414027939
HINT3	0.443611524233362	3.04465120564826	4.88648767158044	2.81441043203319e-06	9.79384578134539e-05	4.34542903904195
AC019080.1	0.679986594966206	-3.5488905161745	4.88645045436685	2.81486337767983e-06	9.79384578134539e-05	4.34527741987604
Z94721.3	2.01198396959222	-4.82209427694765	4.8863089271037	2.81658645646427e-06	9.79410669094805e-05	4.34470085944951
HID1	-1.21404640560808	0.827844133819885	-4.88599665943761	2.82039190048963e-06	9.80160406259631e-05	4.34342876983177
ZNF23	1.10587130671539	-5.03424829835922	4.88569331038828	2.82409343307552e-06	9.8087317619742e-05	4.34219306628682
RAB3IL1	-1.03315121992328	1.28954523335966	-4.88497957988242	2.83282112663084e-06	9.82806920317267e-05	4.3392858693099
GHITM	0.469345480947711	6.38460858226526	4.88496753755648	2.83296860770942e-06	9.82806920317267e-05	4.33923682053917
TMEM106B	0.505386314426228	2.09997685979227	4.88472313053941	2.83596344421619e-06	9.82867912261186e-05	4.33824136128799
TCEA1P2	1.61956868990836	0.00244694021070344	4.88468326437075	2.83645223472148e-06	9.82867912261186e-05	4.33807899138848
AL139396.1	2.94187857452229	-2.67674016711625	4.88444791063831	2.83933952169498e-06	9.8329504519678e-05	4.33712044397956
CARD19	-0.531154730623959	1.78384325078692	-4.88411888869278	2.84338069600229e-06	9.83853173176579e-05	4.33578045905701
SERF2	-0.556316458708971	4.52061763063884	-4.8839964753086	2.8448856478e-06	9.83853173176579e-05	4.33528193056822
AC009716.1	2.29446831767627	-4.55225298444617	4.88391255133108	2.84591785668221e-06	9.83853173176579e-05	4.33494015520716
TJP2	1.20285777971906	-4.83783555012805	4.88269843012821	2.86089143868885e-06	9.88454625156758e-05	4.32999617683946
CP	1.897757073711	5.5011913444125	4.88159377484423	2.87458136108265e-06	9.92607475566871e-05	4.32549869408966
ABCC6P1	1.68422013523459	1.75709869889584	4.88056872177941	2.88734159773612e-06	9.96434663929527e-05	4.32132593683242
RPL3P4	-0.843620833699763	4.29040786156361	-4.8796409574417	2.89893809872604e-06	9.99535138020006e-05	4.31754974590545
PES1	-0.448272113917522	4.05424280066461	-4.8795809534378	2.89968966622325e-06	9.99535138020006e-05	4.31730553453018
SC5D	0.908962385553436	3.29767638674926	4.87934558727779	2.90263952027567e-06	9.99971934906794e-05	4.31634763375247
AC087521.2	1.3071752626638	-7.43292516502681	4.87912805937105	2.90536839453011e-06	0.000100033214126154	4.31546236028819
RNU6-485P	3.31573179190573	-3.4160127587694	4.87861160493151	2.91185725397188e-06	0.0001001525109742	4.31336065543153
ALDOB	2.27223403470393	8.27469116372059	4.87846380556388	2.91371682652534e-06	0.0001001525109742	4.31275921628141
RXRA	0.668290836580635	3.94638234076989	4.87845011259598	2.91388916610953e-06	0.0001001525109742	4.31270349620525
GALK2	0.712680010503483	0.826862020850888	4.87818116792386	2.91727610626747e-06	0.000100210963680438	4.31160911583882
MRPS22	0.458943865657174	1.91468759745357	4.87785942877051	2.92133292692329e-06	0.000100292346532796	4.31029996120955
CDC5L	0.427019708576987	3.06908217913529	4.8774769218193	2.9261630902454e-06	0.000100400169725181	4.3087436210564
PLCB3	-0.457218212915393	1.99987076091212	-4.87597130307377	2.94525086977237e-06	0.00010099678213385	4.30261840189324
BOLA2B	-1.12261438590508	-2.03179676226702	-4.87537485912181	2.95284575149177e-06	0.000101198826109516	4.30019228886503
CCDC38	1.48863910894657	-3.0926687776834	4.87451934474738	2.96377270279112e-06	0.000101514766806206	4.29671273446016
TARBP2	-0.485325669501604	2.45970930782123	-4.87358441125678	2.97575886764007e-06	0.000101866602665464	4.29291065276925
CFHR3	2.28577465315259	2.56742421175136	4.87304299009637	2.98272155105743e-06	0.000102040868314903	4.29070909493835
STARD4-AS1	1.17378417556282	-3.08554499041344	4.87292168288744	2.98428372846184e-06	0.000102040868314903	4.29021585197801
AF111169.4	1.72967434676843	-7.15850588707725	4.87230166001739	2.99228069685011e-06	0.000102209806017207	4.28769493257076
RPL21P28	-0.927436723690778	0.46894721629279	-4.87227195735991	2.99266431874299e-06	0.000102209806017207	4.2875741716624
HPR	2.30887094853783	5.76355356188761	4.87195514565625	2.99675903915587e-06	0.000102240645183942	4.28628615490695
ZNF805	0.483062415648353	-0.99590665617437	4.87193588455025	2.99700815976621e-06	0.000102240645183942	4.28620784962228
CHAF1A	-0.614264701301625	1.81476392420152	-4.87155024058111	3.00200025666139e-06	0.000102352191194846	4.28464007434662
TRMT61A	-0.482963086821921	2.7445894749071	-4.87140372008886	3.00389905309954e-06	0.000102358204718203	4.28404444087433
GPX4	-0.466229707617017	7.41365663989809	-4.87109145669641	3.00794964090626e-06	0.000102437491868273	4.28277507289536
AC122129.1	1.5894634322147	-4.69643741139954	4.86994862275838	3.02281935739562e-06	0.000102884928953007	4.27812987357472
AL591135.1	1.36885749967228	-5.83494253866888	4.8691517855784	3.03322937010971e-06	0.000103180149844024	4.27489147356651
AL117379.1	-0.902175364316786	-1.07899160855554	-4.86364887273071	3.10607531488267e-06	0.00010559767605122	4.25253735988138
AC138230.1	-1.06904383237358	-2.26585563461438	-4.86349236351598	3.10817175083413e-06	0.000105608532096524	4.25190184104859
TMOD3	0.460737425351136	2.08201733336691	4.8631706038685	3.11248602172706e-06	0.000105694689607528	4.25059535378391
LRCH1	0.558417049531747	0.626233156763444	4.86298293865596	3.11500498580583e-06	0.000105719817984856	4.24983337742603
CRACR2B	-1.25442711232727	-0.116510561642022	-4.86282588902642	3.11711452689087e-06	0.000105731030245174	4.24919572518517
TMEM44	-0.681955484629259	0.248016674187024	-4.86235819403584	3.12340496465529e-06	0.000105883962826338	4.24729687713952
CENPW	-1.02287323825031	2.44274590979768	-4.86143133305849	3.1359075134059e-06	0.000106247192587898	4.24353418574844
HERC2P10	1.54543612695657	-7.34564865237493	4.86089161233621	3.1432102177431e-06	0.000106433933680809	4.24134336247605
NFATC3	0.726901671085131	0.162409395308576	4.86066330270583	3.14630432717849e-06	0.000106478033742162	4.24041666384667
AP1G1	0.415515899283519	2.56745991467424	4.85893168417561	3.16986798808795e-06	0.000107207287762068	4.23338909115814
FUCA1	0.57250182430714	4.95287712861964	4.85881507080378	3.17146098382411e-06	0.000107207287762068	4.23291589220377
CYP3A4	3.70058204012417	3.43554172259937	4.85836450906766	3.17762317396017e-06	0.000107354526639529	4.23108765720219
SBF2	0.588996980019999	0.0539465231403654	4.85675669638474	3.19970748643338e-06	0.000108039214088793	4.22456463477067
FKBP2	-1.46760626319441	-3.95790643783821	-4.85647037695798	3.2036558414315e-06	0.000108059507089313	4.22340317262895
ACOT13	0.614682090949985	3.02761654706159	4.85644940714066	3.20394520153077e-06	0.000108059507089313	4.22331810990486
WDR83	-0.620897020139987	-0.0476706534051291	-4.85577438679521	3.21327327781446e-06	0.000108312643834759	4.22058007014504
RTP3	2.73319875371018	3.05819037945678	4.85324297145267	3.2484898816375e-06	0.000109380361331422	4.21031442977631
RNF7	-0.348668389026469	3.52377198761513	-4.85323294950384	3.24863004610632e-06	0.000109380361331422	4.21027379523838
CUL3	0.549334694691556	1.34371786879512	4.85175442455425	3.2693726916428e-06	0.000110016427489387	4.20427967815039
PLEKHG4B	-2.17237010402785	-5.97661071354588	-4.85128531520044	3.27598075048417e-06	0.000110176405239967	4.20237811963039
ITPA	-0.508033891662401	4.31008865277631	-4.85067812584742	3.28455308718328e-06	0.000110402226420838	4.19991703781365
EBLN3P	0.536227227210497	1.93308464472579	4.84962147138875	3.29952287776113e-06	0.000110842705515382	4.19563468163243
LYPLA1	0.547377036774644	3.75618745845707	4.8487758833871	3.31155008025776e-06	0.000111183890745468	4.19220819519822
ZFAND5	0.792041596722436	4.30105802267189	4.84793357241809	3.32357292101008e-06	0.000111524544312177	4.18879540361652
FP325332.1	1.79179547017898	-5.8061586137407	4.84680499968365	3.33974810650906e-06	0.000112004069258191	4.18422341562006
CCDC97	-0.381690721441608	2.76704282685467	-4.84658657816195	3.34288741874725e-06	0.000112046119928874	4.18333864902087
TIMM50	-0.486972468308871	3.01179295884553	-4.84580732567333	3.35411072455856e-06	0.000112279284505263	4.18018233504857
MDFI	-1.6481813213308	-0.595042285389447	-4.84571334946147	3.35546669731225e-06	0.000112279284505263	4.1798017142264
NOMO2	0.927042115278843	-0.161249376019564	4.84571021310837	3.35551196057931e-06	0.000112279284505263	4.17978901151264
AC004812.2	-0.619328227505145	-1.28037822210468	-4.84541516281807	3.35977271968707e-06	0.000112358589427599	4.17859403807157
AL731566.2	0.856928454677027	-2.69958606067421	4.84502749854484	3.36537887081989e-06	0.000112463366107535	4.17702404923297
AC005077.2	2.982271866551	-5.7388685007807	4.84493687610444	3.3666907012857e-06	0.000112463366107535	4.17665705306322
BMS1P1	0.771414784220596	-1.76299275875107	4.84395626530286	3.38091754708459e-06	0.000112875161275616	4.17268615414364
AC090114.3	1.98739520487044	-5.47357504019189	4.84132794468881	3.41933764059683e-06	0.000114093755175602	4.16204577285301
WASH4P	-0.680197653674956	-1.38739271764898	-4.84093565886074	3.42510814574305e-06	0.000114222167102734	4.16045800655032
DDX11-AS1	-1.00168013575219	-3.44781865395391	-4.84035429326832	3.43367736925918e-06	0.000114443715660665	4.15810511078223
HMGA2	-2.50183811372085	-6.73188300895223	-4.83986485978621	3.44090763878717e-06	0.000114620413817379	4.15612443503968
NAT2	2.84395598352895	0.214151025036722	4.83973182961891	3.44287540706819e-06	0.000114621712501872	4.1555861029409
RPL24P2	-0.901242683824531	0.250036491739403	-4.83939901156369	3.44780319614331e-06	0.000114721500860699	4.1542393362359
BBS10	0.52216155022421	1.48793834037094	4.83911887988184	3.45195619560974e-06	0.000114795411771964	4.15310581816391
ACAT1	0.85852234084218	4.74536355653447	4.83866806738207	3.45864974934019e-06	0.000114953679336711	4.15128175789583
TMED7	0.450280398960929	4.61921824624838	4.8382357519471	3.46508047911203e-06	0.000115071199813725	4.14953265161006
DNAJC11	0.612584435887464	1.8834477125272	4.83817008338639	3.46605831804682e-06	0.000115071199813725	4.14926697257029
PRKAB2	0.779054022247429	3.68235906491696	4.83794437310806	3.46942130115872e-06	0.000115118536942467	4.14835382290232
YTHDF3	0.452488035565544	3.48222153581564	4.83776343829519	3.47211943332683e-06	0.000115143773194372	4.14762184162598
AL596325.2	1.68554408224253	-1.99207174197492	4.83739412246488	3.47763305074202e-06	0.000115262297438063	4.14612781461842
C5orf24	0.473809084150739	3.00123162402663	4.83582458626885	3.50115990576062e-06	0.000115977385573933	4.13977931868272
LPAR2	-1.24193016334443	-0.0415512268217742	-4.83535845476618	3.50817673199137e-06	0.00011609653005156	4.13789417748857
AP001001.1	1.89171228725833	-5.18866045540205	4.83532612729282	3.50866387286254e-06	0.00011609653005156	4.13776344260137
AC010285.3	1.39594625437371	-4.99887131430172	4.83519219540665	3.51068278347147e-06	0.000116098689912832	4.13722181787378
CLINT1	0.498693461777751	3.7569970399228	4.83205598935453	3.55828162779506e-06	0.000117607342766951	4.12454191062536
ADGRA3	0.890507848930569	2.16748745922569	4.83167157086186	3.56415888259539e-06	0.000117736114461365	4.12298807597204
NELFE	-0.561152959068852	4.60423958054697	-4.83148650557736	3.56699164206907e-06	0.00011776422906291	4.12224006574607
NCAPH2	-0.517716060631967	3.2067112515551	-4.83115734477371	3.57203543747736e-06	0.000117820251322463	4.12090968952101
STK32C	-0.698883085566507	0.395547864183686	-4.83111702603086	3.57265372445317e-06	0.000117820251322463	4.12074673677182
RNF111	0.45052040643204	1.15039414874838	4.82987615547559	3.59173324508288e-06	0.000118375088749989	4.11573208500167
AC106796.1	2.60085077412767	-5.64802852811006	4.82976404538713	3.59346189619163e-06	0.000118375088749989	4.11527906610893
EHMT2	-0.496814085028571	2.28702489259415	-4.82813399004275	3.61868736847885e-06	0.000119113488510677	4.10869310757158
XXYLT1	-0.617585283805292	0.222093235795689	-4.82805681500328	3.61988591465635e-06	0.000119113488510677	4.10838133377298
SENP3	-0.491031863216469	0.846836215211764	-4.82776422433168	3.62443341050224e-06	0.000119197124673999	4.10719934988689
SLC22A10	2.22353449955762	0.908028642908209	4.82750698060768	3.62843611107908e-06	0.000119262761489544	4.10616019925105
WDR19	0.490799510265682	0.636052275493297	4.82622025187504	3.64852194440441e-06	0.000119840288586124	4.10096296898213
THNSL1	0.675604221506201	1.84929233643109	4.82612328725633	3.65003992025317e-06	0.000119840288586124	4.10057135828452
MTND5P32	1.71334604469064	-8.526822757157	4.82577376737857	3.65551671599555e-06	0.000119953833175852	4.09915979931285
TMF1	0.443839257240437	1.22402350352435	4.82559450560964	3.65832874407946e-06	0.000119979857767334	4.09843586674121
AC007390.1	0.858315510931798	-3.67292962352585	4.82491680915727	3.66897852971524e-06	0.000120262761768002	4.09569922106371
C3orf85	3.06118168152944	-3.22965481148654	4.82376623215137	3.68712832649392e-06	0.000120791055710339	4.09105362695866
DTX3	-1.00215258679491	0.408163781552404	-4.82354761952768	3.6905866577077e-06	0.000120837737359557	4.0901710399725
PHLDA2	-1.4122748008041	2.03502350325371	-4.82328226245959	3.69478868389477e-06	0.00012090870436003	4.08909977318931
AL512306.3	2.20975864827479	-4.57083955736634	4.82278320897598	3.70270394090213e-06	0.000121101038577871	4.08708516824512
ADGRF5	0.723519754791806	1.45694735468728	4.82260800376944	3.70548668499755e-06	0.000121125389015044	4.08637792552563
SNORA14A	3.16126313716589	-4.63858852439354	4.82178549442199	3.71857752464726e-06	0.000121434610379168	4.08305798153124
UBE2L3	-0.354962852419631	4.13742419089913	-4.82175690930216	3.71903328268441e-06	0.000121434610379168	4.08294260884502
PKD1P5	1.6519207384537	-5.68341997666899	4.82133719814909	3.72573134706472e-06	0.000121586511126862	4.08124866381983
SNX9	0.461405960834105	3.51976911645225	4.82090796409364	3.73259347532011e-06	0.000121743596299587	4.07951639173484
ASL	1.02841149267998	3.38500057149322	4.81906154423812	3.76225194682876e-06	0.00012264363491179	4.0720659785635
KCTD18	0.491643333106792	1.20516837338419	4.81864544642854	3.76896705853219e-06	0.000122795178392211	4.07038727629747
EPS8L1	-1.71522094812644	-2.35413149254601	-4.81779331318227	3.78275530730787e-06	0.000123113123401998	4.06694975355006
DCAF10	0.389399835245632	2.05261215719502	4.81778629178601	3.78286912231896e-06	0.000123113123401998	4.06692143087085
PROX1	1.04940940681299	3.77200069967942	4.81665979026488	3.80117245695441e-06	0.000123641092282118	4.06237776162668
TANGO6	0.624348959212394	1.03050124399299	4.81550693639674	3.81999280043203e-06	0.0001241852911112	4.05772857550807
NELFB	-0.367440004747028	4.46339076322401	-4.814001879988	3.84469877557803e-06	0.000124920128013273	4.05166021804878
REV1	0.488465787584465	0.898728607215362	4.81362920590433	3.85084021184652e-06	0.000125051301240111	4.05015780967083
PHYH	0.997089222743401	5.88906899686595	4.81329544789429	3.85634840305874e-06	0.000125161778562846	4.04881235805776
RHPN1	-1.0143032101249	0.494482632809767	-4.81273008331776	3.86569634729607e-06	0.000125396690409805	4.04653339941986
ELOF1	-0.44786416214693	3.15689579717375	-4.81232057274073	3.87248105181174e-06	0.000125548244116757	4.04488279871573
AC092645.1	1.7324205910251	-1.92370326199997	4.81079185596296	3.89791065660469e-06	0.000126303782219218	4.03872192381979
PON3	1.34593473978156	4.12249133977757	4.81047450000044	3.90320999226762e-06	0.000126406572321792	4.03744312159143
EMILIN2	-1.01836777921973	-0.200111343499767	-4.80983855362757	3.91385029428649e-06	0.000126682124966538	4.03488072157149
LDB2	0.839995082176643	0.702531650805497	4.80819290243403	3.94151503745437e-06	0.000127470334699235	4.02825105461292
OPN3	0.918049196640976	-0.318379222804306	4.80813498903109	3.94249205205031e-06	0.000127470334699235	4.02801777389149
RTL8C	-0.901448922691352	5.24367364879509	-4.80790315145136	3.94640556428207e-06	0.000127527484213481	4.02708392977634
SLC25A39	-0.424633861427878	5.64722185171544	-4.80761643080983	3.95125073073723e-06	0.000127614661508436	4.0259290599842
AC104964.3	1.21697925699867	-2.66970002296452	4.80746202521001	3.95386235031416e-06	0.000127616553040557	4.02530715637113
AC018647.2	0.613111744583763	0.848599831189586	4.80735909763258	3.95560419844022e-06	0.000127616553040557	4.02489259999443
C1S	0.957405542150984	7.70781752364298	4.80718507545937	3.95855087490004e-06	0.000127634959428908	4.02419171360252
SGTA	-0.360434303497664	3.25338209032012	-4.80699664929225	3.96174384880611e-06	0.000127634959428908	4.02343283426978
LIN7B	-0.718225110672443	0.482545961475933	-4.8069450886229	3.96261800438075e-06	0.000127634959428908	4.02322517925469
AC137056.1	2.33856498330433	-3.30850931682459	4.80645436422003	3.97094706589314e-06	0.000127833949775098	4.02124891833919
THAP5	0.434545282422903	2.01662813950766	4.80561861657949	3.98517126100673e-06	0.000128222399852651	4.01788349593977
PPP1R35	-0.571453649964989	2.45139989381344	-4.8053557520236	3.98965533925834e-06	0.000128297212037936	4.0168250675246
TMEM251	-0.482861515712608	1.2595778593939	-4.80444851684443	4.00516900081715e-06	0.000128726434944057	4.0131723835694
GBP7	2.4176286187702	1.13866680760965	4.80378372673463	4.01657395368739e-06	0.000129023210997719	4.01049613336052
FRY	0.783249323282327	0.176229309413669	4.80219267952128	4.04399741853599e-06	0.000129833419280295	4.00409210297315
GPAM	1.50233804638931	3.58426038403139	4.80206732364794	4.04616575810838e-06	0.000129833419280295	4.00358760396166
ZYG11B	0.532969839373467	2.10300294641781	4.80098718657015	4.06489612098161e-06	0.00013036404845201	3.99924093977688
TPM2	-0.941527472275109	3.33786012840446	-4.80082890737193	4.06764784385851e-06	0.000130381935499989	3.99860405395472
SLC26A1	0.92249212019962	1.96899507572188	4.79998941666854	4.08227279096697e-06	0.000130780175282369	3.99522634815889
ZBTB37	0.496720830306868	-0.351637949875757	4.79977024986995	4.08609932010323e-06	0.000130832232917982	3.99434459518387
ZHX1	0.580435930998217	3.05812363477022	4.79942251893422	4.09217763769968e-06	0.000130956295355724	3.99294566056039
SLC10A5	0.947284640048839	0.450575779821852	4.79900701930157	4.0994520349197e-06	0.000131118480128726	3.99127418361973
RGS7BP	2.17320033765873	-4.47540301267339	4.79824654944504	4.11279848736263e-06	0.000131474596938407	3.98821522055268
CRAT	0.578829056983586	5.03176565409089	4.79797602364086	4.11755643116562e-06	0.000131555927975742	3.98712712251042
POLR1H	-0.619286418464219	1.19731167474401	-4.79734448875203	4.12868447946846e-06	0.000131817858975673	3.98458715657799
NDUFA11	-0.782133777913531	1.0016676711436	-4.79725912481981	4.1301908797803e-06	0.000131817858975673	3.98424385004033
MEIS3P1	1.93556059152714	-2.97549312743768	4.7970277131919	4.13427723321362e-06	0.000131875163735442	3.98331320787181
ZNF653	-0.491617125753139	0.384297873978573	-4.79690619537756	4.13642460839121e-06	0.000131875163735442	3.98282452599575
AC011477.3	2.23984139497564	-6.88796315356278	4.79614259682301	4.14994311831445e-06	0.000132235211631138	3.97975392687566
AC027117.2	1.85587996548083	1.83632878260181	4.79475652905593	4.17459105544716e-06	0.000132949315461982	3.97418112201482
AC004022.1	2.05003446655357	-7.37954445450541	4.79419682261756	4.18458425157045e-06	0.000133196190850604	3.971931096137
CENPB	-0.368301157683202	4.91388911132871	-4.79170603942161	4.22933728296366e-06	0.000134548622438266	3.96192036873656
AP001528.2	0.979874777190434	-1.33426259165263	4.79128973292585	4.23686232910642e-06	0.000134686966871835	3.96024754595643
AC114812.3	2.37816139650605	-6.60890818026114	4.79112673981011	4.23981208092433e-06	0.000134686966871835	3.95959262712632
RETSAT	0.7238901215575	4.99131348957052	4.79108955999954	4.24048521744668e-06	0.000134686966871835	3.95944323800095
TMBIM6	0.437864206112341	7.71141351209358	4.79092482434936	4.24346898453985e-06	0.000134709738965945	3.95878133713915
E2F1	-1.10436058616924	2.4922779410088	-4.79074239441579	4.24677561150549e-06	0.000134742730520522	3.95804836014269
ARL4AP3	2.54766577883971	-0.929629777962424	4.78947030954282	4.26990221308608e-06	0.000135404204278051	3.95293785547111
PDE12	0.371955021484456	1.69634967919942	4.78925192073073	4.27388478793265e-06	0.000135458214022652	3.95206059132061
SPEN	0.469461254010437	1.76942518601563	4.78846165521246	4.28832628954569e-06	0.000135843478895966	3.94888634417949
C8B	1.79371943624729	5.91086163414859	4.78800366482878	4.29671733682562e-06	0.000136036772070078	3.94704691067131
ADCY9	0.65564963972582	2.07352322535575	4.78757635605587	4.30456059150508e-06	0.000136212525171125	3.94533081620859
THAP12P7	1.67334992816824	-5.75363925693313	4.78691710457392	4.31668836283337e-06	0.000136458978787628	3.94268343982807
AC114495.2	2.22564833594519	-4.00185385763245	4.78690336564637	4.31694145961836e-06	0.000136458978787628	3.94262827073464
AL035413.2	1.40143916426991	-0.159660400436106	4.7864982187515	4.32441148904854e-06	0.000136622435704246	3.94100144097868
PIGCP1	1.79765365848131	-1.22837535844304	4.7862664519819	4.32869039308111e-06	0.00013668257412072	3.94007084675813
MTFR1	0.601751122856175	3.0492147053365	4.78614604259607	4.33091502295784e-06	0.00013668257412072	3.93958738932865
SELENOW	-0.982340960495147	3.39836340458731	-4.78507784502332	4.3506991088938e-06	0.000137234074280378	3.93529883034877
AF127577.4	0.849681971562707	-1.62327848968001	4.78443207987271	4.36270174713387e-06	0.000137539669351153	3.93270656499098
AC018797.3	2.1277994697073	-5.11114896063397	4.78429044454527	4.36533856448274e-06	0.000137549827609499	3.93213803786125
AC027688.1	2.35212956206239	-2.83391333905727	4.7826809510617	4.3954110567997e-06	0.000138424002582107	3.92567833326205
AL133230.1	1.5105761815476	-5.99352262582923	4.78223861784318	4.40371089301634e-06	0.000138611931800467	3.92390329728653
STX10	-0.423020888069335	4.32053890492037	-4.78159570077586	4.41580150649422e-06	0.000138918918012934	3.92132354664593
HILPDA	-0.892581453800032	1.07303813096866	-4.78082799625946	4.43028097383542e-06	0.000139300691763025	3.91824339863089
GBGT1	-0.878023793857736	-1.37275261184574	-4.78048999645283	4.43667046554045e-06	0.000139427824302312	3.91688740252945
LRP5	0.580024858522306	4.68792166670928	4.78019356664645	4.44228146971359e-06	0.000139530370454899	3.91569823378537
DELE1	0.391031051761066	3.27305186667579	4.77976348774539	4.45043448560409e-06	0.00013971260970734	3.91397300609872
AC064801.2	2.03239813417484	-6.77080771304583	4.77926472083123	4.45990777001372e-06	0.000139880501258257	3.91197237929978
KHK	1.31260671206808	4.74240001614665	4.77923409056283	4.46049017928547e-06	0.000139880501258257	3.91184952163951
CTAGE7P	1.48729879542403	-4.07737482565429	4.77875938409811	4.46952575260934e-06	0.000140089929799744	3.90994555055834
ZNF106	0.481344488677799	1.32064108183135	4.77841544756739	4.47608331910461e-06	0.000140221509438287	3.9085661601482
ATP2A2	0.492711042274826	4.12443827675666	4.77792256869233	4.48549689747818e-06	0.000140397021548739	3.90658954460042
DCAF6	0.467416410474089	4.08141605528831	4.77787476348426	4.48641095665363e-06	0.000140397021548739	3.90639783677681
ALDH1L1	2.34150553453333	3.33214620051897	4.77749069299086	4.49376112314909e-06	0.000140486128601092	3.90485769151215
THRB	0.802111143942817	1.30666829343409	4.77747893054622	4.49398641140688e-06	0.000140486128601092	3.90481052479942
NAB1	0.605042308662965	2.04787745540785	4.77647621910603	4.51323178872151e-06	0.000140963864655285	3.90079001273444
MRPL47	-0.435468074276715	4.32348819282203	-4.77643561849011	4.51401272887759e-06	0.000140963864655285	3.90062723144943
RPL6P27	-0.773726206825968	2.45024350946343	-4.77626242956917	4.51734543352832e-06	0.000140986192548549	3.8999328708311
GLYCTK	1.08461198638482	4.18474846766697	4.7761519541193	4.51947257652223e-06	0.000140986192548549	3.89948995456463
ZMAT1	1.09907983475712	-0.469588791106672	4.77551621682001	4.53173220670365e-06	0.000141294464767984	3.89694130841934
AL445187.1	2.74862139284351	-4.44937005239726	4.77408500038325	4.5594499205023e-06	0.000142084127124116	3.89120449581986
MAN2A1	0.525406052385394	2.97463014504951	4.77392103871265	4.56263575242057e-06	0.000142108886194495	3.89054735817776
AC009166.3	2.22141447646565	-4.64548931054032	4.7733232840347	4.57426859700807e-06	0.000142396574077736	3.88815176827591
AL161640.1	2.57427173533135	-7.01945781802161	4.77185446942835	4.6029751751125e-06	0.000143215186246812	3.88226617928096
PPP1CA	-0.311161159543057	4.79599744089053	-4.76891153677042	4.6610178224697e-06	0.000144923145738569	3.87047760908087
PMM2	0.757796617580159	-0.490788119516485	4.76882441736269	4.66274680956708e-06	0.000144923145738569	3.87012871143169
SELENOI	0.478120335959114	2.66456571406772	4.76677222098581	4.70365513970106e-06	0.00014611819863409	3.86191133765277
RPSA	-0.632334424216964	6.47732323946204	-4.76616209478169	4.715884220256e-06	0.000146421552537698	3.85946876270641
PDZD7	-0.990254176181822	-4.46706069316687	-4.76507289151572	4.73779227066816e-06	0.000147024951054306	3.85510880476451
AC138956.1	2.19592656358303	-3.82020365789703	4.764436571806	4.75063666427875e-06	0.000147303887165736	3.85256201542477
FH	0.549773212069522	6.47847460126148	4.76429090478728	4.75358175619427e-06	0.000147303887165736	3.85197903546801
AL049697.1	1.47341088888032	-6.97307917083257	4.76425949488584	4.75421703239071e-06	0.000147303887165736	3.85185333026732
ATP5F1AP3	1.73139489512044	-3.75269541854839	4.76372683795836	4.76500272927239e-06	0.000147561134545321	3.84972167961759
TK1	-0.882263979168092	3.95609564582009	-4.76328301212583	4.77400778824775e-06	0.000147763000433437	3.84794565295823
SRBD1	0.399355299835157	1.20670125817566	4.76168366126775	4.80659488486273e-06	0.000148694177107099	3.84154661592074
C11orf68	-0.316618441259391	4.14276680635909	-4.76079680948539	4.82475737961475e-06	0.000149178385430991	3.83799895957132
MIR210HG	-1.14475763187993	-0.224816906142332	-4.75997088452294	4.84173185159334e-06	0.000149625376362266	3.83469544900164
PTPRN	-1.429597399444	-7.5369939113904	-4.75961596369975	4.84904395929874e-06	0.000149773459131625	3.83327597190598
GOLGA6L5P	1.48296960677797	-4.76329449593044	4.75584495726549	4.92739775663532e-06	0.000152114528043411	3.81819877384779
PRSS53	1.34952191830897	-4.07346598967597	4.75549285420042	4.93477598801501e-06	0.000152263204901229	3.81679143188311
AC090607.2	1.73819410539077	-2.5867294942363	4.75474848148084	4.95040935450547e-06	0.000152666308619718	3.81381644708943
ZBTB39	0.53306825260382	-0.0507433467711816	4.75451157081226	4.95539501880235e-06	0.000152740798642307	3.81286967135803
RAD51	-0.932373536079342	-0.173289507268749	-4.75365695808734	4.9734203336989e-06	0.00015321692595683	3.80945462604365
CYHR1	-0.506486229270584	2.44336484531771	-4.75341781666759	4.97847561019834e-06	0.000153293196936402	3.80849909135613
WDR11	0.433451271118076	1.70758827960714	4.7527343554709	4.99295092392469e-06	0.000153659292882482	3.80576838124661
RPL7L1P3	1.88970606879946	-3.38394944749984	4.75215634461188	5.00522465182084e-06	0.000153957290571303	3.80345920640165
SCYL2	0.401608559430316	2.34984455858377	4.75153104334415	5.01853545300205e-06	0.000154286863096509	3.80096132915509
SNU13	-0.393200991861019	4.84614967915657	-4.75128827291662	5.02371254127296e-06	0.000154366166075609	3.79999160235294
SLC17A4	1.74182519852846	2.49707821809081	4.75075751135738	5.03504906404752e-06	0.000154634553348399	3.79787164085177
AC007731.1	1.56449970473788	-3.39299186663457	4.74974950092524	5.05664734700339e-06	0.00015509602088159	3.79384592060472
AC025048.4	-1.72578185775666	-3.46953380707057	-4.74971987417254	5.05728350370477e-06	0.00015509602088159	3.79372760856836
CALCOCO1	0.480109407206945	2.34403759182943	4.74969095870689	5.05790446208829e-06	0.00015509602088159	3.79361213750464
ERCC4	0.576548114931886	-0.731352647118886	4.74949772899259	5.06205595685121e-06	0.000155135940255758	3.79284050649095
RANBP3L	2.10457340250223	-3.08423880441077	4.74938742227	5.06442734945682e-06	0.000155135940255758	3.79240002477335
MT-ND5	0.841383897716772	10.2005840362776	4.74883643971715	5.07628857568403e-06	0.000155419165990301	3.79019992549935
JMJD6	-0.520256989158322	1.88788005679817	-4.74846040920522	5.08439897161143e-06	0.000155443868374723	3.78869852205538
PTENP1	0.975385909910344	-2.74686115290922	4.7484365129121	5.0849148013137e-06	0.000155443868374723	3.78860311250095
PPP2R3B	-0.552947256559476	0.024015385159205	-4.74843522811712	5.08494253656524e-06	0.000155443868374723	3.78859798277288
ZNF428	-0.684793098129986	2.72065594783324	-4.74783826859779	5.09784513250498e-06	0.000155686571235873	3.78621464300456
MRPL23	-0.590031594521002	3.43158801064665	-4.74782549704499	5.09812152094182e-06	0.000155686571235873	3.7861636553575
UPB1	2.21729332574877	3.3128144493858	4.74716304312795	5.11247755349524e-06	0.000156044788685959	3.78351908577122
SPTBN1	0.565523021085627	4.58026249174349	4.74462891887387	5.16775654877285e-06	0.000157651061819263	3.77340507705749
AURKB	-1.21479590620054	1.41680084156928	-4.74419784397467	5.17721734779963e-06	0.000157858643061923	3.77168498488665
ELOA	0.422652167528145	2.94851482956806	4.74319306581037	5.19933433392018e-06	0.000158451713570192	3.76767611043964
RAD23B	0.40967296922978	5.45033197219937	4.74261900496837	5.21201147320396e-06	0.000158692520340527	3.76538598744471
CDC37	-0.330705676565819	5.26789016447642	-4.74259343803815	5.21257676989767e-06	0.000158692520340527	3.76528399689054
LIPG	1.37136070319676	0.977500772996067	4.74233309457544	5.21833646454793e-06	0.000158786523849816	3.76424546763583
AP003471.1	1.95762098956777	-4.65522210882165	4.74158805088339	5.23485345735923e-06	0.000159207592840577	3.76127365745046
TBC1D8B	0.743058736720266	-0.0163590968856684	4.74126773090078	5.24197022593422e-06	0.000159342488294933	3.75999607580099
XYLB	1.02737177123071	2.32369700354076	4.74025409953765	5.26455252478395e-06	0.000159947118042094	3.75595365774917
PPIE	-0.43915681459549	1.44638232142133	-4.73994617538352	5.27143127364834e-06	0.000160074269953551	3.75472576089018
CCDC85A	1.75015885724731	-6.09177959339574	4.73889698404476	5.29493464268692e-06	0.000160705863641959	3.75054236847818
RRS1-AS1	1.54258021209354	-5.535976911804	4.73781723829659	5.31922835891461e-06	0.000161360787996538	3.7462378357471
TIMM13	-0.606888347507992	5.25033506701335	-4.73748805941576	5.32665614474462e-06	0.000161402540244191	3.74492566444133
AC007114.2	1.78858746057339	-6.11121799292834	4.73745552317533	5.3273908565035e-06	0.000161402540244191	3.74479597215552
DLL3	-2.14169185010807	-7.14406688090231	-4.73739522833432	5.3287526538291e-06	0.000161402540244191	3.74455563334757
ARHGAP4	-0.897216329985544	1.96422299936442	-4.73681255159326	5.34193014968472e-06	0.000161719247582941	3.74223316149065
EEF1B2P6	-0.950116085521174	-0.00299835273324363	-4.73663982174133	5.34584256928716e-06	0.000161755288373232	3.74154472237594
WDR62	-0.976965286822701	-0.651970433534444	-4.73602263472094	5.35984484172283e-06	0.000162096437358302	3.73908498267716
AIG1	0.677187908061673	3.65382876254125	4.73576015137718	5.36581061721306e-06	0.000162122872430603	3.73803894960993
ARHGAP22	-0.917769532228584	-2.18214209243802	-4.73574412217096	5.36617514044114e-06	0.000162122872430603	3.73797507230393
AL080243.2	-0.913514699745927	0.194325306585787	-4.73492261674851	5.38488927454897e-06	0.000162538293505226	3.73470153212328
GTF2H2C	0.625871160080506	-1.57592811150794	4.73490043194141	5.38539552580124e-06	0.000162538293505226	3.7346131355641
ZNF385A	-0.792859097582956	1.87881888462629	-4.73301624431991	5.42856066860683e-06	0.000163757906016903	3.72710656437551
EIF3F	-0.384263161870096	2.80525582284354	-4.73071395718452	5.48175875932845e-06	0.00016527878122304	3.71793717975384
BICRAL	0.534547985230213	0.990324814149734	4.73016677826747	5.49447622313178e-06	0.000165578214255605	3.71575838198799
PRCC	-0.413579213340661	4.03367493999286	-4.72901416345203	5.52135863488036e-06	0.000166303993712638	3.71116940184029
DNAJC16	0.445241720433208	1.45813957016987	4.72866395175673	5.52955179539016e-06	0.000166466400478547	3.70977523910535
SFI1	-0.712034860812328	0.0794417911635526	-4.72679311346939	5.57351951616521e-06	0.000167705085715013	3.7023288384805
AC002094.5	-2.25760815050293	-6.33530749393893	-4.72634363704907	5.58413323313489e-06	0.000167939415812504	3.70054012363751
ENKD1	-0.680393609274233	1.75787541289175	-4.72593779867096	5.59373330261375e-06	0.000168143039440783	3.69892517280289
LENG1	-0.490787947537679	2.63842026267856	-4.72485294665431	5.61947384558439e-06	0.000168831381305128	3.69460871130783
SLC6A12	1.66131726381178	2.01354655540013	4.72438788688087	5.63054349451609e-06	0.000169078478144825	3.69275852538235
MTX3	0.412265558508149	0.764880583613581	4.72420405538744	5.63492498493531e-06	0.000169122199159133	3.69202720908569
AP006216.2	2.81286885880485	-1.31738303885863	4.72408806509613	5.6376912267865e-06	0.000169122199159133	3.69156578830412
SH3GL1	-0.470096313174505	3.84810597823948	-4.72360372849684	5.6492563317034e-06	0.000169383630688263	3.6896391369772
FERMT2	0.535443818899938	2.57900420073661	4.72284801604747	5.66734728040856e-06	0.000169840366531941	3.68663325607003
ABHD17A	-0.45648019384915	1.86349276234993	-4.72202995345339	5.68699400842597e-06	0.000170343242408634	3.68337976115544
SNHG6	-0.757242901460513	4.37020019539734	-4.72125427521779	5.70568368405555e-06	0.000170816959341244	3.68029520317606
SLC38A3	1.57185448043505	6.23092185198398	4.72005535819727	5.73468810923384e-06	0.000171483817423525	3.67552830712692
SH2D2A	-1.04089910208037	-0.58577838957378	-4.72002282097055	5.73547724087361e-06	0.000171483817423525	3.67539895109612
KLKB1	1.3777223562224	4.20973697088321	4.71981572614673	5.74050241473039e-06	0.000171483817423525	3.67457563325356
RNA5SP163	3.29561758164053	-2.99690364732923	4.71959694364359	5.74581581846862e-06	0.000171483817423525	3.67370587833658
LAGE3	-0.662907845163303	4.4747523998896	-4.71955946860515	5.74672642335381e-06	0.000171483817423525	3.67355690176285
SNRPA1	-0.465172849365328	2.53678356340479	-4.71953164597608	5.74740257493432e-06	0.000171483817423525	3.67344629748684
AC092042.4	1.81416385799038	-8.43109923450631	4.71950057975456	5.74815764396084e-06	0.000171483817423525	3.67332279939332
AC018462.1	1.35014937787678	-5.28339997222587	4.71886278347513	5.7636806042205e-06	0.000171797445200341	3.67078748487233
HROB	-0.849257498858189	-0.0922505893179183	-4.71883112073383	5.76445228144579e-06	0.000171797445200341	3.67066162815589
GPLD1	1.88374737057967	1.4064313528785	4.71860423967791	5.76998470081704e-06	0.000171876130734564	3.66975981279081
AL096855.1	-2.85065949971578	-7.42002404568754	-4.71798079176676	5.78521373899864e-06	0.000172243435304345	3.66728186787097
RN7SKP16	2.64963920796743	-4.11571934883179	4.71709788184021	5.80684723895826e-06	0.000172800956870091	3.66377306959505
PIAS4	-0.388371789284826	2.64876847920299	-4.71674694827513	5.81546770827257e-06	0.000172970870620377	3.66237854436081
AC093720.1	2.82354278794564	-2.63201818646967	4.71555665086889	5.84479895509293e-06	0.000173756311908108	3.65764914147289
[truncated: 57,428 more rows]
