# Supplementary material for: Hepatitis B-related hepatocellular carcinoma: classification and prognostic model based on programmed cell death genes
Source: Front Immunol. 2024 May 10;15:1411161. doi: 10.3389/fimmu.2024.1411161 (PMC11116790; doi:10.3389/fimmu.2024.1411161)
Supplement: Supplementary file 2 [file DataSheet_2.zip › original data 4-6/4-cluster diff/diff All-cluster3.xls]

logFC	AveExpr	t	P.Value	adj.P.Val	B
ABHD14A	1.43328904530378	1.32386976012515	10.9515140730004	1.84798231975328e-20	1.09820045315978e-15	35.723305384808
ATM	-0.953838060475588	0.0178499168421665	-10.5546107581671	1.91498658823693e-19	4.72545488441808e-15	33.467724073201
NEDD8	1.05419106703332	2.6009417380515	10.5172581491668	2.38550905367161e-19	4.72545488441808e-15	33.255723926652
DYNC1LI2	-1.6815062711948	1.4118535507576	-10.2951881581202	8.7935485690012e-19	1.30643552702509e-14	31.9966593898268
MRPL52	1.01950980824829	3.44170842837257	10.2146401673494	1.41042128011289e-18	1.67634210826537e-14	31.5406210854013
USP34	-1.62414239628878	0.20973477998085	-10.1666434330339	1.8686282151322e-18	1.85078281567768e-14	31.2690625381509
SLC39A3	1.0844579787522	1.70986088668734	10.0279647220205	4.20836736926304e-18	3.52806991585684e-14	30.4852838617465
NFAT5	-1.81640130891242	-0.783687467321671	-10.0072823044319	4.74945047316114e-18	3.52806991585684e-14	30.3685066218642
BLOC1S1	1.53128798966877	2.07196454743453	9.95121695910962	6.59117963685413e-18	4.02015746291647e-14	30.05210975379
MBLAC1	1.36167021447233	0.365716653246338	9.94676505606779	6.76486691725388e-18	4.02015746291647e-14	30.0269963056799
UBXN4	-0.927544855745416	4.56974130143701	-9.92493049992627	7.68512464366601e-18	4.15185365635582e-14	29.9038486091711
NR2C2	-1.27435999461186	0.38889265427496	-9.74858287689128	2.14953824108161e-17	1.06450507543964e-13	28.9106788446839
HEIH	1.22758584486849	1.0280962379102	9.71889986888735	2.55510051605663e-17	1.1680150643669e-13	28.7437745442352
BCL7C	1.04249309674809	1.55537091071143	9.66200140923515	3.55784203481898e-17	1.5030687410921e-13	28.4240704863091
FBXO11	-1.26509127316273	0.682301572414911	-9.65095391928308	3.79390363241987e-17	1.5030687410921e-13	28.3620321155213
LIN7B	1.34171517846875	0.482545961475933	9.58561562981049	5.5459953330697e-17	2.05988665411458e-13	27.9953639464243
CEP295	-1.8416271245563	-1.47417845771192	-9.54472151760238	7.03204598169264e-17	2.45819645031793e-13	27.7660927516565
FAM174C	1.0614957081885	4.50339785803017	9.52688232280966	7.7988886545728e-17	2.57480308930721e-13	27.6661326379448
NAA10	1.26400891561049	1.94763836201077	9.51607702375184	8.30332938532566e-17	2.59706292306183e-13	27.6056026316925
AC109460.2	-1.5956993046867	-2.34117856290246	-9.44397107183796	1.26108773984622e-16	3.53981485340256e-13	27.2019973508516
AC009090.6	-2.53648762104928	-3.28174974138474	-9.43901606344788	1.29779939829239e-16	3.53981485340256e-13	27.1742833048371
GPX4	0.853090740972916	7.41365663989809	9.43734131337613	1.31044688062423e-16	3.53981485340256e-13	27.1649168199238
ZFR	-0.675013192900096	3.19875380983179	-9.42384217017959	1.41697872511607e-16	3.66116498684664e-13	27.0894308251509
NT5C2	-1.57856729290219	0.0663628045182961	-9.41132254112381	1.52347658873188e-16	3.77231846827373e-13	27.0194406649267
TMEM160	1.3752526639745	3.03958734873935	9.37779984975815	1.84955094276239e-16	4.27079154341383e-13	26.8321229485585
SF3B1	-0.774579325770183	4.09959172871334	-9.37603546567082	1.86852070824305e-16	4.27079154341383e-13	26.822267556449
AC091185.1	-4.05309722550139	-4.1477076016649	-9.3577337221819	2.07709678404584e-16	4.5716900216849e-13	26.7200603164612
AC067852.2	1.11581414780318	-0.0539763780445111	9.32501109694313	2.50948019950177e-16	5.28684236851885e-13	26.537417832691
GFER	1.04397926499929	1.34905613914345	9.32021720194194	2.57994562550771e-16	5.28684236851885e-13	26.5106713353818
POLR2I	1.48304446012606	1.69300856738652	9.23159387138562	4.30243953728789e-16	8.34508990816829e-13	26.016726627434
ZNF511	1.16788714706197	1.26452351506609	9.22955913396146	4.35320287332722e-16	8.34508990816829e-13	26.0053975413828
USO1	-1.03533712264024	3.92661041112792	-9.2056579742866	4.99608033186798e-16	9.22261940796139e-13	25.8723595975281
SEC31A	-0.736330214438255	4.00597574969272	-9.20135941931314	5.12134956270258e-16	9.22261940796139e-13	25.8484409369349
ANTKMT	1.20946917276846	2.57846427038973	9.18983169723192	5.47294995622413e-16	9.56591167789799e-13	25.7843085458641
RNASEH2C	1.09451292368591	2.14642154594744	9.13631758566104	7.44707176818111e-16	1.26444895419342e-12	25.486822196784
ARCN1	-0.760072670752514	4.84740920364616	-9.12767835823513	7.82643506652978e-16	1.2919487686074e-12	25.4388324467356
COA8	1.08611375427412	1.18259882391336	9.11692085289711	8.32581856127858e-16	1.33723897200298e-12	25.3790901088956
C19orf73	1.521430942363	0.257702623238885	9.09818870400547	9.27228302962062e-16	1.43577222172891e-12	25.2750979573703
REV1	-0.882597932639147	0.898728607215362	-9.09539187364618	9.42250435785543e-16	1.43577222172891e-12	25.259575401408
AC093110.1	-3.85650714979895	-1.94856233136246	-9.03791526487325	1.31067265976843e-15	1.94723360380147e-12	24.9408190127425
DYNLRB1	1.45232511471185	1.45540361513553	9.03012474972363	1.37058227409804e-15	1.98657543421522e-12	24.897649962916
TOP1	-0.72243196111208	3.95803720516454	-9.02123283809637	1.44229951777028e-15	2.04075079625082e-12	24.8483884497019
ACTR2	-0.903091180744571	5.12446812387723	-8.95251074261892	2.13832126584034e-15	2.95520971779288e-12	24.4680537516665
NDUFA11	1.4012586204695	1.0016676711436	8.93171238336837	2.40862259107216e-15	3.1912581064011e-12	24.3530855094233
SNRNP35	0.879185916047285	2.10172840670351	8.93114016318263	2.41652135877715e-15	3.1912581064011e-12	24.3499233367956
BOD1L1	-1.04739940927493	0.491266739315822	-8.8876442192058	3.09889228796804e-15	4.00343199993645e-12	24.1097043336686
TSTD2	-1.84022420131448	-0.545409889348067	-8.85829886529254	3.6644420575953e-15	4.63333613099396e-12	23.9478009582029
LENG1	0.885316398425155	2.63842026267856	8.84462830628499	3.9618855912758e-15	4.90506197984889e-12	23.8724241726282
NRBF2P5	-3.56139313029115	-4.55931788067189	-8.81000510620614	4.82709474153881e-15	5.85428080011075e-12	23.6816513123664
CRYBG3	-2.59709565554637	-2.09213107730309	-8.77726017462819	5.81750953842092e-15	6.9143427867948e-12	23.5014051463138
ITGB1	-1.38524886410721	3.88115279602829	-8.76953763313764	6.07912208191964e-15	7.08360760710271e-12	23.4589214833301
FBXL15	1.05246591691701	2.3201826207356	8.75231178034688	6.70560384192452e-15	7.60222476137162e-12	23.3641930500836
RBMS2P1	-3.40325836730044	-5.69593085716068	-8.75010158220717	6.79050095161534e-15	7.60222476137162e-12	23.3520422760231
YWHAZP2	-3.63789866272369	-3.96028463625687	-8.74708823350838	6.90797343150533e-15	7.60222476137162e-12	23.335477411399
NPTN-IT1	-3.61834236613159	-4.81896531757474	-8.73797818653167	7.27555542871877e-15	7.86117149931764e-12	23.2854071960864
AC007881.4	-3.42459364157002	-3.12956409432537	-8.73343353439138	7.46613730341658e-15	7.9230382416096e-12	23.2604342658957
RAB11FIP1P1	-3.4226790493574	-3.61390133589069	-8.72846481965307	7.68018876193346e-15	8.00720311500737e-12	23.2331350595592
RNF169	-1.34822356553672	-0.561465593453807	-8.72036696878586	8.04219979047224e-15	8.24006563704128e-12	23.188652571316
TCF12	-0.857970976275118	1.84110574638155	-8.69123562713384	9.4905903942723e-15	9.55927653153254e-12	23.0287221596499
CHD4	1.06012969679577	1.03334145424305	8.67580383931818	1.03601176782873e-14	1.02611785544597e-11	22.9440605915665
SMG6	-1.36211326337004	-0.530764981847549	-8.66384301343178	1.10881866386912e-14	1.08022568422542e-11	22.8784695240082
SEC24C	-1.81379463110772	2.235346741927	-8.65389745034957	1.17321689643105e-14	1.12452839522916e-11	22.8239486552986
CNOT1	-1.41976658951871	2.28857332899617	-8.64733119788884	1.21775872599255e-14	1.14869440967554e-11	22.7879623514716
AC025917.1	-3.72207075766943	-3.96292766918299	-8.64119593896111	1.26089514622909e-14	1.15400867236181e-11	22.7543449036565
CHCHD5	0.967524480711625	2.27641971569135	8.6410093798521	1.26223036167933e-14	1.15400867236181e-11	22.7533227775202
GIT2	-0.91916179518814	-0.902588621414782	-8.63399955284358	1.3134322492738e-14	1.1826263375393e-11	22.7149215282364
ZNF524	0.917859539831435	3.42367047143352	8.60719145695148	1.52902794262889e-14	1.35620214248668e-11	22.568141226095
STIMATE	1.62703710524801	-1.3791378403469	8.58965967390856	1.68869890558816e-14	1.47579867444688e-11	22.4722198507968
FAM89B	1.16746398529507	0.484600744540888	8.58011942218822	1.78244323643286e-14	1.53514861176081e-11	22.4200455557206
RECQL	-1.59868370691473	1.07542903499749	-8.5355018640853	2.29431150139372e-14	1.94777213704749e-11	22.176257347104
UBE4A	-1.54839044896776	1.36309799086194	-8.53070949317505	2.35732195899907e-14	1.97307847968222e-11	22.1500937156685
NDUFB8	1.43308192811001	0.953418508995497	8.52338921578912	2.456905674273e-14	2.02769207970402e-11	22.1101373271728
CIAO3	0.820988570753385	1.49687245506493	8.52096391986232	2.49081262420101e-14	2.02769207970402e-11	22.0969014808536
TBC1D14	-1.68680570107835	0.591257789527017	-8.51134575389766	2.62992198435326e-14	2.11200505086704e-11	22.0444219018205
TECRP1	1.58290889388337	1.13586030773562	8.49612099514215	2.86607164966467e-14	2.2709605323283e-11	21.9613863120355
ZNF384	-1.40980212375403	0.534344319241758	-8.4902324238018	2.96295972958847e-14	2.31683957697703e-11	21.9292817740921
PARL	1.16964676298964	1.44883081793983	8.48057104327917	3.1290255904881e-14	2.41491693202515e-11	21.8766219773989
SCAF11	-0.668180675639309	2.27964345189817	-8.43707400332347	3.99888333748818e-14	3.04668769355013e-11	21.6397587789044
AC079922.1	1.56947450605343	1.2867112521575	8.43280544330346	4.09623040946846e-14	3.08135043725927e-11	21.6165338462699
SDHAF2	0.989069496266253	2.38327669961578	8.42869345778648	4.19223290936034e-14	3.11414781380696e-11	21.5941641492721
NDUFA3	1.0794911195654	4.41622200298634	8.42528257943207	4.27356092390154e-14	3.13536919783576e-11	21.5756110399014
CAPRIN1	-0.660638464075196	3.85790438727783	-8.42188154339239	4.35621525540832e-14	3.15703419491646e-11	21.5571137097209
TMEM199	0.806222162976275	0.753721712699265	8.41920085634769	4.42248113996499e-14	3.1660177991844e-11	21.5425357467366
AC138696.2	1.65145373469882	0.937206526446871	8.41624301056551	4.4967612989383e-14	3.1660177991844e-11	21.5264521737416
UQCC3	1.03444299989082	1.25049762675226	8.41499636248306	4.52843846956222e-14	3.1660177991844e-11	21.5196739134285
ZNF358	1.09040367145714	3.88441411717121	8.40626332540271	4.75664886844456e-14	3.28689967796575e-11	21.4721992334812
UQCR11	1.03092837310938	2.60600471631675	8.39232039211926	5.14491897954111e-14	3.51433448502517e-11	21.3964333287667
MRPL12	1.29271064402955	3.37393208422017	8.38691403626802	5.30380464105453e-14	3.5816954364085e-11	21.3670654555104
Z68871.1	-2.85540376180852	-3.03973147116798	-8.3701245975364	5.82897045857598e-14	3.85340725620323e-11	21.2759002928858
ORAI3	1.06504152418817	2.44582293681781	8.36991499160838	5.8358431867382e-14	3.85340725620323e-11	21.2747625040565
SPATA2L	1.00816824554692	2.4199647974623	8.36788652514547	5.90277159133221e-14	3.85476931162747e-11	21.263751975748
DMTF1	-0.946427062305895	0.954627105627323	-8.36197374635031	6.1022441857493e-14	3.90506609312322e-11	21.2316620440367
APAF1	-1.31554086163152	0.0111024899724134	-8.36171237961422	6.11121454322883e-14	3.90506609312322e-11	21.2302437107351
PPP1R12A	-0.684770364094291	1.03214285100414	-8.35260790281019	6.43200176834022e-14	4.06632520305483e-11	21.1808458430734
DDX3X	-0.675447449638555	3.39648648396359	-8.33671590419522	7.03253070177663e-14	4.39918107383663e-11	21.0946609112085
DHX15	-0.694566548319904	2.95443569757908	-8.33378477075459	7.14922788553659e-14	4.42559547451857e-11	21.0787704379211
PEX16	0.723864129642221	3.62539102332716	8.31728663874803	7.84287438676077e-14	4.78185926219042e-11	20.9893619643573
ZNHIT2	0.962896373201916	2.7174084731363	8.31631661210143	7.88567835654939e-14	4.78185926219042e-11	20.9841068080099
CEP290	-0.918321782612309	-1.74712332333044	-8.30533840320282	8.38658865423151e-14	5.03424044399006e-11	20.9246452951671
ZFAND2B	0.849585874577453	3.46575228279716	8.28566508269961	9.36458534015094e-14	5.5650921300915e-11	20.8181499284028
ANKFY1	-1.10216281369644	0.721640351746105	-8.27263843330288	1.00736847187975e-13	5.92721645330671e-11	20.7476780781599
MYSM1	-1.03977779234175	-0.151353207713809	-8.25758408697566	1.0959816469767e-13	6.3853824838122e-11	20.6662805611812
HNRNPA3P9	-3.72199565387827	-5.61671993724186	-8.25153296781203	1.13374370037889e-13	6.54126086237051e-11	20.6335759972681
SHPRH	-1.49400130273021	-2.64752432103869	-8.24554706002476	1.17236987576608e-13	6.69907928914913e-11	20.6012314159294
NEMF	-1.01402065419134	0.118056396265126	-8.2417930139062	1.19725819608706e-13	6.72061174156025e-11	20.5809504297816
TP53BP1	-1.30283605386363	-0.495822434497127	-8.24156954180511	1.19875619601425e-13	6.72061174156025e-11	20.5797432298037
LINC01023	1.42727006830527	1.4607868748026	8.23129873318611	1.26965106009101e-13	7.05154706056343e-11	20.524271487173
POLR2B	-1.05460281144229	2.82657685620796	-8.20500041855278	1.47073066332696e-13	8.0926954749566e-11	20.3823382526717
SNF8	0.766808534742513	2.6462993099934	8.19797197676866	1.52962987917268e-13	8.33957016785272e-11	20.3444303417755
ETV2	1.4363859335525	-0.274948144876663	8.19139540501063	1.58686143189131e-13	8.57294675572774e-11	20.308969165165
HLTF	-2.07503021881182	0.764797953562911	-8.18499578648279	1.64459332969361e-13	8.80479709943264e-11	20.2744710383161
RUBCN	-1.15039439402914	-1.81745170747029	-8.17999711693147	1.69113378689972e-13	8.97312567447229e-11	20.2475310708672
UQCC2	0.962547016639405	2.96787408403178	8.17293932824469	1.75908084888969e-13	9.25105288557234e-11	20.2095028069597
SMARCAD1	-0.969758998144089	1.10475886484532	-8.17031972834266	1.78498438849279e-13	9.30493572411936e-11	20.1953908089228
PGP	1.10777785889428	2.46171678963426	8.1672209347554	1.81611579346499e-13	9.38489680506469e-11	20.1786992739759
WDR83	1.03810854402745	-0.0476706534051291	8.16387113428701	1.85037552054596e-13	9.47166201039259e-11	20.16065804164
MOB2	0.629856936166268	2.33912008297961	8.16248080008918	1.86478276745576e-13	9.47166201039259e-11	20.1531707460024
ZNF621	-0.73964870018128	0.624440338757337	-8.14937784376773	2.00615206524219e-13	1.01033558289108e-10	20.0826287269553
BAZ2A	-0.836820388201995	2.29072319921795	-8.14459362372167	2.06037959612098e-13	1.02425399897019e-10	20.0568813913055
COMMD4	0.774184674442574	3.38150277493313	8.1439088106932	2.0682598797924e-13	1.02425399897019e-10	20.0531963285652
PRRC2B	-1.14770894562189	2.06263992535731	-8.12663650423345	2.27721929714309e-13	1.11490174007351e-10	19.9602859664027
AC005104.1	-3.2205266928686	-2.16045272517365	-8.12572389324286	2.28882515168135e-13	1.11490174007351e-10	19.9553787189848
HEATR5B	-0.758217892744119	1.10639004501115	-8.11791235224792	2.39059928007921e-13	1.15500929607534e-10	19.9133824056989
ELF1	-1.05250385441592	2.52243305156366	-8.09673326440405	2.689700951947e-13	1.28656776901081e-10	19.7995877262745
STAG1	-1.27827885460436	0.811093067069018	-8.09563451203172	2.70619366830483e-13	1.28656776901081e-10	19.7936868842651
ADAM17	-1.07858524709388	-0.244315543313545	-8.07037360261231	3.11432097907138e-13	1.46564736415311e-10	19.6580979753952
NDUFA2	0.848566752915672	4.55573666311899	8.06934362859782	3.13219942530238e-13	1.46564736415311e-10	19.6525725965073
CEBPZ	-1.32440064825387	2.21001052719023	-8.06372027551822	3.23162212440293e-13	1.5003563123976e-10	19.6224098919602
PET100	1.37081125667076	-0.943113295741551	8.05665977831329	3.36090056575066e-13	1.54828091411523e-10	19.5845487307252
MFAP3	-1.27474126470926	-0.149071928244475	-8.04861923708501	3.51438494371488e-13	1.60653349269342e-10	19.5414459737571
WRN	-0.990762277811455	-0.47429680549027	-8.03691859263433	3.75024498055855e-13	1.70126571343247e-10	19.478748901348
DNAJC17	0.866639061572122	0.983371717382744	8.02995333782701	3.89804116548144e-13	1.75491585106868e-10	19.4414409476252
NDUFS7	1.1106683017776	0.282922512516381	8.02082905705263	4.10042879521407e-13	1.83215174446005e-10	19.3925854695864
B4GALT7	0.804283669568941	2.53463839691828	8.01867673594906	4.14967018058716e-13	1.84031678971458e-10	19.3810637735844
ZNF337	-1.78680447793391	-2.50425846530141	-8.01732770961043	4.18083230785193e-13	1.84040238191642e-10	19.3738427788633
AC055811.4	-2.40660265735348	-2.36112259531792	-8.01484565908173	4.23877496062887e-13	1.85218882048009e-10	19.3605580911094
BABAM1	0.896122568927239	2.85755260982188	8.01095571587674	4.33119167566356e-13	1.87875713656685e-10	19.3397407973599
HMG20A	-1.1336033018533	1.00599330475529	-8.00096148495882	4.5779038999298e-13	1.97138474681977e-10	19.2862720585789
ZFYVE16	-1.02886443643144	-0.0687352478619119	-7.99614470081752	4.70173974733708e-13	2.01014595658274e-10	19.2605107339308
NDUFB2	0.830397670194508	3.38315016462787	7.98125660291251	5.10590714646794e-13	2.16734817137965e-10	19.1809197745106
CLDN20	-3.34653706144379	-5.81763335981541	-7.9677386662785	5.50264711765245e-13	2.31919014369313e-10	19.1086985657598
ZNF770	-2.19540139139031	0.917806722340691	-7.95104639894237	6.0349829794058e-13	2.52564037688133e-10	19.0195774925481
INAFM1	1.11563222546792	3.05486347036502	7.94893922958811	6.10571655637567e-13	2.53737355101914e-10	19.0083318667165
CICP14	-1.66246480319693	-0.942007086498318	-7.94344247024176	6.2941274172787e-13	2.5975077085182e-10	18.9790015004038
RAB23	-1.44913044859701	-1.01346757128003	-7.94009863783253	6.41155330562181e-13	2.62771985029784e-10	18.9611625310296
DENND4C	-1.14927945110114	0.969443124514518	-7.93301932647998	6.6673789280297e-13	2.69880302732605e-10	18.9234039885462
AP4B1-AS1	-2.50303088962138	-4.88698912824308	-7.93279031993425	6.67582151239216e-13	2.69880302732605e-10	18.9221827482151
ASAP2	-2.05659681685448	-1.0628750089058	-7.91452925773078	7.38432389495679e-13	2.96505551422701e-10	18.8248410161598
H2AJ	1.23696012299128	4.11748826177268	7.9036122973526	7.84300584614459e-13	3.12327787556334e-10	18.7666857393892
JMJD1C	-0.906165957920711	1.66637484809554	-7.90267955267654	7.88348194144919e-13	3.12327787556334e-10	18.7617182877149
BCL9L	-1.42362182188993	0.860295483440091	-7.89749281814126	8.11236755168466e-13	3.1926732880395e-10	18.7340995026359
TASOR2	-0.823086405074743	1.43422425102345	-7.88859423258757	8.52051180393387e-13	3.33123983534459e-10	18.6867307031654
RABAC1	1.30205968091877	1.64159499381251	7.87652850722863	9.10663246157871e-13	3.52685055881219e-10	18.6225333793091
AF274858.1	1.78971002461543	-2.39824345766016	7.87587427334385	9.13953230109341e-13	3.52685055881219e-10	18.6190534536423
JTB	1.13721626249717	3.03070680645934	7.87035619002259	9.42175575345834e-13	3.61230115587593e-10	18.5897064601117
FAAP20	0.858918552688248	1.47328687903946	7.86916250270993	9.48393523490095e-13	3.61283217438756e-10	18.5833590155944
CH17-340M24.3	1.20301877825302	2.84191576774779	7.86050873392965	9.9470496297801e-13	3.7651166773818e-10	18.5373529531801
TCAF1P1	-3.33993877262339	-3.03901594584017	-7.85922681537199	1.00175340645188e-12	3.76779744843139e-10	18.5305394478076
COPB1	-0.683271456061922	4.35227233922672	-7.84837962063495	1.06341291450713e-12	3.97455592895693e-10	18.4729018802736
ZNF41	-0.799466483663859	0.0936699303268464	-7.84170698128241	1.10319760382474e-12	4.09748275015579e-10	18.4374606164729
MCM3AP	-1.23366928490892	1.20228515967776	-7.83468657209323	1.14665004636248e-12	4.23242064007349e-10	18.4001840924225
EIF4H	-0.622319111068356	4.72469354010512	-7.83107853864291	1.16963785266351e-12	4.29062152285397e-10	18.3810311407928
ANKRD17	-0.840840332634644	2.31517723539809	-7.82508441321208	1.20884278046634e-12	4.40723312360572e-10	18.349218967819
MRPL2	1.24556733258031	0.138730076511309	7.80925674732073	1.31874039874344e-12	4.77858449244672e-10	18.2652610511886
CCDC12	0.795852314015373	2.6295372405723	7.79538575566592	1.42316330905587e-12	5.12571672528866e-10	18.1917339278983
AC007731.1	-2.5817373028003	-3.39299186663457	-7.79061980874195	1.46090232459207e-12	5.22994231587549e-10	18.1664818520781
EIF4G2	-0.882282003728918	5.8314805973688	-7.78264104959011	1.52631573342026e-12	5.43139910718357e-10	18.124219728355
SGF29	0.929895014249843	2.67191551587524	7.77717006669501	1.57283957281606e-12	5.56363912462737e-10	18.0952501796923
KLHL11	-1.83428480629778	-2.55548480753237	-7.77284897259355	1.61057664065985e-12	5.66341645115343e-10	18.0723748054464
GADD45GIP1	0.98245744537264	4.6841437936105	7.76320293475362	1.69808737733235e-12	5.91115196036777e-10	18.0213269254611
CYHR1	0.833183263406141	2.44336484531771	7.76289877639849	1.70092211490213e-12	5.91115196036777e-10	18.019717671973
AC138956.2	-3.62801755949301	-2.52203786999511	-7.75209916438694	1.80467299451045e-12	6.23525011888213e-10	17.9625939600063
NDUFA9	1.14583863271483	0.212665897996584	7.74894956101624	1.83609586123444e-12	6.30714848240343e-10	17.9459399990047
RLF	-0.777856066732913	0.88454598840324	-7.74508204631189	1.87542405202589e-12	6.4052198356174e-10	17.9254934639288
BDP1	-0.762946675324334	0.459149361062911	-7.73519603109415	1.97979036686085e-12	6.72128130898066e-10	17.8732461732614
BIRC6	-0.75026966326628	1.65609928746004	-7.73420307624304	1.99058594642266e-12	6.72128130898066e-10	17.8679998280841
PIK3C2A	-0.755895044239557	1.82446636885751	-7.73162932590346	2.01884066349240e-12	6.77817198357984e-10	17.8544024255137
CTU1	1.11190024004931	0.594827498457533	7.72880952460593	2.05025312462969e-12	6.81954220370466e-10	17.8395070725021
VRK2	-1.32312036290502	0.516902913797138	-7.72846594596597	2.05411354176239e-12	6.81954220370466e-10	17.8376922888941
AL139396.1	-4.71096216083424	-2.67674016711625	-7.72234626707457	2.12409353484605e-12	7.01269480529422e-10	17.8053732391995
ZSCAN16-AS1	1.43781314838693	0.936465857998188	7.71930548847395	2.15973941589765e-12	7.0909853187044e-10	17.7893179852157
HNRNPK	-0.588760979860234	6.14141436937891	-7.71755602938591	2.18051573598708e-12	7.1198631122255e-10	17.7800819608327
AL353807.4	-3.89031883520182	-3.04253002193274	-7.70801561961035	2.29735168524019e-12	7.4368376281063e-10	17.7297286963703
EPN2	-1.33777254051425	-0.876643165661638	-7.70759682472845	2.3026202291409e-12	7.4368376281063e-10	17.7275188843619
CCDC107	1.04996806718381	1.25455804342806	7.70137725740896	2.3822884593342e-12	7.65255439312722e-10	17.6947061142488
EBLN2	-2.15077212932687	-2.89579596332892	-7.68901213438021	2.54888137318954e-12	8.14367598734059e-10	17.6295010722358
TRAPPC10	-1.02643368595035	-0.0614469981445578	-7.68772230744445	2.56691048174716e-12	8.15742188228814e-10	17.622701731356
CUL3	-0.881338104463872	1.34371786879512	-7.68003881893836	2.67695918695861e-12	8.46189646826538e-10	17.5822071707542
PRPS1P2	-2.33144093470296	-2.03022644886566	-7.67736890963579	2.71628423829705e-12	8.54077372641688e-10	17.5681394902334
SMC4	-1.68189057657741	0.929105128704208	-7.6675966610566	2.86516510829753e-12	8.96148246793671e-10	17.5166658111255
DNAJC14	-1.26476860106562	0.882469077217121	-7.65451905359981	3.0771275223099e-12	9.57405535436181e-10	17.4478212475066
PKD1P3	-2.30741834280803	-3.33855726850562	-7.65223269933434	3.11574905128225e-12	9.64373014950784e-10	17.4357898351981
COMMD3	0.873142916222461	1.78900669844938	7.64983924893083	3.15669442157731e-12	9.71983831041838e-10	17.4231963441475
JAM3	-1.99129591172955	-1.51984006461821	-7.63667722286941	3.39157563923668e-12	1.034025332415e-09	17.3539697060181
CERS6-AS1	2.52005417633246	-7.67948234289812	7.63660098684294	3.39298534034908e-12	1.034025332415e-09	17.3535688718781
AC010761.3	-3.88151213008011	-4.17484642702904	-7.62677736891794	3.57958042727289e-12	1.08532513291605e-09	17.3019312354243
PRKRA	-0.894287625289175	-0.658275903983929	-7.62477645429806	3.61881545217763e-12	1.09165150191147e-09	17.2914166449752
PMS2	-0.969258495034502	0.0145769988081103	-7.62143795632647	3.68522944237714e-12	1.10241248898922e-09	17.2738755943272
RELA-DT	0.972794210546019	-0.578739492146654	7.62112138645888	3.69158943424460e-12	1.10241248898922e-09	17.272212436663
YWHAZP4	-2.8290922254821	-1.96020611824036	-7.61262898201362	3.86632405991944e-12	1.14441834399707e-09	17.2276061151682
LAMTOR4	0.712862788273406	4.85613252283293	7.6124180271536	3.87076727991336e-12	1.14441834399707e-09	17.2264983231874
AC018752.1	-4.52303027262697	-4.32201271052603	-7.60703290538118	3.98592007448029e-12	1.17263006072347e-09	17.1982233837832
PIGCP1	-2.89712947414506	-1.22837535844304	-7.60251013412813	4.08525075296804e-12	1.19593200244646e-09	17.1744823343559
MICOS13	0.821677639987056	4.91369821909249	7.59633590320342	4.2248219747769e-12	1.22936722784796e-09	17.1420813508478
PUM2	-0.600747017258894	3.85739019489938	-7.59564036605676	4.24083803168309e-12	1.22936722784796e-09	17.1384319759105
RPL13AP25	1.43972830008907	2.32833031722597	7.5928101676193	4.30663150032671e-12	1.24237956393163e-09	17.1235837220141
GOLGA7	-1.46049026923119	1.13142395895671	-7.59159285592367	4.33524040480337e-12	1.24459097360507e-09	17.1171979304997
VPS33B	0.918176534355986	-0.833328618424228	7.59058012766511	4.35918468535193e-12	1.2454484052712e-09	17.1118856530294
TFPT	0.870029462126851	2.69988316427822	7.58944086308155	4.38627735417603e-12	1.24719284366803e-09	17.1059099615295
PARGP1	-1.65655188932444	-2.37373094611855	-7.58757841503586	4.43092769118822e-12	1.25388923763925e-09	17.0961417761359
SLC12A6	-0.957562453902941	-0.317727685876844	-7.58247395428506	4.55562381453098e-12	1.28306661813333e-09	17.0693746987824
EXOSC4	1.22306167220021	3.99478971235601	7.57879764680616	4.64757959781887e-12	1.30279109792256e-09	17.050101063052
SIL1	0.950219826668751	4.4696211973003	7.57157661247476	4.83358675508786e-12	1.34857070466951e-09	17.0122543854236
AL359922.2	-2.4445370036422	-5.84408876838934	-7.56399289645839	5.03687917556129e-12	1.39751412139322e-09	16.9725222197574
DOHH	0.737797655466498	2.59912960322388	7.56329366735742	5.05604415668874e-12	1.39751412139322e-09	16.968859654487
PKD1P6	-2.04006488105051	-2.46015744041349	-7.55601582663892	5.2598602660764e-12	1.44711905570427e-09	16.9307462786763
AC007878.1	-3.00815493490616	-4.56422939228435	-7.55503710697747	5.28788306857372e-12	1.44812454892226e-09	16.9256219277391
GTF2I	-1.37553507596237	-0.175812754479815	-7.5485351844846	5.47783883650345e-12	1.49326389237106e-09	16.8915860690018
XRN2	-0.738574566685106	4.17510892677742	-7.54561047242613	5.56547480873493e-12	1.51022589707165e-09	16.876279777599
WDR45	0.720641449300675	2.22300628050624	7.54403809764087	5.61316200451367e-12	1.51624262928288e-09	16.8680518340925
HMGN1P1	-4.49299275612857	-4.89171435811772	-7.54284677186154	5.64956201659519e-12	1.51916978262535e-09	16.8618183046535
NDUFB1	0.896410073922295	4.46963110600437	7.54193074815031	5.67770933062442e-12	1.51986140716674e-09	16.8570255415341
WDR47	-0.847859277155981	0.0408722330457534	-7.54015309933758	5.73272939249183e-12	1.5247226796672e-09	16.8477252998783
NPAT	-0.720358887110463	0.276486707745355	-7.53968889975532	5.7471836075429e-12	1.5247226796672e-09	16.8452968607944
RINT1	-0.911639397952938	1.23046887352487	-7.53803693091821	5.79891596692736e-12	1.53160968518485e-09	16.8366551454872
TMF1	-0.705919855652462	1.22402350352435	-7.53613241621204	5.85912962148455e-12	1.54066591157505e-09	16.8266932618499
GCC2	-0.892066921796873	0.646049400088867	-7.52713268283926	6.1521521253107e-12	1.61059006321956e-09	16.7796322841323
EIF3A	-0.896685500831552	4.55950557387853	-7.52429168329258	6.24763239940689e-12	1.62841250262962e-09	16.7647809469182
COX6A1	0.914363678891206	4.84489390349837	7.51976135870201	6.40293277453069e-12	1.66160299559841e-09	16.7411033134666
OTUD4	-0.871674242955052	1.31532828036075	-7.51402390563767	6.60511224191166e-12	1.70661741391341e-09	16.7111248813247
AC004263.2	-1.33470470096244	-2.17870760444066	-7.50869380326015	6.79859749131194e-12	1.74900542474543e-09	16.6832831298179
RPL24P2	1.42570523768029	0.250036491739403	7.50481899944738	6.94276863304873e-12	1.77839617050081e-09	16.6630481208261
ARHGAP5	-1.51353810886627	0.0359837379964546	-7.49884855967948	7.17086149304828e-12	1.82893899548232e-09	16.6318775338594
AC114495.2	-3.55022000620563	-4.00185385763245	-7.49403094878145	7.36031001128857e-12	1.86634174268592e-09	16.6067329714199
TSSC4	0.689718474221515	3.54837600816399	7.49352927739504	7.38032055347218e-12	1.86634174268592e-09	16.6041149733548
UBE2F	0.744763369608222	1.42519992221878	7.48811649275958	7.59968123119478e-12	1.9136705785009e-09	16.5758725936772
SAC3D1	0.965147504432014	2.98723792891411	7.48455312230632	7.74760406659546e-12	1.94268720196442e-09	16.5572844521697
CDC42BPB	-1.19406152679858	2.6462909154978	-7.4813782848776	7.88179813402052e-12	1.96203998510188e-09	16.5407260996309
HSPG2	-1.92992285813291	1.87756960708048	-7.48116684554099	7.89081657225419e-12	1.96203998510188e-09	16.5396234399404
NOSIP	0.854782134362571	3.1645092776928	7.47977516787204	7.95043077971847e-12	1.96862604144304e-09	16.5323661335658
FAM207A	0.85565610592342	3.0571799625721	7.47775484013113	8.03776858842044e-12	1.98199366765171e-09	16.5218315261746
PIN4	0.815405062109579	2.20022717530516	7.46998225229151	8.38272347082551e-12	2.05851284173863e-09	16.4813136749007
SCAND1	0.83905155478301	4.79819988497381	7.46858711712685	8.44617474970174e-12	2.06555895823262e-09	16.4740427692513
POM121	-1.28244770079184	0.869387530917758	-7.46603224287682	8.56360689452954e-12	2.07812560478718e-09	16.4607291874251
AC018665.1	-2.58281621587362	-1.69331661053256	-7.46594815710439	8.56749916995404e-12	2.07812560478718e-09	16.4602910437076
AC117503.2	-3.72239526227627	-5.00220165204373	-7.45671789420188	9.00558763829125e-12	2.17550836008428e-09	16.4122073912369
C12orf57	1.09904905336177	3.02708782975084	7.45523628615787	9.07794486755787e-12	2.18410943175855e-09	16.4044914447641
AC090607.2	-2.77688557121124	-2.5867294942363	-7.44927399266044	9.37499104239769e-12	2.24648222853455e-09	16.3734472478877
AC107983.1	1.62242813989794	1.10620546148763	7.44767865568623	9.45609112311894e-12	2.24811803162975e-09	16.3651424467796
MED14	-0.721072999158065	1.71554095192306	-7.4476515043832	9.4574773740461e-12	2.24811803162975e-09	16.3650011123137
ANAPC11	0.853793173916861	4.44293026325255	7.44637682873757	9.52278486179757e-12	2.25462364933085e-09	16.3583661032333
KIAA2026	-0.844860283726847	0.503938918324052	-7.4430930152221	9.69309399925366e-12	2.28583927418114e-09	16.3412751707425
AC142472.1	1.09806521333421	-0.805631771626313	7.44095297283679	9.8057031731361e-12	2.30325502952553e-09	16.3301387746643
GPATCH8	-0.704830044098698	1.45496897232436	-7.43730478137269	1.00006653750475e-11	2.33949467215272e-09	16.3111572765278
SWSAP1	0.916119107412177	0.836298854214223	7.43660087301434	1.00387221532122e-11	2.33949467215272e-09	16.3074952900626
EP300	-0.75893585103408	2.18328854719619	-7.43297094981863	1.02372619792819e-11	2.37634267458602e-09	16.2886133784069
ZNRD2	0.762408782040346	3.16897921799319	7.43225619690629	1.02768113377523e-11	2.37634267458602e-09	16.284895867909
ATG9A	-1.5459113109721	1.81307111025879	-7.43124334935656	1.03331143561982e-11	2.38010072420848e-09	16.2796281858038
JMJD4	0.936543436324772	0.911606486710238	7.42873363597765	1.04739458819443e-11	2.4032246406421e-09	16.266576783405
ENTPD4	-0.907470690595037	1.34422643257994	-7.42571790012776	1.06456884970279e-11	2.43323588581876e-09	16.2508962890737
ZNF628	0.741014291434267	0.88900997970281	7.41796535513204	1.1100089826956e-11	2.52737562508244e-09	16.2105985469631
AL583832.1	-3.55132278938505	-5.51032208164	-7.41289398375618	1.14076753384262e-11	2.58749588678111e-09	16.1842469684946
PCSK7	-0.972758177463253	-1.0916737545957	-7.41174734820418	1.14783816217562e-11	2.59064221867592e-09	16.1782899187507
RASA1	-1.05666949424598	1.26276305932441	-7.41075609593435	1.15398558984207e-11	2.59064221867592e-09	16.1731404305151
SYNJ1	-0.844376586460734	-0.0380848923133637	-7.41055562769987	1.15523278635825e-11	2.59064221867592e-09	16.1720990463437
NID2	-2.22968542993211	-0.663168342371642	-7.40979544554377	1.15997433398601e-11	2.59149604307468e-09	16.1681501893031
RPL37P12	-4.01464457626465	-4.47540225450655	-7.40855172656027	1.167773469883e-11	2.5991488387542e-09	16.1616899045623
POLR2A	-0.83661233349555	3.4848100567495	-7.40233350670673	1.20755228026303e-11	2.67758906464535e-09	16.1293971774454
AL645728.2	1.4675740156667	-0.990863431272683	7.40164670409088	1.21202729128107e-11	2.67758906464535e-09	16.1258311349182
AC018638.4	-1.87842989528298	0.787638146175327	-7.39767434531391	1.2382340157716e-11	2.72535306871329e-09	16.1052084011992
AC008915.2	1.1760799965072	-0.424399979915118	7.39217516309845	1.27544177496415e-11	2.79688850039832e-09	16.0766666754137
AL049844.2	-3.36496595061738	-3.70173552095293	-7.38946468778744	1.29418610222739e-11	2.82755873150983e-09	16.0626020825458
LRRFIP1P1	-2.70117169549862	-3.33502901518187	-7.38685844572	1.31246670177459e-11	2.85699482367614e-09	16.0490803812626
SMARCC2	-0.942743249584	2.08346427851351	-7.38512280123284	1.32478235612013e-11	2.86991235981654e-09	16.0400766167705
CDC34	0.76475800372717	5.18825788365845	7.38466364879095	1.32805946615099e-11	2.86991235981654e-09	16.0376948823934
EMC9	0.856436670940278	2.58386888199643	7.37087061787267	1.43033517186623e-11	3.07972928472805e-09	15.9661759678076
AL513534.1	-4.73070130330675	-2.35495030827103	-7.36626941269576	1.46615807557887e-11	3.14546483600815e-09	15.9423304886542
KCTD9	-0.927199582915192	1.14600257893109	-7.35978048664444	1.51819196776483e-11	3.2453810815957e-09	15.9087126250172
NIPA2	-0.815015234263328	1.76277394705701	-7.35604841314836	1.54894268043914e-11	3.29924790933536e-09	15.8893831170739
GNB1L	1.02397725133692	-0.597375454605947	7.35204589566438	1.58260707227155e-11	3.3589139458529e-09	15.8686574840134
ZNF205	0.880646325065083	1.9119194656885	7.34721017819315	1.62424657932199e-11	3.43502140460384e-09	15.843623754756
MTREX	-0.602721114275545	2.48810336906361	-7.34171850985063	1.67285052886762e-11	3.52526554535518e-09	15.8152026978211
SEM1	0.778279842638993	3.26527379713905	7.34021194392133	1.68643416777278e-11	3.54133297838278e-09	15.8074073283207
ZNF408	0.648163811350346	2.49689151599457	7.32892803029726	1.79170416879443e-11	3.74914097320235e-09	15.7490428958981
KMT2D	-0.844019192726904	1.01877371405639	-7.30465416091782	2.04070595358898e-11	4.25519412996255e-09	15.6236189819325
FOXN3-AS1	1.40199003817596	0.715463546839475	7.30320861624925	2.05657014405301e-11	4.27327950876358e-09	15.6161553926934
BAD	0.894370071053031	2.44170061330024	7.30221943455555	2.06749622869047e-11	4.28101388091947e-09	15.6110484451333
TPGS1	1.45017561401964	-0.665773731786709	7.29875322091159	2.10623782406336e-11	4.34609011009074e-09	15.5931554068013
RPL23AP64	-2.84982151714337	-2.04681578172522	-7.29697219180226	2.1264227616564e-11	4.37255797428909e-09	15.5839629180028
MTMR9	-0.754568778144422	-0.648971981906035	-7.29194968636848	2.18438112850376e-11	4.47624887322735e-09	15.5580452488737
TEX264	0.632175133664374	3.68984343672587	7.28201193908711	2.30370528682772e-11	4.70454618832684e-09	15.5067859457821
HP1BP3	-0.609819419077006	3.18680058264189	-7.27596172513887	2.37948644776622e-11	4.83978080894852e-09	15.4755933862543
AP005899.1	-2.92127105354447	-2.79134749709309	-7.27543380753757	2.38621464489528e-11	4.83978080894852e-09	15.472872175948
ZNF776	-0.791585313713608	0.482352038583458	-7.2735582336933	2.4102710268369e-11	4.87194477251145e-09	15.4632050073673
CASP8AP2	-1.01524454098068	-0.0986274048909736	-7.27145433482274	2.43754158296869e-11	4.91036554749425e-09	15.4523622711934
DDHD2	-0.847579758711436	0.264279705435252	-7.2675121845228	2.48946388120803e-11	4.99801925907262e-09	15.4320494849454
RANBP2	-0.582826001270241	2.23136708764722	-7.26334961909056	2.54547726601511e-11	5.08824484356921e-09	15.4106061129591
AL451165.2	1.1932832176866	1.797306465852	7.26290535003853	2.55152870476993e-11	5.08824484356921e-09	15.4083177826937
AC245884.3	-3.62150246877284	-2.50276102609252	-7.25392766485362	2.67691059657161e-11	5.32042695727294e-09	15.3620886876489
AL121832.2	1.31839409786689	1.14268527975224	7.25199402653566	2.70470331516007e-11	5.35506571775864e-09	15.3521349729452
YWHAZP5	-2.47920478144617	-1.65624315767569	-7.25146470690531	2.7123610161128e-11	5.35506571775864e-09	15.3494104149708
BPTF	-0.775766594685487	1.15193058000499	-7.25046351113809	2.72690408251776e-11	5.36595128846963e-09	15.3442572122122
THRAP3	-0.504985838089627	4.3009806949411	-7.24364778944936	2.82797818614629e-11	5.5464772167695e-09	15.3091845527541
CCNT1	-0.504641482178458	1.36258980608887	-7.24296726703898	2.83827128080142e-11	5.54835353303244e-09	15.3056834734487
NUS1P1	-2.34530812614636	-0.99454400827967	-7.24136377166216	2.86267138869062e-11	5.57770402018746e-09	15.2974345449828
SMG1	-0.721068839401325	0.930828810392138	-7.23985888639774	2.88575968303561e-11	5.59232915912168e-09	15.2896936212889
SRRM2	-0.855325932076592	4.47920278681538	-7.2396487443821	2.88899835403159e-11	5.59232915912168e-09	15.2886127350839
AC008608.2	1.24141877145234	1.58168160075149	7.23799011814482	2.91468731723417e-11	5.62373776627516e-09	15.28008190515
MRPL55	0.878607929618711	4.8445438347598	7.22710388070998	3.08899415800776e-11	5.94076556077435e-09	15.224111690136
SERGEF	0.943542105568985	1.58862351279841	7.22463243297279	3.12998044789867e-11	6.00017251862174e-09	15.211410159517
AL354733.3	-3.73374862404696	-4.61692312923808	-7.22374880183049	3.14476469176379e-11	6.00912962499829e-09	15.2068693663602
AC108449.2	-1.76891650289492	-0.942255300773899	-7.2226075748409	3.16396109576427e-11	6.02643320634562e-09	15.2010052008979
AL132989.1	-2.01898398414747	-1.01281895203444	-7.21870570457932	3.23047368445154e-11	6.12336628051855e-09	15.1809585930489
EIF4A1	-1.60083322395385	-2.92366783532516	-7.2184163799186	3.23546033298471e-11	6.12336628051855e-09	15.1794723202225
MEF2A	-0.94801627725667	1.79817139960196	-7.2134012881688	3.3231177036197e-11	6.26929891342882e-09	15.1537137178055
TLN1	-0.754735046291187	4.59818784993988	-7.21224733574456	3.34361743537242e-11	6.28557897480954e-09	15.1477878737971
ZBTB1	-0.759802711121677	1.35394327804505	-7.21172704863647	3.352901097169e-11	6.28557897480954e-09	15.1451162005227
HSD17B1	1.59888611618057	-2.00513321350919	7.21062268411485	3.37269123427882e-11	6.30279628866313e-09	15.1394455701167
AQR	-0.520459909107461	0.906889897860644	-7.20816473320718	3.41715325435227e-11	6.36586728672076e-09	15.1268259818772
AC012676.5	-2.28798588898842	-1.97803117810732	-7.20210834746557	3.52919708000963e-11	6.55404983980414e-09	15.0957393814096
SERF2	0.847291329100184	4.52061763063884	7.19661672100433	3.63392987999274e-11	6.72752495259591e-09	15.0675615138837
YWHAZP10	-2.73703323944442	-2.47787715179926	-7.1956258788653	3.65315129546284e-11	6.74210627439349e-09	15.0624784471347
AL442003.1	-2.88956364718875	-4.99741509389377	-7.19476810578603	3.66987248120071e-11	6.75199727369394e-09	15.058078279032
AC108010.1	-3.02248617975625	-2.92428793168702	-7.19212556518953	3.72186270406352e-11	6.82651650970318e-09	15.0445241339675
FRYL	-0.657704951455852	0.182992086598934	-7.19152965074425	3.73368721242439e-11	6.8271332299306e-09	15.0414678660249
ELOB	0.729499667616991	6.7659630094727	7.19076877561243	3.74883899590124e-11	6.83381150335654e-09	15.0375657255483
IFT27	0.908397631352676	0.722907495351457	7.18998223984114	3.76456570216948e-11	6.84149376094268e-09	15.0335321754959
AC104447.1	-2.27694438189233	-3.09584281971386	-7.17757778520861	4.02139733210195e-11	7.26611554675122e-09	14.9699447485942
HNRNPA1P49	-3.07404769956861	-4.63058356882157	-7.1775182968409	4.02266985525292e-11	7.26611554675122e-09	14.9696399172731
ATP5F1D	1.00837651673685	5.29535024902893	7.17557585037971	4.06444048990608e-11	7.31931833314086e-09	14.9596870119047
METTL26	0.811449853526898	4.15268595587195	7.1740659627551	4.0972053750863e-11	7.35603093127655e-09	14.9519513167777
MTUS1	-1.48191471217874	2.08213238502821	-7.17270776365057	4.12690168088676e-11	7.3870297045198e-09	14.9449933902465
SPATA24	1.00692852658819	0.904949343636691	7.16858776343349	4.21829167249283e-11	7.5279405171541e-09	14.923890576006
PCNP	-0.590051360306267	4.44332514546646	-7.16656404382871	4.2639120520695e-11	7.58657190174653e-09	14.91352696198
AC010203.1	-2.73446368381751	-2.99605931465491	-7.16279179427681	4.35025547390471e-11	7.71709349396225e-09	14.8942124555042
MCRIP2	1.08895983867154	3.36259709797539	7.1555114719336	4.52181314446387e-11	7.997553265954e-09	14.856948804835
AC112484.5	-2.56767184086721	-4.36465987089729	-7.1539201908041	4.56019281911797e-11	8.04150085049625e-09	14.8488062184471
C12orf45	0.809704719481946	-1.223728857623	7.15001877193256	4.65565849227504e-11	8.1855567224979e-09	14.828846057452
VGLL4	-1.1675233809392	0.739232552614099	-7.14867921232245	4.68889045680138e-11	8.21966646537863e-09	14.8219938133308
MBD3	0.784461763553537	2.52713849607733	7.14641616892592	4.74556600287701e-11	8.29455149567565e-09	14.8104189723156
SLIRP	0.902156158736744	3.55307414233401	7.14471166613645	4.78870024664729e-11	8.34539852074804e-09	14.801701987806
USP37	-1.191286790228	-1.49206033110372	-7.14103788080231	4.88299193797122e-11	8.4848409911642e-09	14.7829170565375
CTAGE7P	-2.29396953211462	-4.07737482565429	-7.1374709742407	4.97629630791875e-11	8.57656425338187e-09	14.7646827377407
ANKRD18EP	-1.99854075274249	-0.796875339750427	-7.13731458950923	4.98042716724904e-11	8.57656425338187e-09	14.763883379045
WDFY3	-1.05504905251548	-0.0885574545389213	-7.13682274967716	4.99344109379294e-11	8.57656425338187e-09	14.7613693964678
RAVER1	-1.42257318815707	0.0596629894733709	-7.13682027308993	4.99350670851654e-11	8.57656425338187e-09	14.7613567378732
AL031600.1	-2.95513728732262	-2.25793685431251	-7.13466508668474	5.05093061880401e-11	8.6501917545725e-09	14.7503416634832
TPR	-0.879093683958017	2.74792971928736	-7.12530598764842	5.30796823182913e-11	9.06427092278475e-09	14.7025248953182
BRF1	0.58872396166725	0.876670358533047	7.12450048895927	5.33068556999216e-11	9.07698141455369e-09	14.6984108156753
TRIM52-AS1	0.981039637012337	1.88657696657575	7.12312643988022	5.36965970131693e-11	9.11722191629031e-09	14.6913933483524
RAF1	-1.39278613456692	1.99192369060533	-7.121443009245	5.41779347729159e-11	9.17274111039906e-09	14.6827966499466
POLR2E	0.555970590507885	5.00325707357243	7.11777453966915	5.52416749903933e-11	9.32626994219915e-09	14.6640661940411
PRR5	1.12161424484226	1.06794260086631	7.11611897658027	5.57284733514328e-11	9.38180165964757e-09	14.6556146426703
ROCK1	-0.713766996055593	1.56525756764546	-7.11391872760565	5.63819994404777e-11	9.44647028911924e-09	14.6443838656255
UQCR10	0.886795968140641	4.85025561603447	7.11343699043859	5.65260947777635e-11	9.44647028911924e-09	14.6419251322333
ZNF428	1.05947164182093	2.72065594783324	7.11322544422332	5.65894866462458e-11	9.44647028911924e-09	14.6408454472618
PDCD6IP	-0.535831894345404	3.48497805475058	-7.11144392381965	5.7126132337064e-11	9.50934080222606e-09	14.6317535334442
NAB1	-0.930919913623447	2.04787745540785	-7.10961479784549	5.76823529906773e-11	9.56175366243166e-09	14.6224197296249
SUPT20H	-0.779659715687185	0.338031484008126	-7.10935171241717	5.77627940971775e-11	9.56175366243166e-09	14.6210773258272
SPG11	-0.873054533257171	1.67330400246734	-7.10788928078864	5.82119737116196e-11	9.60934156044561e-09	14.6136156171327
MOB1A	-0.680118149872547	3.37472671805732	-7.10226480671266	5.99719171648237e-11	9.8724407793739e-09	14.5849245054642
USP47	-0.875522649915093	1.42760004383919	-7.10011603335943	6.0658084890331e-11	9.95781218446878e-09	14.5739660524545
AC053513.2	-3.40546028748679	-4.6835185799132	-7.09901508937301	6.10126505202058e-11	9.98842639797319e-09	14.5683519652307
ICE1	-0.645329068483543	1.60317962827988	-7.09780032598729	6.14062503164149e-11	1.000005003995e-08	14.5621579288937
ATP5PO	1.02537842558488	2.93978695688274	7.09775741255429	6.14202006593259e-11	1.000005003995e-08	14.5619391235137
AC112694.1	-2.62140380754503	-5.97665128887457	-7.09111097572015	6.36190862700225e-11	1.03297580321547e-08	14.5280577181642
POLR2J	0.625953780861517	4.81408774709681	7.09051826923302	6.38189138062027e-11	1.03339689121559e-08	14.5250369852269
NIPBL	-0.538090982062481	1.82459841285588	-7.08995025378902	6.40109991053633e-11	1.03369066408544e-08	14.5221421972296
ROMO1	0.848532901953011	6.45761854750779	7.07676421925131	6.86342870727678e-11	1.10534682327192e-08	14.4549713976184
TAF1	-0.848620196518782	0.886028772704104	-7.07447798651091	6.94688045643291e-11	1.11282671368281e-08	14.4433308828511
ARHGEF12	-0.859905845671658	2.61996805691372	-7.0744658678635	6.94732547118857e-11	1.11282671368281e-08	14.4432691844428
RAB13	0.90296717197256	2.51239845214885	7.07230226315061	7.02722955014034e-11	1.12259992063492e-08	14.4322546161515
H2AC20	1.55893500208054	0.47008256829957	7.0716806839322	7.05035260018646e-11	1.12327427338145e-08	14.4290905372139
AL163051.1	1.3222195962615	-1.04039848848838	7.06875872281639	7.16006270900649e-11	1.13770333317681e-08	14.4142183126283
AC135279.2	-3.4278363866074	-4.71363385996783	-7.06666274224064	7.23979765998011e-11	1.14730521477237e-08	14.4035518881896
KMT2E	-0.757243420381772	1.67094004191608	-7.06504423632253	7.30196856945026e-11	1.15408001642745e-08	14.3953163096168
ZNF576	0.68112655960754	1.44890046697003	7.06244378196744	7.40296544863968e-11	1.1669390655605e-08	14.3820859943614
ATP2A2	-0.754033208453048	4.12443827675666	-7.06028430647401	7.48788395338500e-11	1.17429047956513e-08	14.3711009259011
TBL3	0.665480293643547	2.58880878099441	7.06025298588452	7.48912265056597e-11	1.17429047956513e-08	14.3709416119522
DHX9	-0.67208483704054	4.17751660869813	-7.05753395069835	7.59743329232522e-11	1.18813860069213e-08	14.3571123103706
ATP5MF	0.918165998102034	4.01380236304236	7.05179250736384	7.83125124124036e-11	1.22098339908565e-08	14.3279186818769
AP002748.4	1.14732436194978	-0.719416538200921	7.05137453860517	7.84854794034222e-11	1.22098339908565e-08	14.3257938503828
PATL1	-0.696174180581224	3.17912313024331	-7.04978459193673	7.91469000745183e-11	1.22805818034684e-08	14.3177115485884
C8orf82	1.09461886759615	3.87762460227165	7.03683778790795	8.47419154651084e-11	1.31144734644401e-08	14.2519289890863
NDUFB7	0.897725063713218	7.41046822018581	7.03624580879164	8.50068812374109e-11	1.31213089124561e-08	14.2489224705163
THAP7	0.626925045151696	3.16149944907624	7.02951063801814	8.80797589761835e-11	1.3523824064803e-08	14.21472431737
ZNF146	-0.721164596766663	3.6112483977407	-7.02849232327647	8.85538141387463e-11	1.3523824064803e-08	14.2095550801657
ATP5ME	1.25985888749516	3.56582913316291	7.02845156050062	8.85728427931102e-11	1.3523824064803e-08	14.209348164585
NDUFB9	1.08130504144549	3.15556911571547	7.02838685504494	8.86030565358233e-11	1.3523824064803e-08	14.2090197148991
YME1L1	-0.554409524885541	3.97049440706581	-7.02806725216915	8.87524422446557e-11	1.3523824064803e-08	14.2073974073471
ERCC5	-1.70658805684185	-2.9260295506289	-7.02585369386027	8.97939364053759e-11	1.36133547432517e-08	14.1961622900115
PIK3R4	-0.732514009260587	2.29716335694956	-7.02584477585583	8.97981567192467e-11	1.36133547432517e-08	14.1961170291462
REL	-0.959926731266318	-2.06543892663788	-7.02496145184034	9.02171494948022e-11	1.3642072628569e-08	14.1916340928869
PTPN11	-0.778851677581771	3.75306221907748	-7.02405230041094	9.06504106915973e-11	1.36727968430699e-08	14.1870203504304
NONOP2	-1.38428851031989	-1.81868188388947	-7.01846207429481	9.33600193904761e-11	1.40458376514375e-08	14.1586572110574
MAPK1	-0.684945536076869	3.94700154263791	-7.01326921015386	9.59486558807281e-11	1.43988403359193e-08	14.1323194604289
CLINT1	-0.751977653020021	3.7569970399228	-7.01100063805506	9.71016784349777e-11	1.45351673661346e-08	14.12081627515
PAK2	-0.530527641769969	3.73754249178513	-7.00915575439407	9.80494437014999e-11	1.46160123689377e-08	14.1114627374846
ACER2	-2.30739531452141	-2.02476357649966	-7.00899267809003	9.81336586939627e-11	1.46160123689377e-08	14.1106359971111
FBH1	-0.806860019877134	2.29022342186168	-7.0017568750957	1.01943156414765e-10	1.51454398906507e-08	14.0739619017077
AC098869.2	-3.32726677404731	-4.55055647655807	-6.99961761455342	1.03097161850026e-10	1.52786908659888e-08	14.0631225735721
DRAP1	0.629030530267444	5.39242205730128	6.99153877052817	1.07572821726576e-10	1.59023136237444e-08	14.0222020162568
M6PR	-1.00921093847613	2.9112369470987	-6.98768765007824	1.09773377256456e-10	1.61873510923559e-08	14.0027032017422
TCP11L2	-1.08486645632229	-1.56029038314474	-6.98679805413219	1.10287988348618e-10	1.61943246344026e-08	13.9981997475205
AMDHD2	0.877951449192664	1.68137918004979	6.98666410072914	1.10365683560218e-10	1.61943246344026e-08	13.9975216502665
USP22	-0.975436739538992	3.35437477972569	-6.98370952820389	1.12093202661709e-10	1.64072974250675e-08	13.9825665805627
AC005154.4	-3.79303253179158	-5.48706461686023	-6.98194125430551	1.13139851898277e-10	1.64881537228921e-08	13.9736175640258
IDH1-AS1	1.69382411079372	-0.354864458910512	6.98077183826741	1.13837332810613e-10	1.64881537228921e-08	13.9676998703176
NARF-IT1	-2.64064324555227	-3.76348552026973	-6.9806518764012	1.13909122095158e-10	1.64881537228921e-08	13.9670928432443
TRMT61A	0.72092057813617	2.7445894749071	6.9806400589548	1.13916196479076e-10	1.64881537228921e-08	13.967033045254
KCTD20	-0.645695296422518	3.69316776935925	-6.9804452707082	1.1403286688052e-10	1.64881537228921e-08	13.9660473952764
MRPL23	0.899968742091263	3.43158801064665	6.9768406820762	1.16213302602635e-10	1.67217859027182e-08	13.9478100818494
ATP11B	-0.865154787134225	1.55181441975873	-6.97616696218811	1.16625384553512e-10	1.67217859027182e-08	13.9444019000056
RBL2	-1.40126599665167	2.03544016027775	-6.9759955261694	1.16730473902902e-10	1.67217859027182e-08	13.9435346720775
VN1R83P	-3.8211605581076	-3.4445427299977	-6.97592421812334	1.16774212893601e-10	1.67217859027182e-08	13.9431739554079
RPS20P14	1.35052262896646	0.841335723309197	6.97456757909397	1.17609440485764e-10	1.6800904374393e-08	13.9363116293226
RN7SKP16	-4.06275322479399	-4.11571934883179	-6.97371511387746	1.1813728541912e-10	1.68338255323352e-08	13.9319998970923
FNTB	0.701554613590956	0.342453347638373	6.97308554742024	1.18528613742957e-10	1.68338255323352e-08	13.9288157342666
TIMM13	0.927021786806489	5.25033506701335	6.97282698674215	1.18689701617925e-10	1.68338255323352e-08	13.9275080487292
MKNK1-AS1	-2.32574920688405	-5.44214245479986	-6.97199299535632	1.19210768411848e-10	1.68541361071831e-08	13.9232902426974
HUWE1	-0.547958982350109	3.14377164661902	-6.97169081138772	1.19400126224176e-10	1.68541361071831e-08	13.9217620433103
ZNF787	0.769581269346933	3.65088849697423	6.96727986580588	1.22198225566183e-10	1.72082321107147e-08	13.8994585924179
AC109322.1	1.40556626529336	-0.000474134477459714	6.96465281476454	1.23895382737901e-10	1.74059832386885e-08	13.8861783231974
VKORC1	1.20638496853904	2.7552849790339	6.96397473821243	1.24337209158614e-10	1.74268569072381e-08	13.8827508888192
ACOT8	0.647885813131891	1.9986199633644	6.96154697714955	1.25931909779498e-10	1.76088367116852e-08	13.8704806991663
ZSWIM9	0.686371584273452	1.05710225070493	6.96053915356153	1.26599829036799e-10	1.76606761506335e-08	13.8653876255965
LAMTOR2	0.707806874046363	5.71547936464557	6.95394457753778	1.31057475275891e-10	1.82397016000478e-08	13.8320701764237
MIR186	-4.98503664581462	-3.07265035687558	-6.94877229907578	1.34661895832793e-10	1.86975525319052e-08	13.8059488431858
PMF1	0.905004866993091	2.97841303951087	6.94045070297201	1.40667551750487e-10	1.94858988295483e-08	13.7639417157687
DDX5	-0.605102195708794	5.18132307896351	-6.93906660906848	1.41691790349518e-10	1.95516392047512e-08	13.7569571427083
RAB1A	-0.593877640872057	5.49383268761829	-6.93892077994015	1.41800132889895e-10	1.95516392047512e-08	13.7562212810574
MZT2B	1.02625030032814	3.73075350153266	6.93718948232827	1.43092655580625e-10	1.96841834333098e-08	13.7474856133932
RPL21P28	1.37773251679193	0.46894721629279	6.93672660159992	1.4344019235038e-10	1.96864210411224e-08	13.7451502132726
AC011815.3	-3.365097648055	-3.5483755923467	-6.93410730428425	1.45422559512542e-10	1.99125033275388e-08	13.7319362902423
BORCS6	0.829179775744073	1.61757117609394	6.92987709047671	1.48681411306318e-10	2.031193156253e-08	13.7106005017526
ATOX1	1.03442363007761	4.23516834716187	6.92830630738218	1.49909780918668e-10	2.0432771905169e-08	13.7026795511369
AC004461.2	-3.22678758355052	-5.87297622314813	-6.92577649114751	1.51909229724473e-10	2.0657917150655e-08	13.6899242796236
ODCP	-2.73353382300266	-5.73245530348628	-6.92452770783357	1.52905897374861e-10	2.07459789116344e-08	13.6836287515509
CTDSP2	-0.739626152956141	4.59569970997247	-6.92217342831889	1.54802471337033e-10	2.09554589160498e-08	13.6717615042982
CINP	0.739861105017386	2.02172755214903	6.91976419986886	1.56767364584949e-10	2.11732140345221e-08	13.6596192400713
PHC3	-0.625767176129226	0.567704873446794	-6.9177628726717	1.58418300340827e-10	2.13476742275608e-08	13.6495342686409
HBP1	-1.08071745872925	1.9092664643541	-6.90806007510797	1.6666896886019e-10	2.2408680571164e-08	13.6006599824131
MACF1	-0.702384172788435	1.2809906358013	-6.90521557248587	1.69167213878163e-10	2.26932280341706e-08	13.5863379767113
TMEM205	0.981324406257005	4.83331424737172	6.90415713786471	1.70106217090497e-10	2.27257190641171e-08	13.5810094935389
SMIM7	0.72961561381939	2.4439568379579	6.90408067944473	1.70174247118854e-10	2.27257190641171e-08	13.5806245934393
AP003392.2	-2.38602696676247	-0.993094186711868	-6.90339065239794	1.70789425808561e-10	2.275673364916e-08	13.5771510124361
TPRA1	0.494365365962086	2.81837810883632	6.90279488358162	1.71322337004073e-10	2.27766723068032e-08	13.5741520572333
STARD4-AS1	-1.7364967305352	-3.08554499041344	-6.89924830163714	1.74528886286722e-10	2.31346295708072e-08	13.556301958638
POLRMT	0.675130188778664	3.75579579002904	6.89895859343778	1.74793421799728e-10	2.31346295708072e-08	13.5548440364918
EIF4EP1	-3.37393093885087	-5.39893674320866	-6.89807810896168	1.75599834064662e-10	2.31897140865792e-08	13.5504132805372
HIVEP1	-0.951505260507146	0.510188645347109	-6.89528360151755	1.78183662646082e-10	2.34787594680016e-08	13.5363525895725
HIGD2A	0.700900811030534	6.07106229638161	6.89470400054044	1.78724250000674e-10	2.34978893911284e-08	13.5334366385877
FMC1	1.23614543358352	-1.07205877578068	6.89331137588676	1.80029765385476e-10	2.36172822683503e-08	13.5264308700979
WDR82	-0.565334751560168	3.46581791186905	-6.88749372377767	1.85586126414841e-10	2.42925698996801e-08	13.4971717116722
UBE2E1	-1.25029730645532	1.2275164783174	-6.88655986279323	1.86493681437292e-10	2.43577143006021e-08	13.4924760647719
CALM2P2	-2.98587434043621	-2.07705222554397	-6.88310380955956	1.89890665006912e-10	2.47470012047494e-08	13.4751009394922
SNORA2A	-4.12314197562581	-3.5171993453402	-6.88120284394204	1.91785112430764e-10	2.49391988543173e-08	13.4655457001822
DCAF12	-0.59565285172995	3.22253222278246	-6.87988745091232	1.93106908121177e-10	2.50562537749284e-08	13.4589345862676
ATP5MPL	0.723800371572183	4.04317518063325	6.87933430121053	1.93665433411152e-10	2.5073977584585e-08	13.4561546568447
AF131215.5	-3.02481448224203	-3.99326677279675	-6.87665036336261	1.96398182990134e-10	2.53725104794667e-08	13.4426676686282
UBR1	-0.729452437207705	0.602953514128487	-6.8756801758939	1.9739535573411e-10	2.54460169310433e-08	13.4377930198198
DIP2A	-0.610325301109145	0.331357848974328	-6.86745529854002	2.06052330079877e-10	2.64554625713935e-08	13.3964807675637
NUP153	-0.826484840615139	2.75218635235107	-6.86739570954709	2.06116397774668e-10	2.64554625713935e-08	13.3961815474476
BNIP1	0.754256968895035	1.65439836995859	6.86515019247579	2.08545077202557e-10	2.6709500652837e-08	13.3849068119992
RBBP4	-0.843536560248895	2.38512446294485	-6.86353414027863	2.10310411588803e-10	2.6877670601049e-08	13.3767937059634
LINC00265	-1.61029050555155	-3.60295277227263	-6.86070044426161	2.13441558443055e-10	2.7219295050634e-08	13.3625698328295
AC244093.5	-2.97103139262887	-6.36750742348157	-6.86002094900266	2.14199195420538e-10	2.72574209555809e-08	13.3591594904464
AL731567.1	-3.89979819312309	-4.37524945974732	-6.85641847475086	2.18260528274603e-10	2.76857969929178e-08	13.3410816016629
GTF2IP23	-3.00762094081713	-1.46692710491675	-6.85621050459221	2.18497295668273e-10	2.76857969929178e-08	13.3400381070448
PRPF31	0.689724200787126	3.76037349234312	6.84773056202987	2.28370471032317e-10	2.887525953625e-08	13.2975027096886
RP2	-0.896700175848518	1.53506971687762	-6.84684582343108	2.2942560440676e-10	2.89470815139713e-08	13.2930663115729
AL358115.1	-2.48250672472417	-5.08513965441442	-6.84263936037896	2.34508413131447e-10	2.95257022609375e-08	13.2719773467985
AC096540.1	1.2353780337713	-1.77202723038701	6.84085913564385	2.36692851595883e-10	2.97377295809483e-08	13.2630541192054
AL604028.2	-2.71548116584584	-3.55343802486302	-6.84034727531414	2.37324643716502e-10	2.97542016922797e-08	13.2604886681997
AL080243.2	1.37597444477849	0.194325306585787	6.83817893677274	2.40019552681861e-10	3.00151499395604e-08	13.2496219469634
MIDEAS	-0.753592538808633	0.354275807340976	-6.83786185179968	2.4041616388562e-10	3.00151499395604e-08	13.248033000617
LTN1	-0.804908648842493	1.01434100585053	-6.83640667493154	2.42244618875932e-10	3.01800229893921e-08	13.2407414089344
ARFRP1	0.66321155687616	2.51099349741967	6.83069264154788	2.49558143587515e-10	3.10072638475753e-08	13.2121167742097
SURF2	0.928488966112397	3.41380434854373	6.83040797795257	2.49928136755827e-10	3.10072638475753e-08	13.2106910435228
TRAPPC2L	0.77262488037195	2.71643143707466	6.82791771229602	2.53188049873405e-10	3.13462629996393e-08	13.1982198268975
OXLD1	0.735634914351324	3.57888841816689	6.82648338984884	2.5508468111457e-10	3.15154206748348e-08	13.1910377523933
BOLA2B	1.64659720168705	-2.03179676226702	6.82412269029683	2.5823686155659e-10	3.18386762898827e-08	13.1792186163565
USE1	0.852182890782098	3.25546557334716	6.82284649125355	2.59956917625211e-10	3.19843887033403e-08	13.1728299866704
CCDC85B	1.08352897345609	3.53491791552337	6.82077394687333	2.62774412703209e-10	3.22642459167636e-08	13.1624560927315
ARIH2OS	0.770004624007118	0.119781213764893	6.81817904810135	2.66344545616714e-10	3.2593978271121e-08	13.1494697524409
AL138724.1	1.20806060790012	-1.03074024689325	6.81802582716059	2.6655684183561e-10	3.2593978271121e-08	13.1487030227249
TUT4	-0.902404531185866	0.583823399125304	-6.81499342365578	2.70792940467997e-10	3.30439672960814e-08	13.1335303453777
EIF2AK2	-0.598936667195572	1.77169499639418	-6.81349269642916	2.72913885407377e-10	3.32345357952954e-08	13.1260226384411
AL136988.2	-2.80003786069186	-5.28054856885099	-6.81293829908649	2.73701543721164e-10	3.32622937397088e-08	13.1232493497655
WWC2	-1.19574835040627	0.902052716172998	-6.8115605685859	2.75668680390888e-10	3.33892674020966e-08	13.1163579335734
NAIF1	0.49226596643897	1.25953362862991	6.81142007281009	2.75870064018534e-10	3.33892674020966e-08	13.1156552106786
DENND5A	-0.608159417232352	2.19726044239118	-6.80914323386006	2.79153954631805e-10	3.37180529713502e-08	13.1042680375919
DDX39B	-1.13831277806676	2.29020888940547	-6.80743766712452	2.81639147707577e-10	3.39492284600774e-08	13.0957391779943
CSNK2B	1.03703304545336	1.89488271282941	6.80529599516764	2.84790740463064e-10	3.42596342783371e-08	13.0850309928199
TTBK2	-0.755175258286738	-1.40468068809285	-6.8036028876164	2.87306860445935e-10	3.44924945368092e-08	13.0765667464871
TMX2P1	-1.81025451232186	0.133189960876533	-6.80138991276155	2.90628660482045e-10	3.47972293277615e-08	13.0655050966955
CTU2	0.767246102416142	1.5455996672422	6.80113332657791	2.91016254831936e-10	3.47972293277615e-08	13.0642226523285
ZNF414	0.669379513695451	1.81514103210996	6.80045957807334	2.92036437331315e-10	3.4849095102988e-08	13.0608552989042
RPS15P4	1.21780664165083	2.63806166239796	6.79926901412246	2.93847813251746e-10	3.49949779521273e-08	13.0549053287212
KDM3B	-0.606922189231707	2.61973290366599	-6.79394719137346	3.0208117809252e-10	3.58998850537305e-08	13.0283151238311
PXN-AS1	0.923587357287937	-1.26141853064684	6.79358203171535	3.02654389619516e-10	3.58998850537305e-08	13.0264909930219
AL691432.1	-1.89552963670781	-2.55951715405326	-6.7928619692961	3.03787859321368e-10	3.59625520236871e-08	13.0228941083863
MRPL28	0.68335845849477	4.26761571924119	6.79089161412635	3.06910910742828e-10	3.61893003986093e-08	13.0130526568593
ANKIB1	-0.757292705011418	1.72074070338637	-6.79088514213528	3.06921221008954e-10	3.61893003986093e-08	13.0130203330987
SMARCA5	-0.592788475170293	2.52838285450531	-6.79030820168028	3.07841696256316e-10	3.6225957392919e-08	13.0101389174472
MEIS3P1	-2.86751762114226	-2.97549312743768	-6.78911477909718	3.09754388898632e-10	3.63790001365198e-08	13.0041789801582
ROGDI	1.0436527173177	1.26973487339874	6.78537897369439	3.15817890659924e-10	3.70179680241564e-08	12.9855257040354
FAM98C	0.69583834587249	1.55584126724173	6.78376987695728	3.18465535748688e-10	3.72135708261493e-08	12.9774928489163
ZSWIM4	-1.70802578295228	-1.82215405557981	-6.78360438208453	3.1873908409494e-10	3.72135708261493e-08	12.9766667259123
RABEP1	-0.919487283223993	1.48804089874303	-6.78251942985578	3.20538166162857e-10	3.73502384324708e-08	12.9712510666949
ZNF687-AS1	1.43878048549961	-1.67968356836794	6.77959409228366	3.25439091448889e-10	3.78471015411607e-08	12.9566510195656
PIN1	0.630115637088118	2.83253155921161	6.77689566315585	3.30025401466041e-10	3.83055069002391e-08	12.9431861657744
TP53TG1	1.28286496064668	-0.109771326569665	6.77194915216452	3.38598834840978e-10	3.92240018676312e-08	12.9185104190521
ADCY3	-1.27656872713419	-0.553412367715439	-6.76758079346169	3.46352720894897e-10	4.00441695420643e-08	12.8967260977909
ATP1A1	-1.74341421752945	3.62372628192578	-6.76626574320519	3.48721078607006e-10	4.02397039580166e-08	12.8901694909721
AC020978.9	-2.38992389280949	-5.90725046530405	-6.76580221371804	3.49559681978416e-10	4.02583008157584e-08	12.8878585635827
AC110079.1	-1.49951145199931	-0.773113297142384	-6.76417438512083	3.52520496457703e-10	4.05207650734853e-08	12.8797436324866
MGMT	1.19547789770113	3.33978065027545	6.76263118164066	3.5535023440444e-10	4.0767178339677e-08	12.8720514488217
RABGEF1	0.983274398894096	-1.18472657930803	6.76087791945848	3.58592358725946e-10	4.10598614682212e-08	12.8633132563577
KIDINS220	-0.748129418930447	1.42036771981163	-6.75399963110042	3.71595960559104e-10	4.24636207351852e-08	12.8290428267687
NOC4L	0.622953972129162	3.37458798685539	6.75364386527947	3.72281057482819e-10	4.24636207351852e-08	12.827270721028
YWHAZP3	-2.92650072264042	-3.59433627711964	-6.74927972539894	3.80787168158204e-10	4.33506495060108e-08	12.805536216493
HPS3	-1.09931466730886	0.92958693147878	-6.74821859509258	3.82884223243921e-10	4.35060434698212e-08	12.8002525633723
ANKRD10-IT1	-1.71212211583299	0.89188377246214	-6.74430964390196	3.90708048269023e-10	4.43103190543573e-08	12.7807923584997
ORMDL2	0.693289862945	1.99544420891178	6.74164699420828	3.9612749059069e-10	4.48393683492056e-08	12.7675398710314
UQCRQ	0.894021585469547	5.95442088369665	6.73655003273243	4.06709324654073e-10	4.59496483578281e-08	12.7421785432967
DDX17	-0.693499358658572	4.80732154225226	-6.72982254081787	4.21104348633273e-10	4.74857080194108e-08	12.7087185040156
BEND3P3	-2.8189000851768	-6.48908247145518	-6.72656423166255	4.28255804828523e-10	4.82006774877739e-08	12.6925188027904
HELB	-1.02405206499875	-2.55944849003724	-6.72503966711571	4.316429953839e-10	4.84900723755748e-08	12.6849402813479
PRPF8	-0.630552252149941	3.77927926422688	-6.72329204161998	4.3555829365714e-10	4.88375900323827e-08	12.6762539784698
VPS13C	-0.843154990942794	0.606355514463071	-6.72200664853301	4.38460370842946e-10	4.90668515080211e-08	12.6698658408538
NEDD1	-0.637838338007583	0.996758765625822	-6.7216564642663	4.39254295223842e-10	4.90668515080211e-08	12.6681256019242
KLF16	0.847504585986705	2.34424286435241	6.71987148009121	4.43323235210033e-10	4.94284613486428e-08	12.6592558271151
CBL	-0.873551298876651	-0.0221777564950572	-6.71919173389213	4.44882500159716e-10	4.9437988860493e-08	12.6558784020754
AL133230.1	-2.22638318338583	-5.99352262582923	-6.71888612839574	4.45585288326619e-10	4.9437988860493e-08	12.6543600084285
PKD1P4	-2.19545966621391	-4.80873407913353	-6.71874751137871	4.45904421041349e-10	4.9437988860493e-08	12.6536713043091
HEATR1	-1.14506895406688	1.1940803345272	-6.7169590639258	4.50042174749645e-10	4.98038292715962e-08	12.6447862196182
NDUFS8	0.726477238150037	4.23371886908832	6.71505626361487	4.54486088425568e-10	5.02021278380414e-08	12.6353343073634
AP004609.3	1.44210593289269	-0.387108938451089	6.71098874419483	4.64131304869962e-10	5.11724138302546e-08	12.6151338728261
MAT2A	-1.13639782674269	3.89012489292055	-6.70971954587853	4.67182056011109e-10	5.14133852640226e-08	12.6088319190185
ALKBH7	0.826724844078843	5.6156197939264	6.70759113854994	4.72342536870161e-10	5.18852124557912e-08	12.5982650557754
ASH1L	-0.855265618164138	1.60034280315315	-6.70683935105086	4.74178707298369e-10	5.19908081893362e-08	12.5945330671489
IMPG1	-2.18949382395086	-5.95302237263951	-6.70330350022325	4.82909567540167e-10	5.27563961924669e-08	12.5769833378986
CCNK	-1.46877793583084	-1.72248028890073	-6.70329260888697	4.82936704338129e-10	5.27563961924669e-08	12.5769292872673
EXOSC7	0.645991440239622	1.95484071852495	6.70153723543775	4.87330100683419e-10	5.31386530152542e-08	12.5682184323016
RNF111	-0.657021110553928	1.15039414874838	-6.70030595056472	4.90435297372149e-10	5.33793011299171e-08	12.5621089860014
PIK3CA	-0.645031573517334	-0.305800686384789	-6.69922089929902	4.93187878342268e-10	5.35807605964277e-08	12.5567255896145
SLC39A14	-1.25497208503118	5.30815198479015	-6.69620596003213	5.00916495405949e-10	5.43211032344696e-08	12.5417694755913
PPP4R3B	-0.566152487157687	3.22993757213672	-6.69149019285682	5.13245292643633e-10	5.54756356285575e-08	12.5183828180797
PAOX	1.38057027493735	-1.60763347139247	6.69110718701288	5.14259657343296e-10	5.54756356285575e-08	12.516483756417
BCLAF1	-0.471982149542242	2.53941357278182	-6.69106804840402	5.14363424560136e-10	5.54756356285575e-08	12.5162896981063
ZNF575	0.769832822325593	-0.762550783710833	6.69004729904296	5.17077017212455e-10	5.56672751845735e-08	12.5112287848773
RPS15A	0.984116586202418	2.64805529501667	6.68916092550842	5.19444832554919e-10	5.58210634073077e-08	12.506834423173
AC018695.4	-3.11641914667781	-4.62251107182977	-6.68851633513119	5.2117347393334e-10	5.59057329159506e-08	12.5036389281682
RAB11FIP1	-1.79412505261593	-0.0379434263487397	-6.68560463795405	5.29052940561579e-10	5.66487010788341e-08	12.4892063760933
AC008764.2	-2.73125964535188	-0.279360116615755	-6.68462009572129	5.31743744081479e-10	5.68344163300901e-08	12.4843269543606
RHOQ-AS1	-2.69251507894326	-5.64583556480425	-6.68286453162417	5.36575325629416e-10	5.72478669231227e-08	12.4756272115363
PET117	1.20082362370531	-1.36370397348911	6.6766426471487	5.54050163917944e-10	5.89665937055863e-08	12.4448036652823
DHRS4L2	1.12296891128715	2.82633978389035	6.67642581073636	5.54669188776528e-10	5.89665937055863e-08	12.4437297040898
ZNF784	0.888273944426358	2.13563154901146	6.67225139892982	5.66720160358585e-10	6.01401410171957e-08	12.4230578014098
PARP4	-0.865817063636309	2.96260251987014	-6.67162984507608	5.68536453845932e-10	6.02253401830698e-08	12.4199803862056
C6orf62	-0.712731737645848	5.61439843894105	-6.67027598588604	5.72512572644516e-10	6.05386203817538e-08	12.4132777021674
PHKG2	0.722031449837348	1.51243042546198	6.66677564830159	5.82920199366491e-10	6.15296601913898e-08	12.3959513836773
ITPRIPL2	-1.09942419808503	0.953218991739273	-6.66324563185185	5.9360501190877e-10	6.25463919196852e-08	12.3784827589631
PTCD1	0.890325281235355	-1.39182429099645	6.65589137663947	6.1648941708402e-10	6.48426842284108e-08	12.3421043844936
YTHDF3-AS1	1.25103394821448	0.6947447561819	6.6553841708463	6.18099390264871e-10	6.48432236542827e-08	12.339596194232
ZMYM4	-0.587117754316894	1.86409361105522	-6.6552025725523	6.18676827233047e-10	6.48432236542827e-08	12.3386981933108
EEF1AKMT4	0.995716381436803	2.54742594945011	6.65436025269743	6.21362157044741e-10	6.49380058505621e-08	12.3345330943621
CSNK1A1	-0.707152607870646	1.81594898491784	-6.65423369198238	6.21766626768469e-10	6.49380058505621e-08	12.3339073003984
EBAG9P1	-3.06866262745894	-4.43923803361159	-6.65361928446359	6.23733877107057e-10	6.50291809032299e-08	12.3308693767213
MINK1	-0.8654518372027	2.44940581101863	-6.64993533880406	6.35658773267915e-10	6.615638164447e-08	12.3126571416249
MRPL27	0.738526553974283	4.06828111287894	6.64888434170577	6.39101869730708e-10	6.63984384833685e-08	12.3074622792227
B3GALT6	0.6980872816015	2.85054064183308	6.64696031130589	6.45452766717301e-10	6.69412243764556e-08	12.297953259965
ZNF484	-0.731676957709707	-1.46526699268309	-6.64555789496328	6.50121079074622e-10	6.73079187563894e-08	12.2910230524429
EBLN3P	-0.773877401969427	1.93308464472579	-6.63877657891261	6.73168422166865e-10	6.95728344767135e-08	12.2575227320534
POLA2	1.01204066779816	-0.458801312250065	6.63363808166325	6.91167208285285e-10	7.13090168173083e-08	12.2321495372591
LINC00216	-2.80633865680896	-5.36396387090733	-6.63314479502541	6.92919821586229e-10	7.13659380197657e-08	12.2297142754994
MIR3176	-4.8165907429215	-3.71043017968897	-6.63039490369063	7.02770600665125e-10	7.22552741967585e-08	12.2161402588626
KMT2A	-0.594315045107489	-0.109228535628824	-6.62449181782647	7.24385632807103e-10	7.43489896387352e-08	12.187011018069
AC114271.1	2.13856063533624	-5.14719746248038	6.6156154050945	7.58127489489356e-10	7.76780039963517e-08	12.1432343056872
CHCHD6	0.759141976450184	1.41576494743887	6.61341293383143	7.6673686456909e-10	7.84249081768456e-08	12.1323767443775
ZNF444	0.778705948572846	2.91214394662634	6.60852236834671	7.86200047145313e-10	8.02510427522277e-08	12.1082741754989
AC027796.2	-3.5950270027991	-3.92694610600054	-6.60825172096167	7.87291263643609e-10	8.02510427522277e-08	12.1069405855919
AC092881.1	-2.62883197853363	-7.38004220631411	-6.60545832798867	7.98641479627455e-10	8.12686082359945e-08	12.0931780161931
SPATA13	-0.818570025741492	1.48731078081699	-6.60331285436462	8.07468442054398e-10	8.20263711213106e-08	12.0826096357707
YTHDC1	-0.443048495723195	2.59238605446527	-6.60089797484201	8.17518891032232e-10	8.27739729877785e-08	12.0707162712029
RPL37P6	1.8317834670426	-0.450070171159697	6.60087536313069	8.1761357874074e-10	8.27739729877785e-08	12.0706049181696
PPIAP41	-3.3965851498861	-6.6032103877607	-6.59820087120286	8.28889756716358e-10	8.37728428101752e-08	12.05743555085
PIKFYVE	-0.666903228833268	0.97511281222843	-6.59678552346138	8.34919031913066e-10	8.4238936009334e-08	12.0504673846222
AC132872.4	-2.20558109191764	-5.33467199634814	-6.59226637837514	8.54461132627719e-10	8.60645114045211e-08	12.0282234065146
CDCA7L	-1.87421870324892	-0.141185082169272	-6.58816923951411	8.72567669156481e-10	8.77395581640647e-08	12.0080633063335
PMM2	-1.10253638678267	-0.490788119516485	-6.58402081105043	8.91286152853941e-10	8.94703753473837e-08	11.9876573281425
RP9	0.713140267867515	1.49909592070985	6.58240597874018	8.98679126988343e-10	9.00603785489651e-08	11.9797157916882
SNRNP200	-0.623500077055133	4.00462956729137	-6.58144836139443	9.03091778238981e-10	9.03502274501817e-08	11.9750068218896
CCDC61	0.72704752587418	1.93606867349325	6.58087590420786	9.05739824141784e-10	9.04628580323929e-08	11.9721919981424
NCBP2-AS1	-2.9758159739875	-4.18834349027977	-6.5789305417394	9.14795918630424e-10	9.1152698163202e-08	11.9626274070476
FKBPL	0.756760669982599	2.32269112185795	6.57873429766951	9.1571441942941e-10	9.1152698163202e-08	11.9616626312327
SLMAP	-0.584042333456112	0.878412859633197	-6.57686136185702	9.24526374413614e-10	9.18759679803977e-08	11.9524556352915
IFT43	0.71876788706914	2.0708643856457	6.57445205016468	9.35984931263853e-10	9.27486418571515e-08	11.9406138831017
RBM25	-0.508046714195162	1.93239368665051	-6.57435919858242	9.36429318563799e-10	9.27486418571515e-08	11.9401575624234
PQBP1	0.677939404974575	4.11050205039084	6.57123669247421	9.51495322196582e-10	9.40840474412251e-08	11.9248138676681
ETFB	1.22813813927084	3.46134572711462	6.56656757705059	9.74470455998762e-10	9.61957737352798e-08	11.9018772263231
EIF3L	-1.29772366839856	3.85528297214135	-6.56552081326447	9.79695785405218e-10	9.63914903124453e-08	11.8967362290986
PCM1	-0.859934480135704	2.30069103053716	-6.56552054863777	9.7969710987795e-10	9.63914903124453e-08	11.8967349294839
IPPK	-1.2377671463624	-1.89872098920646	-6.5643289388763	9.85679121675715e-10	9.68197572955747e-08	11.8908830565367
ZNF32-AS2	-2.28785145684104	-2.94742128674924	-6.56133704369865	1.00085789825878e-09	9.81408215021935e-08	11.8761925608132
EXOSC1	0.579112564776656	2.27592366989486	6.56102949233536	1.00243119544704e-09	9.81408215021935e-08	11.8746826479161
AP001931.1	-2.68890273913697	-6.39210174950569	-6.55832248915122	1.01638459450064e-09	9.93432356864957e-08	11.8613942706208
GANAB	-0.600224046163316	6.39029598696548	-6.55373851441461	1.04045076292197e-09	1.01528518042962e-07	11.8388984520012
ZNHIT1	0.739847206867909	4.63841115943352	6.55061610246771	1.05716430874731e-09	1.02990333403158e-07	11.8235798556259
MED23	-0.634747190213972	1.00503177535104	-6.54925822519831	1.06451500696104e-09	1.0353671574251e-07	11.8169192586788
RNPC3	-1.08332939490802	-0.452490826867476	-6.54849842213136	1.06865006023535e-09	1.03769063937265e-07	11.8131926167424
ZNF236	-0.774497983104499	-0.562262258887998	-6.54619276049819	1.08129523960157e-09	1.04825664280265e-07	11.801885287414
HNRNPF	-0.67358460683529	5.90014136042876	-6.54423845440439	1.09212882383347e-09	1.05614590045667e-07	11.7923026616296
PSENEN	0.991566896742583	3.12635270903869	6.54408435884949	1.09298757935089e-09	1.05614590045667e-07	11.7915471413298
CAND1	-0.511625340244221	2.3548258258343	-6.54199953217741	1.10467167632133e-09	1.06570330696019e-07	11.7813262723054
AC107081.3	-2.1638836510036	-3.97212868777623	-6.53996185182554	1.11621046937464e-09	1.07508978222896e-07	11.7713381551541
TUT1	0.788068037633456	2.24339479811837	6.53905482800833	1.12138480805672e-09	1.07832580887358e-07	11.7668927022399
UBE2D4	0.800940591618244	1.49917922602766	6.53825299606198	1.12597873415704e-09	1.08099415565025e-07	11.7629630736345
OSGEP	0.515755479199827	1.98876244946374	6.53561863636649	1.14120268833809e-09	1.09384277677206e-07	11.7500543134225
MIEN1	0.712384408280381	3.79089974321371	6.53019928008258	1.1731618084953e-09	1.12266484369485e-07	11.7235070687015
HSPB1P1	1.38186291492374	2.35712981995099	6.52877956779889	1.18167892695654e-09	1.12899732463419e-07	11.7165543444664
HEXA	0.856045299898608	0.76479467091473	6.52583762908344	1.19952258725644e-09	1.14420591962903e-07	11.7021493357412
AL355075.2	-3.06393498631768	-3.47102757164078	-6.52336517529146	1.21472382257992e-09	1.15517431692615e-07	11.6900457179026
AC138392.1	-2.71509835199878	-2.49664411000067	-6.52333525120982	1.21490896070615e-09	1.15517431692615e-07	11.6898992424356
PTAR1	-0.721970541290656	1.07703858922473	-6.52228179305693	1.2214443791045e-09	1.15953314883455e-07	11.6847428882318
AC015971.1	-2.5473606257187	-6.03759410728265	-6.51976400842324	1.23720481772671e-09	1.17262154231332e-07	11.6724208466084
C8orf76	1.08037944893703	0.328076059197298	6.51863038002456	1.2443661894251e-09	1.1775310436141e-07	11.666873669488
AC022382.2	-2.4976709109688	-4.89884859887004	-6.51688840803573	1.25545027491684e-09	1.18613105703471e-07	11.6583506592121
LSM7	0.837206004835716	4.01408911170786	6.51612781456421	1.26032035343208e-09	1.18772544144175e-07	11.6546296446931
MTPN	-0.701698734183969	4.4503125319042	-6.51590081404453	1.26177744077871e-09	1.18772544144175e-07	11.6535191445505
MRPL41	0.902053110903764	6.65405667038606	6.515689749631	1.26313372539618e-09	1.18772544144175e-07	11.6524866227286
NADK2-AS1	-3.43364090430658	-2.69775351116844	-6.51422939555983	1.2725572887619e-09	1.19469608213671e-07	11.645343080756
TNFAIP1	-0.721765981490468	3.970656459698	-6.51286716520266	1.28141009651937e-09	1.19923420543188e-07	11.6386802719025
THAP8	0.797731311868292	2.14177664741489	6.51286454797938	1.28142716349344e-09	1.19923420543188e-07	11.6386674714876
AC093227.1	-1.9319460368543	-3.50677563842399	-6.51223628953375	1.28553053806859e-09	1.20118275606607e-07	11.6355948381899
DDX6	-0.473307598378259	2.67903971491522	-6.51116929218902	1.29252915471835e-09	1.20410114464644e-07	11.630376809031
GPATCH3	0.652650853198525	2.66277140200577	6.51114236974716	1.29270622828753e-09	1.20410114464644e-07	11.6302451536112
PYM1	0.485390955060758	3.72756135411638	6.50828088885013	1.31166359966804e-09	1.21984714769127e-07	11.6162536206064
RBM12B	-0.732921742706609	-0.191523369702577	-6.50783670055549	1.31463081384571e-09	1.22069633397514e-07	11.6140819973217
TXNL4A	0.640954045450842	3.1543725900641	6.50646064261687	1.32386503615235e-09	1.22735300317357e-07	11.6073549782814
SETD5	-0.567528907360849	2.11374681008442	-6.50528760325964	1.33178731301726e-09	1.23277452726911e-07	11.6016210207742
LHFPL5	-1.8752407762999	-4.50039520544837	-6.50447001835775	1.33733658585618e-09	1.23598602313648e-07	11.5976248840792
POLR2L	0.701756804249955	6.42791649538952	6.49798494111924	1.38216792898204e-09	1.27543623471453e-07	11.5659367804919
AC108704.2	-2.7785242557762	-4.67483065618956	-6.49418592456149	1.40911490005899e-09	1.29828637466365e-07	11.5473812209872
RNU6-1016P	-4.82588111544093	-4.6556000995125	-6.49355792005027	1.41361900448924e-09	1.30042007089446e-07	11.5443143973341
AC087222.1	-2.98030606160369	-3.82249659060012	-6.49250729181136	1.42118593775201e-09	1.3053603821142e-07	11.539184059554
AC114490.1	-2.33897858466095	-4.77682311184685	-6.48865805276735	1.44925175708998e-09	1.32908463223127e-07	11.5203914700935
AC006008.1	-2.44053819966031	-1.93716589805039	-6.48832866558426	1.45167861350149e-09	1.32925893627971e-07	11.5187836191798
ZNF169	-0.800695032488694	-2.48944790373757	-6.48613316181128	1.46795721937844e-09	1.34209682578465e-07	11.5080677024794
AC027763.1	-3.5311755815139	-5.22276280395834	-6.4772759238023	1.53547538521209e-09	1.4002760487612e-07	11.4648560530249
TIPARP-AS1	1.17280600365691	0.0983100687786347	6.47716949332991	1.53630501925438e-09	1.4002760487612e-07	11.4643369995782
AC015922.2	-3.14333995570851	-1.99263995493774	-6.47607518837994	1.54486086623738e-09	1.40591801987579e-07	11.4590004140726
TWF1	-0.636600640018083	3.23353273736346	-6.47376901402985	1.56304572348083e-09	1.42029232735926e-07	11.4477554569859
AL049840.2	-1.17757458360839	-1.51037745906265	-6.47233862112278	1.57443056962541e-09	1.42845321314701e-07	11.4407818791314
PAPOLG	-0.522961716463124	-0.0815391311129342	-6.47045117742419	1.58957828082941e-09	1.43999799534831e-07	11.4315812772907
PKN2	-0.636476604366468	1.99267143591745	-6.46860989948255	1.60449379087103e-09	1.44946036135047e-07	11.4226070663698
KBTBD4	-0.983562850073163	-0.181831298499275	-6.46855978463507	1.60490167393375e-09	1.44946036135047e-07	11.4223628300815
RO60	-0.837060646184272	1.18058175087348	-6.46260558668608	1.65409672218132e-09	1.49162376189786e-07	11.3933518946202
MED13L	-0.656900862669485	-0.107503322583018	-6.46194486652487	1.65964647625002e-09	1.49436077491076e-07	11.390133495549
NRL	0.966274994978576	-0.962983114103799	6.45781910632629	1.69471819368235e-09	1.52363113609623e-07	11.3700406160297
NDUFAF8	0.897697343205883	4.06032394488199	6.45595188195658	1.71082983246809e-09	1.53579281652691e-07	11.36094924737
MAML1	-0.543569745709346	1.99431504763128	-6.45545845424694	1.7151125922875e-09	1.53731517378385e-07	11.3585470165639
SELENOH	0.704582974984327	1.45783943095013	6.45459917716188	1.72259600241846e-09	1.54169747945364e-07	11.3543638938898
XAF1	-1.82778766436212	-1.05228922053344	-6.4537299078558	1.73019915593046e-09	1.54617361262375e-07	11.3501324239491
TXLNG	-0.714259698939202	1.66542259688349	-6.45310353725881	1.73569825083559e-09	1.54875885814424e-07	11.3470835328072
TECR	0.800311698732577	4.11856396843776	6.45257165935948	1.74038127822659e-09	1.55060926868323e-07	11.3444947114545
SNORA71B	-3.41001879589527	-3.08100151734017	-6.45163821187797	1.74863011062845e-09	1.55562637102271e-07	11.3399515916757
SMIM4	1.08755336359439	2.22403416156563	6.44750857004988	1.7855879780362e-09	1.58511618809505e-07	11.3198566224259
THAP3	0.708582950219465	1.30852952968074	6.4473399414267	1.78711334245996e-09	1.58511618809505e-07	11.3190362135366
EIF4G1	-0.560163614814043	5.58405529807122	-6.44575501162944	1.80151300920373e-09	1.59550690906036e-07	11.3113257922349
AC245100.7	1.1818056703847	0.514820499421898	6.44365364544967	1.82078100596869e-09	1.61017191728722e-07	11.3011045272078
NRIP1	-1.36210109010035	1.27133067598867	-6.44205953205474	1.83553311493039e-09	1.62080574176773e-07	11.2933517599044
RPS15AP1	1.10614453093246	0.869718021859272	6.43678540031443	1.88518449236518e-09	1.66217891435884e-07	11.2677088751636
AP001189.3	-2.73445909479273	-2.43510550181264	-6.43433153990879	1.90873405563557e-09	1.68044946258156e-07	11.2557819432904
TXNDC5	-2.01749342712447	-4.42149422279574	-6.43372988170053	1.91455221918002e-09	1.68307832439662e-07	11.2528579626021
CCNQ	0.736085763822098	3.08021348210085	6.43336534269195	1.918085882481e-09	1.68369408771342e-07	11.2510864203856
DOP1A	-0.932681559124069	-0.607208259335723	-6.4318722217018	1.93262662160946e-09	1.69395578528592e-07	11.2438308843344
AC022973.5	-2.93020219457017	-5.28299139535743	-6.43070540090658	1.94406520389951e-09	1.70100741217272e-07	11.2381615587102
EDC4	-1.01803093314353	1.59546370262028	-6.43046842219083	1.94639648691243e-09	1.70100741217272e-07	11.2370101974016
REV3L	-0.788621194534358	-0.208347969926375	-6.4299340159196	1.95166382883556e-09	1.70310611389443e-07	11.2344138660298
CYFIP1	-0.52080481848392	2.99587704861032	-6.42715064742289	1.97932570482941e-09	1.72334570801973e-07	11.2208931319474
CCDC159	0.856558918510694	1.83146091481463	6.42701764507475	1.98065713998263e-09	1.72334570801973e-07	11.2202471253148
AC112694.2	-2.65250628187786	-4.87080648202339	-6.42656917321187	1.98515312276783e-09	1.72473237758368e-07	11.2180689014196
AP003392.1	-1.95417035060692	-1.63937336988443	-6.42435324628596	2.00751598083822e-09	1.74161536048573e-07	11.2073073395853
ACTG1P3	-2.19710330622866	-3.5547325548218	-6.42246081278582	2.02681044139155e-09	1.75579102187428e-07	11.19811835981
PSMG4	0.823499899349424	0.40540336736111	6.41860847444712	2.0666532217469e-09	1.78770016024386e-07	11.1794171961164
COX17	0.618163788713251	4.25189114175377	6.41027999213799	2.155445182456e-09	1.86179710549146e-07	11.1390068609158
COPS9	0.866073636774146	3.59162571924815	6.40764790532555	2.18427986192483e-09	1.88396515754146e-07	11.1262415734655
SRA1	0.658677075324756	3.57452309232175	6.40529431503407	2.21038503773218e-09	1.90371813967117e-07	11.1148293080072
CDON	-1.24704594357956	-2.001224215229	-6.40456114631185	2.21857965576752e-09	1.90801061075683e-07	11.1112747177341
GDPGP1	0.762467922972119	-0.821967714743466	6.4000665152096	2.26947385867551e-09	1.94895986993511e-07	11.0894883018118
AC016405.3	1.6254745600776	-1.01255189871182	6.39914391857189	2.28006204460033e-09	1.95522723123324e-07	11.0850172856137
ACAP2-IT1	-2.85799711954573	-4.44776767247184	-6.39730744806624	2.30128327840891e-09	1.97058157616724e-07	11.0761185418254
RPL13AP20	1.16379919988276	1.04254759240409	6.39536411434625	2.32395113693469e-09	1.98712869373551e-07	11.066703459986
HERC2P7	-1.97401920141476	-2.48946350804024	-6.39444231737561	2.33478009097996e-09	1.99351977681991e-07	11.0622380597588
PPIAP91	-3.32831752969729	-6.01615251756485	-6.39039199823935	2.38295353946754e-09	2.03173285494889e-07	11.0426214145045
ZFP36L2	-1.50479941711088	3.64999090538593	-6.38984497568426	2.38953423892141e-09	2.03442480252697e-07	11.0399725618315
GNAQP1	-2.96454393463035	-5.30231852292058	-6.38423442619962	2.45807067128156e-09	2.08978205697066e-07	11.012811498601
NOMO2	-1.29908736228065	-0.161249376019564	-6.38225092785696	2.48276044461295e-09	2.10480331898235e-07	11.0032122790999
TNKS	-0.758241681304799	0.640211980974691	-6.38224594018796	2.48282283575921e-09	2.10480331898235e-07	11.0031881430762
ZNF81	-0.638852780149365	-1.57184095336704	-6.38104999446662	2.49782765870919e-09	2.11450718339189e-07	10.9974010851612
ATP5F1E	0.686105577577673	5.38591863319476	6.38057337281327	2.50383239502349e-09	2.11657535901936e-07	10.9950949229864
SPTY2D1OS	1.01393950833585	-2.0281646217783	6.3775053617495	2.54282642520728e-09	2.14648502799422e-07	10.9802523640508
TSR1	-0.695154305920211	1.77971810683865	-6.37627870653783	2.55858381076214e-09	2.15672283861222e-07	10.9743190611805
AP000692.1	-3.08301122935993	-4.01693606162797	-6.37320833379436	2.59844789775289e-09	2.18722327506744e-07	10.9594704050929
ZMAT5	0.637155836947841	1.66116758404262	6.37149466895515	2.62096241431227e-09	2.20305422058466e-07	10.9511845932462
C12orf73	0.750878038019341	0.57807716240368	6.37108823602785	2.62633033202653e-09	2.20444820114888e-07	10.9492196068577
SLC25A10	1.14444477446206	3.28839268976042	6.36959933634312	2.64608740886946e-09	2.21789896257949e-07	10.9420217758155
RNF126	0.649108581126529	3.31877163275214	6.36615150163933	2.6924021340934e-09	2.25354058623617e-07	10.9253572540778
AL117339.4	-2.61653950583362	-5.38823154828774	-6.35896101722068	2.79157424988412e-09	2.33326136354238e-07	10.8906187764136
AC026412.3	-2.20630286102051	-3.47872516987573	-6.35689696022928	2.82070028471589e-09	2.3516367627364e-07	10.88065083528
MRPL54	0.725992753979553	5.07969114450215	6.35684245689251	2.82147342425337e-09	2.3516367627364e-07	10.8803876460136
TMEM219	0.652306919297468	5.25229778630314	6.3550195188427	2.84745262547921e-09	2.36996592681167e-07	10.8715856192812
PPP1R35	0.803768215508945	2.45139989381344	6.35386709393652	2.86399747707936e-09	2.38040249049503e-07	10.8660218512512
AC253536.3	-3.49570049546535	-4.6747576235951	-6.35312008960695	2.87477239259029e-09	2.38602093539753e-07	10.8624156931963
CEP192	-0.771924452271907	0.299165262413022	-6.35250381802231	2.88369162529553e-09	2.39008566550122e-07	10.8594408173865
AL512791.1	-3.42946272453833	-3.12584909004122	-6.35073093340566	2.90950255671335e-09	2.40811989467694e-07	10.8508835827395
AC135983.2	-1.30537828885556	-1.589125712992	-6.34985812394474	2.9222929398563e-09	2.4153421771466e-07	10.8466712373719
AP000254.1	-3.67542635120101	-1.95386037202497	-6.34895843712114	2.93553511357907e-09	2.42291729437033e-07	10.8423295013198
FGD6	-1.06685312041794	0.27668430896584	-6.34726402820227	2.96063507383862e-09	2.4402449449793e-07	10.8341534662091
ATRIP	0.641417448754704	0.709189678676621	6.34613882574823	2.97741973621625e-09	2.45068036930918e-07	10.828724670562
ZKSCAN8	-0.756401420547779	1.19630214056056	-6.34206487330344	3.03897804650313e-09	2.49788863581662e-07	10.8090732759375
AC092301.1	-2.3406860054132	-4.06876356473353	-6.33765173820698	3.10707517103971e-09	2.54754353970875e-07	10.7877934180566
DDX18	-0.540732678131433	2.72588021406558	-6.33759484339865	3.10796282209912e-09	2.54754353970875e-07	10.7875191268223
METTL23	0.677689861178246	2.88540104255931	6.3363957252223	3.12672917318065e-09	2.5576011907229e-07	10.7817384570441
BRCC3P1	-2.70631625697821	-5.42648490576769	-6.33626125844107	3.12884053654996e-09	2.5576011907229e-07	10.7810902606115
ATP13A3	-0.795737259703352	3.39698297309161	-6.33528871493143	3.14415299809423e-09	2.56658764035365e-07	10.7764023396062
UBL5	0.592530663167335	5.74641255413529	6.32798168120243	3.26158333537213e-09	2.65879441524224e-07	10.7411928474978
AL390728.4	-1.3290052136102	1.45788235908367	-6.32265375732209	3.34991820606169e-09	2.72621460464976e-07	10.7155336312344
MIS18BP1	-0.830198548895249	0.232778434052249	-6.3224428072693	3.35346370504817e-09	2.72621460464976e-07	10.7145179379325
COX6C	0.94433360787906	5.69645346335971	6.32200026711947	3.36091360948232e-09	2.72853842992767e-07	10.7123872318987
AC093162.1	-2.36413190149304	-0.877001927976554	-6.32005496204687	3.39385529068405e-09	2.75152303355363e-07	10.7030220897112
INTS2	-0.828788343076155	-0.0687358064904767	-6.31914967815139	3.40929344853427e-09	2.76027359354286e-07	10.6986643763338
SAMD9	-1.21674473264377	-0.446491050835697	-6.31849488362654	3.42050296174563e-09	2.76111000574494e-07	10.6955126390908
EEF1B2P6	1.34713808388144	-0.00299835273324363	6.31840252805697	3.42208692444901e-09	2.76111000574494e-07	10.6950681161177
MYH9	-0.842285857658482	6.37555159908483	-6.31805021522766	3.42813596747396e-09	2.76111000574494e-07	10.6933724070736
AC012615.6	-1.98226770206614	-2.5654375965214	-6.31800509551404	3.42891141104173e-09	2.76111000574494e-07	10.6931552460666
MSRB2	0.770075553769389	4.43406837232449	6.3156554339989	3.46953296311637e-09	2.79003972123297e-07	10.6818474903658
TRPM7	-0.982519529214879	1.32920348371624	-6.31501259618255	3.48072876472991e-09	2.79526038245412e-07	10.6787542260767
ZNF653	0.689049777349181	0.384297873978573	6.31279270743091	3.519664855514e-09	2.82271421550109e-07	10.6680736742331
GLI4	1.0147416431705	1.45972861426771	6.31142779101977	3.54381745807236e-09	2.83825390944564e-07	10.6615076577
TRIO	-0.690775327187674	1.05024652027372	-6.30684872427605	3.62604280235468e-09	2.90019980640015e-07	10.6394853711191
SENP7	-0.711925586728916	0.708658487987992	-6.30614101996912	3.63891727474666e-09	2.90658517320389e-07	10.6360825515271
GTF2IP4	-1.14765057263354	0.397567588904586	-6.30464792089974	3.66622728151342e-09	2.92446830414091e-07	10.6289040344761
IDH3A	-1.09610507759385	0.299541544271052	-6.30282055150356	3.69992592698661e-09	2.9473927354294e-07	10.6201196647284
AP002381.2	1.2059876255138	-0.198732224155427	6.30024133579997	3.7480086241384e-09	2.98169890905854e-07	10.6077234302414
NNAT	-2.47037369494177	-3.18511981869023	-6.29608813410906	3.82672924523519e-09	3.03625774215432e-07	10.5877680727651
PJA2	-0.704324903724371	4.06243278634098	-6.2960494313235	3.82747042252750e-09	3.03625774215432e-07	10.5875821466378
TGOLN2	-0.822376458246155	5.32602046512867	-6.29581739549495	3.83191698489869e-09	3.03625774215432e-07	10.5864674718201
TBX20	-2.63149707717366	-7.82833332460183	-6.29310410464525	3.88429117704867e-09	3.07365874538577e-07	10.5734347707272
MBD6	-0.93642081150681	2.57911499291302	-6.29191429454574	3.90747941740967e-09	3.08789600184048e-07	10.5677207378219
SDAD1	-0.543728571946699	3.021011817003	-6.28887930869578	3.96724689287782e-09	3.13096389247079e-07	10.5531479488502
AC136632.2	1.55029585971744	-1.51332672481078	6.28835176163006	3.97772715119975e-09	3.13507150416907e-07	10.5506152678532
EEF1DP1	1.20342743786362	-1.06958876022209	6.28648585404878	4.01501430444221e-09	3.160268279074e-07	10.5416582270655
YJU2	0.644376332192595	3.44952302981895	6.28598318888296	4.02511791499599e-09	3.16403018960935e-07	10.5392454966174
ZFC3H1	-0.649168361715791	0.90556020734271	-6.28553670586158	4.03411323328149e-09	3.16691211511518e-07	10.5371025213345
SEPTIN10	-0.801926156597056	3.1343586572143	-6.28501916213662	4.04456496644063e-09	3.17092826201408e-07	10.5346185808998
AC005034.5	-2.06931441687954	-1.9498674828057	-6.28210051178495	4.10400740674631e-09	3.21329180712402e-07	10.5206126585849
RPS19BP1	0.683740719263795	3.95292719126797	6.28085062720494	4.12972513473688e-09	3.22319510936332e-07	10.5146158349803
SMG8	-0.948408672178303	1.37368671296361	-6.28080123685831	4.13074464423811e-09	3.22319510936332e-07	10.5143788782615
JAK1	-0.726161317630909	3.25003553752013	-6.28069554066747	4.1329272440723e-09	3.22319510936332e-07	10.5138717902125
PRADC1	0.816359274833652	4.37499115142102	6.27874312000871	4.17344888292252e-09	3.25053141239105e-07	10.5045056910934
SERINC1	-0.751837444998296	5.6622204604196	-6.27690471360566	4.21196135647709e-09	3.27601017373772e-07	10.4956879855392
SWI5	0.768543663107679	2.83103832776953	6.27665653558483	4.21718710840082e-09	3.27601017373772e-07	10.4944977357117
AL157838.1	-1.79497709538662	-3.42557214721971	-6.26894154331529	4.38285702788117e-09	3.3939380851955e-07	10.4575097814876
THOC6	0.614489550061705	3.20249340346612	6.26891626369851	4.38341026281502e-09	3.3939380851955e-07	10.4573886242542
UFSP1	1.079771732349	0.783129296317116	6.26879211197147	4.38612827406758e-09	3.3939380851955e-07	10.4567936080316
CCNI	-0.773747798979885	4.8539489138394	-6.2681388446469	4.40045736705291e-09	3.39889427082355e-07	10.4536628298173
PUSL1	0.921239664011226	1.48381292651351	6.26769849842934	4.4101421124129e-09	3.39889427082355e-07	10.4515525745563
COA6-AS1	1.237828147936	1.14870428705691	6.26760250200234	4.41225618980197e-09	3.39889427082355e-07	10.4510925450762
AC138956.1	-3.07850831320003	-3.82020365789703	-6.26745932561877	4.41541113816242e-09	3.39889427082355e-07	10.4504064292027
CLDND2	1.46518056655011	0.131016065730526	6.26710331364229	4.42326562536883e-09	3.40053565742295e-07	10.4487004204306
RANBP9	-0.67644005055707	2.83766702366319	-6.26646245518797	4.43743916946498e-09	3.40702451581131e-07	10.4456295609633
WDR25	0.740492978413741	0.857752366918974	6.26605096236182	4.44656349154288e-09	3.40962488531508e-07	10.4436578637915
PPFIA3	1.03200706702042	0.443214238757026	6.26568704214869	4.45464832866171e-09	3.41096740877389e-07	10.4419141730029
KLF3	-0.56937550048802	3.16265979016868	-6.26545576770501	4.4597938253947e-09	3.41096740877389e-07	10.4408060711183
PCDHGC3	-2.03574980690571	-1.64112523342707	-6.26493071745724	4.47149708926709e-09	3.41552259028117e-07	10.4382904882802
SPTBN1	-0.795342027462408	4.58026249174349	-6.26425891807045	4.48651542470515e-09	3.42130292727635e-07	10.4350719792181
GOLPH3	-0.674757862782303	5.544553346682	-6.26407753409373	4.49057883331744e-09	3.42130292727635e-07	10.4342030229441
RBM34	0.901044530344142	-2.18108894163646	6.2557657275738	4.68071689903034e-09	3.56070748176006e-07	10.3943983832763
IPO7	-0.623802016908467	3.72911771842135	-6.25555942165	4.68553561636355e-09	3.56070748176006e-07	10.3934107662359
AC083880.1	1.33848427558918	-1.0232382255045	6.25485247226955	4.70208497217052e-09	3.56872035301632e-07	10.390026629734
PSME2P2	0.946043179069949	0.633073329604601	6.25452972772025	4.70965937390026e-09	3.56990979097922e-07	10.3884817348441
XRN1	-0.709275927749983	1.27434896029173	-6.25254388360421	4.75652938997419e-09	3.59933377451588e-07	10.3789769702751
PEAK1	-0.711187452769977	-0.387472973664484	-6.25237270845874	4.76059088759231e-09	3.59933377451588e-07	10.3781577589127
SLTM	-0.406382543410071	2.71687443751284	-6.25208676330966	4.76738315940361e-09	3.59988918696161e-07	10.3767893077126
AL049869.2	-2.82889884609351	-5.35803036166355	-6.24805831306327	4.8640931392247e-09	3.6682546064049e-07	10.3575139424337
CACTIN	0.514543715719005	0.974366491939496	6.24723794903406	4.88402258988775e-09	3.6705485951458e-07	10.3535894902914
SRPK2	-0.684383389681517	1.76876225262895	-6.24722326651844	4.88438000901118e-09	3.6705485951458e-07	10.3535192547371
CEP135	-0.84182200745012	-1.53983825012039	-6.24717050263339	4.88566466212382e-09	3.6705485951458e-07	10.3532668531826
CNTRL	-0.856492512340662	-0.0408112732891932	-6.24551878592407	4.92604780303352e-09	3.69621518675344e-07	10.3453662838573
PRELID1P6	1.16965816054204	-0.644875139207184	6.24332086084145	4.98029476121908e-09	3.73220651670827e-07	10.3348548388541
MRPS31P5	-2.19279050213969	-6.07840096361684	-6.24056040814122	5.04925837989648e-09	3.77671247973327e-07	10.3216560107143
PHBP9	-1.97364842205888	-2.91412987685562	-6.24043576360122	5.05239440218747e-09	3.77671247973327e-07	10.3210601108079
CERS2	-1.41106976399453	5.71502311933073	-6.23971090363866	5.07066967654901e-09	3.78318270183655e-07	10.3175948337186
AKAP9	-1.05668227287525	1.41719511700041	-6.239587702058	5.07378231000005e-09	3.78318270183655e-07	10.3170058762178
POLR1H	0.860046657672901	1.19731167474401	6.23919673003892	5.08367249400228e-09	3.78580708397335e-07	10.3151369009919
AC113404.3	-2.46003941798188	-2.18442834400727	-6.23880480229186	5.09360588350731e-09	3.78845703177958e-07	10.3132634215141
SON	-0.558544349584851	3.13174619573951	-6.23774687971491	5.12051428254249e-09	3.80371002835816e-07	10.30820669875
C9orf16	0.970414871308503	4.08540762141799	6.23705223786443	5.13825857139814e-09	3.81212599403842e-07	10.3048866631042
TMEM251	0.669510743729778	1.2595778593939	6.23652630911834	5.15173337779882e-09	3.81735734965649e-07	10.3023731254063
PRAF2	0.998567623577535	0.96500271117349	6.23573115347066	5.1721720556612e-09	3.82772937424381e-07	10.2985731095482
TUSC2	0.550851603768979	3.41088050876326	6.23527115938681	5.18403212964462e-09	3.83173479313919e-07	10.2963749382739
AL139246.5	1.24813422398582	-0.328283387498784	6.23380371633235	5.22204639975067e-09	3.85503790556501e-07	10.2893630707144
RPP38	0.611739148913225	1.6775206850957	6.23166278206831	5.27799974196386e-09	3.89150980974797e-07	10.2791346922954
AC069282.1	-2.21609096367155	0.627964620309534	-6.23009339216773	5.31938985901335e-09	3.91716705268385e-07	10.2716381098775
CEP170	-0.797546791034841	-0.0414477920243776	-6.22883668773982	5.35276339425438e-09	3.9368647305737e-07	10.2656358954191
ARPP19	-0.56918676082636	3.58973436260621	-6.22697796614339	5.40250215052553e-09	3.96617553621005e-07	10.2567595737465
AL136981.2	-1.40375525415918	-2.24134398682289	-6.22684922765285	5.40596392940943e-09	3.96617553621005e-07	10.2561448372261
ARAP1-AS2	-2.37127493879715	-5.61474355256907	-6.22647980335639	5.41590986669638e-09	3.96857306594533e-07	10.2543808456459
MTLN	1.0570914425477	2.63220983397914	6.2253713308088	5.44586117972119e-09	3.98560581683856e-07	10.2490882628501
EFCAB14	-0.555684161216145	2.1549770301597	-6.22488164894971	5.45914436920305e-09	3.99041294500159e-07	10.2467503620109
C19orf25	0.748725971620342	2.2947055904896	6.22414998212892	5.47905107026555e-09	4.00004383234239e-07	10.2432573345096
SMDT1	0.64721984940602	4.4105353265729	6.22252764678635	5.52344544472509e-09	4.02750665575065e-07	10.2355130000136
SMIM26	0.695135591608624	3.3852608024682	6.22189416928974	5.54087609118044e-09	4.03526523861005e-07	10.2324893510957
AC009065.4	1.13391599100292	-1.30389158066011	6.22107408494605	5.56352173453273e-09	4.04679811650033e-07	10.2285752613507
OSBPL8	-0.64335944125043	1.59370196495184	-6.22070931388518	5.57362366943461e-09	4.04918989979817e-07	10.2268343771786
SDHAF1	0.727934202441706	3.55532983608077	6.21827348751965	5.64154510418388e-09	4.09352992559628e-07	10.2152107408765
RNA5SP37	-4.25531893837199	-4.60891852814883	-6.21716802393295	5.67263811790136e-09	4.10771846324181e-07	10.20993635323
PCDHGB7	-1.98401044398993	-3.42860849868128	-6.21708700178415	5.67492361775207e-09	4.10771846324181e-07	10.209549800682
AC245060.2	-3.30862542900519	-4.23563955582987	-6.21453922629028	5.74725584757627e-09	4.15501427316198e-07	10.1973959091489
ASXL2	-0.690417130447811	0.897815739101133	-6.21417535232247	5.75766006346343e-09	4.15747830609285e-07	10.1956603111588
GPR75	-2.15405416912848	-1.84072197595197	-6.2135423555547	5.77580343279507e-09	4.16551784709603e-07	10.1926411906588
CAP1	-0.656791286932801	5.47702580752233	-6.21199731922095	5.82032468200251e-09	4.1925386045741e-07	10.1852727482243
MIIP	0.757992164527364	2.86817585413061	6.20985681900337	5.88256265867607e-09	4.23224032829471e-07	10.1750661448106
HSPBP1	0.653367157963138	4.18935173818143	6.20863178822542	5.91847604680911e-09	4.25292957719135e-07	10.1692256713081
FGD5-AS1	-0.63897072130093	4.13774698381132	-6.2070917809166	5.96392936106183e-09	4.2804158229447e-07	10.161884413378
HDAC8	0.63510878101799	-1.5544145571702	6.20674786238861	5.97412690449539e-09	4.28256260016221e-07	10.1602450814173
JOSD2	0.760533017458004	3.74962429362354	6.20487546232004	6.02994700023825e-09	4.31736940220673e-07	10.1513209249247
YIF1B	0.746040915496259	3.31763818011402	6.20421946083032	6.04962480486055e-09	4.32624612850117e-07	10.14819466916
HMGXB4	-0.597400134264627	1.24829237290839	-6.20274733255027	6.09401373766776e-09	4.35275185562959e-07	10.1411797252902
SS18L2	0.686740639556374	2.15708186519246	6.20209525680861	6.11377790258553e-09	4.36162640356483e-07	10.1380727663436
WASHC4	-0.600016967034539	2.44926185880632	-6.20067042828598	6.15718347234814e-09	4.38328544614933e-07	10.1312844840405
RNF208	0.98083773249601	2.76061725705277	6.20061462359747	6.15888964197198e-09	4.38328544614933e-07	10.1310186324069
AC004381.3	-2.82983351672773	-5.4136115089993	-6.2000217339275	6.17704534832718e-09	4.39094825257224e-07	10.1281942078846
EMSY	-0.508693343429739	-0.437053487892397	-6.1988204936689	6.21399167274316e-09	4.41193408764764e-07	10.122472163308
CMTM1	-1.89269050684397	-3.38534727398613	-6.19503998820867	6.33169157378676e-09	4.49013645770198e-07	10.1044679262088
ILK	-1.77306236821003	-4.85955778055013	-6.19193013828009	6.43015247959718e-09	4.55452528492278e-07	10.0896621672825
LINC01614	-3.25187647987584	-3.67171534452676	-6.1909387361636	6.4618565213223e-09	4.56861230513682e-07	10.0849430423155
KAT6A	-0.776671439822974	-0.163473189596915	-6.19082771854853	6.46541630676303e-09	4.56861230513682e-07	10.0844146188184
AKAP10	-0.582492056959766	1.20277858204829	-6.18893918315443	6.52626848017415e-09	4.60613488089441e-07	10.0754263405024
DM1-AS	1.06729739442801	-0.355621895961415	6.18614430335786	6.61735935920196e-09	4.66488510841394e-07	10.0621272028667
NOTCH2	-0.915325394900785	1.82021063323394	-6.18435414876086	6.67635965073323e-09	4.70066148085643e-07	10.0536106923239
SEPTIN7	-0.454514103981446	2.09831483417346	-6.18412558658135	6.68392978162061e-09	4.70066148085643e-07	10.0525234252805
SNAPC2	0.602484166715719	2.52384502956418	6.18350999876772	6.70436045174982e-09	4.70945660243661e-07	10.0495951936156
TET3	-0.766339442339204	0.310880177464857	-6.18298655746658	6.72178116866404e-09	4.71611912054543e-07	10.047105412185
ADCK1	0.709272493118556	0.669691807615004	6.18270646785182	6.73112113549060e-09	4.71710301555188e-07	10.045773196349
AC113410.4	1.13298912559786	-0.286304347035609	6.18085507873517	6.79317988630761e-09	4.75498587872323e-07	10.0369681071025
SMC1A	-0.706353169598596	2.78059387442992	-6.17994253400957	6.82397507884116e-09	4.77092196482698e-07	10.0326286405871
AC024075.1	-1.72725542933084	-1.1496618964315	-6.177809367547	6.89649834185994e-09	4.81596012880976e-07	10.0224860819059
NSD3	-0.764986889268458	0.685506665947622	-6.17721553998848	6.91682171792053e-09	4.82448314824957e-07	10.0196629581186
AC068631.3	1.69195641639003	-0.839029788668677	6.17627364734681	6.94917821510684e-09	4.8413694465317e-07	10.0151854024009
SNX21	0.614515299076934	1.05615193797495	6.17310266112139	7.0592074351529e-09	4.91226604506828e-07	10.0001140015856
TAF2	-0.859102106144678	1.64205814301245	-6.17282353443263	7.0689743859486e-09	4.91330924951775e-07	9.99878754450111
TATDN2P2	-2.34947313488175	-4.07321121016314	-6.17243168323518	7.08270810860975e-09	4.91419611390029e-07	9.9969254577946
ZNRF1	0.719674856785682	1.14902249845324	6.17231539240063	7.08678895049818e-09	4.91419611390029e-07	9.99637285347835
DCHS1	-1.27134007751173	-0.915502575568708	-6.17154725838139	7.1138021840319e-09	4.92717858263944e-07	9.99272289024977
DLSTP1	-2.12763696206164	-2.77954877918105	-6.16999894655352	7.1685601900986e-09	4.95932510380663e-07	9.98536650259864
ZNF771	0.987834348806061	-0.399934947696832	6.16958122807964	7.18340416294299e-09	4.96247438997781e-07	9.98338200131123
TNFRSF10B	-0.76429653139739	3.27538800131184	-6.16919173385862	7.19727238204204e-09	4.96247438997781e-07	9.98153165541998
CNPY2	0.838612416760522	-0.185923371157212	6.16916671749082	7.19816400653049e-09	4.96247438997781e-07	9.98141281394298
UXT	0.563336702433063	4.46735529008004	6.16811909728994	7.23560055118481e-09	4.98250329032746e-07	9.97643628367895
MORF4L2	-0.614102794070305	6.09132976612489	-6.16788251919988	7.24408108528971e-09	4.98256952147583e-07	9.97531252733055
TMEM256	1.1450097248803	3.2839216996658	6.16710023380083	7.27219302998891e-09	4.99612271899596e-07	9.97159680798064
DDX51	0.554047997970037	1.53485501757846	6.16421095118816	7.37695380018514e-09	5.06224288087301e-07	9.95787549241225
RPL6P27	1.06840533523138	2.45024350946343	6.16389290902905	7.38857573741699e-09	5.06405813111039e-07	9.95636531651232
NUBP2	0.563120538453057	3.46620954626298	6.163472784033	7.40395559138083e-09	5.06405813111039e-07	9.95437048194993
AP001001.1	-2.58469084644819	-5.18866045540205	-6.1634398243133	7.40516350469472e-09	5.06405813111039e-07	9.95421398604266
AC040169.1	1.45187860466814	0.974378266440479	6.16117936885408	7.48846887225023e-09	5.11514068587603e-07	9.94348223908661
KLHDC4	0.677429791095084	0.875606737570907	6.16037716766869	7.51825357446551e-09	5.12794800276536e-07	9.93967423290024
FAM76B	-0.710850271534498	0.758294477531313	-6.16020995771703	7.52447651473471e-09	5.12794800276536e-07	9.93888053098373
CRYZP1	-2.89746105478751	-5.77438873470444	-6.15919417297671	7.56238923353304e-09	5.14788207309471e-07	9.93405912443064
NUDT14	1.19417296742082	2.70726752547686	6.15765056899472	7.62036177451265e-09	5.18141005919867e-07	9.92673328041
HNRNPA1P59	-2.50355441473017	-3.98339347130868	-6.15659174333934	7.66038002779776e-09	5.20266747327928e-07	9.92170875470715
AC000089.1	1.37297076479246	-0.613863412059158	6.15573832956125	7.6927850238006e-09	5.21346051803375e-07	9.91765933624735
MCFD2	-0.679169121744424	4.62510158022245	-6.15571119879358	7.69381741349151e-09	5.21346051803375e-07	9.91753060684034
PLS3	-0.914207265753858	5.60336184617999	-6.152940716002	7.79996089894601e-09	5.27936533418752e-07	9.90438695381275
AC023509.3	1.22502882204098	0.934082544001165	6.14909296849215	7.94976784879771e-09	5.37463997668375e-07	9.88613804756419
IDI2-AS1	-2.04244928695385	-3.6380139998246	-6.14759835082006	8.00871824439339e-09	5.40764071520486e-07	9.87905116794708
AL118558.3	1.07102883869753	0.209607337592361	6.1473948116095	8.01677935971105e-09	5.40764071520486e-07	9.87808614081328
ZBTB12BP	-2.72577262336257	-4.83141731181197	-6.14450926110935	8.13192233895451e-09	5.47909012286905e-07	9.86440698993081
HSD11B1L	1.03057207513867	-0.0228007019139019	6.14287429314942	8.19788268247524e-09	5.51399509078076e-07	9.85665790504548
CLTC	-0.561654004691557	4.86617387836597	-6.14276564324649	8.20228458486915e-09	5.51399509078076e-07	9.85614298943846
AL732414.1	-3.03988051380748	-6.15045322225382	-6.14243898707841	8.21553290896701e-09	5.5166607252111e-07	9.85459492522594
RBMS1P1	-2.62106434141844	-4.88638984220633	-6.14216817180562	8.22653241450462e-09	5.51781198416214e-07	9.8533115328676
COX6A1P2	1.01363478510989	1.70907170959205	6.14156390194887	8.25112780234717e-09	5.52806958184989e-07	9.85044801482338
RBM14-RBM4	-1.81878462767774	-4.56057967087423	-6.14131230623199	8.26138971172893e-09	5.52871178377157e-07	9.84925579781795
AC099677.1	-3.25424111476612	0.118361792900212	-6.13876055988641	8.36617983681412e-09	5.59254183534705e-07	9.83716558037395
TACC1	-1.21084808915684	2.2051650059536	-6.137972961484	8.39878639733834e-09	5.60803010375984e-07	9.83343449364997
ZNF700	-0.98002406767494	0.553382941173594	-6.13744896981344	8.42054879334028e-09	5.61625087701271e-07	9.83095233846947
KIF13B	-0.909841937927554	1.08404654232969	-6.13565423939019	8.49550823016867e-09	5.65989425554074e-07	9.82245157680225
AP003065.1	-1.758171511822	-1.38493612840195	-6.13394605261034	8.56746195669465e-09	5.70143966069981e-07	9.8143620233452
EIF4HP1	-2.43433547035772	-2.43991929722206	-6.13203434518395	8.64869884251133e-09	5.74906293192305e-07	9.80531014242548
LRRC37A16P	-1.05708267051531	-0.705351869093655	-6.13016424969539	8.72889970512759e-09	5.79589187459908e-07	9.79645682291142
FOXJ3	-0.505543449533737	1.92845151345559	-6.12922420677967	8.76948992403587e-09	5.8163446173625e-07	9.79200708699401
PIP5K1A	-0.68252512202237	2.90304840071342	-6.12808917888952	8.81874665252982e-09	5.83803748451296e-07	9.78663489077553
SLC40A1	-1.02529594646034	5.65305210593556	-6.1280028077468	8.82250600680131e-09	5.83803748451296e-07	9.78622611069167
APBA3	0.542375349366483	1.44408972459133	6.12779244863074	8.8316685994197e-09	5.83803748451296e-07	9.78523052991395
MPND	0.850818358407963	3.08380052422608	6.12712509361324	8.86079845181182e-09	5.85078521773134e-07	9.78207222068351
SHARPIN	0.67115253281002	4.76021691258103	6.12274779608417	9.05422051545789e-09	5.97186639924657e-07	9.76136110694353
ZNF587	-0.796433271602132	-0.103861095561151	-6.12075678190881	9.14356555609918e-09	6.02410942685483e-07	9.75194340448474
C3orf33	0.877643385602716	-1.28140337750212	6.12021605378253	9.16797947915825e-09	6.03350516620085e-07	9.74938600170873
TCEA1P2	-2.18112361827968	0.00244694021070344	-6.11825187565454	9.25720240520858e-09	6.08548415192843e-07	9.74009738355237
SETD2	-0.49900145050531	2.39690347173482	-6.11253287826151	9.52187519438128e-09	6.25255775885631e-07	9.71306173258829
AC010834.3	-1.48811114197578	-1.68744368417851	-6.11040207406495	9.62237732752729e-09	6.31157855897312e-07	9.70299233131273
WASH4P	0.922142321012363	-1.38739271764898	6.11016019035065	9.63385174865206e-09	6.31213790371715e-07	9.70184940222735
HDGFL2	0.571502223163692	3.66254914010075	6.10892259018855	9.69277141657795e-09	6.34374809441606e-07	9.69600199399926
PAN2	-1.23522728319362	1.57159242472928	-6.10813868996014	9.73027433582935e-09	6.36128727123576e-07	9.69229857036643
NBPF26	-1.50274032527721	-3.36935854332969	-6.10119981043475	1.00685172271577e-08	6.56960654310939e-07	9.65952851004485
TRAPPC8	-0.714927045659222	1.8732536035906	-6.1011491049186	1.007103094683e-08	6.56960654310939e-07	9.65928912173752
GOLGA4	-0.710224002370837	2.93028090894012	-6.09953651837295	1.01512971311985e-08	6.61470542341811e-07	9.65167644532216
TRMT61B	-0.859231889227616	1.48623229485045	-6.09542903531222	1.0358596387578e-08	6.74239110103609e-07	9.63229102518367
ZBTB8OS	0.64954026907654	2.12337496405711	6.09463823748613	1.03989816518564e-08	6.76127223878416e-07	9.6285596714042
BTAF1	-0.842522093272409	1.61744147121383	-6.0931055550824	1.04776951355138e-08	6.79890354667022e-07	9.62132853780362
KRT8P46	-2.14367736081537	-4.52365569621013	-6.09306587084744	1.04797409405656e-08	6.79890354667022e-07	9.62114132282965
CDC40	-0.713516729949822	0.959791049647275	-6.09100184792095	1.05866883396855e-08	6.86079746960187e-07	9.61140500525499
AL353804.1	-2.26070806959144	-2.07745758997301	-6.08750908636638	1.07701132792683e-08	6.9656344451801e-07	9.5949333518008
NUDT21	-0.548514630767917	2.76399648449048	-6.08740327170404	1.07757186615323e-08	6.9656344451801e-07	9.59443441957705
HIF1A	-1.09881128255245	3.53633116298887	-6.08725414916407	1.07836230830526e-08	6.9656344451801e-07	9.59373129244998
AC008770.3	-2.70815034521431	-2.96084557333828	-6.08586410105787	1.08575788131387e-08	7.00579083744182e-07	9.58717755046712
NME1	1.09517833754791	2.29580450705046	6.08318564578486	1.10014902730969e-08	7.09094970129425e-07	9.57455166675537
SDHA	1.03549715772426	0.377573615078619	6.08151946177647	1.10919567389435e-08	7.14151368499672e-07	9.56669908278254
GOLGA8R	-2.25123182123408	-5.70114796601646	-6.07958627065035	1.11978365627661e-08	7.2018813140206e-07	9.55758964318645
MT-ND4L	-1.3288107154444	10.722556643185	-6.07899075547946	1.12306521665497e-08	7.21418576885925e-07	9.55478383128051
C1orf35	0.730158495159699	2.0888183149131	6.07879884754382	1.12412472814776e-08	7.21418576885925e-07	9.55387967661654
SEC23B	-0.647079584404795	3.73101044351581	-6.07795975223832	1.12876886335912e-08	7.23617553860223e-07	9.54992655458024
ZDHHC20P4	-2.76716537214197	-7.33480477803463	-6.07752306435572	1.1311932479415e-08	7.24390314067021e-07	9.54786936531032
BAZ1B	-0.572032957841302	3.38936145687123	-6.07414140411483	1.15014136819477e-08	7.35731443355335e-07	9.53194156660722
ZMYM1	-0.662207827555625	0.193332921783888	-6.07337821343979	1.15446060674138e-08	7.37700327707744e-07	9.5283475932114
LZTR1	0.706832995573302	0.87432601689514	6.07236966657379	1.16019287284254e-08	7.40566937211745e-07	9.52359859544252
AC015849.3	-1.3184512660605	-1.15799888994599	-6.07125724102854	1.16654797995582e-08	7.4382453653256e-07	9.51836097747548
AC078795.1	-2.02378779355729	-5.30402352525141	-6.0700924800111	1.17323871364496e-08	7.47288928572122e-07	9.51287753252389
PICALM	-0.538811482044506	4.26787820315046	-6.06729729438658	1.1894492339841e-08	7.56802993875516e-07	9.49972083410088
BORCS8	0.754162994882479	0.65351786111265	6.0647002983065	1.20470740247712e-08	7.65691409700621e-07	9.48750008018525
RRP7A	0.77539262600869	2.36081691792987	6.06295027511909	1.21509758985362e-08	7.71470133250334e-07	9.47926662537819
HS6ST1P1	-2.27890646596347	-2.3305035675412	-6.05911981229491	1.23814782003518e-08	7.85265853801823e-07	9.46124989585293
AC118344.1	-2.69043594812265	-4.97002618849519	-6.0575174239272	1.24791727839165e-08	7.90618124765252e-07	9.45371492112895
TNKS2	-0.618387908883557	2.45432210378371	-6.05716088387926	1.25010131051685e-08	7.91158366135092e-07	9.45203850282076
KDM6A	-0.798116014050235	-0.396637463287045	-6.0547195333664	1.26515730522596e-08	7.99835140187905e-07	9.44056100709234
AC090695.1	-2.85717357054099	-5.99904215272566	-6.0539373935797	1.27001838045482e-08	8.02055072213483e-07	9.43688449841461
AC036103.1	-2.70988774791837	-6.09714258022796	-6.05307692187256	1.27538748811778e-08	8.04590788284242e-07	9.4328400968221
PPP2R5D	-1.14654102782264	2.13414605997042	-6.05228378329884	1.28035619536181e-08	8.06793733281578e-07	9.42911246529653
ZNF805	-0.646431022541542	-0.99590665617437	-6.05193915032926	1.28252110822413e-08	8.06793733281578e-07	9.42749282906867
CDH13	-1.66365701104929	-1.94396694091116	-6.05187057313033	1.28295232461859e-08	8.06793733281578e-07	9.4271705501041
TMEM91	1.23237368882747	-0.291867780420553	6.05082368867761	1.28955288460414e-08	8.10087307329496e-07	9.42225096845896
TEAD1	-0.770633690029759	2.12017582531251	-6.04987933469914	1.29553559765924e-08	8.12986208681051e-07	9.41781362000621
UBE2Q1-AS1	-2.91905891111297	-3.65537703786696	-6.04799160943223	1.30757661641171e-08	8.19676746661376e-07	9.40894472340602
RFNG	0.752688748646226	3.9317591276105	6.04573541854216	1.32211215938862e-08	8.27045929956683e-07	9.39834677387419
CLASP1	-0.493525524506546	1.72733248395202	-6.04571935203863	1.3222162349641e-08	8.27045929956683e-07	9.39827131316929
TMOD3	-0.616986263765254	2.08201733336691	-6.04552015007724	1.32350729363556e-08	8.27045929956683e-07	9.39733571645975
DNAJA1	-0.592470854979894	6.18096793720118	-6.04389818996723	1.33406564709946e-08	8.31974016485839e-07	9.38971847118436
TET2	-0.720112817753198	-1.06437294316919	-6.04387860961099	1.33419361184479e-08	8.31974016485839e-07	9.3896265226679
AL117209.1	-2.50044452238245	-3.93448487729051	-6.04354589627902	1.33636985789015e-08	8.3245756336308e-07	9.38806414104711
IRF3	0.653374341794388	3.73325562059883	6.04310029086358	1.33928998180055e-08	8.33402992130488e-07	9.38597170869632
RAB10	-0.726712516104985	5.00439379331414	-6.03790903628966	1.37377426413952e-08	8.53967397437437e-07	9.36160158785562
ZNF865	0.647087125335609	1.94554734631766	6.03686747775717	1.38079737564447e-08	8.56946848254801e-07	9.35671347649068
FCHO2	-0.696939768624623	1.95811153138078	-6.03677075863595	1.3814513278949e-08	8.56946848254801e-07	9.35625959092763
SLC25A26	0.619371058309249	1.58022550364427	6.03636385879403	1.38420585463011e-08	8.57760180637161e-07	9.35435012813266
ZNF92	-0.752830045436161	0.328700635970369	-6.03480967032559	1.394776732723e-08	8.63410384328433e-07	9.34705744979058
DPM3	0.857589830695537	5.74013609915077	6.03334654163106	1.40480068299628e-08	8.67947038285544e-07	9.34019302948832
HRAS	0.801400673994094	3.51220355990052	6.03331371042553	1.40502642036565e-08	8.67947038285544e-07	9.34003900938855
MCRIP1	0.934222404400881	4.19497241041069	6.03158157841083	1.41698667853574e-08	8.7442645218425e-07	9.33191378723429
G3BP2	-0.597528081551558	2.31096611515928	-6.02571053184104	1.45827430856913e-08	8.98971652856201e-07	9.30438334430367
AL034550.1	-2.89457902788182	-5.60850739738487	-6.02225258162157	1.48314239786155e-08	9.13354438111071e-07	9.28817554616477
DNAJB6P1	-1.95104548753377	0.913235244532115	-6.02118239245493	1.49092276813981e-08	9.17195314101912e-07	9.28316053006668
REX1BD	0.897438159880914	3.16121835845616	6.02064834009221	1.49482035078099e-08	9.18642078447383e-07	9.28065809696491
COMMD9	0.548281654324594	2.4085969216724	6.01745311594173	1.51834935016122e-08	9.32137880496189e-07	9.26568874943636
TIGD5	0.97648522886843	1.05576323120266	6.01679936223439	1.52320808162912e-08	9.34155693157623e-07	9.26262653153321
PGLS	0.740293160198129	3.91084242635932	6.01285703959108	1.55283286282914e-08	9.51023278794836e-07	9.24416452340491
PPP1R7	0.476859487890766	3.71833927421169	6.01271476021824	1.55391253758357e-08	9.51023278794836e-07	9.243498354897
KPTN	0.744002718737124	1.41786748588127	6.01223947288328	1.55752456042614e-08	9.52208603425116e-07	9.24127307011707
AC102945.2	-1.45718299053856	-1.77207466405688	-6.01203855882587	1.5590539167931e-08	9.52208603425116e-07	9.24033242530844
ARFGEF2	-0.737504423968977	2.81553496063723	-6.00553504747457	1.60936275318719e-08	9.81926081454364e-07	9.20989386191235
SMCR8	-0.773726912692994	1.05294661126717	-6.00507791713549	1.61295829560974e-08	9.83110488545639e-07	9.20775505416077
DPP8	-0.489470915151606	0.930337774977537	-6.00447762789188	1.61769182873236e-08	9.84985371988502e-07	9.20494658093659
MINDY2	-0.799032216917734	0.187468334287822	-6.00384223034239	1.62271706266671e-08	9.87033847319287e-07	9.20197402816061
ATAD2B	-0.559774773511472	-0.0975233351872315	-6.00206586891973	1.63684740507271e-08	9.94610743775626e-07	9.19366471327161
DIP2B	-0.541143492972971	1.86737121202153	-6.00001826176463	1.65328531990891e-08	1.00357289791856e-06	9.18408834239478
DIMT1	-0.957959094341228	-0.332680142411651	-5.99975135318732	1.65543992914046e-08	1.00385539458194e-06	9.1828401869767
AC015911.3	-2.83867451910568	-4.09565972909404	-5.99608447240129	1.68532123312796e-08	1.020933587371e-06	9.16569583878237
H3C14	2.69200247521402	-7.95794061186817	5.99114585663717	1.72640401348849e-08	1.04475571598351e-06	9.1426150864045
SP1	-0.435534655529068	2.99468530435886	-5.98906668774169	1.74399256288274e-08	1.05432600238487e-06	9.13290131350917
LY6G5B	-1.65495387802504	-2.65661572406765	-5.98857609017208	1.74816831015328e-08	1.05577640414105e-06	9.13060954969506
ATXN7	-0.552366025520094	0.134291556229388	-5.98826685830042	1.75080539455262e-08	1.05629555514801e-06	9.12916506816991
SRSF11	-0.673306437728064	3.14124236769505	-5.98465019463747	1.78193916496599e-08	1.07398883120115e-06	9.11227413121308
AURKAIP1	0.671853875626715	5.76312619113281	5.98378413384744	1.78947485524679e-08	1.07743791512412e-06	9.1082302334837
KIAA1109	-0.808402076879281	0.565840669075384	-5.98334396989954	1.79331674987969e-08	1.07865824387753e-06	9.10617510538187
NBPF8	-1.26640710619066	-0.735826627512629	-5.98043673941481	1.81889611367542e-08	1.09293770826481e-06	9.09260342097466
TAS2R5	-2.26983725817199	-3.76388798453923	-5.97986998382493	1.82392427945408e-08	1.09455020815219e-06	9.08995810673813
HIPK1	-0.682157571743444	2.10472437111327	-5.97971930650131	1.82526335887529e-08	1.09455020815219e-06	9.08925484934355
SMUG1	0.599240228269967	2.15592045318853	5.97913775850344	1.83044066975881e-08	1.09654836372739e-06	9.08654068203626
COMMD5	0.675866589357463	3.37126499005773	5.97419706789055	1.8750111959057e-08	1.12159739029983e-06	9.0634879291486
CORO7	0.89880735113861	-0.547871638894545	5.97408558480679	1.87602908771776e-08	1.12159739029983e-06	9.06296788767334
STK24	-1.02905684520151	1.01741640851522	-5.9706447620842	1.9077134537899e-08	1.13939384340073e-06	9.04692004665357
CAB39	-0.461156200600662	3.40751338931934	-5.96561780438549	1.95494972072586e-08	1.16643370535719e-06	9.02348416416945
CHD1	-0.536074615148022	1.14893332988093	-5.96508617861535	1.96001180353639e-08	1.16828105766055e-06	9.02100637145015
NT5C	0.836242564054274	2.68744845650163	5.96190627837997	1.99056015702807e-08	1.18530078608925e-06	9.00618821576734
SMC3	-0.763017234584571	2.75319527680055	-5.96143970610775	1.99508150831313e-08	1.18680389183708e-06	9.00401440054848
ZDHHC21	-0.723473712777309	-0.402727298066767	-5.96107736268894	1.99859977386664e-08	1.18770788761573e-06	9.00232626787942
RNA5SP311	-4.40405009100895	-5.01650435521609	-5.9579386029373	2.02933226739842e-08	1.20476652002683e-06	8.98770549560615
ZNF532	-1.1125911390381	-0.149918162548134	-5.95723791815383	2.03625593227176e-08	1.20767047192729e-06	8.98444221986067
NEK4	-1.04085096420781	1.11809217416226	-5.94962011830363	2.11304172705334e-08	1.25196142286739e-06	8.94897847495362
AC093525.8	-1.78267353102857	-2.61053939917261	-5.94890557850326	2.12038822156394e-08	1.2550628570008e-06	8.9456533734667
TMEM141	1.06522787291482	3.8789857075685	5.94806797995905	2.12903185008251e-08	1.25892513188909e-06	8.94175591521772
ZNF688	0.790742155495634	1.48103943753061	5.94392195596239	2.17232862349831e-08	1.28325022970809e-06	8.92246860839665
AC010654.1	1.25885557244583	-1.16145852829546	5.94021595494978	2.21176076095093e-08	1.30428939006693e-06	8.90523491078272
BRI3	0.637058151059093	4.34171750242353	5.94016256223683	2.21233396467509e-08	1.30428939006693e-06	8.90498666895288
SMC5	-0.600908446094825	1.79010779907476	-5.93968350716071	2.21748344164593e-08	1.30602961830221e-06	8.90275942857414
AP001094.2	-2.53387869135704	-4.97844528078114	-5.93908676113155	2.22391445824694e-08	1.30852044069545e-06	8.89998516137309
LRMDA	0.97021102179377	1.09035997327773	5.936515745232	2.25183169668701e-08	1.32363602610306e-06	8.88803438648311
PFDN6	0.675997355002458	4.0566005468491	5.93555000225605	2.26240675933762e-08	1.32853800876637e-06	8.88354613152478
PIH1D1	0.538148186703617	4.05056696709663	5.93525453297178	2.26565192566809e-08	1.3291302762752e-06	8.88217303388066
NUP58	-0.649883571323389	1.0972621733498	-5.93409787053979	2.2783996467532e-08	1.33472070683654e-06	8.8767982036028
MED16	0.555297586687312	3.77307775435166	5.93398264494947	2.2796734101319e-08	1.33472070683654e-06	8.87626280165518
FRMD4B	-0.8143190090581	0.659852608311811	-5.93170205988079	2.30502842591201e-08	1.34823744356962e-06	8.86566718649628
AC120114.3	-1.07517001986968	-2.15090483893763	-5.92911088120587	2.33417240845515e-08	1.36394162947163e-06	8.85363143324605
CHD6	-0.608878495181972	0.80741074262872	-5.92731249113893	2.35461180758767e-08	1.37288767971361e-06	8.84527990333147
RALGAPA1P1	-1.61890823754723	-3.50175812968651	-5.92716461523369	2.35630026605843e-08	1.37288767971361e-06	8.84459324931697
AL117332.1	1.01024032673377	-0.258535780868744	5.92715476335783	2.35641279773147e-08	1.37288767971361e-06	8.84454750300299
ACAP2	-0.562270285394518	1.19378455743556	-5.92403607359866	2.39230189300052e-08	1.39062619458482e-06	8.83006837385642
SIRT6	0.636538944324789	2.45043666104485	5.92390292378631	2.39384602486797e-08	1.39062619458482e-06	8.8294502987519
REST	-0.499913656600312	1.22831542143297	-5.92390006332662	2.39387920820547e-08	1.39062619458482e-06	8.8294370207229
PAN3	-0.649636265288812	1.18637075282998	-5.92218261441775	2.41388451194062e-08	1.40087807510835e-06	8.82146543392755
AKAP11	-0.754620333484976	1.07860169565843	-5.92115260591429	2.42596090707535e-08	1.40491577789968e-06	8.816685268523
ZMYND11	-0.58796023516665	3.24008074804762	-5.92111822255138	2.42636505745987e-08	1.40491577789968e-06	8.81652570718729
AC027644.1	-3.06749633178062	-2.28767775916099	-5.92098477323395	2.42793427886814e-08	1.40491577789968e-06	8.81590642003116
PYCR3	0.901332752626938	2.698671933008	5.92052781532794	2.43331516091292e-08	1.40665972828378e-06	8.81378591522602
AC021106.1	-2.36534511243535	-2.1127312558653	-5.91721588807644	2.47266578614559e-08	1.42801855853522e-06	8.79841983625903
HDAC10	0.901941801069222	-2.83052647976176	5.91321748187839	2.5210052134792e-08	1.45452210506241e-06	8.7798754560239
TRRAP	-0.563617555751961	1.14685096628834	-5.90981609175634	2.56285569684135e-08	1.47723400093299e-06	8.76410577638381
AC010969.2	0.823744300381592	0.189717843667253	5.90681329704215	2.60036774910729e-08	1.49740362622286e-06	8.75018849848986
PDCD6	-0.849962732220301	-1.90723931601504	-5.90611037304864	2.60922643816345e-08	1.49956498131222e-06	8.74693120241168
AGAP6	-2.05101049182196	-4.58072842317572	-5.9060770058372	2.60964768784213e-08	1.49956498131222e-06	8.74677658694986
NCKAP1	-0.618707766524068	1.97906324876748	-5.90591521057102	2.61169124414517e-08	1.49956498131222e-06	8.74602687468585
NUP98	-0.426838913940237	2.73432689346887	-5.90461285337081	2.62819794739128e-08	1.50758609478399e-06	8.73999256808467
QTRT2	-0.538247778028995	0.570336861572279	-5.90351716973489	2.64216439880564e-08	1.5141360050899e-06	8.73491646132552
RN7SL381P	-3.50196515178773	-4.15008164189304	-5.90312170161384	2.64722320743418e-08	1.5155735409267e-06	8.7330844637167
TJP1	-0.700235933376882	2.39452580411575	-5.90284002209683	2.65083223012628e-08	1.51617908507906e-06	8.73177963325557
FARP2	-0.579238175881346	0.118221116825656	-5.90110412330288	2.67318021192225e-08	1.52749115821061e-06	8.72373919540099
TMEM184C	-0.621774005073087	2.26917933615486	-5.90053547146092	2.68054114792387e-08	1.52877020196957e-06	8.72110558201836
MAP3K3	-0.555045816521984	1.67519575610921	-5.90053373674173	2.68056363345329e-08	1.52877020196957e-06	8.72109754819198
NENF	0.734760418380755	5.56867507667181	5.89936706385883	2.69572809296418e-08	1.53594471122322e-06	8.71569476999441
TAZ	0.667680232554302	1.95194054915307	5.8980018424763	2.71358015936018e-08	1.54463532691856e-06	8.7093733238779
RIMKLBP2	-2.23761925558233	-2.73416724114916	-5.8968629303757	2.72856160959107e-08	1.551676849504e-06	8.70410042472876
AC004453.1	1.22372583643648	1.30222934408931	5.89596971833223	2.74036781195497e-08	1.5569009365301e-06	8.6999654781162
TNPO1	-0.509935200377128	2.46453651834804	-5.89501610009704	2.75302774732875e-08	1.56186579908562e-06	8.69555129898876
PDLIM5	-0.731678550470431	2.84889382769168	-5.89491576488408	2.75436309664249e-08	1.56186579908562e-06	8.69508688425516
ACTR3	-0.518067220988937	3.09456079306162	-5.89324801984056	2.77665217867769e-08	1.57300389916377e-06	8.68736818673659
DOCK5	-0.981601654951575	0.235429578084468	-5.89213163212531	2.79167122580443e-08	1.58000615177028e-06	8.68220201117182
TAOK1	-0.568834346957118	1.26631585534786	-5.88869482171744	2.83840946730519e-08	1.60493015617075e-06	8.66630150023824
OCEL1	0.886238876920391	4.15707111137001	5.8882016688148	2.84517865987506e-08	1.60684357655514e-06	8.66402036027389
STRN	-0.530377484442774	0.448559049072201	-5.8880545413337	2.84720124878013e-08	1.60684357655514e-06	8.66333982560081
TMEM223	0.590972802812918	2.90726590473474	5.88657882372037	2.86756637964516e-08	1.61680139699405e-06	8.6565144819112
DTD2	-1.69319437542918	-1.08288758377977	-5.88338243749098	2.91216807529393e-08	1.64039253280087e-06	8.641734321866
DDX21	-0.747808288875144	3.43662165391664	-5.88159229124249	2.93744387716866e-08	1.65306323189869e-06	8.63345871006313
ANKRD36	-1.26708904809873	-4.03815587944395	-5.88084280595927	2.94808994456584e-08	1.65748477895662e-06	8.62999437796065
LINC02352	1.05113257821202	-1.59569298320801	5.87999837691416	2.9601299777437e-08	1.66268094695061e-06	8.62609150045876
CDC42SE1	-0.727791323730542	3.37249501778498	-5.8774792997968	2.99633468794164e-08	1.68142758734946e-06	8.61445050650753
ILKAP	0.501918696922963	2.01932866513775	5.87479171891815	3.0354399769524e-08	1.70176501424859e-06	8.60203407453107
SPSB2	0.846885421503422	1.85320362231802	5.87439191059511	3.04129993766381e-08	1.70344327422759e-06	8.60018727458091
AP001020.2	-2.23598867311267	-7.31612966824647	-5.87284654841379	3.06405468821768e-08	1.71457229714418e-06	8.59304961366838
ETHE1	0.743864734666301	2.98251533232793	5.87224770021757	3.07291726486867e-08	1.71791396330527e-06	8.59028397375447
YWHAQ	-0.723424913881671	5.59318881487102	-5.87173833428313	3.08047534061183e-08	1.71810768670107e-06	8.58793171757191
AC037459.2	-1.59385595614161	-4.26592073357968	-5.87172384120085	3.08069065843149e-08	1.71810768670107e-06	8.58786479015638
RHOQP2	-2.70076775154538	-4.46230066652086	-5.87163995869721	3.08193715655063e-08	1.71810768670107e-06	8.58747743215139
AKT1S1	0.585627719782164	3.53712838301097	5.87060462149843	3.09736310258192e-08	1.72508900747081e-06	8.5826966544037
TUBGCP4	-0.711352561264391	-0.657567335600668	-5.87018787163679	3.10359379260872e-08	1.72694071454455e-06	8.5807724087322
AC007114.2	-2.39260557325581	-6.11121799292834	-5.8694495666209	3.11466213574573e-08	1.73147826698748e-06	8.57736365469742
GON4L	-0.589200228727509	0.955655347592231	-5.86466645530479	3.18731192100014e-08	1.77020921055398e-06	8.55528616186052
WDR24	0.717854987619603	1.94999267308887	5.86389236294152	3.19922464711314e-08	1.77516641553681e-06	8.55171416898587
ZNF708	-0.842856373665068	-0.913736486123518	-5.86325376185613	3.20908511527297e-08	1.77897668978849e-06	8.54876760040208
NPRL2	0.531848639222979	2.50289304952738	5.86151567708422	3.23607359267918e-08	1.79226603347759e-06	8.54074886555447
TSR3	0.536904861247632	4.61983545764738	5.86035951100498	3.25414933449997e-08	1.80059899908128e-06	8.53541561771215
PHF2	-0.659612415106467	1.99813376801346	-5.85988448408971	3.26160466486112e-08	1.80304539924374e-06	8.53322455888007
JMJD7-PLA2G4B	-1.31282741056306	-3.17607801349136	-5.85888067536928	3.27741411457143e-08	1.81010119504309e-06	8.52859484245906
PMVK	0.667949059936187	6.35185079268889	5.85742338350475	3.30049948276997e-08	1.82115861432285e-06	8.52187442834454
RPL13AP7	1.1252859786656	-1.38961759080671	5.85568900286749	3.32818214448657e-08	1.83472987291655e-06	8.51387748654914
FAM3A	0.681695485497001	3.55614382979031	5.8545599249885	3.346325701958e-08	1.84302221955753e-06	8.50867224839905
AL021707.3	-3.07902130708385	-5.06451359507137	-5.8522267949368	3.38412539200043e-08	1.86134742270313e-06	8.49791801001206
BORA	-1.06980240444309	-1.32614611246211	-5.85175846149573	3.39176328748942e-08	1.86134742270313e-06	8.49575959794914
HDAC11	0.854635437700351	2.01574642903758	5.85171920975957	3.39240419819159e-08	1.86134742270313e-06	8.49557870280435
AC000120.1	-2.56092029379889	-6.04490747476073	-5.85156912658332	3.39485588341067e-08	1.86134742270313e-06	8.49488703765714
PHLDB1	-1.15717005527699	-0.891291684331763	-5.85154445529046	3.39525906778096e-08	1.86134742270313e-06	8.49477333988645
AC008397.2	1.94516484467154	-7.87640595409526	5.85128570114688	3.39949052129951e-08	1.86194952266605e-06	8.49358088728139
RAI1	-0.920673162889663	0.504063272775943	-5.84964262818658	3.42648090393752e-08	1.87500442613531e-06	8.48600961494661
TOPORS	-0.565955023751193	1.97868248990904	-5.8491839383439	3.43405313557153e-08	1.87741927955483e-06	8.48389619919435
RBBP6	-0.394370852105165	1.74093497393072	-5.84892064498622	3.43840709457849e-08	1.87807186038158e-06	8.48268311807188
PAIP1P1	-1.86008023221917	-3.01540071880588	-5.84791002407699	3.455169573022e-08	1.88549460253424e-06	8.47802714774817
NKTR	-0.734270422329445	0.763501188816055	-5.84765899346869	3.45934565246022e-08	1.88604159714453e-06	8.47687071375382
COMMD7	0.621153656912563	3.67584495196204	5.84688736684146	3.47221323867598e-08	1.89132187107972e-06	8.47331621082872
CIDECP1	0.756785046128278	1.15620325449501	5.84646576191792	3.47926370193123e-08	1.89342677669109e-06	8.47137420251296
MPHOSPH9	-0.728053059135615	0.221546925266187	-5.84447774334202	3.51269874793205e-08	1.9098732707535e-06	8.46221805454337
AC066613.1	-2.00996430598053	-4.3560859700074	-5.84276939280699	3.54168175372298e-08	1.92387131241769e-06	8.45435143879882
NDUFAF3	0.609133843418933	4.65657960478474	5.84218953014534	3.55157260114993e-08	1.92517812388637e-06	8.45168159614181
UBA3	-0.405635377144603	2.30772980866366	-5.84201212403649	3.55460406314089e-08	1.92517812388637e-06	8.4508648024023
AL355916.2	-2.20716596705648	-6.57189347716301	-5.84190636327113	3.55641247789935e-08	1.92517812388637e-06	8.45037787729085
PAXX	0.820817562210707	4.1288556848233	5.84186934013283	3.55704575365951e-08	1.92517812388637e-06	8.45020742310576
LDHAL6A	-2.13341046275203	-6.60620648247699	-5.83949235258335	3.59793603124472e-08	1.94553725685878e-06	8.43926513588576
CAPZA1	-0.62056383336069	4.55407919723205	-5.83689838885059	3.64308474847016e-08	1.96815997588488e-06	8.42732703043154
TMOD2	-1.13402279928251	-1.31420815492128	-5.83668318292631	3.6468553254924e-08	1.96840755157163e-06	8.42633673744154
RNF25	0.529590721332865	3.21523483487351	5.83588140522313	3.66093680894976e-08	1.97421498861577e-06	8.42264746275644
CHMP2A	0.586277454368908	5.79848806373816	5.83479293906734	3.68013868149196e-08	1.98277063848615e-06	8.41763951048617
ARPC1A	0.67225642879486	3.27171062424427	5.83140085339765	3.74061467964735e-08	2.01352815731344e-06	8.40203633467406
ZNF561-AS1	0.677597890580899	-1.48185686778076	5.83034256599553	3.75968102186777e-08	2.02195985598675e-06	8.397169446667
RPL28P2	-3.27272608821931	-5.47246662764588	-5.82971018814035	3.77111951920369e-08	2.02351855680422e-06	8.39426149655324
PABPC4-AS1	-2.48521035745924	-5.72226846818094	-5.8296998301334	3.77130715926883e-08	2.02351855680422e-06	8.39421386746532
HACE1	-0.926491192977832	-1.32259673805292	-5.8296177470783	3.77279445527971e-08	2.02351855680422e-06	8.39383642780545
CPLANE1	-0.961795449284539	-1.73364228860846	-5.82940228684473	3.77670120219916e-08	2.02378739714238e-06	8.39284569953219
CAP1P1	-1.92305046881157	-2.74839864762052	-5.82829155400157	3.79690412465497e-08	2.031191921241e-06	8.38773867821138
TBC1D7	0.673071965230093	1.02871200149306	5.82826682521732	3.79735511551778e-08	2.031191921241e-06	8.38762498470271
AP001893.1	-3.39911276078327	-5.205550793034	-5.82715602599151	3.81766754671417e-08	2.04022058721747e-06	8.38251824983195
IFI27L1	0.995207687645591	1.79886322021368	5.82661508133394	3.82759795949313e-08	2.04368970295416e-06	8.38003154653032
MRPS34	0.589528105014197	5.52331392982703	5.82494434449419	3.8584287144432e-08	2.0583020037093e-06	8.3723520959914
CREBZF	-0.652074580862748	2.14016620733797	-5.8246990470067	3.86297572958449e-08	2.05887945006294e-06	8.37122470981922
PRRC2C	-0.705185876925853	3.06127524130488	-5.82406311492038	3.87478830947536e-08	2.06332477479563e-06	8.36830210031745
AL049840.4	-2.01844203459567	-2.77130418765235	-5.82236704901642	3.90646652674159e-08	2.07833112161748e-06	8.36050826856444
RESF1	-0.91246872436363	2.33677752459174	-5.82197826939254	3.91376363270429e-08	2.07879387100785e-06	8.35872192283662
AP002990.1	0.767577370839921	-1.15839490957632	5.82194799376355	3.91433244427245e-08	2.07879387100785e-06	8.35858281682786
RNU6-531P	-4.11936802758766	-3.68227342625423	-5.82129660511278	3.926590230199e-08	2.08344176437532e-06	8.35559001634844
SF3A1	-0.500134009329721	3.79072167311234	-5.82056536503389	3.94039548366038e-08	2.08890171639149e-06	8.35223057661921
NCOR1	-0.748234943071249	1.82649736460913	-5.81930732126693	3.96425780314365e-08	2.09967868509285e-06	8.34645150044685
ATR	-0.55461403016233	-0.695530271193572	-5.81906479616921	3.96887422748832e-08	2.10025190308948e-06	8.34533749835295
RBAK	-0.571860326663294	0.695751337556364	-5.81608788644466	4.02597029101381e-08	2.12857060928895e-06	8.33166577075165
HYOU1	-0.951557596100109	4.43467923606392	-5.81426123342289	4.06140258529692e-08	2.14434885276093e-06	8.32327876555427
KMT2C	-0.719652652879486	0.95233243043903	-5.81417771298176	4.06302994970099e-08	2.14434885276093e-06	8.3228953222969
AC009812.3	-1.92877705009093	-3.9603347895863	-5.81384238884991	4.06957005078433e-08	2.1456198406329e-06	8.32135587860783
MATR3	-1.08002855946775	-3.8244636961584	-5.81368418579705	4.07265919570888e-08	2.1456198406329e-06	8.32062960064374
PRIMPOL	-0.889911295359905	0.418784947388645	-5.81201596738269	4.10537380663498e-08	2.16093931981308e-06	8.31297186740887
AC127024.4	-2.32085521930716	-2.42956899019926	-5.81006013824592	4.14405669934338e-08	2.17937042010512e-06	8.30399556516146
ETV3	-0.589798229262954	1.39083929621653	-5.8098630832295	4.14797385647346e-08	2.17950170087222e-06	8.30309127865917
AC096586.2	-2.44046262821139	-3.04075807991434	-5.80955685315606	4.15406845226829e-08	2.18077584728752e-06	8.30168602356932
ADCK5	0.787430378609804	2.29260822243194	5.80910489107172	4.16307944720784e-08	2.18357742550062e-06	8.29961210156569
GPR89A	0.744921561065558	-0.190742123578024	5.80888538687199	4.16746272130658e-08	2.18394891657043e-06	8.29860489564244
RPL7P9	1.27033269708083	2.75726204568273	5.80795631886796	4.18606539968769e-08	2.19125559057155e-06	8.29434207251315
NSMCE1	0.71112521406607	3.55641072110533	5.80768005505068	4.19161269607222e-08	2.19125559057155e-06	8.29307457557373
LYNX1-SLURP2	2.61742783723827	-3.48685510957704	5.80758325266111	4.19355816368408e-08	2.19125559057155e-06	8.29263045523525
CEPT1	-0.895393978756145	0.74843205940914	-5.80745412229644	4.19615471430566e-08	2.19125559057155e-06	8.29203802404036
MARCHF6	-0.507655806510352	3.30632763825382	-5.8044381382912	4.25725021341019e-08	2.22120815129348e-06	8.27820336861988
COQ6	0.70938074875853	0.0442957832462605	5.80374587139236	4.27139617148539e-08	2.22663386213037e-06	8.27502846874298
CBLB	-0.606275192440686	0.246644685334222	-5.80280360332638	4.29072476417609e-08	2.2346946830855e-06	8.27070736787022
SARAF	-0.682081709274555	5.83596655788179	-5.80262586829655	4.29438021115594e-08	2.2346946830855e-06	8.26989234851491
AC010331.1	1.50470568448446	-1.75144237698634	5.7999270724465	4.35026236245632e-08	2.26179388813379e-06	8.25751861995743
RSF1	-0.477804364120135	0.467543733459215	-5.7996182925231	4.35670131566115e-08	2.26316161788283e-06	8.25610311202884
PGM5P2	-2.08400769533484	-5.142313653061	-5.79889536700473	4.37181295390575e-08	2.26867822291534e-06	8.25278925543728
RN7SL81P	-3.62980176982561	-4.90305350723498	-5.79874530317556	4.37495623783967e-08	2.26867822291534e-06	8.25210140085719
AC008115.3	-1.6076456627536	-1.94491559771358	-5.79725957535889	4.40619651353054e-08	2.28288613957785e-06	8.24529177534049
TSSK4	-1.36819266249456	-2.8640270833307	-5.79238133510948	4.51031596083089e-08	2.33479570212802e-06	8.22294038586173
SETDB1	-0.64090484876975	1.54332033522639	-5.79077638347689	4.54509569612177e-08	2.34963655577385e-06	8.21558919265764
DHRS12	1.06238801319813	0.278441984355365	5.79069377710246	4.5468928923552e-08	2.34963655577385e-06	8.21521086197906
AL031670.1	-2.23510186622	-3.16865691831352	-5.78636177135942	4.64212280638566e-08	2.39676309309366e-06	8.19537514811504
CDV3	-0.510380482299237	4.93665013449666	-5.78190815296863	4.74206308381204e-08	2.44623769862585e-06	8.17499186193846
AC246787.1	1.17796001914735	1.17395194536585	5.78168640770105	4.74709381983377e-08	2.44670897165014e-06	8.17397722590433
YWHAG	-0.596983545622051	5.41910724752751	-5.78140188001607	4.75355656137201e-08	2.44791686111486e-06	8.17267535162826
ZRANB1	-1.13837345142886	0.830721616185058	-5.78087210489033	4.76561281376257e-08	2.45177823861435e-06	8.17025143470958
AP002360.1	1.00954235080659	1.23409686950468	5.78071006951483	4.7693062813842e-08	2.45177823861435e-06	8.16951008961837
ZFP91	-0.49448682025893	3.04666318833277	-5.77951180315578	4.79670701223604e-08	2.46373299581808e-06	8.1640281621995
BRD2	-0.544927923205687	4.1659026199603	-5.77817170091161	4.82753383476397e-08	2.47742532986631e-06	8.15789816023706
GUCY1A1	-1.37313223648304	-0.86688940093696	-5.77759404161309	4.84088171974794e-08	2.48213182018516e-06	8.15525604844528
PLEKHJ1	0.767894829308689	3.15671575915858	5.77741036126873	4.84513356557706e-08	2.48217027932369e-06	8.15441596016091
GMPSP1	1.63763981301306	-2.24958552870222	5.77654181398581	4.86528837021672e-08	2.49034876810395e-06	8.15044375232101
ETS1	-1.01727771519927	2.41659829849389	-5.77384097394467	4.92848818983187e-08	2.52052726038846e-06	8.13809404179528
FUBP1	-0.661732936600697	2.56702802758367	-5.77340235420736	4.93882755784556e-08	2.52364320963102e-06	8.13608876111065
UROS	0.72233163357304	2.00948475524567	5.77264388052554	4.95675685741119e-08	2.53062877805305e-06	8.13262138890175
AC092338.1	-3.22198249415404	-6.6898584426355	-5.77161639548563	4.98114696809583e-08	2.5408980332449e-06	8.12792466440938
AL136295.6	0.880470382938206	-0.900984796115832	5.77097718922899	4.99637952892297e-08	2.5464823864949e-06	8.12500304991707
CAMTA1	0.622891549695227	1.31233727207093	5.7666220043009	5.10138711934457e-08	2.59777319915415e-06	8.10510202292641
DENND2B	-0.981445901913332	0.692800827957378	-5.76547518430659	5.12939574317773e-08	2.60979966463889e-06	8.09986312960682
RNU6-190P	-3.99674577546396	-6.63073033265457	-5.76519088438009	5.13636243072104e-08	2.61110872686449e-06	8.09856449007915
MEIS3P2	-2.63972087917593	-6.2947708405552	-5.76394733089639	5.16694445980191e-08	2.62441032831323e-06	8.09288457676435
TBC1D12	-0.580769791546503	0.120608841980876	-5.76332667770081	5.18227450653704e-08	2.62994899316804e-06	8.09005002776677
MCPH1	-0.579881531223481	-0.353039996635604	-5.76305695761261	5.18895043638228e-08	2.63109008176527e-06	8.08881826216018
NT5C1B	-2.07718535898911	-6.6346640794241	-5.76214338634079	5.21162519538404e-08	2.64033461624968e-06	8.08464639593317
DHRS4	1.00076960015489	2.78974066432496	5.76001746208886	5.26476688107359e-08	2.66498553187019e-06	8.07493980440704
CCAR1	-0.496301043325126	2.79745533739488	-5.75492986976179	5.39410593431401e-08	2.727880308716e-06	8.05171952583607
KLHL9	-0.76823970308273	1.90461529735441	-5.75477085671287	5.39819819787304e-08	2.727880308716e-06	8.05099397373613
AL606537.1	-2.77604018030476	-5.9978516004668	-5.75384339739091	5.42212740027551e-08	2.7376445625843e-06	8.04676236026603
SNORA80E	-3.72692138725086	-6.85716074977731	-5.75278362114253	5.44959770463074e-08	2.74917863152029e-06	8.04192754284172
CLPP	0.533939312846603	3.74609336102075	5.7524626936975	5.4579432784562e-08	2.75105339447681e-06	8.04046354200237
PVRIG	-2.24038770651646	-7.17117329034752	-5.75134296547619	5.48715946719413e-08	2.76343581065208e-06	8.03535597247101
ZNF137P	-2.19826837283334	-2.65010457749063	-5.75067788546386	5.5045853408837e-08	2.76986446276626e-06	8.03232253596625
ADAM10	-0.624250923948745	2.18124668187102	-5.74861297528368	5.55903454770117e-08	2.79341623445781e-06	8.02290580913489
ZNF609	-0.59187118083732	1.17000111851962	-5.74854668587468	5.56079123187035e-08	2.79341623445781e-06	8.02260353960227
RAB14	-0.529078771263966	4.47469563583756	-5.74779474651615	5.58075590014829e-08	2.80107754120027e-06	8.01917495880904
CYB561D2	0.645214184242377	3.19832979528979	5.74736284826272	5.59225491670161e-08	2.8044804467074e-06	8.01720577606994
CD46	-0.778368186937476	4.59905386995834	-5.74560843861678	5.63920404619213e-08	2.82385050096257e-06	8.0092076968283
MVD	1.01664041194649	3.41670640621531	5.74556455877278	5.64038323429177e-08	2.82385050096257e-06	8.00900767438194
COPB2	-0.414918586349006	2.77088102361935	-5.74536132253822	5.64584797574109e-08	2.82420713513776e-06	8.00808125174329
CNBP	-0.4348575272569	6.06564436926748	-5.74467914043637	5.66422885596005e-08	2.83101874031235e-06	8.00497176916199
TRPT1	0.672931214043829	3.01104288044674	5.74424779925217	5.67588125264245e-08	2.83243827729875e-06	8.00300577007911
AP002907.1	-1.97339143649727	-3.7553021299977	-5.74422116513001	5.67660152500179e-08	2.83243827729875e-06	8.00288437800984
BX679664.3	1.01149393821619	0.142422977658791	5.74285784683115	5.71358986209998e-08	2.84850255650181e-06	7.99667114778615
KMT2E-AS1	0.967719481562206	2.27199036610662	5.74237841010736	5.72665353662777e-08	2.85262229439379e-06	7.99448635937985
AC073349.2	-2.56368020689691	-4.80720452953957	-5.7416012596367	5.74789147823744e-08	2.86080357518607e-06	7.99094512652197
MZT2A	0.854678538507545	2.89206372090192	5.73642013553221	5.89146582495315e-08	2.92980869940996e-06	7.96734376206049
WASHC1	0.809650462751056	0.914865277398789	5.73584686937425	5.90756583188958e-08	2.93535881849249e-06	7.96473317779916
SOS1	-0.561754632817437	1.88810321889214	-5.73496793212723	5.93233423848646e-08	2.94520323133279e-06	7.96073091117434
CTBP2P8	-2.59176426130468	-7.53027841877509	-5.7337026137577	5.96816953923885e-08	2.96052096167235e-06	7.95496989849435
AC087163.1	-2.49749599677555	-5.02340029936023	-5.73115806900866	6.04087708411152e-08	2.9936004955963e-06	7.94338687947671
SCAF8	-0.529096182075567	1.56875174705367	-5.73101711066037	6.04493007339352e-08	2.9936004955963e-06	7.94274531415361
RNF181	0.553762197960781	5.79282727616743	5.73004846873132	6.07285365213918e-08	3.00492484584242e-06	7.93833684422078
AC116158.3	-1.71613698881016	-7.11317680097461	-5.72962093155552	6.08521865184438e-08	3.00607221999088e-06	7.9363911864188
ENTPD3-AS1	0.945124093974753	-0.401193690156022	5.72961849075735	6.08528931403071e-08	3.00607221999088e-06	7.93638007896347
DNAJC13	-0.526807624948406	1.91508013643041	-5.7286577691777	6.11316512936999e-08	3.01733441979294e-06	7.93200830056724
MLLT10	-0.59790396951333	1.31838209550722	-5.72760535811206	6.14384490146641e-08	3.02996075485016e-06	7.92721979749165
COG2	-0.897941383632159	0.354881476903395	-5.72677659135682	6.16811110354159e-08	3.03940579228993e-06	7.923449258181
PSMA1	0.699950613660511	2.04910750366658	5.72542835701409	6.20778795824168e-08	3.05448356676197e-06	7.91731606691201
PRPF4B	-0.536584543429243	2.44530416536859	-5.72538766232238	6.20898943013859e-08	3.05448356676197e-06	7.91713095815734
MAPKBP1	-0.576888813299283	-0.627951653327209	-5.72380064326096	6.25602268383932e-08	3.0750757653641e-06	7.90991267505394
ZMIZ1	-0.814756163660136	2.22808898320656	-5.72236888018786	6.29875400172108e-08	3.09352110793619e-06	7.90340158826704
ZNF567	-0.650400352797457	-0.684032788227343	-5.72217083051239	6.30468730116407e-08	3.09387821838379e-06	7.90250101519616
NAA35	-0.534029740748426	0.960044379049687	-5.72113673725274	6.33575634290855e-08	3.10655934150187e-06	7.89779908512401
EBP	1.07807813126615	5.2876775441076	5.72068261469658	6.3494476617307e-08	3.10928639700109e-06	7.89573439315912
ARL13B	-0.780369209872453	0.233452011692821	-5.72060527257902	6.35178233119512e-08	3.10928639700109e-06	7.8953827630838
BX537318.1	0.828559681985678	0.361754612369546	5.72018696580244	6.36442402607566e-08	3.11291050697612e-06	7.89348101301677
AC108463.3	-2.78871864029624	-5.76399688582133	-5.71992794418117	6.37226429558077e-08	3.11418215701874e-06	7.89230346410196
FAM3C2P	-1.4682992129963	0.520611069222607	-5.7169139789995	6.46419159179061e-08	3.15651202732408e-06	7.87860393143678
ZEB1	-0.687867467895455	1.09619802216655	-5.71603681626239	6.49118856274471e-08	3.16709246895099e-06	7.87461774152534
ZBTB39	-0.695809940377828	-0.0507433467711816	-5.7149847339925	6.52371479787653e-08	3.18035110166865e-06	7.86983713489666
PUS1	0.711620541227109	2.08310099604824	5.71061821010487	6.66042473816424e-08	3.24433656487612e-06	7.85000159342968
AC108673.3	1.06850381100246	0.97425875604979	5.71023350699216	6.67260286744744e-08	3.24760663885175e-06	7.84825446771589
ISCA2	0.553635259443742	1.90993012156358	5.70847770761144	6.72846171895016e-08	3.27211370353561e-06	7.8402814292376
AC026403.1	1.38670140133765	2.59667603574517	5.70678467644603	6.78275717524271e-08	3.29582101924079e-06	7.83259483157929
SSH1	-0.480612313888491	1.11154789661208	-5.70488785587733	6.84409780619584e-08	3.32291013340523e-06	7.82398464901
PPP2R2A	-0.569876779705841	1.19210378470447	-5.70461850984486	6.85285202020604e-08	3.32444438371253e-06	7.82276215558237
RBM12	-0.436141422827559	2.39711987635775	-5.70367654099913	6.88355395069704e-08	3.33661468701528e-06	7.818487073766
NUP160	-0.5346546091775	1.87146182337982	-5.70032989911984	6.99372539086332e-08	3.38717079864657e-06	7.80330197089302
COPA	-0.66974243655009	5.0821760960163	-5.70016336881631	6.99925242858968e-08	3.38717079864657e-06	7.80254649553923
RPS15AP10	-2.83775171062009	-3.73006727231313	-5.69828124554599	7.06201701385009e-08	3.41476391441879e-06	7.79400905769503
AC005546.1	-3.26361993500777	-6.42223725287012	-5.69646140634963	7.12322843171544e-08	3.44156175619149e-06	7.78575577797011
LPCAT3	-1.3725173035151	1.39026655829817	-5.69364391789847	7.21902244579841e-08	3.48501094140099e-06	7.77298115896238
DBR1	-0.502640005121485	1.6198359998129	-5.69330819771483	7.23052061989168e-08	3.4864785579866e-06	7.77145924549406
HSD3BP5	-2.42385458783665	-4.22840033430581	-5.69321265426664	7.23379619027964e-08	3.4864785579866e-06	7.77102613032936
CSDE1	-0.574434716779081	5.909463005156	-5.69175494339339	7.28395226519455e-08	3.50606564441588e-06	7.76441862164944
ACTG1P20	-2.42615789787231	-3.0695321756825	-5.69168882355651	7.28623533217833e-08	3.50606564441588e-06	7.76411893826185
TEDC1	1.11665573670695	-0.292920417835153	5.69033447033878	7.3331545530809e-08	3.52578782868882e-06	7.75798089732432
DMXL1	-0.627162300278801	0.628551414171911	-5.68881125169952	7.38627728327006e-08	3.54845836792959e-06	7.75107860915083
AC091132.2	-2.55036023397839	-7.15332448395774	-5.68737727093242	7.43663200811182e-08	3.56976357306996e-06	7.74458172258662
AC137695.3	1.33553390004158	-2.34291929663234	5.68625661964368	7.47621786486456e-08	3.58473816644164e-06	7.73950512292748
AL121944.1	2.09314567292126	-2.94156153126813	5.68614520827971	7.4801646123902e-08	3.58473816644164e-06	7.7390004579233
ZNF281	-0.753202737704861	2.82446506169248	-5.68598273131907	7.48592401526928e-08	3.58473816644164e-06	7.73826448963974
GPATCH2L	-0.549767965903793	-0.731820377287149	-5.68410272540032	7.55288208581868e-08	3.61388988497542e-06	7.7297496025368
UBE2CP2	-2.97053379185769	-5.40141017913848	-5.68380003441651	7.56371735080832e-08	3.61616275950512e-06	7.72837882101425
EPC2	-0.552680471946337	1.19424775609466	-5.68285198974813	7.59775255361778e-08	3.62951479906627e-06	7.72408574707986
CHMP5	-0.516845807247237	4.26641965306925	-5.67834383001702	7.76165984204575e-08	3.70483662195384e-06	7.70367723023349
AC022730.1	2.37848212505159	-8.44757892334227	5.67534493123539	7.87260546851694e-08	3.7547778906706e-06	7.69010664868753
TIAF1	-0.966059745633305	-1.67793554841988	-5.67366611529949	7.93539024295026e-08	3.78168753783324e-06	7.68251160527909
AL590326.1	2.05005550960308	-1.0808133968462	5.6729658337402	7.96172417358426e-08	3.79119697486852e-06	7.67934390448784
NCBP1	-0.429863535183789	2.2864303279905	-5.67186145471426	8.00342802235694e-08	3.80800413998884e-06	7.67434876829351
HSPA8	-0.876941639491202	7.24617781464427	-5.67146966915851	8.01827405348589e-08	3.81201577741205e-06	7.67257685468702
AC073842.2	-2.76306363641154	-2.89747751695378	-5.67121336267982	8.02800092327932e-08	3.81358921556931e-06	7.67141770768557
ZNF23	-1.40127686375467	-5.03424829835922	-5.67002661535237	8.07318891934893e-08	3.83199199608745e-06	7.666051056559
NTHL1	0.888935278695152	3.36463565705678	5.66916313601911	8.10622416508645e-08	3.84460162377169e-06	7.66214670451355
SRP54-AS1	0.82924084342036	-1.1623049686626	5.6658834034686	8.23291119085018e-08	3.89665067456336e-06	7.64732021848671
AL158211.5	-2.18463382748721	-5.37508175648266	-5.66584536523688	8.23439181203104e-08	3.89665067456336e-06	7.64714829222185
TRAPPC12-AS1	-1.80318996323405	-1.74868787048478	-5.66581332672994	8.23563909881296e-08	3.89665067456336e-06	7.64700348422975
LRCH4	-0.921349289445588	-0.454038397728663	-5.66548199324366	8.2485490480101e-08	3.89965413107475e-06	7.64550594896523
CTBP1-AS	-1.52064738937775	-2.88380470915374	-5.6638569013076	8.31215587899282e-08	3.92660164881483e-06	7.63816176239503
AIDAP2	-1.88970831361623	-7.27129077173669	-5.66275580197513	8.35552598604594e-08	3.94395427142774e-06	7.63318636018816
MRPL22	0.562041519916811	2.24862976688285	5.66198317069504	8.38609054596645e-08	3.95523970535832e-06	7.62969552032097
PP2D1	-1.52223538969996	-4.32186157324269	-5.66112760747846	8.42006350100887e-08	3.96811351050321e-06	7.62583032494593
CHCHD10	1.02862774836462	6.40971760544516	5.66017187075467	8.45817347077821e-08	3.98291501464292e-06	7.62151299731925
S100A13	1.24524087356117	1.39620800999151	5.65996203681305	8.46656316625759e-08	3.98370902043697e-06	7.62056517912064
PPP1R16A	0.992704412574851	3.81024878270912	5.6583446081312	8.53150601607174e-08	4.0110902532998e-06	7.61325999054386
MTMR6	-0.584035101832874	1.71871939156343	-5.65817469655372	8.5383565229097e-08	4.0111376528613e-06	7.6124926517087
KRT18P10	1.41561019243801	-2.70863374190042	5.6577242338179	8.55654437814039e-08	4.01650681484794e-06	7.61045838231203
TMEM258	0.605885425792676	3.67767096614049	5.65662608129655	8.60104235742351e-08	4.03420792560858e-06	7.60549959160755
HSCB	0.681095280148721	2.84507443114694	5.65563504372972	8.64139432842103e-08	4.04993801857316e-06	7.60102499382329
AC009087.1	-2.92103641137016	-4.24791001239931	-5.65478907985009	8.67598588510486e-08	4.05836572857321e-06	7.59720579380359
PROSER3	-0.757646647032948	-0.919496080157989	-5.65469731273076	8.67974639056119e-08	4.05836572857321e-06	7.59679152181123
AC073957.3	-1.59455404858709	-2.12888402789439	-5.65462743125633	8.68261111865934e-08	4.05836572857321e-06	7.5964760527874
TBC1D23	-0.528348033623566	2.29592162102285	-5.65452789135112	8.68669326525842e-08	4.05836572857321e-06	7.59602669953442
SPIN1	-0.718598310465928	3.04658902478648	-5.65397734667358	8.70930513299027e-08	4.06573351247614e-06	7.59354146199752
SEPTIN2	-0.74523504081314	4.28439560998556	-5.65322636525932	8.74024220534486e-08	4.07697310468626e-06	7.5901516639447
TRAPPC11	-0.576525654374983	1.85052361635756	-5.65120500414107	8.82404855848773e-08	4.11283712694314e-06	7.58102896952442
DNAJB2	0.571454905556079	3.85807238099785	5.64784742260486	8.9649963136076e-08	4.17158037498667e-06	7.56588015066978
HERC2P10	-1.96051819414576	-7.34564865237493	-5.64778777864419	8.96751991617357e-08	4.17158037498667e-06	7.56561109761257
AL138762.1	1.06884200258127	-2.84640179900745	5.64756521046861	8.97694316306881e-08	4.17158037498667e-06	7.56460711116467
CFDP1	0.584727600612451	3.25527865573425	5.6475364803894	8.97816026319342e-08	4.17158037498667e-06	7.56447751395011
DLEU2L	-2.02598697446387	-7.41242564220824	-5.64497934197742	9.08713831606898e-08	4.21891694303931e-06	7.55294425799538
POP5	0.606401738061837	3.34532712520628	5.64430950050743	9.11589837253575e-08	4.22896559394756e-06	7.54992365685229
MORC3	-0.634560278072713	1.45610528471233	-5.6441387411242	9.12324426839389e-08	4.22907205255728e-06	7.54915366516953
RN7SL333P	-3.34719589723072	-3.75962012977496	-5.64067608534075	9.27346013537221e-08	4.29535397868094e-06	7.53354288010268
C14orf93	0.529593893932436	0.656744330586952	5.63978314989632	9.31258807812486e-08	4.31011815980316e-06	7.5295181914373
SRPRA	-0.568866652546674	5.53964392268175	-5.63703238070293	9.43414344667427e-08	4.36003277321244e-06	7.51712223669104
PIAS3	-0.978543223781144	1.07093466754847	-5.63701067258825	9.4351088669312e-08	4.36003277321244e-06	7.51702442693721
Z95152.1	-2.93534507417065	-5.69629809653139	-5.63678323891767	9.44522928890133e-08	4.36131811151157e-06	7.51599969822042
AC090589.3	-1.57909727065351	-1.15340604588551	-5.63653140848885	9.45644771914463e-08	4.36310806370814e-06	7.51486507680246
AL513548.4	-2.7767716886197	-6.55664753829276	-5.63601946880725	9.47929358947009e-08	4.37025585835096e-06	7.51255863002092
MESP1	1.28154072206636	-0.0968829687995445	5.63445263896575	9.54955120294633e-08	4.39923394835265e-06	7.50550037857796
MICAL3	-1.02583963748979	-0.445590034427048	-5.63212116477554	9.65504008052969e-08	4.44438471623267e-06	7.49499979822082
TMEM191A	1.51082997273555	-0.636035983933466	5.63064595550382	9.72237483727055e-08	4.47191617224827e-06	7.48835707984555
RNF38	-0.635070332159201	1.78532877580462	-5.62936298113644	9.78130859392023e-08	4.49554389644932e-06	7.48258084840054
LRCH1	-0.706243633995705	0.626233156763444	-5.62917869873374	9.78980231158936e-08	4.49597049436492e-06	7.48175123537317
RPS6KA3	-0.899300934846437	3.26972106837534	-5.62419947961474	1.00220498371776e-07	4.59907610559039e-06	7.45934184741499
TIMM10	0.546653791402848	5.18959648116314	5.62342488741411	1.00586606565453e-07	4.6123150218867e-06	7.45585683144316
SMAP1	-0.971482463541374	-0.349569045017546	-5.62172507270824	1.01394610270514e-07	4.6457806511533e-06	7.44821012840448
RDX	-0.743470487173037	3.24400028666746	-5.62130116555286	1.01597100981079e-07	4.65147220339181e-06	7.446303382932
AC073046.3	-2.7884915983938	-5.20523371273578	-5.62033168831719	1.02061686240864e-07	4.66914536430781e-06	7.44194298285659
MFN1	-0.43983631100532	1.94541210260486	-5.61949447135964	1.02464562792701e-07	4.68397044083216e-06	7.43817782135504
ACTN4	-0.695363027200386	5.68153621458651	-5.61931977780023	1.0254882293776e-07	4.684218985951e-06	7.43739222705315
AC034102.6	-2.32606251384687	-4.9852677631952	-5.61837036167424	1.03007942628429e-07	4.701576809969e-06	7.43312298097825
MBNL1	-0.553004162625719	2.8210218582517	-5.61746745686554	1.0344643567308e-07	4.71440765199336e-06	7.4290632963272
MRPL43	0.521706949878654	3.62676443815271	5.61746482050583	1.03447718683416e-07	4.71440765199336e-06	7.4290514431886
ISY1	0.660505881171661	1.34833846048781	5.61649253158024	1.03921955785005e-07	4.7323908555061e-06	7.42468024260929
POLR2F	0.739055506910413	2.76738355674929	5.61615947625959	1.04084893168637e-07	4.73618142904486e-06	7.42318300554434
NFKBIL1	0.640194152844973	3.5474315107673	5.61509646033953	1.04606615660695e-07	4.7562795324163e-06	7.41840462666159
NRP1	-0.97769792781002	2.7991820596819	-5.61398569699679	1.05154505616023e-07	4.77753578382522e-06	7.41341221531363
TTF2	-0.852952648902298	-0.614229380984939	-5.61223735800423	1.06022575011055e-07	4.8120910428732e-06	7.40555540889261
RPL7AP50	1.2595566801802	-0.398951201523213	5.61212816333715	1.06077023342317e-07	4.8120910428732e-06	7.40506475259934
ATP5F1EP2	1.3028050041135	0.556074491190622	5.61142928627657	1.06426156606043e-07	4.82424653594762e-06	7.40192455207161
NOP58	-0.635311359454375	3.45795010051426	-5.61067585232993	1.06803803713854e-07	4.83767503300548e-06	7.39853948717308
XPO7	-0.677950522114354	2.34046439963136	-5.61049436441833	1.06894967463745e-07	4.83811670332671e-06	7.39772413144961
CMC2	0.717587540969766	0.126142510972931	5.60932070413053	1.07486352971591e-07	4.86118074432475e-06	7.39245171917203
WDR11	-0.557414856471192	1.70758827960714	-5.60875272710564	1.07773694063884e-07	4.86697807371472e-06	7.38990045175324
HCFC1R1	0.781612005894051	4.09700166351524	5.60874356466369	1.07778335521035e-07	4.86697807371472e-06	7.38985929675224
AC010255.2	3.06387109186442	-5.5761108245906	5.6083814768979	1.07961916501079e-07	4.86922891167466e-06	7.38823293807305
BIRC2	-0.482089008154268	3.25353581401325	-5.60832209536496	1.07992052528097e-07	4.86922891167466e-06	7.38796622532072
ATP7A	-0.758322964127382	-0.945908776883106	-5.60662431381732	1.08857163396193e-07	4.90451451792688e-06	7.38034136223872
RASA2	-0.575312405906285	0.494609231222892	-5.60636391808193	1.08990447252931e-07	4.90679947643936e-06	7.37917203211198
AIP	0.493490991682257	4.78606682361783	5.60482082551233	1.09783563217925e-07	4.93876442948648e-06	7.37224332862122
PRKAA1	-0.599902939826228	3.10534938143771	-5.60414771232779	1.10131294661562e-07	4.94973882169778e-06	7.36922132557128
HIPK3	-0.574109791255145	2.65921762568027	-5.6040263704161	1.10194094622077e-07	4.94973882169778e-06	7.36867657391517
IPO8	-0.417324831941174	2.55616258911353	-5.60068053672013	1.1193958214142e-07	5.02434557999859e-06	7.35365868824933
LENG8	-0.813154279832415	3.28545674742555	-5.59671395315935	1.1404396676902e-07	5.11271680371885e-06	7.33586175209714
NIPA1	-0.869205545006498	0.932578265850706	-5.5966457061765	1.1408051023493e-07	5.11271680371885e-06	7.33555561568047
RARA-AS1	0.918997608191135	-0.361541887333885	5.59625030664502	1.14292456020725e-07	5.11835552670959e-06	7.33378201222743
DGKH	-0.813751828773269	-1.76755820788075	-5.59527405293897	1.14817407576528e-07	5.13799253015839e-06	7.3294032633317
NCR3LG1	-2.17931043352837	-3.79222210935555	-5.59440617884919	1.15286060889948e-07	5.15508257374486e-06	7.32551102300049
AFDN	-0.762834180643595	2.58529117342958	-5.59372957294439	1.15652726579127e-07	5.16758991159231e-06	7.32247684191889
RPL3P4	1.05827743775609	4.29040786156361	5.59302452749553	1.16036017750928e-07	5.18068597778813e-06	7.31931536855352
KLHL20	-0.742090286744099	1.69628757585684	-5.59287002679177	1.16120176391435e-07	5.18068597778813e-06	7.31862260958605
ZNF106	-0.614656275768684	1.32064108183135	-5.59207366015596	1.16554916018341e-07	5.19618079086417e-06	7.31505200444587
ZNF366	-1.906474651657	-3.46232255649068	-5.58896853501579	1.18265272242345e-07	5.26847851090391e-06	7.30113282067875
FYTTD1P1	-3.24910176669788	-1.64016907128151	-5.58819445639899	1.18695456053412e-07	5.28368154822928e-06	7.29766364649941
AC005519.1	-1.90654903112652	-3.23198203434434	-5.5879853493762	1.18811926791479e-07	5.28490746514763e-06	7.29672654655405
HNRNPCP2	-0.707898800508837	2.840657752363	-5.58622053890079	1.19799373398636e-07	5.3248446992975e-06	7.2888185278432
SIVA1	0.748316055738096	3.40301605799907	5.58325602525425	1.21476172570034e-07	5.39533969156907e-06	7.27553820086536
ATP6V1A	-0.458454012538669	3.81425896762937	-5.58218016333348	1.22090364523663e-07	5.4138329882092e-06	7.27071967571776
C19orf53	0.698142225752044	5.92970516374318	5.58198290980878	1.22203302327367e-07	5.4138329882092e-06	7.26983628758842
HELLPAR	1.22333344595949	-7.81300988495813	5.5818586706009	1.22274488109991e-07	5.4138329882092e-06	7.26927989968439
DCK	-0.799227214923236	1.73701738077553	-5.58183143251097	1.22290100235068e-07	5.4138329882092e-06	7.26915791874062
ARF4	-0.640599141912925	5.92164675437583	-5.58173035473	1.22348052285408e-07	5.4138329882092e-06	7.26870526310356
AC233300.1	-2.80408811704251	-5.78089982452122	-5.58023566875498	1.23208158926258e-07	5.44783575930856e-06	7.26201222090064
RPL10AP6	1.08225777353397	0.842054053804539	5.57845353635731	1.24241405381434e-07	5.48943791643308e-06	7.25403348276522
B3GNT2	-0.663522731279181	2.55158511120711	-5.57823466672529	1.24368884636239e-07	5.49093349954368e-06	7.25305369666764
RN7SL481P	-3.36996973547609	-5.93881466190743	-5.57807827812919	1.24460050547484e-07	5.49093349954368e-06	7.25235362620873
AC006511.3	1.01906292408825	-1.74119646592317	5.57723785279146	1.24951092521225e-07	5.50850784514749e-06	7.24859168808607
CCNT2	-0.550335404441493	1.3445872423792	-5.57584411902285	1.25769599800899e-07	5.54048184386068e-06	7.24235379155339
AFF1	-0.758201313125055	1.9944001717674	-5.57565239617808	1.25882603613874e-07	5.54135221108271e-06	7.24149577877045
LMAN1	-0.717718500023874	4.8713547930692	-5.57519903318754	1.26150216518877e-07	5.54902214438736e-06	7.239466927039
CUL5	-0.440946323238986	1.8276865387453	-5.57310678614752	1.27392462167819e-07	5.59952059855547e-06	7.23010521155811
PPIL4	-0.546564536539018	2.11364572532141	-5.57182789380211	1.28157671106899e-07	5.62899181143361e-06	7.22438391284116
ZC3H7A	-0.453716951600995	2.01017723657849	-5.57158576598968	1.28303050402451e-07	5.63039742484395e-06	7.2233008132988
IFNA20P	-2.80120727704944	-4.43309545991274	-5.57145910842328	1.28379162849606e-07	5.63039742484395e-06	7.22273425334394
SUSD6	-0.732557891133958	2.24217697595619	-5.5709475424408	1.2868702823137e-07	5.63973748282127e-06	7.22044601695381
AL035411.3	-2.17140137926318	-4.94804428758486	-5.56729126906969	1.30908526965824e-07	5.73286737803832e-06	7.20409530807648
STOML1	0.692654206437479	0.777870049036903	5.5670972813843	1.31027432870959e-07	5.7338492291771e-06	7.20322798989885
MFSD14A	-1.90744923777538	-3.40126836445096	-5.56680250156201	1.31208322121703e-07	5.73754007264637e-06	7.20191006656361
IFTAP	0.684749581458806	-0.511076001894622	5.56567660762373	1.31901468061971e-07	5.76360922244025e-06	7.19687673775074
ATP5PD	0.519399464879284	5.07034998263842	5.55961782650873	1.35693425019409e-07	5.92467054508559e-06	7.16980176115938
ZNRF2P1	-1.28687479173256	-0.923332022423399	-5.55947075318703	1.35786785171834e-07	5.92467054508559e-06	7.16914476107318
RPUSD2	0.499804288360885	2.02573663276199	5.55880310998181	1.36211386333001e-07	5.93883643111609e-06	7.16616242844076
AC004771.2	-2.57003406331894	-4.39293358686771	-5.55464494834605	1.38885224519336e-07	6.05097671371744e-06	7.14759314251836
AP001469.2	-2.93283768989348	-4.13239603490536	-5.55372046594255	1.39486634588756e-07	6.07272691113994e-06	7.14346582090684
APPL2	-0.562100288995347	2.31996632161475	-5.55133737879492	1.41048687038194e-07	6.13562470391846e-06	7.13282858694959
TIMM50	0.610766843350393	3.01179295884553	5.55120213133477	1.41137849298409e-07	6.13562470391846e-06	7.13222497712455
ZNRF2P2	-2.70096472033198	-5.70944165523772	-5.5490829100391	1.42542169613854e-07	6.19214438131761e-06	7.12276808764935
PAXIP1-AS2	-0.999684968193869	-0.828678359509446	-5.54860960103532	1.42857673209504e-07	6.20131698014696e-06	7.12065628517201
HES6	0.959224998983373	1.69545499506669	5.54834039738779	1.43037426470728e-07	6.20458769552989e-06	7.11945520697496
C11orf42	-2.68260539429368	-5.44764920748261	-5.546993273004	1.4394025853678e-07	6.23919602047062e-06	7.11344542876976
AC016026.2	-2.81661350359838	-5.21075634885834	-5.54662877731625	1.44185496774293e-07	6.24527078484397e-06	7.11181950118
TIMM17B	0.542117743539797	3.77813261878836	5.54493150978956	1.45332834291062e-07	6.2903818961507e-06	7.10424928002123
MECOM	-1.18369581634367	-0.660028925544951	-5.54423165102133	1.45808527222053e-07	6.3061212844106e-06	7.10112816415653
ZNF322	-0.797718063773342	-0.885551732202267	-5.54408454617033	1.45908707591912e-07	6.3061212844106e-06	7.10047216134264
AC131212.2	-2.21064127556057	-3.76775351835306	-5.54348391358587	1.46318445155787e-07	6.31923418624489e-06	7.09779379947969
TM6SF1	-1.74496444745396	-3.2421963462467	-5.54309198587585	1.46586415372523e-07	6.32620980852791e-06	7.09604619970825
NOD1	-0.676354484920526	-1.02894140510621	-5.54254460871071	1.46961473166811e-07	6.33779351660673e-06	7.09360558269874
HNRNPA2B1	-0.458467251859662	5.35642682945158	-5.54206788413222	1.47288884663988e-07	6.3473071420789e-06	7.09148011081598
COG6	-0.697061739059702	0.302444730467936	-5.5418583412018	1.47433022961875e-07	6.34848987905822e-06	7.09054590194527
HEG1	-0.984067661028512	1.58220330860742	-5.54169748216055	1.47543766625411e-07	6.34848987905822e-06	7.08982875631642
MAPKAPK5-AS1	0.623557488246239	1.50270173194773	5.54156241717797	1.47636815132153e-07	6.34848987905822e-06	7.08922661645141
SRP72	-0.427457355175541	3.6340443870642	-5.54061496809159	1.48291143085626e-07	6.37201573401989e-06	7.08500300544675
AC074032.1	1.13311932525831	-1.29799257338515	5.53726183851889	1.50629734635368e-07	6.46762444674213e-06	7.07005880421656
INPP4A	-0.601187245355649	-0.0537165105830184	-5.53711375671891	1.50733839142778e-07	6.46762444674213e-06	7.06939896521096
ARPC4	0.593741978507832	4.25130324747498	5.53654607408992	1.51133583588861e-07	6.47399336022693e-06	7.06686952568123
SBDSP1	-0.792190657972731	2.77301416665558	-5.53649561614535	1.51169164612505e-07	6.47399336022693e-06	7.0666447066628
CHCHD1	0.543400580198328	4.42943413061751	5.5364390066254	1.51209093240362e-07	6.47399336022693e-06	7.06639248038524
IQGAP1	-0.97158713284953	1.74748718129269	-5.53521725051718	1.5207335622706e-07	6.50630910043591e-06	7.06094928496278
UBE2G1	-0.540988330687686	2.83705288059358	-5.53445576880949	1.5261446466276e-07	6.52476243993803e-06	7.05755709567566
SNHG11	0.885265195377943	1.42413993058972	5.53284681081098	1.53763986297597e-07	6.56736979712974e-06	7.05039059818975
VEZT	-0.548731626464475	1.97856183927113	-5.53275187704043	1.53832075615538e-07	6.56736979712974e-06	7.04996779231296
LRRC40	-0.696755518690429	2.04125518804446	-5.53196800850892	1.54395416933612e-07	6.58436249355355e-06	7.04647685647325
SPPL2B	0.623457542689404	2.10155113256058	5.53188984311312	1.54451702357744e-07	6.58436249355355e-06	7.04612876616556
CBY1	0.63635747821158	2.2160793005686	5.53156522332046	1.54685669631555e-07	6.58960952630425e-06	7.04468318503391
AC067852.3	-1.88319249895357	-3.66605496893753	-5.52971507005895	1.56025782684914e-07	6.6419370971464e-06	7.036445188952
BECN1	-0.801105403242963	1.97465339096781	-5.52918511454373	1.5641172936455e-07	6.6536004588025e-06	7.03408582678603
ITGA4	-1.1487348086868	-1.42410362079942	-5.52840208911622	1.56983685922249e-07	6.67315415114558e-06	7.03060005719207
TMEM30BP1	-2.26886323406992	-2.7243095486171	-5.52782853169655	1.57403934430474e-07	6.68623560500342e-06	7.02804696646393
ZNF48	0.58366371359843	1.20209749698186	5.52763823965381	1.57543605193657e-07	6.68738844703105e-06	7.02719995141349
GSDMD	0.59350727964925	4.81784308999291	5.52729014198747	1.57799415861507e-07	6.69346601456231e-06	7.02565057005975
EIF4EP2	-2.28042079113479	-3.63185840793838	-5.52567287079202	1.58993254167449e-07	6.73929537475679e-06	7.01845290631534
OXSR1	-0.389140707825796	2.38835306997309	-5.52406689642077	1.60187487848459e-07	6.78507615136876e-06	7.01130682887258
CEP112	-0.737123634491835	-1.1796663435737	-5.5216768356051	1.61981033331419e-07	6.85083054566166e-06	7.00067423275354
AC022137.3	-2.25495239569952	-5.75577435572729	-5.52148693601921	1.62124376225197e-07	6.85083054566166e-06	6.99982955588994
SOCS5	-0.467991799345864	0.966774451813027	-5.52144717894459	1.62154401956882e-07	6.85083054566166e-06	6.99965271800071
NORAD	-0.538960753770215	5.29032896770768	-5.52128627812109	1.62275974590316e-07	6.85083054566166e-06	6.99893704570473
ADGRA2	-1.63703400631884	0.223685272135034	-5.52123296373455	1.62316277252623e-07	6.85083054566166e-06	6.99869991103297
SNHG9	1.27068896323399	2.60915425891913	5.52062868636288	1.62773761193136e-07	6.86526352478672e-06	6.99601227343867
ZSCAN30	-0.540504747449302	-0.11687845176052	-5.51788474689195	1.64867035786229e-07	6.94861938699874e-06	6.98381041298003
TMUB1	0.572160285101372	4.83339214895244	5.51656957826248	1.65879646117509e-07	6.98634282765782e-06	6.97796342137785
FAU	0.542007997998167	6.95950732339092	5.51521120901512	1.66931899591435e-07	7.02568130100581e-06	6.97192528893557
NPIPP1	0.902355117003914	-0.0924840597402567	5.5139043416972	1.67950413440064e-07	7.06354509518945e-06	6.96611697300992
AL136295.7	0.808740650726674	0.170212727461001	5.51101964457075	1.7022016364616e-07	7.15394177157028e-06	6.95329912859563
PKD2	-1.08180297739903	1.1549709916258	-5.50929728367873	1.71589623343976e-07	7.20640038619257e-06	6.9456480162017
DCAF7	-0.514429244820982	3.40316825755279	-5.50668281886869	1.73689001011036e-07	7.28941826488901e-06	6.93403685925063
NDUFB10	0.55686397358008	6.2437954750957	5.50637722340315	1.73936022232128e-07	7.29463372843239e-06	6.93267989932767
TWF1P1	-2.38744874466991	-5.44527659630532	-5.50447367478247	1.75482460812441e-07	7.35429915282152e-06	6.92422848972312
MED1	-0.47111543993178	1.49483421029887	-5.50369134706113	1.76121910620981e-07	7.37589625262372e-06	6.92075563132357
TLCD1	1.09045062343307	2.75040091890321	5.49972548985533	1.79398668158376e-07	7.50783426242803e-06	6.90315544708585
EMC10	0.641170734736681	3.05171768802414	5.49943605392529	1.79640131191725e-07	7.51061720327227e-06	6.90187126511247
VPS28	0.669029386262609	5.22601108513441	5.49934287456469	1.7971793398713e-07	7.51061720327227e-06	6.90145785193489
PCDHGA12	-2.16487075166478	-3.76266481704656	-5.49868381224755	1.80269177972915e-07	7.52836011201435e-06	6.89853388593465
RNF40	-0.837989042510162	2.56939581893846	-5.49838655618824	1.80518345195622e-07	7.52841907327344e-06	6.89721516557657
SNTA1	0.892949154324475	3.50626378906902	5.49829283430135	1.80596974907157e-07	7.52841907327344e-06	6.89679939546191
B4GALT5	-0.814315584090597	3.37144857653959	-5.49822889132483	1.80650640255909e-07	7.52841907327344e-06	6.89651573346052
PDS5A	-0.496343461285121	2.71199673782066	-5.49661824397608	1.82007557905988e-07	7.57540491467041e-06	6.88937131292625
BCL2L12	0.716934468199951	2.88639986845901	5.49658809444384	1.82033052621693e-07	7.57540491467041e-06	6.88923758990082
SMIM1	1.74928699846026	0.976497180589825	5.4960944731813	1.8245095981406e-07	7.58748298731289e-06	6.88704828421891
AC069257.1	-2.83110931791812	-7.61902212431937	-5.49510662162996	1.83290107125028e-07	7.61704978749583e-06	6.88266734469094
THOP1	0.916859594712405	2.76575818721567	5.49430755893546	1.8397164253295e-07	7.64002990971743e-06	6.87912401291534
ANKRD39	0.617161907565037	-0.120526147455722	5.49339719153163	1.84751129695371e-07	7.66704286620588e-06	6.87508751274997
B3GAT3	0.65803640515965	4.24813588466663	5.49167088733412	1.8623812112804e-07	7.72335856544034e-06	6.86743437144113
SMARCA5-AS1	-2.52831892319056	-4.51517951349886	-5.49149208424617	1.86392803943147e-07	7.72438295671507e-06	6.86664177921213
CCDC186	-0.671593144442464	-0.184697532574272	-5.49033233671263	1.87399155335411e-07	7.75813898891334e-06	6.86150128600592
USP33	-0.499238417767414	2.29736709709415	-5.49025270349596	1.87468450167088e-07	7.75813898891334e-06	6.86114834298314
AL353763.1	-2.55877545903655	-6.15334948225312	-5.49002492849036	1.87666792525469e-07	7.76094257439879e-06	6.86013883741124
SNX11	0.439157373303063	2.26448515841486	5.48847068976266	1.89025679115131e-07	7.81170308259727e-06	6.85325111230073
AC025449.1	0.832309939514103	0.976092526637985	5.48826742505801	1.89204104852544e-07	7.81364304313562e-06	6.85235042076786
RABGGTA	0.482643390453584	2.64841733534382	5.4877771323607	1.89635161190138e-07	7.82600605836551e-06	6.85017795884012
ZNF775	0.810277967558593	-0.133080539552611	5.48753448066891	1.89848850913385e-07	7.82938769134609e-06	6.84910282698933
TOP1MT	0.791647362867532	2.55403106655942	5.48672649967437	1.90562091802767e-07	7.85335189290088e-06	6.84552307244981
TRIP12	-0.422552949131	2.9544276710273	-5.48584567204652	1.91342620543015e-07	7.88005399238375e-06	6.84162095134207
HNRNPH1	-0.579632130915479	4.05770777270863	-5.48114457532039	1.95561526080792e-07	8.04822355291083e-06	6.82080150708079
LATS1	-0.56950559444519	0.833145425863051	-5.48079882387141	1.95875376926526e-07	8.05556126270771e-06	6.81927074606757
LAGE3	0.841598917963784	4.4747523998896	5.48064072366383	1.9601905399691e-07	8.0558951050307e-06	6.81857080225074
AL359921.1	-3.03958316303139	-5.611195025595	-5.47991617723648	1.96678819899549e-07	8.0774237941745e-06	6.81536324209337
RNU6-8	1.62600679008964	0.924311091140935	5.47755552437411	1.98843495393865e-07	8.15506977067758e-06	6.80491451789745
SLFN11	-1.13516070691416	-0.0656990394361834	-5.47755509183302	1.98843894151006e-07	8.15506977067758e-06	6.80491260364503
AC027682.6	1.344926703595	0.736190989489933	5.47732563339317	1.99055540740211e-07	8.15811973763347e-06	6.80389712662466
AC067852.5	0.992206694468271	0.0175418185777651	5.47715253382311	1.99215348974101e-07	8.1590424145306e-06	6.80313108575752
CCM2	0.580584396033013	2.94839221737149	5.4765791183406	1.99745630981003e-07	8.17512645475764e-06	6.80059358250308
BTN2A1	-0.558376572435449	2.08925439946255	-5.47597276286443	2.00307875261506e-07	8.18904599533207e-06	6.79791049492168
IFNAR2	0.79880019739001	-2.13769894856045	5.47591519872595	2.00361332007553e-07	8.18904599533207e-06	6.79765578675662
AC118344.2	-1.07275264382919	-2.70904938809541	-5.47434721181203	2.01822810047754e-07	8.24310936955869e-06	6.79071845562093
FLJ20021	0.867000509004799	1.73069921938877	5.47395710845942	2.02188029556178e-07	8.25235441788118e-06	6.78899269548125
SF1	-0.341174721688546	4.58767724442891	-5.47349313385577	2.0262324891531e-07	8.26444187597126e-06	6.78694024127025
ANKRD26	-0.622573782760285	-1.38140152723154	-5.46907817184842	2.06810643179841e-07	8.42944862294128e-06	6.76741558299191
HAUS2	-0.458381599028003	1.24968217639141	-5.46833118340907	2.07527440803339e-07	8.45286718616864e-06	6.76411310193458
AC120114.1	-1.84731036355658	-3.01559985281347	-5.46771448114239	2.08121046409296e-07	8.47123933216797e-06	6.76138683969073
PSMD6-AS2	-1.73489372035647	-3.93475243481696	-5.46294873549786	2.12764580194612e-07	8.65431944368595e-06	6.74032544183332
CLIC4	-0.747812463616447	3.89827661096807	-5.46277660541922	2.12934176117006e-07	8.65529362797902e-06	6.7395649606587
PPAN	0.766198878177276	-0.40411282292283	5.46248268447708	2.13224075163455e-07	8.65991543771576e-06	6.73826643522098
NME3	0.702372124542153	4.29654848410584	5.46236594187075	2.13339327255555e-07	8.65991543771576e-06	6.73775068556889
UQCRB	0.756150921181108	3.7463265519691	5.46080677655478	2.14884431657587e-07	8.71668062806512e-06	6.7308632208459
USP16	-0.476087782155109	2.41017513440122	-5.46021854775178	2.15470190988897e-07	8.73447956336778e-06	6.728265100611
ELOF1	0.557416279481672	3.15689579717375	5.45973592358683	2.15951953573826e-07	8.74804140765628e-06	6.72613355340841
CDPF1	0.635612102538594	2.35836119202277	5.45904838781065	2.16640079483561e-07	8.76993869446157e-06	6.72309720496336
ESF1	-0.654011663161015	2.4324443312674	-5.45792287240329	2.17771186510103e-07	8.80972654917353e-06	6.71812714187819
CANX	-0.6465114464662	6.92976595507158	-5.45574048889637	2.19980872315766e-07	8.89306346878167e-06	6.7084920061926
MAP2K2	0.573357976552249	4.50458687719942	5.45476724243376	2.20973341086582e-07	8.92711267216336e-06	6.70419595235361
AC096720.1	-3.64072072063489	-6.36496943481486	-5.45427070830463	2.21481365576657e-07	8.9415578207364e-06	6.702004365109
MHENCR	0.882402247533042	1.87580240365413	5.4539166255248	2.21844338860579e-07	8.95013138185174e-06	6.70044160283436
SYNC	-2.26944323554572	-5.13015206512349	-5.45186466877246	2.23959285131574e-07	9.0293272981778e-06	6.69138645907355
COL4A1	-1.09698172435952	3.86478623032483	-5.45157237006946	2.24262154557358e-07	9.03540817551194e-06	6.69009674151338
PGAM1P7	-2.91428315090512	-6.74885343582628	-5.4511331786883	2.24717981155668e-07	9.04763920470048e-06	6.68815896813091
AK3P3	-2.58001719979726	-5.34855470840239	-5.45083276326544	2.25030296441203e-07	9.05407950346064e-06	6.68683355079523
AC122129.1	-1.95466718697589	-4.69643741139954	-5.44760719433358	2.28410461442637e-07	9.18386230862759e-06	6.67260543815848
NAIPP2	-1.64217097294615	-4.79166439401108	-5.44739310383701	2.28636559468029e-07	9.18673753854399e-06	6.67166126630754
LSM12P1	-1.17562630120757	0.217063349578127	-5.44695461824801	2.29100320581008e-07	9.19915185889699e-06	6.66972755154701
LEMD3	-0.4674358373678	1.42990495531978	-5.44646249115026	2.29621909465615e-07	9.21386982701764e-06	6.66755739665731
COPG1	-0.443729003021331	5.50712785676254	-5.4456335253006	2.30503125658102e-07	9.24298869668286e-06	6.6639021513077
ZNF518A	-0.700472711976616	0.487684574591869	-5.44452461692897	2.31687095242229e-07	9.28420027576528e-06	6.65901308063851
ZBTB38	-0.923808379469757	1.56094930569016	-5.44352473854945	2.32759745303999e-07	9.32089850686032e-06	6.65460525681776
LINC00869	1.05743673725945	-0.957912703268982	5.44333631515806	2.32962424643162e-07	9.32273266617455e-06	6.65377467646725
RUVBL2	0.553482521764231	4.3580220971251	5.44242120773974	2.33949222123427e-07	9.35592222283237e-06	6.64974109486542
YIPF5	-0.412187854395651	3.25342466219906	-5.44162821060351	2.34807643647228e-07	9.38393667721846e-06	6.64624609679785
AP001505.1	1.12773758243703	1.47735893458247	5.44112531408264	2.35353623602e-07	9.39943534260488e-06	6.6440298354173
SRSF10	-0.311530353461612	2.19004274371112	-5.44058706965265	2.35939353329941e-07	9.41649963085186e-06	6.64165794077106
ZBTB11	-0.461766927702685	1.14164640369924	-5.44033612966994	2.36212918215543e-07	9.42009186949753e-06	6.6405521686749
DDX50P1	-1.79825626444102	-5.18399312713322	-5.44021379862365	2.36346390990977e-07	9.42009186949753e-06	6.64001312624582
ZC3H13	-0.758946934736061	1.83475094656105	-5.43934245292942	2.37299230571539e-07	9.45173014421905e-06	6.63617383153417
TXNRD2	0.760070643834958	2.69357987678244	5.43759727773227	2.39218920277525e-07	9.5218102982803e-06	6.62848547783883
ECSCR	1.16593987221667	-0.774863343056338	5.43727695551303	2.39572917701131e-07	9.52951792518415e-06	6.62707447215764
AC027279.1	1.87524959518672	-5.9859688609574	5.43708616143622	2.39784012842039e-07	9.53153480345408e-06	6.62623405761262
AC021078.1	-0.687592831607412	-1.11022126700903	-5.43669234217276	2.40220310227851e-07	9.54249490368351e-06	6.62449941213708
AC000123.3	-0.78993652708952	-1.89067700713278	-5.43504546597942	2.42053236322538e-07	9.6088828823911e-06	6.61724632827445
NUDT8	0.908111084329934	2.91417421258853	5.43461575815947	2.42533731093907e-07	9.62153006523204e-06	6.61535406287576
MIER1	-0.506434935071641	1.65904082359503	-5.43281195077532	2.44560910957488e-07	9.69203768012655e-06	6.60741184186662
MGA	-0.478422675840988	0.216492006232907	-5.43274432896361	2.44637227526037e-07	9.69203768012655e-06	6.60711413363038
RPUSD1	0.557972813774384	2.62015294333223	5.43133300380028	2.46235337777464e-07	9.74885237714946e-06	6.60090124776565
TMEM208	0.591051206341009	4.8443611586333	5.42934554165741	2.48503133308679e-07	9.83208768517632e-06	6.59215386060612
RPL41P2	0.937045432955553	-0.00489636931473526	5.42823302616445	2.49781460200713e-07	9.87608971081021e-06	6.58725825601831
ANKRD36B	-1.61404906797627	-4.76103857142625	-5.42768234283679	2.50416591973986e-07	9.89461889045085e-06	6.58483522109924
AC004967.2	-1.65678353452331	-3.83472624983073	-5.42628224433482	2.52038508482258e-07	9.95208800237552e-06	6.57867542345279
ANO6	-0.676237308466196	3.72509127105654	-5.42406040657522	2.54633429307548e-07	1.00462221753301e-05	6.56890243191496
EDF1	0.582701239948559	7.75365361642829	5.42395210832353	2.54760577148811e-07	1.00462221753301e-05	6.56842613586984
ZNF503-AS2	0.882788990306055	-0.108145350360877	5.42175480478763	2.57353756538416e-07	1.01417517836926e-05	6.5587637020273
AL031848.2	1.60514719063601	-2.92368693919916	5.42091796377856	2.58348128240228e-07	1.01741909986296e-05	6.55508443175691
RSRC1	-0.659954238441197	1.2106178413432	-5.42061111563414	2.5871367798597e-07	1.01748922027906e-05	6.55373542873457
PNKP	0.540668562604575	2.51942738627822	5.42056386572494	2.5877001189305e-07	1.01748922027906e-05	6.55352770729587
CCDC167	0.686640314942627	5.28667773661493	5.42047199157221	2.58879583533065e-07	1.01748922027906e-05	6.55312381076407
AL157938.2	-1.68305941369973	-8.2950890964616	-5.41933844295366	2.60235217854924e-07	1.02214132792231e-05	6.54814087248185
AL096712.2	-2.13046229555848	-7.2023979266626	-5.41807872686973	2.61749870154389e-07	1.02686939221028e-05	6.5426041003972
MYOF	-1.35284247765328	0.483031820580327	-5.41804995581568	2.61784564120447e-07	1.02686939221028e-05	6.54247765393371
AC010894.1	1.04923127881677	0.741644382288753	5.41681920736306	2.63272890211048e-07	1.03202625637018e-05	6.5370690162562
ZNF460	-1.1639232582129	-2.91675209257285	-5.41572676600062	2.64600882228065e-07	1.03654822862012e-05	6.53226884106994
ZNF580	0.790626849363305	1.82475201249462	5.41370645998927	2.67074056309972e-07	1.04554742716289e-05	6.52339327296095
HNRNPCP7	-1.69464131161708	-2.035564433087	-5.41231688482175	2.68788200861224e-07	1.05156526745095e-05	6.51728985063192
RGS17P1	-2.73703383952577	-5.82110539701105	-5.41144353939851	2.6987102930993e-07	1.05510695123692e-05	6.51345437485446
RELCH	-0.435791763143969	0.682840161143704	-5.41107370501322	2.7033085570563e-07	1.05620984628655e-05	6.51183029077391
AC008105.2	1.61365640454577	-2.71164309676621	5.41078268962014	2.7069322170626e-07	1.05693075468712e-05	6.51055238102271
FAM21EP	1.05929790869396	-3.32492620016932	5.41020627649473	2.71412359098979e-07	1.05904282758864e-05	6.5080213599117
AC006059.1	-1.99310613886229	-4.44451296423738	-5.40966942094349	2.72083821516379e-07	1.06047955378383e-05	6.50566419098202
WDR18	0.597973797371402	3.98619759812163	5.40962658624181	2.72137466054207e-07	1.06047955378383e-05	6.50547612333636
DDX46	-0.399358455620511	2.15378968932175	-5.40667319693791	2.75861182905906e-07	1.0742858791972e-05	6.49251144040048
RRP8	0.439814857737272	1.48577672188003	5.40488905919499	2.78134725961619e-07	1.0824304099359e-05	6.48468169681271
APOE	1.20739210127461	11.2066023785369	5.40347427508231	2.79950592519112e-07	1.0887842841383e-05	6.47847405190255
PTGES3P1	-0.841593512957782	2.29017759890741	-5.40306763522269	2.80474649985825e-07	1.0901090271228e-05	6.47669003213188
MMAB	0.906193214080181	3.19489801954102	5.40253483448705	2.81162747025345e-07	1.09206918741668e-05	6.47435264689557
DYNC1I2	-0.598435253446453	2.55563624216034	-5.40102156849096	2.83126086505728e-07	1.09897674348634e-05	6.46771478892971
IREB2	-0.4852536938119	1.82023913937998	-5.40059139644029	2.83686638418414e-07	1.09976635178744e-05	6.46582808086634
LINC00630	-1.13694305412697	-4.58588581211607	-5.40058143307154	2.83699634390116e-07	1.09976635178744e-05	6.46578438328935
IMP3	0.52174768913739	2.84247821922551	5.4003694845424	2.83976232528873e-07	1.1001209628744e-05	6.46485482671029
MRPL57	0.603929425736801	4.34948704650701	5.40020735818311	2.84187989170663e-07	1.10022408028958e-05	6.46414379430708
NMB	1.15219424741685	1.52578849645505	5.39977058574785	2.84759234098504e-07	1.1017179039565e-05	6.4622283235834
NUP54	-0.486581421919239	2.23089310553483	-5.39776472346698	2.87397082869019e-07	1.11120015898876e-05	6.45343286860809
PLEKHM1P1	-0.645086977304685	-0.763262492610294	-5.39734691490665	2.87949524263569e-07	1.1126122482712e-05	6.45160109456724
ALKBH4	0.443544557389049	2.02451872633487	5.39683934581875	2.88622044888844e-07	1.11448617684271e-05	6.44937591117592
GOLIM4	-0.862792269019768	3.86621861446796	-5.39595495474494	2.89797513349095e-07	1.1182984951816e-05	6.44549906110911
AC116366.1	-1.14382669192538	-2.76901850304464	-5.39547675454308	2.90435047523634e-07	1.11964057386011e-05	6.44340297475291
AC100821.1	-1.82132030882338	-4.92276027192327	-5.39541152769974	2.90522113667575e-07	1.11964057386011e-05	6.44311707635549
TOP2B	-0.51987411502734	3.65831678386214	-5.3947045556865	2.91467430652932e-07	1.12255573567153e-05	6.44001846145492
KTN1	-0.544794026788433	3.08102444041848	-5.39289876523815	2.93895665763647e-07	1.13117472340261e-05	6.43210497777868
TSSK3	-2.0669209242087	-5.42196078087899	-5.38987612893611	2.9800444391501e-07	1.14624660767232e-05	6.41886274481255
C15orf61	0.73685639041912	-0.759913154207417	5.38792027634845	3.00692925409223e-07	1.15583948759987e-05	6.41029665887236
AC093864.1	-2.67827753625872	-6.84590567618635	-5.38684915489199	3.02175287908077e-07	1.1602909731773e-05	6.40560629512515
ERLEC1	-0.476860346217299	4.50520287468816	-5.38680144771747	3.02241477186877e-07	1.1602909731773e-05	6.40539740280457
CSGALNACT2	-0.585745813545474	2.01326046658519	-5.38647521134361	3.02694479285707e-07	1.16127984638552e-05	6.40396896460167
NCOA4	-0.659592992886776	5.93664235223917	-5.38627151995277	3.02977655051424e-07	1.16161632946716e-05	6.40307712244458
ZNF37BP	-0.749636236769295	-1.01528213394252	-5.38507039587729	3.04652746533532e-07	1.16728554276262e-05	6.3978185636505
SNX6	-0.50789640750807	2.90141193935676	-5.38342936558313	3.06955950983936e-07	1.17495645647867e-05	6.39063530234403
MIR4635	-3.61222490190038	-1.78841254731981	-5.38336245118707	3.07050225808366e-07	1.17495645647867e-05	6.39034242871606
LGR4	-0.946562411734691	3.58015652362489	-5.38273506542804	3.0793551716345e-07	1.17758584160054e-05	6.38759657546821
ZNF267	-0.563024696724948	-0.190317934302184	-5.3819378276345	3.09064078055487e-07	1.18060917232408e-05	6.38410763527156
PAGR1	0.630054466507994	0.743504716080042	5.38189597125009	3.09123440883145e-07	1.18060917232408e-05	6.38392446898131
ILVBL	0.790706929358093	3.90091815315781	5.37902225533045	3.13225808106707e-07	1.19550867683733e-05	6.37135109406138
CMPK1	-0.554462450336494	5.4925351605934	-5.37806987357057	3.14597064508004e-07	1.19997174278031e-05	6.36718509114478
AC024560.2	-2.20603153680661	-3.29689966150078	-5.37677146811294	3.16475974073972e-07	1.20590510614538e-05	6.36150624311312
VPS33A	0.594734828267486	1.05861651970718	5.37671463878109	3.16558460899389e-07	1.20590510614538e-05	6.3612577083295
HELZ	-0.559705852651432	1.23597475251366	-5.37617324410533	3.17345339026294e-07	1.20812821667621e-05	6.35889008271152
PKD1	-0.898881473568273	0.144573346650898	-5.37591146288463	3.17726503478323e-07	1.20880492459707e-05	6.35774531698134
RNF214	-0.5036877902914	0.908519169332048	-5.3754210332716	3.18441792529837e-07	1.21075114553235e-05	6.35560077168846
AC005912.1	1.13836110609866	4.08924953783779	5.37517820063805	3.18796544129015e-07	1.21132495063651e-05	6.35453896248795
JAK2	-0.789321455775323	-0.144075361505072	-5.37438957012597	3.19951308212969e-07	1.21493587176819e-05	6.35109081261595
RPL36	0.723586370487729	6.83818455163894	5.37246891854263	3.22780754353978e-07	1.22489731091915e-05	6.34269446272562
AL445187.1	-3.3987291926158	-4.44937005239726	-5.3719768200658	3.23509619652655e-07	1.22687978092523e-05	6.3405435091086
TGFBR2	-0.839132353133825	3.53201413767002	-5.37175993838992	3.23831360830484e-07	1.22731672704548e-05	6.3395955635587
AL035587.2	1.08056327872508	-0.340474570952073	5.3689081792771	3.28091066286122e-07	1.24183736244439e-05	6.32713340431974
CCER2	1.37746871797243	-1.61496011448735	5.36890570855083	3.28094780439878e-07	1.24183736244439e-05	6.32712260912248
RPUSD3	0.610114871998795	2.26899768084931	5.3687761613453	3.28289581570689e-07	1.24183736244439e-05	6.32655659072136
TBK1	-0.393263627029549	0.465591203902671	-5.36785287551347	3.29681205956915e-07	1.24630820778636e-05	6.32252282031205
RAB3GAP1	-0.373780641795012	2.37325072740803	-5.3674755724899	3.30251552060191e-07	1.24767062837133e-05	6.32087453906761
ABI1	-0.478117383556426	3.27538404067569	-5.36612518729812	3.3230074805955e-07	1.2546147747735e-05	6.31497587647272
GIHCG	1.03269292986684	-0.928722835900782	5.3655060895078	3.33244365849669e-07	1.25737859868878e-05	6.31227189528417
RNU6-312P	-3.89768939810885	-4.12677340234439	-5.36501516175887	3.33994487436993e-07	1.25940928965217e-05	6.31012785484888
GS1-124K5.4	1.03065380049235	1.18032029714707	5.36416640959635	3.35295241505042e-07	1.26236354697531e-05	6.30642137834226
RNASET2	0.960800667453512	0.16164615531577	5.36414787608544	3.35323700090889e-07	1.26236354697531e-05	6.3063404472555
ANKRD36C	-1.05257967112132	-3.98333642601102	-5.36400694080399	3.35540186226054e-07	1.26236354697531e-05	6.30572502495421
AL157392.3	-0.73493928248166	-2.31818690427713	-5.36395002935799	3.35627644710484e-07	1.26236354697531e-05	6.30547651262053
NCAPD3	-0.59957994095087	0.364188096578179	-5.36371859856268	3.35983524454611e-07	1.26290277721469e-05	6.30446595302021
TRUB1	-0.570188252363927	1.93979812772903	-5.36164186072416	3.39193522166873e-07	1.27416267015239e-05	6.29539898543242
VPS52	-0.767000299904003	2.70390077418762	-5.36111370971465	3.40014642256126e-07	1.27644031240397e-05	6.29309345788863
CGGBP1	-0.439211408030702	3.08908252434007	-5.3605485675596	3.40895420819158e-07	1.27829485545479e-05	6.29062661622163
AC008434.1	-2.86514395261546	-6.27548722615688	-5.36052073403196	3.40938857067635e-07	1.27829485545479e-05	6.29050512740691
CDCA4P1	-2.47303496529271	-7.76766810838109	-5.35948105665217	3.42565223387531e-07	1.28358282031846e-05	6.28596739715956
ANKRD40	-0.458364394393153	2.30696044532788	-5.35932301121855	3.42813115613667e-07	1.28370226979038e-05	6.28527764883574
TMED2	-0.485037497102989	6.22121812764106	-5.35847128587994	3.44152052099631e-07	1.28734219832643e-05	6.28156074086232
TMEM52	1.49405251063868	0.64327130568027	5.35842915751729	3.44218411351859e-07	1.28734219832643e-05	6.28137690366302
GSK3A	0.500971117788957	2.32064287402109	5.35496610892689	3.49716201069668e-07	1.30708079754511e-05	6.26626825950845
MON2	-0.48729820367409	0.960714315187361	-5.35409616623521	3.51110693847823e-07	1.31146795746666e-05	6.26247385286188
NFKB1	-0.546190254650379	2.42685324460897	-5.35270562451756	3.53350965776996e-07	1.31900677407221e-05	6.25640959154586
TSFM	-1.35164854342219	-4.108902431218	-5.35058262602736	3.56798207483109e-07	1.33044789846279e-05	6.2471529961279
AL360091.1	-2.93942958431951	-5.23584454541406	-5.3505424820487	3.5686370675782e-07	1.33044789846279e-05	6.24697798520027
AC136475.10	-2.28895548549029	-1.79659171246889	-5.34973213157482	3.58188393111715e-07	1.33454931896238e-05	6.24344537850739
SPRED2	-0.652987020789125	2.36428236763056	-5.34890688702341	3.59542357085522e-07	1.33875461494494e-05	6.23984819942394
LPP	-0.571320464932442	1.41488534225221	-5.34864280887877	3.59976678992942e-07	1.3395325048537e-05	6.23869717853136
MPST	0.847477749288601	5.18292174160245	5.34825479460314	3.60615763881765e-07	1.34107090113903e-05	6.23700603176631
FBXL14	-0.836811905950487	0.980427816672843	-5.34785638287388	3.61273125842808e-07	1.34267530015388e-05	6.23526965077466
UBQLN1	-0.424934516888484	3.97603257317908	-5.34675970080441	3.63088647232205e-07	1.34857931494176e-05	6.230490460605
SMIM10L1	0.593577209007004	2.23651830843564	5.34595166097411	3.64432022941833e-07	1.35272341207772e-05	6.22696954019998
SEC14L1P1	-1.85719324643553	-4.19903142691514	-5.34501908979985	3.65988461500268e-07	1.35742984843294e-05	6.2229064206626
SPEN	-0.576589665704301	1.76942518601563	-5.34491845520921	3.66156805330575e-07	1.35742984843294e-05	6.22246799326231
ATP2C1	-0.512080101130776	2.64491401214632	-5.34438222654052	3.67055095299126e-07	1.35991166760232e-05	6.22013193505826
MDM1	-0.62325611463569	-0.486746609325009	-5.34371528082522	3.68175362722365e-07	1.36321229162006e-05	6.21722662543745
EIF2B4	0.488935300116236	2.42603071702836	5.34292333360876	3.69509927257046e-07	1.36730177130165e-05	6.21377709697988
AC107871.1	-1.28788693227828	-4.63467016969629	-5.34200161025805	3.71069129699332e-07	1.3722168743399e-05	6.20976271291984
RN7SL809P	-3.22623956305643	-4.93104280464166	-5.34181106064332	3.71392266242846e-07	1.37255772425458e-05	6.2089328677272
RPL10P3	1.38410170684727	-0.43021379991856	5.34100827454542	3.72756658554869e-07	1.37674393710007e-05	6.20543693828941
RMND5B	0.471744682117643	2.0502525057356	5.34073361284304	3.73224587448109e-07	1.37761599740862e-05	6.20424093463155
KIF5B	-0.56013719591649	3.88455247416024	-5.34041027054726	3.73776185696714e-07	1.37879561684659e-05	6.20283300436652
AC098484.4	-1.24708585804433	-2.98005837719921	-5.33886770372145	3.76418657474279e-07	1.3876818584196e-05	6.19611696263132
XPC	-0.979832302579749	1.6664997237129	-5.33859339200667	3.7689046786448e-07	1.38855981610555e-05	6.19492279359499
ZFAS1	1.08580703271812	-0.0301619217023187	5.3380896190842	3.77758449743591e-07	1.39066272311749e-05	6.19272980823392
SNX4	-0.495386232489994	4.00429080534144	-5.33799060629981	3.7792927420781e-07	1.39066272311749e-05	6.19229880922448
MYCBP2	-0.669923408289262	0.228430808526163	-5.33725317511085	3.79203919926124e-07	1.39448956370358e-05	6.18908896161278
ZNF217	-0.762506137668761	2.44952234126764	-5.33565453758403	3.81981572498998e-07	1.40354633336623e-05	6.18213149361727
SEC24D	-0.842603377926976	2.23111773484905	-5.33556422104094	3.82139089536165e-07	1.40354633336623e-05	6.18173846524896
SDHAF4	0.626479176522665	2.2968131572143	5.33344045880053	3.85861364246465e-07	1.41634238993667e-05	6.17249778448303
BBIP1P1	-3.17750582063117	-4.74375685847422	-5.33288719609703	3.86836848812924e-07	1.41904650706208e-05	6.1700908809465
COILP1	-1.99337863240958	-6.20892080077931	-5.33221799141544	3.88019971210831e-07	1.4216568114597e-05	6.16717980238362
FN1	-0.911879633577707	7.75833157893375	-5.33221408867414	3.88026881415456e-07	1.4216568114597e-05	6.16716282593225
MTG1	0.924127195101415	-0.387464793317349	5.33206102877543	3.88297984389474e-07	1.42177352546601e-05	6.16649704030163
AC009237.8	-3.03116636933286	-2.63857212227638	-5.33176785007293	3.88817784771818e-07	1.42256064987736e-05	6.16522179536478
CFAP298	0.681742175960324	-0.439620036805704	5.33166983583038	3.88991713539419e-07	1.42256064987736e-05	6.16479547112484
SEC62-AS1	-3.18417451913961	-6.14300046103804	-5.3314651693077	3.89355144217141e-07	1.42301403169693e-05	6.16390526692314
TRAPPC9	0.615824843254442	2.02256874454816	5.33024575484403	3.91527359519633e-07	1.43007353375373e-05	6.15860184132516
DNAJC11	-0.744015183817145	1.8834477125272	-5.3298944011562	3.92155437312881e-07	1.43148778705114e-05	6.15707389509031
IARS1	-0.620682344661157	3.19962817158149	-5.32897984630771	3.93794902115628e-07	1.43658991086712e-05	6.15309703976827
UHRF2	-0.49644372565335	0.901372614751617	-5.32848526240177	3.94684294829674e-07	1.43895114041982e-05	6.15094657321069
AC087071.2	-2.19818799627795	-3.55677201363736	-5.3279381070989	3.95670507616188e-07	1.44166224746212e-05	6.14856767572007
PREPL	-0.552812908530955	1.60709944357199	-5.32717618372908	3.97047831250667e-07	1.4457942075817e-05	6.14525528375177
ERV3-1	-1.00176529250692	-1.02659489240627	-5.32598327457105	3.99213642379045e-07	1.452790515962e-05	6.14006983928125
MTMR14	0.405802464100186	2.82621349126986	5.32556951020329	3.99967549083866e-07	1.4546433010653e-05	6.13827142763964
MFSD3	0.896433486927261	4.46914228103522	5.32430292499064	4.02283995016352e-07	1.46217314812457e-05	6.13276682637799
VPS37A	-0.670229115132993	1.54156862227232	-5.3225341109205	4.05540872117987e-07	1.47310986597528e-05	6.12508095522848
DMAP1	0.508024633287124	2.52903781689501	5.32102513097431	4.08339638782582e-07	1.48237017189569e-05	6.11852543189245
TGFBRAP1	-0.467303164313189	1.38533028551713	-5.32066970291911	4.09001601862203e-07	1.48386680060227e-05	6.1169815072875
SYNE1	-0.811546726353012	-1.18446448997474	-5.32002200148684	4.1021059876521e-07	1.48734504288103e-05	6.11416816488915
GTF2H2C	-0.773015959029047	-1.57592811150794	-5.31887937451223	4.12351925258891e-07	1.49419743063171e-05	6.10920561790004
CYSRT1	1.15481613463543	-0.700771978771544	5.31748412520753	4.14981462564998e-07	1.50280946836381e-05	6.10314684729367
RAPH1	-1.24538806288076	-1.64375616310698	-5.315830963127	4.18118243823874e-07	1.51324682556159e-05	6.09596944889052
USP28	-0.504064301140902	1.38475141644467	-5.31488120516503	4.19930801674949e-07	1.51888178643562e-05	6.09184662009997
AC027307.2	0.759653951197477	2.20384174927755	5.31390464831794	4.21802493478138e-07	1.52472364841395e-05	6.08760795984515
UTP20	-0.522601960492476	0.739952674343642	-5.31341814170564	4.22737977185971e-07	1.52675207337152e-05	6.08549650952726
COX10-AS1	-0.697823988306014	-1.88362887381947	-5.31333824205816	4.22891806268506e-07	1.52675207337152e-05	6.0851497551933
TOPBP1	-0.608797333663869	1.75687565165002	-5.31321230686197	4.23134377445082e-07	1.52675207337152e-05	6.08460321931742
PTPN13	-1.98687122788348	-3.22154134556211	-5.31239579704397	4.24710400092781e-07	1.53150879528602e-05	6.0810599198525
PRDM2	-0.507580709874963	0.406570725645231	-5.31224584137837	4.25000465240556e-07	1.53162538798366e-05	6.08040921570051
ERCC2	0.641689956358406	1.91758788807249	5.31066810523491	4.28064075935046e-07	1.54047114255861e-05	6.0735636549023
ATXN2L	-0.600102682125061	3.41480465385117	-5.31061480397911	4.28167950234625e-07	1.54047114255861e-05	6.07333241188783
UBXN1	0.458669057594415	4.81736309332232	5.31058159714474	4.28232676646445e-07	1.54047114255861e-05	6.07318834759545
AC018797.3	-2.60112073861417	-5.11114896063397	-5.30996492804721	4.29436416968782e-07	1.54386678470682e-05	6.07051310153782
UBAP1	-0.45404875197978	4.1778968149868	-5.30975713501096	4.29842772506912e-07	1.54439337616495e-05	6.06961169531619
ING3	-0.470473223301928	0.182793474034703	-5.30922539185734	4.30884346142172e-07	1.54720024399945e-05	6.06730509819311
GPX1P2	1.49288237551077	-2.24463357161412	5.30875378466462	4.31810185176522e-07	1.54958839821771e-05	6.06525948509315
SLFNL1	-1.7661488142035	-4.40966002657758	-5.30732782317503	4.34621387993113e-07	1.55873537865218e-05	6.05907504703868
RICTOR	-0.505024031056164	0.64724984822341	-5.30648680923782	4.36287758302081e-07	1.56376795009757e-05	6.05542805232278
ZC3HAV1L	-1.83352771629646	-1.9549759639418	-5.30615515263949	4.3694660837338e-07	1.56465982430812e-05	6.05398995169859
AC008119.1	-1.9443806540826	-5.20365771814233	-5.3060965271227	4.37063171344923e-07	1.56465982430812e-05	6.05373575090882
BMPR2	-0.668730827124294	1.65841035263395	-5.30471417540993	4.3982045430768e-07	1.57358278977378e-05	6.04774239205922
DOCK9	-0.877151110602789	0.445355103209487	-5.30419999082207	4.4085038534498e-07	1.57631864319471e-05	6.0455133404833
AC060766.1	-2.25264157949981	-2.04512982149055	-5.30396544454019	4.41320971063189e-07	1.57660703774899e-05	6.04449660118848
ARID1A	-0.556353771316166	1.87890426198929	-5.30389537867648	4.41461643834337e-07	1.57660703774899e-05	6.04419287698947
PTRHD1	0.759284805461185	1.90834391188582	5.30334832515359	4.42561479633356e-07	1.57958564865894e-05	6.04182157840765
KPNA6	-0.517483246773801	2.4404626828645	-5.30242622240841	4.44421391812656e-07	1.58472725353552e-05	6.03782492520084
PAPOLA	-0.388893347171462	3.21736490686246	-5.30236983798255	4.4453536803872e-07	1.58472725353552e-05	6.03758055392705
USP9X	-0.526720399351461	3.13927952498634	-5.30212303957135	4.45034585126027e-07	1.58555577279883e-05	6.03651094444898
AC007622.2	-1.82402146718681	-5.2686585223984	-5.30176751771666	4.45754686104259e-07	1.58716978616644e-05	6.03497019124687
UBXN7	-0.469959241188574	0.945842649539801	-5.30103743703737	4.47237010989009e-07	1.59149424263736e-05	6.0318063943458
MLST8	0.475277717902373	2.97515521688293	5.29907592100874	4.51243435198186e-07	1.60479016298759e-05	6.02330759476232
AP001885.3	-2.17011454851524	-6.25704316820651	-5.29879237795262	4.51825463254783e-07	1.60589903139007e-05	6.02207923762788
ZNF37A	-0.584377873093736	-0.0237514341153408	-5.29685060973747	4.55831043115663e-07	1.61916744765299e-05	6.01366831892138
HMGA1P2	-3.08071512486808	-4.26208524660046	-5.2963609291522	4.56846635803153e-07	1.62180555710119e-05	6.01154754779876
KANSL1L	-0.819096239252648	0.0480774945322188	-5.29570122743631	4.5821833959555e-07	1.62570395624745e-05	6.00869063009885
AC008906.1	-1.16230488440208	-2.19996405530467	-5.29341104588342	4.63011505070752e-07	1.64172939808112e-05	5.99877452890593
TIMM8B	0.567690206945464	4.7316767767613	5.29213742486767	4.65698207474256e-07	1.65027116133409e-05	5.9932611775714
AC134775.1	-2.84299204034831	-7.14130217937959	-5.29194478535997	4.66105901513208e-07	1.65073155001343e-05	5.99242733998651
ARF4-AS1	2.31926640367326	-3.6652801440723	5.29175879382373	4.6649985624077e-07	1.65114276097798e-05	5.99162229689594
NUDT16L1	0.552819774047429	3.76456525608128	5.290755814404	4.68629901753153e-07	1.65769459354075e-05	5.98728133421547
AC009120.2	-0.864905665525333	-1.79635561258429	-5.28817546209164	4.74153515043633e-07	1.6762356298928e-05	5.9761158693377
SDF2L1	0.797640245606231	5.38629787222551	5.28771215603902	4.75151987173341e-07	1.67876677418253e-05	5.97411147116099
AC069499.1	-2.89456799931586	-4.08694007167116	-5.28537094852346	4.8022896472643e-07	1.69532463936044e-05	5.96398447751362
CDK17	-0.46932463117829	1.39000584895518	-5.28528836050892	4.80409021603478e-07	1.69532463936044e-05	5.96362729312705
FAM120A	-0.400784936276563	4.35231612235712	-5.28474185092837	4.81602171658853e-07	1.69852654333357e-05	5.96126378937592
FAM71E1	1.24150872030879	-0.129911005602169	5.28441012527818	4.82327809843949e-07	1.70007679451936e-05	5.95982924515619
ABCF2	0.644937125405865	1.12678171049806	5.28353514285367	4.84246920517211e-07	1.70582938622266e-05	5.95604567544078
SNHG25	1.39362066880079	1.07134074748675	5.28242008610255	4.86703380208287e-07	1.71346692983637e-05	5.95122457908179
SRP19	0.554098201800182	-0.0237363587135759	5.28131961825502	4.89139609574964e-07	1.72102424974608e-05	5.94646721339466
IL6ST	-0.687508122171574	4.2670146123808	-5.28099351358549	4.89863824737103e-07	1.72255251554153e-05	5.94505757484947
AC138207.1	-2.79173566750815	-7.03023450918744	-5.27950203237425	4.93189460206763e-07	1.73322117396258e-05	5.93861114058818
AC133552.5	1.27685147853741	1.63536335649827	5.27872872827459	4.94922391466364e-07	1.73828327173e-05	5.9352692591655
COG5	-0.568987229583616	0.870071112683246	-5.27767180362202	4.97300504280022e-07	1.74560407961305e-05	5.93070221303742
AC002470.1	1.19774329319155	0.219654073305626	5.27588600822947	5.01343932727544e-07	1.75875831701297e-05	5.92298702740216
AL031846.2	-1.35409373496609	-3.56456107987609	-5.27554273508687	5.02124841602536e-07	1.76045858182383e-05	5.9215041779917
C2CD3	-0.470268958400258	-0.050444164167512	-5.27430748415973	5.04944724852543e-07	1.76930130682854e-05	5.91616874346974
TAF6	-0.926197635233565	1.62836524840901	-5.27339620638226	5.07034917332589e-07	1.77557831657771e-05	5.91223317551399
ZNF292	-0.748658070618552	0.0824867348104912	-5.27325030685592	5.07370348540873e-07	1.77570657848872e-05	5.91160311544013
NPM1P26	-2.35901825314786	-4.86894152628102	-5.27175523785336	5.10820085300714e-07	1.78672779335877e-05	5.90514739115632
KDM4C	-0.579152953841846	0.573051136697842	-5.2711655297591	5.12187061958206e-07	1.79045532535237e-05	5.90260135553349
RNU6-1189P	-4.28516261908049	-1.62127174603256	-5.26927679680964	5.16589293804858e-07	1.80478259629285e-05	5.89444810244749
MYPOP	0.540905577938094	1.98211756376184	5.2669732637853	5.22008274876124e-07	1.82264311110831e-05	5.88450684364229
AC135050.5	-2.07396272220741	-1.95157195944214	-5.26653738934393	5.23039869966539e-07	1.82517265722264e-05	5.88262608018099
APOC1	1.48156499293857	9.42784927289276	5.26629969778585	5.23603257575483e-07	1.82555074670035e-05	5.88160050313646
YTHDC2	-0.557422809592787	1.1430628643674	-5.26623251548609	5.23762603382992e-07	1.82555074670035e-05	5.88131063455632
PSMC5	0.49789615471887	4.65262745199353	5.26589123067701	5.24572807281842e-07	1.8273029436306e-05	5.87983814517687
SASH1	-0.867034545200033	0.444582265248434	-5.26268969966285	5.32232904510354e-07	1.8529001064052e-05	5.86602804184137
MYL6B	0.879151345366387	2.40061613320527	5.26255425168378	5.32559374554442e-07	1.8529511681292e-05	5.86544389601415
ZNF182	-0.467315118284562	0.511942972871099	-5.26168679384745	5.34654839315251e-07	1.85899622724678e-05	5.86170304921758
TRAM2	-0.595381834577766	2.03486523028785	-5.26157625656979	5.34922434010128e-07	1.85899622724678e-05	5.8612263946242
POGLUT3	-0.872385947336108	1.76646765758206	-5.25884171031056	5.41584087839096e-07	1.88104719976704e-05	5.84943668566884
NAGPA	0.587417455450967	1.83207990858191	5.2569540374498	5.46229765471711e-07	1.89607454863828e-05	5.84130053409204
FTLP2	1.48266798699748	1.44692650841501	5.25444011470501	5.52477025671907e-07	1.91664052566284e-05	5.83046813612391
CCDC153	0.877665674938749	-2.18231682920615	5.25400781871656	5.53558302840165e-07	1.91927125221018e-05	5.82860573266446
ERBIN	-0.541342875824621	2.72605499645396	-5.25346627096834	5.54915755553104e-07	1.92285589535011e-05	5.8262727966539
AP001189.1	-2.4298401159699	-4.24271939074155	-5.25330577994399	5.55318667845583e-07	1.92313068030649e-05	5.82558144704575
COMMD1	0.564298204175394	2.95498381730713	5.25305776416142	5.55941871594486e-07	1.92388247934104e-05	5.8245130930596
KTI12	0.622342310669027	0.771527542825397	5.25296178253107	5.56183233127687e-07	1.92388247934104e-05	5.82409965103532
AC004908.1	-1.71485365554079	-2.37485342148199	-5.25265894395456	5.56945439942315e-07	1.92539829316184e-05	5.82279520283315
GUSBP13	-2.73693749476696	-5.51933413372817	-5.25002225926556	5.6362480201711e-07	1.94735645985295e-05	5.8114400282083
XAB2	0.478347824593197	3.4889415790663	5.2486675556945	5.67086887772435e-07	1.9581796908572e-05	5.80560730752968
AC099778.2	-3.3530589538096	-4.57459474168754	-5.24688765883946	5.71667114572555e-07	1.97284910671912e-05	5.79794541064789
ELAC1	0.526060040402462	0.272241055842736	5.24665004244252	5.72281296265068e-07	1.97382243721092e-05	5.7969226762548
RALY-AS1	0.741812945642771	-1.48622413076049	5.24644681511524	5.72807100539896e-07	1.97448999789933e-05	5.79604798147097
CTNNB1	-0.62347433800234	4.29638700824629	-5.24506026072621	5.76407077070546e-07	1.9857474416853e-05	5.79008081749731
GPBP1L1	-0.470105998393802	3.58377868132418	-5.24335295202892	5.80870139773434e-07	1.99904207975247e-05	5.7827346862805
CNOT7	-0.58394236033741	1.85644913660667	-5.24332674393435	5.80938911897373e-07	1.99904207975247e-05	5.78262193155587
PDIA6	-0.904835173154301	5.383883077869	-5.24305651549042	5.81648475641623e-07	2.00032546076127e-05	5.78145935310956
MAP3K2	-0.506800502045472	1.95316847678909	-5.24071508435641	5.87832050840785e-07	2.02042193668683e-05	5.7713876884486
MIR4664	-3.10808509496734	1.57270261978345	-5.23989347349093	5.90017019829364e-07	2.02638207450896e-05	5.76785423312293
MCL1	-0.674991478683994	5.63791213879005	-5.23980675496782	5.90248097830114e-07	2.02638207450896e-05	5.76748130900431
CCDC106	0.929181673371586	2.31445835134566	5.23949236479881	5.91086589853167e-07	2.02808907478084e-05	5.76612934045285
ECI1	0.677604771606665	5.01475346427442	5.23911577564274	5.92092497108055e-07	2.03036819536298e-05	5.76450996874109
RGS7BP	-2.62022071643591	-4.47540301267339	-5.2383170406685	5.94231521794522e-07	2.03652806491829e-05	5.76107558123222
AGO3	-0.481201048556165	-0.956430107171886	-5.23470419948177	6.04001190802383e-07	2.0688172199316e-05	5.74554546344681
AC078778.1	-2.80359369344678	-6.02793631536295	-5.2343948206974	6.04845035199016e-07	2.07051416513663e-05	5.74421590016073
ALKBH2	0.867153785495899	3.05346060645052	5.23393970410101	6.06088474095515e-07	2.0735762665558e-05	5.74226011919125
NDUFAF2	0.727404178582907	0.911943529427255	5.23368358019037	6.06789333444474e-07	2.07453171337954e-05	5.74115952255463
GGCT	0.680276783761281	3.15635283520165	5.23348586506424	6.07330902568497e-07	2.07453171337954e-05	5.74030994013316
NSRP1	-0.400285029412503	2.03385792445686	-5.23345517459602	6.07415010227742e-07	2.07453171337954e-05	5.74017806501034
GFPT1	-0.612789616358498	3.14169921010287	-5.23194064862219	6.11579718441938e-07	2.0875558832768e-05	5.73367087124116
AL031963.3	1.24563530875143	-1.80143021337068	5.22908952723037	6.19495469789324e-07	2.11336149731172e-05	5.72142434237822
AF201337.1	-2.41888740414668	-3.14721825758972	-5.22574055502955	6.28920970573639e-07	2.14428494080778e-05	5.70704501164687
AC129510.1	-2.45744785428968	-3.89016163820788	-5.22379500640244	6.34460616724033e-07	2.16193182741165e-05	5.69869429475555
DLAT	-0.815314597355294	2.44244009732915	-5.22309014331818	6.3647931183418e-07	2.16756768277191e-05	5.69566937702205
AC002091.2	-2.97459525345862	-5.1685748927613	-5.22261835131858	6.3783399656993e-07	2.17093705121198e-05	5.69364483398851
RNF215	0.532852626205548	0.344616342654314	5.22191817719713	6.39849627664875e-07	2.17655087711737e-05	5.6906404858542
NEURL2	0.833387964632555	-1.49658229243823	5.22105253529033	6.42350179841673e-07	2.18380687285189e-05	5.68692650732044
CTTNBP2NL	-0.814602822703907	0.276287037429119	-5.22024451446939	6.44692872782689e-07	2.19051820187861e-05	5.68346011588575
AC004241.1	0.978393377432062	-3.48968779609309	5.21969241642707	6.46298353661024e-07	2.19471841502935e-05	5.68109183171014
AL603832.1	-2.21173426993168	-3.10022855464249	-5.21918648099601	6.47773014899916e-07	2.19846984331566e-05	5.67892171262953
AL441992.1	0.853973699655568	1.40292298719867	5.21829674363397	6.50374306788278e-07	2.20603846629606e-05	5.6751056819484
EXOC3-AS1	0.874946972489103	1.01585549746408	5.21707676167083	6.53957671271819e-07	2.21692769712895e-05	5.66987395206014
AC092611.1	-1.98389489987765	-7.10353034073454	-5.21385222314262	6.63521722164978e-07	2.24806758170457e-05	5.6560498495736
PRDX5	0.516512138191375	7.94547240777532	5.21357069715544	6.64363172010566e-07	2.24963591014655e-05	5.6548431722597
RPP25L	0.568826135397328	4.53781852773172	5.21178079906574	6.69737342337757e-07	2.26654220063245e-05	5.64717231700375
TMEM234	0.656274684911776	0.132355715373738	5.21107009982147	6.71882941926364e-07	2.2725092538337e-05	5.64412700150958
RHBDL1	1.19924775349209	0.110999634891672	5.21089146443308	6.72423293887982e-07	2.27304317894659e-05	5.64336159989565
ABHD17A	0.555439403574934	1.86349276234993	5.20958231171036	6.76396272733559e-07	2.28517346786454e-05	5.63775278528113
RAPGEF2	-0.808188037873372	1.28574513782232	-5.20914200334621	6.7773763905314e-07	2.28840424295517e-05	5.6358665782303
ZC3H15	-0.442196532087628	4.10274755451178	-5.20655357011812	6.85675651210615e-07	2.31389249997122e-05	5.62478030292027
AC012306.3	0.76768454493928	-0.735756098597019	5.20609405764678	6.87094283212467e-07	2.31736390286421e-05	5.62281259021004
SMIM29	0.713218593382992	3.14814582014634	5.20512801600532	6.90086028603553e-07	2.32613400010342e-05	5.61867620680249
DUTP6	0.992427495154079	-0.724032131762279	5.20395667846534	6.93730579251113e-07	2.33664248453601e-05	5.61366147353061
ESS2	0.459377299778857	1.3186215327171	5.20387355169388	6.93989934744486e-07	2.33664248453601e-05	5.61330561944562
AC006077.2	1.32047787818905	-0.734367740436494	5.20154497506032	7.01293590552328e-07	2.35989661414231e-05	5.60333884166196
SWAP70	-0.653315971389831	1.95260558807888	-5.1979860930834	7.12600995527392e-07	2.39658966390528e-05	5.58811183170383
SRRM1	-0.407307302192438	2.45308961363149	-5.1977456225217	7.13371398451358e-07	2.39782364795073e-05	5.58708320553682
AC093525.9	-2.15777794583329	-7.34482647075891	-5.196504914794	7.17359199236146e-07	2.40986462029432e-05	5.58177651177378
AL021068.1	-4.02436933792272	-3.96718652080658	-5.19618631126217	7.18386731892071e-07	2.41195301221187e-05	5.58041393232361
AC138035.1	-2.14057104401113	-5.241396352011	-5.19535988532707	7.21058735396249e-07	2.41955716930507e-05	5.57687979525071
GTF2IP14	-1.82712993802106	-2.52688910027822	-5.19489486703591	7.22566487048117e-07	2.42309046144274e-05	5.57489135009209
AC093249.6	1.00189403140793	-1.47311659741473	5.19478376094291	7.22927185982462e-07	2.42309046144274e-05	5.5744162715083
MORF4L1P1	-1.20441485373911	1.76163014841077	-5.1946044897783	7.23509548290199e-07	2.42367541861565e-05	5.57364974010877
AC105206.2	-2.60788095286864	-3.4342087873865	-5.19366664319364	7.26563597311798e-07	2.4325349237999e-05	5.5696399626447
ZNF638	-0.341834066739321	2.5198872425973	-5.19341658767878	7.27380007875151e-07	2.43389705675656e-05	5.56857092771975
TNS3	-0.745659764654556	3.50573937148165	-5.19182110885238	7.32610189174373e-07	2.45001832932276e-05	5.56175075777492
AC079250.1	1.22272832141179	-0.619447888417447	5.19081805980348	7.35917041447433e-07	2.45969302711454e-05	5.55746375210271
GPS1	0.478486648376797	4.33380354505334	5.19049407762758	7.36988248359951e-07	2.46188873722804e-05	5.55607917836862
NBEAL1	-0.832351222516211	-1.33507509522325	-5.1895429590248	7.40141783785959e-07	2.47103403286788e-05	5.55201479968013
CMTR2	-0.671399523001946	0.707137345666218	-5.1894032613721	7.40606071659153e-07	2.47119579003304e-05	5.55141787678136
TLR1	-1.12830260114657	-0.311506641837457	-5.18907039623808	7.41713498744968e-07	2.47350213748133e-05	5.54999559946485
PROSER1	-0.629573459888912	0.860409627830676	-5.18869160367215	7.4297568601213e-07	2.47632171018749e-05	5.54837715570746
PSME2P1	0.909747128356091	-0.12007665879926	5.18801775395458	7.4522621498934e-07	2.4824074098063e-05	5.54549823365414
ZNF394	0.372674088070012	0.792688739844806	5.1878949598812	7.4563703813153e-07	2.4824074098063e-05	5.54497364115357
FAM104B	0.52352583206618	1.73688597277271	5.18738119261874	7.47358304674031e-07	2.48674479125776e-05	5.5427788491474
SLC24A1	-0.837028134085978	-0.735437964700016	-5.18641812157003	7.5059529747436e-07	2.49525212605507e-05	5.53866504008752
SNORD101	-3.6819138727006	-2.40640821809011	-5.18637075839032	7.50754842308456e-07	2.49525212605507e-05	5.53846273886795
PRDX3P1	-2.45016912350266	-4.53451836917126	-5.18548584901654	7.53741775645173e-07	2.5037793460741e-05	5.53468327267267
RPL5P34	0.963175212738132	-1.05176861014984	5.18532699470147	7.54279198086292e-07	2.5041647991438e-05	5.53400484806152
AC032044.1	-2.46818032211167	-4.64813606605088	-5.18370961073887	7.59772277580323e-07	2.5209931401321e-05	5.52709821808824
ZZEF1	-0.553413572128204	0.792490873103566	-5.18306412865974	7.61975369839535e-07	2.52689231604096e-05	5.52434225029911
ZNF747	0.683758788818069	1.62259452705494	5.18253808273418	7.63775414410782e-07	2.53144905477912e-05	5.52209639936832
AC009716.1	-2.70059165598987	-4.55225298444617	-5.18237307940227	7.64340881875721e-07	2.53170168014785e-05	5.52139198095875
CDKN2AIPNL	0.560759535303452	3.52308325352598	5.18226727966453	7.64703672718696e-07	2.53170168014785e-05	5.5209403174355
AC003070.1	-2.92828682479223	-4.59439779589061	-5.18212513380001	7.65191359628945e-07	2.53190573099495e-05	5.52033350043865
UBR2	-0.484044597734369	2.37534675647386	-5.18185507192755	7.66118746779893e-07	2.53356364857477e-05	5.51918064387019
AC005005.4	1.23863780268357	-8.09625870149552	5.17963737315985	7.73775788144874e-07	2.55736396727503e-05	5.50971511006339
ZNF107	-0.973966151637245	-1.06354176657738	-5.17952194880082	7.74176346968177e-07	2.55736396727503e-05	5.50922253221974
RANBP6	-0.650916919181695	1.89938158018995	-5.17937389183533	7.74690446802134e-07	2.55764051011725e-05	5.50859070419409
UCHL3	1.08363269578564	-1.22803920504019	5.17875344635671	7.76848444100234e-07	2.56334105983035e-05	5.50594310526427
YLPM1	-0.491901844898102	1.14056880048455	-5.17773582798438	7.80400544016971e-07	2.57363280406751e-05	5.50160112603878
TMEM44-AS1	0.799422270010039	1.68471330395691	5.17753987647774	7.8108634603912e-07	2.57396193102658e-05	5.50076510445163
AC008035.1	1.2865577610075	-0.548891725135992	5.17745984740132	7.81366605006469e-07	2.57396193102658e-05	5.50042366871486
VPS4B	-0.475115719320966	2.883465477696	-5.17644646209485	7.84923924952056e-07	2.58379153185811e-05	5.49610046993131
COMTD1	0.953146542714183	2.89011591111868	5.17618890026921	7.85830562978724e-07	2.58379153185811e-05	5.49500177642065
SNAI3-AS1	0.948212941365676	-1.28596995702839	5.17614319643299	7.85991550587102e-07	2.58379153185811e-05	5.49480681923885
POLK	-0.713073713648346	0.0732853743776719	-5.17611534476729	7.86089671294104e-07	2.58379153185811e-05	5.49468801397031
RN7SL268P	-2.90501401887981	-3.57242665430578	-5.17566071555058	7.87693005651654e-07	2.58763030662581e-05	5.49274878819727
CDK11A	0.785450791410051	-2.63646991953478	5.17470396873905	7.91077558796125e-07	2.59731304345731e-05	5.48866814544486
MAGI3	-0.741066730878489	0.493356906684048	-5.1734649096659	7.95481858661064e-07	2.6097914130739e-05	5.48338415381443
NEK1	-0.66568994573991	-0.349702002616945	-5.17338787166942	7.95756481143236e-07	2.6097914130739e-05	5.48305565163819
AC093890.1	-2.73362245846163	-5.27492141399451	-5.17312753788432	7.96685193535225e-07	2.61139608363033e-05	5.48194557143019
AC004596.1	-2.54006190072158	-4.18675104076655	-5.17218725157921	8.00048359754352e-07	2.62097430403098e-05	5.47793643974348
AL928654.2	-1.57133662456306	-0.545056201226981	-5.17179524841626	8.01454534856829e-07	2.62181555540545e-05	5.47626518569648
PUS7L	-0.480159980116583	-0.182718907211764	-5.17177383931626	8.0153140182056e-07	2.62181555540545e-05	5.47617391324146
SRSF1	-0.353478352750635	2.64280630186026	-5.17174674308069	8.01628698095429e-07	2.62181555540545e-05	5.47605839543807
CCP110	-0.756579036219886	-0.665386721718959	-5.16581781716624	8.23196934794828e-07	2.69063263630792e-05	5.45079166488976
PRKD3	-0.582869117312073	0.720038491007142	-5.1657151710434	8.23575271416041e-07	2.69063263630792e-05	5.45035439821756
C2CD5	-0.573415116361888	1.58593663255649	-5.16536117995229	8.24881322973612e-07	2.6934188121073e-05	5.44884646071838
PIGBOS1	0.56775640487491	2.37800379063811	5.16432130742419	8.28729609127372e-07	2.70449832408635e-05	5.44441719250715
CCNE2	-1.2538496689977	-1.71987372150137	-5.16407611702982	8.29639535497331e-07	2.70598181536772e-05	5.44337290702756
MAP4K3	-0.690877572594604	2.05036094542788	-5.1633231297436	8.32440031681374e-07	2.7136266463373e-05	5.44016608104858
WASH6P	0.62508263286355	0.0216582711329383	5.1601703255769	8.44266147491037e-07	2.75066909796874e-05	5.42674229610977
PTRH2	0.601804371709811	2.34693869388663	5.15906568968139	8.48448182013869e-07	2.76277973219387e-05	5.42204035242837
B3GNT10	-1.09460446268008	-1.58365583936422	-5.15864117464524	8.50060709134501e-07	2.76651466384096e-05	5.42023355973369
GTF2IP5	-2.51573039171075	-4.7082135249661	-5.15777371393828	8.53365054413136e-07	2.77574849965021e-05	5.41654184019001
NAA38	0.714939528297379	3.80534884501449	5.15648506248813	8.58296901414387e-07	2.79026312693396e-05	5.41105839308807
AL161787.1	1.209585873634	1.06185593844333	5.15575078891431	8.61119464804282e-07	2.79790849835561e-05	5.4079343348471
ARHGAP21	-0.575232466533471	1.67387525835042	-5.15561390196314	8.61646659483475e-07	2.79809158650953e-05	5.40735196519583
AC115989.1	-3.00508910355863	-5.3960104084036	-5.15542379014558	8.62379361053659e-07	2.79894146856012e-05	5.40654317368203
DDX19A	0.507516244093292	0.486844509958051	5.15466901289874	8.65294303127737e-07	2.80686924410328e-05	5.40333232640491
EMG1	0.639795036809609	1.95392669000807	5.15393787258401	8.68127103467152e-07	2.81452206097886e-05	5.40022233129653
SUV39H1	0.613198561007429	2.06476356182884	5.15306302338716	8.71528567894752e-07	2.82400917144392e-05	5.39650144069929
UBR4	-0.675252632606966	1.93480711696763	-5.15256703075506	8.73462774699942e-07	2.82873418594515e-05	5.39439208278734
NKAP	0.5271155323534	1.04433483505918	5.15133100254217	8.78301073335376e-07	2.84285391531053e-05	5.38913609213433
ARL13A	-2.10451974855096	-6.03257314269494	-5.15080767645772	8.80357428199901e-07	2.84795867640912e-05	5.38691099514155
FP565260.6	0.637183765158415	-2.02372335775529	5.15025679193056	8.82527133868207e-07	2.8534243734704e-05	5.38456888764077
AF129075.3	-1.62390652637569	-2.07080526162846	-5.14887595661545	8.87988570967767e-07	2.86952130543238e-05	5.37869894837481
AC127024.8	-2.08433074998258	-6.18446128839827	-5.14695259050935	8.9565066494068e-07	2.89270826442553e-05	5.37052446401857
TRAPPC6B	-0.867107021565889	-1.05449460168167	-5.14670899538822	8.96625651434012e-07	2.89428422529978e-05	5.36948930809884
DNAJC27-AS1	1.09300161547465	-2.34035885830172	5.14622162278896	8.98579456274258e-07	2.89823880763764e-05	5.36741831984918
AL449212.1	-1.48707881412161	-1.29225354721236	-5.14616016053753	8.98826143415647e-07	2.89823880763764e-05	5.36715715815444
TAP1	-1.12224204308916	3.04842616968462	-5.14556700711463	9.01210235797952e-07	2.90435036240591e-05	5.36463687376506
PTOV1	0.497882977726856	2.04578606350639	5.14528375982966	9.0235087653249e-07	2.90645016475318e-05	5.36343343641284
ARAP2	-1.11136432071729	-0.784663223099581	-5.14515184147565	9.02882593051644e-07	2.90658742455472e-05	5.3628729679033
TBC1D17	0.467965411692868	3.28410908379973	5.14502112586841	9.03409762507403e-07	2.90670990560517e-05	5.36231761888199
LIMS1	-0.619183383899435	2.15246161186548	-5.14447431640351	9.05618267156027e-07	2.91223900228795e-05	5.35999458561309
PPTC7	-0.730079030593234	1.91652916423198	-5.14416300865705	9.06877952139932e-07	2.91471260474958e-05	5.35867211794266
GIGYF2	-0.391063067542565	1.12468189849827	-5.14390475179799	9.07924264479457e-07	2.91601484351512e-05	5.35757505665533
NAPRT	0.99606715675343	4.08643134385436	5.14382083401382	9.08264505249546e-07	2.91601484351512e-05	5.35721858635376
C6orf226	0.763367796329977	3.16080678592436	5.14257910040204	9.13313583833999e-07	2.93064181136625e-05	5.35194434165349
MECR	0.579986947839999	2.07549248339351	5.14085425792478	9.20372408133637e-07	2.95169838630101e-05	5.34461951567877
SPDYE2	-2.2246344902925	-6.56992442422978	-5.14052085865274	9.21742936799426e-07	2.95449932606146e-05	5.34320387107151
OGT	-0.594264162864734	2.94135394610465	-5.13952397954422	9.25852739220953e-07	2.966072815832e-05	5.33897139603042
AC007435.1	-3.10500425065953	-7.37084076430456	-5.13755900798237	9.34005952528617e-07	2.99058037397188e-05	5.33063027826829
ZBTB6	-0.500793604157039	0.613166450638813	-5.13727693765895	9.35182060957291e-07	2.99273367455622e-05	5.3294330921272
FIS1	0.449621619339762	5.92837512725138	5.13706082853373	9.36084115378189e-07	2.99400811219481e-05	5.32851589378027
SCRN2	0.676342005983205	3.82772810798057	5.1361869819319	9.39740253707554e-07	3.00408521017099e-05	5.32480742652766
CASP8	-0.53660785502995	1.48313891199345	-5.13568106065243	9.41863355679787e-07	3.00925342139692e-05	5.32266056983677
ATXN1L	-0.616995993691865	1.49598062784776	-5.13483893687524	9.45407689560809e-07	3.01895447434338e-05	5.31908736601429
CD320	0.802351444789331	3.37925352390826	5.13446524398852	9.46984644363414e-07	3.02236608273817e-05	5.31750188083231
RRP1	0.522801299455145	2.84896073259089	5.13382376936525	9.49697587616835e-07	3.02939766716617e-05	5.31478044548672
POMK	-0.782924351305238	-0.132400523228508	-5.133348618623	9.51711983602818e-07	3.03419463785218e-05	5.31276478096668
NME2P1	1.13768302336203	-0.621927984292117	5.13285038149935	9.53828719859018e-07	3.03931256488267e-05	5.31065131488177
RPL24P8	1.4178782876015	-0.900959423376766	5.13261075806247	9.54848379290221e-07	3.04093111661736e-05	5.30963490813982
IARS2	-0.626993558483728	5.08248437846524	-5.13244815022138	9.55540921594368e-07	3.04150671385048e-05	5.30894519531184
AP2S1	0.512620228931838	5.60147316849516	5.13219121228871	9.56636209650286e-07	3.04336295668563e-05	5.30785540453516
EPS8	-0.739440954314099	2.34526099646752	-5.13071999384287	9.62931359998461e-07	3.06175077210426e-05	5.30161600257208
PRR22	0.991797096216218	-0.220620492809042	5.13015422086034	9.65362944616921e-07	3.06750074081806e-05	5.29921689280676
FNDC3A	-0.835785002977306	2.93080947436129	-5.12999412015961	9.66052110911521e-07	3.06750074081806e-05	5.29853803234933
ITSN2	-0.504445591720363	1.55207113035606	-5.12993928013637	9.6628828424982e-07	3.06750074081806e-05	5.29830550245234
TMEM134	0.580496881614054	2.19139236972732	5.12758347609627	9.76486978742344e-07	3.09822165967545e-05	5.28831811772883
CAP1P2	-1.90483855862826	-4.89202456950153	-5.1270089496074	9.78990049122314e-07	3.10450595780105e-05	5.2858828915097
SLK	-0.498853505998526	2.37800595506954	-5.12665977553915	9.80514363681144e-07	3.10768144482557e-05	5.28440294864402
PUM1	-0.426118454596223	3.03672690036742	-5.12637092421996	9.81777085362756e-07	3.1100248854932e-05	5.2831787295138
INO80D	-0.470411823561067	-0.26237250600854	-5.1262014309378	9.8251876653569e-07	3.11071618214792e-05	5.28246039910948
IWS1	-0.348373338963694	3.22557961145893	-5.12453474711821	9.8984106450593e-07	3.1309372044578e-05	5.27539766758005
PHC1	-1.10307168479226	-1.93161758066513	-5.12442616454086	9.90319941949528e-07	3.1309372044578e-05	5.27493759212401
OGFOD3	0.550460323971368	2.32191682071153	5.12438849359357	9.90486133303155e-07	3.1309372044578e-05	5.27477797800895
AC007191.1	-1.20341001904968	-2.14010633132123	-5.12373641553677	9.93367183173764e-07	3.13837488540496e-05	5.27201520827652
MIR762HG	0.702354735007641	-1.62621033630032	5.12341208735906	9.94803183945779e-07	3.1412417009748e-05	5.27064116008185
AC004494.1	-1.87022282397043	-6.57709280212103	-5.12307197811191	9.96311226895057e-07	3.1443328348748e-05	5.26920031665357
ZNF34	0.601016967647365	0.879636760900393	5.12255657102854	9.98600780175095e-07	3.14988580485485e-05	5.26701696167601
HCST	1.42144083853246	-0.464385937747839	5.12121171741268	1.00459905369815e-06	3.16712509093474e-05	5.26132062104245
PHF6	-0.583335275197672	0.895638612055121	-5.11868035761662	1.01598458196094e-06	3.2013210897239e-05	5.25060137456235
ARHGAP29	-0.745614710420197	1.12940269952645	-5.11663966250262	1.02525451595905e-06	3.22881823634861e-05	5.24196248334273
NUMA1	-0.581567902599041	2.37700309619606	-5.1154014529242	1.0309191879489e-06	3.24397873242682e-05	5.23672189089319
AC007695.1	-1.88690446656269	-7.22673175607122	-5.11534891449704	1.03116021767114e-06	3.24397873242682e-05	5.23649954638186
ITGAV	-1.08053685564846	3.00695234084167	-5.1147243169447	1.0340298778433e-06	3.25128537304728e-05	5.23385634488446
CDK12	-0.496131335889819	1.72444929258597	-5.11342484499788	1.0400251108146e-06	3.26840678267475e-05	5.22835787437781
RN7SL834P	-2.35304872765374	-2.43975255929266	-5.11186339132025	1.04727376226674e-06	3.28944703331002e-05	5.22175212216622
HNRNPR	-0.426856523336673	3.12977278489532	-5.11093958841651	1.05158539891379e-06	3.30124487592444e-05	5.21784460054061
FP236383.3	1.39521480153994	-9.31373954364218	5.11063233307384	1.0530232656299e-06	3.30401338999936e-05	5.21654507063993
NDUFS3	0.457727746644718	4.00278703429429	5.11014637369377	1.05530132162523e-06	3.30941380687189e-05	5.21448982329563
AC090469.1	2.35022244267472	-5.92898281894045	5.10946612484807	1.0584982127447e-06	3.31768846459807e-05	5.21161309695731
GOLGA2	-0.408717021582154	3.07991473199635	-5.10791471546272	1.06582448845025e-06	3.33889045203652e-05	5.20505325713714
ADNP	-0.474578923241933	2.98137873814492	-5.10689859099153	1.0706496801984e-06	3.3522391225053e-05	5.20075749559039
MRPS25	0.548344896202037	2.68807089782705	5.10637715287897	1.07313403704004e-06	3.35824836330588e-05	5.19855329072626
ADCY6	-0.674584724459993	1.63601087809474	-5.10569048343095	1.07641418412114e-06	3.36674030104037e-05	5.19565085725383
FBXO34	-0.494239760590698	1.77150175813793	-5.10506691559928	1.07940135027847e-06	3.37430741941077e-05	5.19301537145954
NDUFV3	0.529531884903929	2.91629935338104	5.1040236718659	1.08441699095508e-06	3.38653644533899e-05	5.18860662675842
KPNB1	-0.510041398826469	3.74500983806728	-5.10401619860442	1.08445300208325e-06	3.38653644533899e-05	5.18857504697121
MAN2A2	-0.921981343257032	2.04351708608982	-5.10272636117076	1.0906857522549e-06	3.40421124996072e-05	5.18312504363042
UBTD1	0.640925985948804	2.97704538193362	5.1023283354399	1.09261611736216e-06	3.40844608957907e-05	5.18144343668623
DPY19L1	-0.677473373220972	2.07904463800399	-5.10118445881646	1.09818226590571e-06	3.42401246148892e-05	5.17661119935746
AC025766.1	-2.89342232075099	-5.50902769980643	-5.09954893185686	1.10618874504592e-06	3.44716720250885e-05	5.16970328501704
AC008735.2	-1.92966835809918	-0.205378575003752	-5.09767923441048	1.11541113767251e-06	3.47408478398659e-05	5.16180814507832
FANCL	-0.526379708830147	1.71006066840412	-5.09652094743908	1.12116192849277e-06	3.49016709924252e-05	5.15691804669991
YAP1	-0.651734427650871	3.03197613182563	-5.0958775494222	1.12436879050381e-06	3.49831749284136e-05	5.15420204954022
ZDHHC17	-0.450604710568089	0.773126777046349	-5.09365969184877	1.13549169711763e-06	3.53107614257507e-05	5.1448415097059
FASTK	0.467183248789297	4.49026174226932	5.09308662171859	1.13838308987319e-06	3.53821610260951e-05	5.14242329614157
AC013486.1	-1.87546751369989	-5.22898482345893	-5.09249351995485	1.14138309190043e-06	3.54568599071443e-05	5.13992074763488
AP001271.1	-3.39913406076453	-4.84949683109534	-5.09233556212855	1.14218336325041e-06	3.54631821984756e-05	5.13925428961356
SCYL2	-0.476846260737893	2.34984455858377	-5.09197276180133	1.14402350746423e-06	3.55017676125727e-05	5.13772360993674
SETX	-0.460742933523733	1.96136087779421	-5.0906156172998	1.15093262508836e-06	3.56975329390011e-05	5.13199837689096
TMA7	0.778725518681003	2.55115320495621	5.09008920591063	1.15362345416807e-06	3.57623270792101e-05	5.12977794193411
AP3M1	-0.454213189669682	2.79140554912243	-5.08913394078359	1.15852206692366e-06	3.58954592654184e-05	5.12574897247414
AC074212.1	1.5104916263656	-2.8723946648675	5.08890684272471	1.15968960203897e-06	3.59129098386501e-05	5.12479122862713
MT-ND4	-0.590716837569882	13.0191416442209	-5.08768705056075	1.16598029007387e-06	3.60889118219896e-05	5.11964747636782
PDCD2L	0.780551632235608	0.938449212131049	5.08731090428551	1.16792683041546e-06	3.61303424003641e-05	5.1180614700444
FAM168B	-0.53247474710608	4.11760301014673	-5.0871889759108	1.1685584823869e-06	3.61310743667046e-05	5.11754738075301
PTDSS2	0.697059581500074	2.01079595624965	5.08622958473078	1.17354023019758e-06	3.62662377846863e-05	5.1135025693317
RB1	-0.85071211237903	1.51424743429595	-5.08548238003211	1.17743447781131e-06	3.63504082504881e-05	5.11035269756503
AC138466.5	-2.48532013745203	-5.72856536566697	-5.08547226746855	1.17748726811364e-06	3.63504082504881e-05	5.11031006978934
IKZF4	-0.506563344775293	-1.05186437868485	-5.08505554621009	1.17966466821665e-06	3.6383512953726e-05	5.10855350272809
LINC02447	1.36463860155134	-3.44117730951713	5.08503271123089	1.17978409581217e-06	3.6383512953726e-05	5.10845725133984
AC006435.2	-1.53849881633112	-2.44581491337677	-5.08453959172861	1.18236599559359e-06	3.64442240768361e-05	5.10637878184519
AC006449.6	0.78636834107695	0.0829998998893691	5.08430841819164	1.18357827670534e-06	3.64626782010203e-05	5.10540444602824
MEMO1P1	-1.30288811382072	-0.475383942381968	-5.08383153552321	1.18608288413322e-06	3.65163997654088e-05	5.10339460536374
CISD2	0.507709378260444	2.23485930231784	5.08374250854672	1.18655102810178e-06	3.65163997654088e-05	5.10301941181689
RPSAP18	1.05221395214556	-1.81124552068405	5.0832646435126	1.18906693049171e-06	3.65595092017713e-05	5.10100558274848
AC084724.1	-1.94882035753223	-7.92155396485518	-5.08324277084271	1.1891822115709e-06	3.65595092017713e-05	5.10091340954001
USP46	-0.550023024047266	-0.112274812675327	-5.08293575332917	1.1908015113707e-06	3.65903626764355e-05	5.09961964110927
EIF2AK3	-0.495020335067938	1.28473449854643	-5.08258912618725	1.1926323011884e-06	3.66276794639396e-05	5.09815902169345
KCCAT198	-3.0135457808177	-6.86951849114272	-5.08214365517195	1.19498917730437e-06	3.66811063221421e-05	5.09628199238918
SAMD9L	-1.13383926315621	-0.190786179609415	-5.08024584987174	1.20508084636974e-06	3.69717808245817e-05	5.08828667912874
MRPS15	0.523088827141805	4.70702880947285	5.07997616846143	1.20652159866992e-06	3.69968828917221e-05	5.08715069534888
MT-CO1	-0.529045516448347	13.1858225826926	-5.07841777671898	1.21488005372498e-06	3.72339747048552e-05	5.08058705393141
FAN1	-0.738860246807215	-0.314415827289167	-5.07767176091059	1.2189012237433e-06	3.73379603213367e-05	5.07744546383672
Z80897.1	-1.78582218876751	-6.15069231780984	-5.076733735833	1.22397573326568e-06	3.74740885629984e-05	5.07349573608835
AC007342.7	-0.884697971844631	-2.09295320449635	-5.07627056169647	1.2264889742663e-06	3.75286636234074e-05	5.07154563817549
NEMP1	-0.764647957214358	1.27657789488142	-5.0761725802044	1.22702127686541e-06	3.75286636234074e-05	5.0711331230235
ZNF644	-0.448006336573622	1.72995116014228	-5.07590070924726	1.22849944295428e-06	3.75545454714218e-05	5.06998853827539
CISD3	0.671499626530528	4.65806697600675	5.0757673860289	1.22922495576921e-06	3.75574043426718e-05	5.06942725877065
PIGQ	0.66741654101949	1.94916457165054	5.07461670883908	1.23550400420959e-06	3.7729854295048e-05	5.06458341997686
SINHCAF	-1.22996726875383	0.497987017487449	-5.07442362129519	1.23656070138522e-06	3.77382464076291e-05	5.06377068027184
PTPRE	-1.06511381310764	-0.819483846172817	-5.07433447121228	1.23704888353882e-06	3.77382464076291e-05	5.0633954388385
PTPRC	-1.3554217239798	0.189987032936106	-5.07197351822565	1.25004578199819e-06	3.8115172235406e-05	5.05345958237444
PCBP2P2	-0.83896044308707	0.985856738023601	-5.07110292649898	1.25487176431094e-06	3.82426996603622e-05	5.04979656706242
MCM3AP-AS1	-0.799413784295314	-3.12689398957885	-5.07017065021544	1.26005977221585e-06	3.83811235691807e-05	5.04587448663764
STXBP2	0.845304285948421	1.7117754074375	5.0698862384307	1.26164663799516e-06	3.84097719037594e-05	5.04467806539547
TAS2R6P	-2.58384744710292	-6.58028445600072	-5.0692046004685	1.26545772715075e-06	3.84960491059988e-05	5.04181083733596
AL355075.6	-2.2512203099667	-3.82226160084232	-5.06914773680451	1.26577616156161e-06	3.84960491059988e-05	5.04157165899126
CCDC66	-0.500723963673493	-0.780247317810413	-5.06735750511068	1.27584132835474e-06	3.87662801325499e-05	5.03404256728489
AC034236.1	0.894205854832826	3.4345919290177	5.06723790033343	1.27651654502418e-06	3.87662801325499e-05	5.03353961548884
APPL1	-0.484927347822739	1.83744218784118	-5.06715853576738	1.2769647814135e-06	3.87662801325499e-05	5.03320588283766
GDI2	-0.443730078492152	5.85220570818094	-5.06710435388746	1.27727087854902e-06	3.87662801325499e-05	5.03297804689421
PPCDC	0.61830858032625	1.20905889191657	5.06647912165402	1.28080825463027e-06	3.88441719632117e-05	5.03034905179617
ARL4AP4	-2.66584622241527	-7.29949481800039	-5.06641976914679	1.28114454789733e-06	3.88441719632117e-05	5.0300994960464
HECTD2	-0.715703150550278	-1.07033126966433	-5.06591594933926	1.28400266725895e-06	3.89109773111665e-05	5.02798119651117
ZFP36L1	-0.675238963554783	5.40453689137904	-5.06570623652161	1.2851941736142e-06	3.89272345338283e-05	5.02709950561534
NFKBIB	0.57287457146393	3.75143433047583	5.06548453794723	1.28645494733287e-06	3.89455721625831e-05	5.02616745020241
ARGLU1	-0.669274067306537	2.86766599420985	-5.06497290378219	1.28936914241725e-06	3.90070967930877e-05	5.02401656596365
UBE2V1	-0.620415491349892	-2.64370373527509	-5.06489735340873	1.28980001006979e-06	3.90070967930877e-05	5.02369896849505
PCDH18	-1.17935236396121	-1.72790932149627	-5.0646149330586	1.29141190795284e-06	3.90359793763547e-05	5.02251176275328
ZNF837	0.82778743042656	0.416703292321438	5.06437976045147	1.29275563645136e-06	3.90567306595807e-05	5.02152320584803
FUBP3	-0.471160760179621	2.85041546724561	-5.06408185652566	1.29445975080603e-06	3.90883432983487e-05	5.02027100021326
PRPF40A	-0.437787398858152	2.68736942859911	-5.06226960528619	1.30487361487244e-06	3.93827954855382e-05	5.01265448332565
CARD19	0.6129273272707	1.78384325078692	5.06198455900342	1.30651899223102e-06	3.94124386554887e-05	5.01145666123792
AL512306.3	-2.57754550609663	-4.57083955736634	-5.06180696058615	1.30754516625623e-06	3.94233823415064e-05	5.01071037995085
METTL15P1	-1.67165075306636	-1.89834673149881	-5.06147918323994	1.30944114105541e-06	3.94605267188133e-05	5.00933308271775
BMPR1AP1	-2.21313692039748	-6.14681409313201	-5.06128792895701	1.31054865492981e-06	3.94738849044671e-05	5.00852947372096
GOLGB1	-0.474210862016612	2.94342021554803	-5.06115976900483	1.31129131219087e-06	3.94762455975515e-05	5.00799098494914
ZNF155	-1.10900670873592	-1.96373665460923	-5.06030416249821	1.31625984853152e-06	3.96057589968013e-05	5.00439622635464
DNAJB14	-0.563728811310256	0.285218258193727	-5.06006403208533	1.31765758027184e-06	3.96277515297644e-05	5.00338741284638
DHFRP1	-1.44020848766495	-1.54191121223208	-5.05934416090072	1.32185640127455e-06	3.97339202622877e-05	5.00036335196675
TNNC2	1.51384901573994	-1.88978811731538	5.05881718098646	1.32493838176896e-06	3.98064273070698e-05	4.998149780978
SLC35D2	0.749669585922968	1.10069226719587	5.05831595445892	1.32787622840176e-06	3.98745329081513e-05	4.99604453202901
LIG4	-0.721381358073256	1.10820287063312	-5.05765838068923	1.33174008166949e-06	3.99549524739859e-05	4.99328280915516
FLNB-AS1	-1.1032225567822	-2.94986922113514	-5.05763137766514	1.33189898280186e-06	3.99549524739859e-05	4.99316940523912
CX3CR1	-1.07359793065274	-1.6748516565132	-5.05727847986532	1.3339773292483e-06	3.99971093568307e-05	4.9916873871098
NCBP2AS2	0.593279192099207	3.74235996778306	5.05539363749913	1.3451313711599e-06	4.03112062500854e-05	4.98377305436544
PITPNA	-0.528571716570096	3.19202653519054	-5.0545179369253	1.3503443539071e-06	4.04470332256235e-05	4.98009672576657
ISOC2	0.705845950232662	4.65561813637503	5.05225527323562	1.36390492970645e-06	4.08326338829546e-05	4.97059971275726
RBBP4P1	-1.61883844949874	-3.5310067210912	-5.05144564554886	1.36878926971988e-06	4.09582275587328e-05	4.96720218824629
AC007389.3	2.42154214589394	-3.6924942647267	5.05114566379184	1.37060332025844e-06	4.09918689043777e-05	4.9659434377514
RPS2P16	-2.17244375579067	-5.27287691470242	-5.05097724730402	1.37162279309578e-06	4.09998819772555e-05	4.96523676927031
AKAP13	-0.66379476272179	1.38078363846615	-5.05087351427217	1.3722510854117e-06	4.09998819772555e-05	4.96480151781806
PRPF38B	-0.459103066996218	2.14237895600955	-5.05044593032058	1.3748438391947e-06	4.10567059456399e-05	4.96300749064248
XKR8	0.640781470621762	1.37812183368679	5.04869972409442	1.38548188755366e-06	4.13536072986696e-05	4.95568195187256
RHOA-IT1	-2.66838073800143	-5.12589275259254	-5.04823301249568	1.3883386615528e-06	4.13756110426802e-05	4.95372433416716
FANCM	-0.548471874437686	-1.46349519456969	-5.04815753340613	1.38880121187383e-06	4.13756110426802e-05	4.95340774935602
YBX1P10	-0.874658928922272	1.08155688444144	-5.04815163698967	1.38883735255146e-06	4.13756110426802e-05	4.95338301792818
DYRK4	0.680811291861356	-0.018107522042389	5.04812444096905	1.38900405590299e-06	4.13756110426802e-05	4.95326894950629
C12orf43	0.419847188482335	1.00574751231631	5.04497222063544	1.40845856717339e-06	4.19341018393854e-05	4.94005040776416
FTH1P10	1.99832254692349	-4.01852253098093	5.04474908145549	1.40984570561749e-06	4.19543819467855e-05	4.93911490744749
CCS	0.651520159438413	4.51675019375979	5.04430984199197	1.41258010626942e-06	4.20127819803856e-05	4.93727349935501
MCCC1-AS1	-1.80033120101054	-2.97370235917833	-5.04420683147456	1.41322212426659e-06	4.20127819803856e-05	4.93684166780285
[truncated: 57,428 more rows]
