# Supplementary material for: Hepatitis B-related hepatocellular carcinoma: classification and prognostic model based on programmed cell death genes
Source: Front Immunol. 2024 May 10;15:1411161. doi: 10.3389/fimmu.2024.1411161 (PMC11116790; doi:10.3389/fimmu.2024.1411161)
Supplement: Supplementary file 2 [file DataSheet_2.zip › original data 4-6/4-cluster diff/GO-zscore-cluster1.xls]

category	ID	term	count	logFC	adj_pval	zscore
BP	GO:0044282	small molecule catabolic process	100	1.12224693	1.17E-26	7.2
BP	GO:0046395	carboxylic acid catabolic process	72	1.12224693	1.70E-22	7.542472333
BP	GO:0016054	organic acid catabolic process	72	1.12224693	2.79E-22	7.542472333
BP	GO:0006805	xenobiotic metabolic process	49	1.674502081	2.79E-22	6.714285714
BP	GO:0071466	cellular response to xenobiotic stimulus	60	1.674502081	2.51E-21	6.713171133
BP	GO:0015711	organic anion transport	87	1.749986169	3.41E-20	5.896618942
BP	GO:0009410	response to xenobiotic stimulus	90	1.674502081	2.27E-17	6.746192342
BP	GO:0008202	steroid metabolic process	72	1.12224693	2.73E-15	7.778174593
BP	GO:0009063	cellular amino acid catabolic process	40	1.648534743	3.00E-15	5.692099788
BP	GO:1901605	alpha-amino acid metabolic process	55	1.138961118	3.45E-15	6.607158652
BP	GO:0046942	carboxylic acid transport	67	1.749986169	4.14E-15	5.986302773
BP	GO:0016053	organic acid biosynthetic process	70	2.007640125	6.14E-14	7.410417378
BP	GO:0046394	carboxylic acid biosynthetic process	69	2.007640125	1.47E-13	7.343537038
BP	GO:0006520	cellular amino acid metabolic process	64	1.138961118	1.63E-13	7
BP	GO:0006631	fatty acid metabolic process	78	1.12224693	1.93E-13	8.378850053
BP	GO:0042445	hormone metabolic process	57	1.12224693	2.71E-13	5.165676193
BP	GO:1901606	alpha-amino acid catabolic process	34	1.648534743	3.39E-13	5.144957554
BP	GO:0006066	alcohol metabolic process	71	1.234318397	5.14E-12	6.289942788
BP	GO:0120254	olefinic compound metabolic process	43	1.465590898	6.95E-12	5.337449962
BP	GO:0034754	cellular hormone metabolic process	40	1.12224693	7.41E-12	4.74341649
BP	GO:0015849	organic acid transport	65	1.749986169	9.78E-12	5.333493587
BP	GO:0006869	lipid transport	74	2.524957805	7.90E-10	6.50986777
BP	GO:0006721	terpenoid metabolic process	30	2.916113508	2.97E-09	5.112077203
BP	GO:0015850	organic hydroxy compound transport	56	1.674502081	3.34E-09	5.077963596
BP	GO:0010876	lipid localization	78	2.524957805	3.34E-09	6.340751391
BP	GO:0006063	uronic acid metabolic process	15	2.856874316	5.32E-09	3.872983346
BP	GO:0019585	glucuronate metabolic process	15	2.856874316	5.32E-09	3.872983346
BP	GO:0010232	vascular transport	27	1.674502081	8.05E-09	3.656551705
BP	GO:0150104	transport across blood-brain barrier	27	1.674502081	8.05E-09	3.656551705
BP	GO:0016042	lipid catabolic process	60	1.12224693	1.09E-08	5.680375574
BP	GO:0072330	monocarboxylic acid biosynthetic process	45	1.160746087	2.13E-08	6.111919138
BP	GO:0052695	cellular glucuronidation	13	2.856874316	2.83E-08	3.605551275
BP	GO:0001523	retinoid metabolic process	26	2.916113508	4.11E-08	4.706787243
BP	GO:1901616	organic hydroxy compound catabolic process	24	2.043046307	7.42E-08	3.674234614
BP	GO:0016101	diterpenoid metabolic process	26	2.916113508	8.85E-08	4.706787243
BP	GO:0003018	vascular process in circulatory system	50	1.674502081	9.83E-08	4.5254834
BP	GO:0042730	fibrinolysis	14	2.112686975	1.23E-07	3.207134903
BP	GO:0015718	monocarboxylic acid transport	30	1.674502081	1.51E-07	4.016632088
BP	GO:0072329	monocarboxylic acid catabolic process	31	1.12224693	1.51E-07	5.208553759
BP	GO:0006720	isoprenoid metabolic process	30	2.916113508	2.23E-07	5.112077203
BP	GO:0034308	primary alcohol metabolic process	28	2.916113508	2.55E-07	4.535573676
BP	GO:0006067	ethanol metabolic process	12	2.916113508	4.07E-07	2.886751346
BP	GO:0006641	triglyceride metabolic process	27	1.234318397	4.56E-07	5.196152423
BP	GO:0001676	long-chain fatty acid metabolic process	28	1.160746087	4.65E-07	4.913538149
BP	GO:0008210	estrogen metabolic process	16	1.12224693	4.83E-07	4
BP	GO:0042178	xenobiotic catabolic process	13	1.428791589	7.15E-07	3.605551275
BP	GO:0055088	lipid homeostasis	36	1.051677773	9.27E-07	5.333333333
BP	GO:0015721	bile acid and bile salt transport	14	1.674502081	9.47E-07	3.741657387
BP	GO:0006699	bile acid biosynthetic process	15	1.160746087	1.05E-06	3.872983346
BP	GO:0019373	epoxygenase P450 pathway	11	2.706547474	1.29E-06	3.31662479
BP	GO:0030193	regulation of blood coagulation	21	2.007640125	1.29E-06	3.709704134
BP	GO:0009074	aromatic amino acid family catabolic process	10	2.634387926	2.13E-06	2.529822128
BP	GO:1900046	regulation of hemostasis	21	2.007640125	2.16E-06	3.709704134
BP	GO:0008206	bile acid metabolic process	17	1.160746087	2.64E-06	4.123105626
BP	GO:0042573	retinoic acid metabolic process	14	2.916113508	3.53E-06	3.207134903
BP	GO:0030195	negative regulation of blood coagulation	17	2.007640125	3.60E-06	3.638034376
BP	GO:0050818	regulation of coagulation	21	2.007640125	4.44E-06	3.709704134
BP	GO:1900047	negative regulation of hemostasis	17	2.007640125	4.87E-06	3.638034376
BP	GO:0009072	aromatic amino acid family metabolic process	13	2.634387926	4.87E-06	2.496150883
BP	GO:1902652	secondary alcohol metabolic process	31	1.234318397	6.81E-06	5.567764363
BP	GO:0051917	regulation of fibrinolysis	10	2.112686975	8.69E-06	2.529822128
BP	GO:0009259	ribonucleotide metabolic process	66	1.416427113	1.01E-05	5.416025603
BP	GO:0098657	import into cell	43	1.154893856	1.02E-05	2.897472836
BP	GO:0031639	plasminogen activation	12	2.112686975	1.05E-05	2.309401077
BP	GO:0042572	retinol metabolic process	17	2.916113508	1.11E-05	4.123105626
BP	GO:0050819	negative regulation of coagulation	17	2.007640125	1.11E-05	3.638034376
BP	GO:0033559	unsaturated fatty acid metabolic process	26	1.051677773	1.20E-05	4.314554973
BP	GO:0016125	sterol metabolic process	31	1.234318397	1.32E-05	5.567764363
BP	GO:0008203	cholesterol metabolic process	29	1.234318397	1.45E-05	5.385164807
BP	GO:0006639	acylglycerol metabolic process	28	1.234318397	1.61E-05	5.291502622
BP	GO:0019693	ribose phosphate metabolic process	66	1.416427113	1.80E-05	5.416025603
BP	GO:0042908	xenobiotic transport	17	2.51175559	1.82E-05	3.638034376
BP	GO:0006638	neutral lipid metabolic process	28	1.234318397	1.82E-05	5.291502622
BP	GO:0033865	nucleoside bisphosphate metabolic process	27	1.12224693	1.96E-05	5.196152423
BP	GO:0033875	ribonucleoside bisphosphate metabolic process	27	1.12224693	1.96E-05	5.196152423
BP	GO:0034032	purine nucleoside bisphosphate metabolic process	27	1.12224693	1.96E-05	5.196152423
BP	GO:0042430	indole-containing compound metabolic process	11	1.012079768	2.00E-05	1.507556723
BP	GO:0006576	cellular biogenic amine metabolic process	23	2.007640125	2.14E-05	3.127716211
BP	GO:0046364	monosaccharide biosynthetic process	22	1.136034356	2.15E-05	4.264014327
BP	GO:0006544	glycine metabolic process	9	2.585099253	2.58E-05	3
BP	GO:1901617	organic hydroxy compound biosynthetic process	41	2.043046307	2.65E-05	5.153734142
BP	GO:0019369	arachidonic acid metabolic process	17	2.10143477	2.83E-05	3.638034376
BP	GO:0006790	sulfur compound metabolic process	51	1.12224693	3.01E-05	5.461092328
BP	GO:0042632	cholesterol homeostasis	23	1.239792924	3.56E-05	4.378802695
BP	GO:0009069	serine family amino acid metabolic process	14	2.224737107	3.57E-05	3.741657387
BP	GO:0044070	regulation of anion transport	22	2.007640125	3.59E-05	2.984810029
BP	GO:0009150	purine ribonucleotide metabolic process	62	1.416427113	3.59E-05	5.08000508
BP	GO:0008652	cellular amino acid biosynthetic process	20	2.007640125	3.59E-05	4.024922359
BP	GO:0019319	hexose biosynthetic process	21	1.136034356	3.59E-05	4.146139914
BP	GO:0010038	response to metal ion	53	1.470121309	3.64E-05	3.159292971
BP	GO:0044106	cellular amine metabolic process	24	2.007640125	3.68E-05	3.265986324
BP	GO:1905039	carboxylic acid transmembrane transport	30	1.749986169	3.72E-05	3.651483717
BP	GO:0055092	sterol homeostasis	23	1.239792924	3.88E-05	4.378802695
BP	GO:0009636	response to toxic substance	41	2.524957805	3.96E-05	4.216691571
BP	GO:0006637	acyl-CoA metabolic process	22	1.12224693	3.97E-05	4.69041576
BP	GO:0035383	thioester metabolic process	22	1.12224693	3.97E-05	4.69041576
BP	GO:1903825	organic acid transmembrane transport	30	1.749986169	4.07E-05	3.651483717
BP	GO:0009308	amine metabolic process	25	2.478392969	4.39E-05	3.4
BP	GO:0031638	zymogen activation	18	2.112686975	4.52E-05	2.357022604
BP	GO:0019395	fatty acid oxidation	24	1.12224693	4.77E-05	4.898979486
BP	GO:0006163	purine nucleotide metabolic process	64	1.416427113	6.14E-05	5
BP	GO:0042537	benzene-containing compound metabolic process	11	1.465590898	6.45E-05	3.31662479
BP	GO:0006094	gluconeogenesis	20	1.136034356	7.18E-05	4.024922359
BP	GO:0005996	monosaccharide metabolic process	40	1.136034356	7.52E-05	4.427188724
BP	GO:0030258	lipid modification	36	1.12224693	8.07E-05	5
BP	GO:0061045	negative regulation of wound healing	19	2.007640125	0.000106903	3.441236008
BP	GO:0010951	negative regulation of endopeptidase activity	40	1.166114412	0.000110373	1.58113883
BP	GO:0034440	lipid oxidation	24	1.12224693	0.000120526	4.898979486
BP	GO:1904729	regulation of intestinal lipid absorption	7	2.324469254	0.00012954	2.645751311
BP	GO:0042180	cellular ketone metabolic process	36	1.136034356	0.000134489	5.333333333
BP	GO:1903035	negative regulation of response to wounding	21	2.007640125	0.000136387	3.273268354
BP	GO:0006814	sodium ion transport	40	1.470121309	0.000142494	1.897366596
BP	GO:0014074	response to purine-containing compound	27	1.146827501	0.00015442	2.116950987
BP	GO:0006690	icosanoid metabolic process	25	1.051677773	0.000158022	3.8
BP	GO:0019432	triglyceride biosynthetic process	13	1.647526168	0.000173219	3.605551275
BP	GO:0046164	alcohol catabolic process	15	4.033121789	0.000198737	2.323790008
BP	GO:0072376	protein activation cascade	9	1.272644457	0.000198737	3
BP	GO:0055090	acylglycerol homeostasis	13	1.239792924	0.000226429	3.050851079
BP	GO:0070328	triglyceride homeostasis	13	1.239792924	0.000226429	3.050851079
BP	GO:0061041	regulation of wound healing	26	2.007640125	0.000227762	3.530090432
BP	GO:0007596	blood coagulation	36	2.007640125	0.000256943	5
BP	GO:0015837	amine transport	22	2.007640125	0.000262525	2.558408596
BP	GO:0002526	acute inflammatory response	23	1.272644457	0.000266241	3.127716211
BP	GO:0010466	negative regulation of peptidase activity	40	1.166114412	0.000278415	1.58113883
BP	GO:0006706	steroid catabolic process	10	2.557270831	0.00030059	3.16227766
BP	GO:0006090	pyruvate metabolic process	22	1.416427113	0.000349394	2.558408596
BP	GO:0051346	negative regulation of hydrolase activity	51	-1.202333849	0.000365968	2.66053216
BP	GO:0098739	import across plasma membrane	33	1.154893856	0.000374554	2.263009527
BP	GO:0050817	coagulation	36	2.007640125	0.00039943	5
BP	GO:0072378	blood coagulation, fibrin clot formation	8	1.272644457	0.00041345	2.828427125
BP	GO:0007599	hemostasis	36	2.007640125	0.000434099	5
BP	GO:0044242	cellular lipid catabolic process	35	1.12224693	0.000439594	5.239956379
BP	GO:0006586	indolalkylamine metabolic process	7	-1.382275665	0.000479094	1.133893419
BP	GO:1904478	regulation of intestinal absorption	7	2.324469254	0.000479094	2.645751311
BP	GO:0006694	steroid biosynthetic process	30	1.160746087	0.000479094	4.38178046
BP	GO:0043648	dicarboxylic acid metabolic process	20	1.269574316	0.000492746	4.024922359
BP	GO:0062012	regulation of small molecule metabolic process	47	-1.202333849	0.000524005	5.397004685
BP	GO:0009914	hormone transport	43	2.007640125	0.000525949	2.287478555
BP	GO:0006006	glucose metabolic process	31	1.136034356	0.000527075	4.490132551
BP	GO:0046683	response to organophosphorus	24	1.146827501	0.000546167	2.041241452
BP	GO:0048706	embryonic skeletal system development	24	1.267269954	0.000546167	-2.857738033
BP	GO:0030194	positive regulation of blood coagulation	10	2.634457258	0.000567737	2.529822128
BP	GO:1900048	positive regulation of hemostasis	10	2.634457258	0.000567737	2.529822128
BP	GO:1903034	regulation of response to wounding	29	2.007640125	0.000618818	3.528211425
BP	GO:0006865	amino acid transport	26	1.749986169	0.000700632	3.137858162
BP	GO:0051591	response to cAMP	19	1.146827501	0.000718446	2.064741605
BP	GO:0051180	vitamin transport	13	2.524957805	0.000718446	0.277350098
BP	GO:0098656	anion transmembrane transport	39	1.749986169	0.000720548	2.401922307
BP	GO:0032890	regulation of organic acid transport	17	2.007640125	0.000720548	2.667891875
BP	GO:0019318	hexose metabolic process	35	1.136034356	0.000765719	4.563832976
BP	GO:0006000	fructose metabolic process	7	1.882322527	0.000800579	2.645751311
BP	GO:0030300	regulation of intestinal cholesterol absorption	6	2.324469254	0.000818049	2.449489743
BP	GO:0097267	omega-hydroxylase P450 pathway	6	2.706547474	0.000818049	2.449489743
BP	GO:0052548	regulation of endopeptidase activity	55	1.166114412	0.000839314	1.213559752
BP	GO:0006953	acute-phase response	13	1.272644457	0.000872905	3.050851079
BP	GO:0048732	gland development	56	3.613376632	0.000985633	1.603567451
BP	GO:0050820	positive regulation of coagulation	10	2.634457258	0.00103561	2.529822128
BP	GO:0046460	neutral lipid biosynthetic process	13	1.647526168	0.00108199	3.605551275
BP	GO:0046463	acylglycerol biosynthetic process	13	1.647526168	0.00108199	3.605551275
BP	GO:0097305	response to alcohol	37	1.383518398	0.00113863	3.123580759
BP	GO:1901568	fatty acid derivative metabolic process	17	1.12224693	0.001145763	3.638034376
BP	GO:0045861	negative regulation of proteolysis	47	1.166114412	0.001174159	1.896244889
BP	GO:1901607	alpha-amino acid biosynthetic process	16	2.224737107	0.00123754	4
BP	GO:0006570	tyrosine metabolic process	7	2.634387926	0.001279906	1.889822365
BP	GO:0034310	primary alcohol catabolic process	7	2.585099253	0.001279906	1.889822365
BP	GO:0043252	sodium-independent organic anion transport	7	1.674502081	0.001279906	1.889822365
BP	GO:0019433	triglyceride catabolic process	10	3.613376632	0.001344281	3.16227766
BP	GO:0045471	response to ethanol	23	1.383518398	0.001387705	3.127716211
BP	GO:0052547	regulation of peptidase activity	57	1.166114412	0.001462977	1.192079121
BP	GO:0006568	tryptophan metabolic process	6	-1.382275665	0.001520069	1.632993162
BP	GO:0003073	regulation of systemic arterial blood pressure	19	1.350347698	0.001583231	1.605910137
BP	GO:1903793	positive regulation of anion transport	13	2.007640125	0.001583231	3.050851079
BP	GO:0019216	regulation of lipid metabolic process	46	1.136034356	0.001584103	5.602794334
BP	GO:0050878	regulation of body fluid levels	50	2.007640125	0.001819446	4.242640687
BP	GO:0001655	urogenital system development	47	1.234318397	0.001908391	0.437594974
BP	GO:0001889	liver development	24	3.613376632	0.002249751	4.490731195
BP	GO:0000096	sulfur amino acid metabolic process	10	1.138961118	0.002316029	3.16227766
BP	GO:0006096	glycolytic process	17	1.416427113	0.002373287	1.697749375
BP	GO:0009743	response to carbohydrate	34	1.234318397	0.002373287	3.429971703
BP	GO:0006068	ethanol catabolic process	6	1.012079768	0.002650632	1.632993162
BP	GO:0019627	urea metabolic process	6	1.749986169	0.002650632	2.449489743
BP	GO:0038183	bile acid signaling pathway	6	2.324469254	0.002650632	2.449489743
BP	GO:0071941	nitrogen cycle metabolic process	6	1.749986169	0.002650632	2.449489743
BP	GO:0006757	ATP generation from ADP	17	1.416427113	0.002699623	1.697749375
BP	GO:0006575	cellular modified amino acid metabolic process	28	2.478392969	0.002918359	3.401680257
BP	GO:0044262	cellular carbohydrate metabolic process	40	1.136034356	0.002918359	3.478505426
BP	GO:0061008	hepaticobiliary system development	24	3.613376632	0.002979543	4.490731195
BP	GO:0009404	toxin metabolic process	7	3.70058204	0.003001646	2.645751311
BP	GO:0042060	wound healing	54	2.007640125	0.003157643	4.898979486
BP	GO:0072001	renal system development	42	1.234318397	0.003263774	0.3086067
BP	GO:0006584	catecholamine metabolic process	13	2.007640125	0.003293181	2.496150883
BP	GO:0009712	catechol-containing compound metabolic process	13	2.007640125	0.003293181	2.496150883
BP	GO:0009066	aspartate family amino acid metabolic process	12	1.267269954	0.003326587	2.886751346
BP	GO:0032892	positive regulation of organic acid transport	12	2.007640125	0.003326587	2.886751346
BP	GO:0048704	embryonic skeletal system morphogenesis	18	1.267269954	0.003397973	-2.828427125
BP	GO:0001822	kidney development	41	1.234318397	0.003428018	0.156173762
BP	GO:0043270	positive regulation of ion transport	39	2.007640125	0.003445402	2.722178615
BP	GO:0018958	phenol-containing compound metabolic process	20	2.007640125	0.003486504	3.130495168
BP	GO:0032368	regulation of lipid transport	25	1.136034356	0.003488861	3.8
BP	GO:0098856	intestinal lipid absorption	8	2.324469254	0.003657991	2.828427125
BP	GO:0016051	carbohydrate biosynthetic process	31	1.136034356	0.003806256	3.053290134
BP	GO:0046879	hormone secretion	39	2.007640125	0.003891741	1.761409692
BP	GO:0035725	sodium ion transmembrane transport	28	1.470121309	0.00391526	1.133893419
BP	GO:0001763	morphogenesis of a branching structure	30	1.141815677	0.003936684	-1.095445115
BP	GO:0003333	amino acid transmembrane transport	19	1.749986169	0.004031668	2.98240454
BP	GO:0009135	purine nucleoside diphosphate metabolic process	19	1.416427113	0.004031668	2.064741605
BP	GO:0009179	purine ribonucleoside diphosphate metabolic process	19	1.416427113	0.004031668	2.064741605
BP	GO:0051918	negative regulation of fibrinolysis	6	2.634457258	0.004065196	2.449489743
BP	GO:0006957	complement activation, alternative pathway	7	1.58487891	0.004122684	2.645751311
BP	GO:0009068	aspartate family amino acid catabolic process	7	2.150210206	0.004122684	2.645751311
BP	GO:1905952	regulation of lipid localization	28	1.136034356	0.004137956	3.77964473
BP	GO:0089718	amino acid import across plasma membrane	12	2.567301726	0.004634701	2.309401077
BP	GO:0009185	ribonucleoside diphosphate metabolic process	20	1.416427113	0.004722386	2.236067977
BP	GO:0051604	protein maturation	43	1.272644457	0.004921417	3.202469977
BP	GO:0009132	nucleoside diphosphate metabolic process	22	1.416427113	0.004945842	2.132007164
BP	GO:0031667	response to nutrient levels	56	1.146827501	0.005043554	4.276179871
BP	GO:0042886	amide transport	39	2.007640125	0.005182764	3.682947538
BP	GO:0051952	regulation of amine transport	18	2.007640125	0.005267733	1.885618083
BP	GO:0030299	intestinal cholesterol absorption	7	2.324469254	0.00581588	2.645751311
BP	GO:0070989	oxidative demethylation	7	2.986258894	0.00581588	2.645751311
BP	GO:0140354	lipid import into cell	7	1.453670756	0.00581588	1.133893419
BP	GO:0001505	regulation of neurotransmitter levels	31	2.007640125	0.006228994	1.975658322
BP	GO:0010896	regulation of triglyceride catabolic process	6	2.374850716	0.006228994	2.449489743
BP	GO:0015918	sterol transport	22	2.51175559	0.006599746	4.264014327
BP	GO:0006165	nucleoside diphosphate phosphorylation	18	1.416427113	0.006627659	1.414213562
BP	GO:0051955	regulation of amino acid transport	11	2.007640125	0.006742401	2.110579412
BP	GO:0023061	signal release	55	2.007640125	0.00692932	1.752919642
BP	GO:0046031	ADP metabolic process	17	1.416427113	0.006931577	1.697749375
BP	GO:0098754	detoxification	24	1.234318397	0.006973192	3.265986324
BP	GO:0019748	secondary metabolic process	13	3.70058204	0.006974045	3.605551275
BP	GO:0015807	L-amino acid transport	15	1.749986169	0.007288904	2.840187787
BP	GO:0009062	fatty acid catabolic process	18	1.12224693	0.007300892	4.242640687
BP	GO:0006633	fatty acid biosynthetic process	25	1.893051572	0.007335522	4.2
BP	GO:0016052	carbohydrate catabolic process	24	1.416427113	0.007530849	1.632993162
BP	GO:0046939	nucleotide phosphorylation	18	1.416427113	0.008169678	1.414213562
BP	GO:0051047	positive regulation of secretion	39	2.007640125	0.008206165	2.081665999
BP	GO:1903036	positive regulation of response to wounding	15	1.298055091	0.008206165	2.323790008
BP	GO:0000050	urea cycle	5	1.749986169	0.008206165	2.236067977
BP	GO:0015911	long-chain fatty acid import across plasma membrane	5	1.453670756	0.008206165	1.341640786
BP	GO:0034379	very-low-density lipoprotein particle assembly	5	1.762871826	0.008206165	2.236067977
BP	GO:0048593	camera-type eye morphogenesis	21	1.141815677	0.008482936	-1.091089451
BP	GO:0009071	serine family amino acid catabolic process	6	1.447567295	0.008907649	2.449489743
BP	GO:0009111	vitamin catabolic process	6	2.10143477	0.008907649	1.632993162
BP	GO:0072498	embryonic skeletal joint development	6	1.225822639	0.008907649	-0.816496581
BP	GO:0015698	inorganic anion transport	27	1.152493786	0.009071177	1.347150628
BP	GO:0090303	positive regulation of wound healing	13	1.298055091	0.009071177	2.496150883
BP	GO:0006084	acetyl-CoA metabolic process	9	1.893051572	0.009071177	3
BP	GO:0036314	response to sterol	9	1.239792924	0.009071177	3
BP	GO:1902475	L-alpha-amino acid transmembrane transport	15	1.749986169	0.009071177	2.840187787
BP	GO:0030301	cholesterol transport	20	2.51175559	0.009097996	4.024922359
BP	GO:0009309	amine biosynthetic process	10	2.043046307	0.00938619	2.529822128
BP	GO:1905954	positive regulation of lipid localization	19	2.51175559	0.009982114	2.98240454
BP	GO:0071320	cellular response to cAMP	12	1.383518398	0.010021996	1.154700538
BP	GO:0046618	xenobiotic export from cell	8	1.153924497	0.010047042	2.828427125
BP	GO:0048592	eye morphogenesis	24	1.141815677	0.010132837	-1.224744871
BP	GO:0032370	positive regulation of lipid transport	16	2.51175559	0.011098161	3
BP	GO:0046461	neutral lipid catabolic process	10	3.613376632	0.011301752	3.16227766
BP	GO:0046464	acylglycerol catabolic process	10	3.613376632	0.011301752	3.16227766
BP	GO:0015695	organic cation transport	12	-2.948253115	0.011649577	1.154700538
BP	GO:0060272	embryonic skeletal joint morphogenesis	5	1.12569709	0.012959426	-1.341640786
BP	GO:0070189	kynurenine metabolic process	5	1.811635039	0.012959426	2.236067977
BP	GO:1904668	positive regulation of ubiquitin protein ligase activity	5	-1.105931132	0.012959426	-1.341640786
BP	GO:0032371	regulation of sterol transport	15	2.51175559	0.013002477	3.356585567
BP	GO:0032374	regulation of cholesterol transport	15	2.51175559	0.013002477	3.356585567
BP	GO:0010906	regulation of glucose metabolic process	18	1.136034356	0.013154102	4.242640687
BP	GO:0050892	intestinal absorption	10	2.324469254	0.013297524	3.16227766
BP	GO:0009070	serine family amino acid biosynthetic process	7	2.224737107	0.013297524	2.645751311
BP	GO:0009713	catechol-containing compound biosynthetic process	7	2.043046307	0.013297524	2.645751311
BP	GO:0042423	catecholamine biosynthetic process	7	2.043046307	0.013297524	2.645751311
BP	GO:0090596	sensory organ morphogenesis	35	1.722761624	0.013297524	-2.197401062
BP	GO:0000038	very long-chain fatty acid metabolic process	9	1.12224693	0.013377512	3
BP	GO:0046890	regulation of lipid biosynthetic process	26	1.136034356	0.01338269	3.922322703
BP	GO:0006836	neurotransmitter transport	29	1.154893856	0.01388477	1.671258044
BP	GO:0031644	regulation of nervous system process	22	2.007640125	0.014810086	0
BP	GO:0010565	regulation of cellular ketone metabolic process	21	1.136034356	0.015251104	4.146139914
BP	GO:0051873	killing by host of symbiont cells	8	2.860676483	0.015696356	2.828427125
BP	GO:0051954	positive regulation of amine transport	10	2.007640125	0.015767679	2.529822128
BP	GO:0098810	neurotransmitter reuptake	9	2.091548585	0.016282392	3
BP	GO:0044539	long-chain fatty acid import into cell	6	1.453670756	0.016983001	1.632993162
BP	GO:0015872	dopamine transport	11	2.007640125	0.017033197	2.110579412
BP	GO:0060688	regulation of morphogenesis of a branching structure	11	-2.610572564	0.017033197	-0.904534034
BP	GO:0015908	fatty acid transport	17	1.136034356	0.017033197	1.697749375
BP	GO:0036315	cellular response to sterol	7	1.239792924	0.017033197	2.645751311
BP	GO:0044241	lipid digestion	7	2.324469254	0.017033197	2.645751311
BP	GO:0006766	vitamin metabolic process	18	2.524957805	0.01710474	2.357022604
BP	GO:0001504	neurotransmitter uptake	10	2.091548585	0.018497104	2.529822128
BP	GO:0015748	organophosphate ester transport	22	1.160746087	0.018680478	3.837612894
BP	GO:0019218	regulation of steroid metabolic process	17	1.239792924	0.018683133	3.152963125
BP	GO:0006635	fatty acid beta-oxidation	14	1.12224693	0.018683133	3.741657387
BP	GO:0048705	skeletal system morphogenesis	30	1.722761624	0.018683133	-1.825741858
BP	GO:0032782	bile acid secretion	5	3.367850881	0.018683133	2.236067977
BP	GO:0033540	fatty acid beta-oxidation using acyl-CoA oxidase	5	2.093509875	0.018683133	2.236067977
BP	GO:0046415	urate metabolic process	5	1.883758957	0.018683133	2.236067977
BP	GO:0008209	androgen metabolic process	8	1.12224693	0.018830813	2.828427125
BP	GO:0007586	digestion	21	2.324469254	0.018958927	2.400396793
BP	GO:0010043	response to zinc ion	11	1.154893856	0.019191831	1.507556723
BP	GO:0010721	negative regulation of cell development	26	2.524957805	0.019896655	-1.568929081
BP	GO:0061138	morphogenesis of a branching epithelium	26	1.141815677	0.019896655	-0.784464541
BP	GO:0006775	fat-soluble vitamin metabolic process	10	2.524957805	0.021291916	2.529822128
BP	GO:0016485	protein processing	32	2.112686975	0.021708915	2.828427125
BP	GO:0006970	response to osmotic stress	15	1.298055091	0.021708915	1.290994449
BP	GO:0015802	basic amino acid transport	6	1.749986169	0.021955606	1.632993162
BP	GO:0015812	gamma-aminobutyric acid transport	6	2.007640125	0.021955606	2.449489743
BP	GO:0030540	female genitalia development	6	3.112696266	0.021955606	0.816496581
BP	GO:0006778	porphyrin-containing compound metabolic process	11	1.674502081	0.021988904	2.713602101
BP	GO:0002790	peptide secretion	30	2.007640125	0.02207342	2.556038602
BP	GO:0003012	muscle system process	51	2.007640125	0.02207342	1.820364109
BP	GO:0006956	complement activation	20	3.467773048	0.022763949	4.024922359
BP	GO:0009064	glutamine family amino acid metabolic process	14	1.269574316	0.022763949	3.207134903
BP	GO:0140115	export across plasma membrane	14	1.153924497	0.022763949	2.672612419
BP	GO:0008217	regulation of blood pressure	26	2.007640125	0.024042358	1.568929081
BP	GO:0006081	cellular aldehyde metabolic process	13	4.033121789	0.024042358	3.050851079
BP	GO:0019217	regulation of fatty acid metabolic process	16	1.136034356	0.024048135	4
BP	GO:0048806	genitalia development	10	3.112696266	0.024249723	0.632455532
BP	GO:0061448	connective tissue development	34	1.152493786	0.025367145	-0.685994341
BP	GO:0046165	alcohol biosynthetic process	21	2.043046307	0.025530386	3.273268354
BP	GO:0003071	renal system process involved in regulation of systemic arterial blood pressure	7	-1.425269827	0.025754308	1.133893419
BP	GO:0046835	carbohydrate phosphorylation	7	2.088086061	0.025754308	1.889822365
BP	GO:0006787	porphyrin-containing compound catabolic process	5	1.674502081	0.025754308	2.236067977
BP	GO:0033015	tetrapyrrole catabolic process	5	1.674502081	0.025754308	2.236067977
BP	GO:0042363	fat-soluble vitamin catabolic process	5	2.10143477	0.025754308	1.341640786
BP	GO:0006730	one-carbon metabolic process	9	1.267269954	0.025754308	2.333333333
BP	GO:0032373	positive regulation of sterol transport	9	2.51175559	0.025754308	3
BP	GO:0032376	positive regulation of cholesterol transport	9	2.51175559	0.025754308	3
BP	GO:0042401	cellular biogenic amine biosynthetic process	9	2.043046307	0.025754308	2.333333333
BP	GO:0060993	kidney morphogenesis	16	1.387911457	0.025828714	-2
BP	GO:0015833	peptide transport	32	2.007640125	0.025883351	2.828427125
BP	GO:0050994	regulation of lipid catabolic process	12	1.136034356	0.027405996	2.886751346
BP	GO:0070542	response to fatty acid	12	1.234318397	0.027405996	2.309401077
BP	GO:0071470	cellular response to osmotic stress	10	1.298055091	0.027437058	0.632455532
BP	GO:0002523	leukocyte migration involved in inflammatory response	6	1.190433287	0.027512988	-0.816496581
BP	GO:0006837	serotonin transport	6	1.575287228	0.027512988	1.632993162
BP	GO:1901569	fatty acid derivative catabolic process	6	1.336177077	0.027512988	1.632993162
BP	GO:0072593	reactive oxygen species metabolic process	30	1.051677773	0.028409212	2.556038602
BP	GO:0001508	action potential	21	1.214433187	0.031240065	2.400396793
BP	GO:0042391	regulation of membrane potential	48	1.470121309	0.031240065	2.020725942
BP	GO:0045776	negative regulation of blood pressure	10	2.007640125	0.031240065	1.264911064
BP	GO:0046717	acid secretion	10	2.007640125	0.031240065	3.16227766
BP	GO:0001835	blastocyst hatching	7	1.161902246	0.031240065	-0.377964473
BP	GO:0035188	hatching	7	1.161902246	0.031240065	-0.377964473
BP	GO:0048596	embryonic camera-type eye morphogenesis	7	1.049409407	0.031240065	-1.889822365
BP	GO:0051957	positive regulation of amino acid transport	7	2.007640125	0.031240065	2.645751311
BP	GO:0071684	organism emergence from protective structure	7	1.161902246	0.031240065	-0.377964473
BP	GO:0034764	positive regulation of transmembrane transport	30	1.214433187	0.031460553	3.286335345
BP	GO:0006109	regulation of carbohydrate metabolic process	25	-1.202333849	0.03164789	3.8
BP	GO:0060249	anatomical structure homeostasis	39	1.214433187	0.031909268	2.401922307
BP	GO:0019751	polyol metabolic process	18	3.332034417	0.031909268	0.942809042
BP	GO:0051937	catecholamine transport	13	2.007640125	0.032017754	1.941450687
BP	GO:0042593	glucose homeostasis	31	2.043046307	0.03218319	2.69407953
BP	GO:0033500	carbohydrate homeostasis	31	2.043046307	0.034178944	2.69407953
BP	GO:0042417	dopamine metabolic process	9	2.007640125	0.03429602	1.666666667
BP	GO:0009159	deoxyribonucleoside monophosphate catabolic process	5	2.452573106	0.03429602	2.236067977
BP	GO:0010269	response to selenium ion	5	1.320560626	0.03429602	1.341640786
BP	GO:0015697	quaternary ammonium group transport	5	-2.948253115	0.03429602	1.341640786
BP	GO:0043650	dicarboxylic acid biosynthetic process	5	1.267269954	0.03429602	2.236067977
BP	GO:0046185	aldehyde catabolic process	5	4.033121789	0.03429602	2.236067977
BP	GO:0050667	homocysteine metabolic process	5	1.138961118	0.03429602	2.236067977
BP	GO:0051004	regulation of lipoprotein lipase activity	6	1.628820655	0.034339803	2.449489743
BP	GO:0071248	cellular response to metal ion	26	1.063181802	0.034874885	1.176696811
BP	GO:0003044	regulation of systemic arterial blood pressure mediated by a chemical signal	10	1.350347698	0.034952372	2.529822128
BP	GO:0045833	negative regulation of lipid metabolic process	17	1.722761624	0.034952372	2.667891875
BP	GO:0071772	response to BMP	24	1.141815677	0.035043105	-0.40824829
BP	GO:0071773	cellular response to BMP stimulus	24	1.141815677	0.035043105	-0.40824829
BP	GO:0006536	glutamate metabolic process	8	1.269574316	0.036318279	2.121320344
BP	GO:0009112	nucleobase metabolic process	8	1.711070708	0.036318279	2.121320344
BP	GO:0030510	regulation of BMP signaling pathway	17	1.141815677	0.038025442	-0.242535625
BP	GO:0006695	cholesterol biosynthetic process	11	1.722761624	0.039045929	3.31662479
BP	GO:1902653	secondary alcohol biosynthetic process	11	1.722761624	0.039045929	3.31662479
BP	GO:0048568	embryonic organ development	49	2.524957805	0.039156901	-3
BP	GO:0003002	regionalization	41	-1.232743047	0.039161255	-2.967301476
BP	GO:0006835	dicarboxylic acid transport	15	2.007640125	0.039283809	2.323790008
BP	GO:0042304	regulation of fatty acid biosynthetic process	10	1.893051572	0.039619541	3.16227766
BP	GO:0043651	linoleic acid metabolic process	6	2.337647218	0.043332781	1.632993162
BP	GO:0002793	positive regulation of peptide secretion	15	2.007640125	0.043332781	2.323790008
BP	GO:0050996	positive regulation of lipid catabolic process	7	1.136034356	0.045219003	1.889822365
BP	GO:0051384	response to glucocorticoid	20	1.146827501	0.045219003	2.683281573
BP	GO:0090207	regulation of triglyceride metabolic process	9	1.654982472	0.045374318	3
BP	GO:0097009	energy homeostasis	9	1.428791589	0.045374318	2.333333333
BP	GO:0042182	ketone catabolic process	5	2.557270831	0.045470488	2.236067977
BP	GO:0051791	medium-chain fatty acid metabolic process	5	1.0720878	0.045470488	2.236067977
BP	GO:0046883	regulation of hormone secretion	29	2.007640125	0.045659517	2.04264872
BP	GO:0000041	transition metal ion transport	16	1.154893856	0.045819999	2
BP	GO:0001658	branching involved in ureteric bud morphogenesis	11	1.387911457	0.049454804	-1.507556723
BP	GO:0030072	peptide hormone secretion	28	2.007640125	0.049757285	3.023715784
CC	GO:0072562	blood microparticle	43	2.634457258	2.81E-13	4.117461399
CC	GO:0062023	collagen-containing extracellular matrix	72	1.49568333	6.72E-09	2.357022604
CC	GO:0016324	apical plasma membrane	62	1.610510191	6.40E-08	4.826004826
CC	GO:0005788	endoplasmic reticulum lumen	53	1.272644457	6.82E-07	2.609850715
CC	GO:0045177	apical part of cell	65	1.610510191	2.07E-06	5.085424118
CC	GO:0031091	platelet alpha granule	22	1.272644457	3.60E-05	3.411211462
CC	GO:0031093	platelet alpha granule lumen	18	1.272644457	6.61E-05	3.299831646
CC	GO:0005782	peroxisomal matrix	15	1.12224693	9.13E-05	3.872983346
CC	GO:0031907	microbody lumen	15	1.12224693	9.13E-05	3.872983346
CC	GO:0005777	peroxisome	26	1.13134828	0.000504489	5.099019514
CC	GO:0042579	microbody	26	1.13134828	0.000504489	5.099019514
CC	GO:0045178	basal part of cell	39	1.152493786	0.001532466	3.042434922
CC	GO:0009925	basal plasma membrane	37	1.152493786	0.001577805	3.123580759
CC	GO:0016323	basolateral plasma membrane	34	1.152493786	0.002018849	3.086974533
CC	GO:0034364	high-density lipoprotein particle	9	1.762871826	0.002816671	3
CC	GO:0031983	vesicle lumen	43	1.234318397	0.003688925	2.897472836
CC	GO:0034774	secretory granule lumen	42	1.234318397	0.004820213	2.777460299
CC	GO:0034358	plasma lipoprotein particle	10	1.762871826	0.004820213	3.16227766
CC	GO:1990777	lipoprotein particle	10	1.762871826	0.004820213	3.16227766
CC	GO:0031526	brush border membrane	13	-1.141742083	0.004820213	2.496150883
CC	GO:0060205	cytoplasmic vesicle lumen	42	1.234318397	0.004939582	2.777460299
CC	GO:0000137	Golgi cis cisterna	9	2.211267163	0.008263203	3
CC	GO:0032994	protein-lipid complex	10	1.762871826	0.008504837	3.16227766
CC	GO:0005903	brush border	17	1.050645604	0.023357952	3.152963125
CC	GO:0005796	Golgi lumen	17	1.272644457	0.033398148	0.727606875
CC	GO:0042627	chylomicron	5	1.762871826	0.033398148	2.236067977
CC	GO:0098889	intrinsic component of presynaptic membrane	14	2.091548585	0.034819228	1.603567451
CC	GO:0031089	platelet dense granule lumen	5	1.320560626	0.045383002	1.341640786
CC	GO:0032580	Golgi cisterna membrane	15	2.211267163	0.045596263	1.807392228
CC	GO:0031985	Golgi cisterna	18	2.211267163	0.045596263	1.414213562
CC	GO:0098862	cluster of actin-based cell projections	22	1.050645604	0.045596263	2.558408596
CC	GO:0044306	neuron projection terminus	19	1.214433187	0.049313508	0.688247202
MF	GO:0004497	monooxygenase activity	41	2.043046307	4.32E-17	6.090776714
MF	GO:0008514	organic anion transmembrane transporter activity	50	1.749986169	6.18E-13	3.959797975
MF	GO:0016709	oxidoreductase activity, acting on paired donors, with incorporation or reduction of molecular oxygen, NAD(P)H as one donor, and incorporation of one atom of oxygen	22	1.054384028	1.23E-12	4.69041576
MF	GO:0008509	anion transmembrane transporter activity	63	1.749986169	1.09E-11	3.905632888
MF	GO:0016712	oxidoreductase activity, acting on paired donors, with incorporation or reduction of molecular oxygen, reduced flavin or flavoprotein as one donor, and incorporation of one atom of oxygen	21	2.986258894	1.09E-11	4.582575695
MF	GO:0046906	tetrapyrrole binding	39	1.138961118	3.37E-10	4.963972768
MF	GO:0046943	carboxylic acid transmembrane transporter activity	41	1.749986169	3.91E-10	5.153734142
MF	GO:0015291	secondary active transmembrane transporter activity	52	1.749986169	3.91E-10	4.714951668
MF	GO:0022804	active transmembrane transporter activity	73	1.749986169	3.91E-10	6.203180801
MF	GO:0005342	organic acid transmembrane transporter activity	41	1.749986169	3.91E-10	5.153734142
MF	GO:0020037	heme binding	37	1.234318397	3.91E-10	5.096368606
MF	GO:0005506	iron ion binding	39	2.634387926	4.14E-10	4.963972768
MF	GO:0008391	arachidonic acid monooxygenase activity	14	2.10143477	7.79E-10	3.741657387
MF	GO:0015370	solute:sodium symporter activity	26	2.091548585	9.89E-10	3.530090432
MF	GO:0015293	symporter activity	37	1.152493786	1.12E-09	3.781176708
MF	GO:0008395	steroid hydroxylase activity	18	2.986258894	2.08E-09	4.242640687
MF	GO:0015294	solute:cation symporter activity	31	1.152493786	2.16E-09	3.771711343
MF	GO:0016705	oxidoreductase activity, acting on paired donors, with incorporation or reduction of molecular oxygen	41	2.043046307	3.11E-09	6.090776714
MF	GO:0008028	monocarboxylic acid transmembrane transporter activity	22	1.674502081	5.71E-09	4.264014327
MF	GO:0022853	active ion transmembrane transporter activity	53	1.674502081	7.76E-09	4.807619738
MF	GO:0019842	vitamin binding	36	1.416427113	8.02E-09	4.666666667
MF	GO:0070330	aromatase activity	14	2.986258894	1.33E-08	3.741657387
MF	GO:0016614	oxidoreductase activity, acting on CH-OH group of donors	34	1.12224693	1.34E-08	4.801960384
MF	GO:0005319	lipid transporter activity	37	2.524957805	1.81E-08	4.767570632
MF	GO:0008392	arachidonic acid epoxygenase activity	11	2.706547474	1.17E-07	3.31662479
MF	GO:0016616	oxidoreductase activity, acting on the CH-OH group of donors, NAD or NADP as acceptor	30	1.12224693	3.06E-07	4.38178046
MF	GO:0046873	metal ion transmembrane transporter activity	67	1.001639605	3.33E-07	2.565558331
MF	GO:0015081	sodium ion transmembrane transporter activity	34	2.091548585	3.34E-07	3.086974533
MF	GO:0016903	oxidoreductase activity, acting on the aldehyde or oxo group of donors	17	1.416427113	6.27E-07	3.638034376
MF	GO:0033293	monocarboxylic acid binding	22	1.051677773	2.09E-06	2.558408596
MF	GO:0042910	xenobiotic transmembrane transporter activity	13	2.51175559	3.64E-06	3.050851079
MF	GO:0004866	endopeptidase inhibitor activity	35	2.712357931	3.73E-06	1.521277659
MF	GO:1901618	organic hydroxy compound transmembrane transporter activity	17	1.674502081	4.23E-06	2.667891875
MF	GO:0030170	pyridoxal phosphate binding	17	2.007640125	7.52E-06	3.638034376
MF	GO:0030414	peptidase inhibitor activity	35	2.712357931	8.98E-06	1.521277659
MF	GO:0031406	carboxylic acid binding	33	1.051677773	9.06E-06	3.655630775
MF	GO:0070279	vitamin B6 binding	17	2.007640125	9.24E-06	3.638034376
MF	GO:0015020	glucuronosyltransferase activity	13	2.856874316	1.08E-05	3.605551275
MF	GO:0061135	endopeptidase regulator activity	35	2.712357931	2.00E-05	1.521277659
MF	GO:0015125	bile acid transmembrane transporter activity	10	1.674502081	2.01E-05	3.16227766
MF	GO:0001848	complement binding	11	3.467773048	2.38E-05	3.31662479
MF	GO:0005504	fatty acid binding	15	1.051677773	3.53E-05	1.290994449
MF	GO:0004745	NAD-retinol dehydrogenase activity	9	2.916113508	7.12E-05	3
MF	GO:0061134	peptidase regulator activity	38	2.712357931	7.12E-05	1.297771369
MF	GO:0005496	steroid binding	22	1.239792924	8.35E-05	3.411211462
MF	GO:0050660	flavin adenine dinucleotide binding	20	1.648534743	9.34E-05	4.024922359
MF	GO:0016701	oxidoreductase activity, acting on single donors with incorporation of molecular oxygen	10	2.144352612	0.000120173	1.264911064
MF	GO:0140359	ABC-type transporter activity	14	2.51175559	0.000169693	3.741657387
MF	GO:0005343	organic acid:sodium symporter activity	11	2.091548585	0.000219352	2.713602101
MF	GO:0004252	serine-type endopeptidase activity	30	2.112686975	0.00023809	2.19089023
MF	GO:0016405	CoA-ligase activity	10	1.453670756	0.000249132	3.16227766
MF	GO:0015645	fatty acid ligase activity	9	1.453670756	0.000259542	3
MF	GO:0005436	sodium:phosphate symporter activity	7	1.741825199	0.000262821	1.889822365
MF	GO:0017171	serine hydrolase activity	32	2.112686975	0.000361938	2.474873734
MF	GO:0048306	calcium-dependent protein binding	18	-1.727632769	0.000381457	-1.885618083
MF	GO:0018455	alcohol dehydrogenase [NAD(P)+] activity	6	2.916113508	0.00047301	2.449489743
MF	GO:0016702	oxidoreductase activity, acting on single donors with incorporation of molecular oxygen, incorporation of two atoms of oxygen	9	2.144352612	0.000543235	1.666666667
MF	GO:0008236	serine-type peptidase activity	31	2.112686975	0.000563536	2.334868926
MF	GO:0004857	enzyme inhibitor activity	52	1.279128952	0.000648658	1.664100589
MF	GO:0016878	acid-thiol ligase activity	10	1.453670756	0.00084627	3.16227766
MF	GO:0001851	complement component C3b binding	6	3.467773048	0.000880697	2.449489743
MF	GO:0016725	oxidoreductase activity, acting on CH or CH2 groups	6	1.651785164	0.000880697	2.449489743
MF	GO:0043177	organic acid binding	24	2.043046307	0.001047988	2.857738033
MF	GO:0090482	vitamin transmembrane transporter activity	10	-1.084610594	0.001077668	0.632455532
MF	GO:0001846	opsonin binding	8	3.467773048	0.001153274	2.828427125
MF	GO:0015347	sodium-independent organic anion transmembrane transporter activity	7	1.674502081	0.001153274	2.645751311
MF	GO:0042626	ATPase-coupled transmembrane transporter activity	19	2.51175559	0.001376614	3.441236008
MF	GO:1901681	sulfur compound binding	38	1.416427113	0.001496466	4.217756949
MF	GO:0008194	UDP-glycosyltransferase activity	24	3.825679879	0.001712941	2.041241452
MF	GO:0015373	anion:sodium symporter activity	7	2.091548585	0.001730243	1.889822365
MF	GO:0016645	oxidoreductase activity, acting on the CH-NH group of donors	9	2.478392969	0.001756304	2.333333333
MF	GO:0008201	heparin binding	27	1.49568333	0.002090438	3.271651525
MF	GO:0008483	transaminase activity	8	2.007640125	0.00306455	2.828427125
MF	GO:0016229	steroid dehydrogenase activity	10	1.12224693	0.00357682	3.16227766
MF	GO:0005283	amino acid:sodium symporter activity	7	2.091548585	0.003653644	1.889822365
MF	GO:0015103	inorganic anion transmembrane transporter activity	25	1.152493786	0.003653644	2.2
MF	GO:0004867	serine-type endopeptidase inhibitor activity	18	2.712357931	0.003667929	1.414213562
MF	GO:0008559	ABC-type xenobiotic transporter activity	6	2.51175559	0.003667929	2.449489743
MF	GO:0015378	sodium:chloride symporter activity	6	2.091548585	0.003667929	2.449489743
MF	GO:0043178	alcohol binding	17	1.383518398	0.003667929	1.697749375
MF	GO:0005416	amino acid:cation symporter activity	8	2.091548585	0.003707417	2.121320344
MF	GO:0015296	anion:cation symporter activity	8	1.152493786	0.003707417	2.121320344
MF	GO:0016769	transferase activity, transferring nitrogenous groups	8	2.007640125	0.003707417	2.828427125
MF	GO:0005501	retinoid binding	10	4.033121789	0.003947716	1.897366596
MF	GO:0019840	isoprenoid binding	10	4.033121789	0.003947716	1.897366596
MF	GO:0015245	fatty acid transmembrane transporter activity	5	1.997382831	0.004672182	2.236067977
MF	GO:0050786	RAGE receptor binding	5	-1.049755001	0.004672182	-2.236067977
MF	GO:0016620	oxidoreductase activity, acting on the aldehyde or oxo group of donors, NAD or NADP as acceptor	10	1.711070708	0.00473669	2.529822128
MF	GO:0071949	FAD binding	10	1.051677773	0.00473669	2.529822128
MF	GO:0015171	amino acid transmembrane transporter activity	16	1.749986169	0.005015493	2.5
MF	GO:0015355	secondary active monocarboxylate transmembrane transporter activity	6	2.091548585	0.005015493	1.632993162
MF	GO:0016597	amino acid binding	12	3.613376632	0.005276171	2.886751346
MF	GO:0015145	monosaccharide transmembrane transporter activity	8	2.601144845	0.005918092	1.414213562
MF	GO:0019200	carbohydrate kinase activity	7	2.088086061	0.005918092	1.889822365
MF	GO:0016877	ligase activity, forming carbon-sulfur bonds	10	1.453670756	0.006830298	3.16227766
MF	GO:0019841	retinol binding	6	4.033121789	0.007131106	0.816496581
MF	GO:0030546	signaling receptor activator activity	57	-1.171422713	0.007312905	-1.456985593
MF	GO:0005539	glycosaminoglycan binding	32	1.49568333	0.007341652	3.535533906
MF	GO:0120020	cholesterol transfer activity	7	2.324469254	0.007717304	1.889822365
MF	GO:0048018	receptor ligand activity	56	-1.171422713	0.008553644	-1.603567451
MF	GO:0005244	voltage-gated ion channel activity	28	1.862041143	0.009060267	-1.133893419
MF	GO:0022832	voltage-gated channel activity	28	1.862041143	0.009060267	-1.133893419
MF	GO:0051119	sugar transmembrane transporter activity	8	2.601144845	0.009080612	1.414213562
MF	GO:0015144	carbohydrate transmembrane transporter activity	10	2.601144845	0.009315723	1.897366596
MF	GO:0120015	sterol transfer activity	7	2.324469254	0.009795274	1.889822365
MF	GO:0055056	D-glucose transmembrane transporter activity	5	2.601144845	0.010527163	0.447213595
MF	GO:0140161	monocarboxylate:sodium symporter activity	5	2.091548585	0.010527163	2.236067977
MF	GO:0005355	glucose transmembrane transporter activity	7	2.601144845	0.012476042	1.133893419
MF	GO:0015149	hexose transmembrane transporter activity	7	2.601144845	0.012476042	1.133893419
MF	GO:0015174	basic amino acid transmembrane transporter activity	6	1.749986169	0.012683069	1.632993162
MF	GO:0022836	gated channel activity	41	1.383518398	0.013571097	-0.780868809
MF	GO:0016829	lyase activity	27	1.12224693	0.014945481	2.886751346
MF	GO:1901505	carbohydrate derivative transmembrane transporter activity	11	1.127909789	0.015576078	3.31662479
MF	GO:0019825	oxygen binding	9	3.430285524	0.01599236	1.666666667
MF	GO:0015377	cation:chloride symporter activity	6	2.091548585	0.022277016	2.449489743
MF	GO:0015179	L-amino acid transmembrane transporter activity	12	1.749986169	0.026347413	2.309401077
MF	GO:0004467	long-chain fatty acid-CoA ligase activity	5	1.453670756	0.030252579	2.236067977
MF	GO:0016747	acyltransferase activity, transferring groups other than amino-acyl groups	28	-1.690269699	0.0321868	2.645751311
MF	GO:0043225	ATPase-coupled inorganic anion transmembrane transporter activity	4	1.862041143	0.036695895	2
MF	GO:0032934	sterol binding	11	1.239792924	0.039811689	2.110579412
MF	GO:0005523	tropomyosin binding	5	-1.727632769	0.039977384	-1.341640786
MF	GO:0005125	cytokine activity	29	1.982948497	0.043969574	-1.299867367
MF	GO:0016746	acyltransferase activity	30	-1.690269699	0.044895512	2.921186973
MF	GO:0016835	carbon-oxygen lyase activity	13	1.12224693	0.04617841	1.386750491
MF	GO:0004030	aldehyde dehydrogenase [NAD(P)+] activity	5	4.033121789	0.049820508	1.341640786
MF	GO:0005005	transmembrane-ephrin receptor activity	5	-1.157183784	0.049820508	-2.236067977
MF	GO:0005324	long-chain fatty acid transporter activity	5	1.997382831	0.049820508	1.341640786
MF	GO:0015556	C4-dicarboxylate transmembrane transporter activity	5	1.12898956	0.049820508	1.341640786
MF	GO:0047676	arachidonate-CoA ligase activity	4	1.453670756	0.049820508	2
MF	GO:0005310	dicarboxylic acid transmembrane transporter activity	7	1.12898956	0.049820508	1.889822365
MF	GO:0033764	steroid dehydrogenase activity, acting on the CH-OH group of donors, NAD or NADP as acceptor	7	1.12224693	0.049820508	2.645751311
MF	GO:1901682	sulfur compound transmembrane transporter activity	10	1.883758957	0.049820508	3.16227766
