# Supplementary material for: Hepatitis B-related hepatocellular carcinoma: classification and prognostic model based on programmed cell death genes
Source: Front Immunol. 2024 May 10;15:1411161. doi: 10.3389/fimmu.2024.1411161 (PMC11116790; doi:10.3389/fimmu.2024.1411161)
Supplement: Supplementary file 2 [file DataSheet_2.zip › original data 4-6/4-cluster diff/GO-zscore-cluster2.xls]

category	ID	term	count	logFC	adj_pval	zscore
BP	GO:0044282	small molecule catabolic process	189	3.166460148	4.35E-46	-9.965283654
BP	GO:0016054	organic acid catabolic process	141	-1.802563764	5.49E-44	-10.35846863
BP	GO:0046395	carboxylic acid catabolic process	138	-1.802563764	8.26E-43	-10.21507837
BP	GO:0006631	fatty acid metabolic process	167	-4.44055818	7.34E-30	-8.589437881
BP	GO:0006805	xenobiotic metabolic process	76	2.61459347	5.55E-28	-7.11188775
BP	GO:0009063	cellular amino acid catabolic process	72	-1.802563764	4.70E-26	-7.306770072
BP	GO:0009410	response to xenobiotic stimulus	167	2.61459347	2.09E-25	-3.791733839
BP	GO:1901605	alpha-amino acid metabolic process	102	-1.802563764	4.25E-25	-7.921180344
BP	GO:0071466	cellular response to xenobiotic stimulus	93	2.61459347	1.12E-23	-6.118014999
BP	GO:1901606	alpha-amino acid catabolic process	62	-1.802563764	2.82E-23	-6.604006604
BP	GO:0008202	steroid metabolic process	130	-3.931689389	1.93E-21	-8.068933778
BP	GO:0006520	cellular amino acid metabolic process	118	-1.802563764	5.53E-20	-8.653401408
BP	GO:0016042	lipid catabolic process	130	-1.619376292	1.11E-19	-7.016464154
BP	GO:0015711	organic anion transport	139	-4.44055818	1.66E-19	-3.986487969
BP	GO:0016053	organic acid biosynthetic process	127	-4.44055818	2.75E-19	-5.945288613
BP	GO:0046394	carboxylic acid biosynthetic process	126	-4.44055818	4.26E-19	-5.879747322
BP	GO:0072329	monocarboxylic acid catabolic process	68	-1.619376292	4.26E-19	-7.518604376
BP	GO:0042445	hormone metabolic process	101	-5.34708245	4.61E-18	-5.07468967
BP	GO:0046942	carboxylic acid transport	109	-4.44055818	2.37E-15	-4.118653026
BP	GO:0006066	alcohol metabolic process	127	-2.75609953	1.08E-14	-7.187587726
BP	GO:0010876	lipid localization	150	-4.44055818	7.46E-13	-3.919183588
BP	GO:0044242	cellular lipid catabolic process	86	-1.619376292	7.65E-13	-6.685631939
BP	GO:0015849	organic acid transport	112	-4.44055818	7.65E-13	-3.968626967
BP	GO:0019395	fatty acid oxidation	54	-1.619376292	9.73E-13	-6.25980712
BP	GO:0030258	lipid modification	83	-1.619376292	1.42E-12	-5.378448739
BP	GO:0034754	cellular hormone metabolic process	63	-5.34708245	1.42E-12	-5.41749078
BP	GO:0006869	lipid transport	137	-4.44055818	1.79E-12	-4.015480991
BP	GO:0015850	organic hydroxy compound transport	103	-4.44055818	1.79E-12	-4.03985004
BP	GO:0072330	monocarboxylic acid biosynthetic process	84	-4.44055818	1.79E-12	-5.019011475
BP	GO:0120254	olefinic compound metabolic process	68	-1.321992672	2.25E-12	-5.820855001
BP	GO:0034440	lipid oxidation	55	-1.619376292	2.79E-12	-6.067798762
BP	GO:0001676	long-chain fatty acid metabolic process	53	-4.44055818	5.66E-12	-5.082340866
BP	GO:0033865	nucleoside bisphosphate metabolic process	57	-5.294352676	1.06E-11	-5.695489135
BP	GO:0033875	ribonucleoside bisphosphate metabolic process	57	-5.294352676	1.06E-11	-5.695489135
BP	GO:0034032	purine nucleoside bisphosphate metabolic process	57	-5.294352676	1.06E-11	-5.695489135
BP	GO:0006790	sulfur compound metabolic process	112	-5.294352676	1.33E-11	-5.669467095
BP	GO:0006637	acyl-CoA metabolic process	47	-5.294352676	1.54E-11	-4.813544719
BP	GO:0035383	thioester metabolic process	47	-5.294352676	1.54E-11	-4.813544719
BP	GO:0006721	terpenoid metabolic process	48	-1.321992672	9.16E-11	-5.484827557
BP	GO:0009062	fatty acid catabolic process	48	-1.619376292	9.16E-11	-6.350852961
BP	GO:0016125	sterol metabolic process	63	-2.75609953	1.24E-10	-5.92144341
BP	GO:1900046	regulation of hemostasis	38	-4.696131564	3.72E-10	-1.946657054
BP	GO:0045229	external encapsulating structure organization	103	-4.414668385	1.02E-09	6.207574452
BP	GO:0016101	diterpenoid metabolic process	43	-1.321992672	1.06E-09	-5.032452821
BP	GO:0006720	isoprenoid metabolic process	52	-1.321992672	1.18E-09	-5.82435206
BP	GO:0008203	cholesterol metabolic process	57	-2.75609953	1.19E-09	-5.695489135
BP	GO:0030198	extracellular matrix organization	102	-4.414668385	1.20E-09	6.336944275
BP	GO:0043062	extracellular structure organization	102	-4.414668385	1.45E-09	6.336944275
BP	GO:0033559	unsaturated fatty acid metabolic process	50	-5.076945925	1.60E-09	-3.111269837
BP	GO:0050818	regulation of coagulation	38	-4.696131564	1.60E-09	-1.946657054
BP	GO:0043648	dicarboxylic acid metabolic process	44	-2.668688232	1.96E-09	-5.427204202
BP	GO:1902652	secondary alcohol metabolic process	59	-2.75609953	2.58E-09	-5.858500994
BP	GO:0030193	regulation of blood coagulation	36	-4.696131564	2.98E-09	-2.333333333
BP	GO:0006575	cellular modified amino acid metabolic process	67	-4.081784986	3.03E-09	-4.031591664
BP	GO:0098657	import into cell	85	-4.44055818	3.08E-09	-0.325395687
BP	GO:0050878	regulation of body fluid levels	117	-4.696131564	4.04E-09	-0.647150229
BP	GO:0055088	lipid homeostasis	65	-3.146188031	4.72E-09	-5.581563057
BP	GO:0050817	coagulation	79	-4.696131564	5.31E-09	-1.912649432
BP	GO:0007596	blood coagulation	77	-4.696131564	1.11E-08	-2.165250953
BP	GO:0006635	fatty acid beta-oxidation	37	-1.619376292	1.11E-08	-5.425166581
BP	GO:0007599	hemostasis	78	-4.696131564	1.70E-08	-2.038098661
BP	GO:0001523	retinoid metabolic process	40	-1.321992672	1.71E-08	-4.74341649
BP	GO:0010232	vascular transport	40	-3.445934025	1.71E-08	-1.264911064
BP	GO:0150104	transport across blood-brain barrier	40	-3.445934025	1.71E-08	-1.264911064
BP	GO:0019373	epoxygenase P450 pathway	16	-5.054257856	1.99E-08	-3.5
BP	GO:0009064	glutamine family amino acid metabolic process	37	-4.748503264	2.61E-08	-3.452378733
BP	GO:0055090	acylglycerol homeostasis	25	-5.024013045	4.23E-08	-4.2
BP	GO:0070328	triglyceride homeostasis	25	-5.024013045	4.23E-08	-4.2
BP	GO:0006536	glutamate metabolic process	22	-2.784159288	4.70E-08	-3.411211462
BP	GO:0006690	icosanoid metabolic process	50	-5.076945925	5.79E-08	-1.979898987
BP	GO:0009074	aromatic amino acid family catabolic process	14	-2.522127733	9.67E-08	-3.207134903
BP	GO:0003018	vascular process in circulatory system	85	-3.445934025	1.17E-07	-1.410047976
BP	GO:0002526	acute inflammatory response	46	-4.696131564	1.40E-07	-0.884651737
BP	GO:0006633	fatty acid biosynthetic process	59	-3.203330915	1.53E-07	-3.515100596
BP	GO:0006814	sodium ion transport	81	-3.445934025	1.68E-07	-0.333333333
BP	GO:0018958	phenol-containing compound metabolic process	45	-1.824049902	1.68E-07	-1.93792558
BP	GO:0006641	triglyceride metabolic process	43	-4.44055818	1.83E-07	-5.337449962
BP	GO:0019693	ribose phosphate metabolic process	130	3.166460148	1.90E-07	-4.736113304
BP	GO:0009259	ribonucleotide metabolic process	128	3.166460148	1.95E-07	-4.772970773
BP	GO:0034308	primary alcohol metabolic process	44	-4.52842047	2.01E-07	-5.427204202
BP	GO:0098739	import across plasma membrane	68	-4.44055818	2.15E-07	0
BP	GO:0050819	negative regulation of coagulation	28	-4.696131564	2.44E-07	-2.267786838
BP	GO:1900047	negative regulation of hemostasis	27	-4.696131564	2.53E-07	-2.501851166
BP	GO:1905039	carboxylic acid transmembrane transport	56	-4.44055818	2.88E-07	-2.138089935
BP	GO:0042178	xenobiotic catabolic process	18	-1.766440626	2.88E-07	-4.242640687
BP	GO:0009150	purine ribonucleotide metabolic process	123	3.166460148	3.27E-07	-4.41818121
BP	GO:0035725	sodium ion transmembrane transport	63	1.073255376	3.57E-07	0.377964473
BP	GO:0019369	arachidonic acid metabolic process	29	-5.076945925	3.57E-07	-3.156820749
BP	GO:1903825	organic acid transmembrane transport	56	-4.44055818	3.58E-07	-2.138089935
BP	GO:0009914	hormone transport	90	-2.668688232	4.51E-07	0.210818511
BP	GO:0015718	monocarboxylic acid transport	46	-4.44055818	5.67E-07	-2.948839123
BP	GO:0023061	signal release	127	-2.668688232	5.69E-07	1.685977368
BP	GO:0031639	plasminogen activation	18	-4.696131564	6.58E-07	-0.942809042
BP	GO:0042730	fibrinolysis	18	-4.696131564	6.58E-07	-2.357022604
BP	GO:0030195	negative regulation of blood coagulation	26	-4.696131564	7.10E-07	-2.745625892
BP	GO:0050994	regulation of lipid catabolic process	30	-2.75609953	7.71E-07	-3.286335345
BP	GO:0006639	acylglycerol metabolic process	49	-4.44055818	8.39E-07	-5.285714286
BP	GO:0031638	zymogen activation	31	-4.696131564	1.02E-06	-0.538815906
BP	GO:0042060	wound healing	120	-4.696131564	1.02E-06	0.365148372
BP	GO:0051346	negative regulation of hydrolase activity	105	-5.248798147	1.04E-06	0.292770022
BP	GO:0006638	neutral lipid metabolic process	49	-4.44055818	1.07E-06	-5.285714286
BP	GO:0061041	regulation of wound healing	50	-4.696131564	1.09E-06	-0.565685425
BP	GO:0030199	collagen fibril organization	30	1.401655108	1.14E-06	4.38178046
BP	GO:0006163	purine nucleotide metabolic process	127	3.166460148	1.14E-06	-4.170575594
BP	GO:1901617	organic hydroxy compound biosynthetic process	76	-4.44055818	1.19E-06	-4.358898944
BP	GO:0008210	estrogen metabolic process	22	-5.34708245	1.20E-06	-4.264014327
BP	GO:1901568	fatty acid derivative metabolic process	34	-4.44055818	1.26E-06	-2.743977362
BP	GO:0009636	response to toxic substance	77	-1.229406115	1.32E-06	-4.444462482
BP	GO:0048732	gland development	119	-3.203330915	1.53E-06	1.008368347
BP	GO:0015721	bile acid and bile salt transport	19	-4.44055818	1.68E-06	-3.900067476
BP	GO:0061448	connective tissue development	82	-2.217159345	1.91E-06	3.975534939
BP	GO:0006706	steroid catabolic process	17	1.073255376	2.22E-06	-2.667891875
BP	GO:0006067	ethanol metabolic process	15	-3.736318714	2.32E-06	-2.840187787
BP	GO:1901616	organic hydroxy compound catabolic process	33	-4.52842047	3.10E-06	-4.700096711
BP	GO:0006694	steroid biosynthetic process	59	-4.44055818	3.10E-06	-5.077367528
BP	GO:0051047	positive regulation of secretion	88	-2.668688232	3.21E-06	2.34520788
BP	GO:0046879	hormone secretion	85	-2.668688232	3.43E-06	0.759256602
BP	GO:0014074	response to purine-containing compound	50	-4.118260767	3.57E-06	-1.414213562
BP	GO:0009069	serine family amino acid metabolic process	22	-4.52842047	3.65E-06	-4.69041576
BP	GO:0010951	negative regulation of endopeptidase activity	76	-5.248798147	3.89E-06	0.458831468
BP	GO:0042632	cholesterol homeostasis	39	-4.626666044	4.30E-06	-4.64371646
BP	GO:0098656	anion transmembrane transport	79	-3.445934025	4.39E-06	-0.33752637
BP	GO:1903034	regulation of response to wounding	57	-4.696131564	4.86E-06	0.397359707
BP	GO:0045785	positive regulation of cell adhesion	126	1.434573633	4.94E-06	6.057921483
BP	GO:0009072	aromatic amino acid family metabolic process	18	-2.522127733	5.39E-06	-3.299831646
BP	GO:0034368	protein-lipid complex remodeling	18	-2.75609953	5.39E-06	-3.771236166
BP	GO:0034369	plasma lipoprotein particle remodeling	18	-2.75609953	5.39E-06	-3.771236166
BP	GO:0015748	organophosphate ester transport	51	-2.75609953	5.40E-06	-0.420084025
BP	GO:0050727	regulation of inflammatory response	111	-4.696131564	5.42E-06	2.942389787
BP	GO:0055092	sterol homeostasis	39	-4.626666044	5.47E-06	-4.64371646
BP	GO:0008652	cellular amino acid biosynthetic process	33	-4.52842047	5.72E-06	-3.307475463
BP	GO:0046459	short-chain fatty acid metabolic process	12	-2.668688232	6.04E-06	-2.886751346
BP	GO:0042886	amide transport	85	-2.668688232	6.84E-06	-0.97618706
BP	GO:0010038	response to metal ion	99	-2.522127733	6.84E-06	-1.507556723
BP	GO:0043583	ear development	68	-2.284105074	7.13E-06	2.667891875
BP	GO:0005996	monosaccharide metabolic process	74	3.166460148	8.12E-06	-3.022438607
BP	GO:0042180	cellular ketone metabolic process	67	-3.203330915	9.06E-06	-6.230641662
BP	GO:0051216	cartilage development	63	-2.217159345	9.45E-06	4.661561834
BP	GO:0042573	retinoic acid metabolic process	19	-3.736318714	1.04E-05	-2.98240454
BP	GO:0048839	inner ear development	61	-2.284105074	1.04E-05	2.176626959
BP	GO:0010466	negative regulation of peptidase activity	77	-5.248798147	1.05E-05	0.569802882
BP	GO:0051917	regulation of fibrinolysis	13	-4.696131564	1.26E-05	-1.941450687
BP	GO:0046683	response to organophosphorus	45	-4.118260767	1.38E-05	-1.341640786
BP	GO:0044070	regulation of anion transport	36	-3.445934025	1.39E-05	0.333333333
BP	GO:0002791	regulation of peptide secretion	58	-2.668688232	1.44E-05	-0.262612866
BP	GO:0046883	regulation of hormone secretion	70	-2.668688232	1.45E-05	0.478091444
BP	GO:0042572	retinol metabolic process	25	-1.321992672	1.63E-05	-4.6
BP	GO:0046461	neutral lipid catabolic process	21	-4.626666044	1.64E-05	-3.709704134
BP	GO:0046464	acylglycerol catabolic process	21	-4.626666044	1.64E-05	-3.709704134
BP	GO:0009308	amine metabolic process	42	-4.081784986	1.68E-05	-3.394673699
BP	GO:0034367	protein-containing complex remodeling	18	-2.75609953	1.76E-05	-3.771236166
BP	GO:0034375	high-density lipoprotein particle remodeling	12	-2.75609953	1.78E-05	-2.886751346
BP	GO:0090087	regulation of peptide transport	58	-2.668688232	2.06E-05	-0.262612866
BP	GO:0006953	acute-phase response	23	-3.532033491	2.10E-05	-2.710687383
BP	GO:0042430	indole-containing compound metabolic process	15	-2.522127733	2.46E-05	-1.807392228
BP	GO:1903532	positive regulation of secretion by cell	79	-2.668688232	2.53E-05	2.362684592
BP	GO:0022407	regulation of cell-cell adhesion	124	1.434573633	2.53E-05	6.106580269
BP	GO:0019318	hexose metabolic process	68	3.166460148	2.63E-05	-2.667891875
BP	GO:0019627	urea metabolic process	10	-5.147504318	3.05E-05	-3.16227766
BP	GO:0034370	triglyceride-rich lipoprotein particle remodeling	10	-4.626666044	3.05E-05	-3.16227766
BP	GO:0034372	very-low-density lipoprotein particle remodeling	10	-4.626666044	3.05E-05	-3.16227766
BP	GO:0071941	nitrogen cycle metabolic process	10	-5.147504318	3.05E-05	-3.16227766
BP	GO:0003333	amino acid transmembrane transport	38	-3.445934025	3.26E-05	-0.973328527
BP	GO:0070542	response to fatty acid	27	-5.60118083	3.43E-05	-1.347150628
BP	GO:0001655	urogenital system development	96	-3.203330915	3.88E-05	2.857738033
BP	GO:0090276	regulation of peptide hormone secretion	56	-2.668688232	3.88E-05	-0.534522484
BP	GO:0015833	peptide transport	73	-2.668688232	3.90E-05	-0.117041147
BP	GO:0061045	negative regulation of wound healing	31	-4.696131564	3.95E-05	-2.334868926
BP	GO:0007584	response to nutrient	50	-5.147504318	4.22E-05	-1.414213562
BP	GO:0060192	negative regulation of lipase activity	12	-2.75609953	4.58E-05	-0.577350269
BP	GO:0051591	response to cAMP	34	-4.118260767	4.78E-05	-1.028991511
BP	GO:1903035	negative regulation of response to wounding	35	-4.696131564	4.97E-05	-1.521277659
BP	GO:0050996	positive regulation of lipid catabolic process	16	-4.626666044	5.10E-05	-2.5
BP	GO:0019433	triglyceride catabolic process	17	-4.626666044	5.20E-05	-3.638034376
BP	GO:0002790	peptide secretion	67	-2.668688232	6.06E-05	-0.366508333
BP	GO:0062013	positive regulation of small molecule metabolic process	49	-3.203330915	6.50E-05	-2.142857143
BP	GO:0032963	collagen metabolic process	38	-4.436926923	6.75E-05	4.217756949
BP	GO:0009071	serine family amino acid catabolic process	11	-4.118260767	6.87E-05	-3.31662479
BP	GO:0072001	renal system development	86	-3.203330915	6.94E-05	3.01931765
BP	GO:0001822	kidney development	84	-3.203330915	7.22E-05	3.273268354
BP	GO:0033627	cell adhesion mediated by integrin	33	3.468848479	7.79E-05	2.959320151
BP	GO:0007159	leukocyte cell-cell adhesion	106	1.434573633	7.87E-05	6.021972347
BP	GO:0044106	cellular amine metabolic process	38	-2.522127733	8.46E-05	-2.91998558
BP	GO:0006063	uronic acid metabolic process	15	-5.34708245	8.69E-05	-3.872983346
BP	GO:0019585	glucuronate metabolic process	15	-5.34708245	8.69E-05	-3.872983346
BP	GO:0050714	positive regulation of protein secretion	43	-2.668688232	9.71E-05	0.15249857
BP	GO:0009068	aspartate family amino acid catabolic process	12	-3.431980743	0.000103523	-3.464101615
BP	GO:0010755	regulation of plasminogen activation	12	-4.696131564	0.000103523	0.577350269
BP	GO:0043649	dicarboxylic acid catabolic process	12	-2.784159288	0.000103523	-1.732050808
BP	GO:0050665	hydrogen peroxide biosynthetic process	12	-1.476969215	0.000103523	0
BP	GO:0006576	cellular biogenic amine metabolic process	35	-2.522127733	0.000103523	-2.873524466
BP	GO:1905952	regulation of lipid localization	56	-2.75609953	0.000105672	-2.405351177
BP	GO:0030072	peptide hormone secretion	65	-2.668688232	0.000106204	-0.620173673
BP	GO:0022409	positive regulation of cell-cell adhesion	86	1.434573633	0.000110452	5.607304207
BP	GO:0006865	amino acid transport	47	-3.445934025	0.000121581	-1.02105494
BP	GO:1904729	regulation of intestinal lipid absorption	9	-4.525976551	0.00012665	-3
BP	GO:0002793	positive regulation of peptide secretion	34	-2.668688232	0.000129674	-0.685994341
BP	GO:0034381	plasma lipoprotein particle clearance	23	-2.75609953	0.000139264	-2.293658555
BP	GO:0031960	response to corticosteroid	51	-2.668688232	0.000141913	-0.700140042
BP	GO:0006084	acetyl-CoA metabolic process	17	-5.294352676	0.000141924	-3.638034376
BP	GO:0008209	androgen metabolic process	16	-4.085168669	0.000149073	-3
BP	GO:0050820	positive regulation of coagulation	16	-4.696131564	0.000149073	-1.5
BP	GO:0042403	thyroid hormone metabolic process	15	-4.237515054	0.00014994	-0.774596669
BP	GO:0042537	benzene-containing compound metabolic process	15	-2.522127733	0.00014994	-3.872983346
BP	GO:0046503	glycerolipid catabolic process	27	-2.75609953	0.000160954	-2.886751346
BP	GO:0042472	inner ear morphogenesis	36	-2.284105074	0.000162849	2.666666667
BP	GO:0031589	cell-substrate adhesion	95	1.653877106	0.000177735	5.027293925
BP	GO:0002478	antigen processing and presentation of exogenous peptide antigen	19	-1.60987366	0.000178012	3.900067476
BP	GO:0050731	positive regulation of peptidyl-tyrosine phosphorylation	57	-3.493958017	0.000184574	3.576237364
BP	GO:0097006	regulation of plasma lipoprotein particle levels	31	-2.75609953	0.000197992	-2.69407953
BP	GO:0016126	sterol biosynthetic process	26	-2.448967233	0.000198101	-3.922322703
BP	GO:0050708	regulation of protein secretion	71	-2.668688232	0.000199805	0.593390829
BP	GO:0090277	positive regulation of peptide hormone secretion	33	-2.668688232	0.000203159	-0.87038828
BP	GO:0097305	response to alcohol	70	-4.118260767	0.000216499	0.956182887
BP	GO:0006695	cholesterol biosynthetic process	24	-2.448967233	0.000217265	-3.674234614
BP	GO:1902653	secondary alcohol biosynthetic process	24	-2.448967233	0.000217265	-3.674234614
BP	GO:0002495	antigen processing and presentation of peptide antigen via MHC class II	17	-1.60987366	0.000220908	3.638034376
BP	GO:0072593	reactive oxygen species metabolic process	66	-2.686254493	0.000224051	-0.492365964
BP	GO:1905954	positive regulation of lipid localization	38	-4.525976551	0.000240193	-1.297771369
BP	GO:0022617	extracellular matrix disassembly	25	-4.414668385	0.000240193	2.6
BP	GO:0019400	alditol metabolic process	13	-2.668688232	0.000240539	-3.050851079
BP	GO:0010896	regulation of triglyceride catabolic process	10	-4.626666044	0.000243716	-3.16227766
BP	GO:0030194	positive regulation of blood coagulation	15	-4.696131564	0.000248635	-1.290994449
BP	GO:1900048	positive regulation of hemostasis	15	-4.696131564	0.000248635	-1.290994449
BP	GO:0062012	regulation of small molecule metabolic process	88	-3.203330915	0.000251239	-4.264014327
BP	GO:0048705	skeletal system morphogenesis	64	-1.321992672	0.000257081	4.5
BP	GO:0071320	cellular response to cAMP	23	-5.60118083	0.000258192	-1.04257207
BP	GO:0044703	multi-organism reproductive process	60	-3.445934025	0.00025843	2.323790008
BP	GO:0098659	inorganic cation import across plasma membrane	41	-3.28610238	0.00025843	0.780868809
BP	GO:0099587	inorganic ion import across plasma membrane	41	-3.28610238	0.00025843	0.780868809
BP	GO:0009066	aspartate family amino acid metabolic process	21	-3.431980743	0.000264687	-4.146139914
BP	GO:0015918	sterol transport	43	-2.75609953	0.000288132	-3.202469977
BP	GO:0015837	amine transport	36	-3.445934025	0.000301432	-1.333333333
BP	GO:0060348	bone development	65	-3.203330915	0.000308857	2.108590488
BP	GO:0060191	regulation of lipase activity	32	-2.75609953	0.000310919	-1.414213562
BP	GO:0006006	glucose metabolic process	55	3.166460148	0.000319641	-2.831639422
BP	GO:0000038	very long-chain fatty acid metabolic process	17	-4.44055818	0.000332149	-3.152963125
BP	GO:0019216	regulation of lipid metabolic process	89	-3.203330915	0.000350847	-4.76999046
BP	GO:2000377	regulation of reactive oxygen species metabolic process	46	-2.686254493	0.000350847	0
BP	GO:0033540	fatty acid beta-oxidation using acyl-CoA oxidase	9	-3.146188031	0.000351863	-3
BP	GO:1901607	alpha-amino acid biosynthetic process	27	-4.52842047	0.000352488	-3.656551705
BP	GO:0032890	regulation of organic acid transport	28	-3.445934025	0.000367356	0
BP	GO:0050892	intestinal absorption	19	-4.525976551	0.000369181	-2.064741605
BP	GO:0008206	bile acid metabolic process	21	-4.44055818	0.000369769	-3.709704134
BP	GO:0048706	embryonic skeletal system development	41	-3.148019598	0.000372159	4.841386619
BP	GO:0019748	secondary metabolic process	24	-3.776213236	0.000380392	-3.265986324
BP	GO:0042471	ear morphogenesis	40	-2.284105074	0.000386852	3.16227766
BP	GO:0043691	reverse cholesterol transport	12	-3.748240268	0.000386852	-3.464101615
BP	GO:0051004	regulation of lipoprotein lipase activity	12	-2.75609953	0.000386852	-2.886751346
BP	GO:0048002	antigen processing and presentation of peptide antigen	25	-3.555579698	0.000407956	3.8
BP	GO:0050995	negative regulation of lipid catabolic process	14	-2.75609953	0.000410919	-1.603567451
BP	GO:0016485	protein processing	68	-4.696131564	0.000452926	0.242535625
BP	GO:0032368	regulation of lipid transport	47	-2.75609953	0.000452926	-2.187974872
BP	GO:0051384	response to glucocorticoid	44	-2.668688232	0.000453315	-1.206045378
BP	GO:0015914	phospholipid transport	35	-2.75609953	0.000453315	-0.507092553
BP	GO:0052548	regulation of endopeptidase activity	105	-5.248798147	0.000461283	1.463850109
BP	GO:0000050	urea cycle	8	-5.147504318	0.000472267	-2.828427125
BP	GO:0030300	regulation of intestinal cholesterol absorption	8	-4.626666044	0.000472267	-2.828427125
BP	GO:0097267	omega-hydroxylase P450 pathway	8	-5.054257856	0.000472267	-2.828427125
BP	GO:0002504	antigen processing and presentation of peptide or polysaccharide antigen via MHC class II	17	-1.60987366	0.000482686	3.638034376
BP	GO:0006699	bile acid biosynthetic process	17	-4.44055818	0.000482686	-3.152963125
BP	GO:0089718	amino acid import across plasma membrane	21	-3.445934025	0.000500696	-0.21821789
BP	GO:0048568	embryonic organ development	109	-3.148019598	0.000509935	6.417436111
BP	GO:0052547	regulation of peptidase activity	111	-5.248798147	0.000512014	1.803400192
BP	GO:0009111	vitamin catabolic process	10	-5.054257856	0.0005183	-1.897366596
BP	GO:0042182	ketone catabolic process	10	-1.880972537	0.0005183	-2.529822128
BP	GO:0043270	positive regulation of ion transport	76	-3.203330915	0.000518903	0.458831468
BP	GO:0000096	sulfur amino acid metabolic process	16	-3.297851223	0.00054393	-3.5
BP	GO:1903036	positive regulation of response to wounding	28	-4.696131564	0.000582714	1.511857892
BP	GO:0019886	antigen processing and presentation of exogenous peptide antigen via MHC class II	15	-1.60987366	0.000608768	3.356585567
BP	GO:0009743	response to carbohydrate	64	-2.668688232	0.000608768	-0.75
BP	GO:0002062	chondrocyte differentiation	37	-1.468144319	0.000620387	3.781176708
BP	GO:0010469	regulation of signaling receptor activity	51	-1.63621726	0.000630664	2.100420126
BP	GO:0006766	vitamin metabolic process	36	-3.203330915	0.000642685	-3.333333333
BP	GO:0090596	sensory organ morphogenesis	72	-1.745229652	0.000647132	4.242640687
BP	GO:0090303	positive regulation of wound healing	24	-4.696131564	0.000647493	0.816496581
BP	GO:0009065	glutamine family amino acid catabolic process	14	-1.824049902	0.000652066	-2.138089935
BP	GO:0042133	neurotransmitter metabolic process	14	-1.977382054	0.000652066	-1.603567451
BP	GO:0044262	cellular carbohydrate metabolic process	77	-3.203330915	0.000660305	-3.760699023
BP	GO:0006959	humoral immune response	82	-5.066137181	0.000662382	1.766904417
BP	GO:1903793	positive regulation of anion transport	21	-3.445934025	0.000667426	-0.21821789
BP	GO:0022612	gland morphogenesis	39	-4.436926923	0.000667426	1.761409692
BP	GO:0050900	leukocyte migration	98	-6.012138323	0.000667426	5.454823741
BP	GO:0050796	regulation of insulin secretion	45	-2.668688232	0.000671267	-0.149071198
BP	GO:0120162	positive regulation of cold-induced thermogenesis	33	-1.353095377	0.00068498	-2.263009527
BP	GO:0051983	regulation of chromosome segregation	41	-4.525976551	0.000718818	5.466081666
BP	GO:0001503	ossification	104	-1.321992672	0.000755698	5.491251784
BP	GO:0045471	response to ethanol	40	-4.118260767	0.000755698	-0.632455532
BP	GO:0001889	liver development	43	-3.203330915	0.000755698	-3.202469977
BP	GO:1905818	regulation of chromosome separation	36	-4.525976551	0.000755698	5
BP	GO:0051604	protein maturation	85	-4.696131564	0.000762086	0.108465229
BP	GO:0006586	indolalkylamine metabolic process	9	-2.522127733	0.000794191	-1.666666667
BP	GO:0033700	phospholipid efflux	9	-2.75609953	0.000794191	-2.333333333
BP	GO:1904478	regulation of intestinal absorption	9	-4.525976551	0.000794191	-3
BP	GO:0002673	regulation of acute inflammatory response	20	-4.696131564	0.000799401	2.236067977
BP	GO:0044706	multi-multicellular organism process	60	-3.445934025	0.000801966	2.065591118
BP	GO:0051784	negative regulation of nuclear division	24	-4.525976551	0.000819111	4.490731195
BP	GO:0007162	negative regulation of cell adhesion	79	-4.414668385	0.000832098	4.387842814
BP	GO:0048562	embryonic organ morphogenesis	76	-3.148019598	0.000869236	5.505977613
BP	GO:2000027	regulation of animal organ morphogenesis	40	1.930820388	0.000886998	5.059644256
BP	GO:0001659	temperature homeostasis	51	-1.353095377	0.000939147	-1.260252076
BP	GO:0006090	pyruvate metabolic process	35	3.166460148	0.000942666	-2.197401062
BP	GO:0042908	xenobiotic transport	22	-2.854992786	0.000962745	-2.984810029
BP	GO:0006775	fat-soluble vitamin metabolic process	19	-2.345145684	0.000965202	-2.523573073
BP	GO:0071827	plasma lipoprotein particle organization	19	-2.75609953	0.000965202	-3.441236008
BP	GO:0035337	fatty-acyl-CoA metabolic process	17	-5.024013045	0.000983676	-1.697749375
BP	GO:0030073	insulin secretion	52	-2.668688232	0.000993056	-0.277350098
BP	GO:1903319	positive regulation of protein maturation	14	-4.696131564	0.000993056	0.534522484
BP	GO:1903959	regulation of anion transmembrane transport	14	-4.436926923	0.000993056	0.534522484
BP	GO:0002399	MHC class II protein complex assembly	10	1.910682384	0.001001161	3.16227766
BP	GO:0002503	peptide antigen assembly with MHC class II protein complex	10	1.910682384	0.001001161	3.16227766
BP	GO:0006544	glycine metabolic process	10	-4.52842047	0.001001161	-3.16227766
BP	GO:0007188	adenylate cyclase-modulating G protein-coupled receptor signaling pathway	66	-3.842677375	0.001003433	0.492365964
BP	GO:0046031	ADP metabolic process	31	3.166460148	0.001051203	-1.257237114
BP	GO:0019884	antigen processing and presentation of exogenous antigen	20	-1.60987366	0.001063457	4.024922359
BP	GO:0045933	positive regulation of muscle contraction	20	-2.567431331	0.001063457	1.341640786
BP	GO:0046835	carbohydrate phosphorylation	13	-3.747986238	0.001063457	-1.386750491
BP	GO:0032370	positive regulation of lipid transport	30	-4.525976551	0.001063457	-0.730296743
BP	GO:0007586	digestion	42	-4.525976551	0.001067393	-0.9258201
BP	GO:0051797	regulation of hair follicle development	11	2.01113593	0.001095477	2.110579412
BP	GO:0044272	sulfur compound biosynthetic process	44	-3.297851223	0.001098345	-2.713602101
BP	GO:0071398	cellular response to fatty acid	16	-5.60118083	0.001125589	-1
BP	GO:0018108	peptidyl-tyrosine phosphorylation	93	3.166460148	0.001169115	4.873672965
BP	GO:0061008	hepaticobiliary system development	43	-3.203330915	0.001169115	-3.202469977
BP	GO:0016051	carbohydrate biosynthetic process	58	-3.203330915	0.001169115	-1.575677194
BP	GO:0007565	female pregnancy	53	-3.445934025	0.001169115	2.060408459
BP	GO:0006568	tryptophan metabolic process	8	-2.522127733	0.001169115	-2.121320344
BP	GO:0060993	kidney morphogenesis	32	2.436381853	0.001226412	4.242640687
BP	GO:0007094	mitotic spindle assembly checkpoint signaling	19	-4.525976551	0.00127537	3.900067476
BP	GO:0046365	monosaccharide catabolic process	19	3.166460148	0.00127537	-0.229415734
BP	GO:0071173	spindle assembly checkpoint signaling	19	-4.525976551	0.00127537	3.900067476
BP	GO:0071174	mitotic spindle checkpoint signaling	19	-4.525976551	0.00127537	3.900067476
BP	GO:0051962	positive regulation of nervous system development	72	-2.567431331	0.001298307	4.949747468
BP	GO:0045833	negative regulation of lipid metabolic process	35	-2.75609953	0.001302728	-2.535462764
BP	GO:0045861	negative regulation of proteolysis	87	-5.248798147	0.001327123	0.107211253
BP	GO:0046887	positive regulation of hormone secretion	38	-2.668688232	0.001327123	-0.324442842
BP	GO:0022600	digestive system process	34	-4.525976551	0.001359472	-0.34299717
BP	GO:0018212	peptidyl-tyrosine modification	93	3.166460148	0.001379454	4.873672965
BP	GO:0048565	digestive tract development	40	-5.147504318	0.001391134	3.16227766
BP	GO:0015698	inorganic anion transport	52	-2.446147347	0.001429661	0
BP	GO:0051952	regulation of amine transport	32	-3.445934025	0.001474042	-0.707106781
BP	GO:0071692	protein localization to extracellular region	90	-2.668688232	0.001483856	0.210818511
BP	GO:0032330	regulation of chondrocyte differentiation	21	-1.468144319	0.001496495	2.836832573
BP	GO:0001505	regulation of neurotransmitter levels	59	-2.567431331	0.001539295	-0.650944555
BP	GO:0016266	O-glycan processing	18	1.19551705	0.001539295	2.828427125
BP	GO:0001706	endoderm formation	22	1.812340259	0.001573416	3.837612894
BP	GO:0016052	carbohydrate catabolic process	45	3.166460148	0.001576117	-2.534210374
BP	GO:0042063	gliogenesis	78	-2.930159748	0.001576173	4.30265273
BP	GO:0046320	regulation of fatty acid oxidation	16	-1.63621726	0.001576173	-3
BP	GO:0006000	fructose metabolic process	9	-3.747986238	0.001576173	-1.666666667
BP	GO:0043650	dicarboxylic acid biosynthetic process	9	-2.522127733	0.001576173	-2.333333333
BP	GO:0050667	homocysteine metabolic process	9	-5.60118083	0.001576173	-2.333333333
BP	GO:0072531	pyrimidine-containing compound transmembrane transport	9	-4.817183753	0.001576173	-1
BP	GO:1903409	reactive oxygen species biosynthetic process	23	-1.476969215	0.001600648	0.208514414
BP	GO:0032103	positive regulation of response to external stimulus	109	2.093873052	0.001601539	4.310218283
BP	GO:1902475	L-alpha-amino acid transmembrane transport	27	-3.445934025	0.001635758	-0.962250449
BP	GO:0031577	spindle checkpoint signaling	19	-4.525976551	0.001680985	3.900067476
BP	GO:0072009	nephron epithelium development	36	-2.930159748	0.001718422	3.333333333
BP	GO:0097164	ammonium ion metabolic process	12	-4.081784986	0.001754948	-2.309401077
BP	GO:0009404	toxin metabolic process	10	-3.221966459	0.001785896	-2.529822128
BP	GO:0072378	blood coagulation, fibrin clot formation	10	-4.696131564	0.001785896	-1.897366596
BP	GO:0033046	negative regulation of sister chromatid segregation	20	-4.525976551	0.001804167	4.024922359
BP	GO:0033048	negative regulation of mitotic sister chromatid segregation	20	-4.525976551	0.001804167	4.024922359
BP	GO:2000816	negative regulation of mitotic sister chromatid separation	20	-4.525976551	0.001804167	4.024922359
BP	GO:0006071	glycerol metabolic process	11	-2.668688232	0.00180676	-2.713602101
BP	GO:0072376	protein activation cascade	11	-4.696131564	0.00180676	-2.110579412
BP	GO:0048566	embryonic digestive tract development	15	-1.902432129	0.001819435	2.323790008
BP	GO:0051960	regulation of nervous system development	107	1.073255376	0.001869123	5.510397988
BP	GO:0034284	response to monosaccharide	56	-2.668688232	0.001888426	-0.534522484
BP	GO:0006584	catecholamine metabolic process	21	-4.613640344	0.001888426	-1.527525232
BP	GO:0009712	catechol-containing compound metabolic process	21	-4.613640344	0.001888426	-1.527525232
BP	GO:0006096	glycolytic process	28	3.166460148	0.00195597	-1.133893419
BP	GO:0009135	purine nucleoside diphosphate metabolic process	33	3.166460148	0.001961866	-1.218543592
BP	GO:0009179	purine ribonucleoside diphosphate metabolic process	33	3.166460148	0.001961866	-1.218543592
BP	GO:0050808	synapse organization	102	1.653877106	0.002046241	5.148767223
BP	GO:0007411	axon guidance	62	1.134298108	0.002066384	5.588005588
BP	GO:0007229	integrin-mediated signaling pathway	35	1.332449543	0.002114609	3.211586168
BP	GO:0019217	regulation of fatty acid metabolic process	31	-3.203330915	0.002144887	-3.771711343
BP	GO:0072080	nephron tubule development	31	-1.409287221	0.002144887	3.053290134
BP	GO:0045841	negative regulation of mitotic metaphase/anaphase transition	19	-4.525976551	0.002195767	3.900067476
BP	GO:0046717	acid secretion	19	-5.695586135	0.002195767	-1.147078669
BP	GO:0071825	protein-lipid complex subunit organization	19	-2.75609953	0.002195767	-3.441236008
BP	GO:1903039	positive regulation of leukocyte cell-cell adhesion	70	1.434573633	0.002216429	5.976143047
BP	GO:0097485	neuron projection guidance	62	1.134298108	0.002296997	5.588005588
BP	GO:0031667	response to nutrient levels	110	-2.668688232	0.002296997	-2.288310214
BP	GO:0097530	granulocyte migration	45	-6.012138323	0.002316405	3.428637565
BP	GO:0048545	response to steroid hormone	83	-2.668688232	0.002334261	-0.10976426
BP	GO:0006757	ATP generation from ADP	28	3.166460148	0.002363264	-1.133893419
BP	GO:0015844	monoamine transport	28	1.434573633	0.002363264	-1.133893419
BP	GO:0009081	branched-chain amino acid metabolic process	13	-1.802563764	0.002396807	-3.050851079
BP	GO:0046486	glycerolipid metabolic process	95	-4.44055818	0.002397564	-3.180532891
BP	GO:0045839	negative regulation of mitotic nuclear division	21	-4.525976551	0.002413118	4.146139914
BP	GO:0019432	triglyceride biosynthetic process	17	-3.203330915	0.002435025	-3.638034376
BP	GO:0009185	ribonucleoside diphosphate metabolic process	35	3.166460148	0.00244502	-1.521277659
BP	GO:0098754	detoxification	44	-1.229406115	0.00244502	-3.618136135
BP	GO:0032782	bile acid secretion	8	-5.695586135	0.00244502	-2.121320344
BP	GO:0033539	fatty acid beta-oxidation using acyl-CoA dehydrogenase	8	-1.347602347	0.00244502	-2.828427125
BP	GO:0038183	bile acid signaling pathway	8	-5.695586135	0.00244502	-2.828427125
BP	GO:0046415	urate metabolic process	8	-3.317552429	0.00244502	-2.121320344
BP	GO:0051798	positive regulation of hair follicle development	8	2.01113593	0.00244502	2.121320344
BP	GO:0032024	positive regulation of insulin secretion	24	-2.668688232	0.002478358	-0.40824829
BP	GO:0007160	cell-matrix adhesion	62	1.653877106	0.002494704	3.556003556
BP	GO:0006816	calcium ion transport	103	-3.203330915	0.002497154	2.069191484
BP	GO:1901654	response to ketone	55	-2.668688232	0.00251173	1.213559752
BP	GO:0050673	epithelial cell proliferation	111	-3.203330915	0.002578416	3.132221386
BP	GO:0042593	glucose homeostasis	64	-5.024013045	0.002611146	-1.5
BP	GO:0043434	response to peptide hormone	99	3.166460148	0.002754191	-2.311586975
BP	GO:0035987	endodermal cell differentiation	19	1.812340259	0.002822104	3.441236008
BP	GO:0046460	neutral lipid biosynthetic process	19	-3.203330915	0.002822104	-3.441236008
BP	GO:0046463	acylglycerol biosynthetic process	19	-3.203330915	0.002822104	-3.441236008
BP	GO:0006590	thyroid hormone generation	11	-3.7474742	0.002860316	0.301511345
BP	GO:0052695	cellular glucuronidation	11	-5.34708245	0.002860316	-3.31662479
BP	GO:0006570	tyrosine metabolic process	9	-1.824049902	0.002860316	-2.333333333
BP	GO:0034384	high-density lipoprotein particle clearance	9	-3.748240268	0.002860316	-2.333333333
BP	GO:0033500	carbohydrate homeostasis	64	-5.024013045	0.002886396	-1.5
BP	GO:0051985	negative regulation of chromosome segregation	20	-4.525976551	0.002929184	4.024922359
BP	GO:1905819	negative regulation of chromosome separation	20	-4.525976551	0.002929184	4.024922359
BP	GO:1990845	adaptive thermogenesis	45	-1.353095377	0.00293211	-1.639783183
BP	GO:0010965	regulation of mitotic sister chromatid separation	31	-4.525976551	0.002949026	4.490132551
BP	GO:0044784	metaphase/anaphase transition of cell cycle	31	-4.525976551	0.002949026	4.490132551
BP	GO:1903037	regulation of leukocyte cell-cell adhesion	90	1.434573633	0.002974004	5.902918299
BP	GO:1903053	regulation of extracellular matrix organization	21	-2.840982663	0.002995344	2.400396793
BP	GO:0030595	leukocyte chemotaxis	62	-6.012138323	0.00304256	4.064004064
BP	GO:0060249	anatomical structure homeostasis	81	1.029735175	0.003185221	2.555555556
BP	GO:0019320	hexose catabolic process	17	3.166460148	0.003197969	0.242535625
BP	GO:0010810	regulation of cell-substrate adhesion	58	1.653877106	0.003443558	3.413967254
BP	GO:0006022	aminoglycan metabolic process	39	-3.518059813	0.003443558	2.722178615
BP	GO:0055123	digestive system development	41	-5.147504318	0.003443558	3.279649
BP	GO:0042634	regulation of hair cycle	13	3.417094024	0.003443558	1.941450687
BP	GO:0035272	exocrine system development	18	1.430997044	0.003443558	2.828427125
BP	GO:2000273	positive regulation of signaling receptor activity	18	1.173629363	0.003443558	1.885618083
BP	GO:0002446	neutrophil mediated immunity	15	-4.436926923	0.003466854	1.290994449
BP	GO:0061326	renal tubule development	31	-1.409287221	0.003506437	3.053290134
BP	GO:0030301	cholesterol transport	36	-2.75609953	0.003615514	-4
BP	GO:0032964	collagen biosynthetic process	19	-4.436926923	0.003615514	2.064741605
BP	GO:1902100	negative regulation of metaphase/anaphase transition of cell cycle	19	-4.525976551	0.003615514	3.900067476
BP	GO:0071621	granulocyte chemotaxis	38	-6.012138323	0.003661581	2.595542738
BP	GO:0007091	metaphase/anaphase transition of mitotic cell cycle	30	-4.525976551	0.003667297	4.38178046
BP	GO:1902099	regulation of metaphase/anaphase transition of cell cycle	30	-4.525976551	0.003667297	4.38178046
BP	GO:0045055	regulated exocytosis	62	-2.667792394	0.003724045	4.064004064
BP	GO:0097529	myeloid leukocyte migration	62	-6.012138323	0.003724045	3.81000381
BP	GO:0014823	response to activity	24	-1.467140071	0.003730455	-0.816496581
BP	GO:0035592	establishment of protein localization to extracellular region	86	-2.668688232	0.003759846	-0.215665546
BP	GO:0000098	sulfur amino acid catabolic process	7	-4.118260767	0.003759846	-1.889822365
BP	GO:0006547	histidine metabolic process	7	-2.992785364	0.003759846	-2.645751311
BP	GO:0014012	peripheral nervous system axon regeneration	7	1.741686448	0.003759846	1.889822365
BP	GO:0060346	bone trabecula formation	7	-3.270398251	0.003759846	1.889822365
BP	GO:0032373	positive regulation of sterol transport	16	-3.562542957	0.003835795	-2
BP	GO:0032376	positive regulation of cholesterol transport	16	-3.562542957	0.003835795	-2
BP	GO:0051963	regulation of synapse assembly	32	1.930820388	0.003853509	3.535533906
BP	GO:0098581	detection of external biotic stimulus	12	-4.051822208	0.003853509	2.309401077
BP	GO:0098719	sodium ion import across plasma membrane	12	-3.28610238	0.003853509	0.577350269
BP	GO:0051304	chromosome separation	39	-4.525976551	0.003853509	4.963972768
BP	GO:0006165	nucleoside diphosphate phosphorylation	31	3.166460148	0.004081133	-0.89802651
BP	GO:0090207	regulation of triglyceride metabolic process	17	-3.203330915	0.004177085	-2.667891875
BP	GO:0007088	regulation of mitotic nuclear division	35	-4.525976551	0.004443755	4.901894677
BP	GO:0051783	regulation of nuclear division	41	-4.525976551	0.004452885	4.841386619
BP	GO:0030071	regulation of mitotic metaphase/anaphase transition	29	-4.525976551	0.004570532	4.270992778
BP	GO:0006534	cysteine metabolic process	8	-4.118260767	0.004684738	-2.828427125
BP	GO:0042363	fat-soluble vitamin catabolic process	8	-5.054257856	0.004684738	-1.414213562
BP	GO:0051918	negative regulation of fibrinolysis	8	-4.414668385	0.004684738	-2.121320344
BP	GO:0061430	bone trabecula morphogenesis	8	-3.270398251	0.004684738	2.121320344
BP	GO:1903580	positive regulation of ATP metabolic process	15	2.093873052	0.004684738	-0.774596669
BP	GO:0042743	hydrogen peroxide metabolic process	20	-1.476969215	0.004684738	-1.341640786
BP	GO:0051965	positive regulation of synapse assembly	22	-3.917551052	0.004694109	2.984810029
BP	GO:0007015	actin filament organization	104	1.653877106	0.004695347	2.745625892
BP	GO:0002523	leukocyte migration involved in inflammatory response	10	1.439955596	0.004730542	1.264911064
BP	GO:0030299	intestinal cholesterol absorption	10	-4.626666044	0.004730542	-3.16227766
BP	GO:0009132	nucleoside diphosphate metabolic process	38	3.166460148	0.004775642	-1.622214211
BP	GO:0051306	mitotic sister chromatid separation	31	-4.525976551	0.004789901	4.490132551
BP	GO:0070365	hepatocyte differentiation	9	-2.668688232	0.004893985	-0.333333333
BP	GO:0072073	kidney epithelium development	41	-2.930159748	0.005041547	3.591996523
BP	GO:0009306	protein secretion	85	-2.668688232	0.0051852	-0.108465229
BP	GO:0071248	cellular response to metal ion	52	1.461094969	0.005551137	-0.277350098
BP	GO:1903317	regulation of protein maturation	24	-4.696131564	0.005595265	1.224744871
BP	GO:0001763	morphogenesis of a branching structure	53	1.430997044	0.005692282	4.53289861
BP	GO:0046939	nucleotide phosphorylation	31	3.166460148	0.005692282	-0.89802651
BP	GO:0002063	chondrocyte development	14	1.401655108	0.005692282	3.207134903
BP	GO:0010954	positive regulation of protein processing	12	-4.696131564	0.005692282	0.577350269
BP	GO:0034377	plasma lipoprotein particle assembly	12	-2.75609953	0.005692282	-2.886751346
BP	GO:0032892	positive regulation of organic acid transport	18	-3.445934025	0.005692282	-0.471404521
BP	GO:0045981	positive regulation of nucleotide metabolic process	18	2.093873052	0.005692282	-0.471404521
BP	GO:1900544	positive regulation of purine nucleotide metabolic process	18	2.093873052	0.005692282	-0.471404521
BP	GO:0106106	cold-induced thermogenesis	41	-1.353095377	0.005722466	-2.030258905
BP	GO:0120161	regulation of cold-induced thermogenesis	41	-1.353095377	0.005722466	-2.030258905
BP	GO:0050730	regulation of peptidyl-tyrosine phosphorylation	66	-3.493958017	0.005729707	3.938927711
BP	GO:0034446	substrate adhesion-dependent cell spreading	33	1.332449543	0.005798272	2.263009527
BP	GO:0010718	positive regulation of epithelial to mesenchymal transition	20	1.362940868	0.005816327	4.024922359
BP	GO:0015695	organic cation transport	20	1.434573633	0.005816327	-0.894427191
BP	GO:0033047	regulation of mitotic sister chromatid segregation	20	-4.525976551	0.005816327	4.024922359
BP	GO:0072348	sulfur compound transport	20	-3.89419148	0.005816327	-1.341640786
BP	GO:0060349	bone morphogenesis	30	-1.321992672	0.005934022	2.19089023
BP	GO:0006936	muscle contraction	83	-2.567431331	0.006029503	0.10976426
BP	GO:0009746	response to hexose	52	-2.668688232	0.006058686	-0.554700196
BP	GO:0046165	alcohol biosynthetic process	40	-2.668688232	0.006105287	-3.794733192
BP	GO:0032371	regulation of sterol transport	26	-2.75609953	0.006105287	-3.137858162
BP	GO:0032374	regulation of cholesterol transport	26	-2.75609953	0.006105287	-3.137858162
BP	GO:0010717	regulation of epithelial to mesenchymal transition	32	1.25304197	0.006105287	4.596194078
BP	GO:0033045	regulation of sister chromatid segregation	32	-4.525976551	0.006105287	4.596194078
BP	GO:0050804	modulation of chemical synaptic transmission	102	1.073255376	0.006222424	2.970442629
BP	GO:0048704	embryonic skeletal system morphogenesis	29	-2.217159345	0.006232253	4.642383454
BP	GO:0007409	axonogenesis	100	1.434573633	0.006325403	6.6
BP	GO:0044241	lipid digestion	11	-4.626666044	0.006470974	-3.31662479
BP	GO:0098856	intestinal lipid absorption	11	-4.525976551	0.006470974	-3.31662479
BP	GO:0022604	regulation of cell morphogenesis	75	-2.319398795	0.006490208	3.810511777
BP	GO:0051937	catecholamine transport	24	1.434573633	0.006600839	-1.224744871
BP	GO:0099177	regulation of trans-synaptic signaling	102	1.073255376	0.006652104	2.970442629
BP	GO:1990266	neutrophil migration	37	-6.012138323	0.006652104	3.123580759
BP	GO:0016331	morphogenesis of embryonic epithelium	42	1.134298108	0.006712482	4.011887099
BP	GO:0014015	positive regulation of gliogenesis	23	3.710901579	0.006805315	2.710687383
BP	GO:0034767	positive regulation of ion transmembrane transport	49	-3.203330915	0.00687754	0.142857143
BP	GO:0033273	response to vitamin	27	-5.147504318	0.006919382	-0.19245009
BP	GO:0030574	collagen catabolic process	17	1.812340259	0.006926746	3.638034376
BP	GO:0051955	regulation of amino acid transport	17	-3.445934025	0.006926746	-0.242535625
BP	GO:0001678	cellular glucose homeostasis	43	-2.668688232	0.006988184	-0.15249857
BP	GO:0042476	odontogenesis	38	-1.63621726	0.007030729	3.893314107
BP	GO:0015804	neutral amino acid transport	19	-3.445934025	0.007199664	0.688247202
BP	GO:0002396	MHC protein complex assembly	10	1.910682384	0.007229393	3.16227766
BP	GO:0002501	peptide antigen assembly with MHC protein complex	10	1.910682384	0.007229393	3.16227766
BP	GO:0006525	arginine metabolic process	10	-1.824049902	0.007229393	-2.529822128
BP	GO:0098543	detection of other organism	10	-4.051822208	0.007229393	2.529822128
BP	GO:0032102	negative regulation of response to external stimulus	99	-4.696131564	0.007854074	0.904534034
BP	GO:0031644	regulation of nervous system process	40	-2.869308481	0.007854074	1.58113883
BP	GO:0006577	amino-acid betaine metabolic process	9	-4.081784986	0.007933404	-3
BP	GO:0009084	glutamine family amino acid biosynthetic process	9	-5.147504318	0.007933404	-1.666666667
BP	GO:0016045	detection of bacterium	9	-4.051822208	0.007933404	2.333333333
BP	GO:1905820	positive regulation of chromosome separation	12	-4.525976551	0.007967359	2.886751346
BP	GO:0003002	regionalization	84	2.281664986	0.008100621	5.673665146
BP	GO:0001894	tissue homeostasis	67	1.029735175	0.008139567	2.80989722
BP	GO:2001171	positive regulation of ATP biosynthetic process	8	2.093873052	0.008139832	0
BP	GO:0001838	embryonic epithelial tube formation	36	1.134298108	0.008139832	4
BP	GO:0072337	modified amino acid transport	15	-3.42913717	0.008139832	-1.807392228
BP	GO:0006081	cellular aldehyde metabolic process	23	-1.77616047	0.008184341	-3.961773867
BP	GO:0001837	epithelial to mesenchymal transition	45	2.060453479	0.008465009	4.621207153
BP	GO:0042490	mechanoreceptor differentiation	22	-2.284105074	0.008477631	0.426401433
BP	GO:0035148	tube formation	42	1.134298108	0.008504545	4.011887099
BP	GO:0006956	complement activation	37	-5.066137181	0.008629995	-0.821994937
BP	GO:0030203	glycosaminoglycan metabolic process	35	-3.518059813	0.008776549	2.197401062
BP	GO:0061005	cell differentiation involved in kidney development	20	-2.930159748	0.00889036	2.683281573
BP	GO:0046164	alcohol catabolic process	19	-4.52842047	0.00897195	-3.441236008
BP	GO:1901570	fatty acid derivative biosynthetic process	18	-4.44055818	0.00897195	-0.471404521
BP	GO:0061564	axon development	109	1.434573633	0.009120585	6.992131882
BP	GO:0045987	positive regulation of smooth muscle contraction	13	-2.567431331	0.009148094	0.277350098
BP	GO:0006813	potassium ion transport	61	1.130396973	0.009329317	1.664479439
BP	GO:0015908	fatty acid transport	30	-4.44055818	0.009340057	-1.460593487
BP	GO:1903792	negative regulation of anion transport	11	-5.054257856	0.009371151	1.507556723
BP	GO:0009749	response to glucose	50	-2.668688232	0.009695323	-0.565685425
BP	GO:0035296	regulation of tube diameter	40	-2.567431331	0.010021147	-1.58113883
BP	GO:0097746	blood vessel diameter maintenance	40	-2.567431331	0.010021147	-1.58113883
BP	GO:0050678	regulation of epithelial cell proliferation	94	-3.203330915	0.010073631	2.68169524
BP	GO:0006691	leukotriene metabolic process	14	-1.229406115	0.010075965	0
BP	GO:0030593	neutrophil chemotaxis	31	-6.012138323	0.010152551	2.334868926
BP	GO:0030879	mammary gland development	38	-4.118260767	0.010360095	1.946657054
BP	GO:0072006	nephron development	41	-2.930159748	0.010414133	3.279649
BP	GO:0051781	positive regulation of cell division	28	1.885774898	0.010676331	3.023715784
BP	GO:0090181	regulation of cholesterol metabolic process	15	-1.468144319	0.01072026	-2.840187787
BP	GO:0001895	retina homeostasis	25	1.653877106	0.010762381	1
BP	GO:0072028	nephron morphogenesis	25	1.348499589	0.010762381	3.4
BP	GO:0007189	adenylate cyclase-activating G protein-coupled receptor signaling pathway	42	-2.567431331	0.010779047	0.3086067
BP	GO:0071241	cellular response to inorganic substance	57	1.461094969	0.010787177	-0.132453236
BP	GO:0001823	mesonephros development	30	-4.478769083	0.0108314	3.286335345
BP	GO:0042391	regulation of membrane potential	97	1.073255376	0.011175564	-0.101534617
BP	GO:0051180	vitamin transport	17	-4.245438554	0.011188167	-0.727606875
BP	GO:0035150	regulation of tube size	40	-2.567431331	0.011188167	-1.58113883
BP	GO:0015872	dopamine transport	18	-2.869308481	0.011188167	-1.414213562
BP	GO:0035315	hair cell differentiation	18	-2.284105074	0.011188167	0.942809042
BP	GO:0050873	brown fat cell differentiation	18	-2.47471217	0.011188167	-1.414213562
BP	GO:0015807	L-amino acid transport	24	-3.445934025	0.011235123	-1.632993162
BP	GO:0060326	cell chemotaxis	75	-6.012138323	0.011271655	4.272391992
BP	GO:0006109	regulation of carbohydrate metabolic process	48	-3.203330915	0.011320373	-3.175426481
BP	GO:0014013	regulation of gliogenesis	31	-3.532033491	0.0116418	2.69407953
BP	GO:0070588	calcium ion transmembrane transport	80	-3.203330915	0.011958332	2.01246118
BP	GO:0003338	metanephros morphogenesis	13	4.236710518	0.012272865	2.496150883
BP	GO:0006957	complement activation, alternative pathway	9	-3.554837749	0.012272865	-1.666666667
BP	GO:0015802	basic amino acid transport	9	-3.445934025	0.012272865	-0.333333333
BP	GO:0030540	female genitalia development	9	-3.148019598	0.012272865	-0.333333333
BP	GO:0030730	sequestering of triglyceride	9	-1.63621726	0.012272865	-0.333333333
BP	GO:0061620	glycolytic process through glucose-6-phosphate	9	3.166460148	0.012272865	1
BP	GO:0072077	renal vesicle morphogenesis	9	1.348499589	0.012272865	2.333333333
BP	GO:0046890	regulation of lipid biosynthetic process	47	-3.203330915	0.012272865	-3.646624787
BP	GO:0050729	positive regulation of inflammatory response	41	-1.229406115	0.013085977	2.967301476
BP	GO:0006833	water transport	11	-4.817183753	0.013253913	-0.904534034
BP	GO:0034114	regulation of heterotypic cell-cell adhesion	11	-4.125031173	0.013253913	0.301511345
BP	GO:0035336	long-chain fatty-acyl-CoA metabolic process	11	1.524033511	0.013253913	-0.904534034
BP	GO:0051984	positive regulation of chromosome segregation	11	-4.525976551	0.013253913	2.713602101
BP	GO:1904996	positive regulation of leukocyte adhesion to vascular endothelial cell	11	2.350560908	0.013253913	2.713602101
BP	GO:0072088	nephron epithelium morphogenesis	24	1.348499589	0.013282598	3.265986324
BP	GO:0048736	appendage development	46	2.436381853	0.013282598	5.013026509
BP	GO:0060173	limb development	46	2.436381853	0.013282598	5.013026509
BP	GO:0071772	response to BMP	46	-4.890143614	0.013282598	3.538606948
BP	GO:0071773	cellular response to BMP stimulus	46	-4.890143614	0.013282598	3.538606948
BP	GO:0034116	positive regulation of heterotypic cell-cell adhesion	8	-2.523442766	0.013282598	0.707106781
BP	GO:0034310	primary alcohol catabolic process	8	-4.52842047	0.013282598	-2.121320344
BP	GO:0046322	negative regulation of fatty acid oxidation	8	-1.347602347	0.013282598	-2.121320344
BP	GO:0072283	metanephric renal vesicle morphogenesis	8	1.348499589	0.013282598	2.121320344
BP	GO:0006836	neurotransmitter transport	53	-2.567431331	0.013434287	0.137360564
BP	GO:0060986	endocrine hormone secretion	19	-4.478769083	0.013434287	1.605910137
BP	GO:0045923	positive regulation of fatty acid metabolic process	15	-3.203330915	0.013439443	-2.323790008
BP	GO:0000727	double-strand break repair via break-induced replication	7	1.310924469	0.013439443	2.645751311
BP	GO:0006068	ethanol catabolic process	7	-1.891550615	0.013439443	-1.889822365
BP	GO:0043312	neutrophil degranulation	7	1.640141766	0.013439443	2.645751311
BP	GO:0090209	negative regulation of triglyceride metabolic process	7	-4.060107153	0.013439443	-1.133893419
BP	GO:0099188	postsynaptic cytoskeleton organization	7	1.653877106	0.013439443	1.889822365
BP	GO:1903238	positive regulation of leukocyte tethering or rolling	7	2.350560908	0.013439443	1.889822365
BP	GO:0055067	monovalent inorganic cation homeostasis	43	-5.147504318	0.013499163	0.15249857
BP	GO:0061138	morphogenesis of a branching epithelium	48	1.430997044	0.013597677	4.330127019
BP	GO:0030808	regulation of nucleotide biosynthetic process	16	2.093873052	0.013597677	-0.5
BP	GO:0030278	regulation of ossification	34	-1.321992672	0.013597677	2.743977362
BP	GO:0035850	epithelial cell differentiation involved in kidney development	17	-2.930159748	0.013597677	2.667891875
BP	GO:0046189	phenol-containing compound biosynthetic process	17	-4.613640344	0.013597677	-0.727606875
BP	GO:0010001	glial cell differentiation	56	-2.930159748	0.013597677	3.207134903
BP	GO:0034764	positive regulation of transmembrane transport	58	-3.203330915	0.013809548	-1.050451463
BP	GO:1904062	regulation of cation transmembrane transport	89	-3.203330915	0.014345393	2.225995548
BP	GO:0007093	mitotic cell cycle checkpoint signaling	38	-4.525976551	0.014385874	4.866642634
BP	GO:0006656	phosphatidylcholine biosynthetic process	12	-4.125031173	0.014625157	0.577350269
BP	GO:0015701	bicarbonate transport	12	-1.746248455	0.014625157	-0.577350269
BP	GO:0042759	long-chain fatty acid biosynthetic process	12	-4.095685983	0.014625157	-1.732050808
BP	GO:0065005	protein-lipid complex assembly	12	-2.75609953	0.014625157	-2.886751346
BP	GO:0019751	polyol metabolic process	33	-2.668688232	0.014638269	-1.566698904
BP	GO:1905330	regulation of morphogenesis of an epithelium	21	-3.60174837	0.015011813	2.400396793
BP	GO:0045913	positive regulation of carbohydrate metabolic process	24	-3.203330915	0.015302116	-1.632993162
BP	GO:0006268	DNA unwinding involved in DNA replication	10	1.310924469	0.015302116	3.16227766
BP	GO:0009713	catechol-containing compound biosynthetic process	10	-4.613640344	0.015302116	-1.264911064
BP	GO:0042423	catecholamine biosynthetic process	10	-4.613640344	0.015302116	-1.264911064
BP	GO:0097237	cellular response to toxic substance	34	-1.229406115	0.015407517	-2.057983022
BP	GO:0060113	inner ear receptor cell differentiation	20	-2.284105074	0.015595875	0
BP	GO:0050807	regulation of synapse organization	52	1.930820388	0.015774091	4.43760157
BP	GO:0036314	response to sterol	13	-6.248746343	0.015774091	-0.832050294
BP	GO:0051968	positive regulation of synaptic transmission, glutamatergic	13	-2.667792394	0.015774091	1.386750491
BP	GO:0070633	transepithelial transport	13	1.653877106	0.015774091	-0.277350098
BP	GO:0032970	regulation of actin filament-based process	91	1.653877106	0.015923696	3.249682994
BP	GO:0008347	glial cell migration	19	2.386386994	0.016095386	2.98240454
BP	GO:0032956	regulation of actin cytoskeleton organization	83	1.653877106	0.016124899	2.96363502
BP	GO:0051222	positive regulation of protein transport	69	-2.668688232	0.016429496	0.361157559
BP	GO:0051260	protein homooligomerization	48	-1.095392271	0.016457441	1.443375673
BP	GO:0032868	response to insulin	64	3.166460148	0.016573095	-2
BP	GO:0042417	dopamine metabolic process	15	-4.613640344	0.0169487	-1.290994449
BP	GO:1904064	positive regulation of cation transmembrane transport	44	-3.203330915	0.01697305	0
BP	GO:0035384	thioester biosynthetic process	16	-1.576977159	0.01697305	-2
BP	GO:0071616	acyl-CoA biosynthetic process	16	-1.576977159	0.01697305	-2
BP	GO:0050803	regulation of synapse structure or activity	53	1.930820388	0.01743979	4.53289861
BP	GO:0030810	positive regulation of nucleotide biosynthetic process	11	2.093873052	0.017772204	0.301511345
BP	GO:1900373	positive regulation of purine nucleotide biosynthetic process	11	2.093873052	0.017772204	0.301511345
BP	GO:0002923	regulation of humoral immune response mediated by circulating immunoglobulin	9	-3.493958017	0.017772204	1
BP	GO:0061615	glycolytic process through fructose-6-phosphate	9	3.166460148	0.017772204	1
BP	GO:0070989	oxidative demethylation	9	-4.095685983	0.017772204	-3
BP	GO:0072087	renal vesicle development	9	1.348499589	0.017772204	2.333333333
BP	GO:1901569	fatty acid derivative catabolic process	9	-5.054257856	0.017772204	-2.333333333
BP	GO:0060675	ureteric bud morphogenesis	21	3.279291756	0.017772204	3.273268354
BP	GO:0072524	pyridine-containing compound metabolic process	24	-2.522127733	0.017793306	-3.674234614
BP	GO:0008217	regulation of blood pressure	48	-5.054257856	0.018008045	-0.288675135
BP	GO:0000280	nuclear division	105	1.029735175	0.018008045	7.319250547
BP	GO:0001841	neural tube formation	30	1.134298108	0.018164806	3.651483717
BP	GO:0003012	muscle system process	100	-2.930159748	0.018164806	0
BP	GO:0001657	ureteric bud development	28	-1.600958803	0.01832446	3.77964473
BP	GO:0099601	regulation of neurotransmitter receptor activity	20	1.173629363	0.018570953	1.788854382
BP	GO:0072175	epithelial tube formation	37	1.134298108	0.019522695	4.109974683
BP	GO:0050886	endocrine process	27	-4.478769083	0.019858846	0.962250449
BP	GO:0031099	regeneration	48	-3.203330915	0.019972663	1.732050808
BP	GO:0033344	cholesterol efflux	22	-2.75609953	0.020124804	-3.411211462
BP	GO:2000379	positive regulation of reactive oxygen species metabolic process	22	-2.686254493	0.020124804	0.426401433
BP	GO:0010720	positive regulation of cell development	71	-2.567431331	0.020211415	3.441666809
BP	GO:0006735	NADH regeneration	8	3.166460148	0.020211415	1.414213562
BP	GO:0006828	manganese ion transport	8	1.035703195	0.020211415	0.707106781
BP	GO:0030033	microvillus assembly	8	-2.650517025	0.020211415	1.414213562
BP	GO:0061621	canonical glycolysis	8	3.166460148	0.020211415	1.414213562
BP	GO:0061718	glucose catabolic process to pyruvate	8	3.166460148	0.020211415	1.414213562
BP	GO:2000696	regulation of epithelial cell differentiation involved in kidney development	8	5.123681384	0.020211415	2.828427125
BP	GO:0007431	salivary gland development	13	1.430997044	0.020352608	2.496150883
BP	GO:0033238	regulation of cellular amine metabolic process	13	-1.891550615	0.020352608	-1.386750491
BP	GO:0042558	pteridine-containing compound metabolic process	13	-1.542824151	0.020352608	-1.941450687
BP	GO:0006692	prostanoid metabolic process	17	-1.476969215	0.020495532	0.242535625
BP	GO:0006693	prostaglandin metabolic process	17	-1.476969215	0.020495532	0.242535625
BP	GO:0006270	DNA replication initiation	14	4.292008176	0.020749454	3.207134903
BP	GO:0021517	ventral spinal cord development	16	2.386386994	0.020749454	2.5
BP	GO:0006887	exocytosis	83	1.174086179	0.020749454	3.62222058
BP	GO:0048762	mesenchymal cell differentiation	60	2.060453479	0.020749454	4.905778905
BP	GO:0021510	spinal cord development	28	2.386386994	0.020749454	2.645751311
BP	GO:0072163	mesonephric epithelium development	28	-1.600958803	0.020749454	3.77964473
BP	GO:0072164	mesonephric tubule development	28	-1.600958803	0.020749454	3.77964473
BP	GO:0008360	regulation of cell shape	40	-2.319398795	0.020749454	2.529822128
BP	GO:0045834	positive regulation of lipid metabolic process	40	-3.203330915	0.020749454	-3.478505426
BP	GO:0070613	regulation of protein processing	21	-4.696131564	0.020749454	1.527525232
BP	GO:0072171	mesonephric tubule morphogenesis	21	3.279291756	0.020749454	3.273268354
BP	GO:0044786	cell cycle DNA replication	15	1.310924469	0.020749454	3.356585567
BP	GO:0071604	transforming growth factor beta production	15	1.410068093	0.020749454	2.840187787
BP	GO:0030856	regulation of epithelial cell differentiation	42	-3.119200763	0.021701466	3.086066999
BP	GO:0061572	actin filament bundle organization	42	1.653877106	0.021701466	1.5430335
BP	GO:0006787	porphyrin-containing compound catabolic process	7	-4.267495897	0.021726301	-1.889822365
BP	GO:0033015	tetrapyrrole catabolic process	7	-4.267495897	0.021726301	-1.889822365
BP	GO:0045741	positive regulation of epidermal growth factor-activated receptor activity	7	1.026473537	0.021726301	2.645751311
BP	GO:0070486	leukocyte aggregation	7	1.461387505	0.021726301	2.645751311
BP	GO:0014065	phosphatidylinositol 3-kinase signaling	38	-2.567431331	0.021726301	1.946657054
BP	GO:0017157	regulation of exocytosis	52	1.174086179	0.021726301	1.664100589
BP	GO:0002361	CD4-positive, CD25-positive, alpha-beta regulatory T cell differentiation	6	1.559035689	0.021726301	2.449489743
BP	GO:0006707	cholesterol catabolic process	6	-2.345145684	0.021726301	-2.449489743
BP	GO:0016127	sterol catabolic process	6	-2.345145684	0.021726301	-2.449489743
BP	GO:0030450	regulation of complement activation, classical pathway	6	-2.641441414	0.021726301	0.816496581
BP	GO:0042135	neurotransmitter catabolic process	6	-1.977382054	0.021726301	-2.449489743
BP	GO:0051006	positive regulation of lipoprotein lipase activity	6	-4.626666044	0.021726301	-2.449489743
BP	GO:0070327	thyroid hormone transport	6	-4.267495897	0.021726301	-2.449489743
BP	GO:0070472	regulation of uterine smooth muscle contraction	6	-2.567431331	0.021726301	0
BP	GO:0098976	excitatory chemical synaptic transmission	6	2.236930754	0.021726301	1.632993162
BP	GO:1902224	ketone body metabolic process	6	-4.44055818	0.021726301	-1.632993162
BP	GO:0071805	potassium ion transmembrane transport	54	1.130396973	0.021906417	2.177324216
BP	GO:1900542	regulation of purine nucleotide metabolic process	27	2.093873052	0.021906417	-0.962250449
BP	GO:0048771	tissue remodeling	45	-6.095936284	0.022380183	2.236067977
BP	GO:0007566	embryo implantation	19	-2.483301739	0.022511932	2.523573073
BP	GO:0061098	positive regulation of protein tyrosine kinase activity	19	2.386386994	0.022511932	3.900067476
BP	GO:0010565	regulation of cellular ketone metabolic process	36	-3.203330915	0.022749279	-4
BP	GO:0071333	cellular response to glucose stimulus	36	-2.668688232	0.022749279	0
BP	GO:0021700	developmental maturation	70	-2.800834162	0.022749279	2.629502941
BP	GO:0006760	folic acid-containing compound metabolic process	11	-4.527149171	0.023044049	-2.110579412
BP	GO:0051017	actin filament bundle assembly	41	1.653877106	0.023098246	1.405563857
BP	GO:0006140	regulation of nucleotide metabolic process	28	2.093873052	0.023310541	-1.133893419
BP	GO:0010639	negative regulation of organelle organization	82	1.029735175	0.023372701	3.975534939
BP	GO:0000070	mitotic sister chromatid segregation	50	1.029735175	0.023373969	6.222539674
BP	GO:0055078	sodium ion homeostasis	18	-5.054257856	0.023373969	-0.471404521
BP	GO:0046364	monosaccharide biosynthetic process	26	-3.203330915	0.02345343	-3.922322703
BP	GO:0042446	hormone biosynthetic process	21	-4.085168669	0.02411171	-1.091089451
BP	GO:0060688	regulation of morphogenesis of a branching structure	17	-3.60174837	0.024297357	2.667891875
BP	GO:0072525	pyridine-containing compound biosynthetic process	12	-2.522127733	0.024573002	-2.886751346
BP	GO:0031998	regulation of fatty acid beta-oxidation	9	-1.63621726	0.024576204	-2.333333333
BP	GO:0033762	response to glucagon	9	-4.118260767	0.024576204	-2.333333333
BP	GO:0042359	vitamin D metabolic process	9	-2.345145684	0.024576204	-1.666666667
BP	GO:0060749	mammary gland alveolus development	9	1.410068093	0.024576204	1
BP	GO:0061377	mammary gland lobule development	9	1.410068093	0.024576204	1
BP	GO:0046470	phosphatidylcholine metabolic process	23	-2.75609953	0.024886846	-0.625543242
BP	GO:0030212	hyaluronan metabolic process	13	-3.518059813	0.025281369	0.277350098
BP	GO:0008608	attachment of spindle microtubules to kinetochore	15	1.387251227	0.025281369	3.872983346
BP	GO:0042491	inner ear auditory receptor cell differentiation	15	-2.284105074	0.025281369	0.25819889
BP	GO:0045687	positive regulation of glial cell differentiation	15	3.710901579	0.025281369	2.323790008
BP	GO:1900371	regulation of purine nucleotide biosynthetic process	15	2.093873052	0.025281369	-0.25819889
BP	GO:0009595	detection of biotic stimulus	14	-4.051822208	0.025368205	2.672612419
BP	GO:0045922	negative regulation of fatty acid metabolic process	14	-2.75609953	0.025368205	-2.672612419
BP	GO:0071634	regulation of transforming growth factor beta production	14	1.410068093	0.025368205	2.672612419
BP	GO:0061035	regulation of cartilage development	22	-1.468144319	0.026558126	2.984810029
BP	GO:0033866	nucleoside bisphosphate biosynthetic process	19	-1.835216513	0.026702031	-2.523573073
BP	GO:0034030	ribonucleoside bisphosphate biosynthetic process	19	-1.835216513	0.026702031	-2.523573073
BP	GO:0034033	purine nucleoside bisphosphate biosynthetic process	19	-1.835216513	0.026702031	-2.523573073
BP	GO:0002685	regulation of leukocyte migration	55	2.350560908	0.028194484	4.180039147
BP	GO:0014850	response to muscle activity	10	-3.788583167	0.028194484	-1.264911064
BP	GO:0032528	microvillus organization	10	-2.650517025	0.028194484	1.264911064
BP	GO:0060706	cell differentiation involved in embryonic placenta development	10	-4.414668385	0.028194484	2.529822128
BP	GO:0090208	positive regulation of triglyceride metabolic process	10	-3.203330915	0.028194484	-3.16227766
BP	GO:0071331	cellular response to hexose stimulus	36	-2.668688232	0.028257372	0
BP	GO:0007178	transmembrane receptor protein serine/threonine kinase signaling pathway	86	2.61459347	0.028645217	3.666314289
BP	GO:0140115	export across plasma membrane	23	-2.854992786	0.028980062	-1.04257207
BP	GO:0036005	response to macrophage colony-stimulating factor	8	1.112299337	0.028980062	2.121320344
BP	GO:0042481	regulation of odontogenesis	8	2.406334317	0.028980062	2.121320344
BP	GO:0070206	protein trimerization	8	-1.79473929	0.028980062	0
BP	GO:1990822	basic amino acid transmembrane transport	8	-2.854992786	0.028980062	0
BP	GO:0006940	regulation of smooth muscle contraction	20	-2.567431331	0.030107806	0.447213595
BP	GO:0051259	protein complex oligomerization	58	-1.095392271	0.030307877	1.575677194
BP	GO:0022408	negative regulation of cell-cell adhesion	49	-4.414668385	0.030307877	3.285714286
BP	GO:1990748	cellular detoxification	31	-1.229406115	0.030379892	-1.975658322
BP	GO:0002675	positive regulation of acute inflammatory response	11	1.439955596	0.030387084	2.713602101
BP	GO:0046850	regulation of bone remodeling	16	-3.114521992	0.030387084	1.5
BP	GO:0007492	endoderm development	24	1.812340259	0.031276257	4.082482905
BP	GO:0001504	neurotransmitter uptake	15	-3.42913717	0.03136931	-1.807392228
BP	GO:0007435	salivary gland morphogenesis	12	1.430997044	0.031664274	2.309401077
BP	GO:0048665	neuron fate specification	12	5.349688903	0.031664274	2.886751346
BP	GO:0034113	heterotypic cell-cell adhesion	19	-4.125031173	0.031782359	0.229415734
BP	GO:1900024	regulation of substrate adhesion-dependent cell spreading	19	1.332449543	0.031782359	1.147078669
BP	GO:0009309	amine biosynthetic process	14	-4.613640344	0.031819949	-1.603567451
BP	GO:0071392	cellular response to estradiol stimulus	14	-2.567431331	0.031819949	0.534522484
BP	GO:0060562	epithelial tube morphogenesis	75	1.134298108	0.032786392	4.965212315
BP	GO:0046889	positive regulation of lipid biosynthetic process	25	-3.203330915	0.033187034	-3
BP	GO:0009812	flavonoid metabolic process	7	-1.468144319	0.033187034	-2.645751311
BP	GO:0015697	quaternary ammonium group transport	7	-3.42913717	0.033187034	-1.133893419
BP	GO:0042136	neurotransmitter biosynthetic process	7	-3.769905981	0.033187034	0.377964473
BP	GO:0046185	aldehyde catabolic process	7	-1.880972537	0.033187034	-2.645751311
BP	GO:0051231	spindle elongation	7	1.84717259	0.033187034	2.645751311
BP	GO:0051255	spindle midzone assembly	7	1.84717259	0.033187034	1.889822365
BP	GO:0051764	actin crosslink formation	7	2.011138402	0.033187034	1.133893419
BP	GO:0072160	nephron tubule epithelial cell differentiation	7	-1.409287221	0.033187034	1.889822365
BP	GO:1902969	mitotic DNA replication	7	1.310924469	0.033187034	2.645751311
BP	GO:0140014	mitotic nuclear division	73	1.029735175	0.033187034	7.139509979
BP	GO:0061333	renal tubule morphogenesis	23	-1.409287221	0.033208586	2.710687383
BP	GO:0019218	regulation of steroid metabolic process	28	-2.75609953	0.033855401	-3.023715784
BP	GO:0009083	branched-chain amino acid catabolic process	9	-1.802563764	0.033855401	-3
BP	GO:0034035	purine ribonucleoside bisphosphate metabolic process	9	-1.270746165	0.033855401	-3
BP	GO:0043651	linoleic acid metabolic process	9	-5.076945925	0.033855401	-1
BP	GO:0050427	3-phosphoadenosine 5-phosphosulfate metabolic process	9	-1.270746165	0.033855401	-3
BP	GO:0051315	attachment of mitotic spindle microtubules to kinetochore	9	1.387251227	0.033855401	3
BP	GO:0071605	monocyte chemotactic protein-1 production	9	1.559035689	0.033855401	1.666666667
BP	GO:0071637	regulation of monocyte chemotactic protein-1 production	9	1.559035689	0.033855401	1.666666667
BP	GO:1902307	positive regulation of sodium ion transmembrane transport	9	1.521179243	0.033855401	-0.333333333
BP	GO:1904951	positive regulation of establishment of protein localization	70	-2.668688232	0.033970317	0.478091444
BP	GO:0032535	regulation of cellular component size	81	2.093873052	0.033970317	3.444444444
BP	GO:0006937	regulation of muscle contraction	43	-2.567431331	0.034316441	0.457495711
BP	GO:0071326	cellular response to monosaccharide stimulus	36	-2.668688232	0.034316441	0
BP	GO:0006835	dicarboxylic acid transport	26	-2.869308481	0.034616997	-2.745625892
BP	GO:0030838	positive regulation of actin filament polymerization	17	1.134298108	0.034616997	1.697749375
BP	GO:1903305	regulation of regulated secretory pathway	37	-2.667792394	0.034976662	2.46598481
BP	GO:0010906	regulation of glucose metabolic process	29	-3.203330915	0.035027725	-3.899602102
BP	GO:0072078	nephron tubule morphogenesis	22	3.279291756	0.035325127	2.984810029
BP	GO:0032411	positive regulation of transporter activity	33	-3.203330915	0.035479878	-0.174077656
BP	GO:1901653	cellular response to peptide	82	3.166460148	0.035479878	-2.208630521
BP	GO:0010675	regulation of cellular carbohydrate metabolic process	39	-3.203330915	0.035479878	-3.682947538
BP	GO:0019532	oxalate transport	6	-4.344357103	0.035479878	-1.632993162
BP	GO:0032429	regulation of phospholipase A2 activity	6	-2.800834162	0.035479878	0.816496581
BP	GO:0035581	sequestering of extracellular ligand from receptor	6	2.227189051	0.035479878	1.632993162
BP	GO:0042167	heme catabolic process	6	-4.267495897	0.035479878	-1.632993162
BP	GO:0042487	regulation of odontogenesis of dentin-containing tooth	6	2.406334317	0.035479878	2.449489743
BP	GO:0044848	biological phase	6	2.01113593	0.035479878	2.449489743
BP	GO:0046149	pigment catabolic process	6	-4.267495897	0.035479878	-1.632993162
BP	GO:0051256	mitotic spindle midzone assembly	6	1.84717259	0.035479878	2.449489743
BP	GO:0061365	positive regulation of triglyceride lipase activity	6	-4.626666044	0.035479878	-2.449489743
BP	GO:0070189	kynurenine metabolic process	6	-3.114223462	0.035479878	-2.449489743
BP	GO:0070471	uterine smooth muscle contraction	6	-2.567431331	0.035479878	0
BP	GO:1903826	L-arginine transmembrane transport	6	-2.854992786	0.035479878	-0.816496581
BP	GO:2001225	regulation of chloride transport	6	3.148129593	0.035479878	1.632993162
BP	GO:0051235	maintenance of location	76	2.093873052	0.035479878	0.917662935
BP	GO:0009261	ribonucleotide catabolic process	16	-4.448578084	0.035479878	-1.5
BP	GO:0042311	vasodilation	16	-2.567431331	0.035479878	-1
BP	GO:0061178	regulation of insulin secretion involved in cellular response to glucose stimulus	16	-1.780083056	0.035479878	1
BP	GO:0014020	primary neural tube formation	27	1.134298108	0.035641342	3.656551705
BP	GO:0002443	leukocyte mediated immunity	99	-5.066137181	0.036056409	5.527707984
BP	GO:0046888	negative regulation of hormone secretion	19	-1.467140071	0.03613155	1.147078669
BP	GO:0006541	glutamine metabolic process	10	-4.748503264	0.036157926	-0.632455532
BP	GO:0048668	collateral sprouting	10	-1.078201273	0.036157926	1.897366596
BP	GO:0072273	metanephric nephron morphogenesis	10	1.348499589	0.036157926	1.897366596
BP	GO:0072530	purine-containing compound transmembrane transport	10	-4.817183753	0.036157926	-1.264911064
BP	GO:2000193	positive regulation of fatty acid transport	10	-5.054257856	0.036157926	0.632455532
BP	GO:0030041	actin filament polymerization	42	2.093873052	0.036344677	2.777460299
BP	GO:0046849	bone remodeling	25	-6.095936284	0.036440269	1.8
BP	GO:0021782	glial cell development	31	1.19551705	0.036618057	2.334868926
BP	GO:0008154	actin polymerization or depolymerization	48	2.093873052	0.037425544	2.598076211
BP	GO:0006040	amino sugar metabolic process	14	-1.77301264	0.037848675	1.069044968
BP	GO:0060074	synapse maturation	11	-1.160984115	0.03794768	2.110579412
BP	GO:0099068	postsynapse assembly	11	-3.917551052	0.03794768	1.507556723
BP	GO:0060350	endochondral bone morphogenesis	18	-1.468144319	0.038150336	1.885618083
BP	GO:0031349	positive regulation of defense response	69	-1.229406115	0.038150336	4.454276564
BP	GO:0006734	NADH metabolic process	13	3.166460148	0.038150336	-0.277350098
BP	GO:0044319	wound healing, spreading of cells	13	2.011138402	0.038150336	2.496150883
BP	GO:0060999	positive regulation of dendritic spine development	13	2.386386994	0.038150336	0.832050294
BP	GO:0090505	epiboly involved in wound healing	13	2.011138402	0.038150336	2.496150883
BP	GO:0019882	antigen processing and presentation	29	-3.555579698	0.038150336	4.270992778
BP	GO:0007143	female meiotic nuclear division	12	1.806821633	0.038150336	2.886751346
BP	GO:0042219	cellular modified amino acid catabolic process	12	-4.081784986	0.038150336	-2.886751346
BP	GO:0050974	detection of mechanical stimulus involved in sensory perception	12	-2.064986378	0.038150336	1.154700538
BP	GO:0060351	cartilage development involved in endochondral bone morphogenesis	12	-1.468144319	0.038150336	0.577350269
BP	GO:0090183	regulation of kidney development	12	1.348499589	0.038150336	3.464101615
BP	GO:2000191	regulation of fatty acid transport	12	-5.054257856	0.038150336	0.577350269
BP	GO:0001704	formation of primary germ layer	33	2.411789549	0.038244312	4.700096711
BP	GO:0046434	organophosphate catabolic process	40	-2.75609953	0.038771995	-2.846049894
BP	GO:0050870	positive regulation of T cell activation	58	1.434573633	0.038803788	5.252257314
BP	GO:0045685	regulation of glial cell differentiation	22	-3.532033491	0.039178983	2.132007164
BP	GO:0008272	sulfate transport	8	-1.746248455	0.039178983	-1.414213562
BP	GO:0010958	regulation of amino acid import across plasma membrane	8	-4.436926923	0.039178983	0
BP	GO:0015812	gamma-aminobutyric acid transport	8	-3.42913717	0.039178983	-0.707106781
BP	GO:0042402	cellular biogenic amine catabolic process	8	-4.081784986	0.039178983	-2.828427125
BP	GO:0051988	regulation of attachment of spindle microtubules to kinetochore	8	1.332449543	0.039178983	2.828427125
BP	GO:0150078	positive regulation of neuroinflammatory response	8	-2.31793534	0.039178983	1.414213562
BP	GO:1903789	regulation of amino acid transmembrane transport	8	-4.436926923	0.039178983	0
BP	GO:0050769	positive regulation of neurogenesis	54	-2.567431331	0.039391245	4.082482905
BP	GO:0110148	biomineralization	44	-2.446147347	0.039563112	2.110579412
BP	GO:0014009	glial cell proliferation	17	-3.114521992	0.039563112	1.697749375
BP	GO:0009612	response to mechanical stimulus	50	1.653877106	0.039810183	2.545584412
BP	GO:0043200	response to amino acid	31	-4.118260767	0.040221316	0.179605302
BP	GO:0035107	appendage morphogenesis	36	2.436381853	0.040221316	4.666666667
BP	GO:0035108	limb morphogenesis	36	2.436381853	0.040221316	4.666666667
BP	GO:0050863	regulation of T cell activation	82	1.434573633	0.04084031	5.742439356
BP	GO:0051592	response to calcium ion	37	1.653877106	0.04084031	0.821994937
BP	GO:0071322	cellular response to carbohydrate stimulus	38	-2.668688232	0.041414553	0
BP	GO:0042304	regulation of fatty acid biosynthetic process	16	-3.203330915	0.04158455	-2.5
BP	GO:0120009	intermembrane lipid transfer	16	-3.788583167	0.04158455	-1.5
BP	GO:1990573	potassium ion import across plasma membrane	16	-2.27193283	0.04158455	1
BP	GO:0006023	aminoglycan biosynthetic process	23	-2.217159345	0.041619565	2.710687383
BP	GO:0048754	branching morphogenesis of an epithelial tube	39	1.812340259	0.041710256	3.36269123
BP	GO:0070371	ERK1 and ERK2 cascade	75	-6.012138323	0.042268758	2.424871131
BP	GO:0030509	BMP signaling pathway	41	-4.890143614	0.042445551	2.967301476
BP	GO:0007389	pattern specification process	100	2.281664986	0.042757319	6.4
BP	GO:1903829	positive regulation of protein localization	96	-2.668688232	0.04344417	1.837117307
BP	GO:0042398	cellular modified amino acid biosynthetic process	15	-1.77616047	0.043533283	-2.323790008
BP	GO:0048806	genitalia development	15	-3.148019598	0.043533283	-0.25819889
BP	GO:0015874	norepinephrine transport	9	1.434573633	0.043742298	-1
BP	GO:0030449	regulation of complement activation	9	-2.641441414	0.043742298	0.333333333
BP	GO:0032303	regulation of icosanoid secretion	9	-5.054257856	0.043742298	1.666666667
BP	GO:0032891	negative regulation of organic acid transport	9	-5.054257856	0.043742298	1
BP	GO:0019319	hexose biosynthetic process	24	-2.668688232	0.043906314	-4.082482905
BP	GO:0097306	cellular response to alcohol	27	-6.248746343	0.044315278	1.347150628
BP	GO:0002687	positive regulation of leukocyte migration	37	2.350560908	0.044895136	3.123580759
BP	GO:0009952	anterior/posterior pattern specification	51	2.118337709	0.046179092	3.50070021
BP	GO:0019724	B cell mediated immunity	51	-5.066137181	0.046179092	3.780756227
BP	GO:0060740	prostate gland epithelium morphogenesis	10	-3.60174837	0.046179092	1.264911064
BP	GO:0030174	regulation of DNA-templated DNA replication initiation	7	4.292008176	0.046179092	2.645751311
BP	GO:0032725	positive regulation of granulocyte macrophage colony-stimulating factor production	7	1.52695196	0.046179092	2.645751311
BP	GO:0034380	high-density lipoprotein particle assembly	7	-4.626666044	0.046179092	-2.645751311
BP	GO:0050910	detection of mechanical stimulus involved in sensory perception of sound	7	-2.064986378	0.046179092	0.377964473
BP	GO:0051956	negative regulation of amino acid transport	7	-2.869308481	0.046179092	1.133893419
BP	GO:0070863	positive regulation of protein exit from endoplasmic reticulum	7	-2.821468964	0.046179092	-1.889822365
BP	GO:0072498	embryonic skeletal joint development	7	-2.217159345	0.046179092	1.133893419
BP	GO:1902563	regulation of neutrophil activation	7	1.640141766	0.046179092	2.645751311
BP	GO:0006862	nucleotide transport	13	-2.446147347	0.046179092	-0.277350098
BP	GO:0033260	nuclear DNA replication	13	1.310924469	0.046179092	3.050851079
BP	GO:0090504	epiboly	13	2.011138402	0.046179092	2.496150883
BP	GO:0048015	phosphatidylinositol-mediated signaling	43	-2.567431331	0.046311595	2.287478555
BP	GO:1904645	response to amyloid-beta	17	2.080808627	0.046311595	2.182820625
BP	GO:0002021	response to dietary excess	12	-2.569815142	0.046846118	0
BP	GO:0010984	regulation of lipoprotein particle clearance	12	-2.75609953	0.046846118	-1.154700538
BP	GO:0034383	low-density lipoprotein particle clearance	12	2.61459347	0.046846118	-0.577350269
BP	GO:0007176	regulation of epidermal growth factor-activated receptor activity	11	1.957178075	0.046846118	2.713602101
BP	GO:0090330	regulation of platelet aggregation	11	-2.869308481	0.046846118	-0.301511345
BP	GO:2000463	positive regulation of excitatory postsynaptic potential	11	-2.569815142	0.046846118	0.904534034
BP	GO:0019362	pyridine nucleotide metabolic process	21	-2.522127733	0.047661136	-3.273268354
BP	GO:0046496	nicotinamide nucleotide metabolic process	21	-2.522127733	0.047661136	-3.273268354
BP	GO:1903578	regulation of ATP metabolic process	21	2.093873052	0.047661136	-1.091089451
BP	GO:1904888	cranial skeletal system development	21	2.194180021	0.047661136	3.273268354
BP	GO:0045444	fat cell differentiation	56	-2.567431331	0.047799114	0.267261242
BP	GO:0000819	sister chromatid segregation	55	1.029735175	0.048170148	6.337478707
BP	GO:0007613	memory	31	-3.28610238	0.049222169	1.257237114
BP	GO:0090288	negative regulation of cellular response to growth factor stimulus	31	-4.890143614	0.049222169	2.69407953
CC	GO:0062023	collagen-containing extracellular matrix	168	3.166460148	7.79E-26	2.160246899
CC	GO:0016324	apical plasma membrane	138	-3.445934025	1.36E-19	-1.532261755
CC	GO:0045177	apical part of cell	153	1.653877106	7.94E-19	-1.374368542
CC	GO:0045178	basal part of cell	105	-4.44055818	5.76E-16	0.292770022
CC	GO:0072562	blood microparticle	69	-5.248798147	6.91E-16	-3.250418033
CC	GO:0009925	basal plasma membrane	99	-4.44055818	1.63E-15	-0.100503782
CC	GO:0016323	basolateral plasma membrane	88	-3.445934025	2.37E-13	0
CC	GO:0005782	peroxisomal matrix	32	-1.802563764	7.04E-12	-5.656854249
CC	GO:0031907	microbody lumen	32	-1.802563764	7.04E-12	-5.656854249
CC	GO:0005777	peroxisome	59	-1.802563764	1.25E-10	-6.63963446
CC	GO:0042579	microbody	59	-1.802563764	1.25E-10	-6.63963446
CC	GO:0034364	high-density lipoprotein particle	21	-2.75609953	2.70E-10	-4.146139914
CC	GO:0005788	endoplasmic reticulum lumen	101	-5.248798147	3.43E-10	0.497518595
CC	GO:0034358	plasma lipoprotein particle	23	-2.75609953	1.38E-08	-3.961773867
CC	GO:1990777	lipoprotein particle	23	-2.75609953	1.38E-08	-3.961773867
CC	GO:0032994	protein-lipid complex	23	-2.75609953	1.26E-07	-3.961773867
CC	GO:0031091	platelet alpha granule	38	2.093873052	5.54E-07	-0.648885685
CC	GO:0031093	platelet alpha granule lumen	31	2.093873052	6.09E-07	-1.257237114
CC	GO:0031253	cell projection membrane	98	1.387251227	9.67E-07	2.020305089
CC	GO:0034361	very-low-density lipoprotein particle	13	-2.75609953	5.79E-05	-3.050851079
CC	GO:0034385	triglyceride-rich plasma lipoprotein particle	13	-2.75609953	5.79E-05	-3.050851079
CC	GO:0005604	basement membrane	36	-2.800834162	5.79E-05	3.333333333
CC	GO:0042627	chylomicron	10	-2.75609953	8.38E-05	-3.16227766
CC	GO:0098636	protein complex involved in cell adhesion	23	2.411789549	8.38E-05	3.544745039
CC	GO:0098862	cluster of actin-based cell projections	50	-2.686254493	8.88E-05	-2.2627417
CC	GO:0045121	membrane raft	86	-4.007679219	0.000155456	1.725324371
CC	GO:0034774	secretory granule lumen	85	3.166460148	0.000158544	-0.108465229
CC	GO:0031983	vesicle lumen	86	3.166460148	0.000158544	-0.215665546
CC	GO:0098857	membrane microdomain	86	-4.007679219	0.000158544	1.725324371
CC	GO:0042611	MHC protein complex	14	1.910682384	0.000202526	3.741657387
CC	GO:0060205	cytoplasmic vesicle lumen	85	3.166460148	0.000210394	-0.108465229
CC	GO:0005903	brush border	35	-2.686254493	0.000244131	-2.197401062
CC	GO:0042613	MHC class II protein complex	11	1.910682384	0.000260383	3.31662479
CC	GO:0042827	platelet dense granule	12	-6.095936284	0.000604188	-1.154700538
CC	GO:0005581	collagen trimer	30	-4.44529748	0.000640579	3.286335345
CC	GO:0043025	neuronal cell body	116	-3.842677375	0.001424231	1.671258044
CC	GO:0098858	actin-based cell projection	60	-2.686254493	0.001431943	1.032795559
CC	GO:0031089	platelet dense granule lumen	9	-6.095936284	0.001575663	-2.333333333
CC	GO:0005583	fibrillar collagen trimer	8	2.171238067	0.0025106	2.121320344
CC	GO:0098643	banded collagen fibril	8	2.171238067	0.0025106	2.121320344
CC	GO:0005884	actin filament	35	1.653877106	0.0025106	2.873524466
CC	GO:0042383	sarcolemma	40	-3.811562532	0.0025106	0.632455532
CC	GO:0031526	brush border membrane	21	1.750502099	0.003181301	-2.400396793
CC	GO:0044853	plasma membrane raft	34	2.386386994	0.00447738	0.685994341
CC	GO:0009897	external side of plasma membrane	106	-4.414668385	0.00447738	2.136828897
CC	GO:0099055	integral component of postsynaptic membrane	35	-1.80260303	0.004790649	2.197401062
CC	GO:0071556	integral component of lumenal side of endoplasmic reticulum membrane	13	1.910682384	0.005103854	3.605551275
CC	GO:0098553	lumenal side of endoplasmic reticulum membrane	13	1.910682384	0.005103854	3.605551275
CC	GO:0016328	lateral plasma membrane	22	1.461094969	0.006199247	1.279204298
CC	GO:0071162	CMG complex	7	1.310924469	0.008494285	2.645751311
CC	GO:0098637	protein complex involved in cell-matrix adhesion	8	1.841600107	0.009003456	1.414213562
CC	GO:0031252	cell leading edge	96	1.434573633	0.009003456	4.69485534
CC	GO:0031225	anchored component of membrane	45	-4.890143614	0.009295461	1.341640786
CC	GO:0098936	intrinsic component of postsynaptic membrane	35	-1.80260303	0.00950052	2.197401062
CC	GO:0030666	endocytic vesicle membrane	50	-2.569815142	0.010521551	3.959797975
CC	GO:0098576	lumenal side of membrane	14	-3.931689389	0.010666851	3.207134903
CC	GO:0005796	Golgi lumen	31	-5.911295676	0.010666851	0.538815906
CC	GO:0005902	microvillus	28	-2.686254493	0.011072091	0
CC	GO:0031528	microvillus membrane	12	5.123681384	0.011389293	0.577350269
CC	GO:0098982	GABA-ergic synapse	23	-1.80260303	0.01217854	1.459600898
CC	GO:0031256	leading edge membrane	46	-2.567431331	0.012368973	2.653955211
CC	GO:0051233	spindle midzone	14	1.387251227	0.013213212	3.207134903
CC	GO:0030863	cortical cytoskeleton	31	1.387251227	0.013213212	1.616447718
CC	GO:0034702	ion channel complex	70	-1.80260303	0.013213212	2.151411497
CC	GO:0000940	outer kinetochore	7	1.674138683	0.013213212	2.645751311
CC	GO:0031261	DNA replication preinitiation complex	7	1.310924469	0.013213212	2.645751311
CC	GO:0042581	specific granule	42	-1.766440626	0.014620557	2.468853599
CC	GO:0098644	complex of collagen trimers	10	2.171238067	0.015108012	2.529822128
CC	GO:0045211	postsynaptic membrane	64	-1.80260303	0.016708121	1.5
CC	GO:0034703	cation channel complex	54	-1.80260303	0.021710688	1.632993162
CC	GO:1905286	serine-type peptidase complex	7	-4.44529748	0.022779933	-0.377964473
CC	GO:0005641	nuclear envelope lumen	6	1.129837547	0.022806713	0.816496581
CC	GO:0030669	clathrin-coated endocytic vesicle membrane	22	-2.569815142	0.023956917	2.984810029
CC	GO:0008305	integrin complex	12	2.411789549	0.025811879	2.886751346
CC	GO:0005778	peroxisomal membrane	20	-2.220883581	0.026368537	-3.577708764
CC	GO:0031903	microbody membrane	20	-2.220883581	0.026368537	-3.577708764
CC	GO:0097060	synaptic membrane	84	-2.567431331	0.026997237	1.963961012
CC	GO:0005775	vacuolar lumen	44	-4.436926923	0.026997237	1.809068067
CC	GO:0032589	neuron projection membrane	19	-2.567431331	0.026997237	0.229415734
CC	GO:0005901	caveola	24	2.386386994	0.027001921	-0.816496581
CC	GO:0098533	ATPase dependent transmembrane transport complex	10	-3.788583167	0.027622288	-0.632455532
CC	GO:0005938	cell cortex	71	1.387251227	0.027622288	2.492241482
CC	GO:0043020	NADPH oxidase complex	8	1.936413358	0.028215361	2.121320344
CC	GO:0097038	perinuclear endoplasmic reticulum	9	-5.175440803	0.03335257	0.333333333
CC	GO:0005811	lipid droplet	28	-1.321992672	0.03335257	-1.511857892
CC	GO:0005881	cytoplasmic microtubule	28	1.387251227	0.03335257	3.023715784
CC	GO:0001917	photoreceptor inner segment	21	-3.842677375	0.03796588	0.654653671
CC	GO:0031527	filopodium membrane	8	1.134298108	0.040042271	2.121320344
CC	GO:0090533	cation-transporting ATPase complex	8	-2.27193283	0.040042271	0
CC	GO:0099240	intrinsic component of synaptic membrane	41	-1.80260303	0.040042271	1.717911381
CC	GO:0031258	lamellipodium membrane	9	1.134298108	0.045518934	1.666666667
MF	GO:0004497	monooxygenase activity	57	-5.076945925	4.74E-15	-5.960395607
MF	GO:0016709	oxidoreductase activity, acting on paired donors, with incorporation or reduction of molecular oxygen, NAD(P)H as one donor, and incorporation of one atom of oxygen	29	-5.076945925	1.26E-11	-4.642383454
MF	GO:0046943	carboxylic acid transmembrane transporter activity	69	-4.44055818	3.79E-11	-4.213504858
MF	GO:0005342	organic acid transmembrane transporter activity	69	-4.44055818	4.05E-11	-4.213504858
MF	GO:0015291	secondary active transmembrane transporter activity	90	-3.445934025	5.75E-11	-2.951459149
MF	GO:0016705	oxidoreductase activity, acting on paired donors, with incorporation or reduction of molecular oxygen	72	-5.076945925	5.75E-11	-5.656854249
MF	GO:0008514	organic anion transmembrane transporter activity	74	-3.445934025	1.58E-10	-2.324952775
MF	GO:0019842	vitamin binding	62	-3.148019598	3.13E-10	-5.08000508
MF	GO:0005506	iron ion binding	63	-2.522127733	3.13E-10	-4.913538149
MF	GO:0016712	oxidoreductase activity, acting on paired donors, with incorporation or reduction of molecular oxygen, reduced flavin or flavoprotein as one donor, and incorporation of one atom of oxygen	27	-5.054257856	3.13E-10	-4.811252243
MF	GO:0008395	steroid hydroxylase activity	26	-2.345145684	4.48E-10	-4.706787243
MF	GO:0005539	glycosaminoglycan binding	84	-5.248798147	1.01E-09	0.21821789
MF	GO:0005319	lipid transporter activity	64	-4.44055818	1.01E-09	-2.75
MF	GO:0008391	arachidonic acid monooxygenase activity	18	-5.076945925	1.16E-09	-3.771236166
MF	GO:0031406	carboxylic acid binding	66	-3.146188031	1.98E-09	-3.692744729
MF	GO:1901681	sulfur compound binding	91	-1.619376292	2.69E-09	-1.99174119
MF	GO:0016614	oxidoreductase activity, acting on CH-OH group of donors	56	-3.931689389	5.42E-09	-6.147008564
MF	GO:0046906	tetrapyrrole binding	59	-2.059295288	5.42E-09	-4.816989706
MF	GO:0022853	active ion transmembrane transporter activity	92	-3.445934025	5.42E-09	-2.710687383
MF	GO:0046873	metal ion transmembrane transporter activity	129	-3.445934025	5.97E-09	1.144586178
MF	GO:0020037	heme binding	56	-2.059295288	6.44E-09	-4.810702354
MF	GO:0022804	active transmembrane transporter activity	124	-3.445934025	8.78E-09	-3.951316645
MF	GO:0070330	aromatase activity	19	-5.054257856	9.49E-09	-4.358898944
MF	GO:0033293	monocarboxylic acid binding	38	-3.146188031	3.11E-08	-3.893314107
MF	GO:0015081	sodium ion transmembrane transporter activity	59	-3.445934025	3.36E-08	-1.432078021
MF	GO:0008509	anion transmembrane transporter activity	95	-3.445934025	5.12E-08	-1.949358869
MF	GO:0030170	pyridoxal phosphate binding	29	-1.432272496	9.61E-08	-4.642383454
MF	GO:0015293	symporter activity	55	-3.445934025	9.87E-08	-2.561959477
MF	GO:0005201	extracellular matrix structural constituent	62	-3.491745518	1.30E-07	4.318004318
MF	GO:0070279	vitamin B6 binding	29	-1.432272496	1.50E-07	-4.642383454
MF	GO:0016616	oxidoreductase activity, acting on the CH-OH group of donors, NAD or NADP as acceptor	49	-3.931689389	2.51E-07	-5.571428571
MF	GO:0008392	arachidonic acid epoxygenase activity	14	-5.054257856	2.99E-07	-3.207134903
MF	GO:0015370	solute:sodium symporter activity	34	-3.445934025	8.01E-07	-2.057983022
MF	GO:0004252	serine-type endopeptidase activity	60	-4.696131564	1.02E-06	0.25819889
MF	GO:0015294	solute:cation symporter activity	43	-3.445934025	1.12E-06	-2.287478555
MF	GO:0017171	serine hydrolase activity	64	-4.696131564	3.43E-06	0.25
MF	GO:0004867	serine-type endopeptidase inhibitor activity	39	-5.248798147	3.43E-06	-0.480384461
MF	GO:0004866	endopeptidase inhibitor activity	60	-5.248798147	3.63E-06	0
MF	GO:0043177	organic acid binding	49	-2.391048635	4.46E-06	-3.285714286
MF	GO:0030546	signaling receptor activator activity	131	-6.012138323	5.89E-06	3.582186632
MF	GO:0008201	heparin binding	57	-5.248798147	6.89E-06	-0.92717265
MF	GO:0008236	serine-type peptidase activity	62	-4.696131564	7.29E-06	0.254000254
MF	GO:0048018	receptor ligand activity	129	-6.012138323	7.29E-06	3.609848716
MF	GO:0050660	flavin adenine dinucleotide binding	35	-3.146188031	9.34E-06	-4.901894677
MF	GO:0042910	xenobiotic transmembrane transporter activity	18	-2.854992786	9.55E-06	-2.357022604
MF	GO:0030414	peptidase inhibitor activity	60	-5.248798147	1.33E-05	0
MF	GO:0008028	monocarboxylic acid transmembrane transporter activity	27	-4.44055818	1.34E-05	-4.041451884
MF	GO:0016903	oxidoreductase activity, acting on the aldehyde or oxo group of donors	23	-4.52842047	1.43E-05	-3.127716211
MF	GO:0005496	steroid binding	38	-4.626666044	2.02E-05	-2.595542738
MF	GO:0061135	endopeptidase regulator activity	61	-5.248798147	2.13E-05	0.12803688
MF	GO:1901618	organic hydroxy compound transmembrane transporter activity	24	-3.148019598	4.54E-05	-2.857738033
MF	GO:0016627	oxidoreductase activity, acting on the CH-CH group of donors	26	-3.146188031	4.72E-05	-4.706787243
MF	GO:0016408	C-acyltransferase activity	13	-5.024013045	5.99E-05	-3.050851079
MF	GO:0005125	cytokine activity	69	-6.012138323	8.80E-05	4.935819977
MF	GO:0015171	amino acid transmembrane transporter activity	32	-3.445934025	0.000122957	-1.060660172
MF	GO:0015125	bile acid transmembrane transporter activity	13	-4.267495897	0.000122957	-3.050851079
MF	GO:0019200	carbohydrate kinase activity	13	-3.747986238	0.000122957	-0.832050294
MF	GO:0005504	fatty acid binding	22	-3.146188031	0.000125813	-2.132007164
MF	GO:0016405	CoA-ligase activity	15	-4.44055818	0.000145991	-3.356585567
MF	GO:0061134	peptidase regulator activity	67	-5.248798147	0.000145991	0.610847222
MF	GO:0016229	steroid dehydrogenase activity	18	-3.931689389	0.000208196	-4.242640687
MF	GO:0030246	carbohydrate binding	76	-2.004990941	0.000208196	0
MF	GO:0003779	actin binding	111	2.093873052	0.00022078	2.942389787
MF	GO:0016645	oxidoreductase activity, acting on the CH-NH group of donors	15	-4.081784986	0.000245957	-2.323790008
MF	GO:0016638	oxidoreductase activity, acting on the CH-NH2 group of donors	12	-4.996968413	0.000385854	-1.732050808
MF	GO:0005343	organic acid:sodium symporter activity	16	-3.445934025	0.000385854	-1.5
MF	GO:0016829	lyase activity	58	-1.802563764	0.000385854	-3.413967254
MF	GO:0050840	extracellular matrix binding	23	2.411789549	0.000400195	2.710687383
MF	GO:0015267	channel activity	121	-4.817183753	0.000401564	1.727272727
MF	GO:0001848	complement binding	14	-5.066137181	0.000401564	-2.138089935
MF	GO:0008401	retinoic acid 4-hydroxylase activity	8	-5.746475904	0.000401564	-1.414213562
MF	GO:0018455	alcohol dehydrogenase [NAD(P)+] activity	8	-2.784159288	0.000401564	-2.828427125
MF	GO:0032395	MHC class II receptor activity	8	1.910682384	0.000401564	2.828427125
MF	GO:0033218	amide binding	103	-1.619376292	0.000408864	-0.88679635
MF	GO:0022803	passive transmembrane transporter activity	121	-4.817183753	0.000412587	1.727272727
MF	GO:0016782	transferase activity, transferring sulphur-containing groups	26	-2.286670387	0.000651885	0
MF	GO:0015297	antiporter activity	32	-3.445934025	0.000744717	-0.707106781
MF	GO:0015085	calcium ion transmembrane transporter activity	42	1.730107654	0.000843192	3.086066999
MF	GO:0043178	alcohol binding	31	-3.148019598	0.000924328	-0.538815906
MF	GO:0016878	acid-thiol ligase activity	15	-4.44055818	0.000937693	-3.356585567
MF	GO:0005262	calcium channel activity	38	1.730107654	0.000963289	3.244428423
MF	GO:0004745	NAD-retinol dehydrogenase activity	11	-1.321992672	0.001077437	-2.713602101
MF	GO:0016289	CoA hydrolase activity	13	-5.294352676	0.001077437	-2.496150883
MF	GO:0001851	complement component C3b binding	8	-4.746367405	0.001077437	-1.414213562
MF	GO:0015645	fatty acid ligase activity	12	-4.44055818	0.001077437	-3.464101615
MF	GO:0120020	cholesterol transfer activity	12	-3.788583167	0.001077437	-1.732050808
MF	GO:0140359	ABC-type transporter activity	20	-2.446147347	0.001166121	-2.236067977
MF	GO:0005216	ion channel activity	108	1.730107654	0.001387095	2.501851166
MF	GO:0022836	gated channel activity	86	3.148129593	0.001570917	2.37232101
MF	GO:0015144	carbohydrate transmembrane transporter activity	18	-4.245438554	0.001677613	-2.357022604
MF	GO:0015248	sterol transporter activity	16	-3.788583167	0.001677613	-0.5
MF	GO:0043394	proteoglycan binding	16	-4.864322104	0.001677613	0.5
MF	GO:0016597	amino acid binding	21	-5.147504318	0.001678625	-2.836832573
MF	GO:0055102	lipase inhibitor activity	10	-2.75609953	0.001704943	0
MF	GO:0120015	sterol transfer activity	12	-3.788583167	0.001719014	-1.732050808
MF	GO:0038024	cargo receptor activity	28	-2.761338372	0.001999687	-0.377964473
MF	GO:0008194	UDP-glycosyltransferase activity	42	-5.34708245	0.002363831	0.9258201
MF	GO:0055056	D-glucose transmembrane transporter activity	8	-4.245438554	0.002363831	-0.707106781
MF	GO:0030020	extracellular matrix structural constituent conferring tensile strength	17	2.275310468	0.002727039	3.152963125
MF	GO:0008483	transaminase activity	12	-2.869308481	0.002753737	-2.309401077
MF	GO:0001846	opsonin binding	11	-5.066137181	0.002945979	-1.507556723
MF	GO:0015174	basic amino acid transmembrane transporter activity	10	-3.445934025	0.002958635	0
MF	GO:0043395	heparan sulfate proteoglycan binding	10	-4.864322104	0.002958635	0
MF	GO:0005310	dicarboxylic acid transmembrane transporter activity	14	-1.746248455	0.003101755	-2.672612419
MF	GO:0033764	steroid dehydrogenase activity, acting on the CH-OH group of donors, NAD or NADP as acceptor	14	-4.085168669	0.003101755	-3.741657387
MF	GO:0005501	retinoid binding	16	-3.148019598	0.003101755	-2.5
MF	GO:0019840	isoprenoid binding	16	-3.148019598	0.003101755	-2.5
MF	GO:0015298	solute:cation antiporter activity	17	-3.445934025	0.003521621	-0.727606875
MF	GO:0005261	cation channel activity	85	1.730107654	0.003521621	2.060839349
MF	GO:0043225	ATPase-coupled inorganic anion transmembrane transporter activity	7	-2.446147347	0.003521621	-0.377964473
MF	GO:0004857	enzyme inhibitor activity	95	-5.248798147	0.003565284	0.923380517
MF	GO:0016769	transferase activity, transferring nitrogenous groups	12	-2.869308481	0.003987543	-2.309401077
MF	GO:0016620	oxidoreductase activity, acting on the aldehyde or oxo group of donors, NAD or NADP as acceptor	16	-1.77616047	0.004150765	-2
MF	GO:0071949	FAD binding	16	-3.146188031	0.004150765	-3
MF	GO:0015106	bicarbonate transmembrane transporter activity	11	-1.746248455	0.004368941	-0.301511345
MF	GO:0005178	integrin binding	44	2.411789549	0.004521584	4.221158824
MF	GO:0005283	amino acid:sodium symporter activity	10	-3.445934025	0.004648438	0
MF	GO:0050664	oxidoreductase activity, acting on NAD(P)H, oxygen as acceptor	9	-2.756537554	0.004698911	1.666666667
MF	GO:1901682	sulfur compound transmembrane transporter activity	20	-2.446147347	0.005312316	-2.236067977
MF	GO:0016790	thiolester hydrolase activity	17	-5.294352676	0.006046576	-2.182820625
MF	GO:0008146	sulfotransferase activity	19	-4.502147036	0.006566178	1.147078669
MF	GO:0048029	monosaccharide binding	24	-2.004990941	0.006566178	0.40824829
MF	GO:0047617	acyl-CoA hydrolase activity	11	-5.294352676	0.006566178	-2.110579412
MF	GO:0015103	inorganic anion transmembrane transporter activity	44	-2.446147347	0.006566178	-0.904534034
MF	GO:0016810	hydrolase activity, acting on carbon-nitrogen (but not peptide) bonds	37	-1.652323377	0.006758548	-2.137186835
MF	GO:0005451	monovalent cation:proton antiporter activity	13	-3.445934025	0.006758548	-0.832050294
MF	GO:0015299	solute:proton antiporter activity	13	-3.445934025	0.006758548	-0.832050294
MF	GO:0017147	Wnt-protein binding	13	1.930820388	0.006758548	3.605551275
MF	GO:0071813	lipoprotein particle binding	13	2.386386994	0.006758548	-1.386750491
MF	GO:0071814	protein-lipid complex binding	13	2.386386994	0.006758548	-1.386750491
MF	GO:0016725	oxidoreductase activity, acting on CH or CH2 groups	7	-3.146188031	0.0068278	-2.645751311
MF	GO:0032052	bile acid binding	7	-3.776213236	0.0068278	-2.645751311
MF	GO:0001540	amyloid-beta binding	27	2.386386994	0.0068278	1.347150628
MF	GO:0050997	quaternary ammonium group binding	16	-2.75609953	0.0068278	-1.5
MF	GO:0048306	calcium-dependent protein binding	26	-5.066137181	0.007038785	1.568929081
MF	GO:0004030	aldehyde dehydrogenase [NAD(P)+] activity	9	-1.77616047	0.007224274	-1.666666667
MF	GO:0005372	water transmembrane transporter activity	9	-4.817183753	0.007224274	-1.666666667
MF	GO:0016290	palmitoyl-CoA hydrolase activity	9	-1.741942849	0.007224274	-1.666666667
MF	GO:0008559	ABC-type xenobiotic transporter activity	8	-2.619294225	0.007224274	-1.414213562
MF	GO:0044594	17-beta-hydroxysteroid dehydrogenase (NAD+) activity	8	-4.085168669	0.007224274	-2.828427125
MF	GO:0005518	collagen binding	23	2.411789549	0.007373797	2.293658555
MF	GO:0004175	endopeptidase activity	99	-4.696131564	0.007373797	1.30654916
MF	GO:0050661	NADP binding	19	-4.996968413	0.007373797	-3.441236008
MF	GO:0023026	MHC class II protein complex binding	12	3.166460148	0.007379785	3.464101615
MF	GO:0008083	growth factor activity	44	-3.532033491	0.008535558	1.206045378
MF	GO:0015179	L-amino acid transmembrane transporter activity	22	-3.445934025	0.009123513	-1.279204298
MF	GO:0005544	calcium-dependent phospholipid binding	19	1.386787135	0.009297156	2.523573073
MF	GO:0016628	oxidoreductase activity, acting on the CH-CH group of donors, NAD or NADP as acceptor	12	-2.448967233	0.010605934	-2.886751346
MF	GO:0004303	estradiol 17-beta-dehydrogenase activity	9	-4.085168669	0.011350127	-3
MF	GO:0004029	aldehyde dehydrogenase (NAD+) activity	8	-1.77616047	0.011934357	-1.414213562
MF	GO:0015355	secondary active monocarboxylate transmembrane transporter activity	8	-3.42913717	0.011934357	-1.414213562
MF	GO:0015385	sodium:proton antiporter activity	8	-3.445934025	0.011934357	0.707106781
MF	GO:0102991	myristoyl-CoA hydrolase activity	8	-1.741942849	0.011934357	-2.121320344
MF	GO:0008035	high-density lipoprotein particle binding	7	2.386386994	0.011934357	-0.377964473
MF	GO:0140161	monocarboxylate:sodium symporter activity	7	-3.42913717	0.011934357	-1.889822365
MF	GO:0005416	amino acid:cation symporter activity	11	-3.445934025	0.012192262	-0.301511345
MF	GO:0120227	acyl-CoA binding	11	-1.619376292	0.012192262	-2.713602101
MF	GO:0052689	carboxylic ester hydrolase activity	41	-3.203330915	0.013066153	-2.967301476
MF	GO:0042626	ATPase-coupled transmembrane transporter activity	29	-2.446147347	0.013066153	-2.04264872
MF	GO:0004222	metalloendopeptidase activity	32	1.812340259	0.014635063	4.242640687
MF	GO:0016746	acyltransferase activity	61	-5.024013045	0.014886013	-3.200921998
MF	GO:0030165	PDZ domain binding	25	-1.476969215	0.016313948	-0.6
MF	GO:0005244	voltage-gated ion channel activity	51	-2.616971136	0.016313948	2.380476143
MF	GO:0022832	voltage-gated channel activity	51	-2.616971136	0.016313948	2.380476143
MF	GO:0008301	DNA binding, bending	9	3.279291756	0.016494788	3
MF	GO:0032934	sterol binding	20	-4.626666044	0.016494788	-0.894427191
MF	GO:0004364	glutathione transferase activity	11	-1.229406115	0.016592674	-1.507556723
MF	GO:0099604	ligand-gated calcium channel activity	11	2.881734395	0.016592674	2.110579412
MF	GO:0140272	exogenous protein binding	24	-5.695586135	0.016592674	2.449489743
MF	GO:0016877	ligase activity, forming carbon-sulfur bonds	15	-4.44055818	0.016592674	-3.356585567
MF	GO:0042562	hormone binding	26	-1.745229652	0.017533034	-2.353393622
MF	GO:0005402	carbohydrate:cation symporter activity	8	-2.470278692	0.017858236	-1.414213562
MF	GO:0005523	tropomyosin binding	8	2.540037392	0.017858236	0.707106781
MF	GO:0016641	oxidoreductase activity, acting on the CH-NH2 group of donors, oxygen as acceptor	8	-4.613640344	0.017858236	-0.707106781
MF	GO:0019841	retinol binding	8	-3.148019598	0.017858236	-1.414213562
MF	GO:0005114	type II transforming growth factor beta receptor binding	6	-3.134427563	0.018747128	0.816496581
MF	GO:0016175	superoxide-generating NAD(P)H oxidase activity	6	1.936413358	0.018747128	2.449489743
MF	GO:0016634	oxidoreductase activity, acting on the CH-CH group of donors, oxygen as acceptor	6	-3.146188031	0.018747128	-2.449489743
MF	GO:0016742	hydroxymethyl-, formyl- and related transferase activity	6	-1.641724021	0.018747128	-1.632993162
MF	GO:0035374	chondroitin sulfate binding	6	-1.059269128	0.018747128	1.632993162
MF	GO:0004859	phospholipase inhibitor activity	7	-2.75609953	0.018747128	1.133893419
MF	GO:0016840	carbon-nitrogen lyase activity	7	-1.780139181	0.018747128	-1.889822365
MF	GO:1901567	fatty acid derivative binding	10	-1.619376292	0.01886534	-2.529822128
MF	GO:0015145	monosaccharide transmembrane transporter activity	11	-4.245438554	0.021753022	-1.507556723
MF	GO:0140375	immune receptor activity	39	-2.995683917	0.022198796	2.401922307
MF	GO:0001972	retinoic acid binding	9	-1.949583666	0.022578695	-1.666666667
MF	GO:0015485	cholesterol binding	17	-4.626666044	0.024888282	-0.242535625
MF	GO:0005044	scavenger receptor activity	16	-2.995683917	0.025143801	-0.5
MF	GO:0019825	oxygen binding	14	-5.501506032	0.025143801	-3.741657387
MF	GO:0042277	peptide binding	76	-1.229406115	0.025836552	0.688247202
MF	GO:0005355	glucose transmembrane transporter activity	10	-4.245438554	0.025836552	-1.264911064
MF	GO:0005540	hyaluronic acid binding	10	-3.460729128	0.025836552	0.632455532
MF	GO:0015149	hexose transmembrane transporter activity	10	-4.245438554	0.025836552	-1.264911064
MF	GO:0016702	oxidoreductase activity, acting on single donors with incorporation of molecular oxygen, incorporation of two atoms of oxygen	10	-2.522127733	0.025836552	-0.632455532
MF	GO:0001618	virus receptor activity	23	-5.695586135	0.026526241	2.710687383
MF	GO:0043236	laminin binding	11	2.411789549	0.028452913	2.110579412
MF	GO:0015250	water channel activity	7	-4.817183753	0.029505362	-2.645751311
MF	GO:0090482	vitamin transmembrane transporter activity	12	-3.148019598	0.029802165	-0.577350269
MF	GO:0140828	metal cation:monoatomic cation antiporter activity	12	-3.445934025	0.029802165	0.577350269
MF	GO:0023023	MHC protein complex binding	13	3.166460148	0.030296437	3.605551275
MF	GO:0042887	amide transmembrane transporter activity	13	-3.445934025	0.030296437	-0.832050294
MF	GO:0015175	neutral amino acid transmembrane transporter activity	15	-3.445934025	0.030296437	0.774596669
MF	GO:0016836	hydro-lyase activity	20	-6.048161319	0.030583988	-1.788854382
MF	GO:0005126	cytokine receptor binding	64	-6.012138323	0.030651895	4.25
MF	GO:0005536	glucose binding	6	-1.41704509	0.030651895	0.816496581
MF	GO:0016661	oxidoreductase activity, acting on other nitrogenous compounds as donors	6	-1.891550615	0.030651895	-2.449489743
MF	GO:0030283	testosterone dehydrogenase [NAD(P)] activity	6	-4.085168669	0.030651895	-2.449489743
MF	GO:1901474	azole transmembrane transporter activity	6	-3.445934025	0.030651895	0
MF	GO:0001216	DNA-binding transcription activator activity	103	-3.964944142	0.032466164	5.025179319
MF	GO:0016701	oxidoreductase activity, acting on single donors with incorporation of molecular oxygen	10	-2.522127733	0.03370331	-0.632455532
MF	GO:0001228	DNA-binding transcription activator activity, RNA polymerase II-specific	102	-3.964944142	0.034634968	4.950737715
MF	GO:0003785	actin monomer binding	11	2.093873052	0.035695903	0.301511345
MF	GO:0051119	sugar transmembrane transporter activity	11	-4.245438554	0.035695903	-1.507556723
MF	GO:0034185	apolipoprotein binding	8	-4.414668385	0.035869106	-0.707106781
MF	GO:0016747	acyltransferase activity, transferring groups other than amino-acyl groups	53	-5.024013045	0.035940783	-2.884571843
MF	GO:0019955	cytokine binding	37	-4.890143614	0.036690763	2.137186835
MF	GO:0042605	peptide antigen binding	13	1.636954795	0.036690763	3.050851079
MF	GO:0099094	ligand-gated cation channel activity	31	2.881734395	0.037025654	0.89802651
MF	GO:0005200	structural constituent of cytoskeleton	29	1.653877106	0.038071394	3.528211425
MF	GO:0016835	carbon-oxygen lyase activity	23	-6.048161319	0.039109946	-1.459600898
MF	GO:1901505	carbohydrate derivative transmembrane transporter activity	17	-2.141268261	0.039982474	-1.697749375
MF	GO:0000062	fatty-acyl-CoA binding	9	-1.619376292	0.039982474	-2.333333333
MF	GO:0004602	glutathione peroxidase activity	9	-1.229406115	0.039982474	-0.333333333
MF	GO:0030021	extracellular matrix structural constituent conferring compression resistance	9	2.813341311	0.039982474	1
MF	GO:0004467	long-chain fatty acid-CoA ligase activity	7	-4.44055818	0.040612537	-2.645751311
MF	GO:0016208	AMP binding	7	2.418697487	0.040612537	-0.377964473
MF	GO:0048531	beta-1,3-galactosyltransferase activity	7	2.380348831	0.040612537	2.645751311
MF	GO:0015932	nucleobase-containing compound transmembrane transporter activity	16	-2.141268261	0.040612537	-1
MF	GO:0120013	lipid transfer activity	16	-3.788583167	0.040612537	-1.5
MF	GO:0072349	modified amino acid transmembrane transporter activity	10	-3.89419148	0.042383627	-0.632455532
MF	GO:0008307	structural constituent of muscle	14	1.642803933	0.043316128	0.534522484
MF	GO:0051015	actin filament binding	52	1.642803933	0.04361709	2.496150883
MF	GO:0005217	intracellular ligand-gated ion channel activity	11	2.881734395	0.04361709	2.110579412
MF	GO:0008376	acetylgalactosaminyltransferase activity	12	1.920194633	0.043999039	1.732050808
MF	GO:0016758	hexosyltransferase activity	47	-2.217159345	0.045525566	1.312784923
MF	GO:0003995	acyl-CoA dehydrogenase activity	6	-2.201771005	0.045804046	-2.449489743
MF	GO:0008499	UDP-galactose:beta-N-acetylglucosamine beta-1,3-galactosyltransferase activity	6	2.380348831	0.045804046	2.449489743
MF	GO:0052890	oxidoreductase activity, acting on the CH-CH group of donors, with a flavin as acceptor	6	-2.201771005	0.045804046	-2.449489743
MF	GO:0022821	solute:potassium antiporter activity	8	1.236536261	0.0469901	1.414213562
MF	GO:0098918	structural constituent of synapse	8	1.653877106	0.0469901	2.121320344
MF	GO:0016830	carbon-carbon lyase activity	16	-1.802563764	0.047403447	-2.5
