# Supplementary material for: Hepatitis B-related hepatocellular carcinoma: classification and prognostic model based on programmed cell death genes
Source: Front Immunol. 2024 May 10;15:1411161. doi: 10.3389/fimmu.2024.1411161 (PMC11116790; doi:10.3389/fimmu.2024.1411161)
Supplement: Supplementary file 2 [file DataSheet_2.zip › original data 4-6/4-cluster diff/GO-zscore-cluster3.xls]

category	ID	term	count	logFC	adj_pval	zscore
BP	GO:0009206	purine ribonucleoside triphosphate biosynthetic process	17	1.20946917276846	0.0345527050584582	3.15296312547233
BP	GO:0009145	purine nucleoside triphosphate biosynthetic process	17	1.20946917276846	0.0345527050584582	3.15296312547233
BP	GO:0007156	homophilic cell adhesion via plasma membrane adhesion molecules	21	-1.38524886410721	0.0345527050584582	-2.8368325730679
BP	GO:0009201	ribonucleoside triphosphate biosynthetic process	17	1.20946917276846	0.0345527050584582	3.15296312547233
BP	GO:0042776	proton motive force-driven mitochondrial ATP synthesis	12	1.20946917276846	0.0345527050584582	3.46410161513775
CC	GO:0042101	T cell receptor complex	23	-2.67411805234524	0.000113528994329495	-4.79583152331272
CC	GO:0098802	plasma membrane signaling receptor complex	34	-1.38524886410721	0.00101208675119865	-5.48795472456028
CC	GO:0062023	collagen-containing extracellular matrix	37	-1.92992285813291	0.0156773486521616	-2.46598480958036
CC	GO:0001527	microfibril	5	-1.05348378914236	0.0156773486521616	-1.34164078649987
CC	GO:0042627	chylomicron	5	1.20739210127461	0.0156773486521616	2.23606797749979
CC	GO:0034361	very-low-density lipoprotein particle	6	1.20739210127461	0.0156773486521616	2.44948974278318
CC	GO:0034385	triglyceride-rich plasma lipoprotein particle	6	1.20739210127461	0.0156773486521616	2.44948974278318
MF	GO:0005201	extracellular matrix structural constituent	23	-1.92992285813291	0.00245180602043888	-3.96177386708442
MF	GO:0042605	peptide antigen binding	9	-1.12224204308916	0.0116366333098233	-3
