# Supplementary material for: Hepatitis B-related hepatocellular carcinoma: classification and prognostic model based on programmed cell death genes
Source: Front Immunol. 2024 May 10;15:1411161. doi: 10.3389/fimmu.2024.1411161 (PMC11116790; doi:10.3389/fimmu.2024.1411161)
Supplement: Supplementary file 2 [file DataSheet_2.zip › original data 4-6/4-cluster diff/kegg-cluster1.txt]

ID	Description	GeneRatio	BgRatio	pvalue	p.adjust	qvalue	geneID	Count
hsa00982	Drug metabolism - cytochrome P450	38/677	72/8378	3.24668864093951e-23	1.01621354461407e-20	8.68062015577512e-21	125/127/124/2329/54658/7365/316/2330/54659/1558/130/7366/7363/54657/2328/1576/126/1548/7367/1559/54578/1555/7364/2939/54600/2327/131/1577/54579/4257/2938/1544/1549/1571/10941/222/10720/1565	38
hsa04610	Complement and coagulation cascades	41/677	86/8378	9.51406535668262e-23	1.48895122832083e-20	1.27188031610389e-20	2157/10877/2160/5340/729/2165/629/4153/462/2153/731/5627/5648/3827/81494/2158/1361/3080/3075/10747/2161/10878/732/3818/5329/3053/2243/721/727/5345/2/2147/2266/722/2155/725/2244/5624/735/3078/5104	41
hsa00980	Metabolism of xenobiotics by cytochrome P450	37/677	78/8378	1.51919831788871e-20	1.58503024499722e-18	1.35395218506573e-18	125/127/124/54658/7365/54659/130/7366/7363/54657/6822/1576/126/1548/7367/1559/54578/1555/7364/2939/54600/22977/131/1577/54579/4257/3290/2938/1544/27294/1549/1571/10941/222/10720/1565/1553	37
hsa00830	Retinol metabolism	32/677	68/8378	8.43111526364681e-18	6.59734769380363e-16	5.63553493938497e-16	125/127/8630/124/54658/7365/316/216/54659/1558/130/7366/7363/54657/1576/126/1548/7367/1559/54578/1555/7364/54600/5959/131/1577/8608/54579/1544/1549/10941/10720	32
hsa04976	Bile secretion	35/677	89/8378	2.61405498751423e-16	1.63639842218391e-14	1.39783150911287e-14	10599/54658/7365/64240/9429/570/54659/5244/64241/366/6554/1244/7366/7363/54657/10998/6822/8647/1581/1576/6579/7367/54578/10864/478/7364/54600/6580/54579/760/8671/6513/10941/5243/10720	35
hsa05204	Chemical carcinogenesis - DNA adducts	30/677	69/8378	1.38576120778527e-15	7.22905430061317e-14	6.17514643469227e-14	54658/7365/64816/54659/1558/7366/7363/54657/6822/1576/10/1548/7367/1559/54578/7364/2939/54600/1577/54579/4257/3290/2938/1544/1549/6799/1571/10941/10720/1553	30
hsa00140	Steroid hormone biosynthesis	25/677	62/8378	2.64316258397891e-12	1.18187126969343e-10	1.00956886666262e-10	8630/54658/7365/6716/54659/7366/7363/54657/1581/1576/7367/6718/54578/7364/54600/6783/1109/1577/54579/3290/9420/1544/1571/10941/10720	25
hsa00983	Drug metabolism - other enzymes	28/677	80/8378	7.65822585954878e-12	2.99628086754846e-10	2.55945969516499e-10	54658/7365/8824/54659/1807/7366/3614/7363/54657/1066/1576/10/51733/1548/7367/54578/7364/2939/54600/7498/54579/4257/2938/1549/1571/151531/10941/10720	28
hsa00053	Ascorbate and aldarate metabolism	17/677	30/8378	9.70493628248307e-12	3.08816079332992e-10	2.63794464942257e-10	54658/7365/9104/54659/217/7366/7363/54657/7367/54578/9365/7364/54600/54579/55586/10941/10720	17
hsa00120	Primary bile acid biosynthesis	13/677	17/8378	9.86632841319465e-12	3.08816079332992e-10	2.63794464942257e-10	3295/6342/570/8309/1582/10998/1581/6718/1593/1109/9420/51302/23600	13
hsa00040	Pentose and glucuronate interconversions	18/677	35/8378	2.12504206121746e-11	6.04671059237333e-10	5.16517400525584e-10	54658/7365/54659/6652/7366/7363/54657/9942/7367/54578/9365/7364/54600/54579/27294/55277/10941/10720	18
hsa03320	PPAR signaling pathway	26/677	75/8378	5.54837375423414e-11	1.44720082089607e-09	1.23621660839954e-09	1962/51/5465/6342/34/8309/5105/2180/1582/5106/10998/3157/116519/948/3158/1581/11001/1593/3611/2172/51703/345/33/5346/4312/23305	26
hsa00380	Tryptophan metabolism	16/677	42/8378	6.2865383902187e-08	1.51360501241419e-06	1.29293987944579e-06	55526/1962/847/316/217/259307/64577/23498/8564/130013/15/1544/51166/169355/6999/1644	16
hsa00860	Porphyrin metabolism	16/677	43/8378	9.27088173959099e-08	2.07270427463713e-06	1.77052929462866e-06	210/54658/7365/211/54659/7366/7363/54657/1356/7367/54578/7364/54600/54579/10941/10720	16
hsa00260	Glycine, serine and threonine metabolism	15/677	40/8378	2.08439740395872e-07	4.3494425829272e-06	3.71534695161765e-06	29958/1491/211/6470/51268/2628/64902/1610/635/132158/1757/189/27232/2731/10993	15
hsa00350	Tyrosine metabolism	14/677	36/8378	3.14303611208437e-07	6.14856439426505e-06	5.25217876624625e-06	1621/125/127/124/6898/316/130/259307/3242/3081/126/131/222/1644	14
hsa00650	Butanoate metabolism	12/677	27/8378	3.93838006348427e-07	7.25125270512104e-06	6.19410858281736e-06	1962/18/7915/622/54988/123876/3157/3158/348158/2571/6296/64064	12
hsa00071	Fatty acid degradation	15/677	43/8378	6.23988266636615e-07	1.08504626365145e-05	9.26859764477779e-06	36/1962/51/125/127/34/124/2180/130/217/126/131/51703/33/23305	15
hsa00010	Glycolysis / Gluconeogenesis	19/677	67/8378	8.07066763221681e-07	1.32953629941256e-05	1.13570613771915e-05	125/127/124/2203/5105/5315/2026/130/217/5106/160287/229/126/5313/131/8789/3099/222/2645	19
hsa00620	Pyruvate metabolism	15/677	47/8378	2.27891107250373e-06	3.56649582846834e-05	3.04654427587341e-05	125/127/124/134526/5105/5315/130/217/197257/5106/5091/160287/126/5313/131	15
hsa00280	Valine, leucine and isoleucine degradation	15/677	48/8378	3.07076174568771e-06	4.57585421260414e-05	3.90875052968371e-05	4594/36/1962/594/11112/4329/18/34/316/217/259307/64902/3157/3158/64064	15
hsa00250	Alanine, aspartate and glutamate metabolism	13/677	37/8378	3.21625535710195e-06	4.57585421260414e-05	3.90875052968371e-05	18/7915/1373/259307/64902/435/2571/339983/27165/189/2875/84706/443	13
hsa01200	Carbon metabolism	25/677	115/8378	3.67625847074449e-06	5.0029082667088e-05	4.27354531610572e-05	4594/51/4329/847/1373/54363/2203/6470/9104/5315/2026/5091/229/132158/5313/189/2875/84706/51179/8789/55753/3099/2731/10993/2645	25
hsa01240	Biosynthesis of cofactors	30/677	153/8378	3.89059653278551e-06	5.07398631150777e-05	4.33426104968211e-05	8630/4522/4143/210/133686/54658/7365/211/6470/9104/54659/217/7366/7363/54657/23498/3242/7367/8564/54578/7364/54600/57026/554235/54579/169355/6999/10941/158067/10720	30
hsa04146	Peroxisome	20/677	82/8378	5.49800847521066e-06	6.88350661096375e-05	5.87997537980424e-05	3295/1962/51/847/2053/6342/54363/283927/570/8309/2180/51268/1610/11001/7498/189/51703/23600/51179/23305	20
hsa02010	ABC transporters	14/677	45/8378	6.95508029354143e-06	8.37284666107103e-05	7.15218783222479e-05	10351/10060/23460/64240/9429/10350/368/5244/64241/1244/8647/10349/85320/5243	14
hsa04979	Cholesterol metabolism	14/677	51/8378	3.41403123810822e-05	0.000395774732417731	0.000338075607984206	64240/338/64241/706/27329/948/8647/1581/9388/1593/4018/345/344/350	14
hsa05207	Chemical carcinogenesis - receptor activation	34/677	212/8378	7.89986320023415e-05	0.000883091850597603	0.000754347839420854	5465/2053/5894/54658/7365/54659/7366/7363/54657/2099/367/9970/1576/1869/10683/7367/332/54578/1555/7364/2939/54600/9641/5582/54579/4257/2938/1544/154/84699/2253/10941/774/10720	34
hsa00410	beta-Alanine metabolism	10/677	31/8378	0.000103016731176351	0.00111187023648958	0.00094977312953877	1962/51/4329/18/1807/217/51733/2571/84735/222	10
hsa00430	Taurine and hypotaurine metabolism	7/677	16/8378	0.000130518554100921	0.00136174358111961	0.00116321799093453	2329/570/2330/1036/2328/2571/2327	7
hsa01230	Biosynthesis of amino acids	16/677	75/8378	0.000258179533303759	0.00260678044916376	0.00222674368282359	1491/5053/1373/5009/4143/6470/383/5315/2026/5091/229/435/5313/2875/84706/10993	16
hsa00360	Phenylalanine metabolism	6/677	16/8378	0.00107744994211158	0.0105388072462789	0.0090023778058007	5053/6898/259307/3242/222/1644	6
hsa00220	Arginine biosynthesis	7/677	22/8378	0.00126633231393682	0.0116577063018301	0.0099581550383886	1373/5009/383/435/27165/2875/84706	7
hsa00340	Histidine metabolism	7/677	22/8378	0.00126633231393682	0.0116577063018301	0.0099581550383886	144193/217/3067/443/131669/84735/222	7
hsa01212	Fatty acid metabolism	12/677	57/8378	0.00168070164307141	0.0147386299394111	0.0125899176210204	3295/36/1962/51/6342/34/2180/109703458/54898/51703/33/23305	12
hsa04964	Proximal tubule bicarbonate reclamation	7/677	23/8378	0.00169517788440511	0.0147386299394111	0.0125899176210204	5105/5106/10991/478/27165/760/8671	7
hsa00630	Glyoxylate and dicarboxylate metabolism	8/677	30/8378	0.00205784835679931	0.017408284748059	0.0148703693492752	4594/847/54363/6470/132158/189/51179/2731	8
hsa00590	Arachidonic acid metabolism	12/677	61/8378	0.00307419743381999	0.0252408483131788	0.0215610407652511	2053/4051/1558/8529/1559/1555/1573/22949/84647/1571/9536/59344	12
hsa00640	Propanoate metabolism	8/677	32/8378	0.00320224347295378	0.0252408483131788	0.0215610407652511	4594/1962/51/594/4329/18/160287/79611	8
hsa04020	Calcium signaling pathway	32/677	240/8378	0.00322566751606119	0.0252408483131788	0.0215610407652511	3709/4638/3791/148/8877/2902/113026/7423/5024/9630/845/4485/552/185/5582/85366/1812/154/6865/2253/8913/491/3082/2925/3706/1816/5026/774/1129/2903/3363/55283	32
hsa04950	Maturity onset diabetes of the young	7/677	26/8378	0.00367545883968709	0.0280589906541965	0.0239683323563676	6514/3172/6927/5313/3175/3110/2645	7
