# Supplementary material for: Hepatitis B-related hepatocellular carcinoma: classification and prognostic model based on programmed cell death genes
Source: Front Immunol. 2024 May 10;15:1411161. doi: 10.3389/fimmu.2024.1411161 (PMC11116790; doi:10.3389/fimmu.2024.1411161)
Supplement: Supplementary file 2 [file DataSheet_2.zip › original data 4-6/4-cluster diff/kegg-cluster2.txt]

ID	Description	GeneRatio	BgRatio	pvalue	p.adjust	qvalue	geneID	Count
hsa04610	Complement and coagulation cascades	52/1561	86/8378	7.31333814638864e-18	2.41340158830825e-15	1.71670990173123e-15	2161/10747/462/5340/3080/2158/10877/2165/5624/2147/5648/731/729/2159/3827/1361/2153/3818/4153/3053/732/2155/725/10878/2160/717/5329/5345/81494/733/5627/2243/2244/2157/2266/5328/7035/722/3078/2152/3075/5104/3426/1380/3684/735/3689/1379/7448/714/629/5270	52
hsa00982	Drug metabolism - cytochrome P450	45/1561	72/8378	2.0373980180059e-16	3.36170672970974e-14	2.39126188429114e-14	7365/130/4258/127/124/125/2330/2329/1559/2938/7363/2939/1548/1565/1555/1576/7366/1558/1549/4257/2328/4128/7364/1564/222/7367/54657/1571/4129/54658/131/2950/1557/1544/54659/126/2941/316/1577/221357/2327/2940/54600/54578/10941	45
hsa00980	Metabolism of xenobiotics by cytochrome P450	46/1561	78/8378	2.31445296919288e-15	2.54589826611217e-13	1.81095793729829e-13	7365/130/4258/127/124/125/2052/246181/6822/1559/2938/7363/2939/1548/1565/22977/1555/1576/7366/1549/4257/7364/1564/222/7367/54657/1571/54658/3290/131/2950/873/1544/54659/126/1543/1553/2941/1577/221357/29785/1645/2940/54600/54578/10941	46
hsa00830	Retinol metabolism	42/1561	68/8378	3.82305125873187e-15	3.15401728845379e-13	2.24352744920317e-13	7365/9249/130/317749/127/8630/124/10901/125/8608/5959/1559/7363/1548/1555/1576/216/7366/54884/1558/1549/7364/7367/54657/54658/131/56603/1551/1544/54659/126/1543/316/1562/100861540/1577/29785/195814/54600/54578/1592/10941	42
hsa05204	Chemical carcinogenesis - DNA adducts	42/1561	69/8378	8.03187353576817e-15	5.30103653360699e-13	3.77075325995011e-13	7365/4258/2052/6822/1559/2938/7363/2939/1548/64816/1576/6799/7366/6817/1558/1549/4257/7364/7367/54657/1571/54658/3290/1646/2950/873/1557/1551/1544/54659/1543/1553/2941/10/1562/100861540/1577/221357/2940/54600/54578/10941	42
hsa04976	Bile secretion	48/1561	89/8378	6.66276370097742e-14	3.66452003553758e-12	2.60666018476836e-12	10998/57552/7365/10599/366/6554/64240/5244/1581/2052/6579/6822/8647/64241/483/7363/6548/1244/6580/10864/6256/200931/570/6513/6344/9429/476/1576/7366/7364/9971/7367/54657/54658/109/54659/343/477/1080/113/5243/10257/54600/54578/123264/8431/6523/10941	48
hsa03320	PPAR signaling pathway	42/1561	75/8378	4.50843161587034e-13	2.12540347605316e-11	1.5118500005099e-11	10998/8309/5106/1962/1593/116519/30/51/5465/345/1581/1582/3158/5105/11001/5346/335/440503/1376/6256/23305/2180/948/336/364/2167/51703/33/4312/2168/6342/3157/51129/79966/729359/2710/4973/6258/2172/5360/7350/6319	42
hsa00380	Tryptophan metabolism	28/1561	42/8378	1.04545067846633e-11	4.31248404867363e-10	3.0675723854999e-10	23498/501/55526/1962/217/3033/2639/64577/847/1892/125061/224/130013/8564/38/4128/39/4129/1644/259307/1544/1543/316/7166/51166/15/8942/6999	28
hsa00260	Glycine, serine and threonine metabolism	27/1561	40/8378	1.57782019541685e-11	5.78534071652844e-10	4.11525033424511e-10	29958/1757/51268/501/1610/2653/132158/64902/189/1491/2593/9380/635/27232/6470/23464/211/4128/4129/2628/55349/275/10993/2731/113675/29968/875	27
hsa00650	Butanoate metabolism	21/1561	27/8378	3.93895843362425e-11	1.299856283096e-09	9.2461866389285e-10	622/3155/123876/348158/1962/3033/7915/54988/18/3158/1892/38/35/39/2572/2571/3157/5019/116285/142827/6296	21
hsa00280	Valine, leucine and isoleucine degradation	29/1561	48/8378	1.57916347384838e-10	4.73749042154513e-09	3.36988951835587e-09	3155/501/1962/217/3033/30/4329/5096/18/594/36/64902/26275/3712/3158/84693/1892/224/10449/11112/38/586/35/4594/39/259307/3157/316/5019	29
hsa01200	Carbon metabolism	50/1561	115/8378	5.84452298578365e-10	1.6072438210905e-08	1.14327072441206e-08	5315/9104/54363/5091/2653/4329/132158/1373/5096/51/5313/2875/189/26275/847/84693/229/1892/5214/2203/2026/6470/414328/38/26007/3099/35/84706/4594/55902/39/6389/84532/2746/55753/51179/2023/2539/226/275/3098/2027/10993/2645/2731/113675/29968/2747/80201/84076	50
hsa00140	Steroid hormone biosynthesis	33/1561	62/8378	8.91277593179533e-10	2.26247389037881e-08	1.60935144355495e-08	7365/8630/1109/1581/7923/7363/6716/1576/6718/7366/51478/7364/7367/54657/1571/54658/3290/1646/1586/6715/6783/1551/1544/54659/1543/100861540/1577/1583/3294/1645/54600/54578/10941	33
hsa00071	Fatty acid degradation	26/1561	43/8378	1.38609430574214e-09	3.26722229210648e-08	2.32405285849999e-08	10455/501/130/1962/217/3033/127/30/124/51/36/125/2639/1892/1376/23305/224/2180/10449/38/35/51703/39/33/131/126	26
hsa04146	Peroxisome	39/1561	82/8378	2.00100771192696e-09	4.40221696623931e-08	3.13140154217342e-08	3155/10455/8309/54363/51268/5827/1610/1962/30/51/10901/3295/23417/189/26061/8800/26063/55825/847/92960/5264/2053/1384/11001/84188/283927/23305/2180/570/4598/8528/196743/55711/255027/51703/7498/23600/6342/51179	39
hsa00250	Alanine, aspartate and glutamate metabolism	23/1561	37/8378	5.84282141397864e-09	1.20508191663309e-07	8.57203404813971e-08	7915/1373/18/64902/8659/2875/189/435/2744/8528/84706/445/2572/2346/122622/2571/2746/259307/9945/27165/443/2747/440	23
hsa00630	Glyoxylate and dicarboxylate metabolism	19/1561	30/8378	8.22907294196159e-08	1.59740827696901e-06	1.13627446814702e-06	54363/2653/132158/5096/189/9380/847/84693/125061/6470/38/4594/55902/39/84532/51179/275/112817/2731	19
hsa04979	Cholesterol metabolism	26/1561	51/8378	1.73186994861157e-07	3.17509490578788e-06	2.25852045930047e-06	341/57552/1593/344/64240/345/4018/1581/27329/29116/8647/64241/335/948/336/350/348/338/3990/3931/9388/55908/51129/706/5360/337	26
hsa00120	Primary bile acid biosynthesis	13/1561	17/8378	3.50963436267814e-07	6.09568073517782e-06	4.33600256441676e-06	10998/8309/1593/3295/1109/1581/1582/570/6718/23600/6342/51302/10858	13
hsa00220	Arginine biosynthesis	15/1561	22/8378	4.8388477326369e-07	7.98409875885089e-06	5.67927918093699e-06	5009/383/1373/2875/435/95/2744/100526760/84706/445/162417/2746/27165/4842/2747	15
hsa00010	Glycolysis / Gluconeogenesis	30/1561	67/8378	7.55067382556863e-07	1.18653445830364e-05	8.44010156943261e-06	5315/5106/501/130/217/127/124/125/5313/5105/92579/229/5214/2203/2026/224/130589/3099/222/55902/84532/131/2023/126/226/3098/2027/2645/57818/80201	30
hsa00620	Pyruvate metabolism	23/1561	47/8378	2.24324189952498e-06	3.36486284928747e-05	2.39350690714866e-05	5315/134526/5106/501/5091/130/197257/3029/217/127/124/125/5313/9380/5105/224/38/32/55902/39/84532/131/126	23
hsa04512	ECM-receptor interaction	35/1561	88/8378	2.82770418367577e-06	4.05714078527393e-05	2.88594065427779e-05	1101/3675/1298/3912/948/3691/3911/3696/3918/80144/3678/1278/3685/3679/1277/3371/1293/375790/284217/3673/7060/6696/3694/1284/1292/9900/960/255743/7448/3674/1291/1311/22987/7058/158326	35
hsa01230	Biosynthesis of amino acids	31/1561	75/8378	4.01739971434453e-06	5.39777653608519e-05	3.83956672263795e-05	5315/5091/5009/383/1373/4143/5313/5053/2875/1491/435/95/229/5214/2026/6470/586/100526760/84706/445/162417/2023/226/2027/10993/113675/5831/29968/84076/440/875	31
hsa00340	Histidine metabolism	14/1561	22/8378	4.08922464854939e-06	5.39777653608519e-05	3.83956672263795e-05	501/144193/217/10841/224/3176/131669/4128/222/3067/4129/443/84735/3034	14
hsa00410	beta-Alanine metabolism	17/1561	31/8378	6.71136500894452e-06	8.51827097289112e-05	6.05924857082846e-05	501/1962/217/4329/1807/51/18/51733/23417/26275/1892/224/35/222/2572/2571/84735	17
hsa04974	Protein digestion and absorption	38/1561	103/8378	8.96547789973402e-06	0.000109578063218971	7.79454803758552e-05	1361/483/11136/1298/1803/6510/476/1296/1358/1278/1277/1281/3784/9056/1293/169044/1307/59272/1289/1284/1292/6547/1301/340024/477/1300/7512/1305/3783/5645/1303/5644/1291/8645/84570/50509/4225/117247	38
hsa01212	Fatty acid metabolism	25/1561	57/8378	9.84364722199035e-06	0.000116014413687743	8.25238094174379e-05	1962/3033/30/51/3295/36/7923/1892/1376/23305/2180/10449/5538/38/79993/35/51703/39/33/54898/79071/6342/79966/9200/6319	25
hsa05321	Inflammatory bowel disease	27/1561	65/8378	1.49542528986517e-05	0.000170169084708795	0.000121045313843896	3460/6097/6772/3122/3123/6095/7042/3553/7040/3115/3565/7043/3606/7097/50615/7100/3127/3561/3119/3117/2625/3111/3567/3118/7124/3113/3592	27
hsa00983	Drug metabolism - other enzymes	31/1561	80/8378	1.92248488799584e-05	0.000203033555078532	0.000144422592607696	7365/4258/1807/51733/8824/2938/7363/2939/1548/1066/3614/1576/7366/1549/4257/7364/7367/54657/1571/7498/54658/151531/2950/54659/2941/10/221357/2940/54600/54578/10941	31
hsa00350	Tyrosine metabolism	18/1561	36/8378	1.9632873149795e-05	0.000203033555078532	0.000144422592607696	2184/130/127/124/3242/6898/125/3081/2954/4128/1621/222/4129/1644/259307/131/126/316	18
hsa01240	Biosynthesis of cofactors	50/1561	153/8378	1.96881023106455e-05	0.000203033555078532	0.000144422592607696	9104/7365/23498/9249/53354/554235/133686/217/8630/4143/55163/3242/51004/4337/326625/4522/23475/7363/125061/6470/224/1723/2729/8564/586/7366/93100/211/7364/10243/7367/54657/122622/210/79001/54658/8836/205/54659/2643/57026/195814/8942/29968/26289/54600/6999/54578/23057/10941	50
hsa04640	Hematopoietic cell lineage	36/1561	99/8378	2.21561567618101e-05	0.000221561567618101	0.000157602008225954	3675/7066/948/3570/3122/3678/3123/909/929/3553/3115/3673/100133941/3565/1380/3589/3684/1435/960/3127/1379/3119/2209/3117/1441/3111/3567/3118/3674/7124/3113/3581/915/3559/3562/925	36
hsa05140	Leishmaniasis	30/1561	77/8378	2.30564545803611e-05	0.000223783235632917	0.000159182333480512	3460/6772/5603/65108/3122/1535/3123/7042/3553/7040/3115/4688/3565/7043/7097/3684/3689/653361/3127/1379/3119/2209/3117/1536/3111/3118/7124/3113/3592/9103	30
hsa00040	Pentose and glucuronate interconversions	17/1561	35/8378	5.38088451577963e-05	0.000507340540059222	0.000360883382562062	7365/51181/51084/9942/55277/6652/7363/7366/729920/7364/7367/54657/54658/54659/54600/54578/10941	17
hsa00640	Propanoate metabolism	16/1561	32/8378	5.70259288299782e-05	0.000522737680941467	0.000371835734768571	1962/4329/5096/51/18/594/23417/26275/84693/1892/79611/32/35/4594/55902/84532	16
hsa02010	ABC transporters	20/1561	45/8378	6.01189322997112e-05	0.0005361958826731	0.000381408873480387	368/64240/23460/5244/85320/8647/64241/10350/10351/4363/6890/1244/9429/10060/23461/10349/1080/5243/26154/10257	20
hsa04145	Phagosome	48/1561	152/8378	7.62258916434211e-05	0.000661961690587604	0.000470869081343017	71/60/4153/203068/6890/84617/948/3122/83547/84790/7846/1535/3678/3106/3685/3105/3123/10376/155066/9902/929/729238/3107/3115/3673/7060/4688/11151/7097/22925/3684/10381/3689/653361/3127/4973/3119/2209/3117/1536/525/3111/3118/4842/3113/1311/9103/7058	48
hsa04110	Cell cycle	49/1561	157/8378	8.96505879653364e-05	0.000758581898168231	0.000539597331073415	7533/10971/4172/7534/1111/1019/9319/23594/1871/5933/4173/994/8555/4085/4175/5347/4998/701/7042/894/991/7040/7027/8317/8318/9133/9212/90381/983/990/157570/10912/4171/891/7043/699/113130/898/10403/9088/81620/890/9232/1870/1869/7272/9700/1028/8900	49
hsa00053	Ascorbate and aldarate metabolism	15/1561	30/8378	9.73886880550611e-05	0.000803456676454254	0.00057151782727049	9104/7365/501/217/7363/224/7366/7364/7367/54657/54658/54659/54600/54578/10941	15
hsa01040	Biosynthesis of unsaturated fatty acids	14/1561	27/8378	0.000100415710067754	0.000808224007862412	0.000574908943391764	30/51/3295/122970/10965/570/79993/641371/54898/79071/6342/79966/9200/6319	14
hsa05150	Staphylococcus aureus infection	33/1561	96/8378	0.000169548576610358	0.00133216738765282	0.000947602320403758	10747/5340/5648/4153/717/1828/5724/3122/3123/2266/3880/3383/3075/3115/3426/3684/125115/147183/3689/3127/2357/3119/2209/3117/342574/714/629/3111/3118/3866/3872/3113/9103	33
hsa05330	Allograft rejection	17/1561	38/8378	0.000193640507032431	0.00148607830978378	0.00105708281684779	3122/3106/3105/3123/3107/3115/3565/3127/3119/3117/3111/3567/3118/7124/3113/941/3592	17
hsa05323	Rheumatoid arthritis	32/1561	93/8378	0.000207300792928326	0.00155475594696244	0.00110593485222528	3122/2919/3123/155066/6347/4050/4312/3383/7042/3553/7040/3115/2921/7043/3606/7097/3576/3589/1435/6374/3689/3127/6372/3119/3117/525/3111/3118/8792/7124/3113/941	32
hsa04964	Proximal tubule bicarbonate reclamation	12/1561	23/8378	0.000294961572841694	0.00216305153417242	0.00153862995891691	5106/10991/1468/5105/483/476/2744/2746/27165/477/2747/762	12
hsa05144	Malaria	20/1561	50/8378	0.000345421986734024	0.00245307614200134	0.00174493135459745	948/6383/4233/6347/3383/7042/3553/7040/7060/7043/3606/7097/3576/3689/1379/7124/1311/6401/3592/7058	20
hsa04940	Type I diabetes mellitus	18/1561	43/8378	0.000349377511133525	0.00245307614200134	0.00174493135459745	3122/3106/3105/3123/2572/2571/3553/3107/3115/3127/3119/3117/3111/3118/7124/3113/941/3592	18
hsa05310	Asthma	14/1561	31/8378	0.000629551018611479	0.00432816325295392	0.00307872537610438	3122/3123/3115/3565/3127/3119/3117/3111/6037/3567/3118/7124/3113/3562	14
hsa00430	Taurine and hypotaurine metabolism	9/1561	16/8378	0.000853460737533327	0.00574779680379587	0.00408854445692657	1036/2330/2329/570/2328/2572/2571/2327/124975	9
hsa00500	Starch and sucrose metabolism	15/1561	36/8378	0.00113780999029374	0.00736229993719481	0.0052369789026936	5167/2998/92579/283209/5836/57733/3099/5169/3098/93432/2645/8908/57818/11181/80201	15
hsa00512	Mucin type O-glycan biosynthesis	15/1561	36/8378	0.00113780999029374	0.00736229993719481	0.0052369789026936	9334/51809/2591/2650/6482/27090/117248/11227/9245/100528030/10331/57452/79695/442117/728819	15
hsa04514	Cell adhesion molecules	45/1561	157/8378	0.00132338302226433	0.00837086518564662	0.00595439533141689	9019/23562/24146/3122/6383/3696/23705/3106/3685/3105/3123/51208/79679/22871/3383/3107/5802/3115/1001/3897/3684/84628/3689/1462/3127/8174/3119/54413/3117/57555/3111/1364/3118/4684/9071/5133/3113/9075/941/139065/6401/5010/4359/22854/925	45
hsa04913	Ovarian steroidogenesis	19/1561	51/8378	0.00134441168133112	0.00837086518564662	0.00595439533141689	122970/1573/10965/240/3480/51478/641371/109/1586/283748/3479/1543/113/1583/3294/255189/5321/3972/123745	19
hsa00591	Linoleic acid metabolism	13/1561	30/8378	0.00156818526398957	0.00958335439104737	0.00681686771675778	1573/84647/1559/1576/1558/1571/283748/1557/1544/391013/255189/5321/123745	13
hsa04918	Thyroid hormone synthesis	25/1561	75/8378	0.00165540618475851	0.00993243710855109	0.00706517854930428	432/389434/7276/3710/3709/8458/483/493869/433/476/2878/90993/9586/53905/109/213/6528/50506/84699/405753/477/113/6906/7253/7038	25
hsa00062	Fatty acid elongation	12/1561	27/8378	0.00181639382272589	0.0107037493124919	0.00761383124939612	3033/122970/10965/1892/10449/5538/79993/641371/54898/79071/284486/9200	12
hsa05416	Viral myocarditis	21/1561	60/8378	0.00192259011424493	0.0111307848719443	0.00791759179088863	71/60/3122/3106/3105/3123/1756/5880/3383/3107/284217/3115/5881/3689/3127/3119/3117/3111/3118/3113/941	21
hsa04060	Cytokine-cytokine receptor interaction	75/1561	295/8378	0.00201963761330148	0.0114910415929222	0.00817385095764482	6360/6358/246778/3953/3460/6359/84957/3626/84818/7066/27242/3570/53832/9180/3976/2919/3456/7852/6347/4050/7042/3553/163702/9966/7040/3557/282617/2921/353500/3565/10344/7043/23529/3606/3576/3589/50615/1435/6374/2690/151449/6372/3561/5008/1441/58985/338376/130399/6354/3567/8792/1234/7124/656/6369/5618/282618/3581/9547/655/658/970/3604/282616/3592/8784/3559/4982/27178/3562/8744/4283/27190/1896/3623	75
hsa00590	Arachidonic acid metabolism	21/1561	61/8378	0.0024268530780749	0.0135739239960122	0.00965545470848712	8529/4051/1573/84647/2053/1559/240/1555/1558/59344/22949/9536/1571/283748/873/1557/5742/391013/255189/5321/123745	21
hsa00330	Arginine and proline metabolism	18/1561	50/8378	0.00277674065008164	0.015272073575449	0.0108633888590913	501/1610/217/383/8659/79814/2593/224/58510/4128/4129/2628/112817/4842/1158/84735/5831/5625	18
hsa05207	Chemical carcinogenesis - receptor activation	56/1561	212/8378	0.00295700004799734	0.0159968855055594	0.0113789648093772	7365/9970/4258/5465/2052/2053/2938/154/7363/2939/367/6256/9641/1555/1576/7366/182/10000/4257/90993/7364/2250/7367/6714/9586/54657/54658/109/5295/990/688/5293/1544/1137/54659/2099/1543/2941/84699/85315/253152/54852/332/221357/113/6258/1869/55584/26281/2940/10683/54600/54578/402569/10941/778	56
hsa04975	Fat digestion and absorption	16/1561	43/8378	0.00320000557652467	0.0170322877460184	0.0121154710282683	64240/84647/80168/64241/4547/335/84649/948/38/338/346606/39/8612/2168/391013/337	16
hsa00270	Cysteine and methionine metabolism	18/1561	51/8378	0.00355801099667286	0.0186372004587626	0.0132570835799173	23743/1036/4143/6898/7263/64902/1491/55256/635/4357/2729/586/1786/259307/10993/113675/29968/875	18
hsa04151	PI3K-Akt signaling pathway	86/1561	354/8378	0.00401338317576434	0.0206940070000349	0.014720138950583	5106/7533/10971/1101/9170/3675/2998/2260/5105/92579/1298/7534/6256/3912/3667/3570/3691/3911/3696/6850/3918/1946/1019/9180/10000/3678/3480/1278/3685/3679/1277/90993/3456/2250/7039/4233/9586/5523/3371/1293/2277/894/284217/5295/3673/3718/7060/3479/5293/6696/3565/1902/3694/1284/84699/1292/7097/7423/898/1435/2690/4909/3561/5008/1441/2784/10110/26291/7448/57121/94235/51378/3674/1943/26281/23566/57818/1…	86
hsa00360	Phenylalanine metabolism	8/1561	16/8378	0.0044174776598211	0.0223344110717426	0.0158869973492778	3242/6898/5053/4128/222/4129/1644/259307	8
hsa04950	Maturity onset diabetes of the young	11/1561	26/8378	0.00446688221434852	0.0223344110717426	0.0158869973492778	6514/5313/3172/3375/3110/4825/3170/2645/6928/6927/50674	11
hsa05146	Amoebiasis	30/1561	102/8378	0.00526526554683569	0.0259333974694892	0.018447041900147	383/731/732/3912/3911/733/3918/2919/1278/1277/1281/909/929/7042/3553/284217/7040/5295/2921/5293/7043/1284/7097/3576/3684/735/3689/7124/3592/1511	30
hsa04920	Adipocytokine signaling pathway	22/1561	69/8378	0.00562446894712022	0.0272952169492599	0.0194157364583252	5106/5465/3953/5105/92579/6256/23305/2180/3667/948/6513/6517/10000/32/51703/4794/53632/9021/6258/57818/7124/10891	22
hsa05410	Hypertrophic cardiomyopathy	27/1561	90/8378	0.00589298725643987	0.0281838520960168	0.0200478437556993	71/60/7171/3675/3691/3696/782/3678/3685/3679/1756/784/7042/284217/7040/3673/3479/3694/7043/6547/4607/53632/4634/3674/7124/59285/778	27
hsa05332	Graft-versus-host disease	15/1561	42/8378	0.00662206442173918	0.0312183037024847	0.0222063212939524	3122/3106/3105/3123/3553/3107/3115/3127/3119/3117/3111/3118/7124/3113/941	15
hsa04152	AMPK signaling pathway	34/1561	121/8378	0.00679260891452107	0.0315712808703092	0.0224574023415597	5106/5207/23417/3953/5209/2998/5105/92579/5214/2203/3667/948/3172/6517/10000/32/3480/90993/9586/5523/148/5295/3479/5293/79966/84699/53632/890/1080/57818/5522/10891/8900/6319	34
hsa00561	Glycerolipid metabolism	20/1561	62/8378	0.00700632049604383	0.0321123022735342	0.0228422437224821	501/217/132158/80168/57678/116255/84649/129642/224/26007/84513/3990/346606/80339/9388/8612/2710/196051/84803/1607	20
hsa05414	Dilated cardiomyopathy	28/1561	96/8378	0.00777715679192427	0.0351570101552741	0.0250080167930658	71/60/7171/3675/3691/3696/782/3678/3685/3679/1756/784/7042/109/284217/7040/3673/3479/3694/7043/6547/4607/4634/113/3674/7124/59285/778	28
hsa00860	Porphyrin metabolism	15/1561	43/8378	0.00845531023167552	0.0377061131953098	0.026821254362214	7365/326625/7363/7366/211/7364/7367/54657/210/54658/54659/1356/54600/54578/10941	15
hsa04360	Axon guidance	47/1561	182/8378	0.00953397721205219	0.0419494997330297	0.0298396760461423	3984/8440/5361/2051/1073/10507/1946/64218/57144/219699/285220/3985/2049/4233/6714/5880/7852/10512/56924/9423/5295/5881/6469/5293/9723/3897/56920/84628/27289/57556/151449/7220/90249/57522/7224/1943/56896/9353/5365/4917/655/815/2048/658/2044/22854/2041	47
hsa04978	Mineral absorption	19/1561	60/8378	0.0104799239928702	0.0455049331269364	0.0323687403103886	6569/10568/475/483/7018/113235/476/115019/7779/55503/491/540/6547/340024/477/4489/4501/6523/1811	19
