# Supplementary material for: Hepatitis B-related hepatocellular carcinoma: classification and prognostic model based on programmed cell death genes
Source: Front Immunol. 2024 May 10;15:1411161. doi: 10.3389/fimmu.2024.1411161 (PMC11116790; doi:10.3389/fimmu.2024.1411161)
Supplement: Supplementary file 2 [file DataSheet_2.zip › original data 4-6/4-cluster diff/kegg-cluster3.txt]

ID	Description	GeneRatio	BgRatio	pvalue	p.adjust	qvalue	geneID	Count
hsa04512	ECM-receptor interaction	13/355	88/8378	7.65672246916722e-05	0.022663898508735	0.0199074784198348	3688/3339/3676/1282/3685/3673/7058/1293/7057/3695/7148/3918/1278	13
hsa04742	Taste transduction	12/355	86/8378	0.00025039926945554	0.0250386121215705	0.0219933755121903	54429/3710/259295/3351/83756/259290/773/5030/259294/50831/954/2556	12
hsa04514	Cell adhesion molecules	17/355	157/8378	0.000336743937370467	0.0250386121215705	0.0219933755121903	3688/49861/83700/3676/3685/5788/1013/3695/3122/8174/100506658/79679/3113/1462/100132463/9080/3385	17
hsa04726	Serotonergic synapse	14/355	115/8378	0.000338359623264466	0.0250386121215705	0.0219933755121903	5894/8681/6571/3710/351/3351/7166/773/2785/240/2792/3363/3751/1564	14
