# Supplementary material for: Hepatitis B-related hepatocellular carcinoma: classification and prognostic model based on programmed cell death genes
Source: Front Immunol. 2024 May 10;15:1411161. doi: 10.3389/fimmu.2024.1411161 (PMC11116790; doi:10.3389/fimmu.2024.1411161)
Supplement: Supplementary file 2 [file DataSheet_2.zip › original data 4-6/4-cluster diff/sig Diff-cluster1.xls]

id	logFC	AveExpr	t	P.Value	adj.P.Val	B
RAPH1	1.63204919699021	-1.64375616310698	8.92624299853576	2.48514839573313e-15	7.38424568566164e-11	24.2305698120271
FYTTD1P1	4.03724676808515	-1.64016907128151	8.75827205405186	6.48180050237075e-15	8.19750500430829e-11	23.3128508382615
DHTKD1	1.41642711281251	4.4128923581915	8.72566976806653	7.80316738889899e-15	8.19750500430829e-11	23.1352373338099
AC020937.1	3.77401992929774	-5.79193659996286	8.56711389562821	1.91860094377013e-14	1.25629523708618e-10	22.2739619231629
PI4K2B	1.0154115286932	3.41911720650585	8.56458847611077	1.9462198254145e-14	1.25629523708618e-10	22.2602787578237
VWA8	1.13134828002346	1.73510781919163	8.54997192811526	2.11401423105016e-14	1.25629523708618e-10	22.1811058675474
HSD17B4	1.12224692974964	4.61475349613773	8.49614151371859	2.86570463200362e-14	1.54818390150981e-10	21.8898538783489
CD302	1.65193692408253	0.855516572222245	8.43976052192457	3.93875108041738e-14	1.9505680037997e-10	21.5853681161496
C4orf48	-2.12831302632685	0.930408694176466	-8.37331292158765	5.7253483742943e-14	2.28017425853537e-10	21.2272822837267
MMUT	1.13896111798273	4.61795846260587	8.36123224268662	6.12765617542236e-14	2.28017425853537e-10	21.1622703151761
IQGAP2	1.27912895202036	3.98094450758307	8.30882784754536	8.22394498192809e-14	2.8748492849473e-10	20.8805867758377
NEDD4	1.47012130879684	1.90177622126246	8.26169879475231	1.07100805275673e-13	3.53593308617636e-10	20.6277248279188
AL109933.5	2.96819852845772	-2.89816729740342	8.15338030930241	1.96185477719697e-13	5.55176875449926e-10	20.0482865473369
MPDZ	1.61051019064311	1.66408373945378	8.08202214752499	2.91901025660378e-13	7.54208793561708e-10	19.6679204755444
TTPA	2.52495780464053	3.59167985796923	7.92239636970853	7.07031047430433e-13	1.65532355743501e-09	18.8211496309228
SLC25A15	1.74998616934719	3.75654904917217	7.91804620652363	7.24223206510683e-13	1.65532355743501e-09	18.7981550649171
ACADSB	1.6485347430521	4.68801891248214	7.89063534750619	8.42504735512685e-13	1.73198896026353e-09	18.6533662987397
AC093797.1	2.95909107003971	-3.16631808472657	7.89005633435565	8.45199654157913e-13	1.73198896026353e-09	18.6503097710172
SMIM14	1.16190224622521	4.54712243438792	7.87134393722769	9.3705189526359e-13	1.7963284832203e-09	18.5515726703552
SEC24AP1	3.39661963262351	-5.90230435236828	7.79984662104977	1.38870359624459e-12	2.34609003157147e-09	18.17508989125
RNA5SP46	5.02041877050489	-6.03890933795562	7.79563197858971	1.42122673425502e-12	2.34609003157147e-09	18.1529358206284
NRIP1	1.39702155699232	1.27133067598867	7.77969332830172	1.55119575691217e-12	2.49143000664917e-09	18.0691947210576
ARL2	-1.20233384885317	2.6906896380251	-7.77472708489538	1.59405076569877e-12	2.49288565403107e-09	18.0431151190212
DMGDH	2.47839296876726	3.21227486499664	7.76173915771256	1.7117569419208e-12	2.60832255865455e-09	17.9749396756976
EHHADH	2.0935098751467	4.59982019383777	7.75610373469776	1.7654728785122e-12	2.62291891878361e-09	17.9453716552407
DYNLRB1	-1.17060357291435	1.45540361513553	-7.73344820798838	1.99881372490656e-12	2.76240705186099e-09	17.8265827501409
SLC35D1	1.12790978855172	3.40451279177043	7.70271239421487	2.36493775948773e-12	3.05524252680603e-09	17.6656343187322
ELL2	1.15687632670748	3.64727914286603	7.68819140712755	2.56031582732748e-12	3.16983101397063e-09	17.5896788565912
PPP1R14BP3	-1.05766599560596	4.08909942607293	-7.63735604500606	3.37901914503449e-12	3.86163405253778e-09	17.3242016181887
ACOX1	1.05167777275574	4.47191471301773	7.56139895761636	5.10829598606833e-12	5.26574318315491e-09	16.9287979112242
BCKDHB	1.14682750124636	2.48017264867421	7.56028474563201	5.13929871309312e-12	5.26574318315491e-09	16.9230092239886
TRPM7	1.00163960480805	1.32920348371624	7.54560740260565	5.56552029124263e-12	5.60579956521484e-09	16.8467870697167
CRYZL2P-SEC16B	2.66493191366838	-4.2552307178439	7.53181275880681	5.99795565675768e-12	5.74904049700224e-09	16.7752022247442
PAFAH1B3	-1.69026969857339	2.66570175054229	-7.5116837703766	6.68932330769448e-12	6.11579101855938e-09	16.6708396339562
NADK2-AS1	3.38654452666229	-2.69775351116844	7.44871891493599	9.40305375257947e-12	8.4665950811294e-09	16.3451090158266
HIBADH	1.10178329852505	5.25721122560106	7.4035622347998	1.19957742077343e-11	1.04834246153386e-08	16.1121889525652
ELL2P1	2.62856359623181	-5.08555491235762	7.40001830167893	1.22269345924826e-11	1.05305803192386e-08	16.0939337417678
ITPR2	1.38351839768078	2.58114085183715	7.39438460418446	1.26035135938119e-11	1.06998428905637e-08	16.0649213136181
SLCO2B1	1.6745020812559	3.80543715113679	7.38058372409517	1.35752309928597e-11	1.10891125955597e-08	15.9938880109362
ALDH6A1	1.71107070844944	4.10720211942943	7.35126010955547	1.58928828786342e-11	1.22966867717035e-08	15.8431415834076
CAT	1.234318397284	6.25411646336028	7.35079181132083	1.59329072882894e-11	1.22966867717035e-08	15.8407361872573
SEPSECS	1.00276121476797	2.22857613417111	7.34074323327282	1.68161840530781e-11	1.28119919195163e-08	15.7891374572332
EBLN2	1.85780245408249	-2.89579596332892	7.33366608819046	1.74671876726428e-11	1.31395260990145e-08	15.7528145340335
ABAT	2.00764012498022	3.96279699736662	7.28462645202337	2.27168392518146e-11	1.56976000722975e-08	15.5015275259994
AC027763.1	3.44082455535883	-5.22276280395834	7.27970921415443	2.33224438937779e-11	1.59308376238568e-08	15.4763701621248
ZNF770	1.84246106101676	0.917806722340691	7.27658715548866	2.37152180986113e-11	1.6015048476661e-08	15.4604009660253
ENTPD5	1.63385826204432	3.59982795924347	7.27344951559601	2.41165456622726e-11	1.61030781918188e-08	15.4443550093936
TIAF1	1.04174051480081	-1.67793554841988	7.24795773398478	2.76362061065764e-11	1.74716683010162e-08	15.3140990307291
DBH	2.04304630668655	-0.371175371070027	7.23028283126678	3.03703199079177e-11	1.83394563706102e-08	15.2239002731139
FBXW11P1	2.40161240954161	-2.8621285872068	7.22792369040003	3.0754933316929e-11	1.83394563706102e-08	15.2118682487943
AC093525.9	2.49619169602428	-7.34482647075891	7.22728140213686	3.08604781843442e-11	1.83394563706102e-08	15.2085927612653
HAGHL	-1.80379988122099	-2.15853038987648	-7.18420352522691	3.8821005322391e-11	2.21489577015632e-08	14.9891957320513
CTH	2.22473710731089	3.32239791268156	7.17027913087559	4.18050381834312e-11	2.34372453219506e-08	14.918400474458
C16orf70	1.00875934439554	2.03098785012419	7.15005377674048	4.65475989516877e-11	2.53778363568986e-08	14.8156767159975
MTND4P20	3.0832336018183	1.74273510452585	7.14019886925638	4.90474731768989e-11	2.62589566530051e-08	14.7656702889369
UBE4A	1.22114462070698	1.36309799086194	7.12745745828711	5.24772171285456e-11	2.784431769909e-08	14.7010621128426
SLC30A1	1.15489385604043	3.92327823951074	7.09601357937771	6.19893128657688e-11	3.16077203482042e-08	14.54183804916
PPARA	1.13603435624478	2.56329118789496	7.0936752540708	6.27612196659446e-11	3.16077203482042e-08	14.5300098715912
ZRANB1	1.18952784055415	0.830721616185058	7.08700711556946	6.50150152436923e-11	3.21970609240575e-08	14.4962893469016
DMD	1.21443318669478	0.466323110149242	7.07712546851691	6.8502859484472e-11	3.35122607796927e-08	14.4463443369828
NUDT1	-1.04351626139827	2.05295392687115	-7.07476626623103	6.93625469214701e-11	3.35122607796927e-08	14.4344247925779
AC009812.3	2.00325364005941	-3.9603347895863	7.07253007432391	7.01872511893426e-11	3.36372401324924e-08	14.4231283877153
PAH	2.63438792587399	5.70129630353121	7.06857496812463	7.16696875441729e-11	3.40729161735005e-08	14.4031525983174
ETFDH	1.08886348476128	3.26985806355626	7.04467642093278	8.13088588072576e-11	3.69973089131928e-08	14.2825569306375
OIT3	1.71592978013576	1.91479269934367	7.04410045998803	8.15563206560697e-11	3.69973089131928e-08	14.2796528206105
AC131649.2	2.16154861565655	-5.10116937965341	7.03956682802472	8.35303636044743e-11	3.76057493782053e-08	14.2567970951678
TMSB10	-1.65082554041903	9.54015271450267	-7.03146395769595	8.71768487068335e-11	3.89523202112857e-08	14.2159641184175
PAXIP1-AS2	1.06625545466978	-0.828678359509446	6.96536942134614	1.23429323627772e-10	5.20215206753729e-08	13.8836947966107
PRR36	-2.2019274228075	-2.21851532171722	-6.96351020973646	1.2463996835537e-10	5.21618267567222e-08	13.8743690444
SLC52A2	-1.08461059424501	2.63046902292198	-6.95062693999329	1.33357451632539e-10	5.50349533206034e-08	13.8097785467626
SLC39A14	1.15249378607369	5.30815198479015	6.9489848868997	1.3451095875751e-10	5.5043282725527e-08	13.8015500621512
WWC2	1.08332253184501	0.902052716172998	6.94216366972046	1.39409158741659e-10	5.60837904154392e-08	13.7673779413849
MYO1B	1.05064560400066	4.35284388016826	6.94042018919776	1.40689137366325e-10	5.60837904154392e-08	13.7586461590284
AL354733.3	3.23866926627577	-4.61692312923808	6.9399247672569	1.41054965332407e-10	5.60837904154392e-08	13.7561651490008
PSD3	1.40137995732688	0.537291578213705	6.93540574185214	1.44435563555502e-10	5.64695541803476e-08	13.733538243074
RNU6-1189P	4.74667980184644	-1.62127174603256	6.92056084765381	1.56113925421869e-10	5.98540790067447e-08	13.6592576641928
AC114812.4	3.57199688747311	-5.5118663706141	6.89060966128262	1.82588240003852e-10	6.61626301140786e-08	13.5096151062361
GOLGA8R	2.21126716285714	-5.70114796601646	6.88135960157639	1.91626975325171e-10	6.79975478817559e-08	13.4634614161896
MRPS31P5	2.10717716374727	-6.07840096361684	6.86815030496893	2.05305245538745e-10	7.1269171922822e-08	13.3976035704269
ZNF296	-1.57496010200012	-0.812919044304772	-6.85414907426434	2.20856545070641e-10	7.58661381729075e-08	13.3278626983276
AC025917.1	2.8262062714013	-3.96292766918299	6.84785053038995	2.28226344247101e-10	7.79471664343245e-08	13.2965113229159
SLC6A1-AS1	3.54153372941256	-3.43211199019404	6.8396079086315	2.38238709296848e-10	8.04421123714989e-08	13.2555038758113
SHPRH	1.16656319416704	-2.64752432103869	6.82106166951947	2.62379862151861e-10	8.73618260020819e-08	13.16332149947
AMD1P4	4.08796816036261	-4.49661165463048	6.81045846470946	2.77250618149429e-10	9.05284202459678e-08	13.1106730029823
KREMEN2	-2.25158270659321	-3.98641833852096	-6.80208853490208	2.89574148805281e-10	9.35245812013666e-08	13.0691412028123
GYS2	3.82567987945412	-3.77411620317352	6.79968140700448	2.93217342266955e-10	9.41893351291802e-08	13.0572015145348
RBL2	1.22412594252879	2.03544016027775	6.77034014882023	3.41432647255064e-10	1.06232031038883e-07	12.9118285326839
SUCLG2-AS1	1.21001934978268	-2.20450870682522	6.76488023331338	3.51231516177151e-10	1.08290928617078e-07	12.8848105894255
AP003108.5	3.70659996487444	-3.97424537696286	6.75785828144888	3.64242651900502e-10	1.10951475965588e-07	12.8500785711131
RAPGEF4	1.21933855413425	1.13847566493202	6.75776595505175	3.64416855124329e-10	1.10951475965588e-07	12.8496220223248
AC007878.1	2.47700087982555	-4.56422939228435	6.7569625664029	3.65936178660463e-10	1.10951475965588e-07	12.8456494389094
MICAL3	1.05438402832913	-0.445590034427048	6.7370643689887	4.05626580375619e-10	1.20197629134256e-07	12.747330469491
HNRNPA3P9	2.87685241107742	-5.61671993724186	6.733542123467	4.13081981972858e-10	1.21525856151985e-07	12.7299414251093
RORA	1.23979292433339	0.486209105379923	6.72315226037679	4.35870401764272e-10	1.26353513978758e-07	12.6786733867804
ABCA8	2.5117555898489	-0.264624493518736	6.70774918059726	4.71954675479822e-10	1.34195456936552e-07	12.602739351103
EPHX2	1.46559089801093	4.17036618750455	6.69975797527542	4.91820656733992e-10	1.39178219846338e-07	12.5633780402281
ALDH5A1	1.26957431600869	3.62700378787713	6.69772552889878	4.97003470745101e-10	1.39978318748669e-07	12.5533707475369
MICU3	1.54537340562672	-0.613375950375705	6.67282338718324	5.65050524637057e-10	1.53329943048431e-07	12.4308800598045
CPS1	3.6133766321277	5.11164936750906	6.65884809635152	6.07182728606188e-10	1.61807390192287e-07	12.3622362251175
F8	1.27264445698305	-0.0150800823400704	6.65698786989769	6.13019560753928e-10	1.62633542129124e-07	12.3531045529223
AC079360.1	4.29218929945367	-3.00598326928598	6.6312407961414	6.99721863223618e-10	1.83182251831674e-07	12.2268452251102
TSTD2	1.34209608780545	-0.545409889348067	6.62947522142686	7.06091877167904e-10	1.84039131510777e-07	12.2181960931427
SCP2	1.16074608657347	5.19192875873342	6.62160757117627	7.35179707224893e-10	1.89954454179364e-07	12.1796683547131
AP001781.1	1.97901096501608	-0.0885165215553543	6.61116896732023	7.75603255420078e-10	1.98676862514814e-07	12.1285861122073
HOMER3	-1.26224054003721	0.25232556259751	-6.6067676506309	7.93297043221223e-10	1.99759590625032e-07	12.1070600055434
CFHR4	3.46777304816547	1.75919482515478	6.59322065957146	8.50292652227792e-10	2.12312359008155e-07	12.0408492175598
SLC2A2	2.60114484457705	5.66672707329869	6.59108829114565	8.59624451340524e-10	2.13744360961562e-07	12.0304335276209
H2AX	-1.00948839781511	4.02777073480358	-6.57403452485477	9.37979719185948e-10	2.26590734845786e-07	11.9471945861074
RAB11FIP1P1	2.50194642082789	-3.61390133589069	6.5673467455259	9.70593493381014e-10	2.32675443104366e-07	11.9145815385971
MIR4783	3.93145829618281	-1.42584813967755	6.56726515590104	9.70998197618636e-10	2.32675443104366e-07	11.9141837696193
AC008780.1	2.55375497345445	-0.171687667507039	6.55916426051927	1.01201976720676e-09	2.38655947245223e-07	11.8747024565973
GPR146	1.59231653197606	-2.26634562319914	6.55756567431793	1.02031423598876e-09	2.39074777764608e-07	11.8669143565323
ECM2	1.49568333011017	1.81459468662517	6.55650305345872	1.02586481447785e-09	2.39074777764608e-07	11.8617379426731
PDK4	1.89305157182222	3.88234611737304	6.5546822687331	1.03544491343297e-09	2.39429513115101e-07	11.8528692280792
GTF2I	1.10614690583656	-0.175812754479815	6.54352081855071	1.09612789498268e-09	2.50536893904367e-07	11.7985312325522
RAF1	1.16611441215865	1.99192369060533	6.53028721785302	1.17262998205077e-09	2.62965592238984e-07	11.7341665046672
SLCO1B1	2.66396301332011	4.4451134678748	6.52131842410723	1.22744469336642e-09	2.72176700718978e-07	11.6905825738268
AKR1C6P	3.420122487083	0.365559351379665	6.50561730704729	1.32954889092617e-09	2.92633710892849e-07	11.6143568738312
NONOP2	1.16758624804286	-1.81868188388947	6.50212002556601	1.35340694985282e-09	2.95694539738616e-07	11.5973911558713
ACAD11	1.92314578932581	-3.81014319142865	6.49652770382345	1.39243644976935e-09	2.99812756885663e-07	11.5702719190788
GOLGA8M	2.46289830335865	-3.77451704455362	6.49526003451842	1.40143667850129e-09	3.00661290589518e-07	11.564126193879
ADH1B	2.91611350834554	5.27094800271368	6.46027429195693	1.67375186585885e-09	3.50193780734699e-07	11.3947584417696
OTC	3.20826927074192	4.19930067478619	6.45905977555084	1.68408693962163e-09	3.50193780734699e-07	11.3888874271855
SUCLG2P2	2.06784822004226	-2.43169759087213	6.4569675414757	1.7020386684347e-09	3.5242875243578e-07	11.3787748407627
MFSD10	-1.14174208325019	2.92263822208136	-6.44050134202294	1.85005708093982e-09	3.79114972927623e-07	11.2992468169752
ADH4	4.0331217890493	5.18053741333218	6.42573809349746	1.99350127489917e-09	4.02951701576303e-07	11.2280338238513
ABCC9	1.8620411433744	0.304962461325113	6.40743707871147	2.18659486363957e-09	4.36049573696337e-07	11.1398747359378
AL096712.2	2.17503704068235	-7.2023979266626	6.4052182934408	2.21122225364522e-09	4.39485969456101e-07	11.1291954494034
UBE2S	-1.10593113188715	2.28379577643114	-6.40393752527493	2.22556224308808e-09	4.40861624733318e-07	11.1230318403353
HSD17B6	2.55727083101954	6.20655308836282	6.39685982430278	2.30647365723424e-09	4.5469736009902e-07	11.0889825916996
AC093110.1	2.70221709882146	-1.94856233136246	6.39649596151402	2.31071066602561e-09	4.5469736009902e-07	11.0872326646549
AP001880.2	2.81740495207402	-0.488178033414937	6.38809940829776	2.41064135575111e-09	4.69695684748267e-07	11.0468656668222
PAN2	1.14189279518556	1.57159242472928	6.38308894028697	2.47228730779823e-09	4.80132738040933e-07	11.0227908407594
ZNF366	1.89145935311668	-3.46232255649068	6.37899444496555	2.52381378426726e-09	4.86956758953411e-07	11.0031245918044
F11	2.11268697502043	3.04375967578122	6.36978431667831	2.64361184155877e-09	5.05150871087823e-07	10.9589118881453
NAT14	-1.27147258664637	1.46006567588256	-6.36802346857869	2.6671447695113e-09	5.08014141723552e-07	10.9504628904318
LRRC70	1.92340509544061	-4.64723915882377	6.36120009192497	2.76029970154364e-09	5.19993753879493e-07	10.9177342989136
AC007881.4	2.44092704951222	-3.12956409432537	6.35773744129393	2.80879053284394e-09	5.19993753879493e-07	10.9011326879519
HAO1	2.58509925281642	5.42821822606785	6.34913982594833	2.93284628079729e-09	5.33638037804289e-07	10.8599323764605
NMB	-1.17142271346999	1.52578849645505	-6.34782663900319	2.95226318386965e-09	5.34890683621407e-07	10.8536421149003
MYLK	1.29805509111894	1.2773985824035	6.33620181810046	3.12975915367636e-09	5.61832782488375e-07	10.7979886264964
KLHDC1	1.09584073087378	-1.30731909404335	6.32570222839682	3.29907573733901e-09	5.79987695666508e-07	10.7477689831087
AC010203.1	2.22450416283699	-2.99605931465491	6.32513188212026	3.30852691253044e-09	5.79987695666508e-07	10.7450422868111
POLR2I	-1.01593494526628	1.69300856738652	-6.31917097610522	3.40891310107226e-09	5.94080583159592e-07	10.7165524251811
TCAF1P1	2.54117476976904	-3.03901594584017	6.31622867436655	3.45956260887372e-09	5.96478463511336e-07	10.7024951429175
INSIG1	1.7227616240505	6.26039955019026	6.31253017039974	3.52428106310244e-09	6.00071727330049e-07	10.6848299737802
SELENOP	1.32056062622077	5.6110608439337	6.31144124957399	3.54356158052406e-09	6.00071727330049e-07	10.6796300179369
PLG	2.63445725805855	6.30318097092211	6.31140149951805	3.54426735815113e-09	6.00071727330049e-07	10.6794402074285
ACADM	1.07208780026687	4.20880708463317	6.29565485703749	3.83501660585209e-09	6.33065366211034e-07	10.6042989660398
AP001505.1	-1.13164845779145	1.47735893458247	-6.29235433088005	3.89886926794238e-09	6.41823002731335e-07	10.5885620283759
AL117339.4	2.31788917450869	-5.38823154828774	6.29101805271376	3.92501762563825e-09	6.44342603422111e-07	10.5821919072951
MTHFD1	1.26726995359128	3.25172357791113	6.27913615196668	4.16524081303226e-09	6.76305371027508e-07	10.5255822618454
MAT1A	2.1502102058313	6.91894578170527	6.27289858851371	4.2970799673379e-09	6.95810820760189e-07	10.4958874205049
ALAD	1.06318180205777	5.00901091556358	6.27231522154914	4.30961809700321e-09	6.95944768072309e-07	10.4931110325591
CRYBG3	1.82537473326884	-2.09213107730309	6.26988002697979	4.3623468065271e-09	6.97383707209391e-07	10.4815228479837
AC036103.1	2.48586599724228	-6.09714258022796	6.26188038836446	4.54006713820347e-09	7.1947351952538e-07	10.4434727087826
AC012254.3	2.15809695808091	-5.83379918786911	6.25563398459995	4.68377174422295e-09	7.36355829216765e-07	10.4137801257985
RNF125	1.50168885053229	0.183554687373971	6.2507673887493	4.79882471120054e-09	7.50711602591332e-07	10.3906576844422
ABCA6	2.14920946874985	1.36527554909306	6.25070363804183	4.80035016044401e-09	7.50711602591332e-07	10.390354853444
NADK2	1.08668899093882	4.54000696266743	6.23534385064251	5.18213235857543e-09	8.01975467898598e-07	10.3174412374968
METTL7A	1.1423134440457	6.5863061059513	6.23211912963995	5.26599973338681e-09	8.10732036673518e-07	10.3021457618007
AP000254.1	3.23547528025195	-1.95386037202497	6.23056613561053	5.30686423849155e-09	8.1491219922697e-07	10.2947811515936
AL606537.1	2.64106241538816	-5.9978516004668	6.22971350771494	5.32943219129968e-09	8.16268471217438e-07	10.2907382447426
AC005336.1	2.8338555195426	0.890650458304254	6.21516913170603	5.72926268327078e-09	8.62611377938163e-07	10.2218197653507
MTCYBP21	3.24881038906312	-4.95020129790818	6.2150163924431	5.73361425422072e-09	8.62611377938163e-07	10.2210964787344
KDR	1.14181567679414	1.9068347346805	6.2126986460811	5.80004751029912e-09	8.66715811601291e-07	10.2101221404462
ADH1A	2.76027955427983	5.47798231144356	6.21208525833707	5.81775524906115e-09	8.66715811601291e-07	10.2072181754097
G6PC	2.90209610732936	5.52095489300872	6.20289180490902	6.08961586950788e-09	8.94102335654296e-07	10.1637124062491
AC007262.2	1.79765701153043	-4.47294577586183	6.2014505314757	6.13335358569216e-09	8.95544971835205e-07	10.1568951401587
SLC6A1	2.09154858505381	1.90324121008139	6.19174196723818	6.43612935284053e-09	9.283491724545e-07	10.1109960414197
AC079061.1	3.05479217903269	-4.45639069466981	6.18931846706679	6.51397304444012e-09	9.37302363467174e-07	10.0995446527124
AL022314.1	3.64761717696496	-3.71953066333321	6.1886986405985	6.53403027125251e-09	9.37917432197398e-07	10.0966162795428
AP000355.1	3.39956497982731	0.147492343300373	6.17932632035997	6.84481722030398e-09	9.69197481425007e-07	10.0523564150075
C6	2.45033774136553	4.48031681839804	6.17504275981969	6.99165573041449e-09	9.86919537034067e-07	10.0321400463948
FMO4	1.42879158930464	2.65930589978394	6.1712634750273	7.12377607262045e-09	1.00318635229293e-06	10.0143100511305
PTPRB	1.12314505805928	-0.338135382662906	6.16198803154955	7.4585287320119e-09	1.04537261074828e-06	9.97057575338647
LINC02499	2.95594316422551	0.631936998777393	6.14699329948769	8.03266935543648e-09	1.11793311893565e-06	9.8999517894815
TBC1D14	1.18692853175646	0.591257789527017	6.12094750902823	9.13493002143117e-09	1.22819340810767e-06	9.77750587593738
HES4	-1.23274304691784	1.40280047201408	-6.11518529136914	9.39817033148464e-09	1.25789429794851e-06	9.75045586183708
NBPF8	1.15002990055778	-0.735826627512629	6.10644944904418	9.81153332458733e-09	1.29950291039033e-06	9.70947372619025
NUDT7	1.33617707706272	0.957570004436546	6.10583332819529	9.84135212457145e-09	1.29950291039033e-06	9.7065845798079
SLC10A6	2.47824241797654	-4.61353140014891	6.10486306405488	9.88849123183125e-09	1.29950291039033e-06	9.70203509723297
GLYATL1	2.64007456940053	2.48103739862973	6.10479971578276	9.89157663378878e-09	1.29950291039033e-06	9.70173807689027
CYB5A	1.16697504274337	5.00510730841331	6.10316048189242	9.97174587378867e-09	1.3052663921622e-06	9.69405281987643
RUNDC3A	-1.74261415455943	-4.46683881047128	-6.10101015180241	1.0077879650838e-08	1.31337314475954e-06	9.68397313387575
ATP7B	1.15392449686818	0.0894376636639667	6.09933278310337	1.01614392699661e-08	1.3213651017424e-06	9.67611184070493
TEDC1	-1.05407792213152	-0.292920417835153	-6.09762895407258	1.02470138137773e-08	1.32470519846427e-06	9.66812777822236
BPHL	1.02301246782557	2.48458706052917	6.0946520242015	1.03982320003676e-08	1.33463441271241e-06	9.65418103068094
KAT2B	1.02761043404313	2.52034572267227	6.09183848556182	1.05431645319248e-08	1.34785139111597e-06	9.64100327810472
AL161740.1	2.5484560528198	-2.57440099436046	6.0865650448837	1.08201780836863e-08	1.37985133686529e-06	9.61631331227089
SH3BP1	-1.27056388143626	-1.35268249566435	-6.08584118451722	1.08587562307463e-08	1.38180579555581e-06	9.6129251756312
FLNB-AS1	1.14551101373338	-2.94986922113514	6.08088856270246	1.11263551818575e-08	1.40682108381329e-06	9.58974977399286
ADAMTSL3	1.53944800347339	-0.156956722967678	6.07921507037887	1.12182329734356e-08	1.41242781972958e-06	9.58192120089265
AC008894.2	1.83100044665514	-7.18417856817326	6.07819940893008	1.12743576235266e-08	1.41649313000701e-06	9.57717054317662
AC015912.3	-1.54957068343177	-0.226353011140598	-6.0760160052937	1.13959462136504e-08	1.42874872497595e-06	9.56695939945684
AOC4P	2.42996940686063	0.511913345054086	6.06725702070969	1.18967941121377e-08	1.47586058581181e-06	9.52601698176828
PCSK6	1.62882065533411	1.78723487464008	6.06605023636416	1.19674723943613e-08	1.47586058581181e-06	9.52037868248365
UGT1A1	2.85687431610181	2.09045864133495	6.06600044594875	1.19703973338936e-08	1.47586058581181e-06	9.52014606690363
MELTF	-1.93859608525595	-0.64121328943344	-6.06180844184033	1.2219191361739e-08	1.50341591108502e-06	9.50056533464744
AC107983.1	-1.24062736461617	1.10620546148763	-6.05759531167637	1.2474354634124e-08	1.52533636387261e-06	9.48089363560456
CTXN1	-1.83778773163618	-1.69194293030803	-6.04997123098401	1.29494683904599e-08	1.56761586548131e-06	9.44531541133462
AC108449.2	1.381422235264	-0.942255300773899	6.04987589012744	1.2955520893905e-08	1.56761586548131e-06	9.44487065827663
AGMO	1.64752616844062	3.33700995324228	6.04280640481332	1.34121374413081e-08	1.61344755409842e-06	9.41190347639384
UGT2B10	2.90122388826054	4.35032656119062	6.04147023540796	1.35001989909574e-08	1.61777417270593e-06	9.40567496549553
CYP3A43	2.98625889392724	-1.75498668259037	6.0350727165928	1.39297631840172e-08	1.65892592532383e-06	9.37586397685831
TAT	3.29006681226672	4.50644744817344	6.02500867500596	1.46328242467449e-08	1.71515748818799e-06	9.32900418009064
AC025180.1	2.07414398820062	-6.93146074842397	6.02388554924859	1.47134131666308e-08	1.7212086697901e-06	9.32377748766425
ABCG5	2.324469253503	2.52470967360714	6.0222388409678	1.48323597400696e-08	1.73171442489806e-06	9.31611520200541
C2-AS1	2.17596961035038	-1.57635253684783	6.02065405070927	1.4947725127309e-08	1.74176168851097e-06	9.30874215406114
F13B	2.61363287380102	4.18878301851527	6.018387221556	1.51142725364553e-08	1.75428881645298e-06	9.29819792445722
AC018695.6	-3.01110151812899	-6.98044786170454	-6.01688521380686	1.52256294969342e-08	1.76033751773211e-06	9.29121253396443
CYP4V2	1.15125175542837	2.75122667040001	6.01325548036275	1.5498069396456e-08	1.77955954158001e-06	9.27433583271901
SLC38A4	2.09779934551766	5.1067940189719	6.00522227352141	1.61181548389629e-08	1.83496855864952e-06	9.2370055564426
AC147055.4	2.75956118547349	-7.86358548131805	6.00390296315979	1.62222950919692e-08	1.84306165497036e-06	9.23087745439998
AC110373.1	2.0376460087721	-4.72394598876976	6.00030819172249	1.65094131985045e-08	1.8581532161885e-06	9.21418390792151
ABCG2	1.8837589573405	1.31993220778322	5.998739642142	1.66362526631101e-08	1.86536337171819e-06	9.2069016065645
ABCA9	1.85053080544649	-1.59619553639783	5.99685424232566	1.67899804042588e-08	1.87552286745092e-06	9.19814970820806
CFB	1.58487890962366	2.17341831990989	5.99605210927498	1.68558050747185e-08	1.87582383553427e-06	9.19442673868645
KRT18P34	1.57870551967754	-1.12389184930969	5.99313108956668	1.70976577847739e-08	1.89689523442036e-06	9.18087171458904
VXN	1.88282796852512	-7.88304754573097	5.99168350802396	1.72187728185005e-08	1.90551212716021e-06	9.17415559954418
P3H4	-1.01245433576446	1.64987998915434	-5.99100423879114	1.72758952661753e-08	1.90827997766356e-06	9.17100442222983
ACOT12	2.82727857381118	2.42766416845432	5.98344599411018	1.79241835421035e-08	1.9689102686813e-06	9.13595503002805
PKD1P4	1.79280709048629	-4.80873407913353	5.98294982526469	1.79675665250736e-08	1.97003427285156e-06	9.13365506467409
WDR54	-1.03126582734543	0.344279133952849	-5.98197200133149	1.805336537867e-08	1.9757962142877e-06	9.12912273245465
AL359715.4	2.54050585439787	-2.85388064625216	5.97679874035385	1.85140268000383e-08	2.01564615589374e-06	9.10515112676348
FBP1	1.88232252657952	5.03623196036116	5.97674093553686	1.8519238748683e-08	2.01564615589374e-06	9.10488334096786
ACKR2	1.86687814008902	-0.102109326471922	5.96737314605987	1.93831881146282e-08	2.09815067411296e-06	9.06150594441297
XAF1	1.53533926361485	-1.05228922053344	5.96531316831873	1.95784110242125e-08	2.11159025759688e-06	9.05197250745504
PRR19	-1.80070197787147	-1.89777209977369	-5.96388943596738	1.97144636950061e-08	2.11951516290498e-06	9.04538467966564
AC138956.2	2.663886515162	-2.52203786999511	5.96367713557843	1.9734830573549e-08	2.11951516290498e-06	9.04440241089861
BHMT2	1.80663701534889	5.89956681845564	5.96130020040575	1.99642746098935e-08	2.13001247260707e-06	9.03340621390725
IFI27L2	-1.24441706215582	1.63338320523658	-5.95816663184363	2.02707603533595e-08	2.15497401702879e-06	9.0189135380312
BAAT	2.02267402027007	6.00034674645779	5.95601599722626	2.04837750742333e-08	2.17373089524368e-06	9.00896945219961
USP34	1.00273777680384	0.20973477998085	5.95494154326081	2.05910182398745e-08	2.18121647226563e-06	9.00400217773475
ALAS1	1.03527562241264	6.08373469199136	5.9528164956815	2.08047480121285e-08	2.19213432644815e-06	8.99417946121103
AC008750.4	2.03948871076936	-2.49096883404371	5.93815485180389	2.23398536696155e-08	2.31287540770774e-06	8.92646346038182
TMEM220-AS1	1.83812851139905	-1.07833075910577	5.93461426518519	2.27269087284259e-08	2.34495304343975e-06	8.91012546987474
NFAT5	1.12852218300763	-0.783687467321671	5.93413689675019	2.27795951910826e-08	2.34614038721052e-06	8.90792309170421
AC002519.1	1.9488061888263	-7.77081813597588	5.93373678318506	2.28238474456335e-08	2.34663111098903e-06	8.90607721431643
RNU1-70P	3.59852850959853	0.069987447139615	5.93261526104358	2.29483369734106e-08	2.35475135424573e-06	8.90090358715428
LEPR	1.95115253803192	2.69843792589359	5.92210691859587	2.41476066142324e-08	2.44761861544101e-06	8.85245576090947
SLC22A25	2.59093608768062	0.248416211555095	5.92165491477545	2.4200548140452e-08	2.44761861544101e-06	8.85037295481973
GOLGA6A	2.51084007967927	-7.16966735319378	5.92150660599004	2.421794379456e-08	2.44761861544101e-06	8.84968957710113
AC147055.3	3.26305106096762	-4.94587714834491	5.91547486007379	2.49359183683803e-08	2.49893224431322e-06	8.82190491397196
S100A6	-1.72763276858163	5.65581795384266	-5.91295628096394	2.52418539425054e-08	2.52108849452314e-06	8.81030819635531
TMSB4XP4	-1.14137077257712	-1.02071245292009	-5.91157599709655	2.54110778680443e-08	2.52525773321784e-06	8.803953942962
CITED4	-1.31907219840081	4.06977589179033	-5.91029246044465	2.55694388422624e-08	2.53675299178486e-06	8.79804584894931
ACOX2	1.65178516373675	4.14739641541232	5.90890166010844	2.57421267408233e-08	2.54538663199153e-06	8.79164486612299
PCK1	3.3320344173107	4.44198398854793	5.90719986436079	2.59549861197275e-08	2.55792199027703e-06	8.78381376065678
SRD5A2	3.11269626600593	0.153064576872445	5.90291599551484	2.64984820690614e-08	2.60285172548449e-06	8.76410662557343
CDC14B	1.16594050896112	1.29463806241129	5.90222639784689	2.6587008483258e-08	2.6072378764597e-06	8.76093504020011
SHMT1	1.44756729530405	4.22517475923736	5.89661547588204	2.73181696767578e-08	2.66822320041241e-06	8.73513742801518
CMBL	1.59009997242711	4.45167740065152	5.89623225509787	2.7368820611025e-08	2.66822320041241e-06	8.73337599772156
SLC25A30	1.1289895598281	2.29108743510279	5.89608358023176	2.73884960077334e-08	2.66822320041241e-06	8.73269264879248
RPL13AP25	-1.06235877426681	2.32833031722597	-5.89220984169231	2.7906058506899e-08	2.69427854659526e-06	8.71489147338363
HLTF	1.45359364910174	0.764797953562911	5.89037733505821	2.81542265567563e-08	2.71170376270399e-06	8.70647285148609
CTSO	1.02875563206561	3.99061591757971	5.88255888445901	2.92375849455486e-08	2.81149184556492e-06	8.67057173842015
AC099677.1	2.8095838852084	0.118361792900212	5.88047560575506	2.95330848784617e-08	2.83531928121542e-06	8.66101035742691
AC137056.2	2.67053921810004	-2.44823783408178	5.87883815696763	2.97674006206927e-08	2.8532053494934e-06	8.65349654299771
CLDN20	2.3831492583641	-5.81763335981541	5.8770010558534	3.00324567027788e-08	2.87397553055722e-06	8.64506803766959
AOX1	2.26619511988668	5.83109775593165	5.87393188013154	3.04804482609934e-08	2.9028230750097e-06	8.63099029763534
UGT1A2P	4.28682132623666	-2.64483509641657	5.87192894002106	3.07763339298061e-08	2.91697798476329e-06	8.62180550946344
ZFAS1	-1.04808603279292	-0.0301619217023187	-5.8712041524483	3.08840961836327e-08	2.9212986600563e-06	8.61848233824715
AC018752.1	3.32239090668271	-4.32201271052603	5.86854142947246	3.12831788814514e-08	2.9415592901709e-06	8.60627574712317
KLF9	1.24888714890058	3.68337874076523	5.86139858128543	3.23788770480851e-08	3.03020397848276e-06	8.57354720845788
AL139317.4	2.74087641736741	-6.58935541643181	5.86097354190578	3.2445250350398e-08	3.03164134052375e-06	8.5716004163168
KLHL11	1.32511336619699	-2.55548480753237	5.85697892145225	3.30755967830811e-08	3.08073911224596e-06	8.55330806309833
IYD	2.62562163223158	-0.542052421088996	5.85666131429588	3.31262270133974e-08	3.08073911224596e-06	8.55185397653382
MBL2	2.86067648327075	3.04056319685992	5.85147211341958	3.39642894850775e-08	3.13415501743742e-06	8.52810306952884
FMO5	1.72825007084651	4.77690202216782	5.84573753953001	3.49146184709708e-08	3.19702778408996e-06	8.50187043150725
KIAA2012	1.88730584083354	-4.2290031879713	5.83110861710506	3.74585642513985e-08	3.39336905147539e-06	8.43501965543532
C16orf74	-1.57508106671864	-2.56952894079587	-5.824238075991	3.87152068208427e-08	3.49654801784532e-06	8.40365707262353
ENPEP	1.35034769827626	1.89145646434714	5.82238432806708	3.90612824954254e-08	3.51822505534617e-06	8.39519885253211
SOX5	1.54180507437878	-0.813142936338414	5.82231849330575	3.90736287634993e-08	3.51822505534617e-06	8.39489849318331
CPN2	2.68833303170666	5.23040831119083	5.81734377086047	4.00177078472631e-08	3.58152458469774e-06	8.37220803423897
ADRA1A	2.90403053989804	-2.11511088696253	5.81298294275093	4.08636483177695e-08	3.6462522951653e-06	8.35232710366378
NUS1P1	1.77047045376199	-0.99454400827967	5.81133244536347	4.11883732844237e-08	3.66971733009512e-06	8.34480482679122
AMDHD1	1.65133894869062	3.7114605334949	5.80960114119789	4.15317142536134e-08	3.69476823794833e-06	8.33691562968874
ACSL1	1.45367075633964	5.74690986514624	5.8041968302947	4.26216053171421e-08	3.77477517016662e-06	8.3122982820479
AC108010.1	2.29040918713093	-2.92428793168702	5.80318414136498	4.28289307611256e-08	3.78749236360329e-06	8.307686865981
ARG1	2.56730172588788	5.85815386598874	5.79976124227039	4.35370353956952e-08	3.83868754074181e-06	8.29210377515655
TMEM220	1.42074860341166	2.7508234533071	5.79791538975807	4.39236407598643e-08	3.85561329311146e-06	8.28370261775068
NPTN-IT1	2.3969022485776	-4.81896531757474	5.79635499139587	4.42530815787202e-08	3.87880218138437e-06	8.27660190960989
AC115989.1	2.95408846206267	-5.3960104084036	5.79284586118361	4.50028214919524e-08	3.92714048869641e-06	8.26063751206889
SELENOM	-1.57408408759277	2.83841387705986	-5.78768858756356	4.61273331285094e-08	4.00761553483615e-06	8.23718552781355
CPEB3	1.13815834374474	0.0943288046567465	5.77860720249876	4.81747745319789e-08	4.16116617167429e-06	8.19591949617558
AC021146.9	3.85320755647121	0.909257489898789	5.77718012811452	4.85045092263208e-08	4.17750357940952e-06	8.1894383551278
PIPOX	1.82996808044962	5.51930110977773	5.77377201551583	4.93009479369122e-08	4.23112401329844e-06	8.17396408591958
TLCD4	1.30714118845034	3.2982210000325	5.77330158224902	4.94118845849381e-08	4.23112401329844e-06	8.17182854928306
AC004461.2	2.50269714775858	-5.87297622314813	5.77099580892343	4.99591745051947e-08	4.25957512671478e-06	8.16136297312396
SERPINC1	2.71235793065281	9.06729041901651	5.76822968112538	5.06235723312648e-08	4.29602212868583e-06	8.14881121479213
AL049844.2	2.48843521443822	-3.70173552095293	5.76801369687933	5.06758125466332e-08	4.29602212868583e-06	8.14783130249056
TFR2	1.89581949173998	6.41384327186978	5.76509363745035	5.13872940339839e-08	4.3377737536329e-06	8.1345852608181
AC005912.1	-1.07609133885668	4.08924953783779	-5.76129825357664	5.23266928158802e-08	4.39832867605277e-06	8.1173745585049
RGN	1.65498247215864	4.77178237486388	5.76091516456364	5.24224410636189e-08	4.40015311453062e-06	8.11563776492503
GTF2IP7	2.27339263961191	-3.67945490176062	5.76028606717047	5.25800484774002e-08	4.40715732139134e-06	8.11278580433473
ABCC6	1.37858351629208	3.85048839097925	5.75811364884154	5.31278806848342e-08	4.43382426726983e-06	8.10293876305709
AC009879.3	1.87026060828559	-4.59724026299705	5.75753451292969	5.32748665101884e-08	4.43382426726983e-06	8.1003140576593
TEDC2	-1.17414680450931	0.45005306482061	-5.75731991922302	5.33294319058458e-08	4.43382426726983e-06	8.0993415364271
AC018695.8	2.24095416860599	-2.22514924239936	5.7552022532024	5.38708416881541e-08	4.47120462151108e-06	8.08974561255273
ALDH1A1	1.35126930006998	8.08522368149361	5.75371792089796	5.42535371656345e-08	4.49165269119416e-06	8.08302081980386
F5	1.64841024422797	5.32722928419166	5.74736281708567	5.59223618605585e-08	4.57850645151589e-06	8.05424069324015
ARF4P2	-3.09547762974048	-5.50978691163617	-5.74623980744992	5.62224425529591e-08	4.59577867069422e-06	8.04915694762464
AC006254.1	1.51865519301669	-0.21329335813594	5.74284837547892	5.71382772018554e-08	4.65144712229406e-06	8.03380792057123
AC138356.1	2.01512565050387	-3.25124330208848	5.74180106082484	5.74240394062107e-08	4.6683151707153e-06	8.02906905942372
SH3BGRL2	1.00490106721402	3.57875001371743	5.74048347099691	5.7785535776129e-08	4.69128556634975e-06	8.0231080031429
APOB	1.76287182584413	7.76101591849772	5.73822271080013	5.84110023545458e-08	4.72914255711661e-06	8.01288176233816
A1CF	1.65787756771432	3.76355291703209	5.73547402565743	5.91803959691081e-08	4.77899032943594e-06	8.00045172683501
SLC13A5	2.94176181750891	2.9410965202291	5.73544873085412	5.91875222115343e-08	4.77899032943594e-06	8.00033735596256
AC007344.1	3.21726378195941	-2.86223816714823	5.72914025986313	6.09912871711612e-08	4.89801246313594e-06	7.97182299247462
HSPD1P11	2.14486862062149	-6.92883033521197	5.7272476632202	6.15428540459721e-08	4.935637229946e-06	7.96327212334809
AC136601.2	4.0718419774148	-2.5155907128872	5.72397418361436	6.25084109270022e-08	4.99957918729335e-06	7.94848636368913
GK-AS1	1.76666143505072	-1.98366611588518	5.7150742935338	6.52091738484759e-08	5.15317230624119e-06	7.90831286296459
AP001469.1	2.38848382079028	-4.78720382324535	5.70978357515706	6.68685065635427e-08	5.25634224808419e-06	7.88444883367529
NRM	-1.030667858269	2.55451412782951	-5.70239117166096	6.92564223622355e-08	5.42253150424317e-06	7.85112747016182
COBLL1	1.11187277430131	1.72039030592433	5.69965611877682	7.01609024672494e-08	5.47891189345759e-06	7.83880581080983
TNFRSF18	-1.48509928300321	-0.5077942302047	-5.69491603351456	7.17559127705968e-08	5.56928784257858e-06	7.81745979235454
TPRG1-AS1	2.25571372025669	0.402279374520884	5.69482524797256	7.17868054489574e-08	5.56928784257858e-06	7.81705106314734
LINC02127	2.35149829476745	-4.51754458308219	5.68904304586599	7.37814421534853e-08	5.70170320267253e-06	7.79102693203597
SHLD2P3	1.92842106127866	-2.5338787015237	5.68808712565811	7.4116383167512e-08	5.72014844479966e-06	7.78672614019172
STEAP4	2.00051948041728	-1.31301796861205	5.68749682950575	7.43239575989433e-08	5.72872870069054e-06	7.78407055118686
CES2	1.57296924706696	5.34299835230151	5.68005874976549	7.69887913199985e-08	5.91112778006919e-06	7.75062292542179
IMPG1	1.71622796401696	-5.95302237263951	5.67299772470454	7.9604964131899e-08	6.09431326293462e-06	7.7188954971723
BDH1	1.80450246046198	2.95682187949376	5.66757524360485	8.16729270477569e-08	6.18152559860268e-06	7.6945468961253
GLYCTK-AS1	1.75311623016326	-4.04883174045083	5.66582282828099	8.23524172260884e-08	6.21849694853209e-06	7.68668105119304
GPR17	2.34570535557109	-3.61594207001064	5.66348851204989	8.32661369364719e-08	6.26538626251362e-06	7.67620560709972
GTF2IP23	2.3147338680411	-1.46692710491675	5.66316106892538	8.33950987539043e-08	6.26538626251362e-06	7.67473638876661
TMEM51	-1.32355700173881	1.36179068415134	-5.66277996167908	8.35454421059811e-08	6.26875629802038e-06	7.67302644793731
C8A	2.09774195732141	5.42515799214251	5.65592996093173	8.62933829306952e-08	6.4343248022866e-06	7.64230405285926
AL356968.2	1.67443804425858	-3.03853977660468	5.65315713067884	8.74307084188115e-08	6.50735724894644e-06	7.62987431473529
PSMD6-AS2	1.59293292450297	-3.93475243481696	5.65005279337513	8.87214170166599e-08	6.5741242506846e-06	7.61596295720589
PAPSS2	1.09419979679978	3.80065432588771	5.64963885384013	8.88949259820742e-08	6.57702412995614e-06	7.61410833784974
RBM26-AS1	1.00117406015086	-2.12831389757852	5.64574305543328	9.05442630760669e-08	6.66762567759781e-06	7.59665763460146
AL138847.2	2.31054346890432	0.987311565573857	5.64455828861776	9.10517614793854e-08	6.68567043457719e-06	7.59135209341449
AP001931.1	2.13390681482268	-6.39210174950569	5.64365109695437	9.14422405137345e-08	6.69228821060308e-06	7.58729003131039
SORBS2	1.20247599694756	1.97076174843158	5.6402518198311	9.29200060956141e-08	6.76710441451478e-06	7.57207290918202
NXPH4	-2.1862996051641	-0.462802338067388	-5.63705073926409	9.43329615419956e-08	6.84484115452524e-06	7.5577481685275
HSPB1P1	-1.09927577831577	2.35712981995099	-5.63639067871987	9.46269156865929e-08	6.85459611052907e-06	7.55479503748875
PFKFB1	2.08808606101847	1.53820197658892	5.63562516432057	9.49689557675846e-08	6.85459611052907e-06	7.55137036840832
AC244100.3	2.08956481761163	-2.36814318955341	5.63364768641047	9.58581229287282e-08	6.88203980071771e-06	7.54252507940964
NRBF2P5	2.29203215084659	-4.55931788067189	5.62948605307846	9.7756082411985e-08	6.98239267968393e-06	7.52391625613732
ERCC5	1.28303074082108	-2.9260295506289	5.62621997119295	9.92713220697463e-08	7.0736173340993e-06	7.50931782520721
GATM	1.48472801236289	6.05653353601905	5.62435638637638	1.00146170241435e-07	7.11037808714191e-06	7.5009904794246
SEC24C	1.17988281692295	2.235346741927	5.62397431523285	1.00326460689242e-07	7.11467849567967e-06	7.49928342105476
CYP8B1	3.43028552410875	3.59346056314329	5.61802640632466	1.03174434432773e-07	7.29922275599569e-06	7.47271791719145
IL6R	1.18976352591231	3.85130252648597	5.60434386638764	1.10029496510593e-07	7.69189288237766e-06	7.41167251052005
PROS1	1.06211637905877	4.77228592899079	5.60411358472022	1.10148599843562e-07	7.69189288237766e-06	7.41064588169061
DTD2	1.45342416300234	-1.08288758377977	5.60002780909044	1.122828826926e-07	7.8031300245116e-06	7.39243523580263
PINK1	1.02592517856736	1.7248130627689	5.5998094915822	1.12398056455516e-07	7.8031300245116e-06	7.3914624071128
UGT1A3	3.3678508806414	-2.54210507464127	5.59615716908389	1.14342070934354e-07	7.89199332104051e-06	7.37519103471635
AC068631.1	1.57947616724864	-2.77557170700748	5.59349515075304	1.15779660737648e-07	7.9726974491961e-06	7.36333567609351
FYB2	1.82430895131555	0.357642257405957	5.59283520007718	1.1613878464128e-07	7.98817078110802e-06	7.36039711038064
DEPDC7	1.46676205515646	2.15791701358219	5.58982425558892	1.17791116407935e-07	8.07378624541449e-06	7.34699298396312
ARHGAP5	1.07949842037348	0.0359837379964546	5.58781010088722	1.18909246450638e-07	8.12232159634717e-06	7.33802886071639
CALCRL	1.08798004409962	1.07479627468314	5.5861157650363	1.19857867300463e-07	8.15719178259546e-06	7.33048966019286
AL355303.2	2.29711722357863	-2.91708424093429	5.58601557138319	1.19914194688158e-07	8.15719178259546e-06	7.33004387789162
TACC3	-1.00923960064455	1.69104677279898	-5.5835677939504	1.2129836947685e-07	8.18206379443902e-06	7.31915474763554
AC108472.1	2.61991232781915	-6.6005550887446	5.57893109552618	1.23963305227738e-07	8.34288486950033e-06	7.29853613659477
MASP1	1.67639983300878	2.37652875340927	5.57343779306472	1.27194736275612e-07	8.53137877274359e-06	7.2741220994862
Z94721.2	1.48279058307534	-8.32513404449387	5.57272917765806	1.2761753104752e-07	8.55008682926832e-06	7.27097386693231
CDO1	2.14435261204913	5.33575669956169	5.56945118610982	1.29591292670473e-07	8.67254701523443e-06	7.25641365815334
MTND6P21	3.11787937851676	-5.21930554180353	5.56226947354149	1.34020502640646e-07	8.91874178099177e-06	7.22453247569934
ACNATP	2.54504807039359	-2.32783608641714	5.55952811188525	1.35749942685272e-07	9.01166339605772e-06	7.21236972056426
CENPM	-1.3463898581129	1.43911518439452	-5.5593363248372	1.35871748580068e-07	9.01166339605772e-06	7.21151894766037
PKM	-1.48110037001535	3.972343770335	-5.54790942718108	1.4332521030891e-07	9.42188857635799e-06	7.16086188397699
DLSTP1	1.74484738394798	-2.77954877918105	5.54527415390156	1.45100043391008e-07	9.51750582626647e-06	7.14918856022893
AC005154.4	2.83100165202762	-5.48706461686023	5.54477837002111	1.45436342597642e-07	9.52904689255799e-06	7.14699280048847
KCNJ8	1.44014815262969	2.99484483970729	5.54396980304045	1.4598644371554e-07	9.55248904592877e-06	7.14341202944431
NEURL3	-2.02713567542028	0.176014964198722	-5.54080979984159	1.48155899079897e-07	9.6386691127057e-06	7.12942095484137
AC009084.2	2.364738574922	-5.32910000356162	5.54068127858973	1.48244797297744e-07	9.6386691127057e-06	7.12885202583717
CPED1	1.66803212996538	-0.114258859193028	5.53470220146993	1.52438674586811e-07	9.84670990725044e-06	7.10239337073095
CYP4F3	2.10143477033651	4.29390661482144	5.52471201066394	1.59706229572974e-07	1.02714957844514e-05	7.0582245610922
ERLNC1	2.48408738627245	-4.64877603931722	5.51851590027021	1.64382727617534e-07	1.05129679597543e-05	7.03085530753045
AC020978.9	1.81836289544043	-5.90725046530405	5.51640207257797	1.66008546643044e-07	1.05626838587774e-05	7.0215225806634
CYP2C8	2.70654747378459	4.83457092881101	5.51614335179333	1.66208614166648e-07	1.0563681946196e-05	7.02038046062236
AC104211.1	1.48133241232907	-2.34881248938342	5.51459070863667	1.67414225551821e-07	1.06132989837158e-05	7.01352704022499
ADGRG7	2.23579950709215	-1.68443518069699	5.51445364077879	1.67521066968304e-07	1.06132989837158e-05	7.01292207609638
ENO2	-1.39855423665716	-0.347488434301874	-5.50932752935092	1.71564961944833e-07	1.08348469643949e-05	6.9903041912795
AC107385.2	2.71392449590013	3.24242402985021	5.50850062941017	1.72226162335449e-07	1.08650574831303e-05	6.98665690638407
HPN-AS1	1.64757135240308	-1.6527189705692	5.5074377182164	1.7307973941931e-07	1.09035704284436e-05	6.98196912947346
AC034139.1	2.06898892429866	-2.48488433648605	5.50566726354723	1.74510700382175e-07	1.09742300440333e-05	6.97416212171758
RIDA	1.22130761466251	6.79262045595316	5.50474842164641	1.75257900258928e-07	1.10095679055891e-05	6.97011101231607
AL160408.6	2.72358577431971	-3.50333324532731	5.50448505621262	1.75472644235118e-07	1.10114179820067e-05	6.96894993094218
ABCB4	2.07287636940489	2.70332372957942	5.50059224865078	1.78676927866262e-07	1.11638510630102e-05	6.95179204533378
KLF15	1.58164083162579	4.31986633541031	5.50039471928655	1.78841035421369e-07	1.11638510630102e-05	6.95092162100756
PYCARD	-1.3900340402997	2.09414744719673	-5.4981797902114	1.80691315686636e-07	1.1243919180429e-05	6.94116275658151
ADH6	1.96472160341406	4.61853921328741	5.49503587046494	1.83349801302249e-07	1.13834451965236e-05	6.92731505234205
ABCG8	2.66474341844503	1.99165999658097	5.49321595114875	1.84906143370395e-07	1.14230122813253e-05	6.91930131628168
OR10J6P	3.2319623584691	-1.41348103441706	5.49320575290246	1.84914900880659e-07	1.14230122813253e-05	6.91925641457359
CFAP70	1.43359116366989	-3.10875051034431	5.48741045456745	1.89957596283798e-07	1.16980415278314e-05	6.89374887319091
AQP9	2.67301670930779	4.81546951144915	5.48611681893625	1.91101445410973e-07	1.17562997892732e-05	6.88805735562337
AC090772.1	1.97646416045693	-1.79481473196294	5.48435624490237	1.92668985225811e-07	1.18404754757128e-05	6.88031284105023
DPYS	2.45257310647703	4.64006607868247	5.48136075265169	1.95364961650464e-07	1.19937536942171e-05	6.86713969944138
REEP2	-1.72428094797476	-2.69154988376399	-5.47969478941531	1.96880259975267e-07	1.2074306717802e-05	6.85981533249007
AC002398.1	-1.91212775162551	-2.70606035209272	-5.47880457724175	1.97694664921901e-07	1.21117534559936e-05	6.85590211221635
ACSM5	2.32408442179264	2.62563679675237	5.47798999243994	1.98442765800283e-07	1.21325702090673e-05	6.85232168850178
KCNK7	-1.091628572486	-2.904960952634	-5.47739351921614	1.9899231003413e-07	1.21536649623826e-05	6.8497001649212
AC098869.2	2.4535496110535	-4.55055647655807	5.47607032368212	2.00216712749515e-07	1.22158917747078e-05	6.84388531118649
AP000253.1	1.98080573088562	-4.83687765766272	5.45921359344473	2.16473900414941e-07	1.30772191820101e-05	6.76988524246446
SH3BP5	1.20566428308803	-0.986752157836758	5.45911690313506	2.16570772732045e-07	1.30772191820101e-05	6.76946119403886
TSPO	-1.04598135763183	4.85579847398649	-5.45893378431174	2.16754352302488e-07	1.30772191820101e-05	6.76865811471609
MTND1P14	2.27841508890489	-7.49294624253447	5.45655831406106	2.19149618896926e-07	1.31937277215704e-05	6.75824188434509
KNG1	2.11397231876416	7.23672163464031	5.45635923852973	2.19351523531587e-07	1.31937277215704e-05	6.75736908590118
LINC01018	3.59483654218637	-0.279477398714119	5.45387378789775	2.21887641302874e-07	1.32924565118003e-05	6.74647392847625
PALMD	1.22293528151011	1.69173348726155	5.45289398273763	2.22895271341867e-07	1.33393729003355e-05	6.74217974451082
SORD	1.32248520041399	3.18120334967336	5.45113375607	2.24716723990165e-07	1.34078722455457e-05	6.73446644253733
WNK3	1.77522914689364	-0.534263849441074	5.43687117175965	2.40021399856474e-07	1.42352811669368e-05	6.67202619586528
Z80897.1	1.68861014596354	-6.15069231780984	5.43570054180354	2.41321826534595e-07	1.42981377721549e-05	6.66690590441586
GK4P	1.50316909625633	-1.99161799338639	5.433476152261	2.43811836210582e-07	1.44312808670182e-05	6.6571784403203
AC135983.2	1.02857813882937	-1.589125712992	5.42754760694172	2.50571507629178e-07	1.47872025659177e-05	6.63126473176507
AL590282.1	2.48228761193164	-6.50028044589799	5.41931266456554	2.60265380917054e-07	1.52833901104326e-05	6.59529965112518
ALDH2	1.01207976801546	5.44851576053563	5.41432262202173	2.66316633049534e-07	1.55618471506732e-05	6.57352321041471
AC015971.1	1.96211216988729	-6.03759410728265	5.41160968932145	2.69663929171791e-07	1.5649724920793e-05	6.56168940216357
SLC10A1	3.15663954865028	3.54205605339064	5.41034314228019	2.71240662220324e-07	1.57105446722877e-05	6.55616602274117
CFHR5	3.30924573472756	3.47589662522077	5.40803275405456	2.74140096446347e-07	1.58014777027323e-05	6.54609260585537
TMEM150C	1.21695986500235	1.80423600396711	5.40610430894138	2.76583358189225e-07	1.58960534111326e-05	6.5376865866822
DPF1	-1.67713756659001	-5.54344510474256	-5.40348027841053	2.79942068102223e-07	1.60645493962364e-05	6.52625161522606
LDHD	1.52405087643331	4.29140556431486	5.40292925219845	2.80652413008631e-07	1.60832506729643e-05	6.52385081024916
AL591848.3	1.15028488186848	-1.46879921683831	5.40229490143871	2.81472353103483e-07	1.61146989671297e-05	6.521087156571
SERPINA10	1.69936612956806	4.72561912162838	5.3985292029742	2.86388127374732e-07	1.63604034438001e-05	6.50468554460336
AC009879.4	2.44883820556124	-4.08528755041571	5.39837596221762	2.86589933615963e-07	1.63604034438001e-05	6.50401825489303
ETNPPL	2.84148237140453	2.6691788131385	5.39697154981192	2.88445913689197e-07	1.6450552123616e-05	6.49790327984937
ACSM2A	2.51523756717893	3.11965687309161	5.39359575185052	2.92955274743794e-07	1.65987419392081e-05	6.48320883040609
SAPCD2	-1.58744978149336	-1.631017828776	-5.39296623674085	2.9380375454738e-07	1.6628453068083e-05	6.48046927703996
UAP1L1	-1.49744147402534	0.172913448470628	-5.39049766729902	2.97154174330798e-07	1.67861037242931e-05	6.46972841790035
MIR574	3.50895340467399	-5.71477316118441	5.38810240514014	3.00440733268746e-07	1.69158226560541e-05	6.45930953518434
HMGN1P1	3.09734266337378	-4.89171435811772	5.38799487550631	3.00589104696403e-07	1.69158226560541e-05	6.45884187369894
AC090695.1	2.32274750114746	-5.99904215272566	5.38777685413301	3.00890154256801e-07	1.69167447464701e-05	6.45789368648253
SALL1	1.38791145740858	2.55279962356428	5.38537529404333	3.04225826610848e-07	1.70398003751205e-05	6.44745079496951
FAM13C	1.28733920956224	-2.26999065580671	5.38050805897101	3.11097291808698e-07	1.73429444280633e-05	6.42629537922079
PTGES3L	-1.30767699233819	-4.61157829637286	-5.37721345288712	3.15834274198266e-07	1.75576084310387e-05	6.41198235876001
AC002401.2	2.46435365891889	-1.28196353022237	5.37271082569827	3.22422146673407e-07	1.7857018555788e-05	6.39243034542974
SLC6A14	-2.94825311531103	-7.17113505610887	-5.37059259382829	3.25567566906988e-07	1.80144355666495e-05	6.38323586899644
INHBC	1.98294849700336	4.11301995645011	5.37032902851127	3.25961030854115e-07	1.8019429005179e-05	6.38209199063638
AASS	1.67119148128774	1.67276727921013	5.36934732521134	3.27430655573056e-07	1.80838490415799e-05	6.37783169783833
BTNL9	1.4855747294805	-0.105978170635009	5.3681554226376	3.29223644227931e-07	1.81491405431663e-05	6.37265987776836
AC116337.4	2.82884877475264	-4.14506336958299	5.36748471244836	3.30236807870718e-07	1.81786869139764e-05	6.36974990396063
AC011498.4	2.05218140984597	-1.70766051447935	5.36608227575275	3.32365147304649e-07	1.82545874388848e-05	6.36366598431194
AC087239.1	-1.47444127665108	-2.30784609488409	-5.36567273110567	3.32989193764577e-07	1.82719749010596e-05	6.36188952907717
CCNE1	-1.48703669988366	0.576989962303996	-5.36519534214127	3.33718061688557e-07	1.82950768007065e-05	6.35981890010895
PTP4A1	1.9506020169222	-2.36416333838608	5.36404593162616	3.35479351025104e-07	1.83746833118607e-05	6.35483392850449
CYBA	-1.42526982741896	3.43437319323845	-5.36120511603935	3.39871454059407e-07	1.8598103959842e-05	6.34251631584341
APBA1	1.54466471627776	-0.555651120436908	5.35965848810542	3.42286187609754e-07	1.86803143068687e-05	6.33581199338079
CDT1	-1.19743230709614	1.76190508755186	-5.35603382822585	3.48011104137512e-07	1.88869916763287e-05	6.32010470284945
PNCK	-3.27498891730909	-5.19204316282366	-5.34986228585143	3.5797432355263e-07	1.93746267083444e-05	6.29337638699568
INPP5J	-1.57108874499077	-2.70874541986271	-5.34898682077518	3.59410007313114e-07	1.94346301224717e-05	6.28958644815507
FTOP1	1.25654710650223	0.616511231536385	5.34760541453197	3.61686821478097e-07	1.95399661272535e-05	6.28360707516987
ABCC2	1.77036349217839	3.65990798328319	5.34664771322495	3.63273544195792e-07	1.96078627710475e-05	6.27946228082933
ERICH6B	1.79590618150748	-6.3796216061781	5.34592338171255	3.64478127507043e-07	1.9633383761867e-05	6.27632779600092
UGT2B15	2.57647597443286	5.2379722881061	5.34409934581055	3.67528837879754e-07	1.97300237115449e-05	6.26843564633481
LHB	-2.77443734477757	-5.56967813695293	-5.33901889318236	3.76157835920881e-07	2.01024565784804e-05	6.24646296680686
MKNK1-AS1	1.68440421842888	-5.44214245479986	5.33882057033329	3.76498658897563e-07	2.01025928142906e-05	6.24560550533284
AC099329.2	2.2262106302718	-2.62496903495137	5.33594647762991	3.81471808419045e-07	2.03498430510939e-05	6.23318149496844
AC112484.5	1.82310798265094	-4.36465987089729	5.33288496188407	3.86839742744284e-07	2.05256476714862e-05	6.21995206122878
SLC1A2	2.90538778978131	-0.5993272084514	5.32795407851508	3.9564061541992e-07	2.08953414237062e-05	6.19865504351632
AC063919.1	2.26624652986015	-2.89642915157761	5.32741190865411	3.96620141113309e-07	2.08953414237062e-05	6.19631413200948
RPL37P12	2.77546752865653	-4.47540225450655	5.32372041238031	4.03352646191339e-07	2.11749449692692e-05	6.18037956684448
AC000072.1	2.23042353917244	-5.63432343093836	5.32334843965275	4.04037195005291e-07	2.11921609775635e-05	6.17877432131514
CBSL	2.94538455596904	-3.46784156206198	5.31868311798995	4.12719702548872e-07	2.15714105218749e-05	6.15864733831149
GOLGA8K	1.52126331471284	-8.25202093237374	5.31351963517639	4.2254151968596e-07	2.20251830179041e-05	6.13638455627438
RALGAPA1P1	1.3226447161186	-3.50175812968651	5.3113837195907	4.2667071088655e-07	2.21641261677054e-05	6.12717948571769
PBLD	1.35452771253601	3.5768816160883	5.30893921618326	4.31444769314977e-07	2.237300899309e-05	6.11664745728569
AC007098.1	1.29722692080604	-3.44484138391566	5.30852365267792	4.32261519123083e-07	2.23958197880797e-05	6.11485733473645
IL4I1	-1.38227566521781	-0.221868907104058	-5.30648857506445	4.36283088456123e-07	2.25452131284192e-05	6.10609214802921
MOGAT1	2.30121100572814	-3.19969053110965	5.30267802268256	4.43911565063961e-07	2.28797333712541e-05	6.08968577555712
AC138035.1	1.94426853186865	-5.241396352011	5.30045785337624	4.48416002261309e-07	2.30519184830301e-05	6.08013034905828
RECQL4	-1.01765524783948	1.7599205493823	-5.29874084147144	4.51930130317762e-07	2.31924454701154e-05	6.0727422567647
IMPDH1	-1.1182479414002	1.67546054552585	-5.29854804943499	4.52326381608688e-07	2.31927522690764e-05	6.07191279351231
AP001024.1	-2.33705889598132	-3.39038461075022	-5.29762482852926	4.54228605601995e-07	2.3270209780267e-05	6.06794102517439
NUGGC	2.19863402682304	0.526380307990632	5.29489064165525	4.59908054244873e-07	2.35003920374979e-05	6.0561809842493
C2orf81	-1.7042534032918	-6.00250974187146	-5.29469275795221	4.6032177424174e-07	2.35013248091614e-05	6.05533001796744
SULT1B1	2.10753525850825	0.091716292728689	5.29348201553005	4.62861014827472e-07	2.35904301270602e-05	6.05012387079086
AL359922.2	1.65540141880464	-5.84408876838934	5.28583758279892	4.79211590377316e-07	2.43610839874703e-05	6.01727101912641
UGT2B4	2.11596355974174	7.26979394269124	5.28539090812725	4.80184194608263e-07	2.43688352971693e-05	6.01535233964162
PCK2	1.31747028385067	5.82144178985565	5.28305155498592	4.85309496239067e-07	2.45869458081833e-05	6.00530543714661
AP000925.1	2.11976443248352	-5.90633634456545	5.27791741015463	4.96745588796329e-07	2.50595077295411e-05	5.98326582558208
S100A13	-1.04975500078954	1.39620800999151	-5.27483148666842	5.03745311960205e-07	2.52804296586163e-05	5.97002545723246
AL136988.2	2.04209231540538	-5.28054856885099	5.27373479587056	5.06255990721051e-07	2.53456400678853e-05	5.96532124849344
UGT1A4	3.57464453315837	1.3088680715531	5.27348555466311	5.0682828299664e-07	2.53529329744456e-05	5.96425222807112
SLC5A4	1.80598700743719	-4.17879963385542	5.26979782428961	5.15369876680432e-07	2.57152692371856e-05	5.94843904560687
PC	1.21078945470308	4.4289419688639	5.26663063005954	5.22817667786617e-07	2.60431563650925e-05	5.93486372693119
FSCN2	-1.66382941726179	-4.53918088433324	-5.26266789043697	5.32284076922811e-07	2.64481988622842e-05	5.91788604362303
MTTP	2.0244237892043	4.03297650857274	5.26235293770891	5.33043579119783e-07	2.64638101723904e-05	5.91653704129888
UBE2C	-1.53121702419274	3.08279754103082	-5.26175261302582	5.34494176561008e-07	2.65136773209441e-05	5.91396588319429
TEX52	1.80435369702647	-3.14180024553046	5.26090213648963	5.3655581794695e-07	2.65937469500696e-05	5.91032366722473
MTUS1	1.03829335849622	2.08213238502821	5.26025841739103	5.38121409516182e-07	2.66491175027651e-05	5.90756715867365
F9	3.08143096764956	3.78957963148644	5.25758577942719	5.44669293980269e-07	2.69466582538374e-05	5.89612485803584
MSMO1	1.01126007106372	6.00659287236481	5.2550886908069	5.50857216835245e-07	2.71891958678307e-05	5.88543757766458
SLC23A2	1.00274667501957	3.0975788926376	5.25053347416725	5.62322251808239e-07	2.76733754102725e-05	5.86595030236021
AC104459.1	2.15497522711075	-7.09787245015367	5.2504519876942	5.62529447820168e-07	2.76733754102725e-05	5.86560180314438
SYTL4	1.61174481515925	-0.579009770729388	5.24963269359187	5.64616809383401e-07	2.77301513481218e-05	5.8620980648563
AL035416.1	2.68729069048826	-5.22793190629851	5.24808072137853	5.68591567333061e-07	2.79023047662278e-05	5.85546198843142
DBN1	-1.30565935552143	2.13900942017077	-5.24104245400603	5.86962149774486e-07	2.86617910227185e-05	5.82538324588038
APOF	2.69483709738781	3.01649907166679	5.24073679461137	5.87772918722731e-07	2.86778171107847e-05	5.82407758081138
AC016773.1	-1.07567072475557	-3.01483818425565	-5.23566975793668	6.01373423787565e-07	2.91975640975683e-05	5.80244035101364
HS6ST1P1	1.80697477936586	-2.3305035675412	5.23241041028724	6.10283427604935e-07	2.95595132102429e-05	5.788529582616
UBE2Q2P1	1.30154169080237	-2.66678652366847	5.23239690717695	6.103206069458e-07	2.95595132102429e-05	5.78847196372927
CPB2	1.62925626103887	5.36166925839237	5.231090177766	6.13929003263602e-07	2.97100642320408e-05	5.78289650456923
AC007406.1	3.10286977130572	-4.89292696355916	5.2307673162273	6.14823748864575e-07	2.97291545352117e-05	5.78151908342023
CERS2	1.09291877360229	5.71502311933073	5.22979436847739	6.17527767213926e-07	2.9811391244697e-05	5.77736854415642
AC025884.3	2.85980770049143	-7.61207041915271	5.22766677637375	6.2348120860028e-07	3.00743650840007e-05	5.76829413037447
SIX2	-2.61057256405089	-3.45775632963933	-5.22707353633801	6.25151161989937e-07	3.01304607490478e-05	5.76576433023794
AC012313.10	2.09784281557893	-0.838259227053388	5.22337951689613	6.35648195706944e-07	3.05373203931096e-05	5.75001589021792
NKAIN4	-2.04782591048882	-6.74431920598597	-5.22185101494136	6.40041680165194e-07	3.06987545820638e-05	5.74350168778827
GNE	1.03995959889683	3.35735392211697	5.2207206568682	6.43309764679736e-07	3.08057771036444e-05	5.73868511222563
AGXT2	2.41339434727912	2.10861694215413	5.21932170121516	6.4737693190532e-07	3.09257788845156e-05	5.73272496633669
AC127024.8	1.88337678628674	-6.18446128839827	5.21813818080366	6.50837317720029e-07	3.10411791975507e-05	5.72768348910641
HTD2	1.29384135672756	-8.44187572509244	5.21621938655461	6.564858244394e-07	3.12854716030154e-05	5.7195115472643
AL049869.2	2.18353385129436	-5.35803036166355	5.2147457613381	6.60856244652039e-07	3.13551617494605e-05	5.71323688021635
RNU6-1016P	3.61561708847902	-4.6556000995125	5.21458092422767	6.61346871004498e-07	3.13551617494605e-05	5.7125350798468
TOP1P1	1.23186129766497	-0.325826015559935	5.21256740150574	6.67368696451202e-07	3.16013701386499e-05	5.70396361147207
TMEM158	-1.64401315575255	-1.59584675166019	-5.21140762043391	6.7086145090353e-07	3.17162159449834e-05	5.69902747223076
ALDH8A1	1.81163503866188	3.87757044439737	5.21101746377338	6.72040430105836e-07	3.17466984418915e-05	5.69736709125235
CDH13	1.31527623520493	-1.94396694091116	5.20817413237885	6.80693594651374e-07	3.20535485335556e-05	5.68526927008401
AC084724.1	1.77621397270975	-7.92155396485518	5.20675453431119	6.85054406818896e-07	3.22078546155273e-05	5.67923079029622
PKD1P3	1.53032796232751	-3.33855726850562	5.20606751308105	6.87174601978601e-07	3.22364833547147e-05	5.67630883010636
CA9	-3.31467180944459	-1.47567720473138	-5.20220843121013	6.99203302968988e-07	3.26663165766809e-05	5.65990056338908
AL353718.1	2.81329774154196	-6.31366301063146	5.20157046645887	7.01211483859176e-07	3.27344028682634e-05	5.65718880342554
HOXB7	-1.37220972075859	-0.843638571051447	-5.2002289958925	7.05452497173313e-07	3.29065349682248e-05	5.65148740981
AC018638.4	1.2747059246601	0.787638146175327	5.19958033071899	7.07512180287948e-07	3.29767265395858e-05	5.64873086243343
ADM5	-1.11177964246702	-2.67806433214764	-5.19820825408469	7.11888200669649e-07	3.31373409399419e-05	5.64290087815746
ESR1	2.10968024091531	-2.31748670088908	5.19690760369044	7.16060749560103e-07	3.32968248545448e-05	5.63737532612878
AC024075.1	1.34102229074582	-1.1496618964315	5.19612721416262	7.18575699138289e-07	3.33876450920181e-05	5.63406043744078
TMC6	-1.14004429875337	0.576029063208556	-5.19460305937712	7.23512401163237e-07	3.35645366619264e-05	5.62758718116118
KIAA0825	1.16430184316351	-4.50638806338163	5.18973897700364	7.39488962669359e-07	3.42255534147601e-05	5.60693729429034
AC008549.1	3.04641747802956	0.150692469912919	5.18894538915211	7.42127973017335e-07	3.42942760905919e-05	5.603569427643
AC147055.2	2.65348269179333	-7.36917998259283	5.18795952424459	7.4541916047605e-07	3.43928761254738e-05	5.59938604196346
SLC7A2-IT1	2.39255920929563	-7.35196276737765	5.18775731835578	7.46095954131592e-07	3.43973966378418e-05	5.59852807350819
RPS4XP5	2.41373679991456	-5.50034316951439	5.18716372648069	7.48086195563872e-07	3.44624173207552e-05	5.59600956526702
ALOX15P1	1.705567781485	-4.16230316833179	5.18497507840373	7.55469237650876e-07	3.47486612893797e-05	5.5867251598309
AC103760.1	1.03284171871926	-0.515386383396719	5.18447739073741	7.57157980075636e-07	3.47994023835691e-05	5.58461429508911
AKR1C5P	3.06003616783949	-2.73935933290355	5.18139057025311	7.6771450827586e-07	3.52029090148993e-05	5.57152503044114
SLC9B2	1.01819056065595	1.20394450490024	5.17542755909526	7.88514577609111e-07	3.60177216015193e-05	5.54625431031153
AL137009.1	1.77594846908867	-4.00640617750311	5.1746540420511	7.91252627793645e-07	3.61150306542957e-05	5.54297762937967
LINC00261	1.55832419366682	4.0749272006663	5.1731334047262	7.96662303266841e-07	3.63177029254445e-05	5.53653703540508
SLC41A2	1.13425419731767	2.86165755893199	5.17022608057124	8.07105541758757e-07	3.66976748508781e-05	5.52422669261298
ST6GAL1	1.07397477576944	5.53273909733715	5.16802645907514	8.15095126991168e-07	3.70043224688343e-05	5.51491599990268
AC008498.1	1.89958129293688	-2.5098871179962	5.16583045776683	8.2314835091764e-07	3.72844794588282e-05	5.5056232607971
NUDT6	1.12048582007366	-1.64888334505603	5.1631320280632	8.33150211201769e-07	3.77087719734101e-05	5.49420801386752
AC004241.5	1.48459541541868	-3.98715767352885	5.16178197863603	8.38198538955468e-07	3.78795624140735e-05	5.48849835047388
METRNL	-1.19891576467051	1.83625980869688	-5.16032030952938	8.43697826704029e-07	3.8099111510289e-05	5.48231774359323
NT5C1B	1.69382349356567	-6.6346640794241	5.15744436906427	8.54620802613148e-07	3.85338015454412e-05	5.47016035425657
AC110079.1	1.07918097280937	-0.773113297142384	5.15717867889022	8.55636826373758e-07	3.8550363670139e-05	5.46903743691561
DAO	2.29702171222994	2.44326150265501	5.15379438624582	8.68682000947387e-07	3.90492929427385e-05	5.4547373811234
NR3C2	1.16567774780521	-0.323327345775866	5.15322415674159	8.70898995919928e-07	3.90898146756296e-05	5.45232853854046
AP003119.1	2.32084461324998	-1.80801104419885	5.15275232800482	8.72737581655268e-07	3.91141877109541e-05	5.45033550853721
RNU7-154P	3.48701111303826	-7.20310326435518	5.15258870452916	8.73376058823728e-07	3.91141877109541e-05	5.44964438258671
SUGCT	1.02131856569377	2.33936937118651	5.14713558047038	8.94916776398437e-07	3.99307823703463e-05	5.42661941761377
MTND5P1	2.60330071043618	-4.01987215157034	5.14711207894738	8.95010721007307e-07	3.99307823703463e-05	5.42652022132116
SLC27A5	1.99738283086814	4.05790559351033	5.14435265577294	9.06108180360856e-07	4.0365285482987e-05	5.41487522563544
AC079193.2	1.93839356062497	-6.29806177896796	5.14358310723989	9.09226849770511e-07	4.04676344663254e-05	5.41162841048962
CAPN3	1.45804657674166	-3.13040458658806	5.143449933595	9.09767608107607e-07	4.04676344663254e-05	5.41106656826136
SLC2A10	1.22582263879368	2.72864583468718	5.1428748111005	9.12106519144505e-07	4.05413269358268e-05	5.40864031312175
HMGCS1	1.18912242464781	3.99322852601273	5.14261580422444	9.13161759890242e-07	4.05578952952148e-05	5.40754770637372
AL137077.2	-1.24266458649767	-1.77267133384957	-5.14085534038434	9.20365757377654e-07	4.08473307421074e-05	5.40012225751757
IER5L	-1.03166318664691	0.676170404761632	-5.13852286914091	9.29995707518336e-07	4.12131654815005e-05	5.3902867596053
ZNF658B	1.52144383494773	-4.17933210258473	5.13679194117891	9.37205413563577e-07	4.15017184141898e-05	5.38298976123503
SPHK1	-1.88706218690261	0.839050199275866	-5.1356509278067	9.41987707342113e-07	4.16449053488506e-05	5.37818053948074
RPL7P60	2.47424318928461	-5.16310258211573	5.13502159343436	9.44635569689813e-07	4.17064323922411e-05	5.37552828339686
LINC01818	2.95855057399768	-4.89393410839222	5.13395189103077	9.49152865214458e-07	4.18436997931006e-05	5.37102064667823
AC116036.1	2.88236862107823	-5.96182345459588	5.13326984001129	9.5204409759588e-07	4.19189994556472e-05	5.36814686860312
GRIN1	-1.75773306599137	-7.222994610575	-5.13161513816795	9.59094087032624e-07	4.21880712879998e-05	5.36117595077393
AR	2.24551199530657	1.39596645892907	5.13069773611138	9.6302461594373e-07	4.23296330263965e-05	5.35731177318007
SPOCD1	-1.73426765477349	-4.55564995581008	-5.12179228650017	1.00200296038205e-06	4.37516751848817e-05	5.31982529216433
AIDAP2	1.55339651406583	-7.27129077173669	5.12059045136405	1.00737944884354e-06	4.38896909871151e-05	5.31476964586236
CFHR2	2.41626800276965	5.53642934844467	5.11894946823698	1.01476584458812e-06	4.41467714834099e-05	5.30786796199468
KIF28P	1.58690317668725	-3.58231684696185	5.11380657177226	1.03825803810729e-06	4.49712539581647e-05	5.28624746648989
DLX4	-2.46724463461971	-5.62018756143502	-5.11179855587713	1.04757334409128e-06	4.53086907709696e-05	5.27780982151129
PLCD3	-1.03265518119478	-0.187318900238005	-5.10377613904827	1.08560785099283e-06	4.6580807047618e-05	5.24412199226467
FAM47E-STBD1	1.39727164662764	-8.68041131212077	5.10119668160923	1.09812008274624e-06	4.70158372891649e-05	5.23329786054263
CFH	1.22790440118902	6.72449253902759	5.10007277657767	1.10361560825711e-06	4.72171092526243e-05	5.22858278888433
MAFG-DT	-1.25907010525893	-0.232980450729491	-5.09745488158949	1.11652018669227e-06	4.76320496299797e-05	5.21760275436055
HAAO	1.21611783551967	4.89528900420517	5.09511571801502	1.12817487252296e-06	4.80947260756255e-05	5.20779499148711
TEK	1.21729390926145	-0.241296485833083	5.09493382766559	1.12908606801468e-06	4.80990664974253e-05	5.20703247946139
APOA5	2.37485071611529	5.42063486633029	5.09452245143345	1.13114953405588e-06	4.81524522638529e-05	5.20530799529596
AC027644.1	2.42223137842453	-2.28767775916099	5.09421206480209	1.13270886295575e-06	4.81843161051335e-05	5.20400692037009
APOA1-AS	1.94229010225856	-3.89921654756938	5.08807346384023	1.1639812134642e-06	4.94085082660977e-05	5.17828617954486
SIM2	-2.52459635422252	-7.34486827340857	-5.08637664952269	1.17277253334619e-06	4.96752340264888e-05	5.17118021403425
HNF4A-AS1	2.85103961337897	0.968985235195668	5.08574835546976	1.17604412624395e-06	4.97242100926634e-05	5.16854943238132
HPD	2.95218405312044	6.49307588342301	5.08567264024486	1.1764389821173e-06	4.97242100926634e-05	5.1682324137372
SULT2A1	2.59856708799649	6.56384691269228	5.08496672077762	1.18012657152035e-06	4.98092200040768e-05	5.16527689144192
LINC02256	1.81833423297681	-3.96630884103985	5.07759199690103	1.21932913358808e-06	5.13180399587385e-05	5.13441717282909
MASP2	2.26370264235277	4.01517174557613	5.0773565797269	1.22060119687866e-06	5.13352210381516e-05	5.13343256164363
F12	2.09127023804167	5.79937473349159	5.07417870456216	1.23789947021433e-06	5.2011204461858e-05	5.12014440139412
BHMT	2.48825661231643	4.33122709568529	5.07405617722279	1.23857117966025e-06	5.2011204461858e-05	5.11963217064859
MAGOH2P	1.42667188673674	-1.34800263879688	5.07196174077305	1.25010808924934e-06	5.23170235350851e-05	5.11087758255927
GMPSP1	-1.31406798770852	-2.24958552870222	-5.07165825980934	1.25178841544652e-06	5.23504786521749e-05	5.10960925736967
AC135050.5	1.79464337284924	-1.95157195944214	5.07041167435219	1.25871363052437e-06	5.25661102748922e-05	5.10439999344389
AADAC	1.93563352997175	6.34372029802808	5.06967985975725	1.26279645406252e-06	5.26728516048251e-05	5.10134227071332
VEGFB	-1.34630176673538	4.0848063047136	-5.06560732949801	1.28575357030427e-06	5.34789879883758e-05	5.08433157070173
CYP4F2	2.63035847486575	3.38848455012942	5.05839758135298	1.32739434863346e-06	5.50859385169277e-05	5.05423959703341
FXYD5	-1.00156808632587	3.03820216926963	-5.0579642931144	1.32993819346885e-06	5.51529916422005e-05	5.05243206738672
STARD5	1.30201465415187	-2.40685031102031	5.05107460782592	1.37103026141897e-06	5.65022297817929e-05	5.0237047664271
AC108704.2	2.02603357899748	-4.67483065618956	5.04929476655047	1.38184476625517e-06	5.686903665114e-05	5.01628783718506
LRFN1	-1.34216969767052	-0.968960869062005	-5.04845123481233	1.38699907426638e-06	5.70416567380126e-05	5.01277330295928
CES1	1.8416146982124	8.44549827336732	5.03996307539102	1.43991627368917e-06	5.89324410444396e-05	4.97742998013836
PRR7	-1.08712593115942	0.26718109242415	-5.03919538015167	1.44479789925861e-06	5.90915380311366e-05	4.97423541284994
HLF	1.73259945876286	2.63069915336463	5.0385335787319	1.44901907416707e-06	5.91827192580937e-05	4.97148176093675
AC007391.3	3.34160252745262	-5.46522894134338	5.03757949535907	1.45512561811128e-06	5.93913118870186e-05	4.96751240214129
S100A11	-1.40810769551491	6.33605408419362	-5.03559735540728	1.46789223317751e-06	5.98302000967352e-05	4.95926756027281
AC012313.3	1.65879726612628	-0.0976213574714559	5.03327932005223	1.48296042242338e-06	6.04029397007225e-05	4.94962833742857
AL133247.1	2.28360713349976	-7.84760075671735	5.03091143982682	1.49850780576084e-06	6.09109598994184e-05	4.93978495794028
DLGAP3	-1.09504201424325	-3.23685159657378	-5.02987446469414	1.50536630473033e-06	6.1064439174887e-05	4.93547519993973
AC025627.1	2.01900607313641	-1.83080710496778	5.02885264482939	1.51215440484593e-06	6.12979534902997e-05	4.93122901981016
PEBP1P2	1.74515369849365	-2.10751192088003	5.02823402462253	1.51627843661526e-06	6.13813887280213e-05	4.92865862416923
AL117382.2	2.92531669735006	-3.34175233118304	5.02607928509944	1.53072852557786e-06	6.1924136282741e-05	4.91970726193395
IDI2-AS1	1.54790108926244	-3.6380139998246	5.02592478777599	1.53176973994362e-06	6.1924136282741e-05	4.91906553922143
RPL23AP64	1.89780687335408	-2.04681578172522	5.0251223639615	1.5371886498879e-06	6.20166394412005e-05	4.9157327940208
ATG9A	1.01551731994243	1.81307111025879	5.02167620895317	1.56067370931621e-06	6.28787501854471e-05	4.90142383386191
OBSCN-AS1	-1.82963001670317	-5.19641137887281	-5.02105878041228	1.56491806871498e-06	6.29217767723445e-05	4.89886088288687
EIF4HP1	1.84642217299349	-2.43991929722206	5.0190076067228	1.57909903535006e-06	6.34490320309316e-05	4.89034798558988
ATP5F1EP2	-1.06029747119703	0.556074491190622	-5.01601034101766	1.6000456754416e-06	6.42038584432601e-05	4.87791282702772
ANGPTL3	2.00576254635463	5.53317486162688	5.01498531828654	1.60727089433459e-06	6.43049261240023e-05	4.87366133982679
CYP4F11	1.81805234993731	3.76362435482767	5.01454652438219	1.61037356263318e-06	6.43470551128414e-05	4.87184153528876
AC008250.1	2.70501331036227	-5.51877155883161	5.01443065021691	1.61119386824016e-06	6.43470551128414e-05	4.87136098992012
AC244100.2	1.65792953836369	-5.20658679195929	5.0127001953216	1.62349265573474e-06	6.47512067465424e-05	4.8641854675696
CLIC3	-1.4806119085721	-0.715525730069872	-5.01098842182731	1.63574839462925e-06	6.51525602195928e-05	4.85708907212629
MIR1295A	3.34131040137365	-6.97138659427651	5.00971208503825	1.64494500247236e-06	6.53873890715219e-05	4.85179891657589
AC055811.4	1.49656029194047	-2.36112259531792	5.00935356886079	1.64753730519254e-06	6.53944391522712e-05	4.85031310563894
FOXD3-AS1	-2.48661240213065	-7.64521517577537	-5.00927489037625	1.64810673216529e-06	6.53944391522712e-05	4.8499870453985
AC063919.2	2.16055150832688	-6.36106060497635	5.00783480526232	1.65856303486776e-06	6.56651735330356e-05	4.84401964643772
CD36	1.45972836971819	1.89315270391279	5.00733939788644	1.66217501268584e-06	6.57643638341421e-05	4.84196705700427
Z68871.1	1.72288700930527	-3.03973147116798	5.00337289472731	1.6913713464352e-06	6.67761584063718e-05	4.82553790069622
SLC16A3	-1.20862439711517	0.240787880497956	-5.00316945045397	1.69288219999241e-06	6.67761584063718e-05	4.82469547940948
HMGCS2	1.93398465229284	7.89802893003727	5.00310432019033	1.69336615878981e-06	6.67761584063718e-05	4.82442579320273
AC121758.2	2.19352882413283	-5.95996114981502	5.00272805417945	1.69616468415201e-06	6.68421609317649e-05	4.82286782783991
AZGP1P2	3.07523066075535	-2.9731380886634	5.00073251889759	1.7110819964385e-06	6.73541508763753e-05	4.81460646181809
RPL7P9	-1.00265585653962	2.75726204568273	-4.99927422698887	1.72206375209305e-06	6.75938458359534e-05	4.80857066768977
AL021068.1	3.4781007391655	-3.96718652080658	4.99624533230834	1.74509225727403e-06	6.83993320563102e-05	4.79603807700151
ACER2	1.57393739294637	-2.02476357649966	4.99353186584581	1.7659764177339e-06	6.90438688004424e-05	4.78481503871498
LDHAL6A	1.67404881266224	-6.60620648247699	4.99038813852383	1.79047572665161e-06	6.98161712612607e-05	4.77181763639894
AC232271.3	2.28717324455641	-6.08455664243445	4.98942728381975	1.79802939053908e-06	6.99747823127479e-05	4.76784620404557
ABCB11	2.75087201164173	1.26321354405797	4.98889217484572	1.80224950664428e-06	7.0093116119993e-05	4.76563470321801
CEP295	1.01968124064944	-1.47417845771192	4.98628763648873	1.82292785685369e-06	7.06200350386209e-05	4.75487297473103
KF456110.1	2.76510779481883	-5.34780673126187	4.98475515668226	1.83520224777388e-06	7.09304100657738e-05	4.7485426989834
AL442003.1	1.93051564435568	-4.99741509389377	4.98388997325439	1.84216734452917e-06	7.10411932403211e-05	4.74496943998117
TMEM54	-1.31895387739418	1.9238406327098	-4.98366515993635	1.84398138629675e-06	7.10650336209191e-05	4.74404101718311
AFM	2.41318412087308	4.42842920772807	4.98297145783082	1.84958988335397e-06	7.11888458536763e-05	4.74117638184942
LTB	-1.53905743101375	1.9219398414131	-4.98238766641277	1.85432260120651e-06	7.13188058110682e-05	4.73876583330458
HGD	1.64380725648138	6.33795483354389	4.98208402183458	1.85678885427841e-06	7.13188058110682e-05	4.73751212300016
HJV	2.30502245989053	5.19750995287638	4.97835704847877	1.8873207084851e-06	7.2220095134027e-05	4.72212818638184
AC006538.1	-1.52885625105284	-2.98799868712316	-4.97744132162024	1.89489675826825e-06	7.24633395454357e-05	4.71834952226437
AC124798.1	-1.60739924087996	-1.77973245465768	-4.9763708080222	1.90379084896552e-06	7.27566423031987e-05	4.71393274924429
TNNT1	-2.63508858491493	-3.82034807687193	-4.97499072136528	1.91531679036068e-06	7.31500841264551e-05	4.70823968769356
AC104260.2	1.82960542631396	-6.08449149587149	4.97325362574602	1.92992069103052e-06	7.35188441704301e-05	4.70107545187795
P2RX3	1.80508581253156	-3.00875750643207	4.97121548214303	1.94719342428737e-06	7.40818589149331e-05	4.69267180545972
PTTG1	-1.28932659804936	2.53153617581036	-4.97076756007617	1.95100951910162e-06	7.41321244831534e-05	4.69082525621185
ODCP	1.87401189202119	-5.73245530348628	4.97037942034512	1.95432216775715e-06	7.42105453439643e-05	4.68922525078325
ANXA10	2.20810047079589	1.51021218772217	4.96805166898962	1.97430368372858e-06	7.48736088148937e-05	4.67963149980324
AC126614.1	2.09812281958152	-2.15527900059285	4.96789821217695	1.97562791102366e-06	7.48760458344409e-05	4.67899914104454
AC000089.1	-1.028640948758	-0.613863412059158	-4.96425460998645	2.00732426994675e-06	7.57873312516682e-05	4.66398867240205
SLC7A2	1.26580724581042	3.73837689316001	4.96338479866285	2.01496361500731e-06	7.59812919954313e-05	4.66040644887929
TMEM132A	-1.37101010732224	0.207772550867683	-4.95858090299425	2.05766627603951e-06	7.75125637664327e-05	4.64062990198656
AC007637.1	1.25853653088752	-1.38749472049557	4.95473519247697	2.09248351149447e-06	7.85533908007465e-05	4.62480748226176
NR1I3	1.89068077845053	2.59217514315928	4.95191743277888	2.11835655902995e-06	7.94272528749928e-05	4.61321972898079
SLC47A1P1	1.80569351409695	-3.13725556042648	4.95176436974277	2.11977086273476e-06	7.94272528749928e-05	4.61259040263723
CICP14	1.0298715772884	-0.942007086498318	4.950937712556	2.1274250411584e-06	7.96638235166478e-05	4.60919179177839
AC009090.6	1.40476522136371	-3.28174974138474	4.9483261807716	2.15178240692651e-06	8.03733331844259e-05	4.59845764783553
LIMD2	-1.10523268002937	1.19082383636494	-4.94807817841021	2.15410951329926e-06	8.04097148535398e-05	4.59743848996506
AC022613.3	1.89066640330449	-6.41414661374145	4.94732911506353	2.16115312116631e-06	8.06220003336788e-05	4.5943604515406
LINC01127	1.79868516971883	-0.405091275033306	4.94688914262901	2.16530069675931e-06	8.07260505058441e-05	4.59255267398908
GOLGA8O	1.42410460911863	-7.99553808799203	4.94653355258303	2.16865845347942e-06	8.08005428933678e-05	4.59109169137994
UGT2B27P	2.46287385331101	-0.695498709650639	4.94443227196614	2.18860380388492e-06	8.1390587142346e-05	4.58245981630393
SLC4A11	-1.8156139690024	-2.45293688266769	-4.9421861240109	2.21012113180424e-06	8.19855608612549e-05	4.57323563569726
PRAC2	-2.29536951262571	-8.50237705335743	-4.94101759160686	2.22139633476769e-06	8.23010723106233e-05	4.56843800604019
AGAP6	1.58121453407962	-4.58072842317572	4.94005102074179	2.23076498184548e-06	8.25452494247395e-05	4.56447015896122
AC021106.1	1.82069453491809	-2.1127312558653	4.93967883718532	2.23438265008679e-06	8.26276650570675e-05	4.56294245992321
CYTOR	-1.04512455828396	-1.55930521482832	-4.93813437168531	2.24945598149246e-06	8.30816784413625e-05	4.55660375277578
AC023818.1	1.04974681509803	-2.8875573447694	4.93794727074863	2.25128869676901e-06	8.30977225980697e-05	4.55583595669587
SLC22A3	1.57528722839762	2.62996016267007	4.93642714680373	2.26623263143791e-06	8.35455375858937e-05	4.54959864996635
SCHIP1	1.20374117507066	-5.44871626698647	4.93592431280915	2.27119701775167e-06	8.36247987446894e-05	4.54753573511342
AC009690.1	1.72679848745273	-5.90139035040818	4.93568214785057	2.27359163157509e-06	8.36611330585838e-05	4.5465422866468
GPR75	1.59410916770488	-1.84072197595197	4.93518596008662	2.278505770934e-06	8.37900757730784e-05	4.54450684965383
AC012676.5	1.51461233292212	-1.97803117810732	4.93447439524555	2.28557095670716e-06	8.39459982968087e-05	4.54158815005784
LINC02685	2.0684142369895	-5.19564703960338	4.93196472003597	2.31065988449413e-06	8.46060289315051e-05	4.53129627459361
RNA5SP373	2.55097001511126	-8.35960033184038	4.93139316175392	2.3164109445607e-06	8.47122173553285e-05	4.52895288866389
SLC25A25	1.0602313417247	3.35272411818687	4.93064316967033	2.32397849721246e-06	8.49190040444168e-05	4.52587820976766
AC112206.2	2.59159594838654	-2.77449484263666	4.92958896208648	2.3346562190596e-06	8.50823784435712e-05	4.52155691078206
ADAP1	-1.48749381499818	-1.88010879056987	-4.92830532562089	2.34772204798061e-06	8.53843807499043e-05	4.51629602285046
AL512366.1	2.06326139856934	-7.77849226501297	4.92533675364496	2.37821084861055e-06	8.62293691887611e-05	4.50413318125992
UNC5B-AS1	-2.57334259362555	-5.71507609917067	-4.92468478407212	2.38495820206498e-06	8.64212872403145e-05	4.50146260840076
AC000120.1	1.9829642011662	-6.04490747476073	4.92238217076815	2.40893736799903e-06	8.71386626977028e-05	4.49203268881129
NPIPB12	1.40307763779245	-6.96380571089988	4.92202747537508	2.41265186256016e-06	8.72120816522887e-05	4.49058037175908
AC007610.4	1.72126368501186	-6.61041348400199	4.9183944945248	2.45101915387357e-06	8.83608749123079e-05	4.47570913030624
AC104123.1	2.08137261417345	-4.89767484164541	4.91805057682343	2.45468173619099e-06	8.84087100221952e-05	4.47430173165596
AL109628.2	1.47760207991781	-7.46747991740935	4.916766298508	2.46840577714462e-06	8.88314370715686e-05	4.46904674071597
MYBL2	-1.63591344693152	2.245845186726	-4.9166727444554	2.46940841776013e-06	8.88314370715686e-05	4.46866397476961
AC010197.2	1.9658475548407	-6.95135867890767	4.91619494100194	2.47453531533187e-06	8.89620146305064e-05	4.46670917402213
NOS1AP	1.2203881427838	-2.20904751692971	4.91535115053128	2.48361454194412e-06	8.92344385635507e-05	4.46325735991805
GAS2	1.16405474744884	1.42527504582623	4.91254476299708	2.51404454335281e-06	9.00012801673658e-05	4.45177982274303
SPC24	-1.07698375973191	1.59806438917698	-4.91231547991725	2.51654661181814e-06	9.00366137871863e-05	4.45084230366363
DHFRP1	1.25466536430212	-1.54191121223208	4.91192921689498	2.52076720039711e-06	9.01333528387479e-05	4.44926297547782
LINC01348	2.16311255174533	0.706501627763703	4.9113157540456	2.52748445829634e-06	9.03191935677548e-05	4.44675486368556
S100A4	-1.14020991398397	3.8153090484294	-4.91022376259996	2.5394844781522e-06	9.06284585341586e-05	4.44229084920429
TAT-AS1	1.65535365452601	-3.33280034162761	4.90832851413025	2.56044293929563e-06	9.12226873822069e-05	4.43454478790459
FMO3	2.03239951916896	5.25257128417264	4.90782405245556	2.5660497105185e-06	9.13129557766366e-05	4.43248335431336
CYP7A1	3.32304296855117	2.32860193945696	4.90670458379214	2.57853447549245e-06	9.15078878580325e-05	4.4279092792877
PRPS1P2	1.46737737828518	-2.03022644886566	4.9060132106591	2.58627436377931e-06	9.16730422573616e-05	4.42508473582749
ARL13A	1.80411260821168	-6.03257314269494	4.90595143220473	2.58696706657909e-06	9.16730422573616e-05	4.42483235888209
GNAQP1	2.13690717628901	-5.30231852292058	4.90456708452957	2.60253662596849e-06	9.20600857568033e-05	4.41917760886221
HYAL1	1.12569708996285	4.94840789172473	4.90288594118919	2.62156647002969e-06	9.25679326289094e-05	4.41231200389131
AC006270.1	-2.22803826140123	-8.26018131904262	-4.90148024012551	2.63758199317369e-06	9.3022899174085e-05	4.4065725289328
KCTD17	-1.34035630456544	1.59860867055515	-4.90064067201325	2.64719264799977e-06	9.325116626715e-05	4.40314511872758
AC005034.5	1.50839430870332	-1.9498674828057	4.89711367471114	2.68793914313383e-06	9.45869833760713e-05	4.38875113791891
CRPPA-AS1	1.53132779161308	-7.41242618828761	4.89656407171028	2.69434311225779e-06	9.47436261136946e-05	4.3865088087369
SORL1	1.09191997486116	1.75177317311995	4.89625281229833	2.69797646629861e-06	9.48152853120802e-05	4.385238976795
GOLGA6B	2.44011305679161	-7.06816186141615	4.89589995758396	2.70210111376096e-06	9.48480584096118e-05	4.38379951806483
CCL16	2.56504100546487	3.86202705798142	4.89073239415732	2.76321198164992e-06	9.67075373577797e-05	4.36272687941467
AC087468.1	2.6693565101858	-4.9988026510411	4.88991573250686	2.77299157871999e-06	9.69518903218404e-05	4.3593980570672
GNA14	1.2097415378811	-1.06937464436585	4.88958152783652	2.77700338362297e-06	9.69672677327299e-05	4.35803590549837
MUC1	-1.85436399669812	-1.7491128710088	-4.88930611323342	2.78031370141732e-06	9.7020377177996e-05	4.35691341917705
RPL37P6	-1.28335279995236	-0.450070171159697	-4.88786139860068	2.79774109959241e-06	9.75712208482852e-05	4.35102602613028
AC009927.1	1.94071335893158	-6.88619899205248	4.88741272171771	2.80317495856989e-06	9.77033890105179e-05	4.3491978579319
Z94721.3	2.01198396959222	-4.82209427694765	4.8863089271037	2.81658645646427e-06	9.79410669094805e-05	4.34470085944951
HID1	-1.21404640560808	0.827844133819885	-4.88599665943761	2.82039190048963e-06	9.80160406259631e-05	4.34342876983177
ZNF23	1.10587130671539	-5.03424829835922	4.88569331038828	2.82409343307552e-06	9.8087317619742e-05	4.34219306628682
RAB3IL1	-1.03315121992328	1.28954523335966	-4.88497957988242	2.83282112663084e-06	9.82806920317267e-05	4.3392858693099
TCEA1P2	1.61956868990836	0.00244694021070344	4.88468326437075	2.83645223472148e-06	9.82867912261186e-05	4.33807899138848
AL139396.1	2.94187857452229	-2.67674016711625	4.88444791063831	2.83933952169498e-06	9.8329504519678e-05	4.33712044397956
AC009716.1	2.29446831767627	-4.55225298444617	4.88391255133108	2.84591785668221e-06	9.83853173176579e-05	4.33494015520716
TJP2	1.20285777971906	-4.83783555012805	4.88269843012821	2.86089143868885e-06	9.88454625156758e-05	4.32999617683946
CP	1.897757073711	5.5011913444125	4.88159377484423	2.87458136108265e-06	9.92607475566871e-05	4.32549869408966
ABCC6P1	1.68422013523459	1.75709869889584	4.88056872177941	2.88734159773612e-06	9.96434663929527e-05	4.32132593683242
AC087521.2	1.3071752626638	-7.43292516502681	4.87912805937105	2.90536839453011e-06	0.000100033214126154	4.31546236028819
RNU6-485P	3.31573179190573	-3.4160127587694	4.87861160493151	2.91185725397188e-06	0.0001001525109742	4.31336065543153
ALDOB	2.27223403470393	8.27469116372059	4.87846380556388	2.91371682652534e-06	0.0001001525109742	4.31275921628141
BOLA2B	-1.12261438590508	-2.03179676226702	-4.87537485912181	2.95284575149177e-06	0.000101198826109516	4.30019228886503
CCDC38	1.48863910894657	-3.0926687776834	4.87451934474738	2.96377270279112e-06	0.000101514766806206	4.29671273446016
CFHR3	2.28577465315259	2.56742421175136	4.87304299009637	2.98272155105743e-06	0.000102040868314903	4.29070909493835
STARD4-AS1	1.17378417556282	-3.08554499041344	4.87292168288744	2.98428372846184e-06	0.000102040868314903	4.29021585197801
AF111169.4	1.72967434676843	-7.15850588707725	4.87230166001739	2.99228069685011e-06	0.000102209806017207	4.28769493257076
HPR	2.30887094853783	5.76355356188761	4.87195514565625	2.99675903915587e-06	0.000102240645183942	4.28628615490695
AC122129.1	1.5894634322147	-4.69643741139954	4.86994862275838	3.02281935739562e-06	0.000102884928953007	4.27812987357472
AL591135.1	1.36885749967228	-5.83494253866888	4.8691517855784	3.03322937010971e-06	0.000103180149844024	4.27489147356651
AC138230.1	-1.06904383237358	-2.26585563461438	-4.86349236351598	3.10817175083413e-06	0.000105608532096524	4.25190184104859
CRACR2B	-1.25442711232727	-0.116510561642022	-4.86282588902642	3.11711452689087e-06	0.000105731030245174	4.24919572518517
CENPW	-1.02287323825031	2.44274590979768	-4.86143133305849	3.1359075134059e-06	0.000106247192587898	4.24353418574844
HERC2P10	1.54543612695657	-7.34564865237493	4.86089161233621	3.1432102177431e-06	0.000106433933680809	4.24134336247605
CYP3A4	3.70058204012417	3.43554172259937	4.85836450906766	3.17762317396017e-06	0.000107354526639529	4.23108765720219
FKBP2	-1.46760626319441	-3.95790643783821	-4.85647037695798	3.2036558414315e-06	0.000108059507089313	4.22340317262895
RTP3	2.73319875371018	3.05819037945678	4.85324297145267	3.2484898816375e-06	0.000109380361331422	4.21031442977631
PLEKHG4B	-2.17237010402785	-5.97661071354588	-4.85128531520044	3.27598075048417e-06	0.000110176405239967	4.20237811963039
FP325332.1	1.79179547017898	-5.8061586137407	4.84680499968365	3.33974810650906e-06	0.000112004069258191	4.18422341562006
MDFI	-1.6481813213308	-0.595042285389447	-4.84571334946147	3.35546669731225e-06	0.000112279284505263	4.1798017142264
AC005077.2	2.982271866551	-5.7388685007807	4.84493687610444	3.3666907012857e-06	0.000112463366107535	4.17665705306322
AC090114.3	1.98739520487044	-5.47357504019189	4.84132794468881	3.41933764059683e-06	0.000114093755175602	4.16204577285301
DDX11-AS1	-1.00168013575219	-3.44781865395391	-4.84035429326832	3.43367736925918e-06	0.000114443715660665	4.15810511078223
HMGA2	-2.50183811372085	-6.73188300895223	-4.83986485978621	3.44090763878717e-06	0.000114620413817379	4.15612443503968
NAT2	2.84395598352895	0.214151025036722	4.83973182961891	3.44287540706819e-06	0.000114621712501872	4.1555861029409
AL596325.2	1.68554408224253	-1.99207174197492	4.83739412246488	3.47763305074202e-06	0.000115262297438063	4.14612781461842
LPAR2	-1.24193016334443	-0.0415512268217742	-4.83535845476618	3.50817673199137e-06	0.00011609653005156	4.13789417748857
AP001001.1	1.89171228725833	-5.18866045540205	4.83532612729282	3.50866387286254e-06	0.00011609653005156	4.13776344260137
AC010285.3	1.39594625437371	-4.99887131430172	4.83519219540665	3.51068278347147e-06	0.000116098689912832	4.13722181787378
AC106796.1	2.60085077412767	-5.64802852811006	4.82976404538713	3.59346189619163e-06	0.000118375088749989	4.11527906610893
SLC22A10	2.22353449955762	0.908028642908209	4.82750698060768	3.62843611107908e-06	0.000119262761489544	4.10616019925105
MTND5P32	1.71334604469064	-8.526822757157	4.82577376737857	3.65551671599555e-06	0.000119953833175852	4.09915979931285
C3orf85	3.06118168152944	-3.22965481148654	4.82376623215137	3.68712832649392e-06	0.000120791055710339	4.09105362695866
DTX3	-1.00215258679491	0.408163781552404	-4.82354761952768	3.6905866577077e-06	0.000120837737359557	4.0901710399725
PHLDA2	-1.4122748008041	2.03502350325371	-4.82328226245959	3.69478868389477e-06	0.00012090870436003	4.08909977318931
AL512306.3	2.20975864827479	-4.57083955736634	4.82278320897598	3.70270394090213e-06	0.000121101038577871	4.08708516824512
SNORA14A	3.16126313716589	-4.63858852439354	4.82178549442199	3.71857752464726e-06	0.000121434610379168	4.08305798153124
PKD1P5	1.6519207384537	-5.68341997666899	4.82133719814909	3.72573134706472e-06	0.000121586511126862	4.08124866381983
ASL	1.02841149267998	3.38500057149322	4.81906154423812	3.76225194682876e-06	0.00012264363491179	4.0720659785635
EPS8L1	-1.71522094812644	-2.35413149254601	-4.81779331318227	3.78275530730787e-06	0.000123113123401998	4.06694975355006
PROX1	1.04940940681299	3.77200069967942	4.81665979026488	3.80117245695441e-06	0.000123641092282118	4.06237776162668
RHPN1	-1.0143032101249	0.494482632809767	-4.81273008331776	3.86569634729607e-06	0.000125396690409805	4.04653339941986
AC092645.1	1.7324205910251	-1.92370326199997	4.81079185596296	3.89791065660469e-06	0.000126303782219218	4.03872192381979
PON3	1.34593473978156	4.12249133977757	4.81047450000044	3.90320999226762e-06	0.000126406572321792	4.03744312159143
EMILIN2	-1.01836777921973	-0.200111343499767	-4.80983855362757	3.91385029428649e-06	0.000126682124966538	4.03488072157149
AC104964.3	1.21697925699867	-2.66970002296452	4.80746202521001	3.95386235031416e-06	0.000127616553040557	4.02530715637113
AC137056.1	2.33856498330433	-3.30850931682459	4.80645436422003	3.97094706589314e-06	0.000127833949775098	4.02124891833919
GBP7	2.4176286187702	1.13866680760965	4.80378372673463	4.01657395368739e-06	0.000129023210997719	4.01049613336052
GPAM	1.50233804638931	3.58426038403139	4.80206732364794	4.04616575810838e-06	0.000129833419280295	4.00358760396166
RGS7BP	2.17320033765873	-4.47540301267339	4.79824654944504	4.11279848736263e-06	0.000131474596938407	3.98821522055268
MEIS3P1	1.93556059152714	-2.97549312743768	4.7970277131919	4.13427723321362e-06	0.000131875163735442	3.98331320787181
AC011477.3	2.23984139497564	-6.88796315356278	4.79614259682301	4.14994311831445e-06	0.000132235211631138	3.97975392687566
AC027117.2	1.85587996548083	1.83632878260181	4.79475652905593	4.17459105544716e-06	0.000132949315461982	3.97418112201482
AC004022.1	2.05003446655357	-7.37954445450541	4.79419682261756	4.18458425157045e-06	0.000133196190850604	3.971931096137
AC114812.3	2.37816139650605	-6.60890818026114	4.79112673981011	4.23981208092433e-06	0.000134686966871835	3.95959262712632
E2F1	-1.10436058616924	2.4922779410088	-4.79074239441579	4.24677561150549e-06	0.000134742730520522	3.95804836014269
ARL4AP3	2.54766577883971	-0.929629777962424	4.78947030954282	4.26990221308608e-06	0.000135404204278051	3.95293785547111
C8B	1.79371943624729	5.91086163414859	4.78800366482878	4.29671733682562e-06	0.000136036772070078	3.94704691067131
THAP12P7	1.67334992816824	-5.75363925693313	4.78691710457392	4.31668836283337e-06	0.000136458978787628	3.94268343982807
AC114495.2	2.22564833594519	-4.00185385763245	4.78690336564637	4.31694145961836e-06	0.000136458978787628	3.94262827073464
AL035413.2	1.40143916426991	-0.159660400436106	4.7864982187515	4.32441148904854e-06	0.000136622435704246	3.94100144097868
PIGCP1	1.79765365848131	-1.22837535844304	4.7862664519819	4.32869039308111e-06	0.00013668257412072	3.94007084675813
AC018797.3	2.1277994697073	-5.11114896063397	4.78429044454527	4.36533856448274e-06	0.000137549827609499	3.93213803786125
AC027688.1	2.35212956206239	-2.83391333905727	4.7826809510617	4.3954110567997e-06	0.000138424002582107	3.92567833326205
AL133230.1	1.5105761815476	-5.99352262582923	4.78223861784318	4.40371089301634e-06	0.000138611931800467	3.92390329728653
AC064801.2	2.03239813417484	-6.77080771304583	4.77926472083123	4.45990777001372e-06	0.000139880501258257	3.91197237929978
KHK	1.31260671206808	4.74240001614665	4.77923409056283	4.46049017928547e-06	0.000139880501258257	3.91184952163951
CTAGE7P	1.48729879542403	-4.07737482565429	4.77875938409811	4.46952575260934e-06	0.000140089929799744	3.90994555055834
ALDH1L1	2.34150553453333	3.33214620051897	4.77749069299086	4.49376112314909e-06	0.000140486128601092	3.90485769151215
GLYCTK	1.08461198638482	4.18474846766697	4.7761519541193	4.51947257652223e-06	0.000140986192548549	3.89948995456463
ZMAT1	1.09907983475712	-0.469588791106672	4.77551621682001	4.53173220670365e-06	0.000141294464767984	3.89694130841934
AL445187.1	2.74862139284351	-4.44937005239726	4.77408500038325	4.5594499205023e-06	0.000142084127124116	3.89120449581986
AC009166.3	2.22141447646565	-4.64548931054032	4.7733232840347	4.57426859700807e-06	0.000142396574077736	3.88815176827591
AL161640.1	2.57427173533135	-7.01945781802161	4.77185446942835	4.6029751751125e-06	0.000143215186246812	3.88226617928096
AC138956.1	2.19592656358303	-3.82020365789703	4.764436571806	4.75063666427875e-06	0.000147303887165736	3.85256201542477
AL049697.1	1.47341088888032	-6.97307917083257	4.76425949488584	4.75421703239071e-06	0.000147303887165736	3.85185333026732
ATP5F1AP3	1.73139489512044	-3.75269541854839	4.76372683795836	4.76500272927239e-06	0.000147561134545321	3.84972167961759
MIR210HG	-1.14475763187993	-0.224816906142332	-4.75997088452294	4.84173185159334e-06	0.000149625376362266	3.83469544900164
PTPRN	-1.429597399444	-7.5369939113904	-4.75961596369975	4.84904395929874e-06	0.000149773459131625	3.83327597190598
GOLGA6L5P	1.48296960677797	-4.76329449593044	4.75584495726549	4.92739775663532e-06	0.000152114528043411	3.81819877384779
PRSS53	1.34952191830897	-4.07346598967597	4.75549285420042	4.93477598801501e-06	0.000152263204901229	3.81679143188311
AC090607.2	1.73819410539077	-2.5867294942363	4.75474848148084	4.95040935450547e-06	0.000152666308619718	3.81381644708943
RPL7L1P3	1.88970606879946	-3.38394944749984	4.75215634461188	5.00522465182084e-06	0.000153957290571303	3.80345920640165
SLC17A4	1.74182519852846	2.49707821809081	4.75075751135738	5.03504906404752e-06	0.000154634553348399	3.79787164085177
AC007731.1	1.56449970473788	-3.39299186663457	4.74974950092524	5.05664734700339e-06	0.00015509602088159	3.79384592060472
AC025048.4	-1.72578185775666	-3.46953380707057	-4.74971987417254	5.05728350370477e-06	0.00015509602088159	3.79372760856836
RANBP3L	2.10457340250223	-3.08423880441077	4.74938742227	5.06442734945682e-06	0.000155135940255758	3.79240002477335
UPB1	2.21729332574877	3.3128144493858	4.74716304312795	5.11247755349524e-06	0.000156044788685959	3.78351908577122
AURKB	-1.21479590620054	1.41680084156928	-4.74419784397467	5.17721734779963e-06	0.000157858643061923	3.77168498488665
LIPG	1.37136070319676	0.977500772996067	4.74233309457544	5.21833646454793e-06	0.000158786523849816	3.76424546763583
AP003471.1	1.95762098956777	-4.65522210882165	4.74158805088339	5.23485345735923e-06	0.000159207592840577	3.76127365745046
XYLB	1.02737177123071	2.32369700354076	4.74025409953765	5.26455252478395e-06	0.000159947118042094	3.75595365774917
CCDC85A	1.75015885724731	-6.09177959339574	4.73889698404476	5.29493464268692e-06	0.000160705863641959	3.75054236847818
RRS1-AS1	1.54258021209354	-5.535976911804	4.73781723829659	5.31922835891461e-06	0.000161360787996538	3.7462378357471
AC007114.2	1.78858746057339	-6.11121799292834	4.73745552317533	5.3273908565035e-06	0.000161402540244191	3.74479597215552
DLL3	-2.14169185010807	-7.14406688090231	-4.73739522833432	5.3287526538291e-06	0.000161402540244191	3.74455563334757
AC002094.5	-2.25760815050293	-6.33530749393893	-4.72634363704907	5.58413323313489e-06	0.000167939415812504	3.70054012363751
SLC6A12	1.66131726381178	2.01354655540013	4.72438788688087	5.63054349451609e-06	0.000169078478144825	3.69275852538235
AP006216.2	2.81286885880485	-1.31738303885863	4.72408806509613	5.6376912267865e-06	0.000169122199159133	3.69156578830412
SLC38A3	1.57185448043505	6.23092185198398	4.72005535819727	5.73468810923384e-06	0.000171483817423525	3.67552830712692
SH2D2A	-1.04089910208037	-0.58577838957378	-4.72002282097055	5.73547724087361e-06	0.000171483817423525	3.67539895109612
KLKB1	1.3777223562224	4.20973697088321	4.71981572614673	5.74050241473039e-06	0.000171483817423525	3.67457563325356
RNA5SP163	3.29561758164053	-2.99690364732923	4.71959694364359	5.74581581846862e-06	0.000171483817423525	3.67370587833658
AC092042.4	1.81416385799038	-8.43109923450631	4.71950057975456	5.74815764396084e-06	0.000171483817423525	3.67332279939332
AC018462.1	1.35014937787678	-5.28339997222587	4.71886278347513	5.7636806042205e-06	0.000171797445200341	3.67078748487233
GPLD1	1.88374737057967	1.4064313528785	4.71860423967791	5.76998470081704e-06	0.000171876130734564	3.66975981279081
AL096855.1	-2.85065949971578	-7.42002404568754	-4.71798079176676	5.78521373899864e-06	0.000172243435304345	3.66728186787097
RN7SKP16	2.64963920796743	-4.11571934883179	4.71709788184021	5.80684723895826e-06	0.000172800956870091	3.66377306959505
AC093720.1	2.82354278794564	-2.63201818646967	4.71555665086889	5.84479895509293e-06	0.000173756311908108	3.65764914147289
GRAMD1C	1.17806284202766	-0.262875383860592	4.71346395036542	5.89671455049703e-06	0.000175126427263676	3.64933629079403
AL355987.4	-1.35716071537013	-3.70491632677359	-4.71346129914132	5.89678060401191e-06	0.000175126427263676	3.64932576098663
ACSM2B	2.17376060744451	3.68547698553975	4.71152880993255	5.94511821508515e-06	0.000176473796287645	3.64165166200789
DSG1	2.56543589845566	-1.68911810092643	4.70994023918847	5.98514021272663e-06	0.00017748449472141	3.63534497937813
SRRM3	-1.84794270378676	-2.68463757561089	-4.70890781360015	6.01129045752143e-06	0.000177993501753426	3.6312470275019
AL031658.1	1.32665457847712	-6.55369574840704	4.70808216979184	6.03228264621632e-06	0.000178348487968506	3.62797030546301
ADH1C	2.51704617364296	5.91932918723977	4.70787993927702	6.03743520692137e-06	0.000178359609282968	3.62716777840146
SLC6A8	-1.74954337488991	1.24428661596116	-4.70783183568876	6.0386614481184e-06	0.000178359609282968	3.62697688882218
FAM169A	1.56678881808313	-1.70820984492016	4.70718771159749	6.05510448295444e-06	0.000178756430257592	3.62442094401494
GAD1	-2.1917881566895	-5.63356728481639	-4.70500010667694	6.11127307066859e-06	0.000180146143239396	3.61574218869987
PLAUR	-1.05239764378165	0.200060331286191	-4.70367247853043	6.14560643823371e-06	0.000181068395540364	3.61047657459814
LINC00339	1.03747431796272	-3.31938953975721	4.70272780823388	6.17014979046363e-06	0.000181521530494001	3.60673048786125
HNF4A	1.26187251359722	4.88996435177379	4.69948921018829	6.25501313235082e-06	0.000183745262192888	3.5938919240762
GIPR	-1.59375821278334	-3.56421937380824	-4.69868422870581	6.27628119298773e-06	0.000184006197560771	3.59070177017701
SH2D3A	-1.09530299929266	-0.997523357171523	-4.69378538666229	6.40722733299619e-06	0.00018719581775333	3.57129601843725
SLC27A2	1.60412917064915	4.64069647135417	4.69367247905465	6.41027629071005e-06	0.00018719581775333	3.57084892912002
AP001020.2	1.65703431429287	-7.31612966824647	4.69235668033415	6.44591175147539e-06	0.000188016643194629	3.5656392232057
CYP2A6	3.44805141253568	4.41690584380666	4.69178995031883	6.46131932735545e-06	0.000188223933169977	3.5633956638152
PABPC4-AS1	1.85217366061553	-5.72226846818094	4.69100788586024	6.48263965857469e-06	0.000188660052394769	3.56029996152252
AC067852.3	1.46471618794719	-3.66605496893753	4.69042447306207	6.49858871947369e-06	0.00018903163574751	3.55799083722765
NTN3	1.85991191034083	-4.06603884020799	4.68926967512594	6.53027000647863e-06	0.00018967466064272	3.55342080039614
EFNA3	-1.1571837841952	-0.245974557361808	-4.68541715949212	6.63704577443076e-06	0.000192306055210676	3.53818055681006
RPS23P6	-2.58104500578616	-6.21924050589014	-4.68480554098083	6.65415185779552e-06	0.000192707739986947	3.5357618688897
PSME2P6	-2.52279862364484	-5.48720535966096	-4.68455497115237	6.6611722371312e-06	0.000192817088424742	3.53477103846049
AC010872.1	1.87598115616327	-8.31554670422592	4.68370917016368	6.68492253103187e-06	0.000193286048752162	3.53142676098107
CLCNKB	-1.94551874286637	-7.13988467321099	-4.68036614286579	6.77959951982757e-06	0.000195257055556174	3.51821274802836
MLIP-AS1	2.18822874375188	-6.47371966279015	4.67971898693621	6.79807664659347e-06	0.00019544717023566	3.51565551120038
CST6	-2.54436834784765	-5.62253588085327	-4.67802869748097	6.84656653545657e-06	0.000196555994928781	3.50897752895092
AL355388.1	-1.61023484200038	-4.19905321843186	-4.67358384770467	6.9756787811167e-06	0.000199928541181705	3.49142511700865
IL2RG	-1.20725495415476	0.361108849558175	-4.67352177693188	6.97749834941789e-06	0.000199928541181705	3.49118008854188
AL132989.1	1.27332883015121	-1.01281895203444	4.67218729818262	7.01672898117349e-06	0.000200943053370346	3.48591271106771
LINC01620	2.32008669232945	-4.74915414985029	4.67208763239314	7.01966747096165e-06	0.000200943053370346	3.48551935938168
RPL17P11	2.82671035533803	-3.98043098378839	4.67155580166163	7.03536779188087e-06	0.000201295523239338	3.48342048112446
PP2D1	1.15712369772554	-4.32186157324269	4.66979334358624	7.08764085149293e-06	0.000202563214160845	3.47646614002792
CCNI2	-1.56080158686656	-4.84321302702515	-4.66971745792993	7.08989996894605e-06	0.000202563214160845	3.47616675128293
CYP4A11	2.33764721751824	4.77965786589561	4.66285644451764	7.2970548139517e-06	0.000207917407224728	3.4491127149482
AC027796.1	2.38712185786093	-5.71819366012761	4.66281597503409	7.29829389790471e-06	0.000207917407224728	3.44895322238438
HNRNPA1P49	1.94335693064141	-4.63058356882157	4.66259102477234	7.30518507385014e-06	0.000208014007371199	3.44806669860686
SLC25A42	1.03887957479312	3.69850637626104	4.66231430903183	7.31367067282985e-06	0.000208155894192653	3.44697621047718
CYP51A1	1.51061154195273	-0.457622589947466	4.66018812462158	7.37918959374092e-06	0.00020971932089299	3.43859884463164
SLCO1A2	1.58118705046566	-1.99796233648088	4.65925218733645	7.40821025587246e-06	0.000210162268354666	3.43491203564111
TXNDC5	1.38336364330957	-4.42149422279574	4.65910964183156	7.41263984212128e-06	0.000210167436974113	3.43435057250914
EIF1AXP1	1.20707283951919	-1.57353794526106	4.65781260795351	7.45306283506842e-06	0.000211132124254772	3.42924233899728
TSFM	1.07356146026547	-4.108902431218	4.65718190577776	7.47279603735163e-06	0.000211368800624319	3.42675875380665
ITIH3	1.70328348073908	7.09494838159254	4.6553419294342	7.53065361162163e-06	0.00021290397344331	3.41951466064574
CPP	2.03116438031082	-1.57015185905882	4.65515741132907	7.53647956496082e-06	0.000212967366194449	3.41878831592611
COL9A2	-1.32314952982488	-1.00548919299726	-4.65383202754192	7.57845529622309e-06	0.000213950053628812	3.41357162958793
SARDH	1.26507023062993	3.61485578687842	4.65012494134782	7.69706443321927e-06	0.000216886414448991	3.39898628877543
CDCA3	-1.06616509284322	0.211409724760002	-4.6474170941804	7.7848344911005e-06	0.000218530637365437	3.38833769671229
AL078582.2	2.18843249140232	-7.67126718390746	4.64394255035544	7.8988733595255e-06	0.000221522580054989	3.37468062590113
AC007405.2	-1.74967663579996	-8.40003040656985	-4.64319451062562	7.9236353025254e-06	0.000222042599411917	3.37174133848066
TEAD4	-1.04868438421396	0.996734366895502	-4.64315671028957	7.92488857510349e-06	0.000222042599411917	3.37159281793286
AGMAT	1.12699218462806	4.11488968584289	4.64220205444077	7.95660383719819e-06	0.000222721194645868	3.36784218784355
RPL17P22	-1.8074992938512	-3.87750105941033	-4.63783468222304	8.10326603054697e-06	0.000226399995485338	3.35069085300379
ST3GAL1P1	1.85064251421478	-6.79276835224018	4.63403656298928	8.23293277151309e-06	0.000229698824325215	3.33578453708237
ITIH2	1.53044456256987	8.54979957909642	4.63195836552472	8.30472810634403e-06	0.000231138188531466	3.32763205838904
THBS4-AS1	1.12485747630501	-3.40046499610276	4.63186178638191	8.30807928632073e-06	0.000231138188531466	3.32725325613297
UGT2B17	3.52291533951681	-0.85280288025242	4.63096336946288	8.3393159447459e-06	0.000231579686284306	3.32372976303999
AC104619.1	-1.87036785137297	-4.03072793662779	-4.63005606924738	8.37097660891132e-06	0.000232350316178315	3.32017193192546
AL035461.2	-1.35442326979206	-0.866469763410719	-4.62817645518812	8.43693654084084e-06	0.000234071815038538	3.3128029324938
HNRNPA1P59	1.76602432670294	-3.98339347130868	4.62780125042184	8.45016331856366e-06	0.000234329377289913	3.31133220668096
MELTF-AS1	-1.30807208289637	-1.47262871344273	-4.62766396006297	8.45500810453483e-06	0.000234354368763149	3.31079407814446
AC087761.1	2.32958859526099	-6.90707451452847	4.62654343873581	8.49465020346388e-06	0.00023512416285107	3.30640247150525
ZNF20	-1.00727061573452	-5.30037771640151	-4.62506111969857	8.54736805732597e-06	0.000236363164980321	3.30059406972525
AC053513.2	2.15494556623852	-4.6835185799132	4.62466032277495	8.56167637435878e-06	0.000236648717162335	3.29902379585364
FOXE3	-1.84626750280622	-7.1769996938196	-4.62379064412997	8.59280323661902e-06	0.000237398660131362	3.29561683863289
NAT8L	-1.99963063049489	-4.14625921613791	-4.62037333957152	8.7161748874942e-06	0.000240187400991213	3.28223407281373
GOT2P3	2.23569096994234	-5.48867539876075	4.61841885384599	8.78750315835486e-06	0.000241654303651807	3.27458318201984
AC091185.1	2.12646942138382	-4.1477076016649	4.61728848333909	8.82901263884929e-06	0.000242683503278861	3.27015938367361
AC131212.2	1.69255950550938	-3.76775351835306	4.61663715014459	8.85301684918551e-06	0.000243230805500022	3.2676106934815
DMKN	-2.79402836675715	-2.39830484377825	-4.61622853399541	8.86810814078371e-06	0.000243509432545051	3.26601189671747
LPAL2	1.32476682506034	-0.850178600563118	4.61105503788669	9.06134137382596e-06	0.000247864287711718	3.24577836916836
GOT2P2	2.33512104931979	-4.3846597556582	4.61089073310532	9.06754440717644e-06	0.000247864287711718	3.24513604301919
AC004494.1	1.52685505839511	-6.57709280212103	4.6103910422161	9.08643455762158e-06	0.000248266458140587	3.24318267457331
AC026803.3	1.73538641208165	1.83835665565382	4.61019445448488	9.09387670921785e-06	0.000248355611764104	3.24241422499061
HSD17B13	3.2055108301454	1.91996374795334	4.60704118968464	9.2140563327057e-06	0.000251176020955826	3.23009154950063
SYNGR3	-1.77914775536974	-3.73332573783935	-4.60519325144636	9.28519770536597e-06	0.000252767496123126	3.22287281430859
KMO	1.49132948934296	0.303379789922985	4.60078377473107	9.45710204359229e-06	0.000257018252487449	3.20565624396953
JAM3	1.19043328712504	-1.51984006461821	4.60074453898105	9.45864536641681e-06	0.000257018252487449	3.20550310376465
AL354733.2	1.22135710074595	-8.42465403630842	4.59907701850161	9.52446192454661e-06	0.00025855532705788	3.19899551704873
AC093227.1	1.29740315957957	-3.50677563842399	4.59744681807824	9.58923286316532e-06	0.000259972327262466	3.19263522944624
AC073850.1	2.88316287610802	-4.6660984445928	4.59371733317278	9.7390158910897e-06	0.000263072953345358	3.17809066420204
ASF1B	-1.04874167881659	1.96421881974745	-4.59049334840883	9.87031545976875e-06	0.00026605143717531	3.16552440306664
MFAP3L	1.57747814304606	0.0274093294451116	4.59046043367596	9.87166471421339e-06	0.00026605143717531	3.16539614299134
GRIP1	-1.07078939004129	-4.0427691728035	-4.58753576326202	9.99226759114599e-06	0.000268814163032609	3.15400213907712
RBP4	1.40956193885205	10.7746681695052	4.58617389968003	1.00489101907671e-05	0.000270144731223245	3.14869835881869
AC005077.4	1.7661257895842	-0.846699752599115	4.58612814324708	1.0050818663816e-05	0.000270144731223245	3.14852018019091
AC020978.4	2.11913159625227	-0.244889896286062	4.58309464352288	1.01781277134096e-05	0.000272826159505997	3.13671041305459
CDC20	-1.36121485803388	2.69017849786	-4.58202786005515	1.022326708088e-05	0.000273542590191561	3.13255865225169
UBXN10	1.90619715925662	-0.362634067546504	4.58160829888173	1.02410730919632e-05	0.000273772492413898	3.13092597597851
RPL7AP2	2.08823981732328	-7.0188051333983	4.58041844550138	1.02917330009078e-05	0.000274884516714434	3.12629638396429
FZD2	-1.24444411389896	-1.95452161321339	-4.58041401666709	1.02919220167536e-05	0.000274884516714434	3.12627915347952
APOC4-APOC2	1.90154402491107	-1.14036749374939	4.57375403502733	1.05799839447119e-05	0.000281692072527954	3.10038206408727
NBL1	-1.10791182167899	1.40527990012419	-4.5705424464401	1.07216600048723e-05	0.000285208634337307	3.08790373350397
CYP4A22	2.32486451611242	2.77314717041038	4.56747042318366	1.08588916993238e-05	0.000288342876235798	3.07597365024976
PON1	2.02866597865802	5.33083054521562	4.56227121362505	1.10950192108458e-05	0.000293956177727566	3.05579605193616
FETUB	2.44647294678457	2.96450478249788	4.56060739558742	1.11716243203414e-05	0.000295853885242839	3.04934248702156
HRG	2.53863013013415	6.57418186864254	4.56030363825492	1.11856648330088e-05	0.000296093765715464	3.04816446814196
HNRNPCP7	1.30825169729167	-2.035564433087	4.55637265079164	1.13689092899444e-05	0.000300542781304949	3.03292464647036
SYCE1L	-1.33487280559963	-1.88645870360954	-4.55503356736109	1.1431990060922e-05	0.000302075977479063	3.02773542185863
AL031846.2	1.06709477075697	-3.56456107987609	4.55317880875858	1.15199210911264e-05	0.000303951807799555	3.02054969022149
AKR1D1	2.61551627274265	2.32672358741652	4.5531048840696	1.15234392274959e-05	0.000303951807799555	3.02026333447276
VGF	-2.00762176969794	-4.87872164744058	-4.55258075454371	1.15484127295075e-05	0.000304205462445231	3.01823315616681
AC012464.1	2.01320860443172	-4.30112062845966	4.55029381055388	1.16579924564626e-05	0.000306714943166357	3.00937684059285
AC123595.2	2.18222840255965	-5.19373830346061	4.55026950132364	1.16591626131691e-05	0.000306714943166357	3.00928271924171
AL603756.1	1.64615015874658	-4.7538823990156	4.55000836459132	1.1671739922145e-05	0.00030690995059881	3.00827166384127
AC010735.1	2.31506755766593	-6.1193459745861	4.5494057794575	1.17008126238412e-05	0.000307079776867009	3.00593876844666
AL445309.1	1.38436928933351	-4.16152367639788	4.54438215243076	1.19459201762569e-05	0.000312371222147717	2.98649869891046
SLC1A5	-1.24202820063108	2.25942682583891	-4.54212823461029	1.20574939367739e-05	0.000314824557197128	2.9777817568755
SHMT1P1	1.80887513590801	-7.76951335800559	4.54118982140648	1.2104243226651e-05	0.000315639421870614	2.97415341239666
BIRC5	-1.2268428503607	2.19072739756027	-4.53978711575447	1.21744485345129e-05	0.000317042486003723	2.96873091931348
CASQ2	1.51078132855538	-1.93489272582674	4.53890688099066	1.22187046366223e-05	0.000318042885443571	2.96532878827238
SPDYE18	1.12467227420371	-2.77996128411363	4.53881034683385	1.22235675762384e-05	0.000318042885443571	2.96495571055037
ERRFI1	1.00004593227114	5.2720694325707	4.53822283236164	1.22532040933152e-05	0.000318535065465197	2.96268525546868
AL360181.1	1.9655349356026	0.190151354931991	4.53773115683278	1.22780593873572e-05	0.000319041641981843	2.96078533628804
AL359893.1	1.87124319019822	-0.285700581515113	4.53402326687743	1.24670742131607e-05	0.000322964611711204	2.94646226507552
AC046143.2	-1.72895477745241	-1.07136822917843	-4.53370490023348	1.24834336032589e-05	0.000323233691933272	2.94523285818929
CCDC158	1.20030699566111	-2.71840094831401	4.53255166358733	1.25428666345598e-05	0.000324475657636294	2.94078004099086
LINC02028	1.58550634358276	-3.17641556561881	4.53246693644023	1.25472438663941e-05	0.000324475657636294	2.94045292968393
SPIB	-2.05367985414711	-3.88423474713123	-4.52818601981272	1.27703357332568e-05	0.000329241970334166	2.92393116643169
MIR378B	3.42237583359709	-2.21368438746757	4.52750173747011	1.28063486119655e-05	0.000329884212814597	2.92129130928708
B4GALNT4	-2.78798186787253	-3.84677493856087	-4.52649216878836	1.28596598012213e-05	0.000330970551324027	2.91739708123063
CCND2P1	2.82188442725381	0.744177735676518	4.52602913830388	1.28841820820221e-05	0.00033141162103126	2.91561123819658
LRRK2	1.10822471622813	-1.63008945952769	4.52595805133979	1.28879508675054e-05	0.00033141162103126	2.91533707770456
AC005104.1	1.81846482896209	-2.16045272517365	4.5255631217503	1.29089080406395e-05	0.000331511212329538	2.91381401362282
AL109933.4	3.0141464733071	-2.4709765417312	4.52546466875105	1.2914137623351e-05	0.000331511212329538	2.91343434029585
GALNT15	1.30044605776326	-1.55096414459233	4.5241423544966	1.29845740434512e-05	0.000333175423868814	2.9083355658552
H2BC1	2.27549981311627	-7.33454168092493	4.52280418747785	1.30562320352841e-05	0.000334580724950768	2.90317677703066
MAP2K4P1	1.50770765036907	-5.83642639079318	4.52183978649254	1.31081114086176e-05	0.000335187494268466	2.89945959395995
AC106845.1	1.12267921808443	-4.3297887650964	4.52057709855063	1.31763375689506e-05	0.000336643043843611	2.89459357450262
OMP	2.20209871326094	-3.44617473260243	4.52057663031403	1.31763629323412e-05	0.000336643043843611	2.89459177024464
SKA1	-1.29606718761193	0.454266222969023	-4.51807787824855	1.33123877455593e-05	0.000339072811754003	2.88496527302767
RBMS2P1	1.82745113859715	-5.69593085716068	4.51799155981203	1.33171107852297e-05	0.000339072811754003	2.8846327991898
AP001189.1	1.90801117210002	-4.24271939074155	4.51623748742393	1.34134382121907e-05	0.000341282733823486	2.87787762649387
SLC28A1	2.22187163629158	1.98069078626929	4.51620204622785	1.34153914249695e-05	0.000341282733823486	2.87774115745716
RNA5SP37	2.91443979997128	-4.60891852814883	4.51277757143057	1.36054180205541e-05	0.000345673012700926	2.86455866622733
RNFT2	-1.15153430362942	-2.42787830704068	-4.50972550380857	1.37769647373616e-05	0.000349433923793082	2.852815947443
ARID3C	1.7166208773424	0.0495901500728223	4.50840085252926	1.38520663344515e-05	0.000351188884836797	2.84772121754192
SLC47A1	1.34454579482553	3.31580686427724	4.50580835156929	1.4000192977896e-05	0.000354527624481532	2.83775340699983
TFAP2A-AS2	-1.81783597257214	-4.48456525213936	-4.50578290039287	1.4001654713483e-05	0.000354527624481532	2.83765557162145
ACMSD	1.76883186433105	3.19835982335461	4.50488813565692	1.40531372909982e-05	0.000355254300121698	2.8342163172193
PRAL	1.55431920011626	-6.69170281378842	4.50486855592169	1.4054265899105e-05	0.000355254300121698	2.83414106317658
SLC30A10	1.36559329717049	3.1323806903999	4.50467050684803	1.40656866864552e-05	0.000355391820882641	2.83337988186238
RNASEH2A	-1.61665505547171	-7.23827233298367	-4.50146178735803	1.42519736959862e-05	0.000359945618712866	2.8210509288864
LINC02870	-2.53970283293339	-6.5086159958791	-4.50004546706762	1.43349548488509e-05	0.000361580374279569	2.81561101861963
TLK2P2	1.53226800254715	-7.86105030904361	4.49904226074517	1.43940135537149e-05	0.000362762104943432	2.81175859025613
AC018665.1	1.53842025515985	-1.69331661053256	4.49795355223235	1.44583711541947e-05	0.000364075263805223	2.80757853917645
TROAP	-1.19889646323309	0.498018402978676	-4.4955974535286	1.45985999762477e-05	0.00036713965331717	2.79853494704289
AC100821.1	1.39326430104227	-4.92276027192327	4.495466065319	1.4606458329478e-05	0.000367168474468063	2.7980307324687
ASIC4-AS1	-1.26906498844988	-9.30469786822734	-4.4950752996217	1.46298542035513e-05	0.000367459148670516	2.79653119662017
AC019069.1	-1.78149056767294	-3.12357436265882	-4.49143976215653	1.48492590329398e-05	0.000372340471118359	2.78258468136223
CYP2C9	2.17370637225277	4.85152680794343	4.49127532856569	1.48592572064022e-05	0.000372434026994882	2.78195408383796
LPCAT3	1.00359781865394	1.39026655829817	4.48946568247426	1.49697199440082e-05	0.000374728537115659	2.77501527365656
MST1	1.24834559437859	4.4415087889419	4.48828980084078	1.5041920802167e-05	0.000375744526065733	2.77050764109661
MTCYBP23	1.73590091401652	-8.37178062207391	4.48738882834458	1.50974688228008e-05	0.000376815321181261	2.76705443623878
CERCAM	-1.23307129836051	-0.0842249280062626	-4.4868211669109	1.51325685508134e-05	0.000377359599833238	2.76487899283156
IL17B	-1.97562404865617	-5.7291169157422	-4.48537765869089	1.52221784119616e-05	0.00037881423638511	2.75934796470272
AC087163.1	1.81480257682315	-5.02340029936023	4.4845864770938	1.52715099944186e-05	0.000379723859597622	2.75631698533067
AC117503.2	2.21332424301889	-5.00220165204373	4.48441941307318	1.52819464183643e-05	0.000379824437391942	2.7556770213909
MED28P3	2.22716480011231	-4.97074896312184	4.48369900375615	1.53270288866033e-05	0.00038062655480325	2.7529175862677
UGT1A6	2.08107264586266	0.159553982002976	4.48284755009686	1.53804772496942e-05	0.000381634915038654	2.74965662446094
HDC	1.75958411238838	-3.341530139156	4.48233903782478	1.54124837526776e-05	0.000382269479119521	2.7477093035699
AC007666.1	1.48253306097376	-2.55018055688808	4.48022404334158	1.55462946035185e-05	0.000385427471590861	2.73961179323795
PAIP1P1	1.3281987846111	-3.01540071880588	4.47807445064364	1.56834412629721e-05	0.000388220286039829	2.73138471052527
AL354872.1	1.52980980122645	1.85050200173539	4.47804896519068	1.56850742386732e-05	0.000388220286039829	2.73128718817132
MYRIP	2.14254600189189	0.578380159105533	4.47711586859497	1.57449751766637e-05	0.000389382013630732	2.72771689322179
TLX1NB	2.061023018138	-5.52133084271264	4.47618445403111	1.58049879480663e-05	0.000390543569804567	2.72415358222471
NNAT	1.66349624316014	-3.18511981869023	4.47599684437842	1.58171026282071e-05	0.000390674546087473	2.72343591057689
AL590483.2	2.99045721794014	-6.32866268167859	4.47496386848912	1.58839663067922e-05	0.000392163051812937	2.71948481940091
ERICH3	1.62441225223428	-6.23137242753289	4.47280687365252	1.60244660679293e-05	0.000395139396273376	2.7112365734077
AC015908.1	2.00809842654911	-7.96806122708002	4.47180034359514	1.60904372673121e-05	0.000396437154015155	2.70738865577369
ARAP1-AS2	1.60872450636206	-5.61474355256907	4.46989925128728	1.62157555548378e-05	0.000399193747041153	2.70012261447993
AC010273.3	1.83878791612153	-0.92774679431621	4.46807655307831	1.63367888698058e-05	0.000401342022391876	2.69315834304095
AC010761.3	2.2637538798016	-4.17484642702904	4.46711806635779	1.64007843446549e-05	0.000402747690599093	2.68949694382816
CCL14	1.46017536362641	-2.86892865443204	4.46477364568187	1.65583342463033e-05	0.000405945597877502	2.68054375447482
FPGT-TNNI3K	1.22340836508173	-6.93530255171145	4.46392733057113	1.66155657510777e-05	0.000407012871347608	2.6773125864966
PKD1P6	1.19682738773881	-2.46015744041349	4.46365918242969	1.66337388158519e-05	0.000407122403875465	2.67628891143445
RUNDC3B	1.49754410933878	-0.329584784938901	4.46343763699787	1.6648767944116e-05	0.00040729867361012	2.67544317993668
AOX3P	2.0239975331262	-5.21230144278334	4.4633510085931	1.66546481712452e-05	0.00040729867361012	2.67511249156047
TMEM191C	-1.16006792347376	-4.64818540784437	-4.46299487650649	1.66788429962497e-05	0.000407387424060062	2.67375307117749
SORD2P	1.45302542253686	0.833571755221339	4.46090238582958	1.68216876079607e-05	0.000410370455450854	2.66576727853643
AP000692.1	2.05043222540048	-4.01693606162797	4.46073327947644	1.68332830433634e-05	0.000410484822083692	2.6651220212006
KL	1.21469631696086	-3.03447802228891	4.45651537664527	1.71250037410904e-05	0.000416914214388276	2.64903367321769
AC099508.2	3.02628386099361	-3.8652469703313	4.45447204944654	1.72680704758571e-05	0.000419623437959698	2.64124386272458
HNRNPA1P9	1.98710466050689	-7.03581054933552	4.45442195222493	1.72715925294802e-05	0.000419623437959698	2.6410529094856
AC027796.2	2.32140118061094	-3.92694610600054	4.4515670321647	1.74734532106646e-05	0.000423488949408713	2.63017357340437
SHLD2P2	1.41265679085252	-8.00902445657919	4.44808653770888	1.77226208100036e-05	0.000428828251985377	2.61691733433511
GHR	1.42890326679696	2.08928088870801	4.44783888928628	1.77404797014228e-05	0.000428926287911408	2.61597440306005
AL137782.1	1.43515716277973	-6.69365468290078	4.44769721020775	1.77507045241003e-05	0.000428983781111716	2.61543497180782
ATXN1-AS1	1.10077802638927	-0.47699417631075	4.44592344168478	1.78791967515005e-05	0.00043173792171939	2.60868257484841
GNAT1	1.74611770924551	-3.56298939237433	4.44569286442221	1.78959654716562e-05	0.000431967319286806	2.60780495810261
RNA5SP311	3.07823723910723	-5.01650435521609	4.44488790838169	1.7954624678606e-05	0.000432601545537735	2.60474142154941
RGS9BP	-1.66399335551636	-5.94371049937607	-4.44483292036817	1.79586385454691e-05	0.000432601545537735	2.60453216080245
AL604028.2	1.70603677070408	-3.55343802486302	4.44427075518196	1.79997235748444e-05	0.000433240005217609	2.60239291188988
SCN4B	1.08259358192068	-1.2907306752813	4.44142795561078	1.82088755695004e-05	0.000437565244022928	2.59157807040082
AL391117.1	1.80649022719422	-3.58566625353739	4.44100542869134	1.82401610367885e-05	0.000438139874669859	2.58997109271845
AL357522.1	-1.3029240270417	-8.64874156433694	-4.44036614678608	1.82875942781804e-05	0.00043910176370482	2.58753995624824
AC026403.1	-1.00217829010777	2.59667603574517	-4.43921434269293	1.8373355448715e-05	0.000440271529939833	2.58316039581138
AC090469.1	-1.86044243883689	-5.92898281894045	-4.43846486350775	1.84293681167094e-05	0.00044125788036732	2.58031106785116
SLC35E1P1	2.03666381361131	-6.81461683273604	4.43687665191357	1.85486077588892e-05	0.000443576705548293	2.57427427461039
AC106793.1	1.50050085063393	-5.28785629097508	4.43499579429063	1.8690779605034e-05	0.000446617193240192	2.56712720897615
AC245060.2	2.23237748696999	-4.23563955582987	4.4343580130686	1.8739226536112e-05	0.000447594861479713	2.56470421695247
CDKN1C	-1.29593290104447	0.687335201450261	-4.4335469878825	1.8801008031548e-05	0.000448890118236563	2.56162342841288
PLGLB2	1.57628725709632	-2.92199022241608	4.43313924593251	1.88321426449099e-05	0.000449452908015688	2.56007472378734
HCST	-1.12158967907593	-0.464385937747839	-4.43187861529044	1.89287169906926e-05	0.000451395210516008	2.5552872067469
CYP27A1	1.0543219980175	6.75492741837961	4.43160003396996	1.89501227781563e-05	0.000451724406874245	2.5542293705432
AC138392.1	1.762911467666	-2.49664411000067	4.42959086591349	1.9105196028729e-05	0.000455055905570852	2.54660156920899
TTC3P1	1.42203028219399	-2.5307543750421	4.42927803045498	1.91294512136814e-05	0.000455238478534526	2.54541412154429
GSTA12P	2.76117066985896	-4.08045298122706	4.42922899577381	1.91332557240806e-05	0.000455238478534526	2.54522800341765
AC135279.2	2.09606903759017	-4.71363385996783	4.42914018461928	1.91401482722985e-05	0.000455238478534526	2.54489091191229
AC114812.1	2.26464871264363	-6.88188706105913	4.42909696866599	1.91435030854289e-05	0.000455238478534526	2.54472688331233
CIB2	-1.18926658383491	-0.599919988008514	-4.42829810423517	1.92056202223135e-05	0.000456350417013765	2.54169496238876
SLC22A7	2.5420145490884	4.3076436906127	4.42819013220685	1.92140306527982e-05	0.000456367785613046	2.54128520859315
LINC01344	1.94272886413227	-4.74338633605106	4.42733274295136	1.92809425785981e-05	0.000457408612622096	2.53803168049655
AC080128.1	2.01027175974828	-1.50395879365543	4.4264719019898	1.93483495470125e-05	0.000458641551069131	2.5347655255684
MLXIPL	1.1553596866958	5.32618514099301	4.42569632975537	1.94092738990973e-05	0.000459544698436464	2.53182329699357
PITX1	-3.03974597060986	-1.98969190069507	-4.42207696683352	1.96960399725411e-05	0.00046558336016237	2.51809787034541
TMEM191B	-1.91076807767838	-5.28153354498346	-4.42173355829202	1.97234594794614e-05	0.000466040630188478	2.51679602301177
AC100791.3	-1.49284619611904	-9.05238091270949	-4.42124916876419	1.9762198113011e-05	0.000466405141883203	2.51495985060357
PRG4	2.20925098348229	3.17617529808687	4.41799926715246	2.00240067928459e-05	0.000471273921456812	2.50264434101818
AL358176.1	2.18812020457311	-7.93005975534455	4.41759306252183	2.00569639965931e-05	0.00047186270761106	2.50110550165759
SCAT2	-1.13154458515498	-1.64468327550559	-4.41727371408152	2.00829108224355e-05	0.000472286165985307	2.49989577664622
AL359091.4	-2.48663474326646	-4.84377382485896	-4.41656713759863	2.01404345206355e-05	0.00047344076459531	2.49721942309956
KLHDC7B	-1.17948873470148	-1.82065089483112	-4.41525455781901	2.02477153010117e-05	0.000475221554973628	2.49224851105698
AC006511.5	1.40708408232202	-8.38910984816775	4.41495298075803	2.02724416223427e-05	0.000475614049858254	2.49110655458608
OR5AK4P	1.84153644138824	-8.28233329383122	4.4136091164979	2.03829788957397e-05	0.000478018660945984	2.48601856328621
CYP2B6	2.13465147957644	2.8947718492122	4.41324100924322	2.04133580048789e-05	0.000478542258838633	2.48462507735486
AC108053.1	1.21228910629838	-4.26340873544625	4.41176352853481	2.05357304179365e-05	0.000480841943083812	2.47903288160054
SEC14L3	2.47968687186703	-3.94596271720284	4.40948566663276	2.07257788985175e-05	0.000484718954192128	2.47041401448438
RIPPLY1	2.20768752152245	-1.72820437220216	4.40914723176149	2.07541595152892e-05	0.000485191753546456	2.46913374357519
AC090946.1	1.959839166621	-4.71959029427134	4.40744549931758	2.08974319177432e-05	0.000488157109503038	2.46269734190698
AC084855.2	1.8817469447119	-6.93287496770214	4.40651376725762	2.09762791474648e-05	0.000489034534518782	2.45917406997628
GTF2IP5	1.9629083367037	-4.7082135249661	4.40541973242303	2.10692266229645e-05	0.000490819651322193	2.45503777188549
LINC02198	1.93019804608007	-2.56463201220198	4.40509181263904	2.10971632897861e-05	0.000491277869444403	2.45379813061312
SERPIND1	1.7030590576054	7.74629784921047	4.40492276917645	2.11115786323505e-05	0.000491374722048595	2.45315911934553
AC099329.1	1.82532776059209	-6.7583838267164	4.40484914976242	2.1117859560673e-05	0.000491374722048595	2.45288083192848
ATP5MC1P4	-1.69651185330609	-2.20217436114691	-4.40374588816491	2.1212201320551e-05	0.000493376707583711	2.44871082827607
AC127502.1	1.26804151607447	-3.43076069953706	4.40074179334719	2.14711467935971e-05	0.000498618929465844	2.43736018570509
AC004980.3	-2.40872145764319	-6.23131175339423	-4.39892054754388	2.16296118301623e-05	0.000501710750285345	2.43048162297813
PPIAP41	2.17256223821667	-6.6032103877607	4.39779654466219	2.17279713045375e-05	0.000503599122743661	2.42623749923111
PROZ	1.87846274148439	2.44287136666994	4.39757670668273	2.17472591869457e-05	0.000503849657583868	2.42540750743187
PLGLA	2.58147312589074	-1.37122977929447	4.3963335355009	2.1856641442497e-05	0.000505792301792551	2.42071453430303
CA5A	2.51274325678047	1.33304519743587	4.39579747895084	2.19039703408139e-05	0.000506493091612275	2.41869122574194
IGSF10	1.56367724830701	-6.19988533292953	4.39557337056687	2.19237862819043e-05	0.000506754121888263	2.41784539868588
AL590326.1	-1.47583511159375	-1.0808133968462	-4.39532229201262	2.1946007446465e-05	0.000506873449094861	2.41689781940446
AC093864.1	2.01135694696785	-6.84590567618635	4.39500046996072	2.19745213026112e-05	0.000507137816485544	2.41568331079584
AC024896.1	1.32229763882786	-3.37999342466464	4.39364372814769	2.20951227966678e-05	0.000509525363770887	2.41056389908646
HSPG2	1.12452203666759	1.87756960708048	4.39347741869762	2.21099498737668e-05	0.000509669507815492	2.40993644269093
AL033397.1	2.50620097320167	-1.9226827994964	4.39181459427035	2.22587238878837e-05	0.000512304099335889	2.40366387335328
USH2A	1.7673259771348	-2.48183766793825	4.38896441836677	2.2515974059139e-05	0.000517023489340206	2.39291645922389
AC020658.4	-2.24746483777672	-6.57086761902746	-4.38700597728022	2.26943937369834e-05	0.000519915087358409	2.3855346127485
LAPTM4A-DT	-2.18959712665621	-5.91275515291732	-4.38643844447498	2.27463512977124e-05	0.000520904592897555	2.38339590228063
DLG2	1.23038404073836	-4.28763473549917	4.38493582764947	2.28844688641921e-05	0.000523663970424469	2.3777343876636
AC233280.1	-1.38694281046767	-4.22744908591639	-4.38385065846696	2.29847168067428e-05	0.000525351063720885	2.3736466219585
OPA1-AS1	2.10828923686411	-7.38286165419642	4.37991872579879	2.3351499057703e-05	0.000532505577322378	2.35884161335392
LINC00319	1.56521820346556	-8.0070915037525	4.37774969791764	2.35562351521206e-05	0.000536085045788587	2.35067877134348
ATP1A3	-1.43564777142198	-7.6262538788638	-4.37742569561224	2.35869657925066e-05	0.000536229003883432	2.34945969249172
AC108463.3	1.98702950540952	-5.76399688582133	4.37718449824515	2.36098676683113e-05	0.0005365267554933	2.34855221623927
C5orf46	-1.77598629078548	-2.33234210232221	-4.37709764611206	2.36181195815113e-05	0.0005365267554933	2.34822545464144
AC118553.2	1.21745123539517	-7.61599665118604	4.37639500459096	2.36849803757954e-05	0.000537615708618463	2.34558210260559
RORC	1.58240642929366	3.34493953688401	4.37454523628117	2.38618691885146e-05	0.00054082353175662	2.33862475520914
LINC02718	1.82486595676732	-6.18148888040966	4.3737486991569	2.39384308374105e-05	0.000541996538895667	2.33562949882031
AC022382.2	1.60457492624631	-4.89884859887004	4.3723887430069	2.40696936163312e-05	0.00054408127901777	2.33051653541047
CAPG	-1.12295724353672	3.22515455891183	-4.3714646419995	2.41592824245817e-05	0.000545691249200158	2.32704291591145
AC073389.3	-1.09925793758419	-2.64397967629297	-4.37133097296644	2.41722677539398e-05	0.000545777110871344	2.32654051057892
ALOX12P2	1.59637371233656	-2.51292598506045	4.37117251927374	2.41876694933265e-05	0.000545917445871597	2.32594496510915
AC079598.1	2.91558234820921	-5.95524763140622	4.37017315918816	2.42850252407951e-05	0.000547490969265832	2.32218926022773
AC242426.2	1.39442498194632	-6.28828099693002	4.36856332398971	2.44426452630386e-05	0.000549848595603209	2.31614067627901
SCN4A	1.34901485010243	-2.69129539633916	4.36800281645163	2.44977554745777e-05	0.000550824106919307	2.31403509070722
LINC01354	2.00993936670864	-4.87574274461306	4.36705450060009	2.45912679833969e-05	0.000552330540311221	2.3104731374373
AC008764.2	1.71906826997435	-0.279360116615755	4.36651565218258	2.46445561460656e-05	0.000552929205136359	2.30844943627452
SMIM15P2	2.80277810139347	-4.03605454626187	4.3661982319876	2.46759986335676e-05	0.000553157514446256	2.30725741941787
C6orf201	1.13987568537561	-4.49925104586629	4.36485729260225	2.48092534283252e-05	0.000555725406515296	2.30222246966113
ADORA2BP1	2.70408593606812	-1.416906970525	4.36465691579748	2.48292250468451e-05	0.000555963209065134	2.30147019584968
KIF2C	-1.19599655394614	0.896289247166529	-4.36423290195844	2.48715376218886e-05	0.000556700891245188	2.299878407837
AC004381.1	2.44411795444308	-5.82944810004648	4.36371099123898	2.49237145856394e-05	0.000557658729924996	2.29791926493393
MDK	-1.39926722602921	5.27866554243913	-4.3622414394307	2.50711960905402e-05	0.000560325675093091	2.29240382115932
CSPG4P13	1.31688972711319	-7.96480502806195	4.36170135041011	2.51256090141032e-05	0.000561330664241018	2.2903771379618
TRO	1.12882476969866	-0.220312492407355	4.36008155338025	2.52894822603801e-05	0.000564355261842887	2.28429998131196
AC006059.1	1.48080842078322	-4.44451296423738	4.35883180945083	2.54166194439894e-05	0.000566341748668151	2.27961234805456
GLS2	1.99919068752279	-3.72345764786341	4.35863259705236	2.54369421420475e-05	0.000566582144181206	2.27886522044909
AC010530.1	2.02218733245411	-4.64742439698962	4.35581141364999	2.57264285355699e-05	0.000571317065987785	2.26828738604907
HSPB1P2	-1.37779913152118	-2.1109536504881	-4.35396987721516	2.59170975130869e-05	0.000574049703283717	2.2613854450553
LINC02569	1.42950166308509	-3.27486536796123	4.35371779182773	2.5943303408181e-05	0.000574416055006695	2.26044081841338
RNU6-88P	2.64089096654883	-2.37612947383073	4.3528329874783	2.60354862846699e-05	0.00057624239979109	2.25712556160481
TNNI2	-1.26310893968175	-0.853876110757854	-4.35267463137408	2.60520177210405e-05	0.00057639361768737	2.2565322734894
SLC46A3	1.32019454020394	2.56870828527493	4.3502259044352	2.63089383999647e-05	0.000580780565488374	2.24736007436091
ST3GAL5-AS1	1.67579475605428	-4.76015521246204	4.3492652543787	2.64103936553199e-05	0.000582587403026985	2.24376282562476
AC111000.1	2.23279204040625	-6.0316898249617	4.34752132747366	2.65955335128185e-05	0.000585801619742871	2.23723404545272
HNRNPA1P22	1.96661447809335	-6.17932411395922	4.34710995131416	2.6639387801801e-05	0.000586550166319981	2.23569425374157
UGT2B7	1.82353959743997	5.32230769844703	4.34662929540982	2.66907156406355e-05	0.000587462651250388	2.2338952848944
IQCD	-1.12159439891787	-1.57139266138893	-4.34645799464721	2.67090313157757e-05	0.000587648131804	2.23325418726269
LINC01619	-1.2692718308653	-4.14813217386504	-4.34585203675635	2.67739180416585e-05	0.000588857745174551	2.23098652628656
EIF4EP1	2.0653078263089	-5.39893674320866	4.34531699090593	2.683133736296e-05	0.000589684129241354	2.22898443527283
DIO1	1.93270648406013	4.18522955355067	4.34510945625112	2.68536411301394e-05	0.000589810110380879	2.22820791009573
TFPI2-DT	-2.39621100471134	-7.32784241467717	-4.34450137793309	2.69190940147299e-05	0.0005909571481394	2.22593284523864
PRPH	-1.57711459224481	-8.39240260582359	-4.34356740022723	2.70199251013784e-05	0.000592951657680803	2.22243892641306
CYP2J2	1.19237355563769	3.93745260926761	4.34138674009761	2.7256761781263e-05	0.000597201233705986	2.21428349085815
ILK	1.17735310352852	-4.85955778055013	4.34023104620723	2.73830868133091e-05	0.000599371896889325	2.20996256848891
GTF2H2B	1.06704120605838	-3.92407713552117	4.34006330673959	2.74014685533797e-05	0.00059955341374142	2.20933549406008
LRRC2	1.49238883631129	0.0599060747393252	4.33815151886152	2.76118116097722e-05	0.000603489197695451	2.20218978662354
ITIH4-AS1	2.17412198427702	-3.67649773765341	4.3358188601878	2.78705630768276e-05	0.000608696784993249	2.19347419621986
AL139161.1	2.13114428967381	-7.44844083224328	4.33462241307637	2.80041822344172e-05	0.000611165823593356	2.18900524029694
FAM241B	-1.25512050786928	1.24696232670258	-4.33447001190587	2.80212465306344e-05	0.000611313736261385	2.18843605982345
GSTA2	2.69425748283034	4.35196260201837	4.33365840959593	2.8112289750504e-05	0.000612849979091417	2.18540518084391
CRB2	-1.5108469266157	-6.25246748660897	-4.3324980987728	2.82429439733942e-05	0.000615472472133076	2.18107281372556
AL358115.1	1.52469959079985	-5.08513965441442	4.332097375143	2.82882019858641e-05	0.000616149802946303	2.17957679532913
COL25A1	1.69029760483391	-5.88539777307958	4.33203934393632	2.82947618463066e-05	0.000616149802946303	2.17936015651875
LINC02880	1.30016918247026	-8.45878907789659	4.32958402808951	2.85736546295044e-05	0.000621312321137049	2.17019611378949
CHTF8P1	1.24681295114638	-8.87183288480842	4.32796594117733	2.87588908454793e-05	0.000624444418617468	2.1641590236816
AC100774.1	1.45888711152214	-8.26111385366953	4.32795864854832	2.875972830121e-05	0.000624444418617468	2.1641318186971
FGA	1.54115705406228	10.4673441935955	4.32779810993058	2.87781698375368e-05	0.00062461661758046	2.1635329418342
AC021491.4	1.42896483441868	-2.08855355066322	4.3274637453799	2.88166157490597e-05	0.000625222717823794	2.16228567456075
AKAP6	1.03340802419941	-2.67564811502777	4.32586063922718	2.90016307287158e-05	0.000628548471668634	2.15630667812441
HPX	1.64728252738804	8.16574460029879	4.32550119638898	2.90432705148054e-05	0.000629221449829873	2.15496631771907
AC069243.1	1.59656302448578	-8.33341224914184	4.3242562862347	2.91879320692755e-05	0.00063166469012412	2.15032470354254
FAT4	1.27626600984195	-2.39351987915985	4.32392269738037	2.9226813359872e-05	0.000632275878244307	2.14908109757728
AC113404.3	1.61808847141722	-2.18442834400727	4.32249156848922	2.93941833587857e-05	0.000635665259993652	2.14374672706774
LPA	2.09031530765932	0.308868409579396	4.32169572715415	2.94876547607272e-05	0.000637222857987541	2.14078089506079
TFAP2E	-1.14358845798151	-3.07670074151379	-4.3204309925166	2.96367853895568e-05	0.000639980103686479	2.13606850351445
UGT1A9	2.69211667375362	1.78454792268428	4.31996832653354	2.96915212632513e-05	0.000640812174414741	2.13434487356505
AC007792.1	2.39802439741965	-6.41601013467194	4.31992304060004	2.96968840482979e-05	0.000640812174414741	2.13417617145145
AC025162.2	-1.95397543479036	-5.35239551765349	-4.31933484000542	2.97666236830192e-05	0.000642083900403188	2.1319850894457
GJA3	-1.67003515016906	-7.0094760696511	-4.31885006303911	2.98242192159177e-05	0.000642859584818405	2.13017943580054
RPL7AP15	1.87115328566034	-4.85087154944757	4.31791463720885	2.99356583491536e-05	0.00064479389949806	2.12669567806557
LECT2	2.68172288149558	1.93676071648437	4.31545127110216	3.02310412104564e-05	0.000649978323449274	2.11752421680752
CYP2U1-AS1	1.23543249901903	-4.46991720681096	4.31507145890784	3.02768330037278e-05	0.00065072743396475	2.11611047370302
AVPR1A	2.38203417828195	-1.00456414855222	4.31486464316962	3.03017956127621e-05	0.00065102849164122	2.11534070031423
LINC01730	-1.87773089005837	-4.3565687118992	-4.31429151503093	3.03710753973599e-05	0.000652281133949731	2.11320764849883
AC006458.1	1.5224635492731	-8.80356270241388	4.31342688146471	3.04758804037868e-05	0.000654295572527399	2.10999008501236
AC027688.2	2.30397300570269	-4.29218645348424	4.31073991515309	3.08037983246813e-05	0.000660143282741016	2.09999417781175
HNF1A	1.21573222793006	1.35713683548745	4.30773495636278	3.11745387375013e-05	0.000667366467418404	2.08882086600626
TMEM51-AS1	-1.56752383282369	-5.89654869471052	-4.30709991435371	3.12534345626416e-05	0.000668814496130394	2.08646034848929
LINC01347	1.38310130976403	-5.77099249947948	4.3069049794474	3.12776911718866e-05	0.000669059035942637	2.08573580782817
AC103858.3	1.3403205905723	-5.79955455382405	4.30635912710101	3.13457102349794e-05	0.000670065295731697	2.08370709721174
ASGR1	1.29802722753872	6.32009156474807	4.30511725539119	3.15009905192517e-05	0.000672658772399414	2.07909229051693
AC087222.1	1.89396772878387	-3.82249659060012	4.30472659954312	3.15499896472604e-05	0.000673221269216426	2.07764081783163
MIR3646	2.41841629867883	-0.390530353142151	4.30425419417764	3.16093402332744e-05	0.00067412383299757	2.07588573973845
AC074250.1	2.53618523690453	-7.26092970143556	4.30394369130819	3.16484086102777e-05	0.00067412383299757	2.0747322403183
FMO2	1.47591138605429	-2.54104397314526	4.3039389443673	3.16490062440174e-05	0.00067412383299757	2.07471460620767
ITGA2B	-1.11191069896136	-4.87513069322271	-4.3026256379788	3.18147668237536e-05	0.000677169107462465	2.06983645219139
EP300-AS1	1.53294864924096	-0.69208080209751	4.301179143656	3.19983027952527e-05	0.00068034459399409	2.06446488693719
GNG8	-2.83260102600158	-4.93363812507689	-4.29980222626017	3.21739550186586e-05	0.00068334582733875	2.05935296517553
TRIM17	-1.8519773273696	-4.15036481051061	-4.29939657058259	3.22258805332355e-05	0.000683959786588782	2.0578471704357
ADAM1B	1.18494013926182	-3.50043805650411	4.29925673658583	3.22437984782852e-05	0.000684095755861854	2.05732813125178
LKAAEAR1	-2.37989060164114	-6.1929210795141	-4.29900413111398	3.22761909073687e-05	0.000684108240726299	2.05639053657632
AC004687.1	-1.36493599420293	-1.90563640717046	-4.29896527820507	3.22811759157313e-05	0.000684108240726299	2.05624633009486
AC112694.1	1.55674900528147	-5.97665128887457	4.2964825149254	3.26012638058745e-05	0.000690201390876987	2.04703334935391
TMEM30BP1	1.63503226393119	-2.7243095486171	4.29609095253702	3.26520230550985e-05	0.000691029834079537	2.04558071637716
FANK1	-1.38502620976468	-4.88338224148214	-4.29517664788865	3.2770842418715e-05	0.00069280428759053	2.04218918454237
GLYAT	2.98521401276174	1.79875929181616	4.29319420706261	3.30299002879996e-05	0.000697288768886307	2.03483737350742
DUXAP4	1.68203763902795	-8.45258729461273	4.28984007276808	3.34726901920273e-05	0.00070471864601766	2.02240453912913
PREX2	1.00846249790241	-1.91230012865162	4.28980978125005	3.34767149226421e-05	0.00070471864601766	2.02229229050788
TLL2	-1.42274803016695	-5.30200885030079	-4.28954892479896	3.3511393264639e-05	0.000704949227446974	2.0213256824869
NACAD	-1.18845097859698	-4.07631826064106	-4.28882932373308	3.36072361796636e-05	0.000706585168437428	2.01865941933165
AL513314.2	1.7112683291283	-5.53111704738815	4.2877318470077	3.37539149326274e-05	0.000708691692834029	2.01459370528058
LINC00216	1.7481018547666	-5.36396387090733	4.28681113375585	3.38774430486038e-05	0.000710637066025195	2.01118343764382
AC009087.1	2.06033252101057	-4.24791001239931	4.28173971174175	3.45656718462627e-05	0.000724562321272611	1.99240913968558
FOXO6	-2.18032847557094	-2.73935429778332	-4.28138090503199	3.46148696498479e-05	0.000725082079196866	1.99108148300365
TCEA1P4	1.83322819420934	-6.98769003100018	4.28126383634248	3.46309360702764e-05	0.000725163015450429	1.99064832366307
GNAT2	1.1996266815469	-2.85847999150331	4.28019548193698	3.4777887393922e-05	0.000727471141907287	1.98669578003889
AC007619.1	2.24139080559162	-5.37812056172644	4.27986506280258	3.48234573646412e-05	0.000727911924308312	1.98547349443363
AL355075.6	1.73646190846158	-3.82226160084232	4.27684744369389	3.52422950731784e-05	0.000734599743708793	1.97431403780919
AL158064.1	1.56804205574133	-3.42732227199521	4.27666770283123	3.5267394639912e-05	0.000734607592452174	1.97364952660845
AC009690.2	1.282702939268	-6.85774832638732	4.27489967695061	3.55152035096118e-05	0.000739251137991488	1.96711417369188
AC010872.2	1.96072061895256	-1.07434949419194	4.27428379997009	3.56019175173101e-05	0.000740796621954196	1.96483811999883
SEC14L2	1.46019652315085	3.34244125082475	4.27403788449365	3.56365985734031e-05	0.000740861408736201	1.96392937682502
PIK3CD-AS2	-1.83571002274427	-2.28252903977946	-4.2739983675221	3.56421746104432e-05	0.000740861408736201	1.96378335157893
AC010531.5	2.1377012177685	-3.29349670228932	4.2736986098734	3.56844991532348e-05	0.000741379900798791	1.96267570430945
AC021242.2	1.86179823684099	-7.71823772760033	4.27364321007728	3.5692326655987e-05	0.000741379900798791	1.96247100061722
SPATC1L	-1.35111629553963	0.595506689358703	-4.27285096498431	3.58044443689044e-05	0.00074304591224037	1.95954385471276
AL713852.1	1.81405239046728	-6.22185064345174	4.27279791127386	3.58119645403987e-05	0.00074304591224037	1.9593478493452
XDH	1.7218901834379	2.24712813658941	4.2727579684463	3.58176272920607e-05	0.00074304591224037	1.95920028296669
LINC01783	2.12448284139797	-5.93082196409622	4.27272326716846	3.58225476394343e-05	0.00074304591224037	1.95907208202915
PKLR	2.07090869093911	4.3513446714433	4.27143487919695	3.60056900577144e-05	0.000746063508737724	1.95431280112754
AC025171.4	-1.07912131926445	-2.27708191007903	-4.26898558885562	3.63563341977499e-05	0.000751758234798888	1.94526817443274
THSD7B	1.56972118067672	-5.29865950235407	4.26891134479089	3.63670141047634e-05	0.000751758234798888	1.94499407089473
LYPD6B	-2.54278100445534	-5.19628660607469	-4.26889703147546	3.63690734017669e-05	0.000751758234798888	1.94494122762027
AL355916.2	1.51218527271295	-6.57189347716301	4.26802385986359	3.64949109489379e-05	0.000753834922823265	1.94171782323136
AC026202.2	1.08648781955453	-1.17758970679543	4.26733161578679	3.65949709046227e-05	0.000755114352760074	1.93916268776003
AC092802.2	1.11653848956873	-3.43961166174305	4.26588131746088	3.68054576601607e-05	0.000758537560755978	1.9338105264925
RPL21P119	-1.24630981229585	-1.33222639762015	-4.2637002257734	3.71241960442858e-05	0.000763912603297704	1.92576405841686
C4B	1.11575349236415	4.53733159656056	4.26296562107691	3.72321441434033e-05	0.000765247327899172	1.92305466408909
RNA5SP317	2.85555508674675	-5.75317260945663	4.26159729408185	3.74340195863888e-05	0.000768425382369715	1.9180088995898
LRRC36	-1.7009825630416	-5.88287999465884	-4.2610106506028	3.7520891078445e-05	0.000769942677527193	1.91584600378741
CPS1-IT1	2.28917246802581	-5.54906099091338	4.25816883579339	3.79444591259484e-05	0.00077675693161479	1.9053717223206
AC022784.5	1.95056237158061	-5.21870272487713	4.25782873015616	3.79954576967719e-05	0.000777533080077845	1.90411852659676
AC016026.2	2.00786210591392	-5.21075634885834	4.25698243776334	3.81226441854327e-05	0.000779598890573886	1.90100050238937
AC006971.1	1.3180572548418	-7.1701582473497	4.25680903662857	3.81487544497306e-05	0.000779864475639538	1.90036169282081
AL450311.1	-1.93437220365267	-8.17002607434825	-4.25536693888806	3.8366567323149e-05	0.000783777929292808	1.89504977351221
CCDC144A	1.30995403458305	-8.47336355372734	4.25444202118162	3.85068934508682e-05	0.000786104141911625	1.89164359063711
AP001189.3	1.7313153270562	-2.43510550181264	4.25331133191199	3.86791077665305e-05	0.000789348673503299	1.88748038089602
RNU6-558P	-1.80261323293599	-9.02212091128133	-4.25316502416721	3.87014456985601e-05	0.000789533406635199	1.88694173578912
DUSP15	-1.65885507069465	-3.36012438347104	-4.25295203172889	3.87339870244706e-05	0.000789926097084151	1.88615761020245
AC003093.1	-2.92804894367646	-6.53880377118444	-4.24954996027452	3.92573331136682e-05	0.000799501554128156	1.87363703366391
AGXT	2.05450802562075	6.76187488706922	4.24768326576699	3.95473652267876e-05	0.000804581058997709	1.8667703164974
MEP1B	2.14814179696926	-5.47842449766728	4.24621813589744	3.97764442308084e-05	0.000808411337655352	1.86138238208875
RPLP0P2	-1.3012394153953	-3.734088932813	-4.24471115252756	4.00133950200426e-05	0.000812116129049205	1.85584201113465
HP	1.97996119275758	8.74929673211966	4.24408268927171	4.01126111340801e-05	0.000813422738900178	1.85353193102768
HULC	1.20610925139005	-2.22447467610253	4.24404331097041	4.01188356759793e-05	0.000813422738900178	1.8533871945201
AC113368.1	2.27321248848933	-2.91992204720646	4.24349681802524	4.02053157255397e-05	0.000814898123336169	1.85137864369156
C11orf42	1.90651586171989	-5.44764920748261	4.24259481028238	4.0348445693448e-05	0.000817520314430459	1.84806388406643
AC092881.1	1.62728954338649	-7.38004220631411	4.24121016478922	4.05691117622133e-05	0.000821431211139029	1.84297653941556
ITIH1	1.6073031373711	7.41092900379287	4.24103065672755	4.05978039552813e-05	0.000821499221859382	1.84231709912461
AL353689.1	2.30688171878295	-7.95810597404045	4.23710437072183	4.12302641216293e-05	0.000831136670948462	1.82789883013885
AC097358.2	-1.80489154603848	-8.11514656302981	-4.23619667790187	4.1377817755249e-05	0.000833263156808263	1.82456701274068
C3P1	2.24278077194048	2.30871108796085	4.23512662418345	4.15524151296169e-05	0.000835586239977812	1.82063992563202
AC103740.1	1.82765942736574	-2.77905697022853	4.23505895643819	4.15634799901461e-05	0.000835586239977812	1.82039161108722
MMP9	-1.58514507630792	0.937239593170385	-4.23467308358176	4.1626630980307e-05	0.000836572810032703	1.81897566427486
AP000350.3	2.87982051072413	-3.62770918796408	4.23234335389533	4.20098682903436e-05	0.000843134225900117	1.81042889512146
IFNLR1	1.21537233882272	-0.132825099089618	4.23221568173771	4.20309676906818e-05	0.000843272895663115	1.8099606250162
DIAPH1-AS1	1.20082292577292	-8.82173925074859	4.23020585760502	4.23644582396373e-05	0.000848531398654171	1.80259050482993
ELOVL2	1.31527590506599	3.76576242608118	4.22937531170226	4.2503010617263e-05	0.000850733045453717	1.79954563412249
SULT1E1	2.41350732725638	-1.57030691365416	4.22874409368477	4.26086014739478e-05	0.000852248963082724	1.79723182621168
VWA5B2	-1.36140923931058	-4.76179958889496	-4.22869482339358	4.26168540394046e-05	0.000852248963082724	1.79705123094506
AC012613.2	1.29110658410764	-8.28016008669549	4.2286654787368	4.26217698736577e-05	0.000852248963082724	1.79694367183849
AL121955.1	2.29823746443374	-7.28537835458703	4.22805880283939	4.27235224965375e-05	0.000853996223142191	1.79472010620884
PTGR1	1.32264008608704	5.44106845918464	4.22767845638336	4.27874335552748e-05	0.000854986151274147	1.7933261989646
C1QL4	-2.30440579233281	-4.8987027126457	-4.22665952477027	4.29591006264366e-05	0.000857551384926856	1.78959245402528
HERC2P7	1.2486749493212	-2.48946350804024	4.22587535648265	4.30916648982674e-05	0.000859331667754811	1.78671943743766
AC092718.5	1.88846753635701	-4.50514257099501	4.22349348810026	4.3496731264538e-05	0.000865956532280637	1.77799530347988
ANKRD18EP	1.1630473790215	-0.796875339750427	4.22168908914	4.38060198027096e-05	0.000870946918305663	1.77138878454089
VEPH1	-1.98703297112579	-3.71300865635076	-4.21900146972275	4.42706120952578e-05	0.000877443586950614	1.76155249552147
SLFNL1	1.2949454067495	-4.40966002657758	4.21772556773117	4.44928196989263e-05	0.000881064577223623	1.7568845596183
ALG1L8P	-1.89138003938237	-5.50509457906793	-4.21625500994884	4.4750254565604e-05	0.000884662581828533	1.75150580743379
AC005519.1	1.33910237686153	-3.23198203434434	4.21499726753329	4.49715665789398e-05	0.000888472502355936	1.74690659273688
AC046158.1	2.22113679250014	-5.99543221821195	4.2144546381988	4.50673711567029e-05	0.000890069347201522	1.74492267207556
GLDCP1	1.82675713127838	-3.99442459698711	4.21373407672109	4.51948932267046e-05	0.00089140289405356	1.74228851128
NPAS1	-1.10413744600882	-2.70528763921068	-4.21314982063147	4.52985464095053e-05	0.000892558593328141	1.74015289587188
AC012668.3	1.8370220727475	-4.53281780652148	4.21273875386588	4.53716105225029e-05	0.000893405798051948	1.73865047048286
AP003555.2	2.75571572150718	-3.40380076088694	4.21105815728071	4.56715011406302e-05	0.000899013016987157	1.73250915346165
AL157938.2	1.2111681419893	-8.2950890964616	4.21096166834472	4.56887764668996e-05	0.000899055271224651	1.73215661586765
TSSK3	1.49402767407866	-5.42196078087899	4.21070944064457	4.57339647711031e-05	0.000899646582076247	1.73123509126182
AC116428.1	1.82585189420395	-6.42129293499829	4.21020506904263	4.58244548978022e-05	0.000901128352485668	1.72939247492154
C5	1.04141515329195	5.85734800678676	4.20949261563879	4.59525698254655e-05	0.000903348781679768	1.72678996304907
AC127496.1	-1.33320380981294	-6.4315303027473	-4.20910114049195	4.60231118347402e-05	0.00090428729965135	1.72536009204569
AC092447.2	1.82313819441281	-7.62609372085034	4.20776898654089	4.62639382817321e-05	0.000906471170546817	1.72049513509543
SOWAHB	1.09216187474497	1.93731966491592	4.206610837778	4.6474289302334e-05	0.000909577201492069	1.71626659420238
EIF3KP1	-2.05433193827217	-7.20425294098354	-4.20658344258121	4.64792760904696e-05	0.000909577201492069	1.71616658182449
AKR7A3	1.76019483703643	4.24026102569699	4.20620242772776	4.65486859836785e-05	0.000910249674877283	1.71477565241361
EPX	1.3917522434048	-5.94535691804842	4.20608584518161	4.6569943797799e-05	0.000910365805944671	1.71435007649274
AC106822.1	2.56596118866841	-4.73033506486093	4.20426630810582	4.69029289644354e-05	0.000915971199332731	1.70770916246263
AC010536.3	-1.99559510538255	-7.56104131144928	-4.2036256620895	4.70207129560494e-05	0.000917668278764909	1.70537146795163
AC134775.1	2.08318880768099	-7.14130217937959	4.20330047620748	4.70806074228316e-05	0.00091823408510555	1.70418498066245
GDF7	1.36361285445029	-0.95360387484993	4.20306826136988	4.71234227345376e-05	0.000918767599358717	1.7033377545882
DHRS4L1	1.57051543471185	-3.61560053228927	4.20206180325542	4.73094232698906e-05	0.000921789212019603	1.69966614901185
AC147067.1	-1.06723150735928	-0.962391197046944	-4.19917433198241	4.78469616274958e-05	0.000931346671679394	1.68913626049048
FABP6	-2.66737877429959	-5.56638409055059	-4.19899706339612	4.78801523670257e-05	0.000931681280430268	1.68848998685631
PDXP	1.31986007256719	-3.1960396176333	4.19891509405351	4.78955072898593e-05	0.000931681280430268	1.68819115572899
HS3ST3B1	1.18742825476451	1.67402995762538	4.1979310112241	4.80802196201916e-05	0.000934968328327593	1.68460388815965
ASAP2	1.10643051724586	-1.0628750089058	4.19660179202751	4.83307981577083e-05	0.000938672609094761	1.67975952176617
AANAT	-1.55647876936363	-5.77903377910848	-4.19601240330453	4.84423071858424e-05	0.000940163615000997	1.67761185901445
AL592148.2	2.15074916693896	-7.90786130519277	4.19511551091413	4.86124673691365e-05	0.000943158047125588	1.67434413312415
AP001885.3	1.58421741512634	-6.25704316820651	4.19071630453147	4.94554218975871e-05	0.000956079166268025	1.65832388274563
CBLN1	1.96872440230684	-1.45125414998302	4.18959661277344	4.96721976181596e-05	0.000959645542215334	1.65424844668305
ANO9	-1.41200759574507	-1.52607479756345	-4.18901645028741	4.97848766363195e-05	0.000960749740788724	1.65213710931486
Z95152.1	2.03590715750112	-5.69629809653139	4.18885751949355	4.98157868482791e-05	0.000960857762100837	1.65155876477546
RNU1-67P	-2.64216495430825	-6.30927192724988	-4.18824511308031	4.99350648892461e-05	0.000962845912126291	1.64933039312225
AC009127.2	2.43206988755477	-4.45329985591877	4.18806573588121	4.99700538661427e-05	0.000963208041227137	1.64867773819015
CHAD	1.48467313396363	1.71181142436797	4.18772750413644	5.0036092627679e-05	0.000963855713641842	1.64744715734485
SLC2A6	-1.07155535705155	1.04104039234605	-4.18700229708578	5.01779691695427e-05	0.000965837373416112	1.64480891023528
ARHGDIG	-1.79709733288806	-7.5285871947407	-4.1866742093812	5.02422814677808e-05	0.000966288877019505	1.64361546780876
AC005622.1	-1.33093939253319	-8.58285056471337	-4.18666695413748	5.02437045449084e-05	0.000966288877019505	1.64358907715367
DEFB132	2.67893659313959	-4.00161061601058	4.1863417208444	5.03075369946118e-05	0.000967203494331541	1.64240609029261
RENBP	-1.13777278397399	1.82319700783272	-4.18471756281288	5.06274696681019e-05	0.000972842164438701	1.63649951746143
AL954705.1	1.551319190177	-2.47124533566443	4.18460388855775	5.06499344872421e-05	0.000972842164438701	1.63608618438811
MLIP-IT1	2.40177551437744	-6.04823658938308	4.18404171407553	5.07611744263964e-05	0.000974348938190394	1.63404217806696
SLC22A1	2.34236436487205	3.51449286233831	4.18236625169406	5.10940956025752e-05	0.000979789873951029	1.62795162702196
AP003392.2	1.4107207557802	-0.993094186711868	4.18049499346157	5.14683949816262e-05	0.000986330960520188	1.62115154466408
DMRT2	-1.71866135030064	-8.45485867783766	-4.17924726415262	5.17194308883802e-05	0.000990308424681757	1.6166186424241
FTCD-AS1	2.27371843108593	-5.134584884779	4.17825064033881	5.19207880448202e-05	0.000992440228735776	1.61299873366568
AL450384.1	2.19824274732421	-3.72645828994511	4.17672706204219	5.22300629492088e-05	0.000997562572498198	1.60746611841209
GNG12-AS1	1.34102459438199	-3.76859007341939	4.176517688783	5.22727018149896e-05	0.000997562572498198	1.60670593628168
RNU6ATAC9P	1.77088735288594	-8.92170730492847	4.17515962081518	5.25500830325134e-05	0.00100156952673931	1.60177584123688
PZP	1.5543432243328	-2.67520087952792	4.17498532776819	5.25857837740837e-05	0.00100186788776446	1.60114320716426
PLPP2	-2.10015821816701	-0.500509460557425	-4.17399481825303	5.27891131252627e-05	0.00100451444947006	1.59754832564194
LINC01450	1.0588755550675	-8.92540034966834	4.17353290762457	5.28841902791759e-05	0.00100600152871978	1.59587212584833
CCDC74B	-1.63431831816157	-5.97804737885575	-4.16941918597035	5.37382022805003e-05	0.00101931061184912	1.5809503822211
LINC01744	2.03900677405024	-5.90162578691626	4.16874476492341	5.38794669561104e-05	0.0010215068315704	1.57850512821401
CERS6-AS1	-1.38165845871869	-7.67948234289812	-4.16870233687934	5.38883658433573e-05	0.0010215068315704	1.57835130667805
AC010285.1	1.92832249517556	-7.43729031394423	4.16552969459794	5.4557801055939e-05	0.00103189256631168	1.56685240597715
TESC	-1.53836638464839	2.06661023440844	-4.16353112326866	5.49835854189074e-05	0.00103928420187322	1.55961225922014
RDH5	1.23072575122567	-0.419342810525956	4.16292111833758	5.51141761601219e-05	0.00104101933938918	1.55740295096028
INTS6P1	1.40634534431224	-7.30796947210838	4.16277522242356	5.5145453756662e-05	0.00104101933938918	1.55687458389722
SCX	-1.09962547515995	-0.796789984008229	-4.16266293744539	5.51695373163385e-05	0.00104113971670045	1.5564679497037
AKR1C4	1.72333060965563	5.05000842925076	4.16258215742148	5.51868697327209e-05	0.00104113971670045	1.55617541428368
HSD3BP5	1.65827202021083	-4.22840033430581	4.16240463299426	5.52249782569606e-05	0.00104152801741555	1.55553254566987
AC010280.1	2.45853977725047	-5.66735610647989	4.16184729978331	5.53447827729611e-05	0.00104345634703324	1.55351441398746
AC087164.2	2.24981789348851	-3.08526024902471	4.15755507491817	5.62758161740601e-05	0.00105865872990689	1.53797902670465
PCDHGB7	1.26394580275035	-3.42860849868128	4.15633296673417	5.65436367008809e-05	0.00106268776034891	1.53355795663666
FUT7	-1.65002301976041	-4.25821679507212	-4.15507378897633	5.68208572001057e-05	0.00106722284476317	1.52900383239064
AC113361.1	-2.17791550071646	-6.27451651392832	-4.15440928977452	5.6967677420562e-05	0.00106896689803339	1.52660093733845
LINC01485	2.41494233845521	0.817927317890767	4.1536182737522	5.7142924942411e-05	0.00107168038079571	1.52374093117937
AOX2P	1.67438389700044	-7.20246957494366	4.15273292571611	5.73396836378441e-05	0.00107459015438226	1.5205403551672
MIR4664	2.27151405668449	1.57270261978345	4.15231767488718	5.74321917984664e-05	0.00107568784583116	1.51903938456005
LINC01058	2.28087848363974	-4.60477075541952	4.15169067194184	5.75721441927313e-05	0.0010772480519337	1.51677323155447
HOXC9	-2.69986654544884	-5.38108419485606	-4.15012553150226	5.79229231044593e-05	0.00108312950010343	1.51111755544815
AC026740.1	-1.15784766995162	-0.526688259220563	-4.148995383927	5.81774827021277e-05	0.00108754742514607	1.50703476020236
AL133215.2	-1.35395404337811	-3.33907229435925	-4.14804314800366	5.83927997347138e-05	0.00109054334061434	1.503595358297
AKR1C8P	2.30569703381552	-2.04987575924802	4.14591868596716	5.88759304345603e-05	0.00109774992736849	1.49592416268545
AC023906.4	1.65851336492613	-5.4989344090634	4.14569589275016	5.89268176704125e-05	0.0010981009701159	1.49511985691206
AC025164.1	-1.09727147425183	-5.13208318114564	-4.14435772279548	5.9233350333895e-05	0.00110323523315589	1.49028963163081
AL583832.1	1.97804116119089	-5.51032208164	4.14399725708784	5.93161823019001e-05	0.00110431790903979	1.48898870928673
IKBKE	-1.00753268939865	0.261210453437633	-4.14368304312221	5.93884764536498e-05	0.00110509194200724	1.4878547809434
SELENBP1	1.05097656868145	5.57205876486352	4.14323268176682	5.94922424085628e-05	0.00110620947735096	1.48622964268977
ETNK2	1.29415200992013	3.26127224202981	4.14268581783854	5.96184764613433e-05	0.00110820994703417	1.48425645624399
FRMD5	-1.51326986042109	-7.6428738729419	-4.14133107813793	5.99322998917556e-05	0.00111334691643244	1.479369170413
PPP4R4	1.03585744755557	-0.454843377673904	4.14116700547164	5.99704142530163e-05	0.00111335889028866	1.47877735451427
AC120042.1	2.38312198701	-4.01871661474631	4.14012767702529	6.02123915555369e-05	0.00111680455461014	1.47502888077234
AC024559.2	1.82472326425771	-4.76449265070027	4.1399508381306	6.02536562552079e-05	0.00111722122629586	1.4743911605475
AC008622.2	-1.85635917110777	-5.08237164173348	-4.13788634641569	6.07374047144857e-05	0.00112443668223294	1.46694770281064
GPT	1.36449351267343	3.94431073430534	4.13724888275781	6.08875237898702e-05	0.00112686480107774	1.46464992787271
ADCY10	1.30956525134942	-1.20423435634845	4.13678987877376	6.09958364673246e-05	0.00112816668961833	1.46299559061473
RPSAP19	-1.59280853204686	-3.83591488126668	-4.13622461057702	6.11294780657275e-05	0.00112958379757835	1.46095845188985
AC104596.1	1.09858258186746	-3.19867226561456	4.13548028286954	6.13058807082846e-05	0.00113249131888444	1.45827633863759
AL021920.2	1.84164452089954	-6.22332858689775	4.13496141919066	6.14291373636864e-05	0.00113438915549795	1.45640688395981
AGAP5	1.38860464566343	-7.4484450215404	4.13469653543674	6.14921522084931e-05	0.00113474887525421	1.45545258338591
AC008592.4	1.90578154054021	-3.14625181371003	4.13374993028415	6.17178519699481e-05	0.00113833233675298	1.45204262130621
AC105105.2	1.48380181242561	0.4364197298034	4.13334834932688	6.18138405332785e-05	0.00113914327240997	1.45059618585278
AL357141.1	2.00912690454079	-5.46754802114813	4.13322792766831	6.18426523570492e-05	0.00113916665590748	1.45016246594734
RAB43P1	1.1950494456093	0.229261059346566	4.13170336640097	6.22085287132052e-05	0.00114379363726398	1.44467233355954
CHN2	1.09736753886025	-4.81106757068338	4.13163224576899	6.22256472822184e-05	0.00114379363726398	1.44441625765631
RASGEF1A	-1.8956567839826	-3.11236602405698	-4.13163215571937	6.22256689598068e-05	0.00114379363726398	1.44441593342715
DDTP1	1.6479559489565	-8.67232682256182	4.13150221527801	6.2256956972284e-05	0.00114397635732502	1.44394808059143
COL22A1	-2.34006759480279	-3.71295938292568	-4.13143100587577	6.22741096798834e-05	0.00114397635732502	1.44369169471669
TEKT2	-1.65554024331657	-5.44043152851718	-4.13120395639167	6.23288308839952e-05	0.00114462776048924	1.44287423727266
NCS1	-1.04581146809402	0.461024915373687	-4.13035512881252	6.25338147160396e-05	0.00114781281108794	1.43981846921372
RPSAP52	-1.42415933587052	-8.49306685998926	-4.13032584930662	6.25408969374651e-05	0.00114781281108794	1.43971307204291
AC015911.1	-2.6720008995267	-5.70643484918744	-4.1289041905953	6.28856972753079e-05	0.00115271694385556	1.43459623526271
CTXND1	1.4342105774521	0.355936579455463	4.12875424224754	6.29221706918381e-05	0.00115302986053156	1.43405662030443
SEPTIN10P1	1.71337277277874	-5.59125715220102	4.12746393531795	6.32368624449075e-05	0.00115772551586985	1.4294138549976
UBE2SP1	-1.38760690439109	-2.0306453432283	-4.12661888026588	6.34437776924062e-05	0.00115913466680863	1.4263737974612
TYRO3	-1.30147813068608	-0.707376152164148	-4.12616072802288	6.35562288463473e-05	0.00116035514950903	1.42472581127904
AP4B1-AS1	1.32421266515247	-4.88698912824308	4.12545084682031	6.37308423755015e-05	0.00116195614688527	1.42217262874517
BX284668.2	2.07001924910927	-4.781631640313	4.12348137650073	6.42176908761484e-05	0.00116776766086196	1.41509094562839
AC097382.2	1.10207418073156	-8.31585664422439	4.12325413674476	6.42740924546732e-05	0.00116807843801341	1.41427402126614
AL157996.1	1.59098574400135	-7.27454188303654	4.12253839650854	6.4452051212563e-05	0.00117095446267471	1.4117011709109
GAREM2	-1.17085359150947	-1.58661799355823	-4.12225590708346	6.45224179118842e-05	0.00117125504149514	1.41068580964498
AC022816.1	2.02498227338013	-1.72762833138192	4.12223462083215	6.45277231873575e-05	0.00117125504149514	1.41060930193624
AC125494.3	-2.1927321455443	-4.46723304395298	-4.12187951405472	6.46162897520867e-05	0.00117214659679403	1.40933301118109
AC016405.3	-1.00484220549755	-1.01255189871182	-4.1205021321765	6.49609219105308e-05	0.00117803866535768	1.40438336260054
SPATA46	2.23676907520386	-5.42415246832379	4.11925877037864	6.52735308355473e-05	0.00118262503565978	1.399916417763
RPL17P34	-1.69384449860126	-3.15487534865569	-4.11888931712333	6.53666966635108e-05	0.00118395205200319	1.39858930832836
AC253536.3	2.17203955127283	-4.6747576235951	4.11832995850012	6.55079934981511e-05	0.00118614976526954	1.39658021710854
GPAT3	1.10514550126835	1.1232499494116	4.11803592850713	6.55823840931372e-05	0.0011871350409695	1.39552421179271
MYZAP	-1.05713181847473	-3.14010268017991	-4.11770023163495	6.56674153620372e-05	0.00118795053050831	1.39431863175627
MOGAT2	2.44165439429791	0.476033804810181	4.11747335237716	6.57249430913482e-05	0.0011886293953407	1.39350388888766
AC108210.1	1.40268206359079	-4.54540668307298	4.11645589182641	6.59835248642785e-05	0.00119185499456215	1.38985052844909
ZG16B	-1.80346535850503	-2.93634198461358	-4.11453341841499	6.64747696363859e-05	0.00119963441700015	1.38294947904079
AL121929.3	-1.12877574832123	-3.02422659579947	-4.1135239272843	6.67341213289636e-05	0.00120321863720155	1.37932673693202
AC231981.1	1.29493990811105	-1.95322896761731	4.11330887666482	6.67894956194035e-05	0.00120385179137831	1.37855507776351
TTBK1	1.45592563556087	-1.8920722296303	4.11046960057344	6.75247263606133e-05	0.00121526102768994	1.36836992709789
ADH7	1.91609311629935	-6.10111871897606	4.11021383122675	6.75913366371944e-05	0.00121572347528406	1.36745269000773
PNPLA3	1.08483307185067	1.97017140383528	4.10979322385054	6.77010125387885e-05	0.00121694826633401	1.36594440888663
AC069148.1	-2.17500066384231	-6.85657502923195	-4.10816597900308	6.81269317870582e-05	0.00122387520414435	1.36011030153216
AF131216.1	1.10489255214482	-7.56246718539374	4.10751206298548	6.82988103374482e-05	0.00122621483644609	1.35776634261802
AC066616.2	1.41236536867068	-8.58300422394715	4.10733196273159	6.83462215863042e-05	0.00122633179656078	1.35712082492138
HRK	-1.38973850924761	-8.25948724270361	-4.10697667806413	6.84398423098614e-05	0.00122764096255603	1.35584747331216
GPRC6A	-1.22961585100237	-9.13257452247011	-4.10656706894099	6.85479302444243e-05	0.00122920876603362	1.35437952713944
L29074.1	2.07486191530306	-6.75165785286385	4.10333094767355	6.9407639189517e-05	0.00124146438155756	1.34278599606685
AC009166.2	1.43705121984576	-6.13243688545042	4.10313244085496	6.94607088741546e-05	0.00124182958672214	1.34207506844969
ACTG1P3	1.34926726016789	-3.5547325548218	4.10291930804491	6.9517731936817e-05	0.00124247526490503	1.34131178936285
LINC01352	1.74537022711414	-3.26549899286326	4.10265570064895	6.9588321259143e-05	0.00124299796262935	1.34036779138416
GK3P	1.58476384705233	-7.10421098087868	4.10235692819382	6.96684100289068e-05	0.00124331194978454	1.33929792157804
CYP3A5	1.13471669124963	3.81288084198714	4.10194106003849	6.97800341609879e-05	0.00124416984400991	1.3378088461894
AC020558.6	1.82447438252611	-4.61754724578378	4.10164128225329	6.98606042723979e-05	0.00124523279247024	1.33673552163249
ASB9P1	2.03754224822185	-3.30692549973508	4.10072574358484	7.01072211826643e-05	0.00124885641596298	1.33345790335138
ASPDH	2.0224536698858	2.9921530978925	4.1003114453154	7.0219093338575e-05	0.00124906737858722	1.33197490678535
AP000907.2	2.10619762785759	-7.6461118196538	4.09961738254708	7.04068924235051e-05	0.00125121722369965	1.32949074308906
MLIP	1.718955009334	-0.324450896935355	4.09901754422466	7.0569583160202e-05	0.00125298434970461	1.32734408702035
OCLN	1.01810703690171	1.3430555053749	4.09830474153988	7.07633800239758e-05	0.00125583688218294	1.32479347970655
AGTR1	1.16455427088176	2.72642858162339	4.09827122113253	7.07725060735131e-05	0.00125583688218294	1.32467354279499
PRDX3P1	1.78480241219982	-4.53451836917126	4.09668015108802	7.12069774321415e-05	0.00126241558707037	1.31898152789751
AC009299.2	1.20022864686977	-5.92515648757559	4.09446376592718	7.18164557558691e-05	0.00127170337193207	1.31105532425961
AC008731.1	1.97718025906191	-4.19239530808553	4.09436792280316	7.18429236175045e-05	0.00127179309556671	1.3107126466579
RPS15AP10	1.91174426249218	-3.73006727231313	4.0942345715753	7.18797651658271e-05	0.00127206635036022	1.31023587291025
AL031123.1	-1.35047476631461	-7.50678929656169	-4.0940612737546	7.19276699337735e-05	0.00127253517152556	1.30961629520415
AC133539.1	1.82739913724311	-1.78495465503173	4.09380572766371	7.19983663177721e-05	0.00127326329655645	1.3087026990699
AL450998.2	1.20814607545609	-4.41771311454358	4.09375763975853	7.2011677179165e-05	0.00127326329655645	1.30853078621265
AC079768.2	1.2738798203691	-9.12758409622359	4.09180857979301	7.25531670204596e-05	0.00128055154633943	1.30156427425938
AC069120.1	-1.57986872388646	-8.14505457956669	-4.08897845611316	7.33463703850295e-05	0.00129188992084892	1.29145317201571
LINC01558	1.44582682700842	-0.0456236218373532	4.0889680049817	7.33493148480234e-05	0.00129188992084892	1.29141584363313
AC021594.2	-1.88159485518232	-8.13174772490088	-4.08839910525862	7.35097651634152e-05	0.00129397654453977	1.28938401223417
AC108941.3	2.26562789828688	-6.75273850690689	4.08822432036727	7.35591281772686e-05	0.00129446204032885	1.28875981027264
SNCB	-1.67344120352993	-7.66048786335873	-4.08762340361377	7.37290818858258e-05	0.00129646368815926	1.28661393971633
LRRC3	1.19141480520104	1.64447322487687	4.085565882215	7.43138461871582e-05	0.00130542386561166	1.27926839924828
LINC01905	-1.46369779655963	-8.52915159514262	-4.08529888862396	7.43900521559481e-05	0.00130637636804714	1.27831541840179
AL161668.4	1.68966677578289	-0.371021304717354	4.08415552400207	7.4717239903495e-05	0.00131018631329153	1.27423495224085
AC084871.1	1.98312812177384	-4.46704867102179	4.08156011370036	7.54650616097799e-05	0.00132135009318927	1.26497568930727
CCDC189	-1.37078793731778	-6.34103406447146	-4.08082269559524	7.56788374484443e-05	0.00132470287865941	1.2623457467793
METTL15P1	1.23797991923644	-1.89834673149881	4.07922273284423	7.61446552735394e-05	0.00133207195435403	1.25664087950149
AC006329.1	2.25922179948107	-0.623313451480746	4.07646901056989	7.69528065600632e-05	0.0013442311685611	1.2468262159451
AC012615.6	1.22563250443902	-2.5654375965214	4.07600019782156	7.70912059462263e-05	0.00134585754869753	1.24515581364172
KLC3	-1.95481067061235	-4.99702343249684	-4.07581248298679	7.71466883863984e-05	0.00134643061695698	1.24448701862034
ASCL5	-1.77237838839476	-6.45376383540026	-4.07506115723661	7.73691383180916e-05	0.00134952033543564	1.2418104168923
HOXB9	-2.20012932820208	-6.23435828284993	-4.07413913436668	7.76429655239605e-05	0.0013527084468462	1.23852623093789
AC009148.1	-1.15733054302075	-4.96484320519761	-4.07390367074531	7.7713043084328e-05	0.0013535325355722	1.23768761748702
FAM209B	-1.7932354600045	-4.15615576395608	-4.07326448147969	7.79035804548517e-05	0.00135605626118643	1.23541130873466
AL139423.2	1.43544980057491	-7.31423886027612	4.07281872744239	7.80367204435528e-05	0.00135797604269371	1.23382403462103
AL031600.1	1.665748265529	-2.25793685431251	4.07164611712958	7.83880006851709e-05	0.00136329052289074	1.229649162812
CHORDC1P4	1.44317481000533	-4.90230658170962	4.07139145826751	7.84644886213055e-05	0.00136422152290764	1.22874261870716
GSTA7P	2.23268150171449	0.348409152931732	4.07128581200555	7.84962408802644e-05	0.00136437440970795	1.22836654817148
AL031666.3	1.6904721483072	-7.68747179223042	4.06914384159781	7.91426702855874e-05	0.0013740027657206	1.22074338479256
AL513534.1	2.60413495308967	-2.35495030827103	4.06896748203695	7.91961202575442e-05	0.00137452915845359	1.22011586939972
AC009166.1	1.6635973253187	-0.180961544714947	4.06868453530232	7.92819460919144e-05	0.0013753856662571	1.21910914415421
AC021074.3	2.26188323036561	-0.102629702421847	4.06865220705179	7.92917578305622e-05	0.0013753856662571	1.21899412362441
PLEKHB1	-1.82643525588174	-2.07269300013915	-4.0684931662467	7.93400441774443e-05	0.00137582165314648	1.21842828346592
MIR3124	2.46977015087757	-1.28262832260209	4.06788311247653	7.95255232290907e-05	0.00137863572606044	1.21625797569765
AADACP1	1.43054701915393	-0.156512514573832	4.06518709883201	8.03501850539494e-05	0.00139121585935429	1.20666976168979
NCOA4P3	1.428665896736	-7.69843377773135	4.06512833383778	8.03682508819774e-05	0.00139121585935429	1.20646082262853
TRMT112P4	2.02028067684569	-1.17051369744043	4.06480309096325	8.04683088796873e-05	0.00139254228066196	1.20530446348445
SLC6A13	1.74177206205956	-0.261178264286993	4.06294182707348	8.10432033596705e-05	0.00140167475147123	1.19868836724939
ZNF385B	1.65092888720934	-0.443555657513069	4.06168640767011	8.14331827238492e-05	0.00140760027624496	1.19422715585211
AL356490.1	2.49639301393216	-4.16727857348587	4.06105067725385	8.16313471732039e-05	0.00140979542820749	1.19196845819198
H3C14	-1.72944131156358	-7.95794061186817	-4.060692497526	8.17431987326079e-05	0.00141131698753129	1.19069599666779
AC008522.1	1.0665870353725	-9.05960667432154	4.06020932652225	8.18943143020903e-05	0.00141310494077536	1.18897963256378
GJB5	1.86372461892401	-4.52978405692834	4.059866265484	8.20017713635011e-05	0.00141454840836539	1.1877610765832
AC004862.1	2.4340927448713	-1.84842739634362	4.05932919772197	8.21702677573004e-05	0.00141704367440891	1.18585356824276
NID2	1.21930997286553	-0.663168342371642	4.05811424922545	8.25526597617919e-05	0.00142239980042447	1.18153915141048
AC092999.1	1.59174344204674	-6.77226836447761	4.05672589702209	8.29917101443683e-05	0.0014287220042727	1.17661019264396
AL021331.1	2.28242888442561	-6.23912964971112	4.05633050177156	8.31171569040434e-05	0.00143005306408124	1.17520669247596
LEAP2	1.28232695430009	5.25570787868457	4.05554531896208	8.33668085378881e-05	0.00143393323617397	1.17241991383117
AP000445.1	2.63276922990977	-3.56833512171262	4.05471969931174	8.36300897937891e-05	0.00143691751974844	1.16949007056024
RNFT1P2	1.7564186678648	-7.74877089044118	4.05414351301727	8.38142998284853e-05	0.00143913100141791	1.16744565730925
AL021918.4	1.39038449013269	-8.19377347467911	4.05363950554262	8.39757516518769e-05	0.00144109042197099	1.16565753356011
THBS4	1.5468965542823	0.147286198050179	4.05363587706714	8.39769150602513e-05	0.00144109042197099	1.16564466104066
ZDHHC8P1	-2.0603895325354	-5.96630112935223	-4.05216913860752	8.44484627871606e-05	0.00144824610106496	1.16044194004324
GKN3P	2.44644445426037	-6.60958318600378	4.05111742965919	8.47881369134125e-05	0.0014524948435726	1.15671229036153
NR1I2	2.31795316432436	0.722867467950546	4.05102600328718	8.48177267885336e-05	0.00145258301148766	1.15638810297886
CFAP57	1.62637586502316	-3.8037954630905	4.0501008443842	8.51177072008632e-05	0.00145677383128974	1.15310791757833
AC009950.1	1.3719716152758	-6.22377905452484	4.0500446096099	8.51359738177811e-05	0.00145677383128974	1.15290855395453
LINC00113	-1.59752388447917	-9.0521371196715	-4.04990098355935	8.51826445454036e-05	0.00145715285474948	1.15239938043319
CPB2-AS1	1.08841186669957	-4.40814515572962	4.0492708707501	8.53876862075073e-05	0.00146024000813051	1.15016571309814
AP001021.2	2.41307130535089	-5.98100820213136	4.04763885001877	8.59209475064578e-05	0.00146809204930025	1.14438167585662
GPRIN1	-1.12807244150625	-0.673160837657782	-4.04510613759531	8.67548124952266e-05	0.00147997181865244	1.13540910909748
EN2	-2.10295559013852	-6.47046416850166	-4.04228928536067	8.7691304795945e-05	0.00149404563363206	1.12543508471248
LINC01687	1.83344352257977	-2.86786528816257	4.04104023580012	8.81096471509864e-05	0.00150074290663275	1.12101413790854
AL591069.1	1.69152167876769	-6.73617589698892	4.04078911763278	8.81939835957405e-05	0.00150174895792094	1.12012544703342
CES5A	2.10251750688037	-2.2765813526016	4.04031527806846	8.83533296311495e-05	0.00150358232916556	1.1184486772401
LINGO4	1.82749403059645	-2.45637894902785	4.04024330600676	8.83775569316187e-05	0.00150358232916556	1.11819400411082
IFNA20P	1.8992042905157	-4.43309545991274	4.03998728232033	8.84637912920371e-05	0.00150423919052091	1.11728809309462
AC009263.1	1.73004058769945	-8.20362980208366	4.03878137891562	8.88710475848038e-05	0.00150938546579655	1.11302174335046
AL109933.2	2.56719853924446	-5.21793482652414	4.03832097677935	8.90270058282084e-05	0.00151158401073587	1.11139315549424
TMSB10P1	-2.5783050711603	-3.59279665681318	-4.03673219191957	8.95672060042931e-05	0.00151856794873674	1.10577423677285
FNDC10	-1.24540984672309	-0.408188973987112	-4.03666366163931	8.95905771496292e-05	0.00151856794873674	1.10553191054354
AGAP13P	1.7557897618544	-2.50853715099384	4.03601621059064	8.9811667462169e-05	0.00152181926814186	1.10324265265775
AK4P1	1.42806202986893	-0.896669432440557	4.03595203357762	8.98336108610841e-05	0.00152181926814186	1.10301575118042
WEE2	1.31262043348129	-7.54713436277643	4.03559209333964	8.99567765047716e-05	0.00152334600518506	1.10174321433089
AC009163.7	1.09770674298232	-2.41303962165657	4.03553886929672	8.99750025779457e-05	0.00152334600518506	1.10155505297557
AC015871.6	1.17069006679069	-3.62109938884835	4.03503808180239	9.01466653105308e-05	0.00152577251463703	1.09978472913161
AC015802.5	-1.99920862344558	-4.78556366332527	-4.03358125210597	9.06478255079353e-05	0.00153255428917783	1.09463569728531
AZGP1	1.56322104701943	7.03971330775534	4.03313324053303	9.08024789071363e-05	0.00153431975325598	1.09305253378028
TECTB	1.74932675151662	-4.48265384861568	4.03122016618133	9.14657106963562e-05	0.00154418545157738	1.0862937451339
LINC01277	1.12629465099726	-3.79308458178459	4.02904942242225	9.22238738176195e-05	0.00155610112134006	1.07862766519908
AP003031.1	1.98207326666553	-3.56220488899423	4.02850217818875	9.24159514972731e-05	0.00155875272849602	1.07669555774384
EIF4EP2	1.55259956853498	-3.63185840793838	4.02845228266383	9.24334833530211e-05	0.00155875272849602	1.07651940619319
UBTFL6	1.87335191366796	-6.14970754360965	4.0283720111096	9.24616951374559e-05	0.00155878614381095	1.07623601845739
AC104964.1	1.4364706780042	-8.67804152453949	4.0276827099756	9.27042916179779e-05	0.00156243276743663	1.07380271720218
AL133247.2	1.96260687046697	-7.93078295252909	4.02756463012598	9.2745910216467e-05	0.00156269101401587	1.07338591636207
AL109741.1	1.26593032241245	-1.19998022410931	4.02629268334034	9.31953549162244e-05	0.00156878508419668	1.06889677763073
LINC02275	1.99439482372153	-6.91885084180299	4.02624233543585	9.32131881518245e-05	0.00156878508419668	1.06871910537198
AL135927.1	2.34483550993912	-7.91471243636766	4.02591585759186	9.33289057332774e-05	0.00156984344212043	1.06756704293759
HEXD-IT1	1.43602820961502	-5.21787078984359	4.02517810004093	9.35909035918461e-05	0.00157321336959417	1.06496394210017
AC008543.5	1.08726679030185	-8.88095191282858	4.02512814114654	9.36086707201272e-05	0.00157321336959417	1.06478768084667
SLC17A3	1.64336117417285	0.715070455682004	4.02353773918226	9.41759589928579e-05	0.00158140568382836	1.05917743890306
AL355388.2	1.32812155920059	-5.46979150231939	4.02236612363791	9.45959660663651e-05	0.00158756127518381	1.05504560361699
SRSF10P1	-1.26286897009321	-9.10574609051079	-4.02189188072197	9.47664830954714e-05	0.00158907669043865	1.05337340025568
AL136038.4	-1.04265955749098	-4.07630181595896	-4.0207120163975	9.51919847016582e-05	0.00159531135783007	1.04921381239541
AC008105.2	-1.11571414055503	-2.71164309676621	-4.02018174997528	9.53838113121283e-05	0.00159755402462818	1.04734468044925
PLA2G12B	1.69903528434225	4.05003166778011	4.01969184195584	9.55613659478457e-05	0.00159916561280092	1.04561797929107
SERPINF2	1.3646343155964	8.00071965088841	4.01968151209097	9.55651131372842e-05	0.00159916561280092	1.04558157302945
HMGN2P47	2.55130006489802	-4.74254050853028	4.0196310346541	9.55834259960771e-05	0.00159916561280092	1.04540367294095
LINC01415	1.2139039321746	-6.32180356884413	4.01955157500859	9.56122601829902e-05	0.0015991978007021	1.04512363299219
AC015922.2	1.88318665404991	-1.99263995493774	4.01942486280259	9.56582584797842e-05	0.00159951697430448	1.04467706963379
LINC00402	2.04545199311713	-5.77168918998419	4.01847266336057	9.60045965471727e-05	0.00160453822229622	1.04132164993022
RDH16	1.97672082485425	3.73430249915623	4.01845083012431	9.60125518448747e-05	0.00160453822229622	1.0412447199231
LINC02037	2.03496820974091	-1.06691578722947	4.01794031896168	9.61987444201219e-05	0.00160719785905386	1.03944601326569
SPACA6	-1.01890909073096	-2.38982516288655	-4.01736767194538	9.64080091633517e-05	0.00160978891839014	1.03742859385732
RGPD3	1.1397397167392	-5.22341450291367	4.01691659752918	9.65731529847953e-05	0.00161164076451206	1.03583963009915
ZBTB12BP	1.69964115931111	-4.83141731181197	4.01593919008232	9.69319205985943e-05	0.00161581297206526	1.03239707523204
C19orf81	-2.64675567282265	-5.33754003651677	-4.01471842624737	9.73818015294771e-05	0.00162149294466019	1.02809831080285
CRYZP1	1.80271486526235	-5.77438873470444	4.01443997479236	9.74846963673099e-05	0.0016227515549076	1.02711792305903
AL035413.1	1.14013716584467	-0.823873665528518	4.01353380262733	9.78202686245495e-05	0.00162742584085977	1.02392778980906
PRKCG	-1.33270701111228	-8.21404075786616	-4.0123863003483	9.82467920144165e-05	0.00163360719335219	1.01988887699761
LINC01624	1.56432248791244	-6.64723298636771	4.01176770468165	9.84774580031383e-05	0.0016369845865042	1.01771195537594
FMR1-AS1	1.50008771319985	-5.76080042159505	4.0102355194593	9.90510167643415e-05	0.00164406692934952	1.01232112315799
AL360091.1	2.0466505665842	-5.23584454541406	4.01007911444278	9.91097444663125e-05	0.00164406692934952	1.01177091951293
AC012625.1	-2.18625626292701	-7.59268075507694	-4.00977917160807	9.92224614108227e-05	0.00164522690130049	1.01071582375156
AC066613.1	1.30250072549068	-4.3560859700074	4.00954268909275	9.93114165373522e-05	0.00164620017176608	1.0098840032522
BATF	-1.15636641137451	1.19856191163532	-4.00947588026661	9.93365610909717e-05	0.00164620017176608	1.00964901208971
GMNC	1.93425763541797	-2.45245497214616	4.00935272494223	9.93829284592438e-05	0.00164648769682168	1.00921583766773
CATSPER1	-1.19017484987092	-4.36387414705525	-4.00917316022977	9.94505706940113e-05	0.00164648769682168	1.00858427313146
BCL11A	-1.37058918847024	-5.23313949142141	-4.00915791104334	9.94563171036649e-05	0.00164648769682168	1.00853063975591
AC073352.1	-1.68321535274511	-3.43488874394245	-4.00671266252613	0.000100381879974797	0.00165889710268695	0.999932454235744
YWHAZP2	1.75687146372821	-3.96028463625687	4.00593682785894	0.000100677258543536	0.00166285365299242	0.997205260911419
NPM1P26	1.66122381024575	-4.86894152628102	4.00564590976471	0.000100788231584536	0.00166422401733099	0.996182740311831
AL627309.5	1.09990031481103	-7.92986032737317	4.00494521990201	0.000101055994669331	0.00166818183200399	0.993720190946625
DPP4	1.10570501142459	2.00158522549268	4.00432484979244	0.000101293630599677	0.00167129246397307	0.99154020489348
CYP4X1	1.02780693831123	-0.22309236567349	4.00336653542303	0.000101661766093294	0.00167538928830454	0.98817320114285
LYPLA1P3	1.85259790758727	-6.05766325268187	4.00322220505224	0.00010171732094928	0.00167584009760268	0.987666156329396
A2M	1.05219193179597	7.47453476162078	4.00236403781916	0.00010204824060707	0.00168036043074435	0.984651638751135
UGT1A5	2.07621824559225	-6.2903954940546	4.00219972203633	0.000102111719819974	0.00168093993732454	0.984074498201169
RN7SL180P	-2.05592691745719	-7.94973812694563	-4.00124548500172	0.000102481110326916	0.00168608663992183	0.98072321687025
RPL31P49	-1.83972487102716	-4.37942567952122	-4.00075258501205	0.000102672413696956	0.0016887665454661	0.978992397622067
F2	1.52637807612802	8.1481997490281	4.00060836491722	0.000102728452514703	0.00168922073812707	0.978486000173139
KISS1R	-2.36722133371004	-6.13100928994382	-4.00050685582384	0.000102767912847886	0.00168940214572927	0.978129581704918
AL022722.1	1.8989199563603	-5.82417445826104	3.99972160963762	0.000103073656050156	0.00169349133483346	0.975372667467875
AP003419.3	-1.62172165435926	-2.35358146713615	-3.99932008546649	0.000103230328510618	0.0016955966645662	0.973963123989769
AHCYP2	1.74124179643685	-4.68822001572931	3.99866642212189	0.000103485870364755	0.0016983362358273	0.971668688347193
MCIDAS	-2.01481950845087	-7.01254619393761	-3.99860112247956	0.000103511431607964	0.0016983362358273	0.971439495076342
KLB	1.40599307709723	2.84761203282498	3.99678105854031	0.000104226315755339	0.00170817905857488	0.965052490803042
AC114781.3	2.11544760638421	-7.89913110275899	3.99649556155931	0.000104338879654468	0.00170955241280013	0.964050826601984
H2BU1	-2.29240017847792	-5.97074081098786	-3.99524567749129	0.000104833042548087	0.00171670245784106	0.959666279262671
ABCA10	1.11770603659001	-2.47982394786033	3.9945979582211	0.000105090006884537	0.00172043631931884	0.957394528160983
LINC00634	-1.72190209083104	-5.1908169937768	-3.99448581080647	0.000105134559185049	0.00172069166860091	0.957001222034413
AC018653.4	1.93267346668241	-6.02163230959399	3.9943950109312	0.000105170644043455	0.00172080833248083	0.956682789069456
FAM72D	-1.33734746319948	-3.26740996122535	-3.99380487410183	0.000105405458929986	0.0017241756696483	0.954613332233714
FGG	1.39605506525448	9.67076487871464	3.9933913902235	0.000105570281650485	0.00172548253277258	0.953163494776505
LINC01428	2.27602360922045	-4.78225250084419	3.99309653879382	0.00010568796530609	0.00172689543971542	0.952129701563852
AC115619.1	1.6077660644305	3.78563444841807	3.99255277556095	0.000105905325070603	0.00172949594750501	0.950223343815557
AC111182.2	2.03983265480347	-1.83473591676207	3.99142989481754	0.000106355527082605	0.00173541732782482	0.946287327520854
SLC4A3	-1.77143757175905	-3.00883099262978	-3.98961280994138	0.000107087929332817	0.00174592987008541	0.939919773769792
PPIAP91	2.00071651123432	-6.01615251756485	3.98866735122587	0.00010747091037092	0.00175121299440983	0.936607534799489
AC069282.1	1.35848721198526	0.627964620309534	3.98816137043728	0.000107676406489943	0.00175408053960467	0.934835178904656
LINC02336	2.51651380879167	-5.3271732943999	3.98768944404111	0.00010786840970305	0.00175624547491045	0.933182268673179
MTCO1P2	1.67117779893384	-2.96177347803074	3.98744668904214	0.000107967301699414	0.00175695149455024	0.932332085415293
AL117209.1	1.5694727250564	-3.93448487729051	3.98716847032119	0.000108080747026781	0.00175777628723604	0.93135775023489
C4BPA	1.58692902807536	7.53390896801744	3.98694771956343	0.000108170840334822	0.0017587601993372	0.930584708668996
B3GNT8	-1.07300541973444	-2.10819280764241	-3.98340926460455	0.000109624775146118	0.0017804513562745	0.918198080963847
SPP2	2.44470540208828	3.39799147251734	3.98333354579454	0.000109656090408269	0.00178047335647328	0.917933116219568
AC006369.1	1.74919071727122	-4.2374587071539	3.98297463465951	0.000109804642490031	0.00178239838548349	0.916677223382134
ETV4	-1.72624861800723	0.95713309914994	-3.98252807627401	0.000109989739425242	0.00178491541366025	0.915114761917927
TF	1.59319243176128	7.07038980502218	3.98079000090599	0.000110713002633847	0.00179451307622914	0.909034730284589
LINC02128	1.95986867512881	-3.78354540192291	3.98074413621386	0.000110732149536949	0.00179451307622914	0.908874317465951
GOLGA8Q	1.24884222507235	-8.67858183025338	3.98010501031708	0.0001109992910353	0.00179737189873426	0.906639111416909
OR2A1-AS1	1.56526902672782	-4.57829284408796	3.97990372402059	0.00011108355175406	0.00179824631710393	0.905935214219713
SEC16B	1.12719935950805	-2.1936282228033	3.97914229106633	0.000111402848315586	0.00180194258760215	0.903272740629082
REPIN1-AS1	1.23830071728536	-0.650306883729543	3.97897596312631	0.000111472712051643	0.00180258200247428	0.902691201477829
AL138689.2	1.01950963834421	-7.56605150675866	3.97861582905722	0.000111624124547597	0.00180404864005713	0.901432115700241
AL162727.3	1.57055732112943	-6.77902078446724	3.97842706416655	0.000111703565984259	0.00180484171173099	0.900772199599244
AC079140.2	-1.4733483100042	-1.03203269603157	-3.97823751382722	0.000111783392223826	0.00180564056800362	0.900109562421759
F7	1.52676224725258	4.6658148682518	3.97576519384758	0.000112829566710894	0.00181809182780051	0.891469012457898
AC021205.3	1.09619230160992	-3.28777405380125	3.97502032138873	0.000113146588934183	0.00182270597467923	0.888866575972196
AC106818.2	1.23426664147936	-8.08959985127095	3.97422196712431	0.000113487316260875	0.0018273679450854	0.886077711487478
RNU6-720P	2.74943759860742	-5.40884628019732	3.97334821446432	0.000113861343871145	0.00183223343683469	0.883025966489735
AC004381.3	1.73520800328179	-5.4136115089993	3.97264650389116	0.000114162576050269	0.0018365834886138	0.880575493826657
AC078942.1	2.10172096499699	-7.08793787385723	3.97136236615515	0.000114715802739267	0.00184327679684175	0.876091986872294
BEND3P3	1.6232349635817	-6.48908247145518	3.97134398836255	0.000114723738701788	0.00184327679684175	0.87602782996461
AL359834.1	1.9456839683348	-3.88567612022602	3.97132087215546	0.000114733721566252	0.00184327679684175	0.875947131575728
AF038458.2	-1.94744475142771	-6.64799054148256	-3.97124008383064	0.000114768616965695	0.0018433390811947	0.875665103457471
LGALS2	-1.15176919115886	0.678860665938616	-3.9710668858944	0.000114843461521276	0.00184404279595376	0.875060493123175
CENPA	-1.16175411338399	0.33829325046126	-3.97080743564497	0.0001149556656252	0.00184534585119091	0.874154826660244
CCT4P2	-1.19778026238668	-9.06793952651234	-3.97061075774548	0.000115040792291315	0.00184571521692657	0.87346831158122
MGST1	1.00987462954392	5.78180437767126	3.96896497630808	0.000115755483290995	0.00185517829167582	0.86772467186556
CLDN16	1.0244727575046	-1.23997647270602	3.96875816115098	0.000115845592891652	0.00185612187888169	0.867003037106507
AC034102.6	1.5400108866557	-4.9852677631952	3.96429343939951	0.000117807259989756	0.00188551899795616	0.851431634522251
AC253536.1	2.5774514834232	-3.63185427209081	3.96386756544488	0.000117996021853215	0.00188701549802773	0.849947056429198
CEP164P1	1.13893760125449	-6.62645978674981	3.96360899156967	0.000118110771243565	0.00188783453541993	0.849045740569771
C4BPB	1.25133165296621	5.64475292133448	3.96241068447185	0.000118643943695209	0.00189482763826261	0.844869384823185
Z98749.1	1.32224583023604	-9.04161523685314	3.96097589039382	0.000119285356385051	0.00190223179288103	0.839870133205815
CUX2	1.7656366171879	1.15510862004785	3.96097274813087	0.000119286764727842	0.00190223179288103	0.839859186191068
HOXC6	-2.18764787246175	-5.87797751305026	-3.96094181322764	0.000119300630405941	0.00190223179288103	0.839751415550118
RPL31P2	-1.94461880627831	-7.65240220649638	-3.96087268871664	0.00011933161902604	0.00190223179288103	0.839510602818429
CERS1	-2.2398891714345	-5.02115202125534	-3.96064292940961	0.000119434675603935	0.00190285374453487	0.838710201961526
TSKU	1.18733893862791	4.85370737675731	3.95859356264937	0.000120357662089999	0.00191653129287844	0.831572549117458
EVA1A	1.15058249494516	3.44614797982012	3.95833141187656	0.000120476217890164	0.00191790522383036	0.830659725776661
AC000050.2	2.43764941738391	-5.02429243864073	3.95719580186202	0.000120991075961025	0.00192556293953833	0.826706021059158
AC005050.3	1.86935934369521	-7.78300425664513	3.95710036364908	0.000121034440727313	0.00192556293953833	0.826373787153009
RBP5	1.23120732872516	4.11046141793432	3.95661706410521	0.000121254267638366	0.00192719373173179	0.824691450344889
AP000977.1	1.36044212292944	-7.25341629770786	3.95609524459463	0.00012149204240558	0.00193045657861936	0.82287521011749
AL157823.2	1.79388879296922	-4.39650472203631	3.9553038244645	0.000121853512924308	0.00193553176532956	0.820120961677331
AC016925.3	2.2344744637762	-1.78637896593044	3.95398921810652	0.000122456208018871	0.00194346032653256	0.81554691727737
SNX2P1	1.85346704777529	-7.36333853213198	3.95345134533048	0.00012270361949516	0.00194658515636382	0.8136757879269
AL157838.1	1.08638997029781	-3.42557214721971	3.9531220037064	0.000122855345583109	0.00194847201013276	0.81253018735303
AP000864.1	-1.96362590479617	-7.38450726848352	-3.95262632616013	0.000123084038910737	0.00195105766346983	0.810806136690069
CD70	-1.58585596680032	-3.70708633064013	-3.9523535663959	0.000123210056485207	0.00195201387010034	0.809857504813712
SNRPGP10	-1.20631934253914	-0.867752734424383	-3.9519672839087	0.000123388733001379	0.00195432362368682	0.808514140512347
ELOBP2	-2.22685494761227	-5.39792628912851	-3.95167749521498	0.000123522938001053	0.00195592796072171	0.807506418246191
TNNI3	-2.11289966321752	-7.28509649810165	-3.95153530681214	0.000123588838201166	0.00195645015657451	0.807011988230867
FOXS1	-1.04500750802128	0.420851862986957	-3.95117048068687	0.000123758077825867	0.00195820224815474	0.805743447095779
CDCP1	-1.38676380261326	-2.00141335394873	-3.95115466300863	0.000123765420500264	0.00195820224815474	0.805688449358477
SHISAL2A	-1.62753704229433	-3.51889303591879	-3.94894611818568	0.000124794727780134	0.0019718628789657	0.798011094233293
LGALS3BP	-1.19137371223804	6.28583998951025	-3.94887378169638	0.000124828578264004	0.00197187345042397	0.797759695159001
SNORD101	2.59464641804717	-2.40640821809011	3.94838621353182	0.000125056968325611	0.00197444271235622	0.796065290107379
AL353807.4	2.01875792098622	-3.04253002193274	3.94838470921318	0.000125057673604739	0.00197444271235622	0.796060062530098
AC119424.1	2.21762712765765	-2.33349946571668	3.94696109700033	0.000125726816294712	0.00198342646985555	0.791113649996014
NTNG2	-1.18537450142387	-4.52328295938952	-3.94650968330081	0.000125939706410145	0.00198573067997763	0.789545484936424
CCNB2	-1.00287377052539	1.51119462135229	-3.94615106657192	0.00012610907754737	0.00198734663256632	0.788299788202896
AC005538.3	2.01707607140464	-6.22688222184701	3.94577996017855	0.000126284575920103	0.00198949938542405	0.787010801460101
AL079338.1	-2.47075135787204	-6.28367395662973	-3.94394923344486	0.000127153748139834	0.00200115619457254	0.780653428964421
WNK2	-2.18288406193864	-2.46529394776479	-3.94169557337834	0.000128231543940443	0.00201278815682745	0.772830586448262
PPFIA4	-1.33312514279975	-4.95177537330795	-3.94077194791169	0.000128675770522852	0.0020188854070997	0.76962554572563
AP003392.1	1.1570136969224	-1.63937336988443	3.93972813411811	0.00012917956747014	0.00202375512657389	0.766004159345354
PIFO	-1.59923976093826	-4.82779475620809	-3.93881209928822	0.000129623239506157	0.00202927298580938	0.762826712466894
GBA3	2.11946788353448	1.54338086142301	3.93817960740715	0.000129930427211964	0.00203194092050668	0.760633131482309
RPL9P32	-1.50190751080024	-3.62783055450003	-3.93697343567145	0.000130518162190767	0.00203908720192248	0.756450712087163
LINC01093	2.19836963021329	-1.73181942997826	3.93671057878565	0.000130646580933964	0.00204045581213211	0.755539386367455
RAB34	-1.1970197303566	1.7954421917738	-3.9362470400871	0.000130873336117093	0.00204292349499093	0.753932413545328
AC120114.1	1.24250149654134	-3.01559985281347	3.93598849654769	0.000130999974000103	0.00204436330223322	0.753036172819177
TMEM82	1.92567628392218	1.50708691236533	3.93506844858734	0.00013145157252222	0.00204979601161846	0.749847206400473
AC006273.1	-1.74658632315811	-3.93747864815413	-3.93493589234892	0.000131516758830733	0.00205027450866578	0.74938780359621
AC061992.2	-1.76867765713848	-3.42288882644418	-3.93483823402297	0.000131564803320388	0.00205048559321288	0.749049355027436
ALDH1L1-AS2	1.8693163791297	-2.41034275479188	3.93459825820149	0.000131682934079249	0.00205125077943054	0.748217713565907
NLRP14	1.68687350105115	-6.19006319653509	3.93392204003709	0.000132016353682844	0.00205590562115051	0.74587448086322
KCNG1	-1.80262504732357	-5.23753126969269	-3.9332090595189	0.000132368770346972	0.00205977452616117	0.743404204755295
TIMM23B-AGAP6	1.15363249736417	-6.80173456258571	3.9323649644444	0.000132787153616523	0.00206491458680583	0.740480112382997
SCML2P2	2.05887400065397	-6.2645904105265	3.93218490282485	0.000132876565625132	0.00206551286042498	0.739856411925424
IL27	1.22976444558385	1.22020862995865	3.9314433839328	0.000133245381452062	0.00207070431055221	0.737288164864617
CDC14C	1.00267084077193	-9.02653811380099	3.9292921137471	0.000134320903433024	0.00208565425878888	0.729839423515172
AHSG	1.92897312265137	8.96794772401242	3.92840225608023	0.000134768198520714	0.00208945205674158	0.726759249339359
NCOA7-AS1	2.24472000276552	-6.33381326749573	3.92749669846754	0.000135224841482639	0.00209543850190059	0.723625298820648
AC108751.5	1.47041364836726	-0.160766978873324	3.92699414598211	0.00013547889761362	0.00209882806269151	0.721886314166492
RPL39L	-1.32795132304635	1.55254836364937	-3.92665204438826	0.000135652100729858	0.00210096361482233	0.720702639403097
VN1R83P	2.11953247582543	-3.4445427299977	3.92610090406204	0.000135931581980525	0.00210454412987854	0.7187958606274
CXorf66	2.10796369733806	-6.71546205292938	3.92605652490211	0.000135954110330384	0.00210454412987854	0.718642331394819
AC017099.2	1.57433128098564	-5.84640488568601	3.92587238795872	0.000136047622407183	0.00210544324395616	0.718005326295815
YWHAZP4	1.47313789541213	-1.96020611824036	3.9252502592018	0.000136364017466303	0.00210979028012756	0.715853303399203
AC004022.2	2.27893941402699	-7.35893247928813	3.92466715564401	0.000136661201612134	0.00211337911545597	0.713836519227076
LBHD2	-2.65264901853156	-5.62745062024233	-3.92154363414504	0.000138263663027968	0.00213640007872155	0.703037221178601
HSD11B1	2.2115501372211	5.17489797235397	3.92010474882846	0.000139007859832153	0.00214734080744616	0.698064698240104
FSTL3	-1.09246270326823	2.35961687795466	-3.9198998189297	0.000139114160114653	0.00214824124672806	0.697356616019954
AC091132.2	1.65499068958263	-7.15332448395774	3.91978337200388	0.000139174597403588	0.00214824124672806	0.696954276898438
MIR186	2.76861224476969	-3.07265035687558	3.91903733205119	0.000139562394271906	0.00215310862004064	0.694376837870049
NELL1	-1.5018623821249	-8.67405578041766	-3.91839355686204	0.000139897859966816	0.00215772388379132	0.692153018896422
CCNJL	-1.13629691149079	-3.68376476140484	-3.91766879271517	0.00014027644701301	0.00216300166493051	0.689649783455724
ARHGAP20	1.09245729101246	-3.22274872278164	3.91741039522414	0.000140411658992238	0.00216452494395115	0.688757403032671
OR5AO1P	1.34772062876223	-9.15396083593429	3.9170833018116	0.000140582995538229	0.00216646653697433	0.687627847009133
CEP55	-1.01866933837339	-0.0124636902221935	-3.91703078912248	0.000140610521027647	0.00216646653697433	0.687446511218055
FGB	1.47290850971766	9.41898565620853	3.91625629321155	0.000141017083674048	0.0021710420288854	0.684772261228864
LINC02154	-1.99395730806221	-7.45323376133081	-3.91546151125173	0.000141435458691593	0.00217519793588859	0.682028402224413
AL355075.2	1.78255136712122	-3.47102757164078	3.91436424199676	0.000142015006088992	0.00218244783213099	0.678240980369873
AC005089.1	1.12608996961457	-2.00721107874028	3.91353863332545	0.000142452559658137	0.00218860606587491	0.675391799571314
ARPP21	1.88483839034176	-6.17530875321634	3.91345146085978	0.0001424988338942	0.0021886249482595	0.675090994694591
PPIAP58	-2.05435235547593	-4.58466455221293	-3.91315619702759	0.000142655676755338	0.00218954997864933	0.674072171224571
CES4A	1.51072906934139	-1.39420104933784	3.91248798293171	0.00014301123622609	0.00219208891803143	0.671766688585929
AC006230.1	-1.1154952450082	-5.92480129755794	-3.91190601308783	0.00014332159199015	0.00219458187250673	0.669759021998373
ACE2	2.0659864174956	-5.20471187308801	3.91130412846756	0.000143643242417382	0.00219780817897471	0.667682903419007
SLC66A1L	-1.86970746533934	-6.96743760677597	-3.90783749521996	0.000145509248806471	0.00222349656179536	0.655730167817983
AC099811.6	1.46342179408523	-7.64335787833448	3.90742876187524	0.000145730774808664	0.00222630919140218	0.654321435757231
AC011445.1	-1.6150146549812	0.0791757188458672	-3.90731641215411	0.000145791722529606	0.00222666787323744	0.653934234005304
CYP7B1	1.01827697383154	1.60769797668907	3.90693904228581	0.000145996616621811	0.00222922428982126	0.65263373236727
AC005520.5	1.15264894762391	-5.24316361015977	3.90609403509571	0.000146456410276635	0.00223509632601684	0.64972200918193
F11-AS1	1.19647269944577	-3.7534995320529	3.90571233124489	0.000146664558369177	0.00223769825679206	0.648406899377544
MMP11	-1.27300771484606	1.50457510681577	-3.9041892742713	0.000147497907905284	0.00224868090638464	0.6431604265366
AC069185.1	1.55136658967428	-4.4928476252054	3.90381486474382	0.000147703457332422	0.00225123707588967	0.641870947542553
A1BG	1.61608908146239	-2.74461328912722	3.90286255286825	0.000148227502324231	0.00225864507195437	0.638591596580642
CDIPTOSP	-1.66059884047123	-3.50508625267119	-3.90050332406187	0.000149533388607093	0.00227456435735056	0.63047017187823
HLA-DPB2	-1.72479731356805	-2.50648019059495	-3.89868310622429	0.000150548395203967	0.00228697328266517	0.624206911638336
LINC02818	1.69137585934332	-2.58725862560245	3.89824703909525	0.000150792530687605	0.00228951142595102	0.62270677619304
RPS2P24	-1.27240701594957	-8.86872720933898	-3.89658159188232	0.000151728415679153	0.00230064272295585	0.616978620138691
SMCO2	-1.78125240144351	-4.96208690605621	-3.89652920015746	0.000151757946286822	0.00230064272295585	0.616798455109927
AP000350.6	1.83106172173398	-4.97645253041036	3.89476331835746	0.00015275649094052	0.00231137134157886	0.610727056106321
C4BPAP1	1.6375230440805	-6.87576195871559	3.89090686184397	0.000154958962168536	0.00234140509656486	0.597475526418139
APLP1	-1.37260512183683	-1.35156210226189	-3.88950446081244	0.000155767357152046	0.00235182589773237	0.592659197482948
MYLK2	-1.31404725283456	-4.93160609703312	-3.88703985691686	0.000157197775567324	0.00237041162360805	0.584198248515603
MALL	1.46707615473564	-3.23532935336349	3.88687642051295	0.000157293072068062	0.00237124692891647	0.583637324797865
AL161662.1	1.12757021700475	-8.50265682249974	3.8851808732802	0.000158284959951608	0.0023819701987957	0.577819211954615
INTS4P2	1.33345850100583	-5.24488533395645	3.8849731527655	0.000158406883909818	0.00238320149116677	0.577106577391449
AP006621.2	1.50130442305347	-0.342228258005124	3.88483148450784	0.000158490088972252	0.0023838497892569	0.576620568200655
HOXC13	-1.99611858315073	-7.72379744358884	-3.88365920615251	0.000159180192554131	0.00239301829064364	0.572599474994155
AC092687.3	-1.16920639633289	-0.871592913852932	-3.88228660628438	0.000159991855548481	0.00240339635987856	0.567892477869842
HLX-AS1	2.05862251236086	-6.31225767003064	3.88207822042141	0.000160115424588122	0.00240464476547847	0.567177985245784
SSTR3	-1.83152765325746	-6.96556747156032	-3.88193684014568	0.000160199312214573	0.00240529674759359	0.56669325209165
AC026412.3	1.29924685534924	-3.47872516987573	3.88085887208292	0.000160840297829568	0.00241431078027727	0.562997818395123
NAV2-AS4	2.09776862826011	-6.11970866896491	3.88045251453417	0.000161082560322428	0.00241733669502044	0.561604977083581
CALM2P2	1.65500803807948	-2.07705222554397	3.87989910159753	0.000161413052681745	0.00242115223324506	0.559708272076452
AC107214.2	-1.06576612885832	-2.334755182115	-3.87941459757723	0.000161702922784243	0.00242358627800737	0.558047914801133
AC104109.4	1.43944153687015	-7.45138838876355	3.87904371918836	0.000161925147210163	0.00242630502351447	0.556777055382128
AP000357.1	1.68650606919859	-6.33696225176174	3.87723281495735	0.000163014390531543	0.00244016528617582	0.550573165880929
AZGP1P1	1.89765831856404	1.06393352753869	3.87713526559187	0.000163073263012781	0.00244043183104018	0.550239041797646
FGL1	1.44305767585298	7.00906622796092	3.87682202667631	0.000163262444076492	0.00244163321997053	0.549166187633453
REN	1.9045919044514	-1.78260571885847	3.87673029236793	0.000163317886640464	0.00244163321997053	0.548852007530948
AL109933.1	2.5180101811431	-5.10532852570705	3.87610029050556	0.000163699132496233	0.00244671739105976	0.546694479386002
ZBED6	1.12658748017572	-7.42547179492749	3.87545127993769	0.000164092766545684	0.00245075165556932	0.544472145828644
LINC01977	-1.72485408056316	-5.18086566702461	-3.87502931820383	0.000164349175024285	0.00245396442818296	0.543027429204256
GC	1.21460648580801	9.62568705471761	3.87443387256469	0.000164711650747347	0.00245875892212073	0.540988950247352
RPS15AP17	-2.03078147469851	-4.31357889243745	-3.87380969305144	0.000165092434312616	0.00246320564747572	0.538852370620588
FCGBP	-1.16460122817072	-1.20361568290096	-3.87296462989668	0.000165609303163828	0.00246905771678795	0.535960139340512
RLIMP1	1.24640351033892	-8.43980090912761	3.86904572864117	0.000168026415806806	0.0025000765678896	0.52255427121546
LINC00886	1.22285059804226	-0.879137083407329	3.86855620277071	0.000168330693558041	0.00250397700277189	0.520880451026625
AL050309.1	-1.04261918773151	-6.28002850196465	-3.86731122212867	0.000169106906774477	0.00251300728904397	0.516624290416385
RN7SL268P	2.01171187889196	-3.57242665430578	3.86506146377601	0.000170518212717618	0.00252955212859957	0.50893591531981
GPT2	1.05083594204593	4.14986876206912	3.86432985494345	0.000170979569592921	0.00253552419199927	0.506436468755139
MIR4482	2.43979472868011	-0.344599299306713	3.86391068470151	0.000171244435381715	0.00253779128713945	0.505004598381435
AL035078.1	-1.31329306330679	-8.8040262835318	-3.86330686586351	0.000171626662976552	0.00254131052924145	0.502942193213635
KRT8P46	1.2994839107763	-4.52365569621013	3.86326537024359	0.000171652960175933	0.00254131052924145	0.502800470124583
AC005746.3	-2.14344255663911	-6.91265106418552	-3.86308538571033	0.000171767066907726	0.00254236649691791	0.502185769587477
GSTA1	2.13899311358144	7.05557876021166	3.86272841345307	0.000171993593851775	0.0025444519048617	0.500966671201554
CCL15-CCL14	1.61752981630197	-4.54661930830759	3.86165638871053	0.000172675586320834	0.00255326998464499	0.497306133291874
AC010737.1	2.16780619929586	-6.64445399325529	3.86149242453304	0.000172780122212101	0.00255354496958432	0.49674633245815
SPDYE2	1.54727777342392	-6.56992442422978	3.85927392022104	0.000174200464551593	0.0025726170494303	0.489173859053647
AC025188.1	1.7379276223646	-6.84393112373286	3.85863152053842	0.000174613813034523	0.00257680036434135	0.486981790413338
AC019294.1	1.24593191712893	-8.65067651888029	3.85853278738072	0.00017467742494008	0.00257709913900549	0.486644907860446
PDE6B	-1.04713790581548	-2.84785978909795	-3.85817558172815	0.000174907749865166	0.00257858914039135	0.485426161580683
PROC	1.26130219454265	6.25885408172261	3.85817427837552	0.000174908590790676	0.00257858914039135	0.485421714850434
CNTF	1.07759519317908	-3.31803692737185	3.85674610113079	0.000175832366587614	0.00258835522645581	0.480549834303297
GTF2IP14	1.25869428890412	-2.52688910027822	3.85600574462361	0.000176313068591913	0.00259286234278932	0.478024855109243
SLC2A9	1.39314372870193	0.230525646523498	3.8554626408208	0.000176666491528995	0.00259677457138105	0.47617285095818
TNFSF9	-1.53031845965525	-2.14329303856627	-3.85432777133551	0.000177407179013256	0.00260701692067774	0.472303577270487
AC092071.1	2.90108038765578	-4.84925346910152	3.85215766390683	0.000178831754856421	0.00262405794959322	0.464907254956644
AC093607.1	2.06184967886078	-5.58560345239703	3.85207568266536	0.000178885784340432	0.00262420279091554	0.464627905682025
RHOA-IT1	1.88048992872275	-5.12589275259254	3.85036861352257	0.000180014354431495	0.0026355538410447	0.458812185893312
AC018804.1	-1.94097082135491	-3.65886852703206	-3.85004376133979	0.000180229884317808	0.0026380594422055	0.457705698498896
AC100835.1	1.80773879908791	-7.94915336715258	3.84950061226518	0.000180590795747745	0.0026407404574068	0.455855831308927
AL731577.2	2.05621462378686	-6.28666291625542	3.84934775174419	0.000180692492228535	0.00264157754874912	0.455335253772724
NT5DC1P2	1.52786234905435	-5.62291167933792	3.84742998039816	0.000181972999014195	0.00265647954109694	0.448805550905797
CD177	-1.99921129333116	-5.35777638622473	-3.84702780940847	0.000182242622580392	0.0026596592171132	0.447436553756728
CA2	1.10783825291027	4.32909841256558	3.84686629596872	0.000182351011276443	0.0026605876619507	0.446886791397309
AC098828.1	1.92644131920953	-3.62571420751845	3.84654859561804	0.000182564392934529	0.00266304717204718	0.445805451131069
AC092611.1	1.35890054370219	-7.10353034073454	3.84461251083928	0.000183869891616343	0.00267814609046186	0.439217244959723
VLDLR-AS1	-1.51805147824107	-6.39341711799658	-3.84417481001582	0.000184166259623167	0.00268180551595833	0.43772818276256
AC010200.1	1.48668455977413	-8.96577023764013	3.84366558147581	0.000184511630465054	0.00268420383443005	0.435995953468966
AC032044.1	1.69836489061911	-4.64813606605088	3.84344152085216	0.000184663788586127	0.00268575990315902	0.435233830572104
AC008770.3	1.63479379606468	-2.96084557333828	3.84139171861841	0.000186061342094678	0.00270476207843944	0.428263256755335
ACSL5	1.10038908479288	3.7993200212193	3.84107791535356	0.000186276177965405	0.00270722289751777	0.427196397760548
ASCL2	-1.26657409739369	-2.5348623992511	-3.8408908997277	0.000186404324606764	0.00270842293359564	0.426560620806823
AP000936.3	-1.35278583803196	-1.7374266821982	-3.84016129240266	0.000186905066674655	0.00271437130920692	0.424080490171182
COX6B2	-1.4422455469968	-6.52039230418917	-3.83980604780394	0.000187149339581337	0.00271592766869355	0.422873055305431
AP005899.1	1.54014850102245	-2.79134749709309	3.83962161336651	0.000187276279787196	0.00271710631809416	0.422246219503247
AC003965.2	-2.06966914757187	-8.34991454872313	-3.83803165151126	0.000188373996430373	0.00273047217472185	0.416843429676484
FAR2P1	-1.73193215218317	-8.09387831491861	-3.83756370947156	0.000188698228293712	0.00273373223130435	0.415253674880802
ZFHX4	1.14089141704603	-1.08420719682436	3.83744074934242	0.000188783513937354	0.00273430121441753	0.414835964183837
AL049840.4	1.2605466038496	-2.77130418765235	3.836180288701	0.000189659889111534	0.0027443190236745	0.410554642765914
SREK1IP1P1	-1.76664212884418	-8.08878006622023	-3.83547836229125	0.000190149599865078	0.0027496598581428	0.408170945483321
SIAH2-AS1	1.44520208932228	-4.16439597829799	3.83516391097329	0.000190369371530273	0.0027505666525479	0.40710320228
MTATP8P1	1.63439845420827	-0.982613760121164	3.83371306690382	0.000191386503110984	0.00276324725956668	0.402177660524741
PLK1	-1.01297081959409	0.63465232757127	-3.83320431104036	0.000191744393552611	0.00276774206355381	0.400450814102342
AL663070.1	1.71347818086183	-2.49435370516925	3.83265839157903	0.00019212913430072	0.00277194903231097	0.39859802938052
AP000619.1	-1.50357123943651	-8.79607441438437	-3.83099766647635	0.000193304056578011	0.00278664621975857	0.392963029954106
AJ009632.2	1.71931644665984	-3.60476729374191	3.8301656425795	0.000193895256345652	0.00279200712354084	0.390140629578307
AC090589.3	1.01085072862773	-1.15340604588551	3.82994279318208	0.000194053894767262	0.00279319231058324	0.389384760948917
RN7SL809P	2.1579478472492	-4.93104280464166	3.82927871279546	0.000194527361025263	0.00279839687331113	0.387132518315836
DIRAS1	-1.84734010458223	-3.68261188266216	-3.82872568003913	0.000194922491412119	0.0028006912227147	0.385257135145546
ATP5MGP1	-2.17268970164901	-5.28922187059063	-3.82783787297615	0.00019555840583501	0.00280779158819936	0.382246956998394
AC132872.4	1.2472729868917	-5.33467199634814	3.8269259704739	0.000196213630527649	0.00281392720112588	0.379155664488963
AC012618.1	-1.57070279494623	-3.02321307444061	-3.82590211165306	0.000196951783520646	0.00282302306784405	0.375685551320342
AC004000.1	-2.04892262336652	-5.87703337791124	-3.82505029817668	0.000197567909358321	0.0028304889463445	0.372799110602966
DRD1	1.97817177397486	-4.48654131871942	3.82463302685944	0.000197870393807566	0.0028337012903657	0.371385340310614
PRSS51	1.78302641799386	-4.31679100628407	3.82420931551195	0.0001981779967746	0.00283623195281162	0.369949877013903
EBAG9P1	1.72168263123563	-4.43923803361159	3.82318463096278	0.000198923768401242	0.00284540328149199	0.366478944490479
TMC3	1.36443884098598	-6.17431225875982	3.8231567557627	0.000198944093334666	0.00284540328149199	0.366384532752343
EFNA5	-1.80419563170074	-3.49245688698701	-3.82262333429144	0.000199333412664943	0.00285028554245418	0.364577970629671
PRR34-AS1	-1.00563671259458	-0.419681720607629	-3.8225213215312	0.000199407949372342	0.00285066543356992	0.36423250254633
GOLGA6C	1.18404672135314	-8.89160886711441	3.82222616760958	0.00019962375584072	0.00285306419873652	0.363233000063879
AC004160.1	2.01177346320016	-5.36681065101835	3.82191393890054	0.000199852288235461	0.00285564364822523	0.362175743352803
SRL	1.14833531994277	-4.32691936038836	3.82114591493788	0.000200415492775986	0.00286025251901982	0.359575385547275
AL031768.2	1.28964178685967	-6.47158541607665	3.81891043736912	0.000202063396490076	0.00288031217635302	0.352008945544592
OR10J5	1.52367630144774	-8.15721282639982	3.81749482628331	0.000203113573212989	0.00289250666554716	0.347219353589225
LARP6	-1.1595565337394	-0.984913346328114	-3.81689631573738	0.000203559137770801	0.00289815737429454	0.345194776350344
SNORA70F	2.5006365476069	-5.73598124962921	3.8154281756051	0.00020465603709816	0.00291307648302571	0.340229589496341
AL161629.1	1.51700311490879	-5.14450503156389	3.81480827763706	0.000205120867973008	0.00291808581478415	0.338133582007426
THRSP	2.94886752627102	1.29746778520444	3.81419011771846	0.000205585393733152	0.00292280459171771	0.336043723736095
AC007663.4	1.14449411879331	-2.10619816033539	3.81349359138525	0.000206110005970009	0.00292886162715919	0.333689252504342
AC068193.1	1.39131872841437	-4.74768929413641	3.8125265275973	0.000206840490502653	0.00293798882539342	0.330420855213067
TMEM61	-2.11617698322288	-5.37411057702536	-3.81245678704773	0.000206893264875711	0.00293798882539342	0.330185177980714
AC005329.3	1.21173069615228	-5.43445718375475	3.8122847191056	0.000207023527570328	0.00293853049480748	0.329603716219644
BZW1P2	1.01365880831569	-1.94853209701196	3.81016952169799	0.000208631196874538	0.00295550086690422	0.322457644580894
CYP1A2	3.25158829149369	-0.721505594255266	3.81009841034091	0.000208685450923408	0.0029555648932377	0.322217454383855
AC087071.2	1.46676492474677	-3.55677201363736	3.80997481599041	0.000208779778479386	0.00295619630586001	0.321800002898999
RCOR2	-1.55764084396352	-3.13869318495546	-3.80943665939605	0.000209190973173863	0.00296131299733281	0.319982455549415
SLC25A18	1.23843437493664	2.04206197295797	3.80855097066302	0.000209869384689119	0.00296950188664768	0.316991617272891
AC244102.3	-2.77865034594547	-6.69691320660569	-3.80814400467343	0.000210181808564623	0.002971799747221	0.315617541547257
GPR52	1.15342757020919	-8.65916963487035	3.80745805814836	0.000210709402661402	0.00297571950379257	0.313301786084732
AC113143.1	-2.22529585778139	-7.14830187398452	-3.80680594387818	0.000211212140363952	0.00298211068315718	0.311100559385936
AC118344.1	1.61672754370105	-4.97002618849519	3.80656711946747	0.000211396543178268	0.00298290489241213	0.31029447796374
PFN1P2	1.14280296624257	-4.0265559536474	3.80609352862884	0.000211762667669134	0.00298633603501984	0.308696131945188
DAND5	-1.51258339122813	-4.78511452689152	-3.80423679410456	0.000213203890003024	0.00300523424364557	0.302431286321902
JMJD1C-AS1	-1.08105571415681	-3.69820254767497	-3.80400580135709	0.000213383839555216	0.00300705748950624	0.301652061006855
AC069503.5	1.67800367625145	-7.2664781427901	3.80285821521572	0.000214279979392991	0.00301682452863949	0.297781386188246
CYP39A1	1.71234450318463	0.42239157436996	3.80160802154196	0.000215260309955141	0.00302775726383531	0.293565697585922
GCSHP5	1.6194532830843	-2.91966559894716	3.80151936849144	0.000215329988023742	0.00302802063376407	0.293266799332667
WASIR2	-1.90760115712801	-6.32405397619412	-3.8008205322511	0.000215879997865556	0.00303360147390787	0.290910833921321
HLA-DQB2	-1.48479345434107	0.418609237683117	-3.80038620248176	0.000216222503018885	0.00303769614347595	0.28944676680034
AC026771.1	2.00022496275651	-6.44144669077175	3.79926699715063	0.000217107468084679	0.00304868750138664	0.285674697071932
AC005722.2	2.37688755055231	-7.49403341805349	3.79850129571169	0.000217714894007296	0.0030558606055437	0.283094560527384
CXCL3	-1.38300845074891	-2.85414605872975	-3.79839279775112	0.000217801095086869	0.00305626108092736	0.282728995556854
AC016559.3	2.04308288723208	-6.75173590440917	3.79765093356683	0.000218391370982153	0.00306309747542043	0.280229638719796
RBBP4P2	1.45189857923133	-5.75163767942428	3.79655501620962	0.000219266133665	0.00307346105531554	0.276538188123419
UBE2FP1	1.03469557130088	0.101178419411702	3.79653089611467	0.000219285423705351	0.00307346105531554	0.276456952467402
AL357055.2	-1.92409704362534	-6.72593235731173	-3.79632243338874	0.000219452208848674	0.00307434851844652	0.275754874442985
AC025627.2	2.43646383627668	-5.1091455061744	3.79499074022136	0.000220520503380268	0.00308713120244504	0.271270620558119
AD000090.1	-1.5453909141468	-0.545282646616505	-3.79471839039745	0.000220739591552515	0.00308874304384066	0.270353684160678
AL691432.1	1.03994971894976	-2.55951715405326	3.79456659362138	0.000220861792073646	0.00308972545140315	0.269842643902023
AC008250.2	2.3162510694833	-3.35323582230723	3.79273827039713	0.00022233869432852	0.00310672974085609	0.263688689640111
AL137139.2	1.00401806985625	-5.11468932667704	3.79262864667183	0.000222427544498432	0.00310724064102217	0.263319782992146
SLC4A4	1.22963580452546	0.928172685516381	3.79169218231035	0.000223187924585264	0.00311420258143426	0.26016873566111
FAM87B	1.32938204199255	-6.41804405318123	3.79073612632602	0.000223966756693419	0.00312287011966678	0.25695241250757
AL078581.2	1.2751666316362	-1.61595533436872	3.79029000697303	0.000224331060833338	0.00312721603381252	0.255451820249514
NAV2-AS5	1.20351448148381	-8.34329616936504	3.7897187102484	0.000224798406818219	0.00313299599483731	0.253530382124555
AC015911.3	1.71222818323968	-4.09565972909404	3.78849776967394	0.000225800289031949	0.00314622128400977	0.249424784003463
AC099689.3	-1.0927183155326	-9.17877281762978	-3.7865901303597	0.000227374149782071	0.00316295964398388	0.243012191576675
AC006348.1	1.06263017256604	-8.74346139324644	3.78650905559538	0.000227441268983613	0.0031631528883429	0.242739713759548
SELE	1.48446405996743	-2.02224278308165	3.78410888408795	0.000229436831434366	0.00318643201253799	0.234675296403425
Z82206.1	-1.25064681270143	-4.01794108677708	-3.7836177717066	0.000229847196603112	0.00319063988613248	0.233025699453358
BCYRN1	-2.46861886704171	-2.76038618045934	-3.78249439379874	0.00023078849177311	0.003199969132198	0.229253035558838
ADRB2	1.18577205774335	0.601636144099503	3.78203839308849	0.000231171624167385	0.00320359700201367	0.227721896499845
AC011461.1	1.70125608373472	-2.83621217862701	3.78127491476288	0.000231814450866068	0.00320895349909569	0.225158656010932
AC114748.1	2.49498091463199	-5.76525098379315	3.78052960619923	0.000232443614594984	0.00321541589491065	0.222656819859223
LINC01063	-1.73354327021722	-2.88613371763563	-3.78022146644197	0.000232704208552295	0.00321769846396752	0.221622579028189
SH3BGR	1.49901244339248	-4.91390701974867	3.77994590229682	0.00023293748802262	0.00321850176719838	0.220697732643341
LY6H	-1.42526280198156	-2.668931055595	-3.77964460664467	0.000233192804436822	0.00322053190547688	0.219686588608499
AC105245.1	-2.06562488555198	-7.83573169735376	-3.77941189821217	0.000233390182062467	0.00322250891018267	0.218905666840005
RBM14-RBM4	1.07393562488064	-4.56057967087423	3.7783951988265	0.000234254381930875	0.00323368993147644	0.215494287235482
AC112715.1	-1.87736137395837	-7.94473659353209	-3.77806677617643	0.000234534190959125	0.00323554512430499	0.214392473412585
AADAT	1.07779063463653	0.630679570932509	3.77747448580315	0.000235039611228198	0.00324076542377218	0.212405614233912
LINC02137	-1.3555549931884	-8.40233531412101	-3.77729835258258	0.000235190110512728	0.00324208830838318	0.211814817555959
AC024558.1	1.71328267979951	-4.10610564188505	3.77689504557845	0.000235535065706592	0.00324537853439395	0.21046210459631
ASS1P3	1.55493789829958	-5.90052046832364	3.77583609527414	0.000236443089325193	0.0032555846777869	0.206910884302474
AP003721.4	1.25394707048901	-1.80830449256496	3.77568336366087	0.000236574326554995	0.00325655725848878	0.206398760766272
ISYNA1	-1.15208352300872	2.41405848196188	-3.77562636253565	0.000236623323441442	0.00325655725848878	0.206207634890023
AL021997.2	1.95161976917906	-6.63816224314979	3.77463135103305	0.000237480164999769	0.00326547585529428	0.202871717239612
VSIG8	-1.17192723979057	-9.02102745242146	-3.77461861529457	0.000237491151271003	0.00326547585529428	0.202829023464441
S100B	-1.1990101052226	-2.29428316029455	-3.77363215057202	0.000238343574796001	0.00327340966475664	0.199522469780325
APOC3	1.68228975151928	10.7021896438878	3.77184545946579	0.000239894882420832	0.00329167240305306	0.193535395415782
C8orf34-AS1	-1.28165461637454	-8.89595603415889	-3.76896713335532	0.000242414166830025	0.00332252794657837	0.183895145765622
RN7SL233P	-2.04863805050368	-7.77444913162455	-3.76895690850896	0.000242423160791624	0.00332252794657837	0.1838609107377
AC092718.7	1.24094779290685	-4.79734763384517	3.76872562288359	0.000242626688408803	0.00332455065991929	0.183086535785209
AC009951.6	-1.73977581504273	-3.88387215064689	-3.76696928192767	0.000244177536028091	0.00334425868484475	0.177207325987783
AC009812.2	2.54300094042119	-4.73856327757694	3.76648868313421	0.000244603539630039	0.0033492981479672	0.175598946091346
PSORS1C1	-1.32956402988397	-4.33047173213752	-3.76611929795759	0.00024493144220267	0.00335226642463798	0.174362868227398
AL161669.1	2.23735464948994	-2.08153867746336	3.76539635903063	0.000245574400391541	0.00335797282376164	0.171943972857283
DHDH	-1.39293658894482	-2.04933191548302	-3.76458957423853	0.000246293817889993	0.00336548694314753	0.169244979055708
CYP2A7	3.00343681090729	-0.662159804740723	3.76380520775975	0.000246995160333108	0.00337351905150899	0.166621430928678
NPPB	-2.24680635524387	-6.07770991632027	-3.76305026510125	0.000247671981557158	0.00337888035996263	0.164096716871461
TPMTP1	1.43475283930719	-3.24267395897089	3.76237680445225	0.000248277236256452	0.00338343100962779	0.161844844196854
FAM78B-AS1	1.90568676263311	-4.24230264427258	3.76185543477231	0.00024874676611243	0.00338785273217771	0.160101746885324
NPTX1	-1.69541940306275	-6.4861351463468	-3.76174233971798	0.000248848727178489	0.00338785273217771	0.159723661518236
CECR2	1.46551996628884	-0.771336477020056	3.76157996423715	0.000248995186399896	0.00338785273217771	0.159180844005823
JSRP1	-1.25179586610542	-3.06351436203538	-3.76155937829909	0.000249013760313531	0.00338785273217771	0.159112027039569
MTCO1P39	1.8822478158585	-7.40442160337351	3.76147399868255	0.000249090809137423	0.00338812531806126	0.158826613799246
RPL36AP45	-2.04074877615716	-5.95831898823697	-3.7607506532892	0.000249744482714739	0.00339623921608439	0.156408771957493
LINC02015	1.02593660672453	-0.509242823093473	3.75852834001263	0.000251762934279682	0.00341746266809766	0.148982858039914
NKX3-2	-2.03000417492058	-5.82096658608623	-3.75843495761041	0.000251848088020175	0.00341746266809766	0.148670896182272
RNA5SP174	-2.01712249865428	-8.4482501859882	-3.75841693316246	0.000251864527335062	0.00341746266809766	0.148610682772307
ZBTB16	1.30425525292621	0.328280772595803	3.75839971636509	0.000251880230976959	0.00341746266809766	0.148553167660019
AC125611.1	-2.45831286101076	-5.78284302330042	-3.75714105378181	0.000253030789650501	0.00343150632965776	0.144349007034137
KCNH2	-1.81325915103657	-4.0393628273726	-3.75706675414145	0.000253098863353407	0.00343164639573418	0.144100868401996
ZNF114-AS1	-1.47114223047406	-8.7522416085691	-3.7564287229314	0.000253684145864802	0.00343879738510666	0.141970197906675
AC023302.1	-1.91253565170403	-5.31894475838256	-3.75582372830792	0.000254240308010168	0.00344476488466034	0.139950121676493
AL135791.1	1.53506768441094	-3.91893247384548	3.75546750045456	0.000254568323194097	0.00344842300944965	0.138760800477979
RNA5SP69	1.56847054233781	-9.05090643693673	3.75471969232161	0.000255258211644641	0.00345540540852075	0.136264425489108
HOXB13	-2.43072392039955	-6.67285543139152	-3.75417534081767	0.000255761515927685	0.00346064198702972	0.134447493778846
C9	2.77972424565324	3.19691463549099	3.75377392725788	0.000256133263078778	0.00346423631237361	0.13310779564079
AC241585.2	-1.15051269422818	-2.03445668892275	-3.75376261645119	0.000256143745377852	0.00346423631237361	0.133070048055376
MST1P2	1.18038413071229	2.56732958565481	3.7531128139462	0.000256746633581737	0.00347081032617422	0.130901614946659
ALDH1L1-AS1	2.12341763424609	-4.46814322391188	3.75183068534133	0.000257940142900274	0.00348377474366695	0.126623959721854
CLDN14	1.12391718245495	2.26539755082555	3.75105945508896	0.000258660597695977	0.0034903322750406	0.12405142014761
AC145285.3	1.72247028991945	-5.00242353116906	3.74997800656466	0.00025967406004265	0.00350321234191931	0.120444827892433
AL032819.1	-1.86094219852171	-7.75405428830343	-3.74984093931167	0.000259802778862855	0.003504153368017	0.11998777360347
C2orf78	1.43695966738155	-6.96362003061022	3.74874416392226	0.00026083493253654	0.0035156810015534	0.116331034893339
BMX	1.07192641026563	-2.97796809537558	3.74844229251429	0.000261119699099874	0.00351872116970708	0.11532472295676
AC015849.1	-1.83231277228235	-6.17145170865879	-3.74810630443683	0.000261436995678117	0.00352061279277802	0.114204757591509
LIPC-AS1	1.36339710297992	-6.50038009604612	3.74810545119577	0.000261437801917132	0.00352061279277802	0.114201913545148
AC241377.3	-2.03719049493549	-4.79741513351995	-3.74452474599647	0.000264842093815875	0.00356241989796198	0.10227122753748
AC007953.1	1.61893377573232	-4.60421898304301	3.74438679709168	0.00026497408302073	0.00356266974967809	0.101811775171771
AC011591.1	2.46984022678915	-2.91907791032144	3.74383388444029	0.000265503734522806	0.00356808919753206	0.0999703829393397
AL158151.4	-2.08988078668819	-5.55961850014707	-3.74374358160673	0.000265590333551646	0.00356844602124658	0.0996696638920609
AC027763.2	2.05834057411693	-3.32899969431955	3.74165233178371	0.00026760331352002	0.00359166818931367	0.092707200140131
FOXD1	-1.64411790776352	-7.99966039246654	-3.74163413566237	0.000267620891888887	0.00359166818931367	0.0926466330541231
SAMMSON	-1.19618819809423	-8.26365308477359	-3.74136099062101	0.000267884895270593	0.00359439956451694	0.0917374790100496
AC078795.1	1.19519428117891	-5.30402352525141	3.74107551635628	0.000268161078975523	0.00359654912331077	0.0907873450415435
UGT2B26P	1.86025740904328	-5.27452052605776	3.74099852946965	0.000268235606558514	0.00359666908640632	0.0905311223490113
AL008718.2	-1.71261143347779	-5.83366477629533	-3.74066738064869	0.000268556400849438	0.00360015818481379	0.0894290633409804
GOLGA7B	-1.53867142160989	-2.61010036295026	-3.7380543734964	0.00027110048536286	0.00362689971716764	0.0807357827431598
TMOD1	1.18704914969798	0.428007988277341	3.73738912043045	0.000271751828749199	0.00363479539209512	0.0785233216407235
PKIA	-1.44969426725357	-3.93827106013472	-3.73724704356475	0.000271891126965203	0.0036358402345097	0.0780508517877836
IFNL1	-1.51878356949135	-8.21919358705346	-3.73714555018082	0.000271990676828709	0.00363635319502805	0.0777133492876745
DNAJB3	1.92923941452128	-4.96751419039941	3.73496988960931	0.000274132998278966	0.00366252286167358	0.0704802719184068
AC073046.3	1.74875995734808	-5.20523371273578	3.73444618190919	0.000274651062896483	0.00366804624295275	0.0687396931201114
SLC1A1	1.65946612594834	2.13674484584201	3.73395466464987	0.000275138127610523	0.00367347416524614	0.0671062815419807
OSGIN1	1.11743736270952	4.34670983397746	3.73369790809268	0.00027539288353876	0.00367604961591596	0.0662530967400725
LINC01801	1.2996923432531	-7.29867108669549	3.7320683089508	0.000277015002535139	0.00369355408473316	0.0608391576553435
AL513175.1	1.63902729599662	-7.24170304155383	3.73053642070498	0.000278548109348906	0.00371095796922547	0.0557515870570553
AL137781.1	1.34126250590602	-6.8871375097688	3.72725151451462	0.000281862768531565	0.00374737537707748	0.0448477633930313
Z99289.1	1.62036838174546	-6.50661645830469	3.72724307061189	0.000281871336859278	0.00374737537707748	0.0448197449884624
RUNDC3A-AS1	-1.11471157424436	-7.35358783890813	-3.72699701431516	0.000282121127285523	0.00374985735432717	0.0440033080812885
LOXHD1	1.26687750060753	-6.5006153212924	3.72604762772297	0.000283086888303105	0.0037593306170254	0.0408535680942927
AL807752.1	-1.07706867288846	-3.47863486139364	-3.72586094853538	0.000283277155248014	0.00376101686883908	0.0402343070314339
IQCJ-SCHIP1	1.09383446119185	-2.95612491008835	3.72563496112041	0.000283507647947128	0.00376323631774714	0.0394846845497785
AP003117.2	1.61991636143991	-8.25163315737731	3.72546713332103	0.000283678936492296	0.00376420236532169	0.0389280071169047
H2AC2P	2.31165578335203	-4.96153286918027	3.72543953875071	0.000283707109466671	0.00376420236532169	0.0388364790889453
AC011815.3	1.78795647094847	-3.5483755923467	3.72521467506772	0.000283936785275877	0.00376556825230741	0.0380906525326488
AC016722.2	1.12873261382221	-4.34637235828818	3.72472339205427	0.000284439194682481	0.00377138956322976	0.0364612950408247
CNFN	-1.28999271901095	-0.414458891809042	-3.72405998875851	0.000285118958753932	0.00377955930445458	0.0342613714037876
ACSS3	1.32495562857364	1.16870195128697	3.72380421703753	0.000285381449014738	0.00378050899924183	0.0334132871627428
NRSN2	-1.12887680344323	1.67795044242314	-3.72218618246988	0.000287047296783484	0.00379918924408733	0.0280493271487545
AC073150.1	1.55085864721653	-7.352354737885	3.72111835154585	0.00028815172215228	0.00381186502473972	0.0245103888382223
OR2C1	1.52288341591514	-6.54336550149604	3.71852255751605	0.000290853279168087	0.00384312853527928	0.0159110104208873
LINC01297	-1.35197802264688	-8.92903351746356	-3.71849270918856	0.000290884482670944	0.00384312853527928	0.0158121568638725
B3GNT4	-1.05213974795622	-4.95150472945606	-3.71837357614706	0.00029100905617626	0.00384352514360682	0.0154176110304967
PPIAP65	-1.67209856616125	-3.63735399531784	-3.71789169998355	0.000291513453874946	0.00384887136712428	0.0138218341827363
RDXP3	1.32719601435741	-7.72863990303812	3.71781933431707	0.000291589273169744	0.00384901726713869	0.0135822031924642
ARRDC4	1.02362773035758	1.8426278170596	3.71612382111785	0.000293371057557497	0.00386738283883527	0.007968781330149
ASAP1-IT2	-1.45600671241965	-6.23175490395391	-3.71586419183454	0.00029364480584096	0.00387013303985601	0.00710939715069969
CRYBA2	-1.87230803518235	-7.23568323556726	-3.71573316249618	0.00029378305255551	0.0038710965552586	0.00667570288927877
TTLL2	1.80683624025348	-3.72225044686561	3.71559979382851	0.000293923830742575	0.00387209299258235	0.00623427844055602
CTAGE10P	1.06512294069611	-8.63353776067349	3.71517799552159	0.000294369483344581	0.00387538663861728	0.00483829253278412
BANF1P2	1.37113719375252	1.36788217994418	3.71500040424209	0.000294557309419445	0.00387700049321581	0.00425057402632234
OBP2A	-1.58183627629515	-8.04321316392112	-3.71443085830613	0.000295160444786484	0.00388375587782757	0.00236587940036159
NLGN1	-1.50091931285806	-7.47842555413884	-3.71421698027044	0.000295387238312354	0.00388534249915633	0.0016581924332586
AL512603.2	1.81867768895336	-6.7469570216074	3.71318849609546	0.000296480136080092	0.00389790702840547	-0.0017444285967434
SHOX2	-1.60412476030422	-5.35495678605251	-3.7131329739212	0.000296539244374125	0.00389790702840547	-0.00192809550097106
AC084082.1	1.41769281453995	-4.92081916118123	3.71250385450577	0.000297209777898584	0.00390499347140817	-0.00400906147627822
AC083843.1	1.76899113065493	-5.71288570614707	3.71149243443124	0.000298290788404875	0.00391788502226614	-0.00735397925593073
SYBU	1.16615971734959	1.9966396915051	3.71126836837896	0.000298530774420619	0.00391801862444658	-0.00809489900934857
AC024580.1	1.25722375585522	-1.90082474145334	3.71117593228071	0.000298629831384086	0.00391845329866684	-0.00840054708049287
AC007250.1	-1.76785347160839	-8.11246208820946	-3.71047250085948	0.000299384667171206	0.00392749064370491	-0.0107263020156747
AMACR	1.00612159711073	-0.0315053732659542	3.70962161091944	0.000300300151332092	0.00393689324800623	-0.0135391198545545
SMIM22	-1.93391431617231	-4.69145169072323	-3.70838164700569	0.000301638991840398	0.00394921797049996	-0.0176371743359942
AL139099.2	1.84713679137015	-4.33443331731512	3.70755144888256	0.000302538547334273	0.00395837918371507	-0.0203803387530126
AC069257.1	1.79651115409461	-7.61902212431937	3.70729590998916	0.000302815945514044	0.00396026478742586	-0.0212245971294704
AC005746.1	1.50741382590564	-6.57511534720077	3.70705555706676	0.000303077078411868	0.00396068355046479	-0.0220186403609262
RNU7-115P	-1.58947983566312	-9.08863715230547	-3.70671476754132	0.000303447696694688	0.0039641649310783	-0.0231444197331427
CYP2B7P	2.17604312652481	1.0550736086857	3.70630384141908	0.000303895161079662	0.00396853591085585	-0.0245017795061981
PRAMEF10	2.74822886121421	-4.2589239598246	3.70628486017643	0.000303915845159691	0.00396853591085585	-0.0245644748625082
GOLGA6D	1.11943088095182	-8.82419760178091	3.70574027598596	0.000304509852794343	0.00397541894156622	-0.0263631341297819
TFDP1P2	2.13876310312	-2.17887165147071	3.70547128314445	0.000304803663266461	0.00397750709199297	-0.027251487607951
CPNE7	-1.3836274271152	-1.44593220604772	-3.70514430173677	0.000305161173769054	0.00398129815007103	-0.028331278668432
DNAJB6P1	1.14932411906531	0.913235244532115	3.70451832753876	0.000305846700561894	0.00398849064610307	-0.0303982176563231
CCDC170	1.27980789228586	-0.827995989500388	3.70424778358055	0.000306143433887604	0.00399060887160313	-0.0312914538352187
SLC2A1	-1.02383233026287	0.082961912225687	-3.70416840024544	0.000306230553436369	0.00399086910067173	-0.031553538200872
CTSV	-1.70242506547604	-2.11449861873578	-3.70254003522414	0.000308022795138885	0.0040098292763896	-0.0369285826409591
AC090948.2	1.233830888743	-2.26327114945614	3.70220430764912	0.000308393542355326	0.00401201905463003	-0.0380365413336712
LINC02814	1.43843377817062	-3.31506195583678	3.70140571322816	0.00030927713593462	0.00402175325102553	-0.0406717115492201
AC016575.1	-1.88501870668444	-3.92721906240694	-3.70126806345521	0.000309429678487757	0.0040228565966948	-0.0411258760600823
FTLP12	2.00787184698193	-3.23019357038572	3.70102759272605	0.000309696337415009	0.00402544274793564	-0.0419192571734559
AL355309.1	-2.76099620954468	-5.03541788028179	-3.70027854578657	0.000310528353090239	0.0040327291169348	-0.0443903064657025
AC004069.1	-1.485304440833	-3.78019549265261	-3.69986985086064	0.000310983209015386	0.00403775380427296	-0.0457383884734197
RPL26P27	1.79910278559184	-5.45976342497065	3.69939797362646	0.000311509167858769	0.00404300503147716	-0.0472947268126349
AL359380.1	2.14910194138019	-6.53064431060429	3.6988579722396	0.000312112091489527	0.00404790594577265	-0.0490755528940152
AC004134.1	1.8821650398388	-8.06502529386911	3.69818213028377	0.000312868240324885	0.00405514087628941	-0.051304058150194
AL355482.1	2.06986981083177	-3.93176716598282	3.69706890583853	0.000314117524638464	0.00407044529801352	-0.0549740551054159
MFSD14A	1.19439274211177	-3.40126836445096	3.69629643167623	0.000314987184576451	0.00407993535698011	-0.0575201626049822
AC019181.1	1.71259683159358	-3.04303806048178	3.69608164093884	0.000315229402923986	0.00408179488378383	-0.058228044961476
RBMS1P1	1.5155459248901	-4.88638984220633	3.69258616326154	0.000319196094365861	0.00412546026530666	-0.0697433240337464
AL445931.1	1.39770213431193	-5.06137351033184	3.69240341875293	0.000319404767831646	0.00412636242128939	-0.0703451017345271
AC104758.2	1.50386746246296	-7.46090968332853	3.69054969864616	0.000321528814090622	0.00414569165436394	-0.0764480306757171
GIMAP5	1.02629230883346	-4.11595308547461	3.69033207100447	0.000321779052949585	0.00414711858157341	-0.0771643536818267
ARMC10P1	1.48968942009989	-5.68088326551307	3.68945702420224	0.000322787085639426	0.00415470395024782	-0.0800442292333967
AC129803.1	1.49981079176677	-6.48746404216037	3.68850197096633	0.000323890693580808	0.00416620178515728	-0.0831867794301271
AC244394.1	1.93708570745981	-6.11981081707525	3.68835509691774	0.000324060729691736	0.00416748690400147	-0.0836700015789562
IGSF23	1.59199793825407	1.81440620231041	3.68819851677517	0.000324242095560076	0.00416891713821909	-0.084185139933413
YWHAZP10	1.40197071859204	-2.47787715179926	3.6867168075519	0.000325963111463113	0.00418585113144407	-0.0890589830296511
MYBPC2	-1.64589750366479	-6.46079204127755	-3.68659749343289	0.000326102070998706	0.00418585113144407	-0.0894513780827335
AP001180.4	1.70530329407897	-7.29409041389299	3.68650439278576	0.000326210539863617	0.00418607509230732	-0.0897575562246811
BCLAF1P2	1.1625237184014	-7.43106169359146	3.68551981626363	0.000327359732563635	0.0041971967264421	-0.0929951264414326
HOXB-AS4	-1.51677244075346	-8.88282922547133	-3.68416954812032	0.000328941987860187	0.00421021656527404	-0.0974340489095074
AC098850.3	1.0011508568016	-9.04409625859932	3.68374599971473	0.000329439794123592	0.00421568015619782	-0.0988261646059945
AC055720.3	1.27888447977827	-9.11106588722217	3.68357781770676	0.000329637659945689	0.00421730402962163	-0.0993789077493927
AC004967.2	1.05602882634707	-3.83472624983073	3.68333304626835	0.000329925833975127	0.00421917420607701	-0.100183331186311
LINC02575	2.00894140580455	0.0374659909253921	3.68230100277791	0.000331143501056802	0.00423383494778455	-0.10357458716597
LINC01978	-1.52498947068936	-5.15398505095422	-3.68196757185408	0.000331537810699671	0.00423775392025875	-0.104670062917398
OR7E94P	1.30322384691405	-8.69306621744123	3.6819212387865	0.000331592638517899	0.00423775392025875	-0.104822282202335
C17orf50	-1.54487802594442	-7.88334106997518	-3.68172429023774	0.000331825791539201	0.00423911690433797	-0.105469305178614
SNX19P2	1.16624056262811	-7.94721791222069	3.68160362821005	0.000331968711110596	0.00423982475718234	-0.105865694782352
SNRPGP4	2.27776473841151	-4.15196884179155	3.68152725976991	0.00033205919670329	0.00424006916254543	-0.106116569025759
SLC26A5	1.45087664794107	-6.77362688964997	3.68073434403791	0.000333000067203877	0.00425025665672783	-0.108721086995257
AC093162.1	1.33253120800288	-0.877001927976554	3.67938593059037	0.000334605881961023	0.0042689187950403	-0.113149216590222
C3orf52	-1.63240180888336	-4.37474234092324	-3.67908013690725	0.000334971066696075	0.00427266056676275	-0.114153245233005
AL451069.3	-2.13897794756365	-6.68383733279499	-3.67710454482066	0.000337339457479157	0.00429733589273609	-0.120638170411776
CREB3L3	1.40368038371982	5.66828059089623	3.67680339047317	0.000337701877275586	0.00430010916238617	-0.121626466572971
AC025268.1	1.45464434207036	-7.8388769717769	3.67627658987755	0.000338336733429232	0.00430727014942138	-0.12335510560593
ACADL	1.98732675832272	-0.512324719314244	3.6761294713756	0.000338514229912622	0.00430860679824746	-0.123837822901398
AP001053.1	-1.78187218852262	-7.13681917437863	-3.67508229653653	0.000339780178924767	0.00432194278530867	-0.127273300898991
AC126773.3	-1.72840523144137	-7.32487298626947	-3.67420984600589	0.000340838318330545	0.00433354701399857	-0.130134948733711
RNU1-75P	2.59676211313059	-4.45210370000895	3.67404504683246	0.00034103854230829	0.00433516523074967	-0.130675429641125
[truncated: 1,825 more rows]
