# Supplementary material for: Hepatitis B-related hepatocellular carcinoma: classification and prognostic model based on programmed cell death genes
Source: Front Immunol. 2024 May 10;15:1411161. doi: 10.3389/fimmu.2024.1411161 (PMC11116790; doi:10.3389/fimmu.2024.1411161)
Supplement: Supplementary file 2 [file DataSheet_2.zip › original data 4-6/4-cluster diff/sig Diff-cluster2.xls]

id	logFC	AveExpr	t	P.Value	adj.P.Val	B
BDH1	-3.93168938937288	2.95682187949376	-13.3660374516014	1.23028827491866e-26	7.31123413135911e-22	49.6472475507146
PKM	3.16646014838877	3.972343770335	12.3399848505756	5.09493862511968e-24	1.51388458837494e-19	43.8057538910087
DMGDH	-4.08178498554013	3.21227486499664	-12.1919574192891	1.2195826795097e-23	2.41587132984077e-19	42.9588051154222
CCL16	-6.01213832320759	3.86202705798142	-12.0037829861301	3.70193239040781e-23	5.49986840411913e-19	41.8811281510618
SUGCT	-2.28667038698263	2.33936937118651	-11.9399615157692	5.39567566297146e-23	6.4129763524681e-19	41.515402975676
SLC27A5	-4.44055817991311	4.05790559351033	-11.7600450001207	1.56108017671633e-22	1.54617186102869e-18	40.4839319052838
F12	-4.69613156407572	5.79937473349159	-11.7243265933775	1.92769719959328e-22	1.63653230686042e-18	40.2790886601963
MASP2	-5.06613718137408	4.01517174557613	-11.6575941860667	2.85896736987703e-22	2.12374817362103e-18	39.8963352452685
HMGCL	-1.80256376443119	4.31140309972351	-11.3170616608034	2.13642081232857e-21	1.41067866238055e-17	37.9426707477742
SARDH	-2.99747721096867	3.61485578687842	-11.2559560487719	3.06470622392133e-21	1.82126296768973e-17	37.5921029709117
ECI2	-1.61937629208689	4.11794636698913	-11.1626011147809	5.31799611893321e-21	2.87302323054404e-17	37.0565745903781
AC012358.2	-2.81265711346874	-3.22527612322833	-10.9498132586683	1.86657887939397e-20	9.24376525547879e-17	35.8363729520136
CHMP4B	1.02973517530575	5.95303306163211	10.9161678334028	2.27625795659574e-20	1.04054755066627e-16	35.6435191419249
ACOX2	-3.14618803142625	4.14739641541232	-10.8625160146425	3.1232550556364e-20	1.3257548442236e-16	35.3360476456503
SERPINC1	-5.24879814719215	9.06729041901651	-10.7930327658727	4.70404371808288e-20	1.86364804023008e-16	34.937965910231
RGN	-3.20333091474014	4.77178237486388	-10.7770724855809	5.16792397392235e-20	1.88136155493443e-16	34.8465470925239
APOC1	-2.75609953018605	9.42784927289276	-10.7701864005996	5.38192175844066e-20	1.88136155493443e-16	34.8071068046762
ACOT12	-5.29435267631499	2.42766416845432	-10.7223019060111	7.1359268582065e-20	2.35592625223688e-16	34.5328898639856
NCEH1	2.61459346979534	0.784808378969049	10.6784133315721	9.24069768506288e-20	2.8902470596328e-16	34.2816259709418
CA5A	-6.04816131899479	1.33304519743587	-10.579313985895	1.65591788227282e-19	4.92031159949134e-16	33.7145488997342
UGT2B10	-5.34708244957718	4.35032656119062	-10.5619373377489	1.8341695913862e-19	5.08773119848926e-16	33.615156051226
MAPRE1	1.3872512266133	4.27775846578451	10.5574270789202	1.88348875707614e-19	5.08773119848926e-16	33.5893599268678
AC026803.3	-3.98995688057499	1.83835665565382	-10.4969721366299	2.68769829517435e-19	6.94442811249243e-16	33.2436803892897
ARID3C	-4.00767921874264	0.0495901500728223	-10.4201388513611	4.22193938014434e-19	1.04540496476599e-15	32.8046019535583
AIG1	-1.51351547174433	3.65382876254125	-10.4010821050513	4.72210791227082e-19	1.12248282761007e-15	32.6957449684807
ACSM2A	-5.02401304531409	3.11965687309161	-10.3509125845278	6.34017348140689e-19	1.44914419030603e-15	32.4092570972188
HAO1	-4.52842046956703	5.42821822606785	-10.3376013357788	6.8555545325312e-19	1.50890755261012e-15	32.3332679502041
STIMATE	-2.0485405554175	-1.3791378403469	-10.3131764815449	7.91242402172905e-19	1.67932722264033e-15	32.1938615065486
PCK2	-2.6686882322177	5.82144178985565	-10.2933466838369	8.88894616225991e-19	1.821528977878e-15	32.0807071864344
GLYATL1	-4.74850326442339	2.48103739862973	-10.260925598337	1.07512549454655e-18	2.12971609214726e-15	31.8957540981687
HJV	-4.890143613816	5.19750995287638	-10.2279740162585	1.30433451796388e-18	2.50040927093676e-15	31.707840890474
PIPOX	-3.43198074275823	5.51930110977773	-10.2147585691368	1.40942080000707e-18	2.61742655881313e-15	31.6324963135496
BHMT2	-3.29785122312685	5.89956681845564	-10.1884335515396	1.64459481571168e-18	2.96161624585752e-15	31.4824443898004
HPR	-4.97383833370461	5.76355356188761	-10.1730736236172	1.79950277867205e-18	3.07270642592193e-15	31.3949142256357
HAAO	-2.5221277329557	4.89528900420517	-10.1721098264951	1.80969466584663e-18	3.07270642592193e-15	31.3894224500827
MST1	-2.88440036549702	4.4415087889419	-10.1605866084259	1.93610419978347e-18	3.19602400779256e-15	31.3237672725377
DHRS3	-1.32199267156126	5.89569010137974	-10.1445054422656	2.12737451916712e-18	3.41685096082552e-15	31.2321575716231
PRAP1	-4.52597655124235	0.583993965671446	-10.1285454152007	2.33583896367607e-18	3.65294479195731e-15	31.1412555173218
CDO1	-4.11826076676805	5.33575669956169	-10.117762961319	2.48809286830488e-18	3.70390586182932e-15	31.0798529153511
PIGS	1.25492690916694	1.90042932442689	10.117421051914	2.49307948362147e-18	3.70390586182932e-15	31.0779059847449
RTP3	-5.8830841929533	3.05819037945678	-10.1003212965622	2.75561860608324e-18	3.9941011439929e-15	30.980545597039
TMEM220-AS1	-3.3472638336946	-1.07833075910577	-10.0826091895736	3.05667423401095e-18	4.28374790974468e-15	30.8797207050553
FAH	-1.82404990226162	4.25361680912246	-10.0802254761928	3.09962071312738e-18	4.28374790974468e-15	30.8661533183632
ALDH7A1	-1.7761604700282	2.82075539534499	-10.0725157615518	3.24268938732149e-18	4.37962050500805e-15	30.8222747515832
ACTG1	1.65387710552791	9.00974334441339	10.0622534194084	3.44339947607238e-18	4.49773165845376e-15	30.7638750814517
AKR1C6P	-5.78916507527225	0.365559351379665	-10.0587540968305	3.51463504299304e-18	4.49773165845376e-15	30.7439633429022
THRB	-1.74522965222822	1.30666829343409	-10.0534126029037	3.62621684297684e-18	4.49773165845376e-15	30.7135710868437
LINC02028	-3.61004673798677	-3.17641556561881	-10.052317444529	3.64952726604341e-18	4.49773165845376e-15	30.7073400707404
FUOM	-2.00499094102411	5.44011176080358	-10.0495747174874	3.7085643102333e-18	4.49773165845376e-15	30.6917354355662
ACTB	1.43457363334851	9.30172506664132	10.0273870056183	4.22254978202716e-18	5.01866931793057e-15	30.565520102103
AC137056.2	-4.88270942151058	-2.44823783408178	-10.021445219684	4.37187053175774e-18	5.09425784491701e-15	30.5317264377773
SLC38A3	-3.44593402511655	6.23092185198398	-10.0040147739579	4.84099486963803e-18	5.5324192714996e-15	30.432607113833
TMSB4X	2.09387305220979	8.09110448320289	9.9921738948142	5.18800366998605e-18	5.78441987989905e-15	30.3652866336938
PANK1	-1.83521651307863	2.26676133730783	-9.98994083719244	5.25617435701867e-18	5.78441987989905e-15	30.3525919704035
DCXR	-2.68625449298378	7.18715916027628	-9.97939757538623	5.59030551517525e-18	6.04027428818763e-15	30.2926600964466
AC099329.2	-4.38906841255352	-2.62496903495137	-9.96125836650166	6.21549185193374e-18	6.59585775508691e-15	30.1895706328214
NR1I3	-3.96494414238881	2.59217514315928	-9.94564672376823	6.80911295092983e-18	7.0990378128931e-15	30.1008670844984
ASPDH	-4.99696841314733	2.9921530978925	-9.93909847789003	7.07463847864776e-18	7.2486989805276e-15	30.0636665975571
CYB5A	-2.05929528815301	5.00510730841331	-9.92231780586392	7.80318020401013e-18	7.8596540675205e-15	29.9683519034166
ELF4	2.23458820677444	0.0963872653150976	9.91086688188371	8.34282328740099e-18	8.26314932500632e-15	29.9033237087893
ACSM2B	-4.74435008479007	3.68547698553975	-9.90130889877855	8.82165061724562e-18	8.59416772509927e-15	29.8490536539126
RBP4	-3.14801959762439	10.7746681695052	-9.89611334153715	9.09333338761041e-18	8.71596005202458e-15	29.8195566001346
ADHFE1	-2.78415928849269	0.775338568140003	-9.82661800784859	1.36403918993658e-17	1.28667868159303e-14	29.4252297901372
PXMP2	-2.22088358068908	1.76887231158641	-9.82003130196077	1.41745047946019e-17	1.31616921317001e-14	29.387877854187
BTD	-1.65232337652999	2.12486744204415	-9.81050459234562	1.4984128931065e-17	1.36994127690216e-14	29.333860613366
PC	-2.39104863546057	4.4289419688639	-9.80554043910632	1.54241169576733e-17	1.38880151279341e-14	29.3057166937746
AZGP1P1	-4.88842274333404	1.06393352753869	-9.79690392292961	1.62205221956736e-17	1.43871189928701e-14	29.2567578981304
DAO	-4.61364034435623	2.44326150265501	-9.78650997815968	1.72335390211381e-17	1.50608459324878e-14	29.197845595048
TTC38	-1.69715139409064	5.16580581218865	-9.78190367864127	1.77024236481801e-17	1.51313842861176e-14	29.1717405161469
S100A11	2.88296973818689	6.33605408419362	9.78073403158491	1.78234960544572e-17	1.51313842861176e-14	29.1651121380973
AC021146.9	-7.04025773831401	0.909257489898789	-9.77288908611084	1.86571610716905e-17	1.56160438170049e-14	29.1206581811756
ADH6	-3.73631871413713	4.61853921328741	-9.76182184078113	1.98997820994108e-17	1.64247826503012e-14	29.05795455166
AMDHD1	-2.99278536441018	3.7114605334949	-9.71325127030148	2.64047547874591e-17	2.12604203796956e-14	28.7829053467886
NADK2	-1.86171434937267	4.54000696266743	-9.70866740547853	2.71187330724652e-17	2.12604203796956e-14	28.7569591656929
LDHD	-2.92934233343377	4.29140556431486	-9.70843041787897	2.71561649098725e-17	2.12604203796956e-14	28.7556177934962
SEC16B	-2.82146896421996	-2.1936282228033	-9.70821947858935	2.71895257855329e-17	2.12604203796956e-14	28.7544238617883
CRYL1	-2.04387760254504	4.46941069596993	-9.69393738738277	2.95459710723553e-17	2.28029665313877e-14	28.6735962876342
SPP2	-6.09593628410137	3.39799147251734	-9.66130997690784	3.5721299478052e-17	2.72155085138743e-14	28.4890213560043
LINC02127	-4.31352650893234	-4.51754458308219	-9.63485712665946	4.16602639848613e-17	3.13385380737766e-14	28.33945465271
SLC2A2	-4.24543855364369	5.66672707329869	-9.61540909802069	4.66454132869409e-17	3.39750980290344e-14	28.2295394244402
PALMD	-2.31939879505477	1.69173348726155	-9.61485207939334	4.67966330383356e-17	3.39750980290344e-14	28.2263918745486
DHTKD1	-1.89732818723256	4.4128923581915	-9.61454451091429	4.68803412317772e-17	3.39750980290344e-14	28.2246539085228
TMEM51	2.43230145482456	1.36179068415134	9.6036943899842	4.99307995655585e-17	3.57498509130415e-14	28.1633498203627
HAGH	-1.88097253725853	4.3252156847416	-9.60025237347875	5.09392453772046e-17	3.60376968456088e-14	28.1439047067506
METTL7A	-1.94306557081856	6.5863061059513	-9.58648029811532	5.51814403868033e-17	3.85796171513713e-14	28.0661140495004
RBP5	-3.06993255245735	4.11046141793432	-9.56369123195097	6.29882593839479e-17	4.35256196559288e-14	27.9374356530273
TM7SF2	-2.44896723331748	4.98903812397482	-9.54350803562861	7.08164856514735e-17	4.83725435955186e-14	27.8235178173861
OCEL1	-1.40403723236862	4.15707111137001	-9.53830531171403	7.29869871450072e-17	4.92886100575721e-14	27.7941598044882
PLG	-4.41466838455661	6.30318097092211	-9.50514217747127	8.84681295478635e-17	5.87414835215067e-14	27.6070962027193
EHHADH	-3.0136255406039	4.59982019383777	-9.50418248271477	8.89618105732345e-17	5.87414835215067e-14	27.6016846568423
DHRS4L2	-1.60931482813807	2.82633978389035	-9.49711313972228	9.26839863009086e-17	6.05267170758692e-14	27.56182507584
CYP4A22	-5.07694592482462	2.77314717041038	-9.47290136766383	1.06648007679753e-16	6.88888168737467e-14	27.4253527158211
AC087564.1	-3.26683709490663	-4.0889992629854	-9.46164741072348	1.13834050788796e-16	7.27399584540406e-14	27.3619411838782
YWHAH	1.07325537591462	5.18701008312365	9.44825859611556	1.23014249059421e-16	7.77698699878105e-14	27.2865195065568
AC008549.1	-5.94029145092397	0.150692469912919	-9.40349198919048	1.59408377670288e-16	9.9717491155918e-14	27.0344923845645
KLF15	-2.93015974767656	4.31986633541031	-9.35847637277142	2.06817328092432e-16	1.28026389130718e-13	26.7813036201914
CYP27A1	-2.34514568372165	6.75492741837961	-9.35031974465447	2.16802434844802e-16	1.32823899953836e-13	26.7354532483499
CFHR2	-4.74636740506792	5.53642934844467	-9.34175802267429	2.27800412059875e-16	1.38137704974308e-13	26.6873345342754
F9	-5.91129567562404	3.78957963148644	-9.32142275658045	2.56201126494646e-16	1.53790548931286e-13	26.573082322922
AL354872.1	-3.36408695446194	1.85050200173539	-9.31489320844579	2.66048355406991e-16	1.58104556167713e-13	26.5364074589953
ALDH2	-1.89155061472365	5.44851576053563	-9.29499906843148	2.9843586496968e-16	1.75595526213398e-13	26.4247000229213
MGST2	-1.22940611452669	4.73227245237001	-9.29153709500765	3.04460310839984e-16	1.7738394992439e-13	26.4052658355675
CFHR4	-5.53979242522663	1.75919482515478	-9.28502331912381	3.16125737604906e-16	1.82392273870357e-13	26.3687041364924
TMEM192	-1.23244046733608	1.86413740669339	-9.27962547504771	3.26129232949455e-16	1.86354633908531e-13	26.3384102437354
NFE2L3	2.24189408453358	-0.239832561466979	9.27165444606212	3.41480866614624e-16	1.93268413907688e-13	26.2936818949072
ABCC6	-2.44614734671582	3.85048839097925	-9.26862404939231	3.47504219097098e-16	1.94822011587578e-13	26.2766793770044
CCL14	-3.20779585847866	-2.86892865443204	-9.26082552516267	3.63495960103128e-16	2.01882938514473e-13	26.2329299747742
DECR1	-1.35309537729954	5.01901311209052	-9.25821812599653	3.69004581336759e-16	2.03044770880551e-13	26.2183043264494
GNAT1	-3.84267737539202	-3.56298939237433	-9.23090512311064	4.31950624664934e-16	2.35500273137276e-13	26.065151104628
AC021491.4	-3.21480445759833	-2.08855355066322	-9.20696679305297	4.95849100864264e-16	2.67880222882369e-13	25.9310015573933
SLCO1B1	-4.26749589721532	4.4451134678748	-9.20132182445015	5.12240002060535e-16	2.74242221643707e-13	25.8993784655949
F13B	-4.452666397951	4.18878301851527	-9.1881851288481	5.52503237379666e-16	2.91059422057479e-13	25.8258032979389
TRIM80P	-3.57438066284591	-1.77369911681945	-9.18788866982069	5.53447333577248e-16	2.91059422057479e-13	25.824143177189
CPN2	-4.70389308671006	5.23040831119083	-9.18262507559284	5.70479686122094e-16	2.9738505532612e-13	25.7946699108074
PFKFB1	-3.74798623793458	1.53820197658892	-9.18075904778391	5.76642431927971e-16	2.97983737410291e-13	25.7842220694579
HADH	-1.46714007054172	2.99488206495487	-9.1748588106641	5.96568163123149e-16	3.05622898533788e-13	25.7511899021803
ABHD14B	-1.27074616456741	4.98935164500393	-9.16771252389269	6.21622183203388e-16	3.15736251976306e-13	25.7111881318412
APOA5	-4.62666604427021	5.42063486633029	-9.15762606535753	6.58777047189653e-16	3.3014535890338e-13	25.6547404448723
ADH4	-6.51449938832942	5.18053741333218	-9.15632398223793	6.63731884555501e-16	3.3014535890338e-13	25.6474545051199
ADORA2A-AS1	-3.41165513813954	1.57073765873208	-9.1542868468413	6.71558378605361e-16	3.3014535890338e-13	25.6360559722884
GCSH	-1.64172402091112	-1.30127240973987	-9.15367247199581	6.73936740198519e-16	3.3014535890338e-13	25.6326184277455
BPHL	-1.72138270690426	2.48458706052917	-9.15208118133104	6.80135998167803e-16	3.3014535890338e-13	25.6237150942305
DEPDC7	-2.64499778969906	2.15791701358219	-9.15126853560487	6.83323727348103e-16	3.3014535890338e-13	25.6191684441117
GPER1	-2.56743133096704	2.0889813494881	-9.12925253776691	7.75581742686412e-16	3.71670892269305e-13	25.496026481468
ELL2	-1.63407953815104	3.64727914286603	-9.12339960179999	8.02129718776654e-16	3.78318752363018e-13	25.4633006281881
OTC	-5.14750431800548	4.19930067478619	-9.1161638917171	8.36203644217124e-16	3.91284046967646e-13	25.4228498195181
PROC	-3.11920076312186	6.25885408172261	-9.0932049677268	9.54154607529888e-16	4.42988639544364e-13	25.2945481539103
CCND2P1	-6.05522634306197	0.744177735676518	-9.08884714518759	9.78345876701171e-16	4.5069891794357e-13	25.2702037150127
ALDH5A1	-1.97738205388803	3.62700378787713	-9.08576770221345	9.95807863776735e-16	4.55214414774308e-13	25.2530024188673
SPDYC	-3.8814470499151	-0.326368581988717	-9.07948878667721	1.03237969011352e-15	4.68329983544858e-13	25.2179335592683
LINC01485	-5.58344721004183	0.817927317890767	-9.07548867477532	1.05637271192706e-15	4.69659717181587e-13	25.1955951688702
TMC3-AS1	-2.62779058576052	-3.86829780033016	-9.07512538021187	1.05857909205375e-15	4.69659717181587e-13	25.1935664854672
RCC2	1.33244954339221	3.17506403189765	9.07505281540116	1.05902034600994e-15	4.69659717181587e-13	25.1931612765363
SLC6A12	-3.42913716981752	2.01354655540013	-9.06421968981007	1.12699160409572e-15	4.96101704122937e-13	25.1326765585835
LECT2	-5.98885352364775	1.93676071648437	-9.06280668138691	1.13617176048344e-15	4.96465288310656e-13	25.1247885403811
ACAA1	-1.76644062619335	4.08837173088293	-9.00634327333678	1.57083380541604e-15	6.68437192715835e-13	24.809824311345
ALDH6A1	-2.47471216993177	4.10720211942943	-9.00591167439894	1.57472541067557e-15	6.68437192715835e-13	24.8074185781946
DPYS	-4.44857808396224	4.64006607868247	-9.00335338128603	1.5979906503085e-15	6.73502059403425e-13	24.7931592189367
GLYCTK	-2.20715988429751	4.18474846766697	-8.99445115133955	1.68164703652925e-15	7.0376928478749e-13	24.7435477865286
TMEM53	-1.33629642750115	2.57993012492858	-8.98291565860319	1.79656449169913e-15	7.46604461875555e-13	24.6792790796951
FETUB	-5.17291496081052	2.96450478249788	-8.97219817984789	1.91032461162053e-15	7.85575091077621e-13	24.6195858433291
APOC2	-3.74824026755439	1.56994290296949	-8.9716093579745	1.91677837020639e-15	7.85575091077621e-13	24.6163067813118
ARG1	-4.43692692256954	5.85815386598874	-8.96801249522301	1.95667550908352e-15	7.96433941632237e-13	24.5962775276867
SEPTIN2	1.17408617876029	4.28439560998556	8.96302521095548	2.01336660934092e-15	8.13934268661926e-13	24.5685089213727
KCTD21	-1.09539227059936	2.19355257253742	-8.96031675509337	2.04483592605024e-15	8.2107070660397e-13	24.5534301498576
RNASE4	-2.59959204973763	0.650183105973785	-8.95805862738156	2.07144681188101e-15	8.26173622078206e-13	24.5408593442386
CPS1	-5.60118083024289	5.11164936750906	-8.95436752284403	2.11568876324017e-15	8.38193574220491e-13	24.5203129575044
APOC4-APOC2	-4.00453812204033	-1.14036749374939	-8.95052109697476	2.16279329272254e-15	8.47166377476366e-13	24.4989042018792
PCCB	-1.39332294487256	3.64716265780871	-8.95019388977405	2.16684822347431e-15	8.47166377476366e-13	24.4970831097109
TMEM132A	2.69314254742677	0.207772550867683	8.94689057449428	2.20821089417698e-15	8.5438554832336e-13	24.478699222856
HSD17B6	-4.0851686690128	6.20655308836282	-8.94642785681855	2.21406724959694e-15	8.5438554832336e-13	24.4761242016463
MAT1A	-3.48646373339102	6.91894578170527	-8.94289633651147	2.25927587267591e-15	8.66206369583946e-13	24.4564723970742
ADH1A	-4.50729825637854	5.47798231144356	-8.9351523228272	2.36165236626977e-15	8.99653302373805e-13	24.4133861202619
AQP9	-4.81718375269764	4.81546951144915	-8.92168238207195	2.55084496103341e-15	9.65535436301479e-13	24.338463964067
PNPO	-1.43227249598073	3.05664284737402	-8.89609159245711	2.9528015688501e-15	1.1106084736206e-12	24.1962015838681
ITIH3	-3.51805981304676	7.09494838159254	-8.89279231700209	3.00901372553441e-15	1.12463307337946e-12	24.1778679979777
HPD	-5.65406728658816	6.49307588342301	-8.89136846000053	3.03360077863515e-15	1.1267362091997e-12	24.1699563667975
AL136419.1	-3.44221055934086	-3.0345064542084	-8.88632974413378	3.12222550070925e-15	1.15245027845123e-12	24.1419614276992
SLC47A1	-2.8549927862533	3.31580686427724	-8.88346247515395	3.17380253032956e-15	1.16425656154256e-12	24.1260327737617
SLC25A42	-2.14126826144881	3.69850637626104	-8.88155379000813	3.20860552664833e-15	1.16980245786583e-12	24.1154301031056
ACOX1	-1.47696921537966	4.47191471301773	-8.87411171122841	3.34796975921307e-15	1.20723651614884e-12	24.0740951891734
CYP4F2	-5.05425785574064	3.38848455012942	-8.87390574986049	3.35191117109325e-15	1.20723651614884e-12	24.072951360828
APOF	-5.02373083410464	3.01649907166679	-8.86574181336041	3.51191685747134e-15	1.25724507884909e-12	24.0276175351054
XYLB	-2.08358109555158	2.32369700354076	-8.85524852166426	3.72878548338932e-15	1.32688943066693e-12	23.9693646492403
KIAA2012	-3.22123791711692	-4.2290031879713	-8.85327816287473	3.77096927872688e-15	1.33391304361251e-12	23.9584282959864
HYAL1	-2.21715934520783	4.94840789172473	-8.84965562939833	3.84976767878395e-15	1.35372866181712e-12	23.938323285562
ANG	-2.80083416178059	6.02027963817517	-8.84445693692241	3.96572219778686e-15	1.38629984145812e-12	23.9094743223561
SLC25A15	-2.37251195139639	3.75654904917217	-8.8302979766983	4.2994534586273e-15	1.49417322038506e-12	23.8309246339199
AC087482.1	-3.05744901060786	1.49606949742291	-8.82134248847541	4.52481493123964e-15	1.56334986580685e-12	23.7812591369019
TM6SF2	-3.16515079521495	0.978198426480824	-8.81834730286886	4.60278019911425e-15	1.58109490689458e-12	23.7646513179809
TAGLN2	1.48669420724627	7.48418780218043	8.81662417288639	4.64823776863166e-15	1.5875334820487e-12	23.7550975088244
ACSM5	-4.15807695187504	2.62563679675237	-8.80373174053824	5.00282662201123e-15	1.69887415809292e-12	23.6836315676161
HNF4A-AS1	-5.42394694405052	0.968985235195668	-8.79872153216277	5.14777589424467e-15	1.73816407992772e-12	23.6558661522847
ORAI2	1.73010765446235	-0.529867230280886	8.79613663263553	5.2241852813553e-15	1.75399807183673e-12	23.641542864469
SLC10A1	-5.69558613538642	3.54205605339064	-8.77947820522618	5.74440518961607e-15	1.91782453485008e-12	23.5492628761617
ENTPD3-AS1	-1.45099425428304	-0.401193690156022	-8.75444917926341	6.62444178355003e-15	2.19927766408395e-12	23.4107010995038
AC021074.3	-5.20530576372461	-0.102629702421847	-8.75135039733814	6.74233465781425e-15	2.22598178727737e-12	23.393553467727
ABAT	-2.86930848051206	3.96279699736662	-8.74837109449188	6.85764930360687e-15	2.25154433793064e-12	23.3770685303764
VASP	1.13429810845321	4.1139454459191	8.74478354574673	6.9991126052504e-15	2.28536409226492e-12	23.3572200781654
PHF7	-1.26149817744094	0.353947626904586	-8.73001782350593	7.61256296205027e-15	2.47208622484023e-12	23.2755504407185
DHRS4	-1.52690306048565	2.78974066432496	-8.72796179409816	7.70212063477953e-15	2.48757566827741e-12	23.2641814423393
QDPR	-1.54282415130634	4.86986864101527	-8.72692047502041	7.74787801463582e-15	2.48882782040953e-12	23.2584236522444
RBKS	-1.48768330851858	2.39947376950937	-8.71837208784159	8.13387545449215e-15	2.59877320771024e-12	23.2111639027665
KIF3C	2.06225514312008	-0.907032103573443	8.71720939378677	8.18783311133491e-15	2.60202330645615e-12	23.2047369224965
ETNPPL	-5.1113298413521	2.6691788131385	-8.71021094773234	8.52021700780197e-15	2.69324966022685e-12	23.1660568080703
SFXN5	-1.48368343618109	2.26579372902521	-8.70604791380585	8.72426680429875e-15	2.74315874803737e-12	23.1430519173875
SLC10A5	-1.88006994117936	0.450575779821852	-8.70389565931711	8.83165745060993e-15	2.76231003851261e-12	23.131159755874
MTSS1	-1.40928722145282	3.39882480508002	-8.68359888787049	9.91132530805901e-15	3.08377135645038e-12	23.0190507688067
TMSB10	2.40865236792568	9.54015271450267	8.67949621283418	1.01450163580939e-14	3.14004107871066e-12	22.996398445648
ANO9	3.14812959275169	-1.52607479756345	8.67368653505376	1.04853429865189e-14	3.20379600337459e-12	22.9643262167163
C3orf52	4.08987516657389	-4.37474234092324	8.67322713786129	1.05127336170099e-14	3.20379600337459e-12	22.9617903757514
ZDHHC13	2.00179852640173	-0.9787033276561	8.6674361535885	1.08641730693849e-14	3.29400618874662e-12	22.9298277328029
AGMO	-2.69315105566395	3.33700995324228	-8.65177124826839	1.18744818755757e-14	3.58205499705501e-12	22.8433969169806
HSD17B4	-1.43204758420964	4.61475349613773	-8.65022733185091	1.19789787904544e-14	3.59532713424412e-12	22.8348807479422
CYP4F3	-3.68931792779014	4.29390661482144	-8.64193388636178	1.25561536873021e-14	3.74962083002665e-12	22.7891417767652
ABHD6	-1.80260302991325	2.88075604671906	-8.6382870570255	1.28186269240005e-14	3.8088627110629e-12	22.7690331328622
COQ6	-1.06851336909233	0.0442957832462605	-8.63715931482123	1.29008931135477e-14	3.81423569680995e-12	22.7628152363023
AP002026.1	-1.94534835678922	-2.33817295638098	-8.63603676702061	1.29833017677678e-14	3.8195973967977e-12	22.7566262059693
TAT	-5.38391659931512	4.50644744817344	-8.63494804458924	1.30637272444589e-14	3.82432570914513e-12	22.7506238836313
F2	-3.53203349121118	8.1481997490281	-8.62241226055125	1.40262328381898e-14	4.08596538664267e-12	22.6815272101112
SC5D	-1.76677285590626	3.29767638674926	-8.61464321453539	1.46578069955974e-14	4.24911949427984e-12	22.6387188111874
UPB1	-4.41096950819689	3.3128144493858	-8.61059583236999	1.49979559869299e-14	4.32661907978292e-12	22.6164215685955
MASP1	-2.91468084708019	2.37652875340927	-8.60825391477947	1.5198347674084e-14	4.34354615395922e-12	22.6035211786209
TST	-1.61244028230779	7.07326398565271	-8.60681841443109	1.53224934381408e-14	4.34354615395922e-12	22.5956142563363
BCKDHB	-1.57936197181377	2.48017264867421	-8.60651348098781	1.53489944357184e-14	4.34354615395922e-12	22.5939346915974
ACADSB	-2.20177100533963	4.68801891248214	-8.59571903591469	1.63170587138476e-14	4.59561065491858e-12	22.5344901100725
PPARA	-1.6362172599538	2.56329118789496	-8.59314838603271	1.65564084540385e-14	4.64102681697239e-12	22.520336779655
SLC25A6	1.36257416500557	7.2459845548689	8.59082505643326	1.67757322646348e-14	4.68042930183311e-12	22.5075461710696
POR	-1.46814431853559	6.29757539391781	-8.58583473364432	1.72566366946651e-14	4.79210349931711e-12	22.480076330746
ABCG5	-3.78858316650085	2.52470967360714	-8.57707139085715	1.81345388539055e-14	4.9900764443878e-12	22.4318485169713
ADH1B	-4.49946444792393	5.27094800271368	-8.57620879022649	1.82233177940187e-14	4.9905857444477e-12	22.4271020814938
YWHAQ	1.07437438140705	5.59318881487102	8.57362759928495	1.849156367316e-14	5.03788281673067e-12	22.412899971837
METTL9	1.02921310997751	1.84864557043644	8.57244187355052	1.86161006193678e-14	5.03788281673067e-12	22.4063763388595
AGXT2	-4.4173033113978	2.10861694215413	-8.57131600831463	1.87351221245811e-14	5.03788281673067e-12	22.4001822872267
CLYBL	-1.79473928953017	1.02115450050593	-8.55154062116036	2.09534479506199e-14	5.60901149261932e-12	22.2914244925955
ALDH4A1	-1.80788868139112	6.24194938796341	-8.54961356986168	2.11831059538788e-14	5.64506025794239e-12	22.2808302679589
SLC25A20	-1.43432771461491	4.87958901395202	-8.54513155271695	2.17269789692664e-14	5.76414812145801e-12	22.256192457368
Z99572.1	-1.89800371127422	-2.0934946346045	-8.52937182537549	2.37519298778369e-14	6.27335971933429e-12	22.1695905695463
CHAD	-3.27039825093451	1.71181142436797	-8.51061455356636	2.64078393386307e-14	6.94397640874693e-12	22.0665778149544
PCTP	-1.42026116168018	3.0731924183153	-8.49399142340997	2.90071538556589e-14	7.59386842370151e-12	21.9753414139859
AZGP1	-3.55557969814712	7.03971330775534	-8.49183188919743	2.93629865380809e-14	7.65330789911637e-12	21.9634926418165
ATF7IP2	-1.72315381484075	1.37292142556726	-8.48858129074492	2.99067940459503e-14	7.74071508609694e-12	21.9456591858096
PKLR	-4.47482396001677	4.3513446714433	-8.48827322535506	2.99588481633314e-14	7.74071508609694e-12	21.9439691805358
ACBD4	-1.81986177505947	3.36878085870579	-8.48573734481667	3.03907745108024e-14	7.81408948504753e-12	21.9300583740036
AHSG	-4.48988852579488	8.96794772401242	-8.48506800208582	3.05058098260223e-14	7.81408948504753e-12	21.9263868389526
APOC3	-4.06010715285636	10.7021896438878	-8.47861275125677	3.1637685093629e-14	8.06923910754974e-12	21.8909823813177
PLEKHB2	1.22707091314008	2.52189508010587	8.47663695868557	3.19923963920623e-14	8.1248382067995e-12	21.8801475585076
PAH	-3.7699059809541	5.70129630353121	-8.47512430057669	3.22666309896445e-14	8.15961310562385e-12	21.8718529752028
REN	-4.47876908283947	-1.78260571885847	-8.46339224494397	3.44744362739294e-14	8.67194889035252e-12	21.8075358840278
MFSD10	1.75050209857592	2.92263822208136	8.4628271978428	3.45844798999368e-14	8.67194889035252e-12	21.8044388750402
SLC66A2	-1.23017467832401	4.52838819117139	-8.45375405957066	3.64000614322803e-14	9.08885063334504e-12	21.7547177380275
ABCA6	-3.36943704651231	1.36527554909306	-8.45199706903479	3.67624403405375e-14	9.14092695446494e-12	21.7450912182739
SLC22A25	-4.2379615080085	0.248416211555095	-8.44952293579897	3.72788171577138e-14	9.23070111346441e-12	21.731536508522
RNF145	1.25894402156597	2.38762530632519	8.44279671395611	3.87193744466956e-14	9.54761935785799e-12	21.6946924894408
TCAIM	-1.0405391106754	2.18510667145254	-8.44128775606949	3.90500712003123e-14	9.57697189968316e-12	21.6864281342572
LINC01127	-3.40971591510795	-0.405091275033306	-8.44078569886077	3.91607210800311e-14	9.57697189968316e-12	21.6836785348724
GLYAT	-6.39567622024851	1.79875929181616	-8.43622239372528	4.01808372138389e-14	9.78617464388034e-12	21.6586891083602
LPA	-4.45102938996955	0.308868409579396	-8.43238716267028	4.10585888548492e-14	9.95913779541684e-12	21.637689904297
SLFN13	3.11360200137701	-1.78446515963951	8.43162696775179	4.12348209186977e-14	9.96122643388395e-12	21.6335279205335
C8A	-3.55483774905503	5.42515799214251	-8.42984736273455	4.16503229101938e-14	1.00208653424457e-11	21.6237852236709
HP	-4.28283961611117	8.74929673211966	-8.42891410656442	4.18698799590966e-14	1.00330699851985e-11	21.6186762316673
URAHP	-2.03271065008629	-0.969475872633094	-8.42768023272477	4.21619266787015e-14	1.00624771756433e-11	21.6119218102834
DZIP1L	2.28166498551452	-2.19644951765905	8.40783817577822	4.71462531500986e-14	1.12070415438036e-11	21.5033446227405
RNU1-70P	-5.85701151182585	0.069987447139615	-8.40511112478136	4.78755707091896e-14	1.13350658985459e-11	21.488428112293
HPX	-3.49395801733846	8.16574460029879	-8.39241815749528	5.14204476793806e-14	1.20923748059993e-11	21.4190192539794
C6	-3.86004016265339	4.48031681839804	-8.39195592944908	5.15543465788947e-14	1.20923748059993e-11	21.4164922642396
SH3BGRL2	-1.67752673178458	3.57875001371743	-8.39150728580454	5.16846416733776e-14	1.20923748059993e-11	21.4140395810729
SLC6A1	-3.28610238041003	1.90324121008139	-8.38509743095818	5.35823243447824e-14	1.24068507559814e-11	21.3790020547855
RDH16	-4.47326236117703	3.73430249915623	-8.38485618395279	5.36550834517511e-14	1.24068507559814e-11	21.3776835124579
ASGR1	-2.76133837153972	6.32009156474807	-8.37723066937475	5.6006201755974e-14	1.29003122160941e-11	21.3360120867984
AKR1C4	-3.77621323608272	5.05000842925076	-8.37476389518296	5.678846266107e-14	1.3029992164322e-11	21.322534326901
AC087164.2	-4.93467472466984	-3.08526024902471	-8.37351405221964	5.71889458905244e-14	1.30714134132161e-11	21.3157060059057
MLYCD	-1.57697715949965	0.448080665536489	-8.36682046384633	5.93819953509719e-14	1.35206660449127e-11	21.2791420142569
MGMT	-1.56559066567256	3.33978065027545	-8.36484257914789	6.00458687362014e-14	1.35906263262069e-11	21.2683394782278
LIMK1	1.52293418149591	1.24694487649995	8.36454423381659	6.01466458645468e-14	1.35906263262069e-11	21.2667100860069
PON3	-2.59717544644652	4.12249133977757	-8.36353339613545	6.04893445091127e-14	1.36162889247842e-11	21.261189600808
ITIH1	-3.46072912781258	7.41092900379287	-8.36221032336617	6.09408317138253e-14	1.36661539858773e-11	21.2539642204359
IL27	-2.83197641326679	1.22020862995865	-8.35754906409553	6.25582889433971e-14	1.39761332219521e-11	21.2285116366586
SLC6A13	-3.89419147975673	-0.261178264286993	-8.35639354412176	6.29658082854769e-14	1.40144909699664e-11	21.2222026587871
MLIP	-3.8115625322773	-0.324450896935355	-8.35167187470488	6.46585985970537e-14	1.43375617120415e-11	21.1964258298709
AC244100.2	-3.08566892211231	-5.20658679195929	-8.34967019288199	6.53898088851034e-14	1.44457998981972e-11	21.1854994978097
AC027688.1	-4.55488394975626	-2.83391333905727	-8.34563485863701	6.68889781107108e-14	1.47222640821674e-11	21.1634748086659
CYP4A11	-4.61951019401611	4.77965786589561	-8.32595444026497	7.47043320185921e-14	1.6321523304665e-11	21.0561077538504
ALDH1L1-AS2	-4.28972455068881	-2.41034275479188	-8.32262156103527	7.6114904115662e-14	1.65687926991994e-11	21.0379330374485
ABCB4	-3.56254295710634	2.70332372957942	-8.32080982403735	7.6892753435591e-14	1.6671268172835e-11	21.0280543127083
AC068631.1	-2.67753405994505	-2.77557170700748	-8.32022221185995	7.71467304008216e-14	1.6671268172835e-11	21.0248504289071
ALDH1L1	-4.52714917089738	3.33214620051897	-8.31415899749712	7.9816526776192e-14	1.71857128142346e-11	20.9917956663323
DHRS1	-1.69013197937701	3.10275763216135	-8.31277253898915	8.04398018864345e-14	1.72573866668056e-11	20.9842381955181
SERPINA10	-2.96193238578583	4.72561912162838	-8.30389166332846	8.45484324659429e-14	1.80088161152458e-11	20.935838749349
LMNB2	1.40703400214765	2.50815149421541	8.30248605769059	8.52175585845414e-14	1.80865137642984e-11	20.9281799132508
AC119674.1	-2.49056184219543	-6.36606910593362	-8.29561283928554	8.85660172307268e-14	1.86638748438667e-11	20.8907351936837
ACKR2	-2.99568391746869	-0.102109326471922	-8.28491078711865	9.40417846121216e-14	1.97469259117981e-11	20.8324509842208
DRAM1	1.23103106016303	1.62847180962442	8.28428909533241	9.43700163048893e-14	1.97469259117981e-11	20.8290659407136
GPT	-2.98322881189649	3.94431073430534	-8.27877001587737	9.73342469949847e-14	2.0224763273325e-11	20.7990187223714
ETFBKMT	-1.34760234663097	-0.541736590465607	-8.25619540444798	1.1045265366894e-13	2.2870626653603e-11	20.6761839685342
CYP7A1	-6.2487463428978	2.32860193945696	-8.25212618167187	1.12997592345375e-13	2.32409667488041e-11	20.6540536911886
ETFB	-1.62973981501991	3.46134572711462	-8.25208544310038	1.13023362956306e-13	2.32409667488041e-11	20.653832154201
GCDH	-1.59783052931088	3.46273810089317	-8.24940323043868	1.14732998383213e-13	2.35111651548938e-11	20.6392470181233
F10	-2.55216726152891	5.80803808692842	-8.24145118739663	1.19954037925463e-13	2.44965931676855e-11	20.5960150157111
SAR1B	-1.30795445487662	3.53555019084023	-8.23353582589776	1.25385257706963e-13	2.55180469512044e-11	20.5529958743809
AC027688.2	-4.83890796041353	-4.29218645348424	-8.23179033670957	1.26615431118857e-13	2.5629612418513e-11	20.5435111365236
OSGIN1	-2.66896976061788	4.34670983397746	-8.23153554293297	1.26796002676272e-13	2.5629612418513e-11	20.5421266784367
ATN1	1.04380693967625	3.71901749226137	8.22831686888294	1.2909921064408e-13	2.60067077659177e-11	20.5246387587021
TMEM220	-2.3211111561361	2.7508234533071	-8.2224482323345	1.33406132465877e-13	2.66933543233996e-11	20.4927586218668
ACOT4	-1.74194284867187	2.02720688871389	-8.21497728612433	1.39096003880161e-13	2.77384504113636e-11	20.4521850257762
AGMAT	-2.21257208763357	4.11488968584289	-8.1977018990668	1.53192682223761e-13	3.03459384217049e-11	20.3584112918856
TPM4	1.64280393289341	3.34042613530275	8.18882388074075	1.6098005239811e-13	3.17825965909053e-11	20.3102451777725
AC016924.1	-3.09554479945163	-4.51133714148512	-8.18763260747234	1.62054460795752e-13	3.18887762970502e-11	20.3037834467197
PEBP1	-1.25006220594466	9.41297775775286	-8.18482460495093	1.64615253876772e-13	3.22857778618315e-11	20.2885534461593
LPCAT4	1.56724569506396	0.462158303526526	8.17964749378615	1.69442377085091e-13	3.31231978389332e-11	20.2604784422867
CYP2J2	-2.47772681022515	3.93745260926761	-8.17775226633065	1.71244409583846e-13	3.3365709928981e-11	20.2502022670995
IYD	-4.23751505432256	-0.542052421088996	-8.1722094868818	1.7662457751817e-13	3.41898005477926e-11	20.2201531134049
HMGN4	1.0282761082947	4.00355005929463	8.1653582196957	1.83507323700942e-13	3.54067848232983e-11	20.183019591032
DCXR-DT	-4.08800569808554	0.636947852054681	-8.15810637810992	1.91082760385752e-13	3.6749110684285e-11	20.143726274464
AGXT	-4.34435710313339	6.76187488706922	-8.15598238505506	1.93359754288649e-13	3.7067064897134e-11	20.1322198536225
MUC1	3.46884847859359	-1.7491128710088	8.15145478423284	1.98303816360947e-13	3.78539940205281e-11	20.1076955812342
A1BG	-3.6839815662184	-2.74461328912722	-8.15106188945891	1.98738723718255e-13	3.78539940205281e-11	20.1055676360254
LEPR	-3.11452199198169	2.69843792589359	-8.14643433863203	2.03932925841427e-13	3.87192395654265e-11	20.0805070846749
U91324.1	-3.66439015052403	-1.17158924068752	-8.1429007936143	2.07989720536261e-13	3.93637105805999e-11	20.0613743438841
PFKFB3	2.43446493053307	1.76816158915426	8.13227457279073	2.20678576240678e-13	4.16325896833484e-11	20.0038543785035
LINC02637	-3.38986198165481	0.0957179449855339	-8.1306540896615	2.22680006166706e-13	4.17953531584212e-11	19.9950848877661
IQGAP1	1.4610949688836	1.74748718129269	8.13043825573337	2.22947935302464e-13	4.17953531584212e-11	19.9939169140699
LINC01620	-4.50362586159299	-4.74915414985029	-8.12764528032275	2.26444049179185e-13	4.2317265756514e-11	19.9788038200077
RIDA	-2.06099855566577	6.79262045595316	-8.10480940881548	2.57147831650172e-13	4.77773150169494e-11	19.8553022838277
SLC26A1	-1.74624845507845	1.96899507572188	-8.10472457798158	2.57269268269033e-13	4.77773150169494e-11	19.8548437191188
HACL1	-1.21562912742626	3.28094778072688	-8.10291737729725	2.59869871873349e-13	4.81099279620483e-11	19.8450750353132
ECT2	1.88577489774255	1.17137265606687	8.09658120221043	2.69195637814739e-13	4.96816433801755e-11	19.8108311823036
HSD17B8	-1.56797428435884	4.69263511870625	-8.09364166347745	2.73634226876257e-13	5.03444619212858e-11	19.7949475449397
ETFDH	-1.5144288394956	3.26985806355626	-8.09065907897955	2.78212067846929e-13	5.10287301109242e-11	19.7788333219158
KNG1	-3.58869759262357	7.23672163464031	-8.08932308207385	2.80287210440861e-13	5.12511632457509e-11	19.77161589282
PEX11A	-1.47272541225916	2.55829807185549	-8.08493848425461	2.87206167684239e-13	5.23552175673966e-11	19.7479319287713
TTR	-3.60029905186705	8.34789952057658	-8.07915848099806	2.96586790841262e-13	5.38998875208674e-11	19.716717214323
AADACP1	-3.12297678755385	-0.156512514573832	-8.0704925216384	3.11223911461429e-13	5.63875103244462e-11	19.6699313245831
FUT4	2.35056090767755	-0.94402422788101	8.06923645635293	3.13404123752395e-13	5.66099296724425e-11	19.6631514936519
DDI2	-1.14322958413153	2.09374605078303	-8.06722243108132	3.16931649736134e-13	5.70736277238462e-11	19.6522811987508
DBH-AS1	-2.57059411331306	1.95425191528342	-8.06478582454783	3.21252039045405e-13	5.76768728832365e-11	19.6391313541021
LPAR2	2.3268036408165	-0.0415512268217742	8.05663146364087	3.36140322613826e-13	6.01661519467018e-11	19.5951339615551
AC026765.3	-4.774468470511	-3.99932643611433	-8.05609586660498	3.37141847952138e-13	6.01661519467018e-11	19.5922446494488
LINC01344	-3.92542140610126	-4.74338633605106	-8.04803147057036	3.52584662229609e-13	6.27336788093382e-11	19.5487487754194
AC010872.2	-4.08355608645868	-1.07434949419194	-8.04034341890626	3.67959856231176e-13	6.51871687022882e-11	19.5072967772136
CMBL	-2.52448990100536	4.45167740065152	-8.04004593937212	3.6856796883519e-13	6.51871687022882e-11	19.5056931199668
BTNL9	-2.54256319119073	-0.105978170635009	-8.02662597257805	3.97064068867715e-13	6.96056826566421e-11	19.4333700007637
AC007130.1	-4.40407148012273	-1.6528264127548	-8.02535900738891	3.99864756391888e-13	6.98769350411931e-11	19.4265442218229
PCYT2	-1.33501465983627	4.46734065871218	-8.02486453995824	4.00963111869131e-13	6.98769350411931e-11	19.4238803788546
SLC39A6	1.24211151238714	2.98424172123267	8.02268079909866	4.05849756260095e-13	7.05217352785634e-11	19.4121166024037
FMO5	-2.75653755421606	4.77690202216782	-8.01348301887945	4.27089102225311e-13	7.36712792272514e-11	19.3625805800728
PLA2G12B	-3.72693528632168	4.05003166778011	-8.00829439059284	4.39553499895081e-13	7.54627320238325e-11	19.3346452141693
IFNGR2	1.1736293630082	3.63717880531204	8.00785142635812	4.40634190052836e-13	7.54627320238325e-11	19.3322606061705
MLXIPL	-2.32716222747448	5.32618514099301	-8.00717933987247	4.42278902330838e-13	7.55267480713066e-11	19.3286426533452
CTH	-3.03141468055421	3.32239791268156	-8.00088427993976	4.57982836762482e-13	7.79843726082637e-11	19.2947604751351
SLC1A2	-4.99033930669438	-0.5993272084514	-7.9954068458865	4.72096517288823e-13	8.01579420940654e-11	19.2652866568992
CPB2	-2.8409826633557	5.36166925839237	-7.99345042596074	4.77241539092844e-13	8.08006636571808e-11	19.2547609730727
PTMA	1.00862592351621	6.64775709919259	7.98842841490268	4.90704651437151e-13	8.28440492072602e-11	19.2277463360843
AC008780.1	-3.71037354045553	-0.171687667507039	-7.97518234005695	5.28050220677442e-13	8.88964319099103e-11	19.1565211876387
FTCDNL1	-1.64503745289296	0.29811122357083	-7.96901184280942	5.46397046526583e-13	9.17252465647889e-11	19.1233562408738
F5	-2.65475139149416	5.32722928419166	-7.96707983410843	5.52270509383026e-13	9.24500832707185e-11	19.1129740279046
TPPP2	-3.62157858872237	-2.49275618470809	-7.9589328901836	5.77734782329894e-13	9.64411373862882e-11	19.0692038843703
AOC4P	-3.74456921366284	0.511913345054086	-7.95658678467199	5.8528152360289e-13	9.74272411852911e-11	19.0566021891576
AC009879.3	-3.00395079063755	-4.59724026299705	-7.95238763439945	5.99033991891616e-13	9.94379693747012e-11	19.0340504932925
ESPN	-2.65051702514728	2.75530374495453	-7.94727018249359	6.1622808516735e-13	1.02007204504847e-10	19.0065727656696
LINC01816	-2.21116842755629	0.899324313728948	-7.93862631286483	6.46389622480296e-13	1.06702766930935e-10	18.9601745943815
ZPLD2P	-3.741447114602	-0.442197189837457	-7.93552607998277	6.57560589534577e-13	1.0824613062125e-10	18.9435377100219
AC007666.1	-2.93612912466583	-2.55018055688808	-7.93498894838259	6.59515393319052e-13	1.08268014582241e-10	18.9406555193441
PROZ	-3.78054643605582	2.44287136666994	-7.93253726470325	6.68511374219212e-13	1.09442494313292e-10	18.9275009358078
FAM117B	1.42134621030716	0.0116953898171161	7.93019546338914	6.77217812662251e-13	1.10231184999207e-10	18.9149372918035
GAMT	-1.79667887020031	6.39783517146354	-7.92980356572814	6.7868577356872e-13	1.10231184999207e-10	18.9128349110503
AC006329.1	-4.86112288392003	-0.623313451480746	-7.92974813403523	6.7889366297659e-13	1.10231184999207e-10	18.912537544275
AL160408.6	-4.52703788957721	-3.50333324532731	-7.92620932234583	6.92297114798903e-13	1.12101200657097e-10	18.8935549142424
AC244100.3	-3.40729612468996	-2.36814318955341	-7.92357724219074	7.024362212229e-13	1.13337788165382e-10	18.8794380818711
AL023581.2	-3.63573217792125	-1.9487179570994	-7.9232394161581	7.03748192455048e-13	1.13337788165382e-10	18.8776263164006
AC004862.1	-5.25359407480615	-1.84842739634362	-7.92199261626293	7.08611305843519e-13	1.13812551546926e-10	18.8709399527993
SLC9B2	-1.7800830555746	1.20394450490024	-7.91988760842968	7.16897616965961e-13	1.14833085400098e-10	18.8596520343215
SVOP	-3.49501646067234	-5.01418989138787	-7.91737511942028	7.26913899512131e-13	1.16124495447063e-10	18.8461804491315
DECR2	-1.44965319249444	3.91169912452575	-7.91358797163075	7.42274679469485e-13	1.18260475541108e-10	18.8258772500285
FZD1	1.93082038788066	-0.0318098475777134	7.9094160921093	7.59568908055803e-13	1.20692249997412e-10	18.8035155337148
ITGA3	2.41178954935402	0.297469536550334	7.90843784026361	7.63681693733383e-13	1.21022165369317e-10	18.7982726169191
CYP4F12	-3.30627676773074	1.90867537988776	-7.90431458028606	7.81260970734566e-13	1.23478711988944e-10	18.77617668427
SLC25A18	-2.82557395397545	2.04206197295797	-7.90129421205179	7.94392317545493e-13	1.25014805573528e-10	18.7599936306178
CYP2U1-AS1	-2.52124464091992	-4.46991720681096	-7.90111294677989	7.95187313961556e-13	1.25014805573528e-10	18.7590224873266
ITIH4	-2.56247821779242	0.673007489118653	-7.89362849357697	8.28711055784621e-13	1.29599505031875e-10	18.7189309825981
ENPP1	-1.70297978563199	2.49011364898364	-7.8921280698619	8.35598452228461e-13	1.29992432514609e-10	18.7108954161808
AC104472.4	-2.09927261503176	-0.22310656497187	-7.88422266779881	8.72835300789613e-13	1.35317891398787e-10	18.6685669623125
THRB-AS1	-2.27650549278668	-4.57847437805634	-7.8839009866561	8.74384880561603e-13	1.35317891398787e-10	18.6668448891886
RBP7	-2.27352230931662	3.00677089082532	-7.88201379045	8.83530872700217e-13	1.36366608065699e-10	18.6567425750176
CDCP1	3.05561474479037	-2.00141335394873	7.88155865778151	8.85750765028689e-13	1.36366608065699e-10	18.6543063449103
PRSS22	5.53631810685772	-4.61876094105176	7.87965710375441	8.95085526515683e-13	1.3744766817635e-10	18.6441282783147
CD63	1.13039697328823	7.73229574301579	7.87741757993536	9.06204599961321e-13	1.38796445262632e-10	18.6321423777146
KLKB1	-2.59475119662739	4.20973697088321	-7.87604366782117	9.13093673336547e-13	1.39492076414835e-10	18.6247898345775
SLC34A1	-3.97678063125119	-4.25547731443373	-7.86952759601825	9.46480627606428e-13	1.44221805786583e-10	18.5899252104193
SLC25A13	-1.28171636515116	4.74957509806902	-7.86858418832567	9.51413758696224e-13	1.44602724905474e-10	18.5848783269558
ANGPTL3	-3.58399998589079	5.53317486162688	-7.86632431314417	9.63334735490691e-13	1.46041054403075e-10	18.5727897285052
CRADD	-1.23244336982914	1.89481203109254	-7.86570566420788	9.66623897906544e-13	1.46166815218555e-10	18.5694806530514
MOGAT2	-5.17544080272207	0.476033804810181	-7.85999809583763	9.97499571363591e-13	1.50452809714274e-10	18.538956087498
ACSF2	-1.54078969160983	3.24712385522411	-7.84419076794616	1.08821102510085e-12	1.63719282502957e-10	18.4544596544438
MOCS1	-1.41826138523774	3.00161465685249	-7.83879478588257	1.12101266378998e-12	1.6822833225012e-10	18.4256303432311
MIR122HG	-3.2052905588117	0.535272658719321	-7.83560599433136	1.14085605074049e-12	1.70345860621495e-10	18.4085969143223
SLC34A2	6.29830680013755	-3.42768087518185	7.83202250474238	1.16357155126587e-12	1.72793001795155e-10	18.3894582025764
GRHPR	-1.4561779065745	4.96001592497275	-7.8318884009174	1.16443027846367e-12	1.72793001795155e-10	18.3887420433587
CDR2L	1.82446468180899	0.388442712411961	7.83164847117988	1.16596822521509e-12	1.72793001795155e-10	18.3874607497465
PECR	-1.6877184685125	4.54475905519924	-7.82438248339686	1.21350962892506e-12	1.7894599681918e-10	18.3486651805824
SELENBP1	-2.20720085921854	5.57205876486352	-7.81810043650179	1.25615943709372e-12	1.84776700168735e-10	18.3151339754603
LINC01277	-2.42355108451599	-3.79308458178459	-7.81103477176616	1.30590767650183e-12	1.91620186398702e-10	18.2774320791103
GRIP1	2.05297553759891	-4.0427691728035	7.79979166548292	1.38912623426623e-12	2.03329075674235e-10	18.2174658449711
ALDH8A1	-3.11422346230286	3.87757044439737	-7.79295171377495	1.44230475039414e-12	2.10364143676482e-10	18.181000070323
EPHX1	-2.0472244898175	9.28988681315667	-7.7908895993265	1.4587295725814e-12	2.11950910292897e-10	18.1700086875842
ACOT13	-1.12098381687903	3.02761654706159	-7.7883999471391	1.47880706761799e-12	2.14344067334962e-10	18.15673991665
B4GALT5	1.19551704996059	3.37144857653959	7.7874630597487	1.48643323744225e-12	2.14925226280975e-10	18.1517471233208
ITPR3	2.88173439521687	-0.765499819102013	7.78199248437803	1.53174822567267e-12	2.20424010952336e-10	18.1225982258813
ERG28	-1.16281588019649	4.90472093180845	-7.78169620978952	1.53424111764075e-12	2.20424010952336e-10	18.1210198039517
ABCC11	-2.61929422502113	-1.66973793429458	-7.77855738300347	1.56089995407e-12	2.23517112218116e-10	18.1042988898512
APOM	-3.12398820064979	6.77090876678974	-7.76539611236619	1.67777371388492e-12	2.39675621382306e-10	18.0342148568872
CES2	-2.509768556777	5.34299835230151	-7.75258930127452	1.79981883308989e-12	2.56493606220702e-10	17.9660613727956
AC112206.2	-4.64969530503983	-2.77449484263666	-7.74818840061669	1.84375817473678e-12	2.62126835048045e-10	17.942651118559
CERS4	-1.71469949899809	3.83931346762968	-7.74059990192645	1.92203499740147e-12	2.72603278736461e-10	17.9022965382975
HRG	-4.86432210438211	6.57418186864254	-7.7354324199984	1.9772153882941e-12	2.79761854476556e-10	17.8748251978074
SLCO1A2	-2.97294322881439	-1.99796233648088	-7.73174595180401	2.01753804489546e-12	2.84789152954876e-10	17.8552314867443
KHK	-2.41306310253553	4.74240001614665	-7.724967574632	2.09381926343284e-12	2.94237570103329e-10	17.8192134704217
MBL2	-4.44529747967188	3.04056319685992	-7.72491899411129	2.09437616157148e-12	2.94237570103329e-10	17.8189553734249
PRXL2A	-1.2635962170623	4.57909156452034	-7.72353891944607	2.11025799970853e-12	2.95330281987864e-10	17.811623617178
NCAPD2	1.36833188795451	2.25344827537863	7.72338010071345	2.1120933219722e-12	2.95330281987864e-10	17.8107799121816
AC115619.1	-3.45957086381052	3.78563444841807	-7.72001645701415	2.15133766987438e-12	3.00111604947476e-10	17.7929125271127
AKR7L	-2.26838889210819	0.519062545997257	-7.71565456033297	2.2033071499854e-12	3.05925079444352e-10	17.7697469457042
SUOX	-1.0728354570848	3.10268556300823	-7.71462314653612	2.21577666286316e-12	3.06939300102492e-10	17.7642699471785
IGSF23	-3.67786952301883	1.81440620231041	-7.7136571685967	2.22751850636785e-12	3.07495668385442e-10	17.7591406797374
TMEM165	1.03570319473595	2.04741881150052	7.71344205048466	2.23014173816826e-12	3.07495668385442e-10	17.7579984528865
AC002401.3	-3.03719175073882	0.412535215327933	-7.71093940151721	2.26088597346644e-12	3.10402452081907e-10	17.7447108703149
CYP8B1	-5.50150603176166	3.59346056314329	-7.71087602389355	2.26166997747599e-12	3.10402452081907e-10	17.7443743941789
AADAC	-3.37921395107273	6.34372029802808	-7.70822710573674	2.29468020217694e-12	3.13484966378779e-10	17.7303120561238
SLC13A5	-4.63745346153582	2.9410965202291	-7.70577935624138	2.32560788886005e-12	3.16981422044234e-10	17.7173193138951
SLC25A10	-1.48321024442936	3.28839268976042	-7.70416206698997	2.34626892994556e-12	3.19065729290331e-10	17.7087355545928
HIBCH	-1.17562776033213	2.58602131379279	-7.70069391743374	2.39119037411315e-12	3.24432124115119e-10	17.690330694598
ETFRF1	-1.18321495877274	3.27246003715261	-7.69761193428372	2.43182481538105e-12	3.29193743288496e-10	17.6739778288894
APOC1P1	-3.54819288250997	3.74064463639638	-7.69082201713907	2.52377751384993e-12	3.3866061663822e-10	17.6379597336026
DYRK2	1.06983205970581	0.923160581911029	7.6907657519449	2.52455370741803e-12	3.3866061663822e-10	17.6376613179904
ATOX1	-1.25589181332724	4.23516834716187	-7.68612428460888	2.58940563011492e-12	3.46577946803693e-10	17.613047114754
AQP11	-1.67899058824132	2.22750929100952	-7.6839589217911	2.62022297011741e-12	3.49914585270039e-10	17.6015659262429
SLC16A11	-3.31251545835225	1.83920956482074	-7.68223115048115	2.64507306602855e-12	3.52441159405557e-10	17.5924058333403
SLC38A4	-3.18037451239999	5.1067940189719	-7.68060440534769	2.66868358906764e-12	3.5479163232108e-10	17.5837820776867
AC009166.3	-4.06969253755655	-4.64548931054032	-7.67515985056061	2.74923560462069e-12	3.64684875615612e-10	17.554924368372
NCK2	1.95717807507616	2.43075426702068	7.67028779084386	2.82335810954688e-12	3.73683078788514e-10	17.5291077766656
ADORA2A	-2.66779239392392	-2.11007102220956	-7.66963865220992	2.83338234351633e-12	3.74176472284767e-10	17.5256685318101
LINC00467	-1.14850047681667	0.783733353798328	-7.66660757792706	2.88065819613087e-12	3.79576218672881e-10	17.5096108911514
CTSF	-1.60987366030262	4.45018297993634	-7.66135728476366	2.96440447555955e-12	3.89747045949286e-10	17.481802395447
MSMO1	-1.70542321206538	6.00659287236481	-7.65880445257369	3.00599160376194e-12	3.94342302509405e-10	17.4682838448052
GPAM	-2.73381030259221	3.58426038403139	-7.65761881510471	3.02550246904798e-12	3.96027610634613e-10	17.4620058856034
UNC13D	1.88343794831531	-0.105029707338802	7.6536465420548	3.09178944694042e-12	4.03814882336986e-10	17.4409754321145
SULT2A1	-4.50214703638812	6.56384691269228	-7.65249678249975	3.11124316479303e-12	4.05464577969639e-10	17.4348890405767
CAT	-1.6009588029141	6.25411646336028	-7.64679351166824	3.20954941704902e-12	4.17360816645453e-10	17.4047033648795
ZNF563	-1.45938054152941	1.27480567163987	-7.64511393329607	3.23908240877033e-12	4.2028155088645e-10	17.3958155448058
AL359715.3	-1.6764327610042	-0.879817806963563	-7.6444384668202	3.2510353173684e-12	4.20913454913403e-10	17.3922413961036
TBX10	-3.53533299715883	-1.79869579526968	-7.6364554919012	3.39565509204834e-12	4.38681728598166e-10	17.350009822966
MYLIP	1.30968388236062	1.26951447380348	7.63360758728668	3.44877596353781e-12	4.44577894110979e-10	17.3349480102768
AFM	-4.24417066888358	4.42842920772807	-7.62958241193414	3.52526335457939e-12	4.53454167473138e-10	17.3136636862262
ZSCAN16-AS1	-1.60634041208472	0.936465857998188	-7.62781604366972	3.55935680103756e-12	4.56850748629069e-10	17.3043248757191
MCIDAS	4.29200817566715	-7.01254619393761	7.62451799632386	3.62389079048358e-12	4.63133243023802e-10	17.286890335192
ABCB11	-4.8289580414671	1.26321354405797	-7.62002760789685	3.71362346347749e-12	4.73582621382139e-10	17.2631574666983
SPRYD4	-1.30371675716801	1.7754451757991	-7.61864666985111	3.74165926264704e-12	4.76136156319755e-10	17.2558599579715
MMAB	-1.32826482574321	3.19489801954102	-7.6106645469675	3.90787084698174e-12	4.96224446204239e-10	17.2136889913072
NIBAN2	1.74566570847627	3.50341795341664	7.60988361325406	3.92451993471667e-12	4.97276004606413e-10	17.2095641177604
SH3BGRL3	1.27194343682288	5.89749425537902	7.60673314604202	3.99240294871686e-12	5.04801127730632e-10	17.1929251228526
C12orf75	2.91001129507335	1.49019122364458	7.60559590139107	4.01719185654977e-12	5.06857028575761e-10	17.1869195058673
ENPP7	-4.13546697630272	0.999463216336654	-7.59851305439439	4.1750484389619e-12	5.2565805843684e-10	17.1495240645211
AC104779.1	3.48677919122165	-8.57327304349063	7.5963472628956	4.22453366837969e-12	5.30763979515433e-10	17.1380920507491
AC104211.1	-2.38468475334853	-2.34881248938342	-7.58638512653012	4.45974337601922e-12	5.59133269212435e-10	17.085524116475
TIPARP-AS1	-1.48213424773469	0.0983100687786347	-7.57016422464558	4.87079068001499e-12	6.06826997361113e-10	16.9999888824423
IVD	-1.2865076577595	4.26679911171347	-7.56168730914163	5.10031405366184e-12	6.31450756806171e-10	16.9553179434503
FMO4	-2.09659122722954	2.65930589978394	-7.55988290608204	5.15053676255216e-12	6.36342927626169e-10	16.9458118382553
PEX11G	-1.80554809891652	1.93623956665056	-7.55740705714839	5.22024633745517e-12	6.43617384016491e-10	16.9327698464185
TBILA	4.61446917113631	-6.25706283946113	7.5530327835008	5.34569964819835e-12	6.55008026790688e-10	16.9097317405531
AC092944.1	-1.54973409415067	-0.876070272541923	-7.55242123915498	5.36347495297985e-12	6.55833798417147e-10	16.9065113299716
TFR2	-2.93403813794275	6.41384327186978	-7.55086767613328	5.40889496933913e-12	6.6002957154603e-10	16.8983306922569
SLC6A14	4.83258123198698	-7.17113505610887	7.54642799665722	5.54080465026495e-12	6.74740569572326e-10	16.8749562841591
GMNC	-4.08030578260957	-2.45245497214616	-7.54522233019892	5.57717380522528e-12	6.77780588390844e-10	16.8686095419385
CEP55	2.19418002057287	-0.0124636902221935	7.54473498671821	5.59194163915016e-12	6.78188399570973e-10	16.8660442355994
LEAP2	-2.67723665348223	5.25570787868457	-7.54420995399815	5.60789490942756e-12	6.78738026033711e-10	16.8632806131295
AL109933.5	-3.54771271795845	-2.89816729740342	-7.54360065499952	5.62646516477529e-12	6.79601514933133e-10	16.8600735340683
PHYH	-1.79034435650661	5.88906899686595	-7.53522767148235	5.88791387526875e-12	7.09738454088431e-10	16.8160124451052
MCUB	1.93818753910459	-0.236228322459578	7.53099259976485	6.02470248262697e-12	7.24757073755209e-10	16.7937337778259
AC003965.2	4.5335668349796	-8.34991454872313	7.5281428869996	6.11851240564227e-12	7.34555225717381e-10	16.7787456633712
AP001880.2	-4.01050185681173	-0.488178033414937	-7.52211969523847	6.32157778421256e-12	7.57404038270967e-10	16.7470741318328
CDH23	-2.28410507449544	-1.11512057137389	-7.52161320297493	6.33895484226833e-12	7.57873587053883e-10	16.744411329708
PDE3B	-1.59154201777804	1.11776730858175	-7.52126284421773	6.35100284976246e-12	7.57873587053883e-10	16.7425694170403
CCT8P1	-1.95639885525821	2.65356726612479	-7.51768015631512	6.47551234816526e-12	7.71182910449733e-10	16.7237364385896
SERPIND1	-3.29503762019378	7.74629784921047	-7.5124814023885	6.66049656436526e-12	7.91626658661069e-10	16.6964148214345
GYS2	-5.18568258933057	-3.77411620317352	-7.50639672628498	6.88366098626807e-12	8.16517607646612e-10	16.6644470672614
C8B	-3.2249124795186	5.91086163414859	-7.50105814178426	7.08555101205072e-12	8.3801377836709e-10	16.6364078196239
EPHX2	-2.00776356649806	4.17036618750455	-7.50086177479574	7.09308783076121e-12	8.3801377836709e-10	16.6353766182678
RDH5	-2.4998439088097	-0.419342810525956	-7.49952689770261	7.1445330165818e-12	8.42416991223029e-10	16.6283669379638
AC012313.3	-2.85759133829334	-0.0976213574714559	-7.49874573138922	7.17480982885073e-12	8.44311730097252e-10	16.624265128666
C11orf54	-1.41298544590697	2.97835436415338	-7.49694228059239	7.24519504737834e-12	8.50909498182911e-10	16.6147960933064
HMGCS2	-3.3473164218902	7.89802893003727	-7.4946003128794	7.3376191204528e-12	8.60064480219228e-10	16.6025009565681
LINC02499	-4.32280600664865	0.631936998777393	-7.49098169470739	7.4827263009991e-12	8.73626671688552e-10	16.5835065943026
ABCG8	-4.2644953663151	1.99165999658097	-7.48954656743096	7.54105905211933e-12	8.78710816255482e-10	16.5759745556869
PLSCR1	1.52275010825235	2.44788153716435	7.47725395227115	8.0595188781258e-12	9.37285769805053e-10	16.5114829057713
LINC01270	-1.79565718938814	-0.414027360203897	-7.47640634354933	8.09654189509014e-12	9.39752334374066e-10	16.5070376336875
TTC39C	-1.57831076096745	3.5935725908504	-7.47485737350947	8.1646356085234e-12	9.45808577597895e-10	16.4989146161309
FGFR1	2.06045347920739	-0.426321694887868	7.47117122100525	8.32897050738676e-12	9.62968346969792e-10	16.4795866907083
GSTA7P	-4.61097435342534	0.348409152931732	-7.46578248636254	8.57512074363157e-12	9.89502330935521e-10	16.451338517999
SCN4A	-2.61697113597554	-2.69129539633916	-7.46260637737799	8.72356137168137e-12	1.00306530163959e-09	16.4346930313789
SEL1L3	2.7457508947537	1.44749718688443	7.46254581094555	8.72641662792452e-12	1.00306530163959e-09	16.4343756405845
AC012640.2	-1.48749214944546	1.05183361524396	-7.45999054718028	8.84772517728544e-12	1.01504587666128e-09	16.4209860679478
TMEM82	-4.09663487091519	1.50708691236533	-7.45710805548977	8.98657388489535e-12	1.02898868257741e-09	16.4058840905926
QSOX1	2.68114133028962	2.51269902115563	7.45446916601861	9.11557920870742e-12	1.04044245502785e-09	16.3920605068901
ADI1	-1.49098962838065	5.82811162278231	-7.45434650331608	9.12162012333632e-12	1.04044245502785e-09	16.3914179985245
AL158064.1	-3.09514444315141	-3.42732227199521	-7.44960914141406	9.35798453358188e-12	1.06104747377347e-09	16.366606993585
LRP8	2.38638699439831	-4.61262606408139	7.449527554204	9.36210789607599e-12	1.06104747377347e-09	16.3661797536293
CCL15	-3.64016648236231	0.4038895323078	-7.44929869127138	9.37368407846726e-12	1.06104747377347e-09	16.3649812992744
F7	-3.21547925964419	4.6658148682518	-7.44849627025612	9.41438365001145e-12	1.06362847370576e-09	16.3607794941321
SELENOO	-1.12773154150312	4.33200363786473	-7.44451154922211	9.6190991616081e-12	1.08469488781193e-09	16.3399166352431
C4BPB	-2.64144141412033	5.64475292133448	-7.44087744657874	9.80964169292461e-12	1.10408631985877e-09	16.3208935424837
SNORA59B	-4.09105649300073	-3.43343964954614	-7.43964206948274	9.87526216957932e-12	1.10937089782909e-09	16.3144277072519
ECM2	-2.0701965746575	1.81459468662517	-7.43698156318904	1.00180619693449e-11	1.12328937481558e-09	16.3005044050511
PCK1	-5.0007648026997	4.44198398854793	-7.43270527876975	1.02518829909705e-11	1.14518543327896e-09	16.2781295344306
CTSE	5.3826493587617	-4.24033430111081	7.42856987864018	1.04831378315644e-11	1.16882069777932e-09	16.256496897462
AC083841.1	-4.56895473478348	1.24041531340122	-7.42813174984665	1.05079389018193e-11	1.1693919196974e-09	16.254205300799
SOX5	-2.33927741267523	-0.813142936338414	-7.42544027602698	1.06615743441116e-11	1.18427173560285e-09	16.2401290011325
PON1	-3.7749007109194	5.33083054521562	-7.42460159196675	1.07099012976602e-11	1.1874203440598e-09	16.2357431508843
FLNA	2.01113840157527	4.08073198789403	7.42297504008052	1.08042461183052e-11	1.19564978412015e-09	16.2272377785851
TNFAIP2	1.77233769677168	3.27907756283422	7.42101789793364	1.09188574557991e-11	1.20397079094361e-09	16.217004751237
EVA1A	-2.42629982569095	3.44614797982012	-7.42065541863485	1.09402161830405e-11	1.20397079094361e-09	16.215109631254
KCNJ8	-2.27193283038871	2.99484483970729	-7.41837969919348	1.10752589591859e-11	1.21657932378473e-09	16.2032125601487
AC084082.1	-3.16681985715764	-4.92081916118123	-7.41725779043169	1.11424398847979e-11	1.22170069194444e-09	16.1973479731621
ZG16	-4.60885339584512	-0.0756858558912323	-7.41423287726914	1.13255915890339e-11	1.23836870946081e-09	16.1815375979331
CFHR3	-4.01452498502342	2.56742421175136	-7.4136359824317	1.13620827844127e-11	1.23836870946081e-09	16.1784181133653
ETNK2	-2.61838728960926	3.26127224202981	-7.41314028609606	1.13924756641419e-11	1.23836870946081e-09	16.1758275908452
ALDH7A1P1	-2.77714134950827	-3.58878457539033	-7.4127595139604	1.14158767895311e-11	1.23836870946081e-09	16.173837714415
CYP2C9	-4.09568598306505	4.85152680794343	-7.41270078475634	1.14194903458785e-11	1.23836870946081e-09	16.1735308053691
AC063919.1	-3.69184268585619	-2.89642915157761	-7.41125805927397	1.15086164674213e-11	1.24576056613742e-09	16.165991680903
GSTA1	-4.60659735767177	7.05557876021166	-7.41081393296413	1.15361912931719e-11	1.2464749817806e-09	16.1636709722123
DIO1	-3.74747419975568	4.18522955355067	-7.40943741662365	1.16220723983238e-11	1.25347531109834e-09	16.1564785824283
AL161668.4	-3.45961489895361	-0.371021304717354	-7.40538629926791	1.18785121929943e-11	1.27881221755991e-09	16.1353144638045
AC009166.1	-3.41640588688633	-0.180961544714947	-7.40118931144169	1.21500941951255e-11	1.30568471561252e-09	16.1133933856358
TLCD4	-1.99092262718585	3.2982210000325	-7.39509592569581	1.25553655120616e-11	1.34437424555907e-09	16.0815765913465
BHMT	-4.21420098953453	4.33122709568529	-7.39216871432424	1.2754785042818e-11	1.36137970107429e-09	16.0662959782083
ABCA9	-2.73312367317175	-1.59619553639783	-7.39063499989551	1.28605196748128e-11	1.36964534536756e-09	16.0582907041383
HYKK	-1.11312355260939	-0.461644501573055	-7.37925866485895	1.36723695687686e-11	1.45350251585548e-09	15.9989333430051
LRRC28	-1.26543532340343	1.49549432552277	-7.37884631783066	1.37027297531576e-11	1.45412878757303e-09	15.9967825967908
ITPR2	-1.74189949612412	2.58114085183715	-7.37673129090805	1.3859506611013e-11	1.46814420565539e-09	15.9857516990409
ACOT2	-1.5060160676986	3.52397262692606	-7.37572760227194	1.39345252352439e-11	1.47346446824704e-09	15.9805174392343
PACS1	1.10380667220524	2.19304783087405	7.37147037108065	1.42572169510643e-11	1.50490875977068e-09	15.9583192180968
ABCA8	-3.39386285802782	-0.264624493518736	-7.36668181535042	1.46290282760662e-11	1.53868896170227e-09	15.9333570099743
STARD10	-1.26130326765134	6.08243537647151	-7.36217026163657	1.49881064313985e-11	1.57367173303661e-09	15.9098450557638
CRAT	-1.02491991975601	5.03176565409089	-7.36081869108217	1.50973674893862e-11	1.58234789733995e-09	15.9028025344634
TMEM51-AS1	3.04759293511381	-5.89654869471052	7.35748082561691	1.53705901527882e-11	1.60814799473546e-09	15.8854125297282
PLXNA1	1.43099704396202	1.03639849336872	7.35648883490424	1.54527294262977e-11	1.61390044220842e-09	15.8802449837228
AL359232.1	-2.5965461496831	-4.90350275034377	-7.35219915236004	1.58129562864678e-11	1.64862553199284e-09	15.8579022762493
SCRN1	2.29960933338034	0.333517408115858	7.34709377924791	1.62525268846786e-11	1.69010249889657e-09	15.8313182725547
ABCC1	2.08080862668748	0.613338852638424	7.34673981109039	1.62834478827476e-11	1.69010249889657e-09	15.8294754284988
AC073323.1	3.34535426696425	-9.11724229549462	7.34659509135587	1.62961066832876e-11	1.69010249889657e-09	15.8287219933353
CBLN1	-3.91755105189604	-1.45125414998302	-7.34492134041378	1.64432212560617e-11	1.70100364286858e-09	15.8200086240815
C6orf132	3.59981543788298	-2.8461936180789	7.34380093168531	1.65424334417138e-11	1.70671387524431e-09	15.8141763670768
CD302	-1.89270804446431	0.855516572222245	-7.34236734469577	1.66702420366641e-11	1.71691936484027e-09	15.8067144209996
DMBX1	3.97297221685133	-6.7932607660899	7.34071491429438	1.68187740963202e-11	1.7292202218374e-09	15.7981141446636
TUBB	1.12983754697176	7.08426768546263	7.33896023763893	1.6977930850426e-11	1.74256907883984e-09	15.7889826171133
TGM3	-3.34914571229261	-3.92059159020397	-7.33542615351636	1.73030259713465e-11	1.77287400758484e-09	15.770593682262
BOK	-1.70623200165361	4.7058455678072	-7.33396009329902	1.74396877856936e-11	1.78380090540519e-09	15.7629664243059
G6PC	-4.14749739265056	5.52095489300872	-7.32592198784237	1.82081810065319e-11	1.85283830937529e-09	15.7211593047167
LINC02037	-4.19386501912904	-1.06691578722947	-7.32236247715051	1.85591103541218e-11	1.8853200872041e-09	15.7026521329186
AC244100.4	-3.62005837715088	-1.69033966971187	-7.32156909595771	1.86382368354749e-11	1.89012713382554e-09	15.6985275838959
MTHFD1	-1.79280676529366	3.25172357791113	-7.31948202298918	1.88479852938751e-11	1.90814177522848e-09	15.6876784354269
PROM1	5.12368138374641	-4.45197224103028	7.31849314338118	1.89481805467593e-11	1.91502300229977e-09	15.6825384440546
FGGY	-2.54189830195716	1.91452022058499	-7.31751002374631	1.90483146845425e-11	1.92187469738253e-09	15.6774286865542
LRRC2	-2.87071525290332	0.0599060747393252	-7.31312098367037	1.95017793977587e-11	1.96096826441727e-09	15.6546202681758
F11	-2.95282734852792	3.04375967578122	-7.3092151460584	1.99142948162598e-11	1.99569443178056e-09	15.6343278304003
TTPA	-3.00818856945901	3.59167985796923	-7.30659792621686	2.01955325456121e-11	2.02047123331328e-09	15.6207328967947
LRRC3	-2.41455064985975	1.64447322487687	-7.30348081905375	2.0535618487026e-11	2.05104235265294e-09	15.6045440680849
SORD	-2.09144722210719	3.18120334967336	-7.30157677323307	2.07461375195601e-11	2.06859180264244e-09	15.5946567857679
CCDC38	-2.58346489219497	-3.0926687776834	-7.29391818992504	2.16146891174679e-11	2.14798683977219e-09	15.5548986881282
FRRS1	-1.56185843686148	2.10751095598204	-7.29250630461067	2.17786930799624e-11	2.1606717757311e-09	15.5475711124358
GAS2	-2.00638444135626	1.42527504582623	-7.29163778346152	2.18801912028426e-11	2.16351767489405e-09	15.5430638585368
MIR325HG	-4.61681238829404	-4.53028008903641	-7.28716760337591	2.24100413501616e-11	2.20855974679279e-09	15.5198691956371
QPRT	-1.50646752030106	5.7156093081465	-7.28536085000726	2.26277808488101e-11	2.2226465000037e-09	15.5104961397186
UGT2B27P	-4.21870455792	-0.695498709650639	-7.28429450046837	2.27572721438895e-11	2.22829635489574e-09	15.5049646139324
DLG3	2.30195392303823	-0.815709458225325	7.28426970188421	2.2760292247997e-11	2.22829635489574e-09	15.5048359792162
ADRB2	-2.56981514169111	0.601636144099503	-7.27994258276003	2.329338983131e-11	2.27673729852839e-09	15.482393331907
GPD1	-3.3375462762322	3.02774822665952	-7.26979027246089	2.45931324729849e-11	2.39982936530719e-09	15.4297609295514
CLIC1	1.3896743744492	6.46816963929137	7.26448513419326	2.53006057284645e-11	2.46481819118928e-09	15.4022702843986
SLC27A2	-2.86592094180548	4.64069647135417	-7.25990655341359	2.59273511397735e-11	2.52159472805001e-09	15.3785515872922
HDAC6	-1.07820127293026	2.8144250125641	-7.25772576351705	2.62312482356887e-11	2.54297616460403e-09	15.3672565958471
PPP1R14C	4.37718874669084	-5.31109477098323	7.25447288625659	2.66911029326151e-11	2.58334230289335e-09	15.3504116729021
MOGAT1	-3.70539658128418	-3.19969053110965	-7.25313699507726	2.68822582046585e-11	2.59761294037112e-09	15.3434947545413
TTF2	1.17082128426008	-0.614229380984939	7.25233536048062	2.69976152482143e-11	2.60452480739551e-09	15.3393443526614
RELT	1.34315247482924	-1.82427403322558	7.25114462712324	2.71698690756463e-11	2.61689434288239e-09	15.3331797905602
TCTN2	1.56431551046049	-1.05292243532268	7.24371300800606	2.82697799076253e-11	2.71403588137391e-09	15.2947154268477
MTARC1	-1.89973399307259	1.46148545532801	-7.23712955111813	2.92808856875088e-11	2.80657289314772e-09	15.2606553439078
GALT	-1.20219675223783	3.13891389859583	-7.23384889690729	2.97980114959809e-11	2.85154014359365e-09	15.2436876515778
ATP1B3	1.52117924308332	3.36880231613894	7.23264613196843	2.99898567514443e-11	2.86528491506122e-09	15.2374677402834
RHOV	4.60347706211363	-3.24044551669841	7.23206292003321	3.00833204925083e-11	2.86960110258153e-09	15.2344519137423
S100A6	2.54003739219721	5.65581795384266	7.23079090973619	3.02881696923904e-11	2.88451131459885e-09	15.2278746359076
HIF1A	1.41006809341755	3.53633116298887	7.22961854369894	3.04781935103784e-11	2.89796416918601e-09	15.2218130448461
MTTP	-3.27144169964899	4.03297650857274	-7.22558954176981	3.11402725086531e-11	2.9549623232018e-09	15.2009848131815
SERPINA11	-3.9685207971016	4.87763957834152	-7.22536794209388	3.11770975591487e-11	2.9549623232018e-09	15.1998393845364
PLIN1	-2.75492095375075	0.133474739758009	-7.22007810881281	3.20690540086165e-11	3.02983731728149e-09	15.1725012927515
STBD1	-1.48724890652667	0.898977198028156	-7.21902534853199	3.22495560440475e-11	3.04104688916922e-09	15.1670616302351
AC116025.1	-5.00546334381026	-2.72771822107479	-7.21679963931678	3.26344820837935e-11	3.06862241581265e-09	15.1555624322277
LINC02012	-3.31702067506378	-1.40907280008222	-7.21027049968325	3.37900814321387e-11	3.17226409047031e-09	15.1218384222008
C2	-1.96250233550407	5.07851367604803	-7.2079476773754	3.42108864940509e-11	3.20670402473496e-09	15.1098439289583
FRMD5	3.00090570581583	-7.6428738729419	7.20660264670446	3.44569192048823e-11	3.22467927179298e-09	15.1028992940413
G6PC3	1.04629905112843	2.39973712384628	7.20594405182759	3.45780267128117e-11	3.23092514695324e-09	15.0994990587524
TMTC2	1.88776769364958	-2.36802747305924	7.20288869286255	3.51453999636246e-11	3.27878443271322e-09	15.0837264508343
SLC35F2	2.2161656439994	-1.6839915507284	7.19707795090956	3.62499689439738e-11	3.37124711178956e-09	15.0537379412329
TRIM59	1.66340832311045	-2.13028969414748	7.19535011445523	3.65849885887703e-11	3.39708768260133e-09	15.0448228565553
SYN3-AS1	-5.4724140787583	-2.63403763651126	-7.17990875218131	3.97182609220852e-11	3.67081973843975e-09	14.9651924384903
LCN12	-1.94958366613157	0.954799899820247	-7.17674775456591	4.03916689049714e-11	3.7272604161735e-09	14.9489006695568
ADCY10	-2.59111045487622	-1.20423435634845	-7.17469067510955	4.08359544018785e-11	3.76241591045029e-09	14.9383002020001
A1CF	-2.48330173895948	3.76355291703209	-7.17303436880625	4.11971909064154e-11	3.78982269968351e-09	14.9297659656906
AC119424.1	-4.57483519500982	-2.33349946571668	-7.17224889594215	4.13696036339113e-11	3.79980129080749e-09	14.9257190669836
HDAC7	1.21041659714383	1.46478272060152	7.17184533473736	4.14584633607515e-11	3.80208657737559e-09	14.9236399230744
ASL	-1.78013918129054	3.38500057149322	-7.17048548497151	4.17592792108829e-11	3.82239918110473e-09	14.9166343716918
GS1-124K5.4	-1.45612861215342	1.18032029714707	-7.17026346869739	4.18085965591074e-11	3.82239918110473e-09	14.9154906643929
ASPHD2	1.84511437049895	-2.60757066942174	7.16976809650542	4.19188432688942e-11	3.82659154983191e-09	14.9129388326251
HSDL2	-1.15604561015418	5.16089216236163	-7.1676609421436	4.23910187898242e-11	3.86375931537252e-09	14.9020850358195
UGT2B4	-3.38683743415833	7.26979394269124	-7.16689502523735	4.25639472467301e-11	3.87357992807264e-09	14.8981402062401
THBS4-AS1	-2.01224013139509	-3.40046499610276	-7.15895161812122	4.4399058128032e-11	4.03440799292746e-09	14.8572390299095
PLP2	2.0889022587819	3.6083141304395	7.15819733610402	4.45773297278551e-11	4.04415473120536e-09	14.8533562290244
MPZL1	1.07141916251201	3.33831450609182	7.15792264781126	4.4642426904786e-11	4.04415473120536e-09	14.8519422675177
APOA1	-4.12503117314931	10.5075300025399	-7.15559013605391	4.51990004896387e-11	4.08834246894636e-09	14.8399366095176
DCAF16	1.10769386834865	1.45075432801229	7.15513172230779	4.53091892265671e-11	4.09208083308086e-09	14.8375773161675
EPHB6	2.63610331921458	-0.703193352203949	7.15446796771143	4.54692065946056e-11	4.10030127511021e-09	14.8341613257639
MLLT3	2.11833770915049	-1.58735421379499	7.15026346964084	4.6495884497918e-11	4.18021644513668e-09	14.8125263096335
MMP14	1.81234025859033	4.11524627298874	7.15026264206809	4.64960888188088e-11	4.18021644513668e-09	14.8125220517658
ZNF532	1.44062018050385	-0.149918162548134	7.14937464179408	4.67158411604602e-11	4.19362884084995e-09	14.8079534109855
AL117382.2	-4.87447978986143	-3.34175233118304	-7.14785692669186	4.70938084663913e-11	4.21482493333168e-09	14.8001455606064
SHANK3	-1.11861864434416	2.12104104202937	-7.14649574748485	4.74353638153207e-11	4.23900957210987e-09	14.7931436364993
ACY1	-1.8960193059502	-4.11821552130762	-7.14585336181712	4.75974047965503e-11	4.24710356583272e-09	14.7898394033199
TAP1	1.63695479482161	3.04842616968462	7.14344579160212	4.82095960542198e-11	4.29527985714261e-09	14.7774567901761
AC133552.5	-1.82277152756035	1.63536335649827	-7.14137323920739	4.87428314694522e-11	4.33243768926214e-09	14.7667987376278
SLC7A9	-2.7351208142617	1.90902209116464	-7.14125874977473	4.87724572015476e-11	4.33243768926214e-09	14.7662100187751
TF	-3.25071285022994	7.07038980502218	-7.13946386834422	4.92392420883839e-11	4.36737379042745e-09	14.7569810691294
TTC36	-4.92152756498949	-1.03766140115126	-7.13650388217798	5.00186971582695e-11	4.42989734131816e-09	14.7417636383801
LHPP	-1.68635455218811	3.09276882055204	-7.13446213966158	5.05634483028161e-11	4.47147922960038e-09	14.7312685926081
PGLYRP2	-4.05182220784184	3.81744172394956	-7.13214444584155	5.1188936919809e-11	4.5200667969294e-09	14.719356725173
SLC17A3	-3.31755242923926	0.715070455682004	-7.1288742114369	5.20845258286064e-11	4.58562191768295e-09	14.7025522005347
FDX1	-1.06510892815898	3.69194345786776	-7.12887008846125	5.20856646715465e-11	4.58562191768295e-09	14.702531016275
MCEE	-1.12054707940571	2.88387406838285	-7.12623862987401	5.28175682065109e-11	4.63632145614228e-09	14.6890114438981
AC079848.1	-1.61732290462906	-0.720991197432768	-7.12450334744115	5.3305767228013e-11	4.672274084158e-09	14.6800973598251
GSTA2	-5.0857974917313	4.35196260201837	-7.11657352407725	5.55941067314555e-11	4.86443376169689e-09	14.6393745843226
GPR161	1.66530704659931	-2.2449492930936	7.11525071049416	5.59851760154202e-11	4.88192861439167e-09	14.6325834037996
PRELID3A	2.21488973973085	-2.9716050556126	7.11511211573862	5.60263064771084e-11	4.88192861439167e-09	14.6318719064167
AC012313.9	-2.73058926229207	-0.993007355141142	-7.11362110972685	5.64706829843364e-11	4.90626210191544e-09	14.6242179944655
RMDN2	-1.1969520879219	0.41736072623697	-7.10980737173027	5.76232403986731e-11	4.97739256166984e-09	14.6046438940265
MCM3	1.3109244685282	4.35052381072279	7.10980352518086	5.76244145326005e-11	4.97739256166984e-09	14.604624153914
GLTPD2	-2.54002202392103	3.30917085908304	-7.10679126860517	5.85511858005603e-11	5.0501035102611e-09	14.5891670318845
AC008663.2	-2.19047633363724	-4.1833380499492	-7.10070181082941	6.04699478565926e-11	5.20050302644534e-09	14.5579285793411
NFIA	-1.16098411543949	-0.0936019553097407	-7.09968747644553	6.07955449386975e-11	5.22094920386124e-09	14.5527262992894
IL6R-AS1	-1.77653309887866	-2.01155366564598	-7.09854689425451	6.11637375668642e-11	5.24498907992213e-09	14.5468769263241
BNIP3	-1.15193066030007	4.38324268552207	-7.09515507670703	6.22717289488264e-11	5.33230840957047e-09	14.5294848122183
GIPR	2.79736582548093	-3.56421937380824	7.09414257449884	6.26063081046332e-11	5.35324470753099e-09	14.5242937675199
PMEPA1	2.41792649935539	0.898419296539232	7.08793950871409	6.46952399633499e-11	5.52391382945689e-09	14.4924983204776
SRD5A2	-4.51294980918013	0.153064576872445	-7.08036837946053	6.73384363647436e-11	5.73312501124301e-09	14.4537076326535
LBX2-AS1	-1.15605428582614	3.36273975110957	-7.07616683205192	6.88510286074173e-11	5.85351942353789e-09	14.4321891407482
PLAUR	1.84160010653006	0.200060331286191	7.07379067229562	6.97212835552399e-11	5.91903816833891e-09	14.4200220637727
SMLR1	-2.76085460764821	3.33083720165952	-7.07273536290829	7.0111262994317e-11	5.94365481592479e-09	14.4146189712054
AC068338.2	-1.47611699642323	-0.382522074553724	-7.06809631439394	7.1851307950607e-11	6.08188374836714e-09	14.3908718064926
FAR1	1.52403351112045	-0.340879783684721	7.06784575853333	7.19464935989046e-11	6.08188374836714e-09	14.3895894201772
SOX4	2.43638185289998	2.2995660760883	7.0671917336487	7.2195543996305e-11	6.09426788788128e-09	14.386242110498
DHRS12	-1.3951123369698	0.278441984355365	-7.06584248563472	7.27120284188034e-11	6.12047834680486e-09	14.3793370848031
INHBC	-3.09974449974182	4.11301995645011	-7.06530117435816	7.29202643192909e-11	6.12932467850424e-09	14.3765669937187
LPAL2	-2.35618071990991	-0.850178600563118	-7.0647612811582	7.31285418305212e-11	6.13814951322371e-09	14.3738042560331
MPPED1	-4.4222468794975	-1.07549011952797	-7.06366506076274	7.35532474139334e-11	6.15974324295994e-09	14.36819498153
SHD	-4.00571084922129	-0.119378270920268	-7.06302996869641	7.38004137679418e-11	6.15974324295994e-09	14.3649454468189
ABHD17C	1.28080904054161	1.3076493910456	7.06077346882764	7.4685261398279e-11	6.22485417828265e-09	14.3534008396021
RASGEF1A	3.70687736303947	-3.11236602405698	7.04944411813448	7.92888488650198e-11	6.59929750910579e-09	14.2954636317468
IL17RC	-1.0765716946353	2.91220070701428	-7.04285195285536	8.209544423189e-11	6.82333701310283e-09	14.2617715700302
AC024909.1	-1.59837175984401	-2.71270749339172	-7.04253549035213	8.22326195050669e-11	6.82519256889331e-09	14.260154518047
PPP1R18	1.40718113520483	3.05360330176859	7.04127989147066	8.27791130920637e-11	6.86096841523301e-09	14.2537390200996
AC006037.2	-4.3435954209785	-4.83354577607497	-7.03836255972345	8.40627653651946e-11	6.95765732222482e-09	14.2388349077941
TECTB	-3.49174551780233	-4.48265384861568	-7.03603029550333	8.51031162047064e-11	7.02555654384851e-09	14.2269218413007
SLC9A1	1.23653626132992	0.677343596690725	7.03465199456172	8.57239048230695e-11	7.06562342846124e-09	14.219882416419
TM4SF5	-3.05190417671723	6.40786568984514	-7.03132069938045	8.72428653440362e-11	7.1808611617729e-09	14.2028710458063
ALDOB	-3.83451462950923	8.27469116372059	-7.02566761378849	8.98815842022449e-11	7.38582543276653e-09	14.1740118724818
FAM221B	-2.55797228507479	-5.78420348445502	-7.02545654588462	8.9981618007353e-11	7.38582543276653e-09	14.1729345717327
AC005281.1	1.90554811896843	-9.46995686706498	7.02229072619882	9.14952989710904e-11	7.49971190614481e-09	14.1567778677796
ACOT6	-3.32147337059396	-4.49255008901113	-7.01003509104921	9.75960827937376e-11	7.98876365314524e-09	14.0942631919766
PLGLA	-4.75804029227952	-1.37122977929447	-7.00839926507805	9.84402178857307e-11	8.03572366524083e-09	14.085922842751
FZD2	2.21229048383643	-1.95452161321339	7.00501551566851	1.0020929702535e-10	8.16891343528868e-09	14.0686734719416
ECHS1	-1.01494733991841	8.29544102463154	-7.00469095499944	1.00380624756231e-10	8.17167039368297e-09	14.0670191589783
DGAT2	-2.25532299368773	3.35230271062248	-7.00409998982743	1.00693324623454e-10	8.18591272557862e-09	14.0640070511965
ABCC2	-2.75923027842356	3.65990798328319	-7.00195472106162	1.01836570013267e-10	8.26754350570826e-09	14.0530737583889
NUDT7	-1.86994039098871	0.957570004436546	-6.99815734610982	1.03891777616351e-10	8.4228876785906e-09	14.0337243712702
LINC01093	-4.46416596364087	-1.73181942997826	-6.99721261734507	1.04409415527843e-10	8.45332198443204e-09	14.0289112971315
PIGV	-1.05559942052857	1.6678494729985	-6.99647824477863	1.04813554287375e-10	8.4744967219535e-09	14.0251701253508
AC012313.10	-3.33059382797258	-0.838259227053388	-6.99327506145464	1.0659447527333e-10	8.60677973107092e-09	14.0088540314065
TPBG	2.66053796380873	-1.39712779286147	6.98826927624916	1.09437661513586e-10	8.81240096310007e-09	13.9833629620861
ASB4	-3.75732053321642	-2.87149766474618	-6.98652130848399	1.10448018840221e-10	8.8792740928512e-09	13.974463749261
TMPRSS6	-2.88955250010506	4.68101892197966	-6.98631657191456	1.10566961628719e-10	8.8792740928512e-09	13.9734214670362
LYPD6B	4.79722670560345	-5.19628660607469	6.98392743240234	1.11964335097877e-10	8.97935835608845e-09	13.9612597791095
KLC4	-1.15812436866671	3.38926579220866	-6.98239561295462	1.12869439732659e-10	9.03974689352116e-09	13.9534632176325
AC012668.3	-3.50562206984648	-4.53281780652148	-6.98138433903396	1.13470927816125e-10	9.07568886585315e-09	13.9483165341177
AC244230.2	1.96935739076325	-9.44633267402272	6.97896621768771	1.1492205440735e-10	9.16707775471895e-09	13.936011381887
SPRED1	1.25304197045715	0.684820475741421	6.976796525832	1.16239694503143e-10	9.25203104055842e-09	13.9249721120845
MIR3197	4.57220689823376	-8.28984006989377	6.97670036498421	1.16298436523754e-10	9.25203104055842e-09	13.9244828881973
SERPINH1	1.4016551083158	4.02143779688461	6.97327175612238	1.18412154254839e-10	9.39503216408858e-09	13.9070416999429
SLC30A10	-2.45447903643084	3.1323806903999	-6.97174248791127	1.19367136800287e-10	9.44558034438166e-09	13.8992636691299
PNMA1	1.33563060182978	2.32524113848126	6.97025877742368	1.20300941104995e-10	9.50681386575336e-09	13.8917181122795
AC005225.2	-2.80702027209288	-5.39119757997055	-6.9690028842893	1.21097001006588e-10	9.5570139160936e-09	13.8853317300999
RARRES2	-1.90243212896967	8.13440077262595	-6.96803301454163	1.21715321554049e-10	9.59307216709879e-09	13.8804001829425
PLCD3	1.66686309138367	-0.187318900238005	6.96648837384053	1.22706520912407e-10	9.65838465994918e-09	13.8725467311031
TEAD2	1.66450660433778	2.14718334418159	6.96414305478614	1.24226783106008e-10	9.7651124862973e-09	13.860623930435
SFXN2	-1.4423148313109	1.08564286165592	-6.95829566539761	1.28098632429162e-10	1.0056165692692e-08	13.8309059921315
SLC22A1	-4.486802144174	3.51449286233831	-6.9563305882649	1.29426384364211e-10	1.01469943847123e-08	13.8209215920643
AR	-3.60174836976513	1.39596645892907	-6.94857012024966	1.34804104935792e-10	1.05531181532662e-08	13.781504213977
NBEAL2	1.03847586310161	0.778622852803944	6.94834731866124	1.34961714313062e-10	1.05531181532662e-08	13.780372853694
FSCN1	1.6718742488904	3.06490474167688	6.94424844198821	1.37893944834889e-10	1.07540990284815e-08	13.7595622838896
PLIN5	-2.35199494581951	2.55643245208998	-6.94250666559639	1.39158937678011e-10	1.08385297370788e-08	13.7507207911143
AC036176.1	-1.53640231334717	1.30255499850862	-6.94108132294194	1.40202638405852e-10	1.09055264300322e-08	13.7434863357218
VSTM5	2.75982654548942	-5.83143408916611	6.93997935669009	1.41014844713635e-10	1.09543649369897e-08	13.7378936859832
TMEM30A-DT	-1.4072968267511	-3.88710197787053	-6.93365121066005	1.45769797830676e-10	1.13089579317018e-08	13.7057854659489
CPT2	-1.329257039386	1.10837358942839	-6.93298044477918	1.462829995921e-10	1.13339762930375e-08	13.7023828936717
HS1BP3-IT1	-2.75700895450879	1.0134478033688	-6.92968449253374	1.4883077167204e-10	1.1516362328326e-08	13.6856658814159
CHPT1	-1.19625058117114	3.7593107373284	-6.92677293949055	1.5111783156774e-10	1.16629602293196e-08	13.6709016582758
EPM2A	-1.15434678693123	-1.96070221593616	-6.9252999363049	1.52288081893117e-10	1.17380335183687e-08	13.6634333087636
SLC22A7	-4.61278372529712	4.3076436906127	-6.92101629931092	1.55742388510759e-10	1.19732249961564e-08	13.6417188881103
CTBP2	1.66919102660083	-0.967114700756043	6.91043794094722	1.64607760191528e-10	1.26058574289974e-08	13.5881228084806
LINC01767	-2.5953324224653	0.291321146237307	-6.91011831387411	1.64883245707872e-10	1.26107035298349e-08	13.5865039978808
PFKP	2.41869748655826	0.257102784747477	6.90973623151594	1.65213158782048e-10	1.26196945847568e-08	13.5845689175238
SLC22A10	-3.73700132072453	0.908028642908209	-6.9026626733971	1.714400050865e-10	1.30785175638966e-08	13.5487536109381
SINHCAF	1.76823536684559	0.497987017487449	6.89360179726146	1.79755883633818e-10	1.36602978218759e-08	13.5029014692964
FBP1	-2.64808973797041	5.03623196036116	-6.88891046215061	1.84216746394004e-10	1.3981415821145e-08	13.4791724578076
SHF	-1.85387893861351	1.26571996073881	-6.88760735188916	1.85475121063196e-10	1.40589668615084e-08	13.4725826267096
FTCD	-3.63567640841613	5.07859915295813	-6.88573700072177	1.87296111710604e-10	1.41789121409249e-08	13.4631252967142
CYP2A6	-5.92716174163488	4.41690584380666	-6.88472650606632	1.88287272640696e-10	1.42358113883189e-08	13.4580162949119
CLDN14	-2.35504902228863	2.26539755082555	-6.88246142136524	1.90527876364136e-10	1.43869124633946e-08	13.4465654599156
TPRG1-AS1	-3.29531421165917	0.402279374520884	-6.87938160085836	1.93616700762315e-10	1.46015985738605e-08	13.4309987237535
SPINT1	3.71090157857514	0.764786048986336	6.87507831012183	1.98015543228375e-10	1.48955312499147e-08	13.4092536221529
AZGP1P2	-5.0002208274063	-2.9731380886634	-6.87401146110231	1.99121258023408e-10	1.49597711764312e-08	13.403863698744
CFL2	-1.08125369778336	3.58918934362106	-6.87296247292115	2.002144051837e-10	1.50229058798633e-08	13.3985644020014
KANSL1-AS1	-1.76745207820016	0.910191298689794	-6.86987822106407	2.03462935866216e-10	1.52474046528646e-08	13.3829855679288
LINC01018	-5.43066909861733	-0.279477398714119	-6.8633291161703	2.10534443584532e-10	1.57376482753434e-08	13.3499165625299
AC034243.1	-4.12535489998863	-3.476612757416	-6.8615295251193	2.12519724987542e-10	1.58660925839631e-08	13.340832369556
CES3	-2.74704365091956	1.83934111747076	-6.85951120971089	2.14768295932522e-10	1.60138463267026e-08	13.3306454338583
FBXO31	-1.54532616593055	2.65826035840073	-6.85915519614508	2.1516735460448e-10	1.6023496719399e-08	13.3288486948849
SEC14L2	-2.71491103026531	3.34244125082475	-6.8577039560459	2.16801650844234e-10	1.61048396309004e-08	13.321525000223
LINC01818	-4.69637089874451	-4.89393410839222	-6.85690886443056	2.17702224069712e-10	1.61349144023911e-08	13.3175128797692
NR1I2	-4.51489716867058	0.722867467950546	-6.8477153510705	2.28387512202753e-10	1.68601052020782e-08	13.271137642394
ENO2	2.09083560899881	-0.347488434301874	6.84369349610664	2.33223243337216e-10	1.71769375865947e-08	13.2508594445934
C3P1	-4.19737425321182	2.30871108796085	-6.84366536644707	2.33257418890099e-10	1.71769375865947e-08	13.2507176350318
ADAM8	1.43995559639719	0.186155466703535	6.84151770417813	2.3588132842859e-10	1.73486630006508e-08	13.2398914925391
TCEA3	-1.63056206761916	4.83236412485738	-6.84070367581626	2.36883466227343e-10	1.74008328151945e-08	13.2357884883479
MYRIP	-3.8159739696341	0.578380159105533	-6.83716708771791	2.41286327981774e-10	1.76935931855021e-08	13.2179655105124
CES1	-2.96275361178296	8.44549827336732	-6.83702540683304	2.414643861114e-10	1.76935931855021e-08	13.2172515886649
SLC22A3	-2.57911796863965	2.62996016267007	-6.83661948413824	2.41975249951494e-10	1.77091911069796e-08	13.2152062070492
MBOAT2	2.22422431038147	-2.30620304087731	6.83552617393606	2.4335652143591e-10	1.77883739229666e-08	13.2096974778712
FGD6	1.27141125084265	0.27668430896584	6.83456981641727	2.44571149540253e-10	1.78551961962268e-08	13.2048791444185
AP006621.3	-1.38838376128718	1.70237111642777	-6.830549549867	2.49742911753435e-10	1.82103951126029e-08	13.1846277461115
STK17A	1.02903068244731	1.71682954771218	6.8283921291232	2.52562628527864e-10	1.8393430545987e-08	13.1737624872059
TLCD3A	1.466625146254	0.594930106396719	6.8264664888745	2.55105942143684e-10	1.85559128809948e-08	13.1640659298183
COL9A2	2.27531046782744	-1.00548919299726	6.82362871578621	2.58900114977357e-10	1.88088718004394e-08	13.1497787424266
AC018695.8	-3.22515206653393	-2.22514924239936	-6.820227861665	2.6352057970178e-10	1.9121169096383e-08	13.1326604310151
UBASH3B	1.88927913701477	-1.82166558790239	6.81865006327226	2.65691757338587e-10	1.92552000772686e-08	13.1247199353066
AC007114.1	-1.22078428308569	0.62801479626862	-6.81795571176225	2.66652827439554e-10	1.93013125167483e-08	13.1212257944422
MPST	-1.1564393277659	5.18292174160245	-6.81760652238771	2.67137445621361e-10	1.9312867373407e-08	13.1194686562111
YWHAZ	1.11931545331116	5.26273909620196	6.81473283152794	2.71158821069616e-10	1.95797755281945e-08	13.1050097595306
DDR1	2.42805935117146	1.38779377488634	6.81189450942166	2.75189344614132e-10	1.98466956096894e-08	13.0907317240869
AL139383.1	-1.64668062587656	-2.74681594650072	-6.81156843370329	2.75656154724821e-10	1.98562646143418e-08	13.0890916016772
DSG1	-4.35996158826324	-1.68911810092643	-6.8105889462778	2.77063094763509e-10	1.99334485865751e-08	13.0841651247599
DCAF11	-1.10743594244982	3.93365212370416	-6.80320975075103	2.87892924361152e-10	2.06625758647466e-08	13.0470614401298
TANGO6	-1.03987851366937	1.03050124399299	-6.80008175712896	2.92608747276472e-10	2.09757056989131e-08	13.0313393325306
AC002451.1	-2.3019371125729	-4.07950974570661	-6.79875564215613	2.94630962798791e-10	2.10828316717642e-08	13.0246749973108
SLC25A47	-5.17437081877265	3.04327513516707	-6.79168347436991	3.05650626642374e-10	2.18054019081349e-08	12.9891448134413
CCDC74B	3.0831615339913	-5.97804737885575	6.79012906902237	3.08126655988304e-10	2.19556867930659e-08	12.981337983993
SEPSECS	-1.19346911085539	2.22857613417111	-6.78356549816351	3.18801955722114e-10	2.26495750803898e-08	12.9483827960992
GPRIN2	4.94622737293547	-6.09411613615928	6.78344089934358	3.190080997238e-10	2.26495750803898e-08	12.9477573455717
REEP4	1.05666889240896	2.65725444938802	6.78318831948816	3.19426387199997e-10	2.26522099190146e-08	12.9464894839917
RPS20P22	3.56376346063904	-7.24226072195225	6.78272981621603	3.20187079887376e-10	2.26790912949548e-08	12.9441880186388
CPB2-AS1	-2.10569389201012	-4.40814515572962	-6.78245169597811	3.2064937392074e-10	2.2684798028557e-08	12.942792026208
NAA80	-1.06169070252624	1.78578290734514	-6.78195172028829	3.21482095280711e-10	2.27166664402459e-08	12.9402825263359
RAI1	1.16278218532039	0.504063272775943	6.77787929449433	3.28344786331637e-10	2.31191298783533e-08	12.9198453994062
RAB11B-AS1	-1.6256803608887	1.89674503424165	-6.76775462745189	3.46039297920065e-10	2.42787217916124e-08	12.8690616685088
CDHR5	-3.94861493893953	4.73578451558183	-6.76741698266787	3.46645323545551e-10	2.42925608989876e-08	12.8673687370101
RXRA	-1.09646741628289	3.94638234076989	-6.76449314717029	3.51937198220813e-10	2.46343602811169e-08	12.8527105280942
C11orf71	-1.15090918456937	1.80842309706428	-6.76425365520405	3.52374172558691e-10	2.46359293560533e-08	12.8515100089864
GPX8	1.62457933128357	-0.0421187298960974	6.75730026835181	3.65297334653907e-10	2.54496186476879e-08	12.8166633584288
ACSL6	-3.29437319647136	-2.85608748585798	-6.75327020717589	3.73000298189191e-10	2.59558415930785e-08	12.7964749189764
AC005225.4	-1.96264408685845	-1.22023098602171	-6.75296827079301	3.73583824115094e-10	2.59660420066523e-08	12.7949626187544
PLEKHA2	1.25881238111397	0.670561692328089	6.75252632426858	3.74439559880638e-10	2.59951165011994e-08	12.7927491137213
RORC	-2.84854043358804	3.34493953688401	-6.74980942398975	3.79742917572707e-10	2.63018442454467e-08	12.7791429886662
TOB1-AS1	-1.44651204163015	-1.82614462539152	-6.74681806634306	3.856677635988e-10	2.66811154684353e-08	12.7641655131147
HGD	-2.64386694086419	6.33795483354389	-6.7461907905204	3.86921701039505e-10	2.67367394507845e-08	12.7610252110679
SLC46A1	-1.19694001345253	1.35153901504022	-6.74223028292693	3.94932239826946e-10	2.72585809711915e-08	12.7412012298777
WNT7B	4.23671051791779	-5.32333754708669	6.73834726055833	4.02944859767374e-10	2.77471659112349e-08	12.7217706733385
STAT1	1.34849958913096	4.01322479308923	6.73809847423539	4.03463663395632e-10	2.77507350979308e-08	12.7205259406292
CYP2D6	-3.32305208479029	5.11287526177693	-6.73773320692308	4.04226563673416e-10	2.77710658952833e-08	12.7186984690415
AL355303.2	-3.3559771293001	-2.91708424093429	-6.73725216695968	4.05233439530105e-10	2.78080919295099e-08	12.7162918491255
INSIG1	-2.28232430077815	6.26039955019026	-6.73253143616789	4.15246745016294e-10	2.84623625329681e-08	12.6926787658739
SERPINF2	-2.64239630003153	8.00071965088841	-6.73129967164752	4.17899394632169e-10	2.85801654749419e-08	12.6865188295105
AP000445.1	-5.05852573146211	-3.56833512171262	-6.73128676924751	4.17927268711604e-10	2.85801654749419e-08	12.6864543087953
AFMID	-1.01384382666304	4.46703442942099	-6.73034888535061	4.19958374404648e-10	2.86860532364885e-08	12.6817644197078
ESRP1	5.34968890325184	-4.34424727246977	6.72965737766944	4.21462155933372e-10	2.87557193348479e-08	12.6783067422005
CTXND1	-2.71086789025457	0.355936579455463	-6.72902016809994	4.22852561210956e-10	2.8817499031059e-08	12.6751207218624
SRP14-AS1	-1.2187106962717	-0.293988423843823	-6.72746181333776	4.26272021650359e-10	2.9017259370694e-08	12.6673296446618
TNFAIP6	3.53176946062701	-3.12123691740862	6.72647047441424	4.28461475616021e-10	2.91329291892829e-08	12.6623738582599
AC091925.1	-2.35364641820788	-1.34246334444866	-6.72229373484071	4.37808644074348e-10	2.97005185974957e-08	12.6414979613166
SMIM14	-1.30705029576006	4.54712243438792	-6.7183976092683	4.46709043712115e-10	3.02352828481547e-08	12.6220304067656
LAMB1	1.59152217303049	1.99289605427398	6.71435974492469	4.56121595868984e-10	3.08372446845348e-08	12.6018605452296
AL138847.2	-3.33742543848038	0.987311565573857	-6.71143679737275	4.63057015722221e-10	3.12592131120069e-08	12.5872636527337
FYB2	-2.65485143309128	0.357642257405957	-6.71128707373003	4.63415059681258e-10	3.12592131120069e-08	12.5865160336593
DBN1	2.00436291917428	2.13900942017077	6.71021994625193	4.65974873818275e-10	3.13962458349191e-08	12.5811877575875
GNMT	-3.34414240227405	4.0217757223218	-6.70888726634448	4.69191287550548e-10	3.15771581486596e-08	12.5745341428113
RAB42	1.87292501198386	-0.956816939410926	6.70289829919177	4.8391808460354e-10	3.2494689281056e-08	12.5446413970845
AP001781.1	-2.52034542501826	-0.0885165215553543	-6.69683979263854	4.99279694149542e-10	3.34506137364429e-08	12.5144150904546
MST1P2	-2.42167125673429	2.56732958565481	-6.69552527186979	5.02675695337171e-10	3.3570036419565e-08	12.5078586549537
SHMT1	-2.01474600603418	4.22517475923736	-6.69424678965056	5.06000446298597e-10	3.37486964334307e-08	12.501482584875
AL136116.3	-1.41318905097392	1.15259800145834	-6.6905044280313	5.15857811105749e-10	3.43290953421963e-08	12.4828221034042
ABCC6P2	-1.76178925915265	1.34577412667442	-6.68973544679549	5.17906641453972e-10	3.44268881226904e-08	12.478988389179
CTTNBP2NL	1.11784785717179	0.276287037429119	6.68711666412849	5.24944374014976e-10	3.48557199045676e-08	12.4659342418624
B3GNT7	2.38034883077503	-1.1863235257348	6.68544291657736	5.29491738155826e-10	3.50402065961985e-08	12.4575922580015
PHF19	1.17241324776324	0.815199221719269	6.68475768733728	5.31364610763354e-10	3.51250330632189e-08	12.4541773660172
CLDN15	-2.08902933215947	3.23940652138668	-6.67937956603879	5.46292802277986e-10	3.60717137344154e-08	12.427381171296
LINC00574	-2.6643550492555	-2.17578633710359	-6.67723554472736	5.52358675796442e-10	3.64020238621829e-08	12.4167017127448
ALDH3A2	-1.31218112080969	4.03782284360936	-6.67717872600378	5.52520327859205e-10	3.64020238621829e-08	12.4164187196977
DUSP4	2.05311551138788	-1.14264401701105	6.66870439292267	5.77160098983773e-10	3.78993295053135e-08	12.3742247195079
ABR	1.53060769155233	0.0365992008593759	6.66117067673584	5.99972931551039e-10	3.931046461222e-08	12.3367366710037
AL139254.3	-3.65556722059282	-2.89751375523133	-6.65964785318327	6.0469109341516e-10	3.95663483483626e-08	12.329161632637
KLB	-2.71431138458868	2.84761203282498	-6.65920974909506	6.06055235560534e-10	3.95663483483626e-08	12.3269825163604
ARHGEF26-AS1	-2.36544292020246	-4.91993804586574	-6.65909560051766	6.06411162649573e-10	3.95663483483626e-08	12.3264147566841
CYP3A43	-4.06335277379208	-1.75498668259037	-6.65727885121212	6.12103803848001e-10	3.98854087185034e-08	12.3173791489916
AJ009632.2	-3.44799354026703	-3.60476729374191	-6.65705017066667	6.12824080402275e-10	3.9888605285943e-08	12.3162418935679
THPO	-2.05600716512705	2.29953535897674	-6.65376203189918	6.23273639591322e-10	4.05243791903649e-08	12.2998917644963
CRYM	-2.23958120614188	1.12134705640223	-6.65027296782023	6.34553902178524e-10	4.11677235204838e-08	12.2825469920736
C3orf85	-5.00543763980965	-3.22965481148654	-6.64855316572139	6.40187920270889e-10	4.14879471515138e-08	12.2739992298697
SMOC1	-1.70045175489061	3.84453590258411	-6.64612592882418	6.48223502458601e-10	4.19456975634701e-08	12.261937271489
PSTK	-1.04536867636598	-0.569363457102117	-6.64599403114175	6.48662999324028e-10	4.19456975634701e-08	12.2612818802138
AL391117.1	-3.17159877325481	-3.58566625353739	-6.64503518689054	6.51866813278164e-10	4.21070533833494e-08	12.2565176407851
ASGR2	-2.4063601425604	6.95661679671451	-6.64178545864863	6.62841725902941e-10	4.27230967952647e-08	12.240373195034
AC004066.1	2.81103321846976	-9.03316786913786	6.63812146105606	6.75434330400783e-10	4.34707713326101e-08	12.2221754687535
LINC00113	3.04049463925902	-9.0521371196715	6.6379858890191	6.75904769066783e-10	4.34707713326101e-08	12.2215022297296
LGALS9	1.55903568905031	1.81820227614916	6.63641073336234	6.81394343626869e-10	4.37764558472583e-08	12.2136806522922
ACSM5P1	-3.3957619624396	-3.29414839613457	-6.63580970047326	6.83500571420994e-10	4.38643503864314e-08	12.2106964166432
MGAT5	1.09493123048206	1.37679812171588	6.63007090568319	7.03937355985621e-10	4.51271685589617e-08	12.1822091614297
MAPK13	2.60941121767836	0.338813132910098	6.62721843280332	7.14318481037633e-10	4.57433236773959e-08	12.1680541891624
ANXA5	1.38678713535112	5.82371937946312	6.62558000001279	7.20349401181808e-10	4.60303267355176e-08	12.1599251055153
SORBS2	-1.71985276029786	1.97076174843158	-6.61902636877876	7.44978832700523e-10	4.7451079411462e-08	12.127419458716
OR2H2	2.4758840498408	-8.81257888896429	6.6169490398989	7.52957643114597e-10	4.79079377487914e-08	12.1171194300422
VEPH1	3.63690214408975	-3.71300865635076	6.61447389037853	7.62574500575695e-10	4.84679303162694e-08	12.1048490292439
CARD11	1.86458401118708	-0.947018658802624	6.6131198959553	7.67886400369754e-10	4.87534029003989e-08	12.0981376724743
MAGIX	-1.65180137582561	0.921460103619016	-6.60839389282393	7.86714608449021e-10	4.98423124054371e-08	12.0747177230171
NBPF13P	-3.65728557943325	0.505025236519901	-6.60563821560925	7.9790242700643e-10	5.04972817142823e-08	12.0610657554082
DMRT2	3.16799303448342	-8.45485867783766	6.60290388407769	8.09158585846089e-10	5.10465682389337e-08	12.047522402298
WNK3	-2.61105796772688	-0.534263849441074	-6.60108217952206	8.16744565229942e-10	5.14704976436053e-08	12.0385009457366
AVPI1	-1.19795198646432	3.64038139702132	-6.59770468631047	8.30995150113316e-10	5.23130813408729e-08	12.0217782598658
ACSL1	-2.02637723431793	5.74690986514624	-6.59679384208114	8.34880039992707e-10	5.24893438986477e-08	12.0172692238709
PTPRE	1.4814149605402	-0.819483846172817	6.59663447519801	8.35561602102087e-10	5.24893438986477e-08	12.0164803279643
TGFBR3L	-3.13442756299423	-1.10530677553274	-6.59379115762019	8.47814182079848e-10	5.32028018991121e-08	12.0024070080753
ALOX5	2.20589269210532	0.296054304401403	6.5923276436256	8.54189711853362e-10	5.35463417788078e-08	11.9951643882743
AKR7A3	-3.22196645930252	4.24026102569699	-6.59174778263595	8.56728822088338e-10	5.36489185566319e-08	11.9922950064814
SCCPDH	-1.37690838535505	6.28728029960113	-6.58952584567527	8.6652736134344e-10	5.42053910553227e-08	11.9813011759344
TNFRSF21	1.93155620655347	2.90726062943517	6.58500066855244	8.86825838833435e-10	5.54168234746105e-08	11.9589170951498
GFOD1	-1.15731685601843	-0.193166360764919	-6.58377599900506	8.92399433841096e-10	5.57065348265492e-08	11.9528605400683
PTAFR	1.64014176648079	0.195715752497749	6.57592464540539	9.2896104790363e-10	5.79279834142382e-08	11.9140456787356
RUNX3-AS1	2.96852533297009	-8.21826661017171	6.57216296800703	9.46997473485731e-10	5.89907954474177e-08	11.8954574232153
CYP4F11	-2.85091375837361	3.76362435482767	-6.57136381875125	9.50873445237408e-10	5.91702159477733e-08	11.8915091451815
PEMT	-1.55929792721572	3.64985345729584	-6.57076911379683	9.53767981086167e-10	5.92556681774668e-08	11.8885711048105
MARCKS	1.44338900387129	4.24861056797925	6.57067211636171	9.54240908102978e-10	5.92556681774668e-08	11.8880919181427
MSRB1	-1.01459135744511	5.62524981750065	-6.5703125958056	9.55995826913102e-10	5.93026764154122e-08	11.8863158465731
IDNK	-1.3063556246962	2.62200160125374	-6.56718118210582	9.71416256389467e-10	6.01964065364514e-08	11.8708484234045
AL139095.3	3.155561081154	-8.41961757463009	6.56607304608473	9.7693171566213e-10	6.04751261110973e-08	11.8653757612918
AL713868.1	2.6918535376803	-9.03576800357487	6.5651348993483	9.81625215463717e-10	6.0702436711095e-08	11.8607429823076
EZR	1.33867000595686	4.59701998880798	6.5634417075396	9.90152488094621e-10	6.11661038565479e-08	11.8523824821687
SRP14P4	-2.34591689096894	1.81642795276541	-6.55853469865964	1.01527977649212e-09	6.26531996652099e-08	11.8281593279813
CNTRL	1.00137367437858	-0.0408112732891932	6.55352188647758	1.04159767904658e-09	6.4100102816824e-08	11.803423507039
TAF1A-AS1	-1.30917292277239	-0.210562209646085	-6.5532252822578	1.0431757857298e-09	6.41083840936552e-08	11.8019602127645
AL354953.1	3.67771057644838	-8.04315298286561	6.55243877656295	1.04737187075065e-09	6.42997604990693e-08	11.7980801590801
FCHO1	1.9464842996718	-2.0863112771339	6.55037347272268	1.05846982504165e-09	6.48470992708762e-08	11.7878925768708
TUBB6	1.51498558806571	1.73025796489721	6.54934915574203	1.06401692743423e-09	6.51198083899421e-08	11.7828405137219
MTND4P9	2.5042973497863	-8.86189240431189	6.54777812832257	1.07258040876574e-09	6.55763744359276e-08	11.7750927957169
SLC51A	-2.69749346799595	2.15745749785192	-6.5438976720541	1.09402447615827e-09	6.68186973737488e-08	11.7559599492334
CA9	5.02290880593132	-1.47567720473138	6.54261776579693	1.10118969651073e-09	6.71872690909068e-08	11.7496505702955
GGCTP1	-1.52093917516842	0.126989676725635	-6.53862831417058	1.12382163982978e-09	6.84977934258093e-08	11.7299884049678
AC007614.1	-2.22265803790882	-7.33279913115242	-6.53599104313758	1.13903376443405e-09	6.93538519662115e-08	11.7169939156216
AC024361.2	-1.89782372341188	-1.85724288682799	-6.53576317442046	1.14035762518357e-09	6.93633905750091e-08	11.7158712770391
RNF24	1.18646418612806	-0.0163311650802753	6.53388167298337	1.1513467880515e-09	6.99602101978898e-08	11.7066024757543
LINC01595	-5.14070515593786	-0.919035496634776	-6.52775009807966	1.18788827547999e-09	7.21068810489781e-08	11.6764062092558
SETD9	-1.03908678976862	1.04816139740109	-6.52506583624913	1.20424274489188e-09	7.29969849538849e-08	11.6631916017797
AL359893.1	-3.18197955040682	-0.285700581515113	-6.52494102896043	1.20500853551014e-09	7.29969849538849e-08	11.662577244638
RUNDC3B	-2.58113389751745	-0.329584784938901	-6.52343440513908	1.21429080016313e-09	7.34843781886907e-08	11.6551614507349
IRS1	-1.34257945343195	2.62097324903429	-6.52186522223891	1.22403339439507e-09	7.39986088796702e-08	11.6474386769757
AC007406.2	-4.5368258072019	-2.02288356753993	-6.51513729413918	1.26668557323795e-09	7.64216482850878e-08	11.6143379339954
ARL4AP3	-4.1261388517437	-0.929629777962424	-6.51299042652446	1.28060151514843e-09	7.71828663699043e-08	11.6037792903808
BAAT	-2.73500940222476	6.00034674645779	-6.51242690686288	1.28427912561178e-09	7.73260948305281e-08	11.6010081087184
CD36	-2.27495262590119	1.89315270391279	-6.50808783559059	1.31294723990332e-09	7.89721818074237e-08	11.5796743330865
HOXB9	4.10130271357933	-6.23435828284993	6.50460731199746	1.33639788775806e-09	8.03014330392296e-08	11.5625670978057
SLC2A1	2.07941411342873	0.082961912225687	6.50431598281701	1.33837938388357e-09	8.0339264288938e-08	11.561135392238
HOXB-AS4	3.09487387610422	-8.88282922547133	6.50179777053812	1.35562827483863e-09	8.12925544791477e-08	11.5487613035586
MARCKSL1	1.5861150507586	5.28893055333197	6.49463236233823	1.40591612155769e-09	8.40536995531276e-08	11.513565305763
SLC7A1	2.33602707648234	-0.260062872146447	6.49334652696161	1.41513280279814e-09	8.45196955496333e-08	11.5072515116886
HLF	-2.68099195564301	2.63069915336463	-6.49197025264217	1.42506369441739e-09	8.50119673066781e-08	11.5004943611413
ACAA2	-1.24910844539345	5.20243593638228	-6.49177580262904	1.42647232704333e-09	8.50119673066781e-08	11.4995397221995
HNF4A	-2.07206385718257	4.88996435177379	-6.49161109053436	1.42766660561807e-09	8.50119673066781e-08	11.4987310911957
ARNT2	3.13551529679989	-1.92276565077455	6.48900297729907	1.4467090778196e-09	8.60596400075928e-08	11.4859283516464
SELENOP	-1.70108785289856	5.6110608439337	-6.48708726873478	1.46085531798794e-09	8.68142489820692e-08	11.4765262087671
LINC01909	-1.53944653510182	0.359901308204751	-6.48585329445136	1.47003946869717e-09	8.72727627435234e-08	11.4704707307854
DPP4	-2.08840949055589	2.00158522549268	-6.48491384124603	1.4770696904417e-09	8.7602615263352e-08	11.4658609588206
SLC38A1	2.44104795784556	1.40599345454795	6.48241466029435	1.49593349751848e-09	8.86329411336296e-08	11.4535995100307
GABBR1	1.99202988510528	-1.38036946101995	6.48172752191998	1.50116147972269e-09	8.88541068281678e-08	11.4502287139976
GLIS3	2.097674881614	-0.847681478367243	6.47921893585837	1.5204009043114e-09	8.97727819865592e-08	11.4379242908618
ECHDC2	-1.44715203059855	3.45033401706154	-6.47769745019007	1.53218795670706e-09	9.03306881976494e-08	11.4304627343536
PLAGL2	1.00075110743991	0.948247776077455	6.4757390565092	1.54749234797403e-09	9.09659856063839e-08	11.4208598768382
THNSL1	-1.08230988494937	1.84929233643109	-6.47573094910064	1.54755601743406e-09	9.09659856063839e-08	11.4208201258424
BHLHE41	2.39748381051269	-1.27928290176815	6.47374739806911	1.56321112737514e-09	9.17084489691205e-08	11.411095467747
LINC02453	-1.91244080175975	-0.926066846001993	-6.47373952487447	1.56327357608022e-09	9.17084489691205e-08	11.4110568713331
IL6R	-1.68105573912977	3.85130252648597	-6.46986564936042	1.59430040912666e-09	9.3436381078077e-08	11.392069127419
TMEM176B	-1.6931385209066	8.52617161440645	-6.46910984067598	1.60042420541367e-09	9.37028662612001e-08	11.3883652370994
CHST11	1.89224109478925	0.438340465381631	6.46699521518232	1.61768092195587e-09	9.46200040837315e-08	11.3780035814731
FHDC1	1.83927578151722	-2.76048984908061	6.46284482405192	1.65208540025014e-09	9.64752405447185e-08	11.3576718534185
AC120042.1	-4.3572097791807	-4.01871661474631	-6.46181553391393	1.66072858099757e-09	9.68519306996491e-08	11.3526306793091
AC005920.1	-2.90409450918697	-3.67338058462856	-6.46144432485609	1.66385662229739e-09	9.69392230326146e-08	11.3508127050653
ITGB4	1.98384182292914	0.962439224470084	6.4604946680682	1.67188546672318e-09	9.73115941537303e-08	11.3461620673101
ARMCX2	1.70417762723142	-0.434932581721909	6.4593927071862	1.68124980165683e-09	9.75699530889259e-08	11.3407660196863
IL20RA	4.5429016830042	-5.70006740103162	6.45875159021663	1.68672169069482e-09	9.77920096711428e-08	11.3376268407776
RHCE	-2.71262110422097	-2.36637179456827	-6.45631094950813	1.70771335165813e-09	9.8879234080425e-08	11.3256779342478
PPT1	1.10733601776764	4.11589529990795	6.4561851887165	1.70880194861925e-09	9.8879234080425e-08	11.3250622979967
C6orf201	-1.98659045200652	-4.49925104586629	-6.45171959925519	1.74790268820099e-09	1.00945202188261e-07	11.3032060079794
RAVER1	1.48573137458843	0.0596629894733709	6.45047821811855	1.75892788373332e-09	1.01448384507862e-07	11.2971316316438
IKBKE	1.83822235057243	0.261210453437633	6.45035458172481	1.76002969067269e-09	1.01448384507862e-07	11.2965266827538
AC022816.1	-3.71149699503475	-1.72762833138192	-6.45004452900878	1.76279576940752e-09	1.01509364523818e-07	11.295009631668
CEACAM1	-1.66335589357626	3.10910909278632	-6.44757980772125	1.78493716521754e-09	1.02585552144471e-07	11.2829514099272
SGPP2	3.61275365070939	-1.89549755384059	6.44641055849424	1.79553648142396e-09	1.03082542866822e-07	11.2772319100723
AC136601.2	-5.63956240746122	-2.5155907128872	-6.44605319238053	1.79878837822698e-09	1.03082542866822e-07	11.2754839269831
SLC1A5	2.08875381161095	2.25942682583891	6.44429747517979	1.81484918471093e-09	1.0390273843913e-07	11.2668969383129
FAXDC2	-1.77338156158391	2.79523446212582	-6.44025337461254	1.85238274269495e-09	1.05949518046326e-07	11.2471224533058
DHODH	-1.60511204015854	2.34140101919236	-6.43925227427991	1.86179144062532e-09	1.06385269175039e-07	11.2422283730793
SEMA4D	1.46138750516338	-1.18797530505251	6.43613178193365	1.89142195952244e-09	1.0797457520513e-07	11.2269757968529
HCN4	3.59491238968815	-7.08920394517543	6.43266126829722	1.92492174681104e-09	1.09773016749219e-07	11.2100169485509
FOXD1	3.27929175629614	-7.99966039246654	6.42870216680297	1.96385158975276e-09	1.11787172820151e-07	11.1906764959425
AC073332.1	-1.8409750732396	-4.22515614592682	-6.42768599327187	1.97396802401776e-09	1.12255500251965e-07	11.18571344213
KIF23	1.84717259040816	-0.300618641533254	6.42702223745561	1.98060368223182e-09	1.1252517688718e-07	11.1824718422313
HLA-DRA	1.91068238409116	7.44011994365685	6.42262163491664	2.02515606977745e-09	1.14836784120863e-07	11.1609849995071
LRCOL1	-4.25003977536877	-1.01524243592933	-6.41994954600707	2.05268874055433e-09	1.16287067478477e-07	11.1479417832208
LAMA5	1.29078217832065	2.28608934420338	6.41922736043024	2.06019305416067e-09	1.16601040599625e-07	11.144417086506
TMEM170B	-1.40746063133977	0.83340221654169	-6.41839154341971	2.06891185493772e-09	1.1697541959336e-07	11.1403380630314
AC051635.1	3.98751733656986	-8.24294667838945	6.41554109974627	2.098920305664e-09	1.18454451096576e-07	11.1264292102192
AC137056.1	-3.7322431104149	-3.30850931682459	-6.41473314584093	2.10750383682256e-09	1.18826025152613e-07	11.1224873634051
TMEM176A	-1.88179764790064	7.12407271137741	-6.41402231864655	2.11508408964814e-09	1.19140381227981e-07	11.1190195964193
AC097358.2	3.21484348559825	-8.11514656302981	6.41325576520793	2.12328869380974e-09	1.19489277658174e-07	11.1152801978241
AC106793.1	-2.56691521001732	-5.28785629097508	-6.41306278484482	2.12535914155343e-09	1.19492637374736e-07	11.1143388390021
AL359915.1	-3.35590004522121	-3.17475906822714	-6.4106088047463	2.15186141050679e-09	1.2086830627806e-07	11.1023696281264
LINC01702	-4.67727144526092	-0.0851538770214274	-6.41028128993722	2.15542299723588e-09	1.20954034425625e-07	11.1007723689576
TMEM183AP1	2.39077010490315	-9.43928769934507	6.40781114001333	2.18247246958148e-09	1.22356407028131e-07	11.0887270749592
CTXN1	2.42314782904631	-1.69194293030803	6.4046399670006	2.21768897527888e-09	1.24213574678509e-07	11.0732669709245
AC008592.4	-3.46498630775121	-3.14625181371003	-6.40345259114346	2.23101848748204e-09	1.24842500617321e-07	11.0674793228941
SLCO2B1	-1.89930112647336	3.80543715113679	-6.3998787027594	2.2716169076197e-09	1.26875355234131e-07	11.0500624988582
ADAM17	1.02647353657051	-0.244315543313545	6.39758517978504	2.2980529905948e-09	1.28111064795569e-07	11.0388880760478
LINC02766	-2.89490774688663	-0.546783620866984	-6.390569114646	2.38081783555705e-09	1.32476462091432e-07	11.0047179002629
BICD1	1.39422797233709	-2.00597907853033	6.38992660820777	2.38854222279938e-09	1.32781944503553e-07	11.0015897157225
NUDT13	-1.26995690752015	0.498643293932974	-6.38143337505534	2.49299872752491e-09	1.38330005023924e-07	10.9602543160973
RAPGEF4	-1.47151052803269	1.13847566493202	-6.37766863891717	2.54072687082346e-09	1.40715541241776e-07	10.9419412603131
TSPAN15	1.81606299709756	2.24939175150344	6.37317129715549	2.59892293904294e-09	1.43804649439949e-07	10.9200721215722
PGM2L1	1.26155456827456	-1.44189988413796	6.37067105454385	2.6318418213765e-09	1.45387312462207e-07	10.9079178114266
GALNT7	1.92019463342654	-1.63228175646625	6.37048358475303	2.63432657660587e-09	1.45387312462207e-07	10.9070065764258
LAMP5	3.92899158654691	-3.17571115455072	6.37044296803037	2.63486522156253e-09	1.45387312462207e-07	10.9068091524878
PYGL	-1.41704508972648	4.4953768665619	-6.36971368749621	2.64455515847725e-09	1.45779085160051e-07	10.9032644850625
EBP	-1.32168437876882	5.2876775441076	-6.36642076692201	2.68874672078573e-09	1.47948288311235e-07	10.8872619555643
AP001065.3	-3.47361244172721	0.126837690892785	-6.36491584379778	2.70918429944923e-09	1.48934963333367e-07	10.879949992815
MTARC2	-1.38430411564554	4.92926159045471	-6.36412242995932	2.72002072371505e-09	1.49392487567666e-07	10.8760954100667
FOXI3	2.17885298207584	-9.15666721002948	6.36338041377871	2.73019376389422e-09	1.4967456163002e-07	10.8724907619627
SHROOM1	-1.18240551299783	3.94449646158364	-6.35865972222287	2.79579713480332e-09	1.52858575444064e-07	10.8495633485444
AP006216.2	-4.52555218240393	-1.31738303885863	-6.35864603677988	2.79598955874767e-09	1.52858575444064e-07	10.8494968944854
FHOD3	3.3616659245656	-3.49784939742575	6.35774595445745	2.80867381524407e-09	1.53410899649365e-07	10.845126424677
AC005476.2	-1.36311576173956	-0.312653475757802	-6.35618458900967	2.83081157096358e-09	1.54478089281591e-07	10.8375457947863
GCLC	-1.12709140033874	3.16675304246931	-6.35596555511965	2.83393083888624e-09	1.54506429323388e-07	10.8364824371182
GSTZ1	-1.73159814324217	1.64322584889017	-6.35370078119324	2.86638254324206e-09	1.56132461409025e-07	10.8254886506608
PLIN3	1.00256920594081	3.31003559503941	6.3481319569178	2.94774114582964e-09	1.59978086940275e-07	10.7984651277882
RILP	-1.1433127324308	3.14021322921482	-6.34813128421653	2.94775110975822e-09	1.59978086940275e-07	10.7984618641785
PDK4	-2.32944561052581	3.88234611737304	-6.34784333747037	2.95201916978018e-09	1.60063543067999e-07	10.7970649078372
SCTR	3.33860690021112	-1.61430951675126	6.34720551894328	2.96149483645202e-09	1.60285723411286e-07	10.7939706910286
PHLDB3	-1.04240790770249	2.10529004375162	-6.34628643892021	2.97520169700436e-09	1.60880174019907e-07	10.7895122989209
MYO3A	3.47515583143631	-8.28517126711017	6.34606093074838	2.97857438075497e-09	1.60916127022842e-07	10.788418427861
CES1P1	-3.2824453033902	0.29456632774727	-6.34275851998971	3.02839818691008e-09	1.63459236197552e-07	10.7724018432951
SDC2	-1.13263764143149	6.52050962333872	-6.34128888061324	3.05083366833526e-09	1.6437161596388e-07	10.7652755846079
AL034374.1	-2.17223903378918	-0.405326783506521	-6.33767884679217	3.10664113009933e-09	1.67226777571026e-07	10.7477743659788
ORMDL3	-1.02280405464817	5.71872701794457	-6.33613256649516	3.13085126984896e-09	1.68377464627434e-07	10.740279740036
MELTF	2.52971888311348	-0.64121328943344	6.33193484649044	3.19751520924514e-09	1.71651975013379e-07	10.7199388969276
CPS1-IT1	-4.01884320898194	-5.54906099091338	-6.3315419087822	3.2038264845559e-09	1.71680610006946e-07	10.7180352158127
PRODH2	-3.43871288187331	3.52441035443629	-6.33052911947895	3.2201502501439e-09	1.7225045052688e-07	10.7131288089678
AC020763.1	-2.63088868702057	-2.69268822036416	-6.33052247358829	3.22025763601332e-09	1.7225045052688e-07	10.7130966146849
OIT3	-1.99634659044686	1.91479269934367	-6.33009690393488	3.22714143417816e-09	1.72463429864124e-07	10.7110350915909
FMNL2	1.66212901170861	0.462149454372134	6.3289211820848	3.24623466975572e-09	1.73327931464127e-07	10.7053401082124
AP001972.3	-2.78832519245087	-6.81453828167636	-6.32857760447771	3.25183518733414e-09	1.73471103839951e-07	10.7036759885435
COBLL1	-1.5233988429056	1.72039030592433	-6.32802280199218	3.26089887526624e-09	1.73798598619235e-07	10.7009889033199
C19orf73	-1.32778877927001	0.257702623238885	-6.32778495339188	3.26479216571316e-09	1.73850182824226e-07	10.6998369657551
SPINDOC	1.16390768420734	1.67903649850132	6.32743833533731	3.27047407079983e-09	1.73996833129294e-07	10.6981582828053
ADGRF4	3.33443352715013	-7.44544750774962	6.32712279941109	3.27565492566032e-09	1.74116587895542e-07	10.6966301748778
CLSPN	1.76629120936705	-1.82068641483213	6.32676790244235	3.28149170927961e-09	1.74270963187989e-07	10.6949114947125
AC092329.4	-1.55903292313138	-1.74449965028288	-6.32450541835937	3.31894280586006e-09	1.75714962051892e-07	10.6839560571882
IMMP2L	-1.14290047461163	1.82137613051654	-6.32428042284739	3.32269009039463e-09	1.75714962051892e-07	10.6828666960908
ZNF107	1.28911277245152	-1.06354176657738	6.32423386327393	3.32346605661277e-09	1.75714962051892e-07	10.6826412711542
AC125807.2	2.01304942590897	-2.75107651531393	6.32397947086902	3.32770893434989e-09	1.75782896748098e-07	10.6814096092352
SLC66A1L	3.54020504619785	-6.96743760677597	6.32350472860356	3.3356411723076e-09	1.76045424464231e-07	10.679111176882
AP003471.1	-3.12602142897132	-4.65522210882165	-6.32321723459398	3.3404538127015e-09	1.76142989110392e-07	10.6777193395953
AP000812.4	-2.11352742513954	-5.56615005558576	-6.32279991460721	3.34745189611237e-09	1.76355517580026e-07	10.6756990400989
COQ10A	-1.30059416840038	2.18258054733606	-6.32222566734766	3.3571050993887e-09	1.76599357707534e-07	10.6729191535352
AC007405.2	2.8445255156929	-8.40003040656985	6.32205609463225	3.35996088355943e-09	1.76599357707534e-07	10.6720982912686
AL928921.1	-3.92858229800744	-1.19916066283438	-6.32103647495094	3.37718283036798e-09	1.76982579624673e-07	10.6671627996395
AC133963.1	3.55499467404699	-7.96025758847335	6.31972286374419	3.39949855430318e-09	1.77812132947575e-07	10.6608048707742
SLC2A4	-2.4370049809505	-0.372908396960872	-6.31965803908671	3.40060354939029e-09	1.77812132947575e-07	10.6604911354581
APOBEC3C	1.71965125607157	1.35452704132628	6.31957442794019	3.40202929916356e-09	1.77812132947575e-07	10.6600864807527
GPM6B	1.39877641492685	-3.36924943654164	6.31438098898189	3.49175116612348e-09	1.82181120763143e-07	10.6349573650844
FUT8	1.4114662367852	-0.961243045146939	6.31407271189716	3.49714956083207e-09	1.82302725396112e-07	10.6334660791719
AC005520.2	-1.38389934918273	-0.627282367605352	-6.31258801608386	3.52326405164848e-09	1.83503078700538e-07	10.6262844376367
LINC02259	-3.6177842437837	-4.10750942192806	-6.31228961831632	3.52853571638117e-09	1.83616718053751e-07	10.6248411644177
SLC22A9	-3.36077864295662	3.25206506881637	-6.31123004240008	3.54731757367787e-09	1.84432582196811e-07	10.6197165673282
FBXL2	1.51776432616645	-2.85545538204764	6.30877310242278	3.59124819898851e-09	1.86553414966163e-07	10.6078354699639
ADORA2B	2.25644667613055	-1.95167190641028	6.30794065908116	3.60625353810554e-09	1.87169282977291e-07	10.6038105684458
CCDC160	3.31731723961715	-7.86206029523573	6.30581772613075	3.64480064063109e-09	1.89004858351469e-07	10.5935473961094
CFHR5	-4.71909654218768	3.47589662522077	-6.30434478923221	3.67178338682939e-09	1.90072361784939e-07	10.5864276870396
AC006254.1	-2.06176721278333	-0.21329335813594	-6.30308056053444	3.69509947806725e-09	1.90793799408546e-07	10.5803175276596
C8orf82	-1.13431527130905	3.87762460227165	-6.30056567419169	3.74191533648628e-09	1.93030210678273e-07	10.5681647792847
ITGB8	3.24765002212816	-4.8234090018801	6.30034251530861	3.74609763039011e-09	1.93078355491061e-07	10.567086530355
ABCG2	-2.46889723259322	1.31993220778322	-6.30004588510076	3.75166399509377e-09	1.93197691712684e-07	10.565653318166
AC007262.2	-2.29506702304611	-4.47294577586183	-6.29951684658201	3.76161178613418e-09	1.93542254211771e-07	10.5630972823351
AL133371.1	2.16221262204078	-9.31014447976078	6.29637529303179	3.82122094857782e-09	1.96099911322223e-07	10.5479213531582
TUBA1C	1.16303040125433	2.51807658740337	6.29265718000385	3.89297168583498e-09	1.99455237710122e-07	10.5299655563361
ATP1A1	1.85821963951602	3.62372628192578	6.2926395130002	3.89331576124895e-09	1.99455237710122e-07	10.5298802512696
LINC00870	-2.45069000328349	-2.84621893957425	-6.29120913425454	3.92127273834002e-09	2.00556835676178e-07	10.5229741051714
IMPDH1	1.61925410622501	1.67546054552585	6.29119406275664	3.92156836212023e-09	2.00556835676178e-07	10.5229013416079
SPHK1	2.80448239380493	0.839050199275866	6.29059278538221	3.9333801759234e-09	2.00987948163887e-07	10.5199985168656
PMAIP1	2.22831879862013	-1.93691141436538	6.28969209641618	3.95113930571974e-09	2.01592462059156e-07	10.5156504866692
AL034417.4	-2.10958094972852	-1.8219554843285	-6.2896487891138	3.95199519240273e-09	2.01592462059156e-07	10.5154414314157
LINC01283	2.81813860771009	-8.45631967447565	6.28912153175553	3.96243007397567e-09	2.01951399662223e-07	10.5128962902862
STIMATE-MUSTN1	-1.6699882925801	-5.02525418456239	-6.28858826934971	3.97301137127785e-09	2.0231717802993e-07	10.5103222802615
C1orf115	-1.21760004270519	5.40830277724018	-6.28610929075104	4.02256680384896e-09	2.04490228787282e-07	10.4983580339553
FZD7	2.23021787933365	-0.558701976719424	6.28346862769107	4.07602327089746e-09	2.06677333549166e-07	10.4856162826412
LRRC3-DT	-3.52178192393772	-3.62407675532713	-6.28183258922254	4.10949252469219e-09	2.08196770899303e-07	10.4777235203625
LINC02292	-2.82284946639472	-4.42054589794478	-6.2809422508032	4.12782007181103e-09	2.08769330559587e-07	10.4734287201173
HSD11B1-AS1	-2.26357367345294	0.88990970589734	-6.27907031938427	4.1666162887574e-09	2.10552301183662e-07	10.4644000111274
CYP2B6	-3.60790533932272	2.8947718492122	-6.27864127228045	4.1755587957239e-09	2.10824921455807e-07	10.4623308359907
GPLD1	-3.00229166258928	1.4064313528785	-6.27373649562742	4.27913898198727e-09	2.158713007492e-07	10.4386819482529
LINC00261	-2.2969429841062	4.0749272006663	-6.27333614730955	4.28770435211438e-09	2.16119937687109e-07	10.4367520733216
ADGRG7	-3.12548208770193	-1.68443518069699	-6.27283329144274	4.2984867495515e-09	2.16479806835251e-07	10.4343281572083
PDE7A	1.02380886737563	-0.12934673495655	6.27132433425996	4.33100265919889e-09	2.17932679956149e-07	10.4270551687526
ADAM9	1.53570528833739	0.827624444759045	6.26843900620012	4.39385249902473e-09	2.20544439980103e-07	10.4131509065377
FEN1	1.04184081448595	3.68868803964945	6.2684304578152	4.39404003123904e-09	2.20544439980103e-07	10.4131097174687
TUSC8	-3.86865707315459	-0.444812965032892	-6.26624666753931	4.44220626774874e-09	2.22585996520661e-07	10.4025884693689
CYP3A4	-5.74647590396922	3.43554172259937	-6.26569901089874	4.45436674870262e-09	2.22828292710984e-07	10.3999502380126
AL355482.1	-4.09157521429923	-3.93176716598282	-6.26569117122416	4.45454106282749e-09	2.22828292710984e-07	10.399912472793
KRT80	3.68972381829344	-2.20513747119528	6.26368929150898	4.49927291808648e-09	2.2468764008666e-07	10.3902698803588
ENTPD5	-1.84136538641345	3.59982795924347	-6.26152630269197	4.54810140628538e-09	2.26935367146366e-07	10.37985315989
TRERF1	1.29480961395102	-1.75012156353367	6.25905919740729	4.60443170382304e-09	2.29553324549574e-07	10.3679742546585
DHRS4L1	-2.76429567040204	-3.61560053228927	-6.25729034241917	4.64524100184282e-09	2.31393744355837e-07	10.3594589460845
C8G	-2.05260561252606	7.07778810852777	-6.25604094502276	4.67428005964205e-09	2.32256221659154e-07	10.3534451138814
VWA8	-1.13926020459068	1.73510781919163	-6.25114384752494	4.78983207134238e-09	2.37204458753053e-07	10.3298798472816
CHN2	-1.95871803885339	-4.81106757068338	-6.24914399865975	4.83782440791259e-09	2.39381674512091e-07	10.320259311806
BANF1P2	-2.69188798351736	1.36788217994418	-6.24606334812708	4.9126806865735e-09	2.42534090967677e-07	10.3054427480194
TRIM55	-5.23124191260913	0.860659564278065	-6.24601525295166	4.91385832924857e-09	2.42534090967677e-07	10.305211463379
PPP1R16A	-1.20980131802444	3.81024878270912	-6.24596657323883	4.91505056744287e-09	2.42534090967677e-07	10.3049773687567
MIR193BHG	-1.47215324173699	-0.937227190049506	-6.23990848677473	5.06566441069487e-09	2.48791106557326e-07	10.2758526265359
ACMSD	-2.92195351367771	3.19835982335461	-6.23897869930283	5.08917871097498e-09	2.4960147736512e-07	10.2713839746161
SLC28A3	3.83702084737018	-6.24660032152647	6.23892402592417	5.09056473600427e-09	2.4960147736512e-07	10.2711212202832
AMPD3	1.47634069392895	-1.19350005000763	6.23817407297417	5.10961430930146e-09	2.50328977377459e-07	10.2675171556512
SLC17A4	-2.74745879517371	2.49707821809081	-6.23733517661289	5.13100621543075e-09	2.51169939344648e-07	10.263485936516
AC119674.2	-2.21597185376567	-5.06466706191126	-6.23685533689923	5.14328172869214e-09	2.51563624107809e-07	10.261180256687
ROPN1B	-3.09406749956609	-4.6295235325854	-6.23464597149835	5.20017655292127e-09	2.53928424002015e-07	10.2505652865746
SYK	1.52695196020538	0.256772135907251	6.23195686704655	5.27026107831917e-09	2.56928470140503e-07	10.2376481909434
AC016252.1	3.57134625531992	-8.07325184939245	6.23139910932574	5.28491347525392e-09	2.57431600896651e-07	10.2349693900859
PROM2	2.78359428121369	-4.01394209100471	6.22999515851676	5.32197308367707e-09	2.59024483573855e-07	10.228227075229
ABCC9	-2.29761248837818	0.304962461325113	-6.22924593880877	5.34185443817412e-09	2.5963451782528e-07	10.2246293753051
IQCN	-1.89834532537476	-1.73121967595181	-6.22834534035241	5.36584947370967e-09	2.60477440562245e-07	10.2203050813001
AC121758.2	-3.30702510495109	-5.95996114981502	-6.22821397098771	5.36935845135629e-09	2.60477440562245e-07	10.2196743298407
SFXN3	1.33474178296028	1.4447520980184	6.22675617307594	5.4084491454598e-09	2.6215979393739e-07	10.2126754117625
C1orf116	3.05412255479412	-2.16293982263281	6.22642260845603	5.41743291393059e-09	2.62381243501347e-07	10.2110740882175
AC080128.1	-3.36550113708287	-1.50395879365543	-6.22329368139787	5.50242073133815e-09	2.66280420847909e-07	10.1960555428908
CHEK1	1.37604519150005	0.242275248201387	6.21982751626761	5.5980996965686e-09	2.70470138754457e-07	10.1794231564821
KCNH3	2.73174976901912	-3.73113650753059	6.21626048916666	5.6982706960485e-09	2.74862932349086e-07	10.1623121324668
DTX3	1.55601140429094	0.408163781552404	6.21552546912771	5.71912984064947e-09	2.75645360129989e-07	10.1587869169676
FAM227A	2.33424691052475	-5.65951556544692	6.21206907684495	5.81822986742151e-09	2.80194445973467e-07	10.1422128731832
FAM166C	3.60511063227922	-7.48360769542945	6.21078512979092	5.85547106814202e-09	2.81531617448605e-07	10.1360574083221
LRRC77P	-2.41151207301616	-5.27445834030482	-6.20948790792022	5.89333531957417e-09	2.8289437644292e-07	10.1298390172898
OSBPL10	1.6260524800212	-2.21355065823024	6.20905097717173	5.90614289113966e-09	2.83280349952991e-07	10.1277446985109
CACNB1	1.27482965682747	-2.776870376165	6.20883955065053	5.91235017158079e-09	2.83349381973009e-07	10.1267313074211
MTND4P20	-3.49813693303836	1.74273510452585	-6.20767650513122	5.94661094428254e-09	2.84303498460079e-07	10.1211570413261
ODF2L	1.45248406094588	-1.67788016812639	6.20548645628556	6.01165567887597e-09	2.86721237583116e-07	10.1106621055926
GCAT	-1.64561534482305	3.87273861484556	-6.20413706648635	6.05208049104105e-09	2.88417792575057e-07	10.1041967152416
AC092134.1	-1.93670046692914	-1.51139311712849	-6.20238644956941	6.10492370642411e-09	2.90702965626335e-07	10.0958100698544
AKR1D1	-4.2596197142856	2.32672358741652	-6.19953959101159	6.19182776978351e-09	2.94605083166473e-07	10.0821744855752
LINC02029	-3.42139262260888	-4.61046234425208	-6.19700712570495	6.27015603345972e-09	2.97854966107443e-07	10.0700476694951
PDP1	1.6599892290016	-0.189969866540733	6.19568899128448	6.31131013209066e-09	2.99570469025361e-07	10.063736816418
LAMC2	3.33624998157055	-2.36369572597358	6.19376394560229	6.37189043223019e-09	3.02204575192453e-07	10.0545215845899
SHLD2P1	-2.62493276534891	-4.80412779564316	-6.19291148652714	6.39889921604411e-09	3.03243527680904e-07	10.0504413544508
MTCL1	2.23804452473355	-1.77196785241227	6.19174378548818	6.43607869186358e-09	3.04762429021018e-07	10.0448527494192
GMIP	1.0962642087979	1.2432470761996	6.19102141621604	6.45918509606058e-09	3.05613051515599e-07	10.0413957909085
EFNA5	3.42717238653216	-3.49245688698701	6.18954296591861	6.50673080286414e-09	3.07373204627828e-07	10.0343212427092
PRKX	1.75029659006453	-0.186782484721469	6.18358086021397	6.70198325856086e-09	3.16345320974183e-07	10.0058014477294
AC010197.2	-2.99096267354377	-6.95135867890767	-6.18319587807328	6.7147871138643e-09	3.166981379489e-07	10.0039604075073
AC137723.1	-4.05294310821704	-1.88377188827739	-6.18238812060323	6.74172997089724e-09	3.1771672242705e-07	10.0000978020544
AC018647.1	-2.09862387308361	-5.03828495940008	-6.17770250571452	6.9001284407667e-09	3.24666613499163e-07	9.97769726430013
ZNF827	1.75093871725634	-3.77282761520387	6.17699920397174	6.92421738905737e-09	3.25542299667336e-07	9.97433580395237
ZNF860	2.88191966855047	-6.02799841233402	6.17674296461476	6.93301443232446e-09	3.25698220292289e-07	9.97311115017143
SLC47A1P1	-2.72747224475937	-3.13725556042648	-6.17438629165706	7.01443910643817e-09	3.29263090662165e-07	9.96184914876945
APOA2	-3.13145720528735	12.0285181353679	-6.17360125683965	7.04177075900559e-09	3.30285170398915e-07	9.95809817913262
AQP7	-2.13925767548702	0.389011782579473	-6.17068248026425	7.14431170033275e-09	3.34830450643276e-07	9.94415432678026
SPIB	3.34797952321909	-3.88423474713123	6.16976260868945	7.17693128529163e-09	3.36094165083551e-07	9.93976059315243
STEAP4	-2.69186422871029	-1.31301796861205	-6.16919911752675	7.19698551842486e-09	3.36767920002704e-07	9.93706927845295
CLSTN1	1.36881562790224	3.19401367976833	6.16819293357935	7.23293194173814e-09	3.38183671519805e-07	9.93226394088169
ELOA-AS1	-1.17911213866259	-2.52514332302112	-6.1670960937075	7.27231815237101e-09	3.39757901604522e-07	9.92702614713956
RPS29P11	4.30602450676122	-7.7144483020029	6.16650720898448	7.29355119871884e-09	3.40482220806178e-07	9.92421423147304
AC091393.2	-4.29770030813998	-4.51499010312978	-6.1644125731754	7.36957118738968e-09	3.43491378002358e-07	9.91421359324821
LINC02362	-2.82048239001828	-0.484121688427436	-6.15917486307437	7.56308697277956e-09	3.51683544234249e-07	9.8892149628123
LINC02166	-1.28094570759523	0.131238927674525	-6.15756526162961	7.62355336880136e-09	3.54025616428953e-07	9.88153501835355
CDK4	1.01580451678562	3.33692484248393	6.15751713071069	7.62536875543204e-09	3.54025616428953e-07	9.88130538701307
CRABP2	2.19405859348948	-0.57125406509971	6.15662644545489	7.65904012447281e-09	3.55034147798007e-07	9.87705613257827
NUDT6	-1.62996227590102	-1.64888334505603	-6.15559588218569	7.69818181690558e-09	3.56328380608753e-07	9.87213998181197
SIAH2-AS1	-2.72527158516188	-4.16439597829799	-6.15532118090242	7.70864835640774e-09	3.56499490954274e-07	9.87082963746515
AC027682.6	-1.66396406426412	0.736190989489933	-6.15512216403964	7.71623993949154e-09	3.56573087779287e-07	9.86988033355831
LAMP3	1.94992090289089	-1.08258315923956	6.15479817830447	7.72861423439914e-09	3.56670802554604e-07	9.86833496900039
DNMBP-AS1	-3.14843203123116	-4.28504698308216	-6.15338629991117	7.78276753212393e-09	3.58532190799635e-07	9.86160104755794
LINC01554	-4.89985477783913	0.165118161873324	-6.15233628153971	7.82328315194389e-09	3.60119479373021e-07	9.85659357035418
TRIP13	1.80682163285743	0.432977124425289	6.15158551161352	7.85237910856934e-09	3.61179050530147e-07	9.85301348536783
ITLN2	-3.93973581941111	-3.59702534651682	-6.14750330156113	8.01245555338421e-09	3.68256918925726e-07	9.8335515436188
ELOVL2-AS1	-2.79034230604007	-1.67314376714888	-6.14421317230745	8.14380232042681e-09	3.74004436241116e-07	9.81787112228484
AL121992.3	-2.91777456630002	-1.40663892193209	-6.1430817612511	8.18945704088264e-09	3.75810705458327e-07	9.81248002087552
SULT1A2	-2.47448147151706	-1.33042417824603	-6.14009106691922	8.31135226934187e-09	3.80360950675041e-07	9.79823223787203
ASS1P1	-1.85208938167041	-1.73441581109955	-6.13920198667618	8.34793213988122e-09	3.81316343794559e-07	9.79399737680872
LETM2	1.62857552501654	-3.90441417549573	6.13820601990403	8.38909760537449e-09	3.82902383559593e-07	9.7892538037299
AC093001.2	-3.76113895473009	0.876433222637182	-6.13793539633488	8.4003174886428e-09	3.83120235915254e-07	9.78796495726029
CES1P2	-3.55384615953491	-4.2726853264713	-6.13686060904361	8.44502326146879e-09	3.84863801655909e-07	9.78284659123591
SLC25A33	-1.38117041195909	2.37480815790321	-6.13607110229739	8.47801166634806e-09	3.86071110571698e-07	9.77908711291941
LINC02656	3.15126957599048	-6.4493391684742	6.13497574463337	8.52398942286566e-09	3.87867625905542e-07	9.7738716820957
HIBADH	-1.20610610836734	5.25721122560106	-6.13191304168742	8.65385107405635e-09	3.92877600913516e-07	9.75929172190976
AL034417.2	-2.20429442977547	-4.27352618271153	-6.13191219403237	8.65388728321187e-09	3.92877600913516e-07	9.75928768722514
KMO	-2.38631852853106	0.303379789922985	-6.13191131950923	8.6539246402442e-09	3.92877600913516e-07	9.75928352465354
INPP5J	2.21233828329391	-2.70874541986271	6.13161596088614	8.66655055274794e-09	3.93150457784849e-07	9.75787769027646
BAK1	1.07347038480708	2.67497053952847	6.12972103812012	8.7479859102659e-09	3.9654199747473e-07	9.7488592306901
SIPA1L3	1.06290923062677	1.45396832305398	6.12833523749987	8.80801704108513e-09	3.98958863338846e-07	9.74226481706569
AC021205.3	-1.99442936398075	-3.28777405380125	-6.12746787715067	8.84579577335884e-09	4.00364893696417e-07	9.73813785908338
N4BP2L1	-1.24829531189169	1.46749007142125	-6.12455589884272	8.97379819249181e-09	4.05849242911119e-07	9.72428488011439
MVK	-1.06615640706681	2.68653095407914	-6.12358852111833	9.01672282179299e-09	4.07340128102464e-07	9.71968365336699
ACSS3	-2.55569657667129	1.16870195128697	-6.12350423496935	9.02047232037361e-09	4.07340128102464e-07	9.71928277488193
RIPPLY1	-3.66099012423386	-1.72820437220216	-6.12120569877314	9.12331616398165e-09	4.11671457613468e-07	9.70835176595313
AC018467.1	-3.63810382198415	-1.498071918774	-6.12021074462539	9.16819007902447e-09	4.13382421719414e-07	9.70362084055722
AL359715.1	-1.53901181981611	-3.33278045239555	-6.11946295286387	9.20205928872037e-09	4.14594979037745e-07	9.70006543753268
GBA3	-3.88339008401191	1.54338086142301	-6.11709034865649	9.3103358913512e-09	4.19155553799491e-07	9.68878642731666
AL157756.1	-1.84522291277512	-3.60614817193657	-6.11562464431799	9.37784955871484e-09	4.21792834478763e-07	9.68181991862074
TMPRSS13	2.82453112837674	-5.05848928498634	6.11551085935483	9.38311082809034e-09	4.21792834478763e-07	9.68127913686671
GLS	1.57247629460817	1.62683579962466	6.11442572745972	9.43343186215672e-09	4.23734357726672e-07	9.6761221544369
ZG16B	3.17589507622264	-2.93634198461358	6.11340221467423	9.48113837768589e-09	4.25555596956752e-07	9.67125848429854
AP000619.1	2.82189354504701	-8.79607441438437	6.11052536766195	9.61650302002502e-09	4.30655557626999e-07	9.65759034638833
H2AX	1.20264092602549	4.02777073480358	6.10744044571496	9.76376825421194e-09	4.3626425266395e-07	9.64293766698528
SAPCD2	2.21295221114279	-1.631017828776	6.105824036539	9.8418132990479e-09	4.39091170362252e-07	9.6352617604205
LINC02675	-3.98307625899581	-3.05997487912712	-6.10183938327265	1.00368314629994e-08	4.46785605506867e-07	9.61634458832384
CPN1	-2.99546651679114	3.73863594436608	-6.10152424664048	1.00524159879061e-08	4.47144404875223e-07	9.6148487729592
LINC02608	-3.38933841551591	-0.744953331312768	-6.10050101549034	1.01031821723035e-08	4.4906642255309e-07	9.60999224505691
DSG2	2.24750443472239	2.21295170677788	6.10006710832065	1.01247858447392e-08	4.49690320175874e-07	9.60793294516318
ABCC6P1	-2.55095743211742	1.75709869889584	-6.09948065607851	1.01540566743761e-08	4.50653566832073e-07	9.60514980643724
CIP2A	1.55816839398578	-0.573156125043968	6.09616740764281	1.03209948639104e-08	4.57720717744479e-07	9.58942890088055
AC009974.1	-2.43622120894928	-0.432985214009679	-6.09385098748265	1.04393063330315e-08	4.62622414208102e-07	9.57844068281505
LINC02814	-2.77800002802709	-3.31506195583678	-6.0904885169297	1.0613419128747e-08	4.69288436431582e-07	9.56249461218144
AC106822.1	-4.41968304745461	-4.73033506486093	-6.09029512719042	1.06235193797228e-08	4.6938578898051e-07	9.56157763881103
TRPV5	2.29183101676516	-8.78694748567675	6.08903833866532	1.06893886865136e-08	4.71945246265561e-07	9.55561887509791
LINC01569	-1.16550211001958	-0.877087315075074	-6.08652456688327	1.08223435518124e-08	4.77038973935264e-07	9.54370251861286
IQGAP2	-1.28543116416777	3.98094450758307	-6.08640248555763	1.08288417022342e-08	4.77038973935264e-07	9.543123871888
GALM	-1.02422834175814	4.56770055437824	-6.08152840126229	1.10914345624251e-08	4.87516190004942e-07	9.52002684723289
AC007920.2	-1.9973055360387	-1.98930774618516	-6.08138067573286	1.10994902161759e-08	4.87516190004942e-07	9.51932697831576
PSMC3IP	1.21344199763398	-1.01912761293849	6.07983499793921	1.11841233395866e-08	4.90870677770762e-07	9.51200470817169
EPS8L1	2.61931421480182	-2.35413149254601	6.07744116986367	1.13164492687668e-08	4.95477091041838e-07	9.50066662244148
ORC6	1.55725262973292	-0.62763970634302	6.07733367438434	1.13224273416934e-08	4.95477091041838e-07	9.50015754229502
RNF217-AS1	-2.14878218061096	-5.55685638100621	-6.07608800205798	1.1391928724355e-08	4.9815169117163e-07	9.49425862548547
PDK2	-1.05423333250099	2.32162445571702	-6.0747651440422	1.14661954461832e-08	5.01030585867891e-07	9.48799494691884
DDO	-1.30269195884465	2.02588750755934	-6.07413945395464	1.15014878474541e-08	5.02203466796954e-07	9.48503260032563
LAMA5-AS1	-4.64041514935188	-0.86537787985301	-6.07373443485598	1.15243900435843e-08	5.02834014038242e-07	9.48311511907446
SLC6A6	2.28692655872632	-0.264946710096035	6.0721251562584	1.1615831665455e-08	5.0645196506456e-07	9.47549703322832
TUBA1A	1.40000590063937	2.8857463245794	6.07027634910482	1.17217635382886e-08	5.10321788857052e-07	9.46674647367549
SALL1	-1.92794604259533	2.55279962356428	-6.06945479706748	1.17691403159509e-08	5.12009298357257e-07	9.46285848594864
GCSHP5	-3.04370806305712	-2.91966559894716	-6.06753011944288	1.18808691610568e-08	5.16491888539959e-07	9.45375114015618
AC097639.1	-1.81918626441771	1.52930157271813	-6.06493265907108	1.2033306683044e-08	5.22354504202526e-07	9.44146287652729
SHOX2	3.0770275123094	-5.35495678605251	6.06032424522498	1.2308502839376e-08	5.32680118735591e-07	9.41966842613758
NRL	-1.03602764412299	-0.962983114103799	-6.06009918143355	1.23220999072375e-08	5.32680118735591e-07	9.41860427996237
HPN	-2.06498637849209	6.33642773507393	-6.06005193646072	1.2324956051314e-08	5.32680118735591e-07	9.41838089923926
B4GALT1-AS1	-1.53576385955634	-2.1045288876495	-6.05974820283258	1.23433334745022e-08	5.33086684875902e-07	9.4169448286475
CD300LG	-4.02073891124885	-4.65295209628306	-6.05643291283543	1.25456836601866e-08	5.41033516401925e-07	9.40127261339006
SLC17A1	-3.16441339419919	1.87472233064145	-6.05628721769712	1.25546505648654e-08	5.41033516401925e-07	9.40058398792813
AL355490.1	-2.54035885249557	-3.65013969333634	-6.05455130626772	1.26619738729436e-08	5.45263131411171e-07	9.39237996172014
USH2A	-2.9157328397646	-2.48183766793825	-6.05047796389884	1.29173598947651e-08	5.54798627699278e-07	9.37313436781228
AC010735.2	-1.72714758424024	-1.35090763217758	-6.05042445529123	1.29207481571643e-08	5.54798627699278e-07	9.37288160137896
TMEM65	1.16878675966275	0.978284922142099	6.04697445841451	1.3141060430273e-08	5.63444298838262e-07	9.35658704563219
ALDH1A1	-1.7730126395055	8.08522368149361	-6.04622786855276	1.31892200115094e-08	5.65101497926436e-07	9.35306155386045
OSMR	1.88302289917853	1.58775709040422	6.04537249418944	1.32446099239013e-08	5.67065874602076e-07	9.34902267413428
ACAT1	-1.30073034532703	4.74536355653447	-6.04515004191131	1.32590522480376e-08	5.67275520478137e-07	9.34797235956446
SEMA4A	1.49110071902104	-1.39764244989718	6.04478426915765	1.32828330305691e-08	5.67884114034264e-07	9.34624540151051
AC113414.1	-2.03942540126599	-6.79266438342032	-6.0373426959767	1.37758444474774e-08	5.88115738491553e-07	9.31112378361553
KIF11	1.40695006648305	0.574790299064541	6.0352754197029	1.39159636438135e-08	5.93671192721398e-07	9.30137136519906
NQO2	-1.28702397308005	3.85803619928831	-6.03420714404511	1.39889184471897e-08	5.96355420775569e-07	9.29633250344819
RBBP8	1.02063103133297	1.50032563516309	6.03216766317405	1.41292433198968e-08	6.01905765427605e-07	9.28671406464648
WDR54	1.30907860562779	0.344279133952849	6.03109173757805	1.42038275055839e-08	6.04649611156399e-07	9.28164062104235
PAOX	-1.43507905816766	-1.60763347139247	-6.02970398495442	1.43005989503359e-08	6.08333352771377e-07	9.27509754846165
ST6GAL1	-1.535757936183	5.53273909733715	-6.02916769457258	1.43381689884265e-08	6.09495256420044e-07	9.27256924086331
TKFC	-1.58293889479358	3.42265298439881	-6.02463581130066	1.46595459699988e-08	6.22266313113655e-07	9.25120911751215
TRAPPC13P1	-4.3991556753991	-4.62851599916785	-6.02146770579631	1.48884007879047e-08	6.31529617146904e-07	9.23628236956252
ANXA3	2.82029031640176	-2.55339280289739	6.02048469061141	1.49601214050457e-08	6.34119211653101e-07	9.23165174337143
TMEM159	1.64099735361756	-0.266323966736349	6.01809271754949	1.5136059311943e-08	6.41119455973509e-07	9.22038584694742
FBXO41	1.8140173768851	-2.53013934660232	6.01720737242054	1.52016932985625e-08	6.43440902887231e-07	9.2162166344158
FRAS1	3.52904507167573	-3.26284339719955	6.01698120205616	1.52185049233759e-08	6.43694015716339e-07	9.21515162353395
FBLIM1	1.54062823152926	2.40911792646827	6.01388301578117	1.54506442656136e-08	6.52583821444648e-07	9.20056493204935
AC133539.1	-3.19006589443265	-1.78495465503173	-6.01175955471345	1.56117541804789e-08	6.58920252615994e-07	9.19056988135042
VIPR1	-2.85803438333221	-2.87740858546038	-6.0100368148353	1.57436716550537e-08	6.64016448151083e-07	9.18246250441473
CHD3	1.51503052085098	1.43974367676088	6.00826429068899	1.58805434732785e-08	6.69314224813138e-07	9.17412223591624
BCAT1	1.64571872405789	-1.13603679117121	6.00559758118405	1.60886665957302e-08	6.77125488515904e-07	9.16157722425512
STIL	1.25452832646761	-0.762256740478831	6.00483577145491	1.61486121249298e-08	6.79167425865679e-07	9.15799402977691
MYBPC2	3.15429681516211	-6.46079204127755	6.00366144143258	1.62414479490856e-08	6.82588774590035e-07	9.1524710477064
ADAM28	2.13281338355701	-2.90437885740404	6.00247485933674	1.63357844662687e-08	6.86068313411274e-07	9.14689107617521
PIWIL4	2.09402003171659	-2.22373984535637	6.00095589222861	1.6457331857945e-08	6.90197501991601e-07	9.13974897389875
UGT2B15	-3.56945044095808	5.2379722881061	-6.00053873260044	1.64908679768865e-08	6.91116227970689e-07	9.13778769425141
DNMT1	1.05335275562962	1.42762824014947	5.99871366374705	1.66383786301192e-08	6.96806854723109e-07	9.12920804283464
AP000253.1	-2.69478509101344	-4.83687765766272	-5.99606286298376	1.68549383419479e-08	7.05379169610519e-07	9.11674930978747
IGSF3	2.12220766221466	0.55724691854125	5.99567549718323	1.68868153974004e-08	7.06215889247935e-07	9.11492896146503
GCSAM	2.04139682461014	-4.00818665832974	5.99511492961805	1.69330503628111e-08	7.07651465478746e-07	9.11229480635023
SFRP5	5.77752372437343	-3.26630022262505	5.99356175546442	1.70618044745882e-08	7.12531169719857e-07	9.10499705141857
LINC01564	-2.37306026772719	0.0748957167745976	-5.99291760676782	1.71154842209609e-08	7.14270983707195e-07	9.10197077058638
PLPP5	1.09289385018956	2.24546618065633	5.99261672899032	1.71406144595019e-08	7.14817751217418e-07	9.10055727841769
RPSAP52	2.46004612321769	-8.49306685998926	5.99176446771609	1.72119947120944e-08	7.15900162106037e-07	9.09655366733058
COL8A2	2.3083324845174	-1.87934829217975	5.99173156303471	1.72147564516049e-08	7.15900162106037e-07	9.09639909980127
TRPM8	-3.06792735613898	-0.127180872515501	-5.99157196293131	1.72281581017136e-08	7.15956469587788e-07	9.09564939600812
SNTB1	-1.33201600318894	4.10807299547384	-5.99103103481607	1.72736561560779e-08	7.17345607538254e-07	9.09310853207458
WDHD1	1.24253313478567	-0.628644217848222	5.9896476705046	1.73905496323121e-08	7.21192039776283e-07	9.08661115502752
SLC17A2	-3.61091026479636	2.64385254962502	-5.98918629154866	1.7429708284013e-08	7.22311906690407e-07	9.08444434623308
ALKBH2	-1.09013497711238	3.05346060645052	-5.98856623812569	1.74824704720606e-08	7.2399356985585e-07	9.08153249470758
CADM1	-1.3644442247795	2.72374981832672	-5.98666727073597	1.76450364567304e-08	7.30216978770276e-07	9.07261578245012
AC008592.3	-4.16338344890005	-2.99947484938585	-5.98609814967172	1.76940458636738e-08	7.31735604412347e-07	9.06994376012715
AC079360.1	-4.99726720274886	-3.00598326928598	-5.98195742022161	1.80546663367105e-08	7.45611297006042e-07	9.05050747290269
CLEC3B	-1.90544859569082	1.22060911152293	-5.98143827254643	1.81003853126902e-08	7.46125550443945e-07	9.04807118067035
LRRC20	-1.1613108709407	3.44178311791077	-5.98138838392459	1.81047847567632e-08	7.46125550443945e-07	9.0478370663379
AC004233.2	-1.96652427296014	0.789903837431913	-5.98076295344154	1.81600276795932e-08	7.47883551569774e-07	9.04490217970815
ITIH5	3.1223409833402	-1.71669970752166	5.97797866373395	1.84079723651459e-08	7.56315448455044e-07	9.03183881862133
LIF	2.66391839726265	-0.406993745501941	5.97789273240515	1.84156772832963e-08	7.56315448455044e-07	9.03143570117872
PIMREG	2.30411047036739	-1.57408767247122	5.97713117720347	1.84840995919506e-08	7.58575748743566e-07	9.02786327226149
AL161740.1	-3.16825073376838	-2.57440099436046	-5.97699630250959	1.84962434571731e-08	7.58575748743566e-07	9.02723060728914
SPECC1	1.87698433548944	-1.62373269824303	5.97388116574746	1.87789137592687e-08	7.69107172964892e-07	9.01262054985217
CCDC152	-1.52825585218161	-0.118985568752937	-5.9736892428505	1.87964669984069e-08	7.69295898288106e-07	9.01172057194611
LINC02870	4.05785133889294	-6.5086159958791	5.9731180716054	1.88488015636254e-08	7.70906903318351e-07	9.00904229618068
PHLDB1	1.32484151151607	-0.891291684331763	5.97111585758823	1.90333897355191e-08	7.77386427362676e-07	8.99965490019153
SLC4A11	2.67513017736371	-2.45293688266769	5.97036370934719	1.91031892477822e-08	7.79701392464252e-07	8.99612891953934
GPX3	-1.90454916894535	7.12514812039159	-5.9688713316893	1.92424267436331e-08	7.8484536313925e-07	8.98913359606881
SNORD3H	-5.03477965386678	-5.43355796714368	-5.96825695992545	1.9300036055775e-08	7.86196579169292e-07	8.9862541046588
HK2	2.58152646324441	-0.374951477983645	5.96823589407866	1.93020143875342e-08	7.86196579169292e-07	8.98615537445612
TRIP10	1.0034056020664	2.21600389576489	5.9658541384903	1.95269773829047e-08	7.94814852694436e-07	8.97499400484942
SMARCD3	1.67409373970589	-0.0112989289853786	5.9585979799731	2.0228319391854e-08	8.21112251707452e-07	8.94100620731905
HEATR4	-1.14054649305631	-2.72395192255732	-5.95795999290393	2.02911531539864e-08	8.23100585994504e-07	8.9380190314332
JAG1	1.36294086829639	1.77484017272333	5.95695379318094	2.03906407133135e-08	8.2657203660988e-07	8.93330819285997
SLC35E4	1.25416152071806	-1.60525570833078	5.95486104258342	2.05990961016451e-08	8.34452954350689e-07	8.92351181077207
AC104958.2	-1.82751513315889	0.820408309978547	-5.9538942830541	2.0696098193841e-08	8.3781132654318e-07	8.91898698648522
PAQR9-AS1	-2.14341729050417	-1.19640144946359	-5.9533460647357	2.07513039846527e-08	8.39474296729717e-07	8.91642129396163
PAK5	2.71152465045228	-8.5269442552601	5.9529469094683	2.0791589953572e-08	8.40531847735321e-07	8.91455331149739
HMGB3P22	-2.44353957942447	-2.26514562327227	-5.94958935791553	2.11335129922749e-08	8.53773811415308e-07	8.8988434000783
KARS1P2	-2.29891883230647	-1.32175096565672	-5.94926874506357	2.11664503941722e-08	8.54523537754395e-07	8.8973435297338
AC092268.1	-2.72425123357607	-2.33753323888965	-5.94880545129246	2.1214134785438e-08	8.55867201557517e-07	8.89517626199535
ANKRD33B	2.26693265671899	-3.07381170858985	5.94799663658394	2.12976346044212e-08	8.58070868906398e-07	8.89139289855801
OTULINL	1.50132732479758	-1.3345138943329	5.94774159108182	2.13240316228458e-08	8.58552321985676e-07	8.89019994362524
AKT3	1.41585471297289	-0.855551562657212	5.94703884268573	2.13969317655573e-08	8.60321694202824e-07	8.88691304861427
KIAA1549L	2.72653070125328	-6.40445669450036	5.94440572021038	2.16722619306892e-08	8.70214533618288e-07	8.87459942281945
YBX3	1.64991840690391	1.56250611251532	5.94041630287397	2.20960477966519e-08	8.86033625109065e-07	8.8559492384224
PROS1	-1.40369132851405	4.77228592899079	-5.93940024332747	2.22052739323438e-08	8.88796723083208e-07	8.85120041553962
PPP4R4	-1.77272318781954	-0.454843377673904	-5.9393580355173	2.22098227031242e-08	8.88796723083208e-07	8.85100315644809
TMEM150C	-1.65538722275184	1.80423600396711	-5.93461074359975	2.27273196469402e-08	9.07062743222778e-07	8.82882181632699
AC016074.2	-2.46348058305158	-5.50039452060388	-5.93229428335369	2.29841110217594e-08	9.15694188784019e-07	8.81800210719991
LINC01621	-4.36056304513326	-4.91110268925017	-5.9322431187205	2.29898148933272e-08	9.15694188784019e-07	8.81776315561955
F10-AS1	-3.08792706241116	-2.51762937107942	-5.9317022846867	2.30501924680291e-08	9.17484117747867e-07	8.81523739971852
FAM81A	1.92196622873395	-2.80138472732333	5.92920529493462	2.33309744469381e-08	9.28038700440555e-07	8.80357792359611
LINC02754	-3.68483936308668	-1.59809957277506	-5.92802705874263	2.34646275971519e-08	9.31484585314592e-07	8.79807725029048
AL138889.1	-2.93012151876215	-5.37690518735868	-5.92710266502584	2.35700117243612e-08	9.35043449094536e-07	8.79376210541982
HNMT	-1.09132858382581	4.20389271896514	-5.92684690810314	2.35992508281354e-08	9.35182501528563e-07	8.79256828095565
AASS	-2.28370827387306	1.67276727921013	-5.92679674188053	2.36049901945722e-08	9.35182501528563e-07	8.7923341181499
CXorf66	-3.77677521297597	-6.71546205292938	-5.92563511914858	2.3738271589846e-08	9.39836286322305e-07	8.78691229174494
AL390879.1	1.57629115422023	-4.12971205866065	5.92357332412245	2.3976656808697e-08	9.48011167112731e-07	8.77729048147537
APOH	-3.00941107953048	10.5033194966462	-5.9233514930665	2.40024444764296e-08	9.4839977918935e-07	8.7762553760178
DOK1	1.11229933650809	0.194323465542907	5.92300488530284	2.40427918097286e-08	9.49362783306806e-07	8.77463808443932
TMPRSS7	2.56552384774839	-8.25972573640704	5.91953696110725	2.44501610530844e-08	9.6480725159472e-07	8.75845960724214
NT5DC1	-1.04006064529919	1.86354356472628	-5.91869400127939	2.45502001450102e-08	9.68111973468824e-07	8.75452789065305
CHRNE	-1.55981947981991	-1.45568724421451	-5.91831149131055	2.45957272338399e-08	9.69264112947881e-07	8.75274390354018
SLC26A9	3.38938517127061	-5.87841745641041	5.91673384546643	2.47843786102072e-08	9.76051204551878e-07	8.74538664061296
FAM20A	-1.46200081783696	3.35174633838008	-5.91336803663775	2.51916116336956e-08	9.91431724871279e-07	8.72969422794289
AL139317.5	-1.71144758168057	-6.07621008553126	-5.91261828562705	2.52832148765611e-08	9.94378299450296e-07	8.72619937729754
SLC35F3	3.50773632831237	-5.87979890356317	5.91158162608321	2.54104105296987e-08	9.98059792827762e-07	8.72136757472621
NAPRT	-1.25729969376569	4.08643134385436	-5.91033143760893	2.55646408409269e-08	1.00345436674621e-06	8.71554118972681
AC004241.5	-2.09168317982411	-3.98715767352885	-5.91009219679295	2.55942594389203e-08	1.00351634563158e-06	8.71442631308544
GLRX	-1.43573933964369	2.60064487505955	-5.91004591653752	2.55999929321264e-08	1.00351634563158e-06	8.71421064736277
B4GALNT3	2.65532894093479	-3.15146566409893	5.90903896871713	2.57250524362313e-08	1.00775391636646e-06	8.7095185220265
NECAB2	-3.47614013634097	0.683000206532943	-5.90649276162282	2.60439624670724e-08	1.01957480733249e-06	8.69765592941496
AC244100.1	-3.82642869619039	-3.27769000816697	-5.90573271772165	2.61399065556065e-08	1.02265716055302e-06	8.69411552300373
IGFL2	3.20345830332104	-7.71160281506164	5.9034139829196	2.64347592058346e-08	1.03215403109404e-06	8.68331614006144
FGA	-2.52344276553919	10.4673441935955	-5.90074952612383	2.67776036867457e-08	1.04485400807107e-06	8.67090965646012
SYNGR3	2.75920731068753	-3.73332573783935	5.90059592054886	2.67975010405525e-08	1.04494428762265e-06	8.67019452484361
ABCA5	-1.15058405505207	1.42343686908405	-5.9004286482921	2.68191852078477e-08	1.04510407826017e-06	8.6694157785974
SMIM19	-1.04325691540185	2.50058905370894	-5.89472574093821	2.75688603565249e-08	1.07220855000472e-06	8.64287332149915
AC016705.2	3.59705474747547	-6.04946038412649	5.89201159720229	2.79328292346731e-08	1.08416388089442e-06	8.63024647206022
ZNF469	1.82921277365865	-3.35390109405282	5.89189009194306	2.7949232933351e-08	1.08416388089442e-06	8.62968128053782
SLC30A1	-1.26286394757105	3.92327823951074	-5.89062277533368	2.81208899571452e-08	1.09011097683188e-06	8.62378666468798
AL035409.2	2.38126237982949	-9.15459904130128	5.88989148056251	2.8220413289531e-08	1.09325586737742e-06	8.6203855646713
CPA2	4.31671043653363	-6.92462937010129	5.88637653234214	2.87036105143948e-08	1.10908287518787e-06	8.60404174716085
RPL39P40	-3.11657891006337	1.7401256886803	-5.88570451541948	2.87969117589594e-08	1.11196496107842e-06	8.60091765633691
GBGT1	1.31574968887899	-1.37275261184574	5.8849776039891	2.88981693064957e-08	1.11515032946566e-06	8.59753860745604
RETSAT	-1.08262978963368	4.99131348957052	-5.88438507640597	2.89809656613272e-08	1.11761962774542e-06	8.59478442436749
AC110491.1	2.28695228886941	-9.07398112049643	5.88349079577475	2.91063679483062e-08	1.12172770950972e-06	8.59062794466356
CDCA7	2.83376133014422	-1.22080068713273	5.88207520541783	2.93059606235819e-08	1.12795681475233e-06	8.58404925971392
VIM	1.17952277093824	4.63598858486481	5.88186690787482	2.93354428180315e-08	1.12823526012724e-06	8.58308131570814
NGF-AS1	1.91670872101769	-9.16489934090777	5.88175590793561	2.93511654998016e-08	1.12823526012724e-06	8.58256551508155
GPIHBP1	-1.66642575550814	0.228933089595828	-5.88114552259616	2.94377718391065e-08	1.1308328811135e-06	8.57972924564397
NUDT8	-1.09053359583426	2.91417421258853	-5.8796987443279	2.96440545351643e-08	1.13771045210077e-06	8.57300721496345
RCL1	-1.3445480946424	3.02382946873384	-5.87962157108213	2.96550976879884e-08	1.13771045210077e-06	8.57264867957732
AL352979.4	-1.65425736586137	-2.25676842515178	-5.87557782724739	3.02394184463798e-08	1.1593793032342e-06	8.5538659409362
AL357141.1	-3.41448138947567	-5.46754802114813	-5.87515992866301	3.03004446275915e-08	1.16097003409663e-06	8.55192528430246
GOLM1	1.95964000945914	4.03091795625405	5.87472920569426	3.03634699552527e-08	1.16191106126851e-06	8.5499251586417
CYBA	1.93641335823149	3.43437319323845	5.87472484602098	3.0364108539048e-08	1.16191106126851e-06	8.54990491429892
TES	1.40051869645111	2.17179719197503	5.87346862987918	3.05486626931232e-08	1.1682209638766e-06	8.54407198727313
GBP7	-3.60107119771576	1.13866680760965	-5.87115804744562	3.08909933755177e-08	1.17903600727482e-06	8.53334530014728
RAD54L	1.81220872846142	-1.7369339538558	5.86944741320679	3.11468577994827e-08	1.188038715308e-06	8.52540543216525
ABHD14A-ACY1	-2.27716857361051	-6.87262933323438	-5.86538895313979	3.17622360124852e-08	1.2107340599833e-06	8.50657366860607
BARD1	1.19123652214693	-1.0799946131958	5.86387811629762	3.19943539775918e-08	1.21880030373484e-06	8.49956516754681
E2F3	1.05230447732678	1.39860305474401	5.86298262687303	3.21327170687995e-08	1.22328698094013e-06	8.49541165788153
RABGAP1L-DT	-2.24160963017758	-5.35177000685461	-5.86275303292019	3.21682862867116e-08	1.22385707372625e-06	8.49434680279727
RBL1	1.04907719647147	-0.0775160425750737	5.86239111831447	3.2224433330167e-08	1.22520882886234e-06	8.49266829568646
AC010501.2	-3.13768314577396	-4.84020908419929	-5.86041370673904	3.25329078430294e-08	1.23535662261196e-06	8.48349843442147
AP000281.2	1.4520949886001	-9.63583747328974	5.85850144111491	3.28339727645859e-08	1.24361026098218e-06	8.4746324200431
SLC25A30-AS1	-2.17497654222011	-2.15319680191108	-5.85772741747648	3.29566093201323e-08	1.24746014144427e-06	8.47104423055217
VIM-AS1	1.97699780478874	-3.0574963968668	5.85505766610857	3.33830615660291e-08	1.26279770826506e-06	8.45867005726706
NEURL3	2.67313506323749	0.176014964198722	5.85457439444498	3.34608331245687e-08	1.26493443390187e-06	8.45643047356107
PLK4	1.16394463459162	-0.79149501667041	5.85439082634333	3.34904207568355e-08	1.26524808284581e-06	8.4555798086877
GOLGA7B	2.85366930502442	-2.61010036295026	5.85336341337812	3.3656494052727e-08	1.27071440411144e-06	8.45081901181316
ACACB	-1.34038333774624	2.2983003188211	-5.84948168080702	3.42912655562758e-08	1.29385843696051e-06	8.43283643061249
TMDD1	-2.70095140020696	-1.74739409992635	-5.84796951983985	3.45417101643948e-08	1.30083029780703e-06	8.42583308643466
ABHD14A	-1.05568881756703	1.32386976012515	-5.84778176788147	3.45729305858445e-08	1.30118147303672e-06	8.4249636168326
FBN2	2.22718905092829	-5.70590457651548	5.84390454330552	3.5223876609368e-08	1.32484133877526e-06	8.40701210172308
UROC1	-4.31912122550462	0.683045936993608	-5.84371038167355	3.52567883651966e-08	1.32524045678592e-06	8.40611332131381
CNGA1	-2.72695657484048	0.526337897045469	-5.84324370726763	3.53360163072105e-08	1.32737891345676e-06	8.40395314322419
APOE	-1.44942000225103	11.2066023785369	-5.84240943141053	3.54780876005678e-08	1.33175757332435e-06	8.40009163929069
AL022328.4	-1.32235151994381	-0.743764869764686	-5.84130615968056	3.56668272288528e-08	1.33726974241579e-06	8.3949855731193
ELOVL7	3.12473280027717	-0.563240893628746	5.8410296879123	3.57142780207712e-08	1.33820453968497e-06	8.39370612048855
LYPD6	3.2792213601199	-4.0643061897181	5.83941247782164	3.59930817745397e-08	1.34780143075965e-06	8.3862227378618
SOWAHB	-1.81788044856166	1.93731966491592	-5.83719645102059	3.63785880623255e-08	1.36052256310876e-06	8.37597043009698
A4GNT	4.31528171514046	-6.22152176735938	5.83321841872954	3.70807982545431e-08	1.38504123059254e-06	8.35757213232929
STARD5	-1.84727675368128	-2.40685031102031	-5.82751507628295	3.81107982903565e-08	1.42083463613614e-06	8.33120736750114
IER3	1.81964123532318	2.61478230570374	5.82657989733639	3.82823429932471e-08	1.42633529596219e-06	8.32688579671142
ORM2	-2.34122003425581	8.77007785769197	-5.82227290328014	3.90822172837659e-08	1.45431366720248e-06	8.30698802106339
OAF	-1.02647939300256	5.92028934247979	-5.82053747089291	3.94091234696539e-08	1.46556068863024e-06	8.29897302384864
MOV10L1	-2.27551721063856	-3.57350829309003	-5.82001892038583	3.95073226858215e-08	1.46829372435917e-06	8.29657840442785
LINC00242	-1.9191845107224	-1.8414012125073	-5.81938323756286	3.96280308119934e-08	1.47185936691521e-06	8.29364305250094
AC009560.1	-2.53668506165769	-2.25168814785653	-5.81917903570834	3.96668828181503e-08	1.47238216441862e-06	8.29270016331927
NKILA	2.64720392347612	-4.60699472081807	5.81827951502877	3.9838473037512e-08	1.47690638627587e-06	8.28854691876654
BNIP3P1	-1.8801772091994	-2.70762971718677	-5.81702989922486	4.00780544167056e-08	1.48393678493555e-06	8.28277786069543
KIAA1671-AS1	-2.45799830139524	-1.20682290903657	-5.81375711279337	4.07122389621423e-08	1.5064795920319e-06	8.26767201300121
GLOD5	-2.73581193751921	-0.669304197893639	-5.81135797734	4.11833691380929e-08	1.52296457857464e-06	8.25660181301399
FOXD3-AS1	3.54439620384629	-7.64521517577537	5.81031284611518	4.13902738356942e-08	1.52966405673744e-06	8.25178017616122
TRIM46	1.7137649576115	-3.6353122710913	5.80971830273386	4.15084298977988e-08	1.53307735459073e-06	8.24903752521839
FAR2	1.27983185867149	-1.24421029292995	5.80862415156418	4.17267396878396e-08	1.54018320461444e-06	8.24399060400733
ARHGEF2	1.17523382452643	1.63645968208421	5.80650018977427	4.21537389486109e-08	1.55401379931706e-06	8.23419516645984
FGB	-2.60158063513616	9.41898565620853	-5.80455187221066	4.25491909701643e-08	1.56761982131677e-06	8.22521166488516
LRRC2-AS1	-2.39420838329916	-5.05243279119911	-5.80388875668781	4.26846117326377e-08	1.5716347096874e-06	8.22215451624214
MPV17L	-2.17739091670802	1.85698627996351	-5.80254863158916	4.29595813594897e-08	1.58077959222935e-06	8.21597680259513
RAB11FIP5	1.07788998464754	1.34506675174388	5.8007906953009	4.33229118368515e-08	1.59316255057461e-06	8.20787435836926
WIPF1	1.25097044140587	0.858927287014156	5.79871472030734	4.37558537896723e-08	1.60709463730461e-06	8.1983079490523
LINC02447	-1.71261929034131	-3.44117730951713	-5.79750201230098	4.40107213894359e-08	1.61545715874615e-06	8.19272055624694
ACADS	-1.16686458866193	4.79735959689571	-5.79691175431188	4.41352982034558e-08	1.61902985576344e-06	8.19000127385686
HMGA1	1.41782866680288	5.00858823757207	5.795884942741	4.43528357267583e-08	1.62600614974341e-06	8.18527121185662
CDCA7L	1.90997253899826	-0.141185082169272	5.79566236930569	4.44001279138988e-08	1.62673637579486e-06	8.18424598184286
LPCAT1	1.32254609797805	2.49533591083702	5.79354874719598	4.48516981726529e-08	1.64125730745458e-06	8.17451127743247
ARL4D	-1.61744286015197	3.87607730038929	-5.79115173659935	4.53692611488109e-08	1.65897275782602e-06	8.16347395205333
ALAS1	-1.27723209192714	6.08373469199136	-5.79104864255225	4.53916520138171e-08	1.65897275782602e-06	8.16299930458239
SULT1A1	-1.67171130956348	2.10973743486543	-5.79031707114105	4.5550852435971e-08	1.66199015063186e-06	8.15963127806533
ITIH2	-2.32619192417974	8.54979957909642	-5.7902837685411	4.55581125646474e-08	1.66199015063186e-06	8.1594779648183
CMTM8	-1.11577814180077	4.20726467421888	-5.78846246578917	4.59568968960994e-08	1.67448222675935e-06	8.15109414603694
DMRT1	1.90534512904506	-9.14211979621523	5.78690853131783	4.62998420710737e-08	1.68594406541525e-06	8.14394233008935
HOMER3	1.435157237126	0.25232556259751	5.7867107501449	4.63436708368953e-08	1.68650663002093e-06	8.14303214637828
TNFAIP8	1.2411181410697	-0.233959922806635	5.78270490446914	4.72401770178769e-08	1.71493097106987e-06	8.12460137835569
GLIS2	1.70535693741864	0.765355309854252	5.78182970742091	4.74382958894381e-08	1.72008424120549e-06	8.1205756468579
AC090772.4	-1.60209041636668	2.42566702909681	-5.781302073712	4.75581297652128e-08	1.72226506859068e-06	8.1181488144451
OTUD7A	-1.61403369739523	-4.13976724667698	-5.77926074801076	4.80245466978175e-08	1.73703879282483e-06	8.10876106547738
IGFBP2	-2.47793845402438	5.06825881078609	-5.77893948360363	4.80983585681042e-08	1.73865033736419e-06	8.1072838007287
AC098487.1	-1.60327377036401	-1.16372503070348	-5.77798051791617	4.8319346763827e-08	1.74451629412755e-06	8.10287449898799
CYP2C8	-3.54384933419139	4.83457092881101	-5.77676544027117	4.8600783785053e-08	1.7531857664317e-06	8.09728823349984
RNF144A	1.38557724206845	-0.097756319374903	5.77668928848791	4.86184754922751e-08	1.7531857664317e-06	8.09693815262727
AP002387.1	-1.31242613444916	1.73425754958053	-5.775850291445	4.88138108763549e-08	1.75916212186122e-06	8.0930813447145
PAPPA2	-3.94091897518333	-3.31315785274114	-5.77524086681212	4.895617910379e-08	1.76322354884905e-06	8.09028007597651
AC124798.1	2.29269053035359	-1.77973245465768	5.77488260475223	4.90400628176218e-08	1.76517493220037e-06	8.08863337908971
AL109936.2	-2.00710620133355	0.0151767636693753	-5.77445684522302	4.91399335675147e-08	1.7676990509181e-06	8.08667652043829
AC103702.2	3.38802863413685	-7.22260554620775	5.77331096367318	4.94097148543063e-08	1.77632856905436e-06	8.08141029817522
AC024559.2	-3.05319790774595	-4.76449265070027	-5.77266453687207	4.95625463952747e-08	1.78002871620026e-06	8.07843973920862
DNMT3L	-3.74014511107494	-4.58287077359492	-5.7669885415617	5.09245346886496e-08	1.82636833007989e-06	8.05236515501469
SIGLEC10	1.58126138136526	-1.50019205689982	5.76549905436273	5.12879775071164e-08	1.83829350984041e-06	8.04552526080651
SLC41A1	1.43208831752323	1.03965774072201	5.76368704739956	5.17335442108873e-08	1.85202971796409e-06	8.03720575737055
AL365259.1	-3.05528904247793	-5.10956295669986	-5.76347050893973	5.17870433317694e-08	1.85282879234019e-06	8.03621166568055
AC026202.2	-1.76687092137391	-1.17758970679543	-5.76088156076858	5.24308954619513e-08	1.87248246671717e-06	8.02432798682517
ITGA5	1.11165490567451	3.85833417103496	5.75906068763921	5.28884236949395e-08	1.88768790085235e-06	8.01597182546523
CLMN	-1.15382375773043	1.47051861667168	-5.75818947204934	5.31087139512689e-08	1.89441269146582e-06	8.0119742982762
PKIA	2.65291489916771	-3.93827106013472	5.75526920197278	5.38536917022307e-08	1.91983403526603e-06	7.99857745869469
AC010336.2	-3.68766520495965	-3.58826712080133	-5.75395688254543	5.41917966833106e-08	1.93072895773327e-06	7.99255848662522
HULC	-1.96866791201856	-2.22447467610253	-5.75275106034745	5.45042963883587e-08	1.93953701884491e-06	7.98702869768902
SHPK	-1.04222819639103	0.128235983287097	-5.74924113379838	5.54240073051104e-08	1.96872832165021e-06	7.97093649206619
SLC28A1	-3.43225060492729	1.98069078626929	-5.74889616984111	5.55152149260001e-08	1.970790129873e-06	7.9693552325931
AC007344.1	-4.06722342329995	-2.86223816714823	-5.74599823303768	5.62872501858683e-08	1.99700442793767e-06	7.9560738239848
ALOXE3	2.51443292722587	-8.20362770476779	5.7452989892312	5.64751039647576e-08	2.00247374899382e-06	7.95286975751274
KCTD21-AS1	-1.2313682452591	-1.38331040374339	-5.74378257165202	5.68846062017206e-08	2.01338981104803e-06	7.94592205916841
HAPLN3	1.83356836454491	-0.757391663384711	5.73857185882155	5.83140271999054e-08	2.05907765562019e-06	7.9220568591771
AC116362.1	-2.44930259214251	-7.19747027286833	-5.73664721183917	5.88508513069214e-08	2.07433543334307e-06	7.91324524890034
WFDC10B	2.61433642396217	-8.7917320070053	5.73568032077182	5.91223609584199e-08	2.08267015096385e-06	7.90881920896306
PBLD	-1.81893634057421	3.5768816160883	-5.73174119221947	6.02412321535581e-08	2.1183169841358e-06	7.89079213844364
SLC2A9	-2.47027869229139	0.230525646523498	-5.73142094692434	6.03331008804954e-08	2.12029283620651e-06	7.88932689501337
AL162726.3	-3.36982190434027	-5.70410760411961	-5.72795847021498	6.13351846775873e-08	2.15296279966626e-06	7.87348793011405
AP001528.1	-1.55164073812293	-0.878650348569872	-5.72681368148689	6.16700725309812e-08	2.16344002378903e-06	7.86825241834371
STK17B	1.28933752930549	0.287404059639667	5.72408075110763	6.24768003019537e-08	2.19024187352405e-06	7.85575636253911
CYP4V2	-1.39577557942568	2.75122667040001	-5.72380858708115	6.25577034078339e-08	2.19024187352405e-06	7.85451211788247
AGTR1	-1.95276305706948	2.72642858162339	-5.72374802889025	6.25757188020744e-08	2.19024187352405e-06	7.85423527059197
LINC01348	-3.09769047269879	0.706501627763703	-5.72372860480389	6.258149832978e-08	2.19024187352405e-06	7.85414647198778
AP000943.3	3.47722030888012	-7.80392504975457	5.7235053488467	6.26479644311157e-08	2.19127756459559e-06	7.85312585452646
SPATA12	2.96301756979092	-6.9885192127084	5.72279106619815	6.28610800934139e-08	2.19701643272381e-06	7.8498606649695
LRRC37A4P	2.32940483324821	-5.01243336395205	5.72258550608822	6.29225431187134e-08	2.19701643272381e-06	7.84892103706547
CXCL1	3.6469086310223	0.235495695305755	5.72258415613887	6.29229469516537e-08	2.19701643272381e-06	7.84891486643181
CYP2A7	-5.43568880806497	-0.662159804740723	-5.72217413955091	6.30457196066046e-08	2.20001055728813e-06	7.84704071699563
IGF1R	1.89498166957901	-1.74531590336582	5.72132088474268	6.33019651301202e-08	2.20765603391294e-06	7.84314082695587
MGST1	-1.74174734676913	5.78180437767126	-5.72010836472468	6.36678588529491e-08	2.21810586017737e-06	7.8375994867054
LRRIQ1	2.34675044669095	-8.54975483475576	5.72008063283299	6.36762514927995e-08	2.21810586017737e-06	7.83747275749191
PITX1	4.76211482998481	-1.98969190069507	5.71806535932423	6.42890525049179e-08	2.23682993162164e-06	7.8282643608145
APOB	-2.21664249090445	7.76101591849772	-5.71687995231133	6.4652202774453e-08	2.24814889074161e-06	7.8228487991313
AL139353.1	-2.03833037513312	-5.03263567888192	-5.71669188797748	6.47100007426943e-08	2.24884281528427e-06	7.82198968535512
GPR84	2.69226821780511	-4.00337288879126	5.71231165422796	6.60705863980737e-08	2.29344435623734e-06	7.80198481284969
AF127577.4	-1.24218855125078	-1.62327848968001	-5.71172803123999	6.62539728514986e-08	2.29846751000935e-06	7.79932006626953
CASQ2	-2.31130446465432	-1.93489272582674	-5.71116160952923	6.64324308810055e-08	2.30331392646763e-06	7.79673401720601
RN7SL236P	2.84992532360173	-8.6408809641665	5.70990329619316	6.68305637237411e-08	2.31576671160977e-06	7.79098963452712
ZNF648	-3.88864507371102	-4.00896502964181	-5.70521397422025	6.83349570503073e-08	2.35964061163778e-06	7.76958900125137
TLX1	-3.15269332849153	-1.40920518164443	-5.70404611141667	6.87147496012961e-08	2.37035822255842e-06	7.76426090108115
LINC02352	-1.15560355096637	-1.59569298320801	-5.70401433636074	6.87251117752563e-08	2.37035822255842e-06	7.76411594414494
MTND6P4	-2.43135282384946	-1.17783933633645	-5.70072871572093	6.98048861134391e-08	2.40385011058927e-06	7.74912969434632
AC111182.2	-3.49070304507171	-1.83473591676207	-5.70056849654518	6.98579625588986e-08	2.40385011058927e-06	7.74839904350216
UNC5B	1.33886273665795	1.03320353576774	5.70026768257066	6.99577211645871e-08	2.40588975442588e-06	7.74702726915612
VPS37D	-1.37187648148827	1.40625405822729	-5.69923933334511	7.02998060556849e-08	2.41625597135407e-06	7.74233811663537
UHRF1	1.76227076258869	-0.0979146472038973	5.69390595062377	7.21004227820316e-08	2.47528123897619e-06	7.71802680971921
TRPV6	3.43225828369712	-6.18467957723449	5.6929836671822	7.24163435305599e-08	2.48403016648312e-06	7.71382415100503
FABP4	-2.74072762368444	1.3286548821289	-5.69291807705826	7.24388624449367e-08	2.48403016648312e-06	7.71352528596517
AC011591.1	-4.47277984621182	-2.91907791032144	-5.69253938132799	7.2569013350684e-08	2.48705810633858e-06	7.71179977904354
AL354919.1	-2.99540265887585	-6.62719196525827	-5.69201876439565	7.27483138030886e-08	2.49176601981334e-06	7.70942773035688
AP002381.2	-1.25263066595425	-0.198732224155427	-5.68693399665924	7.45224691553739e-08	2.54666289505256e-06	7.68626735845565
RRS1-AS1	-2.26568957714814	-5.535976911804	-5.68530380462541	7.51001844328659e-08	2.56345701337847e-06	7.67884475573047
FMO3	-2.89589130842294	5.25257128417264	-5.68396557040651	7.55777092327499e-08	2.57679663027804e-06	7.67275247186379
AP003119.1	-3.17272455798781	-1.80801104419885	-5.68200124873902	7.62840302336356e-08	2.59938707837974e-06	7.66381152950022
IFT57	1.38792180661641	0.916843024212748	5.68180465468703	7.63550752575143e-08	2.60031693829702e-06	7.6629168026851
AC087645.2	3.29902732700763	-5.57169187049374	5.68058793356257	7.6796216258312e-08	2.61384235027647e-06	7.65737975816613
CCDC74A	2.0165340140506	-2.39420222069771	5.67970443875897	7.71181035481038e-08	2.6232956723258e-06	7.65335961289518
ECHDC3	-2.09747427704031	4.45650217347345	-5.67874220166396	7.74701819445724e-08	2.63376458948519e-06	7.6489816046874
HLA-B	1.49370551291088	8.39932872467848	5.67856624748845	7.75347327718308e-08	2.63445200939485e-06	7.64818109357835
AC012065.2	-2.20228586595582	1.82297922697386	-5.67799284043119	7.77454593811731e-08	2.63859475422329e-06	7.64557245901739
RNU1-72P	2.80568704282588	-8.90205521797223	5.67753708526514	7.79133488206137e-08	2.64278343628003e-06	7.64349918040157
AC011481.3	-2.02419537167933	-1.99523536781631	-5.67686312283419	7.81622713156642e-08	2.6497143739167e-06	7.64043344089574
AC009159.3	-1.67106494969126	-0.252726485993763	-5.67575551913617	7.85730476364122e-08	2.66060427458066e-06	7.6353956266712
LIPC	-2.0979610494327	3.72474615455714	-5.67490196398287	7.88910461756473e-08	2.66985091177688e-06	7.63151373600314
THORLNC	-1.91705319079075	-3.15935679817031	-5.67383881847609	7.92888914405338e-08	2.68178767879146e-06	7.62667914871218
HELLPAR	-1.39640659225048	-7.81300988495813	-5.67280824459514	7.96764222187882e-08	2.69336219749484e-06	7.62199320958999
AC011317.1	-3.77888762843558	-2.51691206189387	-5.67174008969392	8.00800413486643e-08	2.70546709336389e-06	7.61713694406236
LINC00844	-4.26527413623107	-2.38525145283684	-5.66856149757219	8.12929981474231e-08	2.74332708739745e-06	7.60268909740206
RAB31	1.32247956796539	1.15284625972719	5.66830269703933	8.13925448975025e-08	2.74436646376613e-06	7.60151297477091
AC092803.4	-2.65287626138407	-2.85476117587702	-5.66824135105419	8.14161589112641e-08	2.74436646376613e-06	7.6012341919233
LINC02716	-2.32044893417266	1.12949058839905	-5.66770146416601	8.16242678930292e-08	2.74982163723302e-06	7.59878079096077
HID1	1.73225514800543	0.827844133819885	5.66711189810556	8.18521213600215e-08	2.75593541986515e-06	7.596101797625
ERP27	2.24759914468572	-1.63786349083629	5.66535356382941	8.25353798926882e-08	2.7742251249337e-06	7.58811292857739
EPHA6	3.15047344827316	-7.88308728026564	5.66501281476456	8.26684333890031e-08	2.77712662012905e-06	7.58656493527404
LINC02363	-1.79815037255062	-1.99431459604179	-5.66445850116668	8.28853268669379e-08	2.78283972865623e-06	7.58404685922045
ABHD1	-2.23397447519259	-1.62518967737358	-5.66306209580741	8.34341884360296e-08	2.79783749811675e-06	7.57770409114412
F8	-1.41358439396981	-0.0150800823400704	-5.66185738440367	8.39105612406398e-08	2.81090920115417e-06	7.57223281034449
CPEB3	-1.41146901867849	0.0943288046567465	-5.65941877430278	8.488301079207e-08	2.8402830418583e-06	7.56115988476267
COL1A2	2.17123806668158	3.97660018286352	5.65740846233336	8.5692954087938e-08	2.86577106504439e-06	7.55203392773603
AC016866.3	1.70390875675395	-9.5034661959736	5.65615347237174	8.62024121897535e-08	2.88069681846185e-06	7.54633782180612
SLC44A3-AS1	2.03764966692471	-3.51847453253525	5.65606104415845	8.6240050028084e-08	2.88069681846185e-06	7.54591834252779
AQP7P1	-3.54100590120943	-2.92234308353905	-5.65538429861506	8.65161190710588e-08	2.88680146436598e-06	7.54284710664946
TP53TG1	-1.25504716454316	-0.109771326569665	-5.65359382630615	8.72506956560381e-08	2.90804660165529e-06	7.53472259950447
AL356490.1	-4.1775590090395	-4.16727857348587	-5.65232701989298	8.77741116354819e-08	2.92385209201894e-06	7.52897525369099
MPDZ	-1.55315371618256	1.66408373945378	-5.64818852122268	8.95055543803317e-08	2.97818957455765e-06	7.5102049244042
LINC01714	-3.38560696310749	-3.75440896205352	-5.64549620377029	9.06498504174971e-08	3.01024655916197e-06	7.49799836093262
LRRC75A	1.37203149565774	-2.82920888804329	5.64544534714902	9.06716028219484e-08	3.01024655916197e-06	7.4977678191906
AC104461.1	-2.73562591387575	0.598305504377646	-5.64184225180627	9.22257898885742e-08	3.05842746412293e-06	7.48143763543083
ADGRG1	1.59674338873497	0.995533166929766	5.64076676736621	9.26947286758678e-08	3.06964826707144e-06	7.47656450197167
SHCBP1	1.72738949497934	-0.881907106852259	5.64071099245105	9.27191115047576e-08	3.06964826707144e-06	7.47631179559336
COTL1	1.37318018938354	2.25057428760701	5.63838787906891	9.37402887945527e-08	3.10172836425049e-06	7.46578754630174
AC109782.1	2.4600732734493	-8.79731670415286	5.63537341206796	9.50817852751811e-08	3.14352538531383e-06	7.45213529560282
AC239800.2	-4.12488852102344	-2.04498459032734	-5.63531208533042	9.51092709171634e-08	3.14352538531383e-06	7.45185759913923
HSD17B7	-1.10673932276046	1.841533234453	-5.63458499763683	9.54357328395677e-08	3.15081071969833e-06	7.44856538177039
UAP1L1	1.95711739566243	0.172913448470628	5.63029652098459	9.73836804700717e-08	3.20977258973652e-06	7.42915271406389
GCA	1.15407955751198	0.6925892606642	5.62984061978214	9.75930372901712e-08	3.21409339324913e-06	7.4270895215504
CTHRC1	2.37221515070042	1.10057479175296	5.62977557655772	9.76229420097711e-08	3.21409339324913e-06	7.4267951752058
PELI1	1.04145751048233	2.02651689826003	5.62787999651051	9.84984159979981e-08	3.23932781821419e-06	7.41821784926719
MFSD6	1.32110579309709	0.698946009851949	5.62691909027341	9.89451401004094e-08	3.25221949156362e-06	7.41387051946178
AC023509.3	-1.28535966725674	0.934082544001165	-5.62544426126815	9.96346450646036e-08	3.26987145730745e-06	7.40719899541368
ITGAV	1.31697660646068	3.00695234084167	5.62541738977266	9.96472514039711e-08	3.26987145730745e-06	7.40707744978753
AL592494.1	-2.54620995038094	0.234326907749004	-5.62379479406828	1.00411365807231e-07	3.29131066509999e-06	7.39973876240443
STK4-AS1	-1.23917119318354	-2.46608940118343	-5.62363319884283	1.00487777553223e-07	3.29199953509117e-06	7.39900797016398
CDNF	-1.39705058836031	0.186312261366932	-5.6227088815422	1.0092594389249e-07	3.3045322687047e-06	7.39482812195732
GREB1	-2.40306940422448	-0.752685130664303	-5.62048296736204	1.01988808764881e-07	3.33749390884945e-06	7.38476407939462
HLA-A	1.15454524169798	8.2974188114213	5.61737816923399	1.03489647784059e-07	3.38431810696734e-06	7.37073045766682
CEACAM7	4.58067000723775	-7.2696264599139	5.61728794239692	1.03533584371862e-07	3.38431810696734e-06	7.37032270616371
NCAPH	1.52875504789032	-0.200372216354744	5.61381204880231	1.05240158951113e-07	3.43632248680647e-06	7.35461760295785
GJA3	2.63127062943027	-7.0094760696511	5.61300368691932	1.05640970986281e-07	3.44562348123036e-06	7.35096605211069
AL022345.4	-1.85928239950186	-1.79092568967421	-5.60877837277598	1.07760445463388e-07	3.5108991187241e-06	7.33188467844418
MAN2A1-DT	-1.27053229289133	-1.10098065213045	-5.60534247855072	1.09514553414059e-07	3.56414094509162e-06	7.31637487733399
GAS2L3	1.20717011248447	-0.321887832886367	5.60491562501287	1.09734413672455e-07	3.56864534010313e-06	7.31444845116273
CCDC196	-3.84204779682259	-5.3059534277768	-5.60484067906496	1.09773060758721e-07	3.56864534010313e-06	7.31411022316087
AL121758.1	-2.29918798963606	-5.28944909392177	-5.60439572362625	1.1000278353658e-07	3.57415823795973e-06	7.31210221532136
GTSE1	1.80840243583176	0.0315720189538326	5.60359752897851	1.10416056632222e-07	3.58366739349155e-06	7.30850034761312
GPT2	-1.82504610372238	4.14986876206912	-5.60091187574765	1.11817762856432e-07	3.62322475096465e-06	7.2963836311534
LIN7A	-1.30119551371873	1.89714395796028	-5.60022220857772	1.12180516230325e-07	3.63299811336213e-06	7.29327267997244
TRIM17	2.92322084557568	-4.15036481051061	5.59807722118248	1.13316116949563e-07	3.65995779140945e-06	7.2835985924449
LYNX1-SLURP2	-2.86216891227902	-3.48685510957704	-5.59752923510296	1.13608030712136e-07	3.66723761060843e-06	7.28112749535828
LINC00598	-2.28504460688375	-5.88175100957352	-5.59684718582815	1.13972387990875e-07	3.67544346620035e-06	7.27805206186415
ZBTB16	-2.32097466464336	0.328280772595803	-5.59537911444171	1.14760528046441e-07	3.69640861800317e-06	7.27143316154615
CKMT2-AS1	-1.01026697058233	-0.0748881050916619	-5.59446367088147	1.15254683536401e-07	3.70830540255424e-06	7.2673063687786
MIR1915HG	-1.54129194889675	2.00983748447262	-5.59380375439429	1.15612196098269e-07	3.71669489443649e-06	7.26433174534269
CES5A	-3.50474852073515	-2.2765813526016	-5.59375156792233	1.15640514577769e-07	3.71669489443649e-06	7.26409652019933
ARL4C	1.41941262405364	2.08213702949433	5.59291203436698	1.16097012856088e-07	3.72934982864797e-06	7.26031259706104
BARX2	3.09471781329828	-6.80655352216146	5.59239059722538	1.16381432350602e-07	3.73646643992394e-06	7.25796256762571
GPC4	2.6189202659016	-0.516268716612701	5.59168462733096	1.16767592030544e-07	3.74684000626304e-06	7.25478109759972
CLCN5	-1.10024092924819	1.34698204519492	-5.58837790383484	1.18593088756405e-07	3.80319359451254e-06	7.23988260126647
SOWAHA	-2.07154372325182	1.07724677526246	-5.58827236965834	1.18651806825622e-07	3.80319359451254e-06	7.2394072057632
LRRK1	1.38038266358469	-2.61691746685014	5.58621475886456	1.1980233742139e-07	3.83593400104575e-06	7.23013948861668
HMCN2	-2.96630882050487	-2.87729883657145	-5.58419248267622	1.20943739512282e-07	3.86913081116953e-06	7.22103299637515
AC036214.2	-1.11110858284752	-0.0226735767061229	-5.58195373622262	1.22219726236848e-07	3.90702080208561e-06	7.21095411787782
LINC00886	-2.11576066887723	-0.879137083407329	-5.58167322277646	1.22380531792837e-07	3.91005799078115e-06	7.20969141886361
ACSL5	-1.91610510902928	3.7993200212193	-5.58145155183426	1.22507751974145e-07	3.91201943931623e-06	7.20869362062367
AC007608.3	-2.64048438322784	-5.54798625225457	-5.58126850568168	1.22612902318144e-07	3.91327440712155e-06	7.20786970119273
THEM6	-1.05127781871626	4.55862446633091	-5.57965434134178	1.23543983670369e-07	3.93906676462184e-06	7.20060482454352
DNASE1L3	-2.14029033469708	1.30961440014668	-5.57963771295039	1.23553611140645e-07	3.93906676462184e-06	7.20052999189403
HASPIN	1.55926274491891	-2.13058592415594	5.57919655072574	1.23809302424652e-07	3.9432055610011e-06	7.19854468304008
LINC00884	-1.25615875967407	-0.90170373992635	-5.57918477068445	1.23816137056019e-07	3.9432055610011e-06	7.19849167209237
AC016727.1	-1.01149480202488	-0.782441210865638	-5.5765602505165	1.25348085169344e-07	3.98771983798639e-06	7.18668290399699
AL445493.3	-2.91635798385981	-1.92823741415783	-5.57509925417078	1.26208892815886e-07	4.01295659356321e-06	7.18011079955107
OBSCN	2.20264439357153	-3.37600813050207	5.57126052768655	1.28498284058315e-07	4.07920273863967e-06	7.1628479096967
AC083902.1	-2.72044556565343	-1.02754023238249	-5.56996233986925	1.29281665541141e-07	4.1009425013105e-06	7.15701159471566
BTBD16	-2.0283725576817	-0.410203124421666	-5.56917838542346	1.29756996502016e-07	4.11257014993348e-06	7.15348755118859
MMUT	-1.06130124371392	4.61795846260587	-5.56838887691554	1.3023742210334e-07	4.12559663290789e-06	7.14993885449602
MEIS2	1.13200748136043	0.259667849308964	5.5598641385305	1.35536894762759e-07	4.2843356622694e-06	7.11164176751568
GPRC5B	1.51955820420252	1.09369772848895	5.55800308874819	1.36721568352209e-07	4.3171905645413e-06	7.1032859536687
FLJ42969	2.17661130436042	-8.60062437905186	5.55709515562701	1.37303192725445e-07	4.33325376213225e-06	7.09921011635651
CRPPA	-1.23313350804957	-1.49004076159487	-5.5537807481909	1.39447018092769e-07	4.3939119534459e-06	7.08433482631057
AC012640.4	-2.59269331024826	-5.11829832614192	-5.55230942869133	1.40409153653294e-07	4.42188382308123e-06	7.07773322609863
RAB25	4.35225718047889	-3.68385100066764	5.54974890439971	1.42099048580012e-07	4.46699705511248e-06	7.06624713625873
ANKRD24	-1.53263059363754	-0.308241888627245	-5.54874543608929	1.42766727120155e-07	4.48424856901134e-06	7.0617466496493
ITGA7	-1.10450594966041	1.60720703896059	-5.54839158881069	1.43002897471044e-07	4.48739774392659e-06	7.06015979066819
KIF18A	1.62948967997804	-1.04439848994527	5.54765606389217	1.43495035970334e-07	4.49761577141826e-06	7.05686146828464
TEAD4	1.53628811005709	0.996734366895502	5.54730610945205	1.43729770867249e-07	4.50259836232368e-06	7.05529226016162
AC097173.2	1.89411853946678	-9.34163815958245	5.54658795764719	1.44212653531438e-07	4.51534529052305e-06	7.05207223663149
COL1A1	2.46546870202324	4.79671161936973	5.54067196274497	1.48251360539674e-07	4.63447322608692e-06	7.02555627345618
CLIP2	1.5979972480065	1.04096407149995	5.54054412004347	1.4833984495979e-07	4.63480124417741e-06	7.02498346849987
LRRC3B	-1.99570735468869	-6.53169820109373	-5.53971565494149	1.48914507386605e-07	4.65031131395888e-06	7.02127169483137
TYRO3	2.11231374105441	-0.707376152164148	5.53954382058418	1.49033972016608e-07	4.65159761293642e-06	7.02050186874656
KIF18B	1.89989760393615	0.0332554790381192	5.53851584584714	1.49750611504717e-07	4.6715115957432e-06	7.01589680664585
MIR99AHG	-2.06983696638017	-3.99527517626733	-5.53701143084496	1.5080547145643e-07	4.69456089693099e-06	7.00915838362066
AP003174.1	-3.7961816070512	-2.92666610879258	-5.53658954776121	1.51102587642209e-07	4.7011046553924e-06	7.00726893442119
MMP9	2.51299451509474	0.937239593170385	5.5364884187119	1.51173893961581e-07	4.7011046553924e-06	7.00681603044809
NCR3LG1	2.43384823065456	-3.79222210935555	5.53496357132415	1.52253063027471e-07	4.7272428299548e-06	6.99998766955624
HLA-DRB1	1.6052947499358	6.80358449436504	5.53444437782902	1.52622223798991e-07	4.73436280271225e-06	6.9976629590425
UBE2C	2.01338027171734	3.08279754103082	5.53441700081984	1.52641713867378e-07	4.73436280271225e-06	6.99754038115134
FGG	-2.33115177933356	9.67076487871464	-5.53426944014476	1.5274680624172e-07	4.73515099349332e-06	6.99687969917638
LINC01687	-3.02852921873141	-2.86786528816257	-5.53281542037479	1.53786145316107e-07	4.76200219714067e-06	6.99037012488173
LINC02482	-1.72306171137097	-2.69765370901069	-5.53272170509929	1.53853369991924e-07	4.76200219714067e-06	6.98995060317655
AP001636.3	-2.19142359698108	-4.14601468191729	-5.53019105934769	1.55679575580129e-07	4.8160177709528e-06	6.97862371647738
AL354919.2	2.10551837644908	-9.17521083160269	5.52996626611889	1.55842815423189e-07	4.8185593091331e-06	6.97761772497267
FKBP10	1.85126394477073	2.04513494698955	5.52636940220413	1.58477648524194e-07	4.89239024355703e-06	6.96152459349576
AC046185.3	1.37681567306276	-2.06077071922336	5.52595931414416	1.58780804020684e-07	4.89920396704943e-06	6.95969019155048
AL133371.3	2.45226329060346	-8.66064870715196	5.5251135396984	1.59407829603431e-07	4.91344869805139e-06	6.95590715239352
CREB3L1	2.48180040759441	-0.511797993697712	5.52294112474751	1.61029489904077e-07	4.95315708930103e-06	6.94619189552114
CGAS	1.47857461994933	-1.29117820909373	5.52099877476887	1.62493057662501e-07	4.99558972462983e-06	6.93750755209243
AC126614.1	-2.88779921691251	-2.15527900059285	-5.51693459257806	1.65597621336598e-07	5.08840219398657e-06	6.91934262593662
AC004241.1	-1.15376609930756	-3.48968779609309	-5.51623307219904	1.66139336791952e-07	5.10240949226633e-06	6.91620802389961
TUBA1B	1.13944661863621	3.49714247955023	5.51593245051911	1.66372007236744e-07	5.1065032514272e-06	6.91486483369385
COL3A1	2.2717227071538	4.87028735957122	5.51457388216462	1.67427468361218e-07	5.13401040366465e-06	6.90879526997043
PNMA2	2.17109785898763	-3.36211353653799	5.51386872203206	1.67977878761119e-07	5.14823176953945e-06	6.90564525640279
CECR2	-2.57476842810588	-0.771336477020056	-5.51351747339408	1.68252704153915e-07	5.15399662358489e-06	6.90407629214147
MAOA	-1.05470108741799	4.60944244337728	-5.51226133597422	1.69239136853768e-07	5.18154259959241e-06	6.8984658695897
KRT19	4.44778055186783	-0.341821619592697	5.51162467754653	1.69741254681791e-07	5.1888958549253e-06	6.8956226014801
SYDE1	1.1545773659854	0.993286468265281	5.51049698797436	1.70634213156841e-07	5.21083216098231e-06	6.89058693486322
AP1G2	1.3120392471578	-0.171521300583458	5.50848278530588	1.7224059191482e-07	5.2571862638531e-06	6.88159418871725
SLC25A36	1.4907547764266	-1.16071474436745	5.5075060862772	1.73024846163652e-07	5.27447782656694e-06	6.87723429998051
LRRC49	1.4862361503945	-4.14569317816798	5.5073464242795	1.73153380443949e-07	5.27447782656694e-06	6.87652163094921
SEC14L3	-3.77723889838017	-3.94596271720284	-5.5073355529091	1.7316213572336e-07	5.27447782656694e-06	6.87647310585691
TANC2	1.62215312139977	-2.49287592013333	5.50625858779961	1.74031619381106e-07	5.29480072409418e-06	6.87166629989655
SKIDA1	-1.58628246187301	-0.883156134767248	-5.5061782715382	1.74096633094049e-07	5.29480072409418e-06	6.87130784907008
CLDN18	3.2806936305484	-5.59982706579504	5.50601226568517	1.74231085313975e-07	5.29617938974609e-06	6.87056697676695
AF131215.6	1.8917297225999	-2.89524411120985	5.50554745503695	1.74608086938964e-07	5.30492575793549e-06	6.86849263508168
AC018521.5	-1.20451643682578	-0.204519779895632	-5.50416338373897	1.75735415823799e-07	5.33513362471483e-06	6.8623165031136
AC010148.1	-2.51622207740677	-3.84508414299876	-5.49846673961641	1.80450696118046e-07	5.46845666405259e-06	6.83690675217011
ZNF385B	-2.69980779527345	-0.443555657513069	-5.49587877074612	1.82633462453125e-07	5.52896524360768e-06	6.8253686794517
AC104123.1	-2.88001379554253	-4.89767484164541	-5.49511107484184	1.83285906056107e-07	5.54589182240135e-06	6.82194668363032
AC234917.3	-1.02088601212075	0.474685772968868	-5.49459646425799	1.83724533888147e-07	5.55633479662642e-06	6.81965298232107
GPSM2	1.20225739742923	-2.35389887767212	5.49431071018865	1.83968538826783e-07	5.56088420999962e-06	6.81837938970851
HSPB9	-1.99158594105257	0.972149968757388	-5.4939199449511	1.84302725283577e-07	5.56815356147796e-06	6.81663783513854
AC027243.1	2.45236746646302	-8.67883393343727	5.4933114021914	1.84824338834976e-07	5.57824072318239e-06	6.81392585043778
UGT2B7	-2.80695340824661	5.32230769844703	-5.49296117100866	1.85125193847902e-07	5.58448471817223e-06	6.81236512349414
MLIP-AS1	-3.15839298820566	-6.47371966279015	-5.49276855119014	1.85290861713017e-07	5.58664639219658e-06	6.81150678322975
CYP2D7	-2.19003603452023	0.782978552660188	-5.49102741622902	1.86794959627164e-07	5.62343671011322e-06	6.80374891335864
ATP6V0E2	-1.47016709366193	2.84461997861301	-5.49006198905213	1.8763408871847e-07	5.64583847608736e-06	6.79944798982907
MACIR	1.95359309815576	-0.597498969575281	5.4891003563698	1.88473580869393e-07	5.6682284870068e-06	6.79516444729616
AC091057.1	1.34706972197093	-2.4036736998925	5.4877456663499	1.89662436177508e-07	5.70109741766352e-06	6.78913085886536
DBH	-2.08081045965878	-0.371175371070027	-5.4874333801931	1.89937531220085e-07	5.70648011517491e-06	6.78774011662594
MTHFS	-1.44390886620754	-0.544044103511956	-5.48707938157765	1.90249842520397e-07	5.71297493252129e-06	6.78616367189614
HDAC9	1.54936519966343	-3.68693969109917	5.48628377687704	1.90953588001953e-07	5.73121155262225e-06	6.78262087985
AL391832.2	-1.59250438594995	-1.49359957245332	-5.48615173506215	1.91070630314799e-07	5.73182955462773e-06	6.78203293510922
ALDH3B2	3.4640124316607	-7.12175914643921	5.48521493610001	1.91903027177196e-07	5.74860191687053e-06	6.77786189295681
EPN3	2.58318988119708	-4.70527779437275	5.48519594454109	1.91919938800059e-07	5.74860191687053e-06	6.77777733883518
MCM4	1.14651267884697	2.71089723679954	5.48482619929671	1.92249480216138e-07	5.75420059109805e-06	6.77613119796832
HDC	-2.63331457577048	-3.341530139156	-5.48476899992847	1.92300509430406e-07	5.75420059109805e-06	6.7758765472507
ACSS2	-1.07318983986209	3.98623481248825	-5.48436007480032	1.92665709082408e-07	5.76222702246616e-06	6.77405606789887
BACE2	2.43847262284171	0.665848394453134	5.4818721763681	1.949022286711e-07	5.82032901670223e-06	6.76298213756619
IFI16	1.32864886768585	1.83731577818757	5.4811383740608	1.95566717394983e-07	5.83723923386824e-06	6.75971650595965
APLP1	2.32805444074483	-1.35156210226189	5.48000069132715	1.96601314998687e-07	5.86517386868825e-06	6.75465403907626
DZIP1	1.61860238336424	-1.79997802612002	5.47926015373918	1.97277623813748e-07	5.88239706491701e-06	6.7513591495211
RAET1L	2.71794006306944	-8.48900211118718	5.47819691015289	1.98252625582609e-07	5.90659355279781e-06	6.74662893202362
AC092845.1	2.10675999975767	-9.10869985366534	5.47792778610875	1.98500159864157e-07	5.90995440894151e-06	6.74543173043666
IFNB1	1.7905061609593	-9.23228755005139	5.47561837484329	2.00636754637946e-07	5.96758779673135e-06	6.73515982298019
AMBP	-1.97120909128234	10.7427665051941	-5.47506773928388	2.01149493076294e-07	5.97823986157001e-06	6.73271108687461
TMEM52	-1.71329410617842	0.64327130568027	-5.4750177720398	2.01196084660845e-07	5.97823986157001e-06	6.73248888486413
METTL7B	-1.38662961491623	6.06068907481124	-5.47429989512394	2.01866628606843e-07	5.9951664858665e-06	6.72929666193345
PTGR1	-2.07985707484608	5.44106845918464	-5.4720618469949	2.03971155205538e-07	6.05063585991116e-06	6.71934631826459
LINC01385	1.64704601245988	-9.59804745590769	5.47198920851015	2.04039817982768e-07	6.05063585991116e-06	6.71902341151471
RASSF8	1.31841947195005	-0.0957466724686869	5.47077106715754	2.05194657161806e-07	6.07881500057559e-06	6.71360869845106
AC025423.3	-3.21222925939366	0.313853247299752	-5.46967587425445	2.06238386429928e-07	6.1056029840556e-06	6.70874115358419
CCDC69	-1.29347708410875	2.28259097057896	-5.46960680175272	2.06304386759952e-07	6.1056029840556e-06	6.70843418416053
CKS2	1.16740057863898	4.73827267781471	5.46892154465607	2.06960284086538e-07	6.12196555620244e-06	6.70538892389215
ARHGDIB	1.02502620078685	4.67526708693297	5.46871532329301	2.07158068367384e-07	6.12476742729778e-06	6.70447253038985
LINC02078	-2.41749847569358	-6.57956314550199	-5.46833410791134	2.07524173446904e-07	6.13254055466393e-06	6.70277856739834
ANXA10	-3.01579752842271	1.51021218772217	-5.4654270920166	2.10336826758263e-07	6.20948167102e-06	6.68986346733218
AC063919.2	-2.93078357850749	-6.36106060497635	-5.46495486675791	2.10797225646867e-07	6.2199834798989e-06	6.68776590871619
AC010894.1	-1.19051541350982	0.741644382288753	-5.46404887684667	2.11683283701893e-07	6.24302853625428e-06	6.68374195129793
NFKBIE	1.0221149859749	2.89998776525521	5.46365649637852	2.1206815984209e-07	6.25127705105948e-06	6.68199932392657
FGF5	1.7487123957206	-9.27375157869738	5.46291661480527	2.1279575163235e-07	6.26961483998794e-06	6.67871360284052
FANCI	1.13833497526958	-0.388322796204829	5.46187697605342	2.1382224343997e-07	6.29673660104416e-06	6.67409717685444
ASS1	-1.57551675808401	7.33765099346628	-5.46041033026659	2.15278571400465e-07	6.33648324052276e-06	6.6675856151269
CD74	1.53569520707064	7.55696655181274	5.45975584965936	2.15931569976684e-07	6.34941385898289e-06	6.66468023509436
STUM	-1.97934633625155	-3.84145109063208	-5.45664141679827	2.19065553658414e-07	6.42884378136227e-06	6.65085764077227
SLC44A2	1.16336737378542	2.87985465202327	5.45466440036293	2.21077987478955e-07	6.48150052388351e-06	6.64208578136276
PTPN13	2.28761400994961	-3.22154134556211	5.45422555201568	2.21527140519389e-07	6.49146616353341e-06	6.64013892235119
UXT-AS1	-1.07296922787586	-2.96882399968767	-5.45307669774949	2.22707196266872e-07	6.5196160357396e-06	6.63504274372606
LINC01780	-3.2984088472046	-3.07255889253362	-5.45258862165057	2.23210384142712e-07	6.53112924591283e-06	6.63287790451235
ACR	-2.24868584038164	-3.57388061976254	-5.45188867673893	2.23933939299577e-07	6.54907589112005e-06	6.62977354672279
TGFA	2.09791016054697	-0.947435228456446	5.45090597424323	2.24953657111157e-07	6.57242919426978e-06	6.62541554709851
PCNX2	1.75611044562471	-2.46047008908462	5.45047121077575	2.25406242512676e-07	6.58241610506181e-06	6.6234876576498
LIMK2	1.11034420628994	2.23163165155427	5.44801024212178	2.2798490557855e-07	6.64791903033194e-06	6.61257673460128
LCAT	-1.86217537678758	3.13671811448364	-5.44754037991928	2.28480503824218e-07	6.65910294299255e-06	6.61049391659501
VANGL2	2.48551539516044	-2.41319676848233	5.44707403242468	2.28973435212493e-07	6.67019820312392e-06	6.60842679214811
ARMC9	1.2059087889804	-1.83565940841972	5.44579367970506	2.30332120160602e-07	6.70320612379239e-06	6.60275210246827
AC011346.1	-1.45887310444288	-5.36220233640717	-5.44535288067296	2.30801706915085e-07	6.71029992017748e-06	6.60079862110076
AL356608.1	-2.79793361738108	-3.53445721769518	-5.44334784189338	2.32949516526715e-07	6.76943321204554e-06	6.59191420108403
FOXF2	2.31441240492053	-3.25753099108478	5.44268174071987	2.33667358255617e-07	6.78034672805497e-06	6.58896313864189
DHRS4-AS1	-1.09774999931876	1.18037579036222	-5.442115726979	2.34279035512237e-07	6.79477805924143e-06	6.58645568017471
LINC00671	-2.47362590482777	-0.274485505514466	-5.44029048285058	2.36262203340543e-07	6.84676634104223e-06	6.57837092783051
FAM171B	1.42507415603688	-1.81602350951346	5.44025402695096	2.36301980000296e-07	6.84676634104223e-06	6.57820946741555
TACC3	1.24592859167887	1.69104677279898	5.43975846675667	2.36843329778019e-07	6.85910748475552e-06	6.57601473753221
ZNF93	1.72426304768391	-2.27617513716963	5.43657684492044	2.4034789404258e-07	6.94705948407996e-06	6.56192706315111
MOGAT3	-3.03591663427021	2.09289690110062	-5.43528957631261	2.41780168064313e-07	6.98166668977548e-06	6.55622875782586
MIR2116	3.69799019894187	-7.95730312377449	5.43442906524413	2.42742256667974e-07	7.00604375279636e-06	6.55242004634633
AL355303.1	-2.68825146259719	-3.00468048202518	-5.43420978639021	2.42988017001494e-07	7.00973246910086e-06	6.55144955705796
NR1H4	-1.86654229388539	3.89099867692469	-5.43343464843234	2.43858714517063e-07	7.02462037208215e-06	6.54801913500006
SLC4A3	2.91538668738181	-3.00883099262978	5.43172075045082	2.45794732784813e-07	7.07695910135809e-06	6.54043528354869
AL031123.5	-2.2483136534364	-2.96642125843305	-5.43124902989905	2.46330216770859e-07	7.08894227217521e-06	6.53834822952336
ZNF711	2.30606336386637	-2.42262279738313	5.43108132588362	2.46520864033489e-07	7.09099486298073e-06	6.5376062772334
PLAU	1.30260475609135	1.13262835258359	5.43004080093256	2.47706965456171e-07	7.11822139079491e-06	6.53300313844448
LINC01588	-1.37994693425365	-2.89923810127628	-5.42947326832823	2.48356246426836e-07	7.13342999343045e-06	6.5304926906807
GPHN	-1.20799146070762	1.82841154470485	-5.4292191874829	2.4864746376887e-07	7.13834436202541e-06	6.52936883319082
KLHDC8A	3.20894390696357	-5.03476100981929	5.42887635442519	2.49040933908281e-07	7.14618811171772e-06	6.52785245785254
MRC2	1.87340463606669	0.571529202635034	5.42785653278537	2.50214982815075e-07	7.1764120577951e-06	6.52334207597103
C16orf70	-1.02642824637735	2.03098785012419	-5.4272775016293	2.50883984230383e-07	7.19212857253207e-06	6.52078142710373
AQP7P3	-3.56477444275573	-5.94682650967372	-5.42598163613033	2.52387536855039e-07	7.22825742298043e-06	6.51505135698478
PTGES	3.23235870622254	-0.339180597038507	5.42400931366942	2.54692862566252e-07	7.28893149482035e-06	6.50633180706536
EPHB3	2.22480923565498	-1.9195065648403	5.42395946969423	2.54751387664561e-07	7.28893149482035e-06	6.50611147540422
AC007535.1	-4.56719331180516	-3.89871476740782	-5.42137958676861	2.57798593764283e-07	7.37002039703457e-06	6.4947090642899
AL451085.1	-2.75840951054864	-3.22432904404578	-5.42135019244474	2.57833516843099e-07	7.37002039703457e-06	6.49457916908109
TCF15	-1.55198609920581	-1.62390800913698	-5.4209500266202	2.5830940927473e-07	7.38007368508144e-06	6.49281085822543
MET	-1.02708021273153	3.82698432022131	-5.4201760325592	2.59232307328328e-07	7.39932676637874e-06	6.48939085855675
AC012150.1	1.98563496926542	-8.98938250151333	5.41838748825378	2.61377271424745e-07	7.45696932739239e-06	6.48148912745945
LBH	1.29893290334397	2.35670302590681	5.41751016379324	2.62435753545743e-07	7.48357462858104e-06	6.47761374827048
AP000697.1	2.47937675087394	-9.04916894222424	5.41721374498153	2.62794324498051e-07	7.49020543018978e-06	6.47630447735029
SERPINA4	-3.17632753462964	5.49302135093378	-5.41602214422288	2.6424060888156e-07	7.52060663984888e-06	6.47104168507131
LINGO4	-2.96665994347136	-2.45637894902785	-5.41571038034109	2.64620287566983e-07	7.52780748168649e-06	6.46966487969913
ACAT2	-1.10554835665265	3.71190742021078	-5.41535276559753	2.65056461207718e-07	7.53477556357672e-06	6.46808565135802
GJB1	-2.02015832655883	5.85829001915796	-5.41530169083641	2.65118813055327e-07	7.53477556357672e-06	6.4678601104458
ACP3	2.63814670212297	-5.61507943120232	5.41377252095928	2.66992264055188e-07	7.58381985224915e-06	6.46110808583628
RPL7L1P3	-2.65978311834739	-3.38394944749984	-5.41368513148629	2.67099718154332e-07	7.58381985224915e-06	6.46072225605095
OXTR	2.05539842610153	-2.46886330492086	5.41240105385411	2.68683496660895e-07	7.62467433402422e-06	6.45505343739369
UGT2B17	-5.06915223523696	-0.85280288025242	-5.41231076233495	2.6879520638398e-07	7.62467433402422e-06	6.45465485986114
TCN1	3.64533949322265	-6.39114628558053	5.41215371739436	2.68989612251402e-07	7.62654851491606e-06	6.4539616201595
AC099786.1	2.33872189251608	-9.28921521627188	5.41202695931007	2.69146626139158e-07	7.62736125492215e-06	6.45340208442659
AC092650.1	-1.75499734259409	-5.19384490070527	-5.41062178031219	2.70893211421115e-07	7.67319870120237e-06	6.4471999053349
NKAIN3	-2.35228330683728	-5.60753627746734	-5.40889307885276	2.73057107979874e-07	7.73080741111005e-06	6.43957118314394
SLC16A3	1.62684115542878	0.240787880497956	5.40856850285584	2.73465272373596e-07	7.73867654349794e-06	6.4381390110553
FXYD1	-3.5597794522025	-3.54637389099014	-5.40828123475471	2.73827017758692e-07	7.74522521863197e-06	6.43687150391762
PNPLA3	-1.73194393251052	1.97017140383528	-5.4062406432804	2.76410133507673e-07	7.81456945954351e-06	6.42786909031886
SCN4B	-1.61385111310226	-1.2907306752813	-5.40592571395805	2.76810905041426e-07	7.8221786276257e-06	6.42647992113278
AC023051.1	-2.45917541650553	-3.02260806825105	-5.40557896222288	2.77252829173941e-07	7.83094290842196e-06	6.42495044189124
VTCN1	3.96367020309977	-3.39353017835963	5.40162371632737	2.82342655239569e-07	7.96334929896625e-06	6.40750880637954
AL162582.1	-4.28797547379796	-3.49486911692203	-5.40024823589554	2.84133984659224e-07	8.01007130281959e-06	6.40144521104689
SPAG17	2.12605745321158	-7.75015457674748	5.39987539291174	2.8462145738762e-07	8.01620822188347e-06	6.39980176101703
DMD	-1.23949056155459	0.466323110149242	-5.39815139312642	2.86886132582567e-07	8.0761639985714e-06	6.39220351367612
KRT17P8	-4.17447767845061	1.07852873983099	-5.39765121242013	2.87546463840639e-07	8.09092031565231e-06	6.3899993414375
CACNB3	1.13145405229407	-1.37821955110372	5.39673700435585	2.8875722410571e-07	8.12114318832467e-06	6.38597099343037
TMCC2	1.47094341818022	-3.04044265747614	5.39619678655362	2.89475016213227e-07	8.13747955936776e-06	6.38359079524087
AC083855.2	1.35394657504722	-0.902443535696988	5.39450055206045	2.91740156221475e-07	8.19340371633912e-06	6.37611818863585
LINC01229	-2.41098075641291	-5.07967268895743	-5.39308524073676	2.93643385901967e-07	8.24295960982342e-06	6.36988432238404
MMP7	4.3005042669663	-0.582712419976994	5.39200236516157	2.95107753413979e-07	8.27234361421346e-06	6.36511541148477
CHAF1B	1.5184539786663	-0.0623294804136432	5.39162072077868	2.95625546132696e-07	8.28295112212527e-06	6.36343482256664
BORCS7	-1.02489648388492	3.84541947244309	-5.38931963922887	2.98766362549768e-07	8.35912835557677e-06	6.35330352808734
TTBK1	-2.31793534012233	-1.8920722296303	-5.38899329425625	2.99214429637082e-07	8.36674075963744e-06	6.35186690919643
KLF12	-1.20271623952073	0.84013796622134	-5.38785139801697	3.0078740573108e-07	8.40380496491814e-06	6.3468405546922
AC108471.2	-1.03615336260959	-2.90805879415882	-5.38646089031134	3.02713747846441e-07	8.45365126563461e-06	6.34072080005804
AL139288.1	3.68056556693611	-3.97582488869978	5.38385228267253	3.063601228354e-07	8.55146219809268e-06	6.3292428243866
NAGS	-2.29260025714474	2.56400457406866	-5.3835921421193	3.06726095572257e-07	8.55765806646597e-06	6.32809839262592
WNK2	3.60507670859648	-2.46529394776479	5.38347016571352	3.06897842170501e-07	8.55843175348022e-06	6.32756179626657
GAS7	1.44388514982795	-1.02296145355548	5.3828337272051	3.07795491117645e-07	8.57943839148607e-06	6.32476211505517
GAD2	1.76467789868547	-9.3762456818071	5.38267039642833	3.08026269849004e-07	8.58184582199567e-06	6.32404366046293
AL031055.1	-1.31510102575008	-0.480530872451969	-5.38242452061525	3.08373999345898e-07	8.58750780652703e-06	6.32296213575737
AL023755.1	-2.59987806333303	-2.07095195451967	-5.38167613599936	3.09434760572538e-07	8.61301148315888e-06	6.31967044083547
AC016995.1	-3.79997159142141	-1.87472787151747	-5.37979905352101	3.12111031575787e-07	8.68343739393927e-06	6.31141558216626
AC025627.1	-2.6937881819057	-1.83080710496778	-5.37925483093407	3.12891178100793e-07	8.70106880720442e-06	6.30902259865682
BDNF-AS	-1.05448701911888	-2.84616292721741	-5.37884405917724	3.1348128203289e-07	8.7134013785634e-06	6.30721651107556
NHS	1.58040386800603	-4.17098188825384	5.37766733398438	3.15177753346615e-07	8.75646019080378e-06	6.30204316108933
TFAP2A	2.80325219398635	-4.05696191250818	5.37554184578968	3.1826478207002e-07	8.83396599910091e-06	6.29270052776612
FAM245B	-3.69345203931854	-3.51642878593515	-5.37490835626817	3.19190547366973e-07	8.85059131633475e-06	6.28991647163993
AC110790.1	-3.49240098886322	-4.82384995075778	-5.37490456682769	3.19196093057099e-07	8.85059131633475e-06	6.28989981846703
CDC42EP1	1.16523771617995	5.66212218464262	5.37482637442293	3.19310545412383e-07	8.85059131633475e-06	6.28955619380204
ABCA10	-1.82091106293257	-2.47982394786033	-5.37257097407401	3.22629128799442e-07	8.93840617117223e-06	6.27964599385763
LIPG	-1.92125471464773	0.977500772996067	-5.37170560407308	3.23911343623962e-07	8.96974809764268e-06	6.27584428357721
OPLAH	-1.11027446301523	3.77471658982654	-5.3713890243557	3.24381659637878e-07	8.97858821020035e-06	6.27445359670735
LINC01863	-4.0137201066493	-6.330997179774	-5.37017940869376	3.26184829879755e-07	9.01912316791175e-06	6.26914042636371
MYOF	1.51292604699454	0.483031820580327	5.37003946175655	3.26394078565406e-07	9.01912316791175e-06	6.26852576711405
SLC43A1	-1.04896996162228	5.30526317831939	-5.36999994110344	3.26453193568213e-07	9.01912316791175e-06	6.26835219080899
SLC2A6	1.67311563566377	1.04104039234605	5.36905831918424	3.27864765948061e-07	9.0513009882134e-06	6.26421679384881
NDUFA6-DT	-1.68421274983311	-0.658066200181357	-5.36901988367163	3.27922510435046e-07	9.0513009882134e-06	6.26404800347872
NDRG2	-1.06457788927302	4.15982021911446	-5.36890884111409	3.28089393565425e-07	9.05170306008008e-06	6.26356036212273
FAM186B	-1.29293012405351	-3.73010441957197	-5.36863154670394	3.28506494486514e-07	9.05866881415342e-06	6.26234265731336
SLC25A24	1.70330175479301	-0.701551447697195	5.36833843271522	3.28947953477163e-07	9.06276774746747e-06	6.26105552700918
CGNL1	-1.41686668160685	2.949918202036	-5.36703696821895	3.30915090954683e-07	9.10922012661301e-06	6.25534104944832
AC005280.1	-1.92403789716739	-2.36529687143758	-5.36702014967409	3.30940586826821e-07	9.10922012661301e-06	6.25526720835978
UGT1A2P	-5.02492699026372	-2.64483509641657	-5.36668180136064	3.31453909272863e-07	9.11838135448198e-06	6.25378173665983
PAQR9	-1.83486557323978	1.28326096483282	-5.36602846668647	3.32447310287208e-07	9.13377083145536e-06	6.25091353232439
MMP10	3.64111749376577	-3.71748807448326	5.36573481015233	3.32894763416445e-07	9.14183784914469e-06	6.24962442454413
RNF152	-1.16572739627112	1.270398809788	-5.36477606064208	3.3435973357959e-07	9.1778271997387e-06	6.24541597732128
TMEM200C	2.33613254556358	-4.49572742974	5.35930640947851	3.42838461406953e-07	9.38887615024469e-06	6.22141617210003
BNIP3P24	2.28719819341828	-8.99933970200751	5.35771758287127	3.45340440783346e-07	9.45303840369963e-06	6.21444767331168
RANBP3L	-2.93801561763005	-3.08423880441077	-5.35694086045851	3.4657004683063e-07	9.48232880893364e-06	6.21104150280244
CDC25B	1.10485388385213	3.55240678983828	5.3560345160575	3.48010254648837e-07	9.5129739664289e-06	6.20706730436552
SRC	1.40791323066245	2.1025684427645	5.35577596372368	3.48422171289043e-07	9.5198548842271e-06	6.20593366709267
AC006299.1	-1.7907408001918	-5.79585054961014	-5.3548349311809	3.4992541216596e-07	9.5565337632291e-06	6.20180795669646
FN3K	-1.0499947016753	4.19134782977379	-5.35437082967791	3.50669113533766e-07	9.57244529626602e-06	6.19977339858188
ATP2C2	2.92542863461013	-6.35242778533759	5.35347899888635	3.52102562970833e-07	9.60275310218803e-06	6.19586405446802
C18orf54	1.35960205264099	-2.20315960492868	5.3518754093733	3.54694425162356e-07	9.66717381452574e-06	6.18883577625978
IDI1	-1.04080064366613	4.77117924306376	-5.35181648798042	3.5479001278006e-07	9.66717381452574e-06	6.18857755918539
AKAIN1	-3.18936125486794	-6.94798078473187	-5.3516412452021	3.55074456038401e-07	9.67049023785244e-06	6.18780958625385
AC079061.1	-3.42644196724175	-4.45639069466981	-5.3510334191937	3.56062766911471e-07	9.69296474999909e-06	6.18514601430548
FAXC	2.61392828393819	-6.8313654810397	5.3489843323107	3.59414348791433e-07	9.77972367473832e-06	6.17616809892201
RNF125	-1.67061115652778	0.183554687373971	-5.34779831647046	3.61368293816355e-07	9.82839066207071e-06	6.17097268292118
LOXL2	1.04579331262353	1.31247692054674	5.3472434774093	3.62285938066587e-07	9.84884100708284e-06	6.16854243295021
DNER	4.06022311032941	-6.22529124595471	5.34707373952004	3.6256712015377e-07	9.85197816615367e-06	6.16779899693084
ACTBL2	2.3358918888228	-8.48412480062621	5.34645802243854	3.63588884452055e-07	9.87522698187032e-06	6.16510234261738
HIF1A-AS3	2.80475042665651	-6.0707442161502	5.34537210745969	3.65397778660467e-07	9.91982356896096e-06	6.16034685574421
CKAP4	1.0148708865997	5.03437417437954	5.34464614466243	3.66611965655981e-07	9.94370117893107e-06	6.15716803752706
BAIAP3	-1.40481063353045	0.276146828902774	-5.34406799037679	3.67581754760105e-07	9.96545663327043e-06	6.15463663833464
RORA	-1.30322478994357	0.486209105379923	-5.34197510129926	3.71113313835347e-07	1.00566123580908e-05	6.14547459094257
IGDCC4	2.77546008883553	-4.08240566382004	5.34148158943672	3.7195088049894e-07	1.00701252735355e-05	6.14331448246385
MNDA	1.45144587495563	-0.0421862373054449	5.33826701770483	3.7745181162524e-07	1.02051086485228e-05	6.12924743278623
ZDHHC8P1	3.29609313287367	-5.96630112935223	5.33754166045393	3.78704009087478e-07	1.02343079345346e-05	6.12607401245698
B4GALNT4	4.04313428699634	-3.84677493856087	5.33441048425472	3.84156076830033e-07	1.03675037137958e-05	6.11237841384035
CREB5	1.41422938878101	-2.28896189535125	5.33254423960506	3.87441957381555e-07	1.04466938299971e-05	6.10421804761943
GSTA12P	-4.07963642519452	-4.08045298122706	-5.33242983438145	3.87644279043936e-07	1.04474088756209e-05	6.10371785830897
AL161908.1	2.76398583587895	-8.59319222034672	5.33217784018859	3.88090285582538e-07	1.045468785191e-05	6.10261614304572
FOLH1B	-4.10126376389688	-2.51058302151139	-5.33206181940315	3.88295799943586e-07	1.04554845959436e-05	6.10210891311457
TFPI	-1.70287034708005	3.7887721867157	-5.33025317500881	3.91513316687458e-07	1.05373468617688e-05	6.09420265127281
AC096996.2	-3.86186181588643	-4.55354631577465	-5.32970165617154	3.92499613562484e-07	1.05543323688587e-05	6.09179210364204
TMC6	1.46880165985028	0.576029063208556	5.32936910300262	3.93095498702529e-07	1.05655749440955e-05	6.09033867743594
KIF2C	1.78924457585647	0.896289247166529	5.32920800286647	3.93384483043007e-07	1.05685622395103e-05	6.08963460929022
CDH6	1.68532938539258	-1.28925575993569	5.32883167869858	3.94060347790712e-07	1.05819359639217e-05	6.08798998527589
CYP2B7P	-3.76746373299799	1.0550736086857	-5.32868276949184	3.94328096040249e-07	1.05843431632267e-05	6.08733923835932
TRPM1	-2.37600564831041	-6.93551288726849	-5.32725200804539	3.96909756374507e-07	1.06488289354708e-05	6.08108728343907
FAM184A	-1.77885795414664	-0.848783485407148	-5.32296823190153	4.04738349693635e-07	1.0834408066326e-05	6.0623751424368
KLC3	3.10366703063615	-4.99702343249684	5.32238072052848	4.0582370116994e-07	1.08585705040189e-05	6.05980957517526
RB1-DT	-2.01425001246527	-4.35192931389858	-5.32205641826879	4.06424023156742e-07	1.08697391647775e-05	6.0583934787335
SLC47A2	-1.75327317167462	-4.17866575039139	-5.3219115656902	4.0669244222454e-07	1.08720250850552e-05	6.05776098445952
AC099329.1	-2.70493334125155	-6.7583838267164	-5.32041974442873	4.09466940842853e-07	1.0941273333394e-05	6.05124764698316
CFAP251	1.35708784341009	-4.45421950680896	5.31801114356556	4.13985480404097e-07	1.10520732901951e-05	6.04073413724741
BAIAP2	-1.16029589891465	1.9785335870434	-5.31716563060255	4.15583167020947e-07	1.10897444394045e-05	6.03704422179296
SOD2-OT1	-1.78422195619403	-2.92712034667737	-5.31546920119788	4.18806907768365e-07	1.11657416365862e-05	6.02964196506885
SUMO1P1	3.07303201615519	-8.25560945195603	5.31496388721616	4.1977186586656e-07	1.11864496290816e-05	6.02743735937949
AL022069.3	-1.22488511128535	-2.10551816595738	-5.31344254087635	4.2269016997093e-07	1.1254125775476e-05	6.02080079046272
MIR3646	-3.65301463839813	-0.390530353142151	-5.31284651322386	4.23838878919954e-07	1.12796565416821e-05	6.01820107755904
RAC2	1.38213182877137	2.17399330383795	5.31186584433285	4.25735525742769e-07	1.13117585810367e-05	6.01392407739755
CDC14B	-1.3495376831533	1.29463806241129	-5.31176529519886	4.25930458356809e-07	1.13117585810367e-05	6.0134855807095
PAPLN	2.37145317500997	-0.472729480801408	5.31155622817576	4.26336051137477e-07	1.13117585810367e-05	6.01257385280764
AC005538.3	-3.29128222392031	-6.22688222184701	-5.31153484325963	4.26377559384156e-07	1.13117585810367e-05	6.01248059587989
IFNL3P1	3.55870635424426	-6.88843778434015	5.310168662283	4.29037508708235e-07	1.13772476706846e-05	6.0065233612664
SORL1	-1.47424828056355	1.75177317311995	-5.30957238775143	4.30203519363832e-07	1.14030796365898e-05	6.00392361914331
UGT1A4	-4.53212714853563	1.3088680715531	-5.30701867815417	4.35232335539525e-07	1.15260926934525e-05	5.99279166846814
EIF4EBP3	-1.19690501223417	-0.529053188929481	-5.30598229129637	4.37289521541632e-07	1.15754139851468e-05	5.98827492324745
MYCL	-1.60867942233014	1.0511669745671	-5.30080217407751	4.47714816556747e-07	1.18408315102438e-05	5.9657077702994
AC100805.1	-3.40007851764371	-2.9664552234881	-5.30010360859071	4.49139136061686e-07	1.18732168321787e-05	5.96266557770638
KLF9	-1.45080728067889	3.68337874076523	-5.29953626976982	4.50299145230469e-07	1.18985892857319e-05	5.96019505916075
CCL15-CCL14	-2.68591624134026	-4.54661930830759	-5.29934167979653	4.50697685986172e-07	1.19038272822668e-05	5.95934774272671
ARHGAP22	1.27273375544723	-2.18214209243802	5.29834467695855	4.52745054432856e-07	1.19472825709508e-05	5.95500674473493
ANLN	1.70420111423768	0.70311272261943	5.29662061603103	4.56306873190872e-07	1.20305894201925e-05	5.9475013637172
LARP6	1.94490142543581	-0.984913346328114	5.29629086842113	4.56991220063218e-07	1.20432892393334e-05	5.94606605068092
AP003119.2	-2.32311402704658	-0.284110950200533	-5.29597269422232	4.5765249648786e-07	1.20553700836809e-05	5.94468116946245
PPP2R3A	1.30149332049349	-1.51222504387485	5.29395190585111	4.61874228972904e-07	1.21611873306038e-05	5.93588678304592
CALML3-AS1	-2.20138076484405	-5.0833620399587	-5.29368706669142	4.62430324599255e-07	1.21704370681842e-05	5.9347343771609
RAB6B	1.20069515592483	-0.731980331550411	5.29331831375776	4.63205700410874e-07	1.21807079582924e-05	5.93312986980458
ZNF486	1.89580730267164	-2.37390015587105	5.29037020336577	4.69450429676391e-07	1.23333468984876e-05	5.92030477033702
SPX	-2.54184879736124	-1.88048193095391	-5.28714689090369	4.76372034079521e-07	1.24930983535939e-05	5.90628782899832
BMS1P10	-2.3734748066683	-1.41294726867892	-5.28701087088039	4.76666295088826e-07	1.249530124316e-05	5.90569645369979
ARHGEF38	2.29015217363264	-4.56624941857049	5.28650269600642	4.77767231629231e-07	1.25186390097135e-05	5.9034871462389
KCNQ1	1.60224472325128	0.110015775257958	5.28558908740535	4.79752758980106e-07	1.25621051555478e-05	5.89951555248347
ATP2C2-AS1	1.97976520689128	-8.68944416993318	5.28374691549313	4.83780808616048e-07	1.26594637224244e-05	5.89150872499295
LINC01558	-2.27471510681428	-0.0456236218373532	-5.28251148456283	4.86500623029922e-07	1.27250319211264e-05	5.88614006696734
CDS1	2.60562147063642	-1.43566597800041	5.28176305649795	4.88155540001781e-07	1.27543670640948e-05	5.88288811756427
ANKS4B	-2.54324450482537	1.71473180726057	-5.28145799127025	4.88831670572372e-07	1.27635323757049e-05	5.88156268396347
AC009133.1	1.06458834983654	-3.09111033282325	5.27884656751896	4.94656972824111e-07	1.29089402897687e-05	5.87021874628142
CENPF	1.67413868281154	0.769184779992236	5.27821015162112	4.96086849179468e-07	1.29359162730093e-05	5.86745473555065
TPX2	1.56327289933683	2.8200649269412	5.27774263516732	4.97139814687082e-07	1.29576876172847e-05	5.86542440963984
LINC00570	-3.38718790315021	-4.3785546806687	-5.27733928760996	4.98050006006499e-07	1.29757201696397e-05	5.86367285077261
AC016925.3	-3.61886423639649	-1.78637896593044	-5.27580450397803	5.01528262608949e-07	1.30548927122479e-05	5.85700877326866
AC007240.3	-1.48947843215275	-0.270789332707986	-5.27497366665991	5.03421043655433e-07	1.30984248517125e-05	5.85340178388849
ALDH1L1-AS1	-3.60518229986393	-4.46814322391188	-5.27466460426341	5.04126912947819e-07	1.31110503526258e-05	5.85206011860644
AP000355.1	-3.77239256025405	0.147492343300373	-5.27412112683368	5.05370504660622e-07	1.31318989857747e-05	5.84970096376726
AL139254.2	-2.86242680317185	-6.12378813494609	-5.27315402476762	5.07590838693989e-07	1.31780693626333e-05	5.84550331265103
AC008035.1	-1.47146425771332	-0.548891725135992	-5.27202531652459	5.10194225066571e-07	1.32398743288345e-05	5.8406048595342
LMX1B	3.28665327810851	-6.92413034151946	5.27124522741448	5.12001116537582e-07	1.32809647981139e-05	5.83721977317707
EMILIN2	1.38748397093588	-0.200111343499767	5.27058880237331	5.13526401068241e-07	1.33147179041371e-05	5.834371564921
ARNTL2	1.7997244254724	0.00881349614812896	5.26998359714239	5.14936593746249e-07	1.33391927784788e-05	5.83174580467009
FRAT1	-1.06388924987247	2.17532482312665	-5.26989483054041	5.15143746556429e-07	1.33391927784788e-05	5.83136069610806
SDHA	-1.03838731907756	0.377573615078619	-5.26821637104998	5.19076057400352e-07	1.34351623968339e-05	5.82407960423258
LINC01354	-2.97580061002084	-4.87574274461306	-5.26645724427289	5.23228755267577e-07	1.35335065164702e-05	5.81645021960976
CHRNA6	2.5417680545769	-7.39808857976298	5.26631313154919	5.23570387689065e-07	1.35338048843837e-05	5.81582527283574
CYP2E1	-4.58731099733981	4.26890247474476	-5.26587882088599	5.24601276405844e-07	1.35545565447696e-05	5.81394194688617
LINC00390	-2.3351340591267	-4.49539676784046	-5.26368569546661	5.2983721785885e-07	1.36838923710117e-05	5.80443333544429
HSD17B13	-4.52713012852343	1.91996374795334	-5.26315229251214	5.31118362478148e-07	1.3711021254122e-05	5.80212108452181
AP006222.1	-1.89364060435972	-6.34456586965721	-5.26138765328214	5.35378284254857e-07	1.38106656542848e-05	5.79447264215265
SLC7A7	1.23878136240115	0.574557161068319	5.26136093355503	5.35443042177329e-07	1.38106656542848e-05	5.79435684433588
ARMC3	2.19768299525094	-8.27770797276968	5.26113173894161	5.35998831863659e-07	1.38186676845927e-05	5.79336357781227
PPP1R3G	-2.64614558594111	0.894548817987863	-5.26103530438969	5.36232850627486e-07	1.38186676845927e-05	5.79294566546644
HSBP1P2	-4.47353428917742	-5.19959473400127	-5.26094549633088	5.36450878360936e-07	1.38186676845927e-05	5.79255647447679
ACSS1	1.43661491153677	0.6254808498402	5.26082083652702	5.36753659156866e-07	1.38204764743133e-05	5.79201625769344
AC104850.2	-1.8272338519679	-2.106669930257	-5.26062207972518	5.37236755459178e-07	1.38269244983424e-05	5.79115495692512
NPY4R2	1.62469042232759	-9.38574965531828	5.26022514058317	5.38202820380917e-07	1.38457917778254e-05	5.78943490897626
ZNF738	1.50240091318136	-1.95277704328855	5.25844730113847	5.42550515133779e-07	1.39455663766674e-05	5.7817320849263
HMGA2	3.38370305547992	-6.73188300895223	5.25778959356805	5.44167593043849e-07	1.39810841123289e-05	5.77888287812007
ASF1B	1.4844484802023	1.96421881974745	5.25757342341478	5.44700106430151e-07	1.39887179018257e-05	5.77794647454251
LIMS2	-1.24436328868124	1.64040405111912	-5.25735230097551	5.4524534472545e-07	1.39966717498917e-05	5.77698864497352
RNF227	1.1848623876094	-1.35739293211506	5.25668715200899	5.46888661220226e-07	1.40327946763102e-05	5.77410759891121
ASAP1	1.00815159001879	1.6926919275448	5.25404041323168	5.53475642071029e-07	1.41956827714092e-05	5.76264581783518
AC062029.1	-1.0190238963467	-0.468406174183065	-5.25130703536895	5.60359384796617e-07	1.43660384643264e-05	5.75081284193409
OR12D1	2.19969419591322	-9.10729631008781	5.2475258939394	5.7001951783332e-07	1.45990158824932e-05	5.73445072919377
LINC01151	-2.84389823165253	-3.66117242956664	-5.24574733955018	5.74619338029971e-07	1.47062460814415e-05	5.7267570924989
FOLH1	-1.61953735094198	0.674894358887842	-5.24391693959212	5.79391007803194e-07	1.48219842534311e-05	5.71884098265983
MAD2L1	1.22648071146502	0.475435459748667	5.24354878799823	5.80355395536231e-07	1.48402668203664e-05	5.71724902197851
SLC35D1	-1.05758885429861	3.40451279177043	-5.24328762538288	5.81040469586277e-07	1.48493251227425e-05	5.71611974770187
MCM6	1.08207689984983	2.87029911354544	5.24322327716053	5.81209386903242e-07	1.48493251227425e-05	5.71584150994099
AC097063.1	-3.01714944399433	-6.18219691817225	-5.24297264340931	5.81867769374157e-07	1.48597575980223e-05	5.71475780651305
XDH	-2.58866370493256	2.24712813658941	-5.24178323845411	5.85002103151111e-07	1.49141655872849e-05	5.709615461549
LMF1	-1.14814784940802	0.887888099862067	-5.24133760521582	5.86180672698899e-07	1.49330491625374e-05	5.70768898263343
AC083900.1	-2.08133071868745	-0.476113107458465	-5.24131316697623	5.86245371568474e-07	1.49330491625374e-05	5.70758333890356
THCAT158	-1.43213345824856	-1.8962121551385	-5.24042509495852	5.88601219149844e-07	1.49866343832124e-05	5.70374452557362
AC012409.1	-2.41416480269776	-1.35485304324098	-5.24004306546464	5.8961748949755e-07	1.5006080748767e-05	5.70209328291825
C4BPA	-2.53551064096695	7.53390896801744	-5.23722259600094	5.97173559234122e-07	1.51788849891387e-05	5.68990485717086
AL512274.1	2.82102375091229	-5.63128107608079	5.23710033347098	5.97503226670864e-07	1.51807713772422e-05	5.68937660792562
ZBTB12	1.15294525822923	0.356392907422002	5.23596211093891	6.00580840372118e-07	1.52524434191427e-05	5.68445917890065
GTF2IRD1P1	-2.32578339695837	-5.07917080622429	-5.2349205150503	6.03410718351703e-07	1.5317765382096e-05	5.67995982295306
GPR160	1.35719821561629	-0.517596046538947	5.23459452445251	6.04299057927037e-07	1.53310745038456e-05	5.67855177118114
ALOX5AP	1.68267077823367	0.381076911589618	5.23453882604029	6.04450966101441e-07	1.53310745038456e-05	5.67831119873534
C11orf49	1.05331463577422	0.278760319696703	5.23296532493629	6.08757834949517e-07	1.54337251951984e-05	5.67151563679306
AC007391.3	-4.35086947725286	-5.46522894134338	-5.23255298810488	6.09891387444488e-07	1.54558701414344e-05	5.66973507972248
AC006230.1	1.81155679544578	-5.92480129755794	5.23237396728854	6.10384172424706e-07	1.54617647973926e-05	5.66896205914899
TOP2A	1.76814117941601	2.4788824339147	5.22974530561075	6.17664831259607e-07	1.56262102712919e-05	5.65761338739019
NRM	1.21031070142519	2.55451412782951	5.22793016302651	6.22741581564125e-07	1.57412437122974e-05	5.64977911146017
AC112721.1	2.70294209274454	-8.40989409283194	5.22771381131508	6.23349397876461e-07	1.57432149033593e-05	5.6488454433034
AL161640.2	-3.26039727948935	-5.61827750214642	-5.227346754919	6.24381924767778e-07	1.57625933063614e-05	5.6472614660193
AC004156.1	-1.77402445575683	-3.72367050046902	-5.22633641628236	6.27232612778561e-07	1.58211173512698e-05	5.64290188059531
TNC	1.74168644824437	0.322617444017054	5.22443609931521	6.32628783122423e-07	1.5950458504292e-05	5.634703574864
AFAP1L2	1.19161976438625	-1.0704800558793	5.22262086178735	6.37825581508227e-07	1.60610427255464e-05	5.62687416314078
THRSP	-4.89119655528562	1.29746778520444	-5.22176310599653	6.40295675441327e-07	1.61095897986671e-05	5.62317515211458
PLK1	1.67221519295717	0.63465232757127	5.22014516372047	6.44980283507836e-07	1.62137239035618e-05	5.61619898792023
PCAT7	-1.59977790283772	-1.39709392878689	-5.21958561344044	6.46608168855786e-07	1.62477732137813e-05	5.61378668026206
ICA1L	1.22424023940217	-3.77479200936481	5.21828008734416	6.50421881680689e-07	1.63316069837644e-05	5.60815902294088
AC139795.3	-1.57234807068636	-1.23790318146214	-5.21825543239595	6.50494114301081e-07	1.63316069837644e-05	5.60805275324219
ADSS1	-1.57709365790663	0.822682493995782	-5.21724129909185	6.5347204351503e-07	1.63994438893445e-05	5.60368184482802
AMACR	-1.70990402545696	-0.0315053732659542	-5.2162177402138	6.56491114844646e-07	1.64682555854254e-05	5.59927088408982
AL033384.2	3.45188147932024	-5.26088042020113	5.21491819674864	6.60343807548887e-07	1.65521554378475e-05	5.59367141356649
B3GALNT1	1.1894863757942	-1.5541654403062	5.21490173229696	6.60392759909408e-07	1.65521554378475e-05	5.59360047751013
USP2-AS1	-2.30051334025691	-3.51275697193419	-5.21445497200431	6.61722424656348e-07	1.65784901054185e-05	5.59167569561125
ERLNC1	-2.98887313523376	-4.64877603931722	-5.21320722475613	6.65449844608546e-07	1.66578297875114e-05	5.58630059358086
SLC16A2	-1.64786348247986	3.37456100219652	-5.21265153480068	6.67116443266794e-07	1.66925174206382e-05	5.58390704225773
CARD9	1.07747757754092	-1.91438000913009	5.21096764129563	6.72191561530761e-07	1.6812427578741e-05	5.57665495811548
AC231533.2	-1.32601444637571	-2.3307854538482	-5.21070533270578	6.72985516314277e-07	1.6825204155662e-05	5.57552540451877
AC116348.1	-2.65020611526424	-3.95528261970325	-5.20941545840912	6.76903012525859e-07	1.69160283117638e-05	5.56997149590091
KIRREL1	1.42509874305163	0.26854932750942	5.20776575336121	6.81945738948826e-07	1.7020575148472e-05	5.56286956898188
NUAK2	1.44723668138577	1.47720562848678	5.20695021095614	6.84452140710218e-07	1.7068794530418e-05	5.55935923766351
AC091812.1	1.10319931084395	-9.6553909768418	5.20609755846677	6.8708218663459e-07	1.71271950944353e-05	5.55568956466042
ANXA6	-1.05926912821253	4.98118763696579	-5.20508938036247	6.90204660444861e-07	1.71906086991856e-05	5.55135105122081
MYBPC1	-2.34946472329674	-5.88744844276606	-5.20299956848198	6.96721191404478e-07	1.73456431678232e-05	5.54235970114751
C1orf105	-2.43609523850498	-2.64471892455178	-5.20262240933473	6.97903629694886e-07	1.73678052771683e-05	5.5407372416391
FGD3	1.26227082207426	-0.417339139957119	5.20073917320103	7.03837102893183e-07	1.75081320693316e-05	5.532637126094
BMERB1	-1.41081925830248	1.55017761082392	-5.20010384563238	7.05849877625091e-07	1.7550853840011e-05	5.52990491561118
RGS1	1.97647874277889	1.32591449205424	5.19931570065526	7.08354583509788e-07	1.76057665555149e-05	5.52651582644219
SLC26A8	-1.96865602814718	-5.60327129894066	-5.19796945343393	7.12652960032136e-07	1.76904041168879e-05	5.52072764210687
AP000997.3	-2.09537242785489	-8.01328292233774	-5.1964976538196	7.17381274950658e-07	1.78003411384103e-05	5.51440078792792
CXCR4	1.32562371846349	3.30642476712665	5.19561081308569	7.20245082896068e-07	1.78639417951856e-05	5.51058908425937
DEPDC1B	2.05029002773838	-0.214622645233916	5.19346373084453	7.27224679715971e-07	1.80144981415094e-05	5.50136256914248
SIX3	2.85175148750397	-8.14991990582868	5.19173168527006	7.32903062092049e-07	1.81400375972279e-05	5.49392141577275
PLEKHH2	1.97961897297366	-3.07612270342694	5.191370782147	7.34091680332324e-07	1.81618927090379e-05	5.49237112472549
POLQ	1.41128604210423	-1.92505282479248	5.19115832725621	7.34792268583297e-07	1.81716604848521e-05	5.49145853968523
NXNL2	2.675669156321	-6.8436062134205	5.1910590427863	7.35119890849157e-07	1.81722003966277e-05	5.49103207876409
SPRED3	1.44852345942542	-3.7074055209756	5.1898709800129	7.39051353601255e-07	1.82541998297846e-05	5.48592936269126
NEBL-AS1	3.22535805958788	-7.86882861142211	5.18720843482339	7.47936587436802e-07	1.84429989965173e-05	5.4744965901704
AC023049.1	3.99353547775633	-7.43590588632685	5.18691939932147	7.48907369820222e-07	1.84592775886795e-05	5.47325572851275
GALK1	-1.14561928691071	5.24034441917877	-5.18541304744845	7.53986642121162e-07	1.85740236277624e-05	5.46678953852954
BX470102.1	3.61313329762399	-6.15981672454899	5.18535359089152	7.54187810486657e-07	1.85740236277624e-05	5.46653434007521
AL512408.1	-1.2508784683366	-1.75425899573863	-5.18468743415371	7.56445295669991e-07	1.86219033081113e-05	5.46367520659124
B3GAT1-DT	-2.7930087118572	-2.10498534202645	-5.18345173023981	7.60650309716925e-07	1.87099196835876e-05	5.45837223536968
OLFML3	1.70273870407524	1.19194026782972	5.18180033296031	7.6630545010499e-07	1.88256444743238e-05	5.45128665086811
ACADL	-3.38509888299391	-0.512324719314244	-5.17894997279497	7.76162846767706e-07	1.90520567925917e-05	5.43906027081966
CA14	-1.92019162661483	-0.150944572416127	-5.17854860838609	7.775607638351e-07	1.90784903024065e-05	5.43733901284265
ORC1	1.35310033180948	0.0820894230726412	5.17845167739689	7.77898733314204e-07	1.90789054992419e-05	5.4369233360338
MICAL1	1.13104555767283	0.852807430591351	5.17635798673814	7.85233818271907e-07	1.92270663858445e-05	5.42794606595123
SLC9A5	1.5010405606673	-4.27286025824057	5.17617735230764	7.85869803557794e-07	1.92347136804073e-05	5.42717166019999
CCNJL	1.82615611337514	-3.68376476140484	5.17554078211565	7.88115067158401e-07	1.92817266760075e-05	5.42444273630783
ALAD	-1.14766684568029	5.00901091556358	-5.17430996627524	7.9247403691682e-07	1.93724206465882e-05	5.41916696650952
BUB1B	1.67893082370654	-0.337321373301253	5.17413948644235	7.93079643931388e-07	1.93792532894369e-05	5.41843628777729
MAOB	-1.40906485969084	5.97409508641007	-5.17066218615112	8.05531081375145e-07	1.9653137330819e-05	5.40353604715176
VKORC1	-1.07384441645462	2.7552849790339	-5.17062167587031	8.05677255329903e-07	1.9653137330819e-05	5.4033624999701
GAD1	2.99469495245039	-5.63356728481639	5.16995330711338	8.08092673186951e-07	1.96975075018379e-05	5.40049932071167
CCL2	1.79975642381792	2.15531687900761	5.1677619932026	8.16061414155461e-07	1.98754433028757e-05	5.39111383749999
MGC32805	-2.84245096075654	-1.39201841817031	-5.16551180928277	8.24323836610156e-07	2.00602344955904e-05	5.38147898268917
AC093523.1	-2.39606305159054	-6.29755377717641	-5.16482086398214	8.26877212923322e-07	2.01141351340132e-05	5.37852105143384
DRP2	2.12109947450083	-7.04144097935089	5.16390902563201	8.30258684040724e-07	2.01798702725923e-05	5.37461788429393
BLM	1.37201408482405	-1.79486129982172	5.16298463445652	8.33700446320791e-07	2.02552397479582e-05	5.37066145521152
VWA8-AS1	-2.18361516565826	-5.77334602618167	-5.16185830584014	8.37912852688666e-07	2.0340950611409e-05	5.36584136736594
AL591848.3	-1.39675008582185	-1.46879921683831	-5.16144599293596	8.39460054786084e-07	2.03646029951278e-05	5.36407706339148
FANCD2	1.12601812760664	-0.543564500469619	5.16006412544077	8.4466581260355e-07	2.0479785901914e-05	5.35816468364187
AL080248.1	-3.78275093597502	-1.17872356796442	-5.15928245883191	8.47624401357774e-07	2.05343954003468e-05	5.35482075897607
SLC22A18	-1.52815605202668	3.58847230752668	-5.15925402077472	8.47732228662974e-07	2.05343954003468e-05	5.35469910900693
AP001528.2	-1.31578571413116	-1.33426259165263	-5.15919534751165	8.47954739637723e-07	2.05343954003468e-05	5.35444812279434
MECOM	1.25631353101561	-0.660028925544951	5.15881160862853	8.49411423637636e-07	2.05612923309628e-05	5.35280665278348
SCNN1D	-1.29655663926915	0.137956005637467	-5.15847262639012	8.50700236262703e-07	2.05841054317523e-05	5.35135670052332
LYNX1	-1.92256351459958	2.62429776626435	-5.15742653617238	8.54689490826162e-07	2.06722150473449e-05	5.34688258879491
AC019197.1	-2.14182235017699	-3.92088648937335	-5.1551915365113	8.6327375019074e-07	2.08628585411082e-05	5.33732556779592
NRBP2	-1.26045400765729	3.61920119851628	-5.15492237514273	8.64313198936093e-07	2.08794879972257e-05	5.33617480159739
PAPSS2	-1.27940497765497	3.80065432588771	-5.15449673362186	8.65959430580848e-07	2.09107562296335e-05	5.33435510606026
SIM2	3.21957489926737	-7.34486827340857	5.15410008984534	8.674962562177e-07	2.09393582527414e-05	5.33265947189399
AC114341.1	-1.39129404145275	-0.74447539060561	-5.15362330274991	8.69347116993121e-07	2.09755140566586e-05	5.33062134448772
AC004784.1	1.52546687658964	-9.46356969296185	5.15215972637841	8.75052680164829e-07	2.11046086136994e-05	5.32436576728327
IZUMO4	-1.36973640011081	-0.821581271388722	-5.15188120868411	8.76142565843957e-07	2.1122322215176e-05	5.3231754697271
PPFIA4	2.12298194789957	-4.95177537330795	5.15176843057597	8.7658426092177e-07	2.11244010031622e-05	5.32269350362796
AC020937.1	-3.24494727940267	-5.79193659996286	-5.15124255288214	8.78646722425661e-07	2.11655203784312e-05	5.32044621747283
GLUD1	-1.09574574660348	6.49352099468154	-5.15096556336509	8.7973495745579e-07	2.11831480213635e-05	5.31926259213581
PLPP2	3.17614622163111	-0.500509460557425	5.15001166014545	8.83492695480148e-07	2.12650143435799e-05	5.31518672126678
AC023095.1	1.06723355376977	-9.70495361128943	5.14941022716702	8.85869963087631e-07	2.13136009297201e-05	5.31261715789023
CD1A	2.98097094022095	-4.75277782400189	5.1485822256349	8.89152970645981e-07	2.13820904161525e-05	5.30907993211476
NHLRC1	-1.14057079649084	1.38937734442801	-5.14851092197012	8.89436241249415e-07	2.13820904161525e-05	5.30877534043498
MYORG	-1.2330333538206	3.66950423417225	-5.14789435631246	8.91889360020985e-07	2.14301160499755e-05	5.30614164202935
MYBL2	2.14483341507548	2.245845186726	5.14782763922283	8.92155200626641e-07	2.14301160499755e-05	5.30585666854264
MARK1	1.64941561770211	-4.11617091657997	5.14647962112789	8.97543058653343e-07	2.15334240398031e-05	5.30009931340937
UGT1A1	-3.15115503403837	2.09045864133495	-5.14583199866233	9.00142773159044e-07	2.15837036433455e-05	5.29733369237044
AL133351.4	-1.24961133809358	-0.365934281428989	-5.14574017789825	9.00511956806156e-07	2.15837036433455e-05	5.29694159790244
Z73420.1	-1.83475367377841	0.490637909013302	-5.14568636935946	9.00728373222556e-07	2.15837036433455e-05	5.29671182601882
PINK1	-1.20631003532629	1.7248130627689	-5.14465051211576	9.04904442508039e-07	2.16750327710299e-05	5.29228884871387
EMCN	-1.28618745410431	0.629013045682237	-5.14281538704298	9.12349079190816e-07	2.18365395620859e-05	5.28445456892718
AL135902.1	1.99022100435573	-9.24287503089566	5.14280729355807	9.12382044065144e-07	2.18365395620859e-05	5.28442002142176
SERPINF1	-1.50768380360414	7.5129475317696	-5.14232999022801	9.14328158421528e-07	2.18743073552802e-05	5.28238268932679
POSTN	2.53385681258365	0.694393239365302	5.13960482794072	9.25517117437384e-07	2.21152817603343e-05	5.27075298023966
MCOLN3	3.45488306845899	-4.47891771828723	5.13730226546575	9.35074734705013e-07	2.23077825208008e-05	5.26092995801391
NLGN1	2.51533562212623	-7.47842555413884	5.13655736629864	9.38187220661816e-07	2.23669409025539e-05	5.2577527577417
HIPK1-AS1	-1.52520098801668	-4.16464314584732	-5.13557619371637	9.42302341611983e-07	2.24441688396695e-05	5.25356825908284
LINC02015	-1.70057486750419	-0.509242823093473	-5.13532781798733	9.43346833399412e-07	2.24600449793377e-05	5.25250907311466
SLC22A24	-2.60632715066713	-6.90220567133184	-5.1347053128382	9.45969600732321e-07	2.25134703495073e-05	5.24985458221295
MPP2	1.91745898155777	-3.86746754418935	5.13379995204524	9.49796778155572e-07	2.25955056587074e-05	5.24599432263311
ZC3HAV1L	2.00935124469166	-1.9549759639418	5.13348389438691	9.51136374723931e-07	2.26002324433103e-05	5.24464683003661
ADRA2B	-1.43082572324918	-1.34013405486489	-5.13128897616023	9.60490293590441e-07	2.28042575618055e-05	5.23529046977685
FAM83B	3.18795337843237	-7.55286815666368	5.13107419431272	9.61410407172594e-07	2.2816987327095e-05	5.23437505579053
AP001042.1	-2.55610116294706	-3.57726915077165	-5.13013013001132	9.65464907577514e-07	2.29040650948539e-05	5.23035169913393
GOLGA8M	-2.56903588858521	-3.77451704455362	-5.12927859209452	9.69136301536059e-07	2.29819884243349e-05	5.22672309339211
AC006205.2	-3.97194878933658	-0.496035621154443	-5.12870047400421	9.71636588635917e-07	2.30258781159481e-05	5.22425982574151
CERCAM	1.74381285823974	-0.0842249280062626	5.12867150690236	9.71762032658519e-07	2.30258781159481e-05	5.22413640652534
PDE4A	1.37534200350097	-0.1327057920265	5.12781105025239	9.7549549458994e-07	2.31051298353911e-05	5.22047050011209
LGSN	-3.0257238075927	-3.20667919831163	-5.12716736174658	9.78297537012928e-07	2.31622660287121e-05	5.21772838780442
Z97056.1	-3.95785312129895	-1.04903575508804	-5.12598509732989	9.83464472659805e-07	2.32660601977525e-05	5.21269254674036
OSBPL10-AS1	1.03331340467497	-9.53248687757104	5.1255747214429	9.8526416879513e-07	2.32993608272934e-05	5.21094473848612
ATP2B2	-2.34174628599334	2.25692747375136	-5.12460017468937	9.89550877097135e-07	2.33821232498018e-05	5.20679448042664
AC090844.2	-2.38066031965882	-2.62829891158677	-5.12179639759146	1.00198522432351e-06	2.36477267378368e-05	5.19485712810174
AL355388.1	2.19519546730566	-4.19905321843186	5.12080882117864	1.00640108427502e-06	2.37330941409569e-05	5.19065347465698
CFHR1	-3.19535138739013	5.93665171631499	-5.120594747954	1.00736078780318e-06	2.37463028705989e-05	5.18974233658054
RAB26	-1.64393496338036	1.77572590016632	-5.1198531704757	1.01069221565059e-06	2.38153871131909e-05	5.18658623442157
OGDHL	-2.32589090401896	2.94024815616262	-5.11860222535915	1.01633621087569e-06	2.39388870407092e-05	5.18126299757049
RNU6-548P	3.40637888421252	-7.94879945291206	5.11753036335078	1.02119660674363e-06	2.40438394409483e-05	5.1767025238811
RAVER2	1.62758838363869	-0.449451344956809	5.11727337770806	1.02236527393995e-06	2.40618222314572e-05	5.17560921744105
SEMA3C	2.6407033209463	-2.90059438297138	5.11698606768114	1.02367338488297e-06	2.40830713552812e-05	5.17438694435778
TRIM45	1.20762212018412	-0.329278292554837	5.11635059957582	1.02657243216861e-06	2.41417174224314e-05	5.17168370311412
PRDM7	-2.63713179939832	-5.95644813526267	-5.11598346383174	1.02825096854385e-06	2.41716259128383e-05	5.17012203404596
ATP8A2	2.29829114121426	-5.65259705866156	5.11543237483091	1.03077554852759e-06	2.42022514904579e-05	5.16777803308333
NCMAP	-2.40080044049355	-0.814299909610967	-5.11387444514087	1.03794520734437e-06	2.43609675501002e-05	5.16115245951773
SMIM2-AS1	-2.12029418085838	-2.36148662158478	-5.11355374288761	1.03942710299611e-06	2.43861170350374e-05	5.15978874392984
CD14	-1.45589532787753	6.90631438485332	-5.11339294825423	1.04017087472068e-06	2.43939362951958e-05	5.15910502194842
AC008014.1	-1.17734214860074	-1.48594047893321	-5.11212611909097	1.04604885777465e-06	2.45027770874947e-05	5.15371878916658
SPINT2	2.50711240804982	-1.08223697432219	5.1103270141782	1.05445212467054e-06	2.46898843234029e-05	5.146071004897
AC008273.1	2.50721099672897	-8.78531343235803	5.11015534972404	1.05525735937236e-06	2.46990071269875e-05	5.14534137440692
ARHGEF26	-1.57010289407601	1.5135147408638	-5.10989890906014	1.05646137236275e-06	2.47174527462208e-05	5.144251447926
AC040169.1	-1.40473594019812	0.974378266440479	-5.10959299153418	1.05789943204359e-06	2.47413575553147e-05	5.14295128274716
BICC1	2.93372480677008	0.218484378471818	5.10915514934715	1.05996095807735e-06	2.47798189833448e-05	5.14109052246125
AC141273.1	-3.59205670262714	-4.33687615344441	-5.10892736818589	1.06103498257185e-06	2.47937937711663e-05	5.14012253101678
AC009879.4	-2.94941938990203	-4.08528755041571	-5.10795002866976	1.06565532346939e-06	2.48738016134389e-05	5.13596950574814
C2orf27A	1.6634948962588	-3.73050263815669	5.10525939231878	1.07847656636196e-06	2.51533072642041e-05	5.1245389128296
ACOT1	-1.67340154226095	2.0426043272393	-5.10304406784232	1.08914541234469e-06	2.53756964738404e-05	5.11513063627423
AC022613.2	-1.24810725450053	-1.53811415398077	-5.10301361699653	1.08929277440838e-06	2.53756964738404e-05	5.11500133360378
RCOR2	2.53628893522764	-3.13869318495546	5.10093206415384	1.09941223102526e-06	2.55813510779711e-05	5.10616372427214
COL6A3	1.58308800705941	1.69172983589589	5.10059229680654	1.10107266626582e-06	2.56099590364693e-05	5.10472141199813
APBA1	-1.86733002096404	-0.555651120436908	-5.09436912360906	1.13192023885492e-06	2.62862930966907e-05	5.07831554373362
ANGPTL8	-2.92550848686475	4.80788016745163	-5.09321892135275	1.13771298162875e-06	2.64104958434576e-05	5.07343745030755
SLCO5A1	2.21526166315859	-5.47901179175899	5.091679207659	1.14551256697035e-06	2.65707944251939e-05	5.06690857746652
AC020978.4	-2.92407357469936	-0.244889896286062	-5.0914273522475	1.14679330705675e-06	2.65901232377922e-05	5.06584075812917
LTB	1.97599794484543	1.9219398414131	5.08880661687773	1.16020324191266e-06	2.68905608647207e-05	5.05473145902671
AC106028.3	-1.10470513491314	-2.33803994286693	-5.08806387725578	1.16403139131938e-06	2.69582593499363e-05	5.05158369008029
GALP	-3.63210461113031	-4.59444993033914	-5.08787743861139	1.16499424073041e-06	2.69700478160834e-05	5.05079360234865
KIF26B	2.25783216461219	-2.84701678471189	5.08578396466679	1.17585916388405e-06	2.72109745062841e-05	5.04192324771933
VWDE	2.74677539186652	-7.4641312478755	5.08528543722583	1.1784609641707e-06	2.72605682046603e-05	5.03981127902541
LINC01719	-1.52256091726939	-2.14821512168074	-5.08495186397223	1.18020499898605e-06	2.72902889006786e-05	5.03839820296505
AL355334.2	-1.69147311220091	-2.26102310329253	-5.08393299341064	1.18554755923974e-06	2.74031640618203e-05	5.03408247392594
RACGAP1	1.12152905422772	1.76269170574083	5.08288120909503	1.19108737714767e-06	2.7509813277013e-05	5.02962794412004
SFTPA2	2.5553085172763	-7.92315007283544	5.08089472511113	1.20161907667242e-06	2.7742275396042e-05	5.0212164682798
FTOP1	-1.51800969209872	0.616511231536385	-5.07905921900773	1.21143080248666e-06	2.79579410871358e-05	5.01344626920649
MMP1	3.15531287685148	-2.05338924413586	5.07853681581683	1.21423753031964e-06	2.80118376220129e-05	5.0112351419995
FA2H	3.4170940244669	-4.37011610128001	5.07799157031019	1.21717372803172e-06	2.80686779727362e-05	5.00892749689482
ICAM1	1.50595559892728	3.30469124581983	5.07757283010544	1.2194333693279e-06	2.81098785256202e-05	5.00715537494643
NEDD4	-1.27884298696248	1.90177622126246	-5.07629493423767	1.22635450907035e-06	2.82475075234587e-05	5.00174789209561
[truncated: 4,632 more rows]
