# Supplementary material for: Hepatitis B-related hepatocellular carcinoma: classification and prognostic model based on programmed cell death genes
Source: Front Immunol. 2024 May 10;15:1411161. doi: 10.3389/fimmu.2024.1411161 (PMC11116790; doi:10.3389/fimmu.2024.1411161)
Supplement: Supplementary file 2 [file DataSheet_2.zip › original data 4-6/4-cluster diff/sig Diff-cluster3.xls]

id	logFC	AveExpr	t	P.Value	adj.P.Val	B
ABHD14A	1.43328904530378	1.32386976012515	10.9515140730004	1.84798231975328e-20	1.09820045315978e-15	35.723305384808
NEDD8	1.05419106703332	2.6009417380515	10.5172581491668	2.38550905367161e-19	4.72545488441808e-15	33.255723926652
DYNC1LI2	-1.6815062711948	1.4118535507576	-10.2951881581202	8.7935485690012e-19	1.30643552702509e-14	31.9966593898268
MRPL52	1.01950980824829	3.44170842837257	10.2146401673494	1.41042128011289e-18	1.67634210826537e-14	31.5406210854013
USP34	-1.62414239628878	0.20973477998085	-10.1666434330339	1.8686282151322e-18	1.85078281567768e-14	31.2690625381509
SLC39A3	1.0844579787522	1.70986088668734	10.0279647220205	4.20836736926304e-18	3.52806991585684e-14	30.4852838617465
NFAT5	-1.81640130891242	-0.783687467321671	-10.0072823044319	4.74945047316114e-18	3.52806991585684e-14	30.3685066218642
BLOC1S1	1.53128798966877	2.07196454743453	9.95121695910962	6.59117963685413e-18	4.02015746291647e-14	30.05210975379
MBLAC1	1.36167021447233	0.365716653246338	9.94676505606779	6.76486691725388e-18	4.02015746291647e-14	30.0269963056799
NR2C2	-1.27435999461186	0.38889265427496	-9.74858287689128	2.14953824108161e-17	1.06450507543964e-13	28.9106788446839
HEIH	1.22758584486849	1.0280962379102	9.71889986888735	2.55510051605663e-17	1.1680150643669e-13	28.7437745442352
BCL7C	1.04249309674809	1.55537091071143	9.66200140923515	3.55784203481898e-17	1.5030687410921e-13	28.4240704863091
FBXO11	-1.26509127316273	0.682301572414911	-9.65095391928308	3.79390363241987e-17	1.5030687410921e-13	28.3620321155213
LIN7B	1.34171517846875	0.482545961475933	9.58561562981049	5.5459953330697e-17	2.05988665411458e-13	27.9953639464243
CEP295	-1.8416271245563	-1.47417845771192	-9.54472151760238	7.03204598169264e-17	2.45819645031793e-13	27.7660927516565
FAM174C	1.0614957081885	4.50339785803017	9.52688232280966	7.7988886545728e-17	2.57480308930721e-13	27.6661326379448
NAA10	1.26400891561049	1.94763836201077	9.51607702375184	8.30332938532566e-17	2.59706292306183e-13	27.6056026316925
AC109460.2	-1.5956993046867	-2.34117856290246	-9.44397107183796	1.26108773984622e-16	3.53981485340256e-13	27.2019973508516
AC009090.6	-2.53648762104928	-3.28174974138474	-9.43901606344788	1.29779939829239e-16	3.53981485340256e-13	27.1742833048371
NT5C2	-1.57856729290219	0.0663628045182961	-9.41132254112381	1.52347658873188e-16	3.77231846827373e-13	27.0194406649267
TMEM160	1.3752526639745	3.03958734873935	9.37779984975815	1.84955094276239e-16	4.27079154341383e-13	26.8321229485585
AC091185.1	-4.05309722550139	-4.1477076016649	-9.3577337221819	2.07709678404584e-16	4.5716900216849e-13	26.7200603164612
AC067852.2	1.11581414780318	-0.0539763780445111	9.32501109694313	2.50948019950177e-16	5.28684236851885e-13	26.537417832691
GFER	1.04397926499929	1.34905613914345	9.32021720194194	2.57994562550771e-16	5.28684236851885e-13	26.5106713353818
POLR2I	1.48304446012606	1.69300856738652	9.23159387138562	4.30243953728789e-16	8.34508990816829e-13	26.016726627434
ZNF511	1.16788714706197	1.26452351506609	9.22955913396146	4.35320287332722e-16	8.34508990816829e-13	26.0053975413828
USO1	-1.03533712264024	3.92661041112792	-9.2056579742866	4.99608033186798e-16	9.22261940796139e-13	25.8723595975281
ANTKMT	1.20946917276846	2.57846427038973	9.18983169723192	5.47294995622413e-16	9.56591167789799e-13	25.7843085458641
RNASEH2C	1.09451292368591	2.14642154594744	9.13631758566104	7.44707176818111e-16	1.26444895419342e-12	25.486822196784
COA8	1.08611375427412	1.18259882391336	9.11692085289711	8.32581856127858e-16	1.33723897200298e-12	25.3790901088956
C19orf73	1.521430942363	0.257702623238885	9.09818870400547	9.27228302962062e-16	1.43577222172891e-12	25.2750979573703
AC093110.1	-3.85650714979895	-1.94856233136246	-9.03791526487325	1.31067265976843e-15	1.94723360380147e-12	24.9408190127425
DYNLRB1	1.45232511471185	1.45540361513553	9.03012474972363	1.37058227409804e-15	1.98657543421522e-12	24.897649962916
NDUFA11	1.4012586204695	1.0016676711436	8.93171238336837	2.40862259107216e-15	3.1912581064011e-12	24.3530855094233
BOD1L1	-1.04739940927493	0.491266739315822	-8.8876442192058	3.09889228796804e-15	4.00343199993645e-12	24.1097043336686
TSTD2	-1.84022420131448	-0.545409889348067	-8.85829886529254	3.6644420575953e-15	4.63333613099396e-12	23.9478009582029
NRBF2P5	-3.56139313029115	-4.55931788067189	-8.81000510620614	4.82709474153881e-15	5.85428080011075e-12	23.6816513123664
CRYBG3	-2.59709565554637	-2.09213107730309	-8.77726017462819	5.81750953842092e-15	6.9143427867948e-12	23.5014051463138
ITGB1	-1.38524886410721	3.88115279602829	-8.76953763313764	6.07912208191964e-15	7.08360760710271e-12	23.4589214833301
FBXL15	1.05246591691701	2.3201826207356	8.75231178034688	6.70560384192452e-15	7.60222476137162e-12	23.3641930500836
RBMS2P1	-3.40325836730044	-5.69593085716068	-8.75010158220717	6.79050095161534e-15	7.60222476137162e-12	23.3520422760231
YWHAZP2	-3.63789866272369	-3.96028463625687	-8.74708823350838	6.90797343150533e-15	7.60222476137162e-12	23.335477411399
NPTN-IT1	-3.61834236613159	-4.81896531757474	-8.73797818653167	7.27555542871877e-15	7.86117149931764e-12	23.2854071960864
AC007881.4	-3.42459364157002	-3.12956409432537	-8.73343353439138	7.46613730341658e-15	7.9230382416096e-12	23.2604342658957
RAB11FIP1P1	-3.4226790493574	-3.61390133589069	-8.72846481965307	7.68018876193346e-15	8.00720311500737e-12	23.2331350595592
RNF169	-1.34822356553672	-0.561465593453807	-8.72036696878586	8.04219979047224e-15	8.24006563704128e-12	23.188652571316
CHD4	1.06012969679577	1.03334145424305	8.67580383931818	1.03601176782873e-14	1.02611785544597e-11	22.9440605915665
SMG6	-1.36211326337004	-0.530764981847549	-8.66384301343178	1.10881866386912e-14	1.08022568422542e-11	22.8784695240082
SEC24C	-1.81379463110772	2.235346741927	-8.65389745034957	1.17321689643105e-14	1.12452839522916e-11	22.8239486552986
CNOT1	-1.41976658951871	2.28857332899617	-8.64733119788884	1.21775872599255e-14	1.14869440967554e-11	22.7879623514716
AC025917.1	-3.72207075766943	-3.96292766918299	-8.64119593896111	1.26089514622909e-14	1.15400867236181e-11	22.7543449036565
STIMATE	1.62703710524801	-1.3791378403469	8.58965967390856	1.68869890558816e-14	1.47579867444688e-11	22.4722198507968
FAM89B	1.16746398529507	0.484600744540888	8.58011942218822	1.78244323643286e-14	1.53514861176081e-11	22.4200455557206
RECQL	-1.59868370691473	1.07542903499749	-8.5355018640853	2.29431150139372e-14	1.94777213704749e-11	22.176257347104
UBE4A	-1.54839044896776	1.36309799086194	-8.53070949317505	2.35732195899907e-14	1.97307847968222e-11	22.1500937156685
NDUFB8	1.43308192811001	0.953418508995497	8.52338921578912	2.456905674273e-14	2.02769207970402e-11	22.1101373271728
TBC1D14	-1.68680570107835	0.591257789527017	-8.51134575389766	2.62992198435326e-14	2.11200505086704e-11	22.0444219018205
TECRP1	1.58290889388337	1.13586030773562	8.49612099514215	2.86607164966467e-14	2.2709605323283e-11	21.9613863120355
ZNF384	-1.40980212375403	0.534344319241758	-8.4902324238018	2.96295972958847e-14	2.31683957697703e-11	21.9292817740921
PARL	1.16964676298964	1.44883081793983	8.48057104327917	3.1290255904881e-14	2.41491693202515e-11	21.8766219773989
AC079922.1	1.56947450605343	1.2867112521575	8.43280544330346	4.09623040946846e-14	3.08135043725927e-11	21.6165338462699
NDUFA3	1.0794911195654	4.41622200298634	8.42528257943207	4.27356092390154e-14	3.13536919783576e-11	21.5756110399014
AC138696.2	1.65145373469882	0.937206526446871	8.41624301056551	4.4967612989383e-14	3.1660177991844e-11	21.5264521737416
UQCC3	1.03444299989082	1.25049762675226	8.41499636248306	4.52843846956222e-14	3.1660177991844e-11	21.5196739134285
ZNF358	1.09040367145714	3.88441411717121	8.40626332540271	4.75664886844456e-14	3.28689967796575e-11	21.4721992334812
UQCR11	1.03092837310938	2.60600471631675	8.39232039211926	5.14491897954111e-14	3.51433448502517e-11	21.3964333287667
MRPL12	1.29271064402955	3.37393208422017	8.38691403626802	5.30380464105453e-14	3.5816954364085e-11	21.3670654555104
Z68871.1	-2.85540376180852	-3.03973147116798	-8.3701245975364	5.82897045857598e-14	3.85340725620323e-11	21.2759002928858
ORAI3	1.06504152418817	2.44582293681781	8.36991499160838	5.8358431867382e-14	3.85340725620323e-11	21.2747625040565
SPATA2L	1.00816824554692	2.4199647974623	8.36788652514547	5.90277159133221e-14	3.85476931162747e-11	21.263751975748
APAF1	-1.31554086163152	0.0111024899724134	-8.36171237961422	6.11121454322883e-14	3.90506609312322e-11	21.2302437107351
ANKFY1	-1.10216281369644	0.721640351746105	-8.27263843330288	1.00736847187975e-13	5.92721645330671e-11	20.7476780781599
MYSM1	-1.03977779234175	-0.151353207713809	-8.25758408697566	1.0959816469767e-13	6.3853824838122e-11	20.6662805611812
HNRNPA3P9	-3.72199565387827	-5.61671993724186	-8.25153296781203	1.13374370037889e-13	6.54126086237051e-11	20.6335759972681
SHPRH	-1.49400130273021	-2.64752432103869	-8.24554706002476	1.17236987576608e-13	6.69907928914913e-11	20.6012314159294
NEMF	-1.01402065419134	0.118056396265126	-8.2417930139062	1.19725819608706e-13	6.72061174156025e-11	20.5809504297816
TP53BP1	-1.30283605386363	-0.495822434497127	-8.24156954180511	1.19875619601425e-13	6.72061174156025e-11	20.5797432298037
LINC01023	1.42727006830527	1.4607868748026	8.23129873318611	1.26965106009101e-13	7.05154706056343e-11	20.524271487173
POLR2B	-1.05460281144229	2.82657685620796	-8.20500041855278	1.47073066332696e-13	8.0926954749566e-11	20.3823382526717
ETV2	1.4363859335525	-0.274948144876663	8.19139540501063	1.58686143189131e-13	8.57294675572774e-11	20.308969165165
HLTF	-2.07503021881182	0.764797953562911	-8.18499578648279	1.64459332969361e-13	8.80479709943264e-11	20.2744710383161
RUBCN	-1.15039439402914	-1.81745170747029	-8.17999711693147	1.69113378689972e-13	8.97312567447229e-11	20.2475310708672
PGP	1.10777785889428	2.46171678963426	8.1672209347554	1.81611579346499e-13	9.38489680506469e-11	20.1786992739759
WDR83	1.03810854402745	-0.0476706534051291	8.16387113428701	1.85037552054596e-13	9.47166201039259e-11	20.16065804164
PRRC2B	-1.14770894562189	2.06263992535731	-8.12663650423345	2.27721929714309e-13	1.11490174007351e-10	19.9602859664027
AC005104.1	-3.2205266928686	-2.16045272517365	-8.12572389324286	2.28882515168135e-13	1.11490174007351e-10	19.9553787189848
ELF1	-1.05250385441592	2.52243305156366	-8.09673326440405	2.689700951947e-13	1.28656776901081e-10	19.7995877262745
STAG1	-1.27827885460436	0.811093067069018	-8.09563451203172	2.70619366830483e-13	1.28656776901081e-10	19.7936868842651
ADAM17	-1.07858524709388	-0.244315543313545	-8.07037360261231	3.11432097907138e-13	1.46564736415311e-10	19.6580979753952
CEBPZ	-1.32440064825387	2.21001052719023	-8.06372027551822	3.23162212440293e-13	1.5003563123976e-10	19.6224098919602
PET100	1.37081125667076	-0.943113295741551	8.05665977831329	3.36090056575066e-13	1.54828091411523e-10	19.5845487307252
MFAP3	-1.27474126470926	-0.149071928244475	-8.04861923708501	3.51438494371488e-13	1.60653349269342e-10	19.5414459737571
NDUFS7	1.1106683017776	0.282922512516381	8.02082905705263	4.10042879521407e-13	1.83215174446005e-10	19.3925854695864
ZNF337	-1.78680447793391	-2.50425846530141	-8.01732770961043	4.18083230785193e-13	1.84040238191642e-10	19.3738427788633
AC055811.4	-2.40660265735348	-2.36112259531792	-8.01484565908173	4.23877496062887e-13	1.85218882048009e-10	19.3605580911094
HMG20A	-1.1336033018533	1.00599330475529	-8.00096148495882	4.5779038999298e-13	1.97138474681977e-10	19.2862720585789
ZFYVE16	-1.02886443643144	-0.0687352478619119	-7.99614470081752	4.70173974733708e-13	2.01014595658274e-10	19.2605107339308
CLDN20	-3.34653706144379	-5.81763335981541	-7.9677386662785	5.50264711765245e-13	2.31919014369313e-10	19.1086985657598
ZNF770	-2.19540139139031	0.917806722340691	-7.95104639894237	6.0349829794058e-13	2.52564037688133e-10	19.0195774925481
INAFM1	1.11563222546792	3.05486347036502	7.94893922958811	6.10571655637567e-13	2.53737355101914e-10	19.0083318667165
CICP14	-1.66246480319693	-0.942007086498318	-7.94344247024176	6.2941274172787e-13	2.5975077085182e-10	18.9790015004038
RAB23	-1.44913044859701	-1.01346757128003	-7.94009863783253	6.41155330562181e-13	2.62771985029784e-10	18.9611625310296
DENND4C	-1.14927945110114	0.969443124514518	-7.93301932647998	6.6673789280297e-13	2.69880302732605e-10	18.9234039885462
AP4B1-AS1	-2.50303088962138	-4.88698912824308	-7.93279031993425	6.67582151239216e-13	2.69880302732605e-10	18.9221827482151
ASAP2	-2.05659681685448	-1.0628750089058	-7.91452925773078	7.38432389495679e-13	2.96505551422701e-10	18.8248410161598
H2AJ	1.23696012299128	4.11748826177268	7.9036122973526	7.84300584614459e-13	3.12327787556334e-10	18.7666857393892
BCL9L	-1.42362182188993	0.860295483440091	-7.89749281814126	8.11236755168466e-13	3.1926732880395e-10	18.7340995026359
RABAC1	1.30205968091877	1.64159499381251	7.87652850722863	9.10663246157871e-13	3.52685055881219e-10	18.6225333793091
AF274858.1	1.78971002461543	-2.39824345766016	7.87587427334385	9.13953230109341e-13	3.52685055881219e-10	18.6190534536423
JTB	1.13721626249717	3.03070680645934	7.87035619002259	9.42175575345834e-13	3.61230115587593e-10	18.5897064601117
CH17-340M24.3	1.20301877825302	2.84191576774779	7.86050873392965	9.9470496297801e-13	3.7651166773818e-10	18.5373529531801
TCAF1P1	-3.33993877262339	-3.03901594584017	-7.85922681537199	1.00175340645188e-12	3.76779744843139e-10	18.5305394478076
MCM3AP	-1.23366928490892	1.20228515967776	-7.83468657209323	1.14665004636248e-12	4.23242064007349e-10	18.4001840924225
MRPL2	1.24556733258031	0.138730076511309	7.80925674732073	1.31874039874344e-12	4.77858449244672e-10	18.2652610511886
AC007731.1	-2.5817373028003	-3.39299186663457	-7.79061980874195	1.46090232459207e-12	5.22994231587549e-10	18.1664818520781
KLHL11	-1.83428480629778	-2.55548480753237	-7.77284897259355	1.61057664065985e-12	5.66341645115343e-10	18.0723748054464
AC138956.2	-3.62801755949301	-2.52203786999511	-7.75209916438694	1.80467299451045e-12	6.23525011888213e-10	17.9625939600063
NDUFA9	1.14583863271483	0.212665897996584	7.74894956101624	1.83609586123444e-12	6.30714848240343e-10	17.9459399990047
CTU1	1.11190024004931	0.594827498457533	7.72880952460593	2.05025312462969e-12	6.81954220370466e-10	17.8395070725021
VRK2	-1.32312036290502	0.516902913797138	-7.72846594596597	2.05411354176239e-12	6.81954220370466e-10	17.8376922888941
AL139396.1	-4.71096216083424	-2.67674016711625	-7.72234626707457	2.12409353484605e-12	7.01269480529422e-10	17.8053732391995
ZSCAN16-AS1	1.43781314838693	0.936465857998188	7.71930548847395	2.15973941589765e-12	7.0909853187044e-10	17.7893179852157
AL353807.4	-3.89031883520182	-3.04253002193274	-7.70801561961035	2.29735168524019e-12	7.4368376281063e-10	17.7297286963703
EPN2	-1.33777254051425	-0.876643165661638	-7.70759682472845	2.3026202291409e-12	7.4368376281063e-10	17.7275188843619
CCDC107	1.04996806718381	1.25455804342806	7.70137725740896	2.3822884593342e-12	7.65255439312722e-10	17.6947061142488
EBLN2	-2.15077212932687	-2.89579596332892	-7.68901213438021	2.54888137318954e-12	8.14367598734059e-10	17.6295010722358
TRAPPC10	-1.02643368595035	-0.0614469981445578	-7.68772230744445	2.56691048174716e-12	8.15742188228814e-10	17.622701731356
PRPS1P2	-2.33144093470296	-2.03022644886566	-7.67736890963579	2.71628423829705e-12	8.54077372641688e-10	17.5681394902334
SMC4	-1.68189057657741	0.929105128704208	-7.6675966610566	2.86516510829753e-12	8.96148246793671e-10	17.5166658111255
DNAJC14	-1.26476860106562	0.882469077217121	-7.65451905359981	3.0771275223099e-12	9.57405535436181e-10	17.4478212475066
PKD1P3	-2.30741834280803	-3.33855726850562	-7.65223269933434	3.11574905128225e-12	9.64373014950784e-10	17.4357898351981
JAM3	-1.99129591172955	-1.51984006461821	-7.63667722286941	3.39157563923668e-12	1.034025332415e-09	17.3539697060181
CERS6-AS1	2.52005417633246	-7.67948234289812	7.63660098684294	3.39298534034908e-12	1.034025332415e-09	17.3535688718781
AC010761.3	-3.88151213008011	-4.17484642702904	-7.62677736891794	3.57958042727289e-12	1.08532513291605e-09	17.3019312354243
YWHAZP4	-2.8290922254821	-1.96020611824036	-7.61262898201362	3.86632405991944e-12	1.14441834399707e-09	17.2276061151682
AC018752.1	-4.52303027262697	-4.32201271052603	-7.60703290538118	3.98592007448029e-12	1.17263006072347e-09	17.1982233837832
PIGCP1	-2.89712947414506	-1.22837535844304	-7.60251013412813	4.08525075296804e-12	1.19593200244646e-09	17.1744823343559
RPL13AP25	1.43972830008907	2.32833031722597	7.5928101676193	4.30663150032671e-12	1.24237956393163e-09	17.1235837220141
GOLGA7	-1.46049026923119	1.13142395895671	-7.59159285592367	4.33524040480337e-12	1.24459097360507e-09	17.1171979304997
PARGP1	-1.65655188932444	-2.37373094611855	-7.58757841503586	4.43092769118822e-12	1.25388923763925e-09	17.0961417761359
EXOSC4	1.22306167220021	3.99478971235601	7.57879764680616	4.64757959781887e-12	1.30279109792256e-09	17.050101063052
AL359922.2	-2.4445370036422	-5.84408876838934	-7.56399289645839	5.03687917556129e-12	1.39751412139322e-09	16.9725222197574
PKD1P6	-2.04006488105051	-2.46015744041349	-7.55601582663892	5.2598602660764e-12	1.44711905570427e-09	16.9307462786763
AC007878.1	-3.00815493490616	-4.56422939228435	-7.55503710697747	5.28788306857372e-12	1.44812454892226e-09	16.9256219277391
GTF2I	-1.37553507596237	-0.175812754479815	-7.5485351844846	5.47783883650345e-12	1.49326389237106e-09	16.8915860690018
HMGN1P1	-4.49299275612857	-4.89171435811772	-7.54284677186154	5.64956201659519e-12	1.51916978262535e-09	16.8618183046535
AC004263.2	-1.33470470096244	-2.17870760444066	-7.50869380326015	6.79859749131194e-12	1.74900542474543e-09	16.6832831298179
RPL24P2	1.42570523768029	0.250036491739403	7.50481899944738	6.94276863304873e-12	1.77839617050081e-09	16.6630481208261
ARHGAP5	-1.51353810886627	0.0359837379964546	-7.49884855967948	7.17086149304828e-12	1.82893899548232e-09	16.6318775338594
AC114495.2	-3.55022000620563	-4.00185385763245	-7.49403094878145	7.36031001128857e-12	1.86634174268592e-09	16.6067329714199
CDC42BPB	-1.19406152679858	2.6462909154978	-7.4813782848776	7.88179813402052e-12	1.96203998510188e-09	16.5407260996309
HSPG2	-1.92992285813291	1.87756960708048	-7.48116684554099	7.89081657225419e-12	1.96203998510188e-09	16.5396234399404
POM121	-1.28244770079184	0.869387530917758	-7.46603224287682	8.56360689452954e-12	2.07812560478718e-09	16.4607291874251
AC018665.1	-2.58281621587362	-1.69331661053256	-7.46594815710439	8.56749916995404e-12	2.07812560478718e-09	16.4602910437076
AC117503.2	-3.72239526227627	-5.00220165204373	-7.45671789420188	9.00558763829125e-12	2.17550836008428e-09	16.4122073912369
C12orf57	1.09904905336177	3.02708782975084	7.45523628615787	9.07794486755787e-12	2.18410943175855e-09	16.4044914447641
AC090607.2	-2.77688557121124	-2.5867294942363	-7.44927399266044	9.37499104239769e-12	2.24648222853455e-09	16.3734472478877
AC107983.1	1.62242813989794	1.10620546148763	7.44767865568623	9.45609112311894e-12	2.24811803162975e-09	16.3651424467796
AC142472.1	1.09806521333421	-0.805631771626313	7.44095297283679	9.8057031731361e-12	2.30325502952553e-09	16.3301387746643
ATG9A	-1.5459113109721	1.81307111025879	-7.43124334935656	1.03331143561982e-11	2.38010072420848e-09	16.2796281858038
AL583832.1	-3.55132278938505	-5.51032208164	-7.41289398375618	1.14076753384262e-11	2.58749588678111e-09	16.1842469684946
RASA1	-1.05666949424598	1.26276305932441	-7.41075609593435	1.15398558984207e-11	2.59064221867592e-09	16.1731404305151
NID2	-2.22968542993211	-0.663168342371642	-7.40979544554377	1.15997433398601e-11	2.59149604307468e-09	16.1681501893031
RPL37P12	-4.01464457626465	-4.47540225450655	-7.40855172656027	1.167773469883e-11	2.5991488387542e-09	16.1616899045623
AL645728.2	1.4675740156667	-0.990863431272683	7.40164670409088	1.21202729128107e-11	2.67758906464535e-09	16.1258311349182
AC018638.4	-1.87842989528298	0.787638146175327	-7.39767434531391	1.2382340157716e-11	2.72535306871329e-09	16.1052084011992
AC008915.2	1.1760799965072	-0.424399979915118	7.39217516309845	1.27544177496415e-11	2.79688850039832e-09	16.0766666754137
AL049844.2	-3.36496595061738	-3.70173552095293	-7.38946468778744	1.29418610222739e-11	2.82755873150983e-09	16.0626020825458
LRRFIP1P1	-2.70117169549862	-3.33502901518187	-7.38685844572	1.31246670177459e-11	2.85699482367614e-09	16.0490803812626
AL513534.1	-4.73070130330675	-2.35495030827103	-7.36626941269576	1.46615807557887e-11	3.14546483600815e-09	15.9423304886542
GNB1L	1.02397725133692	-0.597375454605947	7.35204589566438	1.58260707227155e-11	3.3589139458529e-09	15.8686574840134
FOXN3-AS1	1.40199003817596	0.715463546839475	7.30320861624925	2.05657014405301e-11	4.27327950876358e-09	15.6161553926934
TPGS1	1.45017561401964	-0.665773731786709	7.29875322091159	2.10623782406336e-11	4.34609011009074e-09	15.5931554068013
RPL23AP64	-2.84982151714337	-2.04681578172522	-7.29697219180226	2.1264227616564e-11	4.37255797428909e-09	15.5839629180028
AP005899.1	-2.92127105354447	-2.79134749709309	-7.27543380753757	2.38621464489528e-11	4.83978080894852e-09	15.472872175948
CASP8AP2	-1.01524454098068	-0.0986274048909736	-7.27145433482274	2.43754158296869e-11	4.91036554749425e-09	15.4523622711934
AL451165.2	1.1932832176866	1.797306465852	7.26290535003853	2.55152870476993e-11	5.08824484356921e-09	15.4083177826937
AC245884.3	-3.62150246877284	-2.50276102609252	-7.25392766485362	2.67691059657161e-11	5.32042695727294e-09	15.3620886876489
AL121832.2	1.31839409786689	1.14268527975224	7.25199402653566	2.70470331516007e-11	5.35506571775864e-09	15.3521349729452
YWHAZP5	-2.47920478144617	-1.65624315767569	-7.25146470690531	2.7123610161128e-11	5.35506571775864e-09	15.3494104149708
NUS1P1	-2.34530812614636	-0.99454400827967	-7.24136377166216	2.86267138869062e-11	5.57770402018746e-09	15.2974345449828
AC008608.2	1.24141877145234	1.58168160075149	7.23799011814482	2.91468731723417e-11	5.62373776627516e-09	15.28008190515
AL354733.3	-3.73374862404696	-4.61692312923808	-7.22374880183049	3.14476469176379e-11	6.00912962499829e-09	15.2068693663602
AC108449.2	-1.76891650289492	-0.942255300773899	-7.2226075748409	3.16396109576427e-11	6.02643320634562e-09	15.2010052008979
AL132989.1	-2.01898398414747	-1.01281895203444	-7.21870570457932	3.23047368445154e-11	6.12336628051855e-09	15.1809585930489
EIF4A1	-1.60083322395385	-2.92366783532516	-7.2184163799186	3.23546033298471e-11	6.12336628051855e-09	15.1794723202225
HSD17B1	1.59888611618057	-2.00513321350919	7.21062268411485	3.37269123427882e-11	6.30279628866313e-09	15.1394455701167
AC012676.5	-2.28798588898842	-1.97803117810732	-7.20210834746557	3.52919708000963e-11	6.55404983980414e-09	15.0957393814096
YWHAZP10	-2.73703323944442	-2.47787715179926	-7.1956258788653	3.65315129546284e-11	6.74210627439349e-09	15.0624784471347
AL442003.1	-2.88956364718875	-4.99741509389377	-7.19476810578603	3.66987248120071e-11	6.75199727369394e-09	15.058078279032
AC108010.1	-3.02248617975625	-2.92428793168702	-7.19212556518953	3.72186270406352e-11	6.82651650970318e-09	15.0445241339675
AC104447.1	-2.27694438189233	-3.09584281971386	-7.17757778520861	4.02139733210195e-11	7.26611554675122e-09	14.9699447485942
HNRNPA1P49	-3.07404769956861	-4.63058356882157	-7.1775182968409	4.02266985525292e-11	7.26611554675122e-09	14.9696399172731
ATP5F1D	1.00837651673685	5.29535024902893	7.17557585037971	4.06444048990608e-11	7.31931833314086e-09	14.9596870119047
MTUS1	-1.48191471217874	2.08213238502821	-7.17270776365057	4.12690168088676e-11	7.3870297045198e-09	14.9449933902465
SPATA24	1.00692852658819	0.904949343636691	7.16858776343349	4.21829167249283e-11	7.5279405171541e-09	14.923890576006
AC010203.1	-2.73446368381751	-2.99605931465491	-7.16279179427681	4.35025547390471e-11	7.71709349396225e-09	14.8942124555042
MCRIP2	1.08895983867154	3.36259709797539	7.1555114719336	4.52181314446387e-11	7.997553265954e-09	14.856948804835
AC112484.5	-2.56767184086721	-4.36465987089729	-7.1539201908041	4.56019281911797e-11	8.04150085049625e-09	14.8488062184471
VGLL4	-1.1675233809392	0.739232552614099	-7.14867921232245	4.68889045680138e-11	8.21966646537863e-09	14.8219938133308
USP37	-1.191286790228	-1.49206033110372	-7.14103788080231	4.88299193797122e-11	8.4848409911642e-09	14.7829170565375
CTAGE7P	-2.29396953211462	-4.07737482565429	-7.1374709742407	4.97629630791875e-11	8.57656425338187e-09	14.7646827377407
ANKRD18EP	-1.99854075274249	-0.796875339750427	-7.13731458950923	4.98042716724904e-11	8.57656425338187e-09	14.763883379045
WDFY3	-1.05504905251548	-0.0885574545389213	-7.13682274967716	4.99344109379294e-11	8.57656425338187e-09	14.7613693964678
RAVER1	-1.42257318815707	0.0596629894733709	-7.13682027308993	4.99350670851654e-11	8.57656425338187e-09	14.7613567378732
AL031600.1	-2.95513728732262	-2.25793685431251	-7.13466508668474	5.05093061880401e-11	8.6501917545725e-09	14.7503416634832
RAF1	-1.39278613456692	1.99192369060533	-7.121443009245	5.41779347729159e-11	9.17274111039906e-09	14.6827966499466
PRR5	1.12161424484226	1.06794260086631	7.11611897658027	5.57284733514328e-11	9.38180165964757e-09	14.6556146426703
ZNF428	1.05947164182093	2.72065594783324	7.11322544422332	5.65894866462458e-11	9.44647028911924e-09	14.6408454472618
AC053513.2	-3.40546028748679	-4.6835185799132	-7.09901508937301	6.10126505202058e-11	9.98842639797319e-09	14.5683519652307
ATP5PO	1.02537842558488	2.93978695688274	7.09775741255429	6.14202006593259e-11	1.000005003995e-08	14.5619391235137
AC112694.1	-2.62140380754503	-5.97665128887457	-7.09111097572015	6.36190862700225e-11	1.03297580321547e-08	14.5280577181642
H2AC20	1.55893500208054	0.47008256829957	7.0716806839322	7.05035260018646e-11	1.12327427338145e-08	14.4290905372139
AL163051.1	1.3222195962615	-1.04039848848838	7.06875872281639	7.16006270900649e-11	1.13770333317681e-08	14.4142183126283
AC135279.2	-3.4278363866074	-4.71363385996783	-7.06666274224064	7.23979765998011e-11	1.14730521477237e-08	14.4035518881896
AP002748.4	1.14732436194978	-0.719416538200921	7.05137453860517	7.84854794034222e-11	1.22098339908565e-08	14.3257938503828
C8orf82	1.09461886759615	3.87762460227165	7.03683778790795	8.47419154651084e-11	1.31144734644401e-08	14.2519289890863
ATP5ME	1.25985888749516	3.56582913316291	7.02845156050062	8.85728427931102e-11	1.3523824064803e-08	14.209348164585
NDUFB9	1.08130504144549	3.15556911571547	7.02838685504494	8.86030565358233e-11	1.3523824064803e-08	14.2090197148991
ERCC5	-1.70658805684185	-2.9260295506289	-7.02585369386027	8.97939364053759e-11	1.36133547432517e-08	14.1961622900115
NONOP2	-1.38428851031989	-1.81868188388947	-7.01846207429481	9.33600193904761e-11	1.40458376514375e-08	14.1586572110574
ACER2	-2.30739531452141	-2.02476357649966	-7.00899267809003	9.81336586939627e-11	1.46160123689377e-08	14.1106359971111
AC098869.2	-3.32726677404731	-4.55055647655807	-6.99961761455342	1.03097161850026e-10	1.52786908659888e-08	14.0631225735721
M6PR	-1.00921093847613	2.9112369470987	-6.98768765007824	1.09773377256456e-10	1.61873510923559e-08	14.0027032017422
TCP11L2	-1.08486645632229	-1.56029038314474	-6.98679805413219	1.10287988348618e-10	1.61943246344026e-08	13.9981997475205
AC005154.4	-3.79303253179158	-5.48706461686023	-6.98194125430551	1.13139851898277e-10	1.64881537228921e-08	13.9736175640258
IDH1-AS1	1.69382411079372	-0.354864458910512	6.98077183826741	1.13837332810613e-10	1.64881537228921e-08	13.9676998703176
NARF-IT1	-2.64064324555227	-3.76348552026973	-6.9806518764012	1.13909122095158e-10	1.64881537228921e-08	13.9670928432443
RBL2	-1.40126599665167	2.03544016027775	-6.9759955261694	1.16730473902902e-10	1.67217859027182e-08	13.9435346720775
VN1R83P	-3.8211605581076	-3.4445427299977	-6.97592421812334	1.16774212893601e-10	1.67217859027182e-08	13.9431739554079
RPS20P14	1.35052262896646	0.841335723309197	6.97456757909397	1.17609440485764e-10	1.6800904374393e-08	13.9363116293226
RN7SKP16	-4.06275322479399	-4.11571934883179	-6.97371511387746	1.1813728541912e-10	1.68338255323352e-08	13.9319998970923
MKNK1-AS1	-2.32574920688405	-5.44214245479986	-6.97199299535632	1.19210768411848e-10	1.68541361071831e-08	13.9232902426974
AC109322.1	1.40556626529336	-0.000474134477459714	6.96465281476454	1.23895382737901e-10	1.74059832386885e-08	13.8861783231974
VKORC1	1.20638496853904	2.7552849790339	6.96397473821243	1.24337209158614e-10	1.74268569072381e-08	13.8827508888192
MIR186	-4.98503664581462	-3.07265035687558	-6.94877229907578	1.34661895832793e-10	1.86975525319052e-08	13.8059488431858
MZT2B	1.02625030032814	3.73075350153266	6.93718948232827	1.43092655580625e-10	1.96841834333098e-08	13.7474856133932
RPL21P28	1.37773251679193	0.46894721629279	6.93672660159992	1.4344019235038e-10	1.96864210411224e-08	13.7451502132726
AC011815.3	-3.365097648055	-3.5483755923467	-6.93410730428425	1.45422559512542e-10	1.99125033275388e-08	13.7319362902423
ATOX1	1.03442363007761	4.23516834716187	6.92830630738218	1.49909780918668e-10	2.0432771905169e-08	13.7026795511369
AC004461.2	-3.22678758355052	-5.87297622314813	-6.92577649114751	1.51909229724473e-10	2.0657917150655e-08	13.6899242796236
ODCP	-2.73353382300266	-5.73245530348628	-6.92452770783357	1.52905897374861e-10	2.07459789116344e-08	13.6836287515509
HBP1	-1.08071745872925	1.9092664643541	-6.90806007510797	1.6666896886019e-10	2.2408680571164e-08	13.6006599824131
AP003392.2	-2.38602696676247	-0.993094186711868	-6.90339065239794	1.70789425808561e-10	2.275673364916e-08	13.5771510124361
STARD4-AS1	-1.7364967305352	-3.08554499041344	-6.89924830163714	1.74528886286722e-10	2.31346295708072e-08	13.556301958638
EIF4EP1	-3.37393093885087	-5.39893674320866	-6.89807810896168	1.75599834064662e-10	2.31897140865792e-08	13.5504132805372
FMC1	1.23614543358352	-1.07205877578068	6.89331137588676	1.80029765385476e-10	2.36172822683503e-08	13.5264308700979
UBE2E1	-1.25029730645532	1.2275164783174	-6.88655986279323	1.86493681437292e-10	2.43577143006021e-08	13.4924760647719
CALM2P2	-2.98587434043621	-2.07705222554397	-6.88310380955956	1.89890665006912e-10	2.47470012047494e-08	13.4751009394922
SNORA2A	-4.12314197562581	-3.5171993453402	-6.88120284394204	1.91785112430764e-10	2.49391988543173e-08	13.4655457001822
AF131215.5	-3.02481448224203	-3.99326677279675	-6.87665036336261	1.96398182990134e-10	2.53725104794667e-08	13.4426676686282
LINC00265	-1.61029050555155	-3.60295277227263	-6.86070044426161	2.13441558443055e-10	2.7219295050634e-08	13.3625698328295
AC244093.5	-2.97103139262887	-6.36750742348157	-6.86002094900266	2.14199195420538e-10	2.72574209555809e-08	13.3591594904464
AL731567.1	-3.89979819312309	-4.37524945974732	-6.85641847475086	2.18260528274603e-10	2.76857969929178e-08	13.3410816016629
GTF2IP23	-3.00762094081713	-1.46692710491675	-6.85621050459221	2.18497295668273e-10	2.76857969929178e-08	13.3400381070448
AL358115.1	-2.48250672472417	-5.08513965441442	-6.84263936037896	2.34508413131447e-10	2.95257022609375e-08	13.2719773467985
AC096540.1	1.2353780337713	-1.77202723038701	6.84085913564385	2.36692851595883e-10	2.97377295809483e-08	13.2630541192054
AL604028.2	-2.71548116584584	-3.55343802486302	-6.84034727531414	2.37324643716502e-10	2.97542016922797e-08	13.2604886681997
AL080243.2	1.37597444477849	0.194325306585787	6.83817893677274	2.40019552681861e-10	3.00151499395604e-08	13.2496219469634
BOLA2B	1.64659720168705	-2.03179676226702	6.82412269029683	2.5823686155659e-10	3.18386762898827e-08	13.1792186163565
CCDC85B	1.08352897345609	3.53491791552337	6.82077394687333	2.62774412703209e-10	3.22642459167636e-08	13.1624560927315
AL138724.1	1.20806060790012	-1.03074024689325	6.81802582716059	2.6655684183561e-10	3.2593978271121e-08	13.1487030227249
AL136988.2	-2.80003786069186	-5.28054856885099	-6.81293829908649	2.73701543721164e-10	3.32622937397088e-08	13.1232493497655
WWC2	-1.19574835040627	0.902052716172998	-6.8115605685859	2.75668680390888e-10	3.33892674020966e-08	13.1163579335734
DDX39B	-1.13831277806676	2.29020888940547	-6.80743766712452	2.81639147707577e-10	3.39492284600774e-08	13.0957391779943
CSNK2B	1.03703304545336	1.89488271282941	6.80529599516764	2.84790740463064e-10	3.42596342783371e-08	13.0850309928199
TMX2P1	-1.81025451232186	0.133189960876533	-6.80138991276155	2.90628660482045e-10	3.47972293277615e-08	13.0655050966955
RPS15P4	1.21780664165083	2.63806166239796	6.79926901412246	2.93847813251746e-10	3.49949779521273e-08	13.0549053287212
AL691432.1	-1.89552963670781	-2.55951715405326	-6.7928619692961	3.03787859321368e-10	3.59625520236871e-08	13.0228941083863
MEIS3P1	-2.86751762114226	-2.97549312743768	-6.78911477909718	3.09754388898632e-10	3.63790001365198e-08	13.0041789801582
ROGDI	1.0436527173177	1.26973487339874	6.78537897369439	3.15817890659924e-10	3.70179680241564e-08	12.9855257040354
ZSWIM4	-1.70802578295228	-1.82215405557981	-6.78360438208453	3.1873908409494e-10	3.72135708261493e-08	12.9766667259123
ZNF687-AS1	1.43878048549961	-1.67968356836794	6.77959409228366	3.25439091448889e-10	3.78471015411607e-08	12.9566510195656
TP53TG1	1.28286496064668	-0.109771326569665	6.77194915216452	3.38598834840978e-10	3.92240018676312e-08	12.9185104190521
ADCY3	-1.27656872713419	-0.553412367715439	-6.76758079346169	3.46352720894897e-10	4.00441695420643e-08	12.8967260977909
ATP1A1	-1.74341421752945	3.62372628192578	-6.76626574320519	3.48721078607006e-10	4.02397039580166e-08	12.8901694909721
AC020978.9	-2.38992389280949	-5.90725046530405	-6.76580221371804	3.49559681978416e-10	4.02583008157584e-08	12.8878585635827
AC110079.1	-1.49951145199931	-0.773113297142384	-6.76417438512083	3.52520496457703e-10	4.05207650734853e-08	12.8797436324866
MGMT	1.19547789770113	3.33978065027545	6.76263118164066	3.5535023440444e-10	4.0767178339677e-08	12.8720514488217
YWHAZP3	-2.92650072264042	-3.59433627711964	-6.74927972539894	3.80787168158204e-10	4.33506495060108e-08	12.805536216493
HPS3	-1.09931466730886	0.92958693147878	-6.74821859509258	3.82884223243921e-10	4.35060434698212e-08	12.8002525633723
ANKRD10-IT1	-1.71212211583299	0.89188377246214	-6.74430964390196	3.90708048269023e-10	4.43103190543573e-08	12.7807923584997
BEND3P3	-2.8189000851768	-6.48908247145518	-6.72656423166255	4.28255804828523e-10	4.82006774877739e-08	12.6925188027904
HELB	-1.02405206499875	-2.55944849003724	-6.72503966711571	4.316429953839e-10	4.84900723755748e-08	12.6849402813479
AL133230.1	-2.22638318338583	-5.99352262582923	-6.71888612839574	4.45585288326619e-10	4.9437988860493e-08	12.6543600084285
PKD1P4	-2.19545966621391	-4.80873407913353	-6.71874751137871	4.45904421041349e-10	4.9437988860493e-08	12.6536713043091
HEATR1	-1.14506895406688	1.1940803345272	-6.7169590639258	4.50042174749645e-10	4.98038292715962e-08	12.6447862196182
AP004609.3	1.44210593289269	-0.387108938451089	6.71098874419483	4.64131304869962e-10	5.11724138302546e-08	12.6151338728261
MAT2A	-1.13639782674269	3.89012489292055	-6.70971954587853	4.67182056011109e-10	5.14133852640226e-08	12.6088319190185
IMPG1	-2.18949382395086	-5.95302237263951	-6.70330350022325	4.82909567540167e-10	5.27563961924669e-08	12.5769833378986
CCNK	-1.46877793583084	-1.72248028890073	-6.70329260888697	4.82936704338129e-10	5.27563961924669e-08	12.5769292872673
SLC39A14	-1.25497208503118	5.30815198479015	-6.69620596003213	5.00916495405949e-10	5.43211032344696e-08	12.5417694755913
PAOX	1.38057027493735	-1.60763347139247	6.69110718701288	5.14259657343296e-10	5.54756356285575e-08	12.516483756417
AC018695.4	-3.11641914667781	-4.62251107182977	-6.68851633513119	5.2117347393334e-10	5.59057329159506e-08	12.5036389281682
RAB11FIP1	-1.79412505261593	-0.0379434263487397	-6.68560463795405	5.29052940561579e-10	5.66487010788341e-08	12.4892063760933
AC008764.2	-2.73125964535188	-0.279360116615755	-6.68462009572129	5.31743744081479e-10	5.68344163300901e-08	12.4843269543606
RHOQ-AS1	-2.69251507894326	-5.64583556480425	-6.68286453162417	5.36575325629416e-10	5.72478669231227e-08	12.4756272115363
PET117	1.20082362370531	-1.36370397348911	6.6766426471487	5.54050163917944e-10	5.89665937055863e-08	12.4448036652823
DHRS4L2	1.12296891128715	2.82633978389035	6.67642581073636	5.54669188776528e-10	5.89665937055863e-08	12.4437297040898
ITPRIPL2	-1.09942419808503	0.953218991739273	-6.66324563185185	5.9360501190877e-10	6.25463919196852e-08	12.3784827589631
YTHDF3-AS1	1.25103394821448	0.6947447561819	6.6553841708463	6.18099390264871e-10	6.48432236542827e-08	12.339596194232
EBAG9P1	-3.06866262745894	-4.43923803361159	-6.65361928446359	6.23733877107057e-10	6.50291809032299e-08	12.3308693767213
POLA2	1.01204066779816	-0.458801312250065	6.63363808166325	6.91167208285285e-10	7.13090168173083e-08	12.2321495372591
LINC00216	-2.80633865680896	-5.36396387090733	-6.63314479502541	6.92919821586229e-10	7.13659380197657e-08	12.2297142754994
MIR3176	-4.8165907429215	-3.71043017968897	-6.63039490369063	7.02770600665125e-10	7.22552741967585e-08	12.2161402588626
AC114271.1	2.13856063533624	-5.14719746248038	6.6156154050945	7.58127489489356e-10	7.76780039963517e-08	12.1432343056872
AC027796.2	-3.5950270027991	-3.92694610600054	-6.60825172096167	7.87291263643609e-10	8.02510427522277e-08	12.1069405855919
AC092881.1	-2.62883197853363	-7.38004220631411	-6.60545832798867	7.98641479627455e-10	8.12686082359945e-08	12.0931780161931
RPL37P6	1.8317834670426	-0.450070171159697	6.60087536313069	8.1761357874074e-10	8.27739729877785e-08	12.0706049181696
PPIAP41	-3.3965851498861	-6.6032103877607	-6.59820087120286	8.28889756716358e-10	8.37728428101752e-08	12.05743555085
AC132872.4	-2.20558109191764	-5.33467199634814	-6.59226637837514	8.54461132627719e-10	8.60645114045211e-08	12.0282234065146
CDCA7L	-1.87421870324892	-0.141185082169272	-6.58816923951411	8.72567669156481e-10	8.77395581640647e-08	12.0080633063335
PMM2	-1.10253638678267	-0.490788119516485	-6.58402081105043	8.91286152853941e-10	8.94703753473837e-08	11.9876573281425
NCBP2-AS1	-2.9758159739875	-4.18834349027977	-6.5789305417394	9.14795918630424e-10	9.1152698163202e-08	11.9626274070476
ETFB	1.22813813927084	3.46134572711462	6.56656757705059	9.74470455998762e-10	9.61957737352798e-08	11.9018772263231
EIF3L	-1.29772366839856	3.85528297214135	-6.56552081326447	9.79695785405218e-10	9.63914903124453e-08	11.8967362290986
IPPK	-1.2377671463624	-1.89872098920646	-6.5643289388763	9.85679121675715e-10	9.68197572955747e-08	11.8908830565367
ZNF32-AS2	-2.28785145684104	-2.94742128674924	-6.56133704369865	1.00085789825878e-09	9.81408215021935e-08	11.8761925608132
AP001931.1	-2.68890273913697	-6.39210174950569	-6.55832248915122	1.01638459450064e-09	9.93432356864957e-08	11.8613942706208
RNPC3	-1.08332939490802	-0.452490826867476	-6.54849842213136	1.06865006023535e-09	1.03769063937265e-07	11.8131926167424
AC107081.3	-2.1638836510036	-3.97212868777623	-6.53996185182554	1.11621046937464e-09	1.07508978222896e-07	11.7713381551541
HSPB1P1	1.38186291492374	2.35712981995099	6.52877956779889	1.18167892695654e-09	1.12899732463419e-07	11.7165543444664
AL355075.2	-3.06393498631768	-3.47102757164078	-6.52336517529146	1.21472382257992e-09	1.15517431692615e-07	11.6900457179026
AC138392.1	-2.71509835199878	-2.49664411000067	-6.52333525120982	1.21490896070615e-09	1.15517431692615e-07	11.6898992424356
AC015971.1	-2.5473606257187	-6.03759410728265	-6.51976400842324	1.23720481772671e-09	1.17262154231332e-07	11.6724208466084
C8orf76	1.08037944893703	0.328076059197298	6.51863038002456	1.2443661894251e-09	1.1775310436141e-07	11.666873669488
AC022382.2	-2.4976709109688	-4.89884859887004	-6.51688840803573	1.25545027491684e-09	1.18613105703471e-07	11.6583506592121
NADK2-AS1	-3.43364090430658	-2.69775351116844	-6.51422939555983	1.2725572887619e-09	1.19469608213671e-07	11.645343080756
AC093227.1	-1.9319460368543	-3.50677563842399	-6.51223628953375	1.28553053806859e-09	1.20118275606607e-07	11.6355948381899
LHFPL5	-1.8752407762999	-4.50039520544837	-6.50447001835775	1.33733658585618e-09	1.23598602313648e-07	11.5976248840792
AC108704.2	-2.7785242557762	-4.67483065618956	-6.49418592456149	1.40911490005899e-09	1.29828637466365e-07	11.5473812209872
RNU6-1016P	-4.82588111544093	-4.6556000995125	-6.49355792005027	1.41361900448924e-09	1.30042007089446e-07	11.5443143973341
AC087222.1	-2.98030606160369	-3.82249659060012	-6.49250729181136	1.42118593775201e-09	1.3053603821142e-07	11.539184059554
AC114490.1	-2.33897858466095	-4.77682311184685	-6.48865805276735	1.44925175708998e-09	1.32908463223127e-07	11.5203914700935
AC006008.1	-2.44053819966031	-1.93716589805039	-6.48832866558426	1.45167861350149e-09	1.32925893627971e-07	11.5187836191798
AC027763.1	-3.5311755815139	-5.22276280395834	-6.4772759238023	1.53547538521209e-09	1.4002760487612e-07	11.4648560530249
TIPARP-AS1	1.17280600365691	0.0983100687786347	6.47716949332991	1.53630501925438e-09	1.4002760487612e-07	11.4643369995782
AC015922.2	-3.14333995570851	-1.99263995493774	-6.47607518837994	1.54486086623738e-09	1.40591801987579e-07	11.4590004140726
AL049840.2	-1.17757458360839	-1.51037745906265	-6.47233862112278	1.57443056962541e-09	1.42845321314701e-07	11.4407818791314
XAF1	-1.82778766436212	-1.05228922053344	-6.4537299078558	1.73019915593046e-09	1.54617361262375e-07	11.3501324239491
SNORA71B	-3.41001879589527	-3.08100151734017	-6.45163821187797	1.74863011062845e-09	1.55562637102271e-07	11.3399515916757
SMIM4	1.08755336359439	2.22403416156563	6.44750857004988	1.7855879780362e-09	1.58511618809505e-07	11.3198566224259
AC245100.7	1.1818056703847	0.514820499421898	6.44365364544967	1.82078100596869e-09	1.61017191728722e-07	11.3011045272078
NRIP1	-1.36210109010035	1.27133067598867	-6.44205953205474	1.83553311493039e-09	1.62080574176773e-07	11.2933517599044
RPS15AP1	1.10614453093246	0.869718021859272	6.43678540031443	1.88518449236518e-09	1.66217891435884e-07	11.2677088751636
AP001189.3	-2.73445909479273	-2.43510550181264	-6.43433153990879	1.90873405563557e-09	1.68044946258156e-07	11.2557819432904
TXNDC5	-2.01749342712447	-4.42149422279574	-6.43372988170053	1.91455221918002e-09	1.68307832439662e-07	11.2528579626021
AC022973.5	-2.93020219457017	-5.28299139535743	-6.43070540090658	1.94406520389951e-09	1.70100741217272e-07	11.2381615587102
EDC4	-1.01803093314353	1.59546370262028	-6.43046842219083	1.94639648691243e-09	1.70100741217272e-07	11.2370101974016
AC112694.2	-2.65250628187786	-4.87080648202339	-6.42656917321187	1.98515312276783e-09	1.72473237758368e-07	11.2180689014196
AP003392.1	-1.95417035060692	-1.63937336988443	-6.42435324628596	2.00751598083822e-09	1.74161536048573e-07	11.2073073395853
ACTG1P3	-2.19710330622866	-3.5547325548218	-6.42246081278582	2.02681044139155e-09	1.75579102187428e-07	11.19811835981
CDON	-1.24704594357956	-2.001224215229	-6.40456114631185	2.21857965576752e-09	1.90801061075683e-07	11.1112747177341
AC016405.3	1.6254745600776	-1.01255189871182	6.39914391857189	2.28006204460033e-09	1.95522723123324e-07	11.0850172856137
ACAP2-IT1	-2.85799711954573	-4.44776767247184	-6.39730744806624	2.30128327840891e-09	1.97058157616724e-07	11.0761185418254
RPL13AP20	1.16379919988276	1.04254759240409	6.39536411434625	2.32395113693469e-09	1.98712869373551e-07	11.066703459986
HERC2P7	-1.97401920141476	-2.48946350804024	-6.39444231737561	2.33478009097996e-09	1.99351977681991e-07	11.0622380597588
PPIAP91	-3.32831752969729	-6.01615251756485	-6.39039199823935	2.38295353946754e-09	2.03173285494889e-07	11.0426214145045
ZFP36L2	-1.50479941711088	3.64999090538593	-6.38984497568426	2.38953423892141e-09	2.03442480252697e-07	11.0399725618315
GNAQP1	-2.96454393463035	-5.30231852292058	-6.38423442619962	2.45807067128156e-09	2.08978205697066e-07	11.012811498601
NOMO2	-1.29908736228065	-0.161249376019564	-6.38225092785696	2.48276044461295e-09	2.10480331898235e-07	11.0032122790999
SPTY2D1OS	1.01393950833585	-2.0281646217783	6.3775053617495	2.54282642520728e-09	2.14648502799422e-07	10.9802523640508
AP000692.1	-3.08301122935993	-4.01693606162797	-6.37320833379436	2.59844789775289e-09	2.18722327506744e-07	10.9594704050929
SLC25A10	1.14444477446206	3.28839268976042	6.36959933634312	2.64608740886946e-09	2.21789896257949e-07	10.9420217758155
AL117339.4	-2.61653950583362	-5.38823154828774	-6.35896101722068	2.79157424988412e-09	2.33326136354238e-07	10.8906187764136
AC026412.3	-2.20630286102051	-3.47872516987573	-6.35689696022928	2.82070028471589e-09	2.3516367627364e-07	10.88065083528
AC253536.3	-3.49570049546535	-4.6747576235951	-6.35312008960695	2.87477239259029e-09	2.38602093539753e-07	10.8624156931963
AL512791.1	-3.42946272453833	-3.12584909004122	-6.35073093340566	2.90950255671335e-09	2.40811989467694e-07	10.8508835827395
AC135983.2	-1.30537828885556	-1.589125712992	-6.34985812394474	2.9222929398563e-09	2.4153421771466e-07	10.8466712373719
AP000254.1	-3.67542635120101	-1.95386037202497	-6.34895843712114	2.93553511357907e-09	2.42291729437033e-07	10.8423295013198
FGD6	-1.06685312041794	0.27668430896584	-6.34726402820227	2.96063507383862e-09	2.4402449449793e-07	10.8341534662091
AC092301.1	-2.3406860054132	-4.06876356473353	-6.33765173820698	3.10707517103971e-09	2.54754353970875e-07	10.7877934180566
BRCC3P1	-2.70631625697821	-5.42648490576769	-6.33626125844107	3.12884053654996e-09	2.5576011907229e-07	10.7810902606115
AL390728.4	-1.3290052136102	1.45788235908367	-6.32265375732209	3.34991820606169e-09	2.72621460464976e-07	10.7155336312344
AC093162.1	-2.36413190149304	-0.877001927976554	-6.32005496204687	3.39385529068405e-09	2.75152303355363e-07	10.7030220897112
SAMD9	-1.21674473264377	-0.446491050835697	-6.31849488362654	3.42050296174563e-09	2.76111000574494e-07	10.6955126390908
EEF1B2P6	1.34713808388144	-0.00299835273324363	6.31840252805697	3.42208692444901e-09	2.76111000574494e-07	10.6950681161177
AC012615.6	-1.98226770206614	-2.5654375965214	-6.31800509551404	3.42891141104173e-09	2.76111000574494e-07	10.6931552460666
GLI4	1.0147416431705	1.45972861426771	6.31142779101977	3.54381745807236e-09	2.83825390944564e-07	10.6615076577
GTF2IP4	-1.14765057263354	0.397567588904586	-6.30464792089974	3.66622728151342e-09	2.92446830414091e-07	10.6289040344761
IDH3A	-1.09610507759385	0.299541544271052	-6.30282055150356	3.69992592698661e-09	2.9473927354294e-07	10.6201196647284
AP002381.2	1.2059876255138	-0.198732224155427	6.30024133579997	3.7480086241384e-09	2.98169890905854e-07	10.6077234302414
NNAT	-2.47037369494177	-3.18511981869023	-6.29608813410906	3.82672924523519e-09	3.03625774215432e-07	10.5877680727651
TBX20	-2.63149707717366	-7.82833332460183	-6.29310410464525	3.88429117704867e-09	3.07365874538577e-07	10.5734347707272
AC136632.2	1.55029585971744	-1.51332672481078	6.28835176163006	3.97772715119975e-09	3.13507150416907e-07	10.5506152678532
EEF1DP1	1.20342743786362	-1.06958876022209	6.28648585404878	4.01501430444221e-09	3.160268279074e-07	10.5416582270655
AC005034.5	-2.06931441687954	-1.9498674828057	-6.28210051178495	4.10400740674631e-09	3.21329180712402e-07	10.5206126585849
AL157838.1	-1.79497709538662	-3.42557214721971	-6.26894154331529	4.38285702788117e-09	3.3939380851955e-07	10.4575097814876
UFSP1	1.079771732349	0.783129296317116	6.26879211197147	4.38612827406758e-09	3.3939380851955e-07	10.4567936080316
COA6-AS1	1.237828147936	1.14870428705691	6.26760250200234	4.41225618980197e-09	3.39889427082355e-07	10.4510925450762
AC138956.1	-3.07850831320003	-3.82020365789703	-6.26745932561877	4.41541113816242e-09	3.39889427082355e-07	10.4504064292027
CLDND2	1.46518056655011	0.131016065730526	6.26710331364229	4.42326562536883e-09	3.40053565742295e-07	10.4487004204306
PPFIA3	1.03200706702042	0.443214238757026	6.26568704214869	4.45464832866171e-09	3.41096740877389e-07	10.4419141730029
PCDHGC3	-2.03574980690571	-1.64112523342707	-6.26493071745724	4.47149708926709e-09	3.41552259028117e-07	10.4382904882802
AC083880.1	1.33848427558918	-1.0232382255045	6.25485247226955	4.70208497217052e-09	3.56872035301632e-07	10.390026629734
AL049869.2	-2.82889884609351	-5.35803036166355	-6.24805831306327	4.8640931392247e-09	3.6682546064049e-07	10.3575139424337
PRELID1P6	1.16965816054204	-0.644875139207184	6.24332086084145	4.98029476121908e-09	3.73220651670827e-07	10.3348548388541
MRPS31P5	-2.19279050213969	-6.07840096361684	-6.24056040814122	5.04925837989648e-09	3.77671247973327e-07	10.3216560107143
PHBP9	-1.97364842205888	-2.91412987685562	-6.24043576360122	5.05239440218747e-09	3.77671247973327e-07	10.3210601108079
CERS2	-1.41106976399453	5.71502311933073	-6.23971090363866	5.07066967654901e-09	3.78318270183655e-07	10.3175948337186
AKAP9	-1.05668227287525	1.41719511700041	-6.239587702058	5.07378231000005e-09	3.78318270183655e-07	10.3170058762178
AC113404.3	-2.46003941798188	-2.18442834400727	-6.23880480229186	5.09360588350731e-09	3.78845703177958e-07	10.3132634215141
AL139246.5	1.24813422398582	-0.328283387498784	6.23380371633235	5.22204639975067e-09	3.85503790556501e-07	10.2893630707144
AC069282.1	-2.21609096367155	0.627964620309534	-6.23009339216773	5.31938985901335e-09	3.91716705268385e-07	10.2716381098775
AL136981.2	-1.40375525415918	-2.24134398682289	-6.22684922765285	5.40596392940943e-09	3.96617553621005e-07	10.2561448372261
ARAP1-AS2	-2.37127493879715	-5.61474355256907	-6.22647980335639	5.41590986669638e-09	3.96857306594533e-07	10.2543808456459
MTLN	1.0570914425477	2.63220983397914	6.2253713308088	5.44586117972119e-09	3.98560581683856e-07	10.2490882628501
AC009065.4	1.13391599100292	-1.30389158066011	6.22107408494605	5.56352173453273e-09	4.04679811650033e-07	10.2285752613507
RNA5SP37	-4.25531893837199	-4.60891852814883	-6.21716802393295	5.67263811790136e-09	4.10771846324181e-07	10.20993635323
PCDHGB7	-1.98401044398993	-3.42860849868128	-6.21708700178415	5.67492361775207e-09	4.10771846324181e-07	10.209549800682
AC245060.2	-3.30862542900519	-4.23563955582987	-6.21453922629028	5.74725584757627e-09	4.15501427316198e-07	10.1973959091489
GPR75	-2.15405416912848	-1.84072197595197	-6.2135423555547	5.77580343279507e-09	4.16551784709603e-07	10.1926411906588
AC004381.3	-2.82983351672773	-5.4136115089993	-6.2000217339275	6.17704534832718e-09	4.39094825257224e-07	10.1281942078846
CMTM1	-1.89269050684397	-3.38534727398613	-6.19503998820867	6.33169157378676e-09	4.49013645770198e-07	10.1044679262088
ILK	-1.77306236821003	-4.85955778055013	-6.19193013828009	6.43015247959718e-09	4.55452528492278e-07	10.0896621672825
LINC01614	-3.25187647987584	-3.67171534452676	-6.1909387361636	6.4618565213223e-09	4.56861230513682e-07	10.0849430423155
DM1-AS	1.06729739442801	-0.355621895961415	6.18614430335786	6.61735935920196e-09	4.66488510841394e-07	10.0621272028667
AC113410.4	1.13298912559786	-0.286304347035609	6.18085507873517	6.79317988630761e-09	4.75498587872323e-07	10.0369681071025
AC024075.1	-1.72725542933084	-1.1496618964315	-6.177809367547	6.89649834185994e-09	4.81596012880976e-07	10.0224860819059
AC068631.3	1.69195641639003	-0.839029788668677	6.17627364734681	6.94917821510684e-09	4.8413694465317e-07	10.0151854024009
TATDN2P2	-2.34947313488175	-4.07321121016314	-6.17243168323518	7.08270810860975e-09	4.91419611390029e-07	9.9969254577946
DCHS1	-1.27134007751173	-0.915502575568708	-6.17154725838139	7.1138021840319e-09	4.92717858263944e-07	9.99272289024977
DLSTP1	-2.12763696206164	-2.77954877918105	-6.16999894655352	7.1685601900986e-09	4.95932510380663e-07	9.98536650259864
TMEM256	1.1450097248803	3.2839216996658	6.16710023380083	7.27219302998891e-09	4.99612271899596e-07	9.97159680798064
RPL6P27	1.06840533523138	2.45024350946343	6.16389290902905	7.38857573741699e-09	5.06405813111039e-07	9.95636531651232
AP001001.1	-2.58469084644819	-5.18866045540205	-6.1634398243133	7.40516350469472e-09	5.06405813111039e-07	9.95421398604266
AC040169.1	1.45187860466814	0.974378266440479	6.16117936885408	7.48846887225023e-09	5.11514068587603e-07	9.94348223908661
CRYZP1	-2.89746105478751	-5.77438873470444	-6.15919417297671	7.56238923353304e-09	5.14788207309471e-07	9.93405912443064
NUDT14	1.19417296742082	2.70726752547686	6.15765056899472	7.62036177451265e-09	5.18141005919867e-07	9.92673328041
HNRNPA1P59	-2.50355441473017	-3.98339347130868	-6.15659174333934	7.66038002779776e-09	5.20266747327928e-07	9.92170875470715
AC000089.1	1.37297076479246	-0.613863412059158	6.15573832956125	7.6927850238006e-09	5.21346051803375e-07	9.91765933624735
AC023509.3	1.22502882204098	0.934082544001165	6.14909296849215	7.94976784879771e-09	5.37463997668375e-07	9.88613804756419
IDI2-AS1	-2.04244928695385	-3.6380139998246	-6.14759835082006	8.00871824439339e-09	5.40764071520486e-07	9.87905116794708
AL118558.3	1.07102883869753	0.209607337592361	6.1473948116095	8.01677935971105e-09	5.40764071520486e-07	9.87808614081328
ZBTB12BP	-2.72577262336257	-4.83141731181197	-6.14450926110935	8.13192233895451e-09	5.47909012286905e-07	9.86440698993081
HSD11B1L	1.03057207513867	-0.0228007019139019	6.14287429314942	8.19788268247524e-09	5.51399509078076e-07	9.85665790504548
AL732414.1	-3.03988051380748	-6.15045322225382	-6.14243898707841	8.21553290896701e-09	5.5166607252111e-07	9.85459492522594
RBMS1P1	-2.62106434141844	-4.88638984220633	-6.14216817180562	8.22653241450462e-09	5.51781198416214e-07	9.8533115328676
COX6A1P2	1.01363478510989	1.70907170959205	6.14156390194887	8.25112780234717e-09	5.52806958184989e-07	9.85044801482338
RBM14-RBM4	-1.81878462767774	-4.56057967087423	-6.14131230623199	8.26138971172893e-09	5.52871178377157e-07	9.84925579781795
AC099677.1	-3.25424111476612	0.118361792900212	-6.13876055988641	8.36617983681412e-09	5.59254183534705e-07	9.83716558037395
TACC1	-1.21084808915684	2.2051650059536	-6.137972961484	8.39878639733834e-09	5.60803010375984e-07	9.83343449364997
AP003065.1	-1.758171511822	-1.38493612840195	-6.13394605261034	8.56746195669465e-09	5.70143966069981e-07	9.8143620233452
EIF4HP1	-2.43433547035772	-2.43991929722206	-6.13203434518395	8.64869884251133e-09	5.74906293192305e-07	9.80531014242548
LRRC37A16P	-1.05708267051531	-0.705351869093655	-6.13016424969539	8.72889970512759e-09	5.79589187459908e-07	9.79645682291142
SLC40A1	-1.02529594646034	5.65305210593556	-6.1280028077468	8.82250600680131e-09	5.83803748451296e-07	9.78622611069167
TCEA1P2	-2.18112361827968	0.00244694021070344	-6.11825187565454	9.25720240520858e-09	6.08548415192843e-07	9.74009738355237
AC010834.3	-1.48811114197578	-1.68744368417851	-6.11040207406495	9.62237732752729e-09	6.31157855897312e-07	9.70299233131273
PAN2	-1.23522728319362	1.57159242472928	-6.10813868996014	9.73027433582935e-09	6.36128727123576e-07	9.69229857036643
NBPF26	-1.50274032527721	-3.36935854332969	-6.10119981043475	1.00685172271577e-08	6.56960654310939e-07	9.65952851004485
KRT8P46	-2.14367736081537	-4.52365569621013	-6.09306587084744	1.04797409405656e-08	6.79890354667022e-07	9.62114132282965
AL353804.1	-2.26070806959144	-2.07745758997301	-6.08750908636638	1.07701132792683e-08	6.9656344451801e-07	9.5949333518008
HIF1A	-1.09881128255245	3.53633116298887	-6.08725414916407	1.07836230830526e-08	6.9656344451801e-07	9.59373129244998
AC008770.3	-2.70815034521431	-2.96084557333828	-6.08586410105787	1.08575788131387e-08	7.00579083744182e-07	9.58717755046712
NME1	1.09517833754791	2.29580450705046	6.08318564578486	1.10014902730969e-08	7.09094970129425e-07	9.57455166675537
SDHA	1.03549715772426	0.377573615078619	6.08151946177647	1.10919567389435e-08	7.14151368499672e-07	9.56669908278254
GOLGA8R	-2.25123182123408	-5.70114796601646	-6.07958627065035	1.11978365627661e-08	7.2018813140206e-07	9.55758964318645
MT-ND4L	-1.3288107154444	10.722556643185	-6.07899075547946	1.12306521665497e-08	7.21418576885925e-07	9.55478383128051
ZDHHC20P4	-2.76716537214197	-7.33480477803463	-6.07752306435572	1.1311932479415e-08	7.24390314067021e-07	9.54786936531032
AC015849.3	-1.3184512660605	-1.15799888994599	-6.07125724102854	1.16654797995582e-08	7.4382453653256e-07	9.51836097747548
AC078795.1	-2.02378779355729	-5.30402352525141	-6.0700924800111	1.17323871364496e-08	7.47288928572122e-07	9.51287753252389
HS6ST1P1	-2.27890646596347	-2.3305035675412	-6.05911981229491	1.23814782003518e-08	7.85265853801823e-07	9.46124989585293
AC118344.1	-2.69043594812265	-4.97002618849519	-6.0575174239272	1.24791727839165e-08	7.90618124765252e-07	9.45371492112895
AC090695.1	-2.85717357054099	-5.99904215272566	-6.0539373935797	1.27001838045482e-08	8.02055072213483e-07	9.43688449841461
AC036103.1	-2.70988774791837	-6.09714258022796	-6.05307692187256	1.27538748811778e-08	8.04590788284242e-07	9.4328400968221
PPP2R5D	-1.14654102782264	2.13414605997042	-6.05228378329884	1.28035619536181e-08	8.06793733281578e-07	9.42911246529653
CDH13	-1.66365701104929	-1.94396694091116	-6.05187057313033	1.28295232461859e-08	8.06793733281578e-07	9.4271705501041
TMEM91	1.23237368882747	-0.291867780420553	6.05082368867761	1.28955288460414e-08	8.10087307329496e-07	9.42225096845896
UBE2Q1-AS1	-2.91905891111297	-3.65537703786696	-6.04799160943223	1.30757661641171e-08	8.19676746661376e-07	9.40894472340602
AL117209.1	-2.50044452238245	-3.93448487729051	-6.04354589627902	1.33636985789015e-08	8.3245756336308e-07	9.38806414104711
AL034550.1	-2.89457902788182	-5.60850739738487	-6.02225258162157	1.48314239786155e-08	9.13354438111071e-07	9.28817554616477
DNAJB6P1	-1.95104548753377	0.913235244532115	-6.02118239245493	1.49092276813981e-08	9.17195314101912e-07	9.28316053006668
AC102945.2	-1.45718299053856	-1.77207466405688	-6.01203855882587	1.5590539167931e-08	9.52208603425116e-07	9.24033242530844
AC015911.3	-2.83867451910568	-4.09565972909404	-5.99608447240129	1.68532123312796e-08	1.020933587371e-06	9.16569583878237
H3C14	2.69200247521402	-7.95794061186817	5.99114585663717	1.72640401348849e-08	1.04475571598351e-06	9.1426150864045
LY6G5B	-1.65495387802504	-2.65661572406765	-5.98857609017208	1.74816831015328e-08	1.05577640414105e-06	9.13060954969506
NBPF8	-1.26640710619066	-0.735826627512629	-5.98043673941481	1.81889611367542e-08	1.09293770826481e-06	9.09260342097466
TAS2R5	-2.26983725817199	-3.76388798453923	-5.97986998382493	1.82392427945408e-08	1.09455020815219e-06	9.08995810673813
STK24	-1.02905684520151	1.01741640851522	-5.9706447620842	1.9077134537899e-08	1.13939384340073e-06	9.04692004665357
RNA5SP311	-4.40405009100895	-5.01650435521609	-5.9579386029373	2.02933226739842e-08	1.20476652002683e-06	8.98770549560615
ZNF532	-1.1125911390381	-0.149918162548134	-5.95723791815383	2.03625593227176e-08	1.20767047192729e-06	8.98444221986067
NEK4	-1.04085096420781	1.11809217416226	-5.94962011830363	2.11304172705334e-08	1.25196142286739e-06	8.94897847495362
AC093525.8	-1.78267353102857	-2.61053939917261	-5.94890557850326	2.12038822156394e-08	1.2550628570008e-06	8.9456533734667
TMEM141	1.06522787291482	3.8789857075685	5.94806797995905	2.12903185008251e-08	1.25892513188909e-06	8.94175591521772
AC010654.1	1.25885557244583	-1.16145852829546	5.94021595494978	2.21176076095093e-08	1.30428939006693e-06	8.90523491078272
AP001094.2	-2.53387869135704	-4.97844528078114	-5.93908676113155	2.22391445824694e-08	1.30852044069545e-06	8.89998516137309
AC120114.3	-1.07517001986968	-2.15090483893763	-5.92911088120587	2.33417240845515e-08	1.36394162947163e-06	8.85363143324605
RALGAPA1P1	-1.61890823754723	-3.50175812968651	-5.92716461523369	2.35630026605843e-08	1.37288767971361e-06	8.84459324931697
AL117332.1	1.01024032673377	-0.258535780868744	5.92715476335783	2.35641279773147e-08	1.37288767971361e-06	8.84454750300299
AC027644.1	-3.06749633178062	-2.28767775916099	-5.92098477323395	2.42793427886814e-08	1.40491577789968e-06	8.81590642003116
AC021106.1	-2.36534511243535	-2.1127312558653	-5.91721588807644	2.47266578614559e-08	1.42801855853522e-06	8.79841983625903
AGAP6	-2.05101049182196	-4.58072842317572	-5.9060770058372	2.60964768784213e-08	1.49956498131222e-06	8.74677658694986
RN7SL381P	-3.50196515178773	-4.15008164189304	-5.90312170161384	2.64722320743418e-08	1.5155735409267e-06	8.7330844637167
RIMKLBP2	-2.23761925558233	-2.73416724114916	-5.8968629303757	2.72856160959107e-08	1.551676849504e-06	8.70410042472876
AC004453.1	1.22372583643648	1.30222934408931	5.89596971833223	2.74036781195497e-08	1.5569009365301e-06	8.6999654781162
DTD2	-1.69319437542918	-1.08288758377977	-5.88338243749098	2.91216807529393e-08	1.64039253280087e-06	8.641734321866
ANKRD36	-1.26708904809873	-4.03815587944395	-5.88084280595927	2.94808994456584e-08	1.65748477895662e-06	8.62999437796065
LINC02352	1.05113257821202	-1.59569298320801	5.87999837691416	2.9601299777437e-08	1.66268094695061e-06	8.62609150045876
AP001020.2	-2.23598867311267	-7.31612966824647	-5.87284654841379	3.06405468821768e-08	1.71457229714418e-06	8.59304961366838
AC037459.2	-1.59385595614161	-4.26592073357968	-5.87172384120085	3.08069065843149e-08	1.71810768670107e-06	8.58786479015638
RHOQP2	-2.70076775154538	-4.46230066652086	-5.87163995869721	3.08193715655063e-08	1.71810768670107e-06	8.58747743215139
AC007114.2	-2.39260557325581	-6.11121799292834	-5.8694495666209	3.11466213574573e-08	1.73147826698748e-06	8.57736365469742
JMJD7-PLA2G4B	-1.31282741056306	-3.17607801349136	-5.85888067536928	3.27741411457143e-08	1.81010119504309e-06	8.52859484245906
RPL13AP7	1.1252859786656	-1.38961759080671	5.85568900286749	3.32818214448657e-08	1.83472987291655e-06	8.51387748654914
AL021707.3	-3.07902130708385	-5.06451359507137	-5.8522267949368	3.38412539200043e-08	1.86134742270313e-06	8.49791801001206
BORA	-1.06980240444309	-1.32614611246211	-5.85175846149573	3.39176328748942e-08	1.86134742270313e-06	8.49575959794914
AC000120.1	-2.56092029379889	-6.04490747476073	-5.85156912658332	3.39485588341067e-08	1.86134742270313e-06	8.49488703765714
PHLDB1	-1.15717005527699	-0.891291684331763	-5.85154445529046	3.39525906778096e-08	1.86134742270313e-06	8.49477333988645
AC008397.2	1.94516484467154	-7.87640595409526	5.85128570114688	3.39949052129951e-08	1.86194952266605e-06	8.49358088728139
PAIP1P1	-1.86008023221917	-3.01540071880588	-5.84791002407699	3.455169573022e-08	1.88549460253424e-06	8.47802714774817
AC066613.1	-2.00996430598053	-4.3560859700074	-5.84276939280699	3.54168175372298e-08	1.92387131241769e-06	8.45435143879882
AL355916.2	-2.20716596705648	-6.57189347716301	-5.84190636327113	3.55641247789935e-08	1.92517812388637e-06	8.45037787729085
LDHAL6A	-2.13341046275203	-6.60620648247699	-5.83949235258335	3.59793603124472e-08	1.94553725685878e-06	8.43926513588576
TMOD2	-1.13402279928251	-1.31420815492128	-5.83668318292631	3.6468553254924e-08	1.96840755157163e-06	8.42633673744154
RPL28P2	-3.27272608821931	-5.47246662764588	-5.82971018814035	3.77111951920369e-08	2.02351855680422e-06	8.39426149655324
PABPC4-AS1	-2.48521035745924	-5.72226846818094	-5.8296998301334	3.77130715926883e-08	2.02351855680422e-06	8.39421386746532
CAP1P1	-1.92305046881157	-2.74839864762052	-5.82829155400157	3.79690412465497e-08	2.031191921241e-06	8.38773867821138
AP001893.1	-3.39911276078327	-5.205550793034	-5.82715602599151	3.81766754671417e-08	2.04022058721747e-06	8.38251824983195
AL049840.4	-2.01844203459567	-2.77130418765235	-5.82236704901642	3.90646652674159e-08	2.07833112161748e-06	8.36050826856444
RNU6-531P	-4.11936802758766	-3.68227342625423	-5.82129660511278	3.926590230199e-08	2.08344176437532e-06	8.35559001634844
AC009812.3	-1.92877705009093	-3.9603347895863	-5.81384238884991	4.06957005078433e-08	2.1456198406329e-06	8.32135587860783
MATR3	-1.08002855946775	-3.8244636961584	-5.81368418579705	4.07265919570888e-08	2.1456198406329e-06	8.32062960064374
AC127024.4	-2.32085521930716	-2.42956899019926	-5.81006013824592	4.14405669934338e-08	2.17937042010512e-06	8.30399556516146
AC096586.2	-2.44046262821139	-3.04075807991434	-5.80955685315606	4.15406845226829e-08	2.18077584728752e-06	8.30168602356932
RPL7P9	1.27033269708083	2.75726204568273	5.80795631886796	4.18606539968769e-08	2.19125559057155e-06	8.29434207251315
LYNX1-SLURP2	2.61742783723827	-3.48685510957704	5.80758325266111	4.19355816368408e-08	2.19125559057155e-06	8.29263045523525
AC010331.1	1.50470568448446	-1.75144237698634	5.7999270724465	4.35026236245632e-08	2.26179388813379e-06	8.25751861995743
PGM5P2	-2.08400769533484	-5.142313653061	-5.79889536700473	4.37181295390575e-08	2.26867822291534e-06	8.25278925543728
RN7SL81P	-3.62980176982561	-4.90305350723498	-5.79874530317556	4.37495623783967e-08	2.26867822291534e-06	8.25210140085719
AC008115.3	-1.6076456627536	-1.94491559771358	-5.79725957535889	4.40619651353054e-08	2.28288613957785e-06	8.24529177534049
TSSK4	-1.36819266249456	-2.8640270833307	-5.79238133510948	4.51031596083089e-08	2.33479570212802e-06	8.22294038586173
DHRS12	1.06238801319813	0.278441984355365	5.79069377710246	4.5468928923552e-08	2.34963655577385e-06	8.21521086197906
AL031670.1	-2.23510186622	-3.16865691831352	-5.78636177135942	4.64212280638566e-08	2.39676309309366e-06	8.19537514811504
AC246787.1	1.17796001914735	1.17395194536585	5.78168640770105	4.74709381983377e-08	2.44670897165014e-06	8.17397722590433
ZRANB1	-1.13837345142886	0.830721616185058	-5.78087210489033	4.76561281376257e-08	2.45177823861435e-06	8.17025143470958
AP002360.1	1.00954235080659	1.23409686950468	5.78071006951483	4.7693062813842e-08	2.45177823861435e-06	8.16951008961837
GUCY1A1	-1.37313223648304	-0.86688940093696	-5.77759404161309	4.84088171974794e-08	2.48213182018516e-06	8.15525604844528
GMPSP1	1.63763981301306	-2.24958552870222	5.77654181398581	4.86528837021672e-08	2.49034876810395e-06	8.15044375232101
ETS1	-1.01727771519927	2.41659829849389	-5.77384097394467	4.92848818983187e-08	2.52052726038846e-06	8.13809404179528
AC092338.1	-3.22198249415404	-6.6898584426355	-5.77161639548563	4.98114696809583e-08	2.5408980332449e-06	8.12792466440938
RNU6-190P	-3.99674577546396	-6.63073033265457	-5.76519088438009	5.13636243072104e-08	2.61110872686449e-06	8.09856449007915
MEIS3P2	-2.63972087917593	-6.2947708405552	-5.76394733089639	5.16694445980191e-08	2.62441032831323e-06	8.09288457676435
NT5C1B	-2.07718535898911	-6.6346640794241	-5.76214338634079	5.21162519538404e-08	2.64033461624968e-06	8.08464639593317
DHRS4	1.00076960015489	2.78974066432496	5.76001746208886	5.26476688107359e-08	2.66498553187019e-06	8.07493980440704
AL606537.1	-2.77604018030476	-5.9978516004668	-5.75384339739091	5.42212740027551e-08	2.7376445625843e-06	8.04676236026603
SNORA80E	-3.72692138725086	-6.85716074977731	-5.75278362114253	5.44959770463074e-08	2.74917863152029e-06	8.04192754284172
PVRIG	-2.24038770651646	-7.17117329034752	-5.75134296547619	5.48715946719413e-08	2.76343581065208e-06	8.03535597247101
ZNF137P	-2.19826837283334	-2.65010457749063	-5.75067788546386	5.5045853408837e-08	2.76986446276626e-06	8.03232253596625
MVD	1.01664041194649	3.41670640621531	5.74556455877278	5.64038323429177e-08	2.82385050096257e-06	8.00900767438194
AP002907.1	-1.97339143649727	-3.7553021299977	-5.74422116513001	5.67660152500179e-08	2.83243827729875e-06	8.00288437800984
BX679664.3	1.01149393821619	0.142422977658791	5.74285784683115	5.71358986209998e-08	2.84850255650181e-06	7.99667114778615
AC073349.2	-2.56368020689691	-4.80720452953957	-5.7416012596367	5.74789147823744e-08	2.86080357518607e-06	7.99094512652197
CTBP2P8	-2.59176426130468	-7.53027841877509	-5.7337026137577	5.96816953923885e-08	2.96052096167235e-06	7.95496989849435
AC087163.1	-2.49749599677555	-5.02340029936023	-5.73115806900866	6.04087708411152e-08	2.9936004955963e-06	7.94338687947671
AC116158.3	-1.71613698881016	-7.11317680097461	-5.72962093155552	6.08521865184438e-08	3.00607221999088e-06	7.9363911864188
EBP	1.07807813126615	5.2876775441076	5.72068261469658	6.3494476617307e-08	3.10928639700109e-06	7.89573439315912
AC108463.3	-2.78871864029624	-5.76399688582133	-5.71992794418117	6.37226429558077e-08	3.11418215701874e-06	7.89230346410196
FAM3C2P	-1.4682992129963	0.520611069222607	-5.7169139789995	6.46419159179061e-08	3.15651202732408e-06	7.87860393143678
AC108673.3	1.06850381100246	0.97425875604979	5.71023350699216	6.67260286744744e-08	3.24760663885175e-06	7.84825446771589
AC026403.1	1.38670140133765	2.59667603574517	5.70678467644603	6.78275717524271e-08	3.29582101924079e-06	7.83259483157929
RPS15AP10	-2.83775171062009	-3.73006727231313	-5.69828124554599	7.06201701385009e-08	3.41476391441879e-06	7.79400905769503
AC005546.1	-3.26361993500777	-6.42223725287012	-5.69646140634963	7.12322843171544e-08	3.44156175619149e-06	7.78575577797011
LPCAT3	-1.3725173035151	1.39026655829817	-5.69364391789847	7.21902244579841e-08	3.48501094140099e-06	7.77298115896238
HSD3BP5	-2.42385458783665	-4.22840033430581	-5.69321265426664	7.23379619027964e-08	3.4864785579866e-06	7.77102613032936
ACTG1P20	-2.42615789787231	-3.0695321756825	-5.69168882355651	7.28623533217833e-08	3.50606564441588e-06	7.76411893826185
TEDC1	1.11665573670695	-0.292920417835153	5.69033447033878	7.3331545530809e-08	3.52578782868882e-06	7.75798089732432
AC091132.2	-2.55036023397839	-7.15332448395774	-5.68737727093242	7.43663200811182e-08	3.56976357306996e-06	7.74458172258662
AC137695.3	1.33553390004158	-2.34291929663234	5.68625661964368	7.47621786486456e-08	3.58473816644164e-06	7.73950512292748
AL121944.1	2.09314567292126	-2.94156153126813	5.68614520827971	7.4801646123902e-08	3.58473816644164e-06	7.7390004579233
UBE2CP2	-2.97053379185769	-5.40141017913848	-5.68380003441651	7.56371735080832e-08	3.61616275950512e-06	7.72837882101425
AC022730.1	2.37848212505159	-8.44757892334227	5.67534493123539	7.87260546851694e-08	3.7547778906706e-06	7.69010664868753
AL590326.1	2.05005550960308	-1.0808133968462	5.6729658337402	7.96172417358426e-08	3.79119697486852e-06	7.67934390448784
AC073842.2	-2.76306363641154	-2.89747751695378	-5.67121336267982	8.02800092327932e-08	3.81358921556931e-06	7.67141770768557
ZNF23	-1.40127686375467	-5.03424829835922	-5.67002661535237	8.07318891934893e-08	3.83199199608745e-06	7.666051056559
AL158211.5	-2.18463382748721	-5.37508175648266	-5.66584536523688	8.23439181203104e-08	3.89665067456336e-06	7.64714829222185
TRAPPC12-AS1	-1.80318996323405	-1.74868787048478	-5.66581332672994	8.23563909881296e-08	3.89665067456336e-06	7.64700348422975
CTBP1-AS	-1.52064738937775	-2.88380470915374	-5.6638569013076	8.31215587899282e-08	3.92660164881483e-06	7.63816176239503
AIDAP2	-1.88970831361623	-7.27129077173669	-5.66275580197513	8.35552598604594e-08	3.94395427142774e-06	7.63318636018816
PP2D1	-1.52223538969996	-4.32186157324269	-5.66112760747846	8.42006350100887e-08	3.96811351050321e-06	7.62583032494593
CHCHD10	1.02862774836462	6.40971760544516	5.66017187075467	8.45817347077821e-08	3.98291501464292e-06	7.62151299731925
S100A13	1.24524087356117	1.39620800999151	5.65996203681305	8.46656316625759e-08	3.98370902043697e-06	7.62056517912064
KRT18P10	1.41561019243801	-2.70863374190042	5.6577242338179	8.55654437814039e-08	4.01650681484794e-06	7.61045838231203
AC009087.1	-2.92103641137016	-4.24791001239931	-5.65478907985009	8.67598588510486e-08	4.05836572857321e-06	7.59720579380359
AC073957.3	-1.59455404858709	-2.12888402789439	-5.65462743125633	8.68261111865934e-08	4.05836572857321e-06	7.5964760527874
HERC2P10	-1.96051819414576	-7.34564865237493	-5.64778777864419	8.96751991617357e-08	4.17158037498667e-06	7.56561109761257
AL138762.1	1.06884200258127	-2.84640179900745	5.64756521046861	8.97694316306881e-08	4.17158037498667e-06	7.56460711116467
DLEU2L	-2.02598697446387	-7.41242564220824	-5.64497934197742	9.08713831606898e-08	4.21891694303931e-06	7.55294425799538
RN7SL333P	-3.34719589723072	-3.75962012977496	-5.64067608534075	9.27346013537221e-08	4.29535397868094e-06	7.53354288010268
Z95152.1	-2.93534507417065	-5.69629809653139	-5.63678323891767	9.44522928890133e-08	4.36131811151157e-06	7.51599969822042
AC090589.3	-1.57909727065351	-1.15340604588551	-5.63653140848885	9.45644771914463e-08	4.36310806370814e-06	7.51486507680246
AL513548.4	-2.7767716886197	-6.55664753829276	-5.63601946880725	9.47929358947009e-08	4.37025585835096e-06	7.51255863002092
MESP1	1.28154072206636	-0.0968829687995445	5.63445263896575	9.54955120294633e-08	4.39923394835265e-06	7.50550037857796
MICAL3	-1.02583963748979	-0.445590034427048	-5.63212116477554	9.65504008052969e-08	4.44438471623267e-06	7.49499979822082
TMEM191A	1.51082997273555	-0.636035983933466	5.63064595550382	9.72237483727055e-08	4.47191617224827e-06	7.48835707984555
AC073046.3	-2.7884915983938	-5.20523371273578	-5.62033168831719	1.02061686240864e-07	4.66914536430781e-06	7.44194298285659
AC034102.6	-2.32606251384687	-4.9852677631952	-5.61837036167424	1.03007942628429e-07	4.701576809969e-06	7.43312298097825
RPL7AP50	1.2595566801802	-0.398951201523213	5.61212816333715	1.06077023342317e-07	4.8120910428732e-06	7.40506475259934
ATP5F1EP2	1.3028050041135	0.556074491190622	5.61142928627657	1.06426156606043e-07	4.82424653594762e-06	7.40192455207161
AC010255.2	3.06387109186442	-5.5761108245906	5.6083814768979	1.07961916501079e-07	4.86922891167466e-06	7.38823293807305
NCR3LG1	-2.17931043352837	-3.79222210935555	-5.59440617884919	1.15286060889948e-07	5.15508257374486e-06	7.32551102300049
RPL3P4	1.05827743775609	4.29040786156361	5.59302452749553	1.16036017750928e-07	5.18068597778813e-06	7.31931536855352
ZNF366	-1.906474651657	-3.46232255649068	-5.58896853501579	1.18265272242345e-07	5.26847851090391e-06	7.30113282067875
FYTTD1P1	-3.24910176669788	-1.64016907128151	-5.58819445639899	1.18695456053412e-07	5.28368154822928e-06	7.29766364649941
AC005519.1	-1.90654903112652	-3.23198203434434	-5.5879853493762	1.18811926791479e-07	5.28490746514763e-06	7.29672654655405
HELLPAR	1.22333344595949	-7.81300988495813	5.5818586706009	1.22274488109991e-07	5.4138329882092e-06	7.26927989968439
AC233300.1	-2.80408811704251	-5.78089982452122	-5.58023566875498	1.23208158926258e-07	5.44783575930856e-06	7.26201222090064
RPL10AP6	1.08225777353397	0.842054053804539	5.57845353635731	1.24241405381434e-07	5.48943791643308e-06	7.25403348276522
RN7SL481P	-3.36996973547609	-5.93881466190743	-5.57807827812919	1.24460050547484e-07	5.49093349954368e-06	7.25235362620873
AC006511.3	1.01906292408825	-1.74119646592317	5.57723785279146	1.24951092521225e-07	5.50850784514749e-06	7.24859168808607
IFNA20P	-2.80120727704944	-4.43309545991274	-5.57145910842328	1.28379162849606e-07	5.63039742484395e-06	7.22273425334394
AL035411.3	-2.17140137926318	-4.94804428758486	-5.56729126906969	1.30908526965824e-07	5.73286737803832e-06	7.20409530807648
MFSD14A	-1.90744923777538	-3.40126836445096	-5.56680250156201	1.31208322121703e-07	5.73754007264637e-06	7.20191006656361
ZNRF2P1	-1.28687479173256	-0.923332022423399	-5.55947075318703	1.35786785171834e-07	5.92467054508559e-06	7.16914476107318
AC004771.2	-2.57003406331894	-4.39293358686771	-5.55464494834605	1.38885224519336e-07	6.05097671371744e-06	7.14759314251836
AP001469.2	-2.93283768989348	-4.13239603490536	-5.55372046594255	1.39486634588756e-07	6.07272691113994e-06	7.14346582090684
ZNRF2P2	-2.70096472033198	-5.70944165523772	-5.5490829100391	1.42542169613854e-07	6.19214438131761e-06	7.12276808764935
C11orf42	-2.68260539429368	-5.44764920748261	-5.546993273004	1.4394025853678e-07	6.23919602047062e-06	7.11344542876976
AC016026.2	-2.81661350359838	-5.21075634885834	-5.54662877731625	1.44185496774293e-07	6.24527078484397e-06	7.11181950118
MECOM	-1.18369581634367	-0.660028925544951	-5.54423165102133	1.45808527222053e-07	6.3061212844106e-06	7.10112816415653
AC131212.2	-2.21064127556057	-3.76775351835306	-5.54348391358587	1.46318445155787e-07	6.31923418624489e-06	7.09779379947969
TM6SF1	-1.74496444745396	-3.2421963462467	-5.54309198587585	1.46586415372523e-07	6.32620980852791e-06	7.09604619970825
AC074032.1	1.13311932525831	-1.29799257338515	5.53726183851889	1.50629734635368e-07	6.46762444674213e-06	7.07005880421656
AC067852.3	-1.88319249895357	-3.66605496893753	-5.52971507005895	1.56025782684914e-07	6.6419370971464e-06	7.036445188952
ITGA4	-1.1487348086868	-1.42410362079942	-5.52840208911622	1.56983685922249e-07	6.67315415114558e-06	7.03060005719207
TMEM30BP1	-2.26886323406992	-2.7243095486171	-5.52782853169655	1.57403934430474e-07	6.68623560500342e-06	7.02804696646393
EIF4EP2	-2.28042079113479	-3.63185840793838	-5.52567287079202	1.58993254167449e-07	6.73929537475679e-06	7.01845290631534
AC022137.3	-2.25495239569952	-5.75577435572729	-5.52148693601921	1.62124376225197e-07	6.85083054566166e-06	6.99982955588994
ADGRA2	-1.63703400631884	0.223685272135034	-5.52123296373455	1.62316277252623e-07	6.85083054566166e-06	6.99869991103297
SNHG9	1.27068896323399	2.60915425891913	5.52062868636288	1.62773761193136e-07	6.86526352478672e-06	6.99601227343867
PKD2	-1.08180297739903	1.1549709916258	-5.50929728367873	1.71589623343976e-07	7.20640038619257e-06	6.9456480162017
TWF1P1	-2.38744874466991	-5.44527659630532	-5.50447367478247	1.75482460812441e-07	7.35429915282152e-06	6.92422848972312
TLCD1	1.09045062343307	2.75040091890321	5.49972548985533	1.79398668158376e-07	7.50783426242803e-06	6.90315544708585
PCDHGA12	-2.16487075166478	-3.76266481704656	-5.49868381224755	1.80269177972915e-07	7.52836011201435e-06	6.89853388593465
SMIM1	1.74928699846026	0.976497180589825	5.4960944731813	1.8245095981406e-07	7.58748298731289e-06	6.88704828421891
AC069257.1	-2.83110931791812	-7.61902212431937	-5.49510662162996	1.83290107125028e-07	7.61704978749583e-06	6.88266734469094
SMARCA5-AS1	-2.52831892319056	-4.51517951349886	-5.49149208424617	1.86392803943147e-07	7.72438295671507e-06	6.86664177921213
AL353763.1	-2.55877545903655	-6.15334948225312	-5.49002492849036	1.87666792525469e-07	7.76094257439879e-06	6.86013883741124
AL359921.1	-3.03958316303139	-5.611195025595	-5.47991617723648	1.96678819899549e-07	8.0774237941745e-06	6.81536324209337
RNU6-8	1.62600679008964	0.924311091140935	5.47755552437411	1.98843495393865e-07	8.15506977067758e-06	6.80491451789745
SLFN11	-1.13516070691416	-0.0656990394361834	-5.47755509183302	1.98843894151006e-07	8.15506977067758e-06	6.80491260364503
AC027682.6	1.344926703595	0.736190989489933	5.47732563339317	1.99055540740211e-07	8.15811973763347e-06	6.80389712662466
AC118344.2	-1.07275264382919	-2.70904938809541	-5.47434721181203	2.01822810047754e-07	8.24310936955869e-06	6.79071845562093
AC120114.1	-1.84731036355658	-3.01559985281347	-5.46771448114239	2.08121046409296e-07	8.47123933216797e-06	6.76138683969073
PSMD6-AS2	-1.73489372035647	-3.93475243481696	-5.46294873549786	2.12764580194612e-07	8.65431944368595e-06	6.74032544183332
AC096720.1	-3.64072072063489	-6.36496943481486	-5.45427070830463	2.21481365576657e-07	8.9415578207364e-06	6.702004365109
SYNC	-2.26944323554572	-5.13015206512349	-5.45186466877246	2.23959285131574e-07	9.0293272981778e-06	6.69138645907355
COL4A1	-1.09698172435952	3.86478623032483	-5.45157237006946	2.24262154557358e-07	9.03540817551194e-06	6.69009674151338
PGAM1P7	-2.91428315090512	-6.74885343582628	-5.4511331786883	2.24717981155668e-07	9.04763920470048e-06	6.68815896813091
AK3P3	-2.58001719979726	-5.34855470840239	-5.45083276326544	2.25030296441203e-07	9.05407950346064e-06	6.68683355079523
AC122129.1	-1.95466718697589	-4.69643741139954	-5.44760719433358	2.28410461442637e-07	9.18386230862759e-06	6.67260543815848
NAIPP2	-1.64217097294615	-4.79166439401108	-5.44739310383701	2.28636559468029e-07	9.18673753854399e-06	6.67166126630754
LSM12P1	-1.17562630120757	0.217063349578127	-5.44695461824801	2.29100320581008e-07	9.19915185889699e-06	6.66972755154701
LINC00869	1.05743673725945	-0.957912703268982	5.44333631515806	2.32962424643162e-07	9.32273266617455e-06	6.65377467646725
AP001505.1	1.12773758243703	1.47735893458247	5.44112531408264	2.35353623602e-07	9.39943534260488e-06	6.6440298354173
DDX50P1	-1.79825626444102	-5.18399312713322	-5.44021379862365	2.36346390990977e-07	9.42009186949753e-06	6.64001312624582
ECSCR	1.16593987221667	-0.774863343056338	5.43727695551303	2.39572917701131e-07	9.52951792518415e-06	6.62707447215764
AC027279.1	1.87524959518672	-5.9859688609574	5.43708616143622	2.39784012842039e-07	9.53153480345408e-06	6.62623405761262
ANKRD36B	-1.61404906797627	-4.76103857142625	-5.42768234283679	2.50416591973986e-07	9.89461889045085e-06	6.58483522109924
AC004967.2	-1.65678353452331	-3.83472624983073	-5.42628224433482	2.52038508482258e-07	9.95208800237552e-06	6.57867542345279
AL031848.2	1.60514719063601	-2.92368693919916	5.42091796377856	2.58348128240228e-07	1.01741909986296e-05	6.55508443175691
AL157938.2	-1.68305941369973	-8.2950890964616	-5.41933844295366	2.60235217854924e-07	1.02214132792231e-05	6.54814087248185
AL096712.2	-2.13046229555848	-7.2023979266626	-5.41807872686973	2.61749870154389e-07	1.02686939221028e-05	6.5426041003972
MYOF	-1.35284247765328	0.483031820580327	-5.41804995581568	2.61784564120447e-07	1.02686939221028e-05	6.54247765393371
AC010894.1	1.04923127881677	0.741644382288753	5.41681920736306	2.63272890211048e-07	1.03202625637018e-05	6.5370690162562
ZNF460	-1.1639232582129	-2.91675209257285	-5.41572676600062	2.64600882228065e-07	1.03654822862012e-05	6.53226884106994
HNRNPCP7	-1.69464131161708	-2.035564433087	-5.41231688482175	2.68788200861224e-07	1.05156526745095e-05	6.51728985063192
RGS17P1	-2.73703383952577	-5.82110539701105	-5.41144353939851	2.6987102930993e-07	1.05510695123692e-05	6.51345437485446
AC008105.2	1.61365640454577	-2.71164309676621	5.41078268962014	2.7069322170626e-07	1.05693075468712e-05	6.51055238102271
FAM21EP	1.05929790869396	-3.32492620016932	5.41020627649473	2.71412359098979e-07	1.05904282758864e-05	6.5080213599117
AC006059.1	-1.99310613886229	-4.44451296423738	-5.40966942094349	2.72083821516379e-07	1.06047955378383e-05	6.50566419098202
APOE	1.20739210127461	11.2066023785369	5.40347427508231	2.79950592519112e-07	1.0887842841383e-05	6.47847405190255
LINC00630	-1.13694305412697	-4.58588581211607	-5.40058143307154	2.83699634390116e-07	1.09976635178744e-05	6.46578438328935
NMB	1.15219424741685	1.52578849645505	5.39977058574785	2.84759234098504e-07	1.1017179039565e-05	6.4622283235834
AC116366.1	-1.14382669192538	-2.76901850304464	-5.39547675454308	2.90435047523634e-07	1.11964057386011e-05	6.44340297475291
AC100821.1	-1.82132030882338	-4.92276027192327	-5.39541152769974	2.90522113667575e-07	1.11964057386011e-05	6.44311707635549
TSSK3	-2.0669209242087	-5.42196078087899	-5.38987612893611	2.9800444391501e-07	1.14624660767232e-05	6.41886274481255
AC093864.1	-2.67827753625872	-6.84590567618635	-5.38684915489199	3.02175287908077e-07	1.1602909731773e-05	6.40560629512515
MIR4635	-3.61222490190038	-1.78841254731981	-5.38336245118707	3.07050225808366e-07	1.17495645647867e-05	6.39034242871606
AC024560.2	-2.20603153680661	-3.29689966150078	-5.37677146811294	3.16475974073972e-07	1.20590510614538e-05	6.36150624311312
AC005912.1	1.13836110609866	4.08924953783779	5.37517820063805	3.18796544129015e-07	1.21132495063651e-05	6.35453896248795
AL445187.1	-3.3987291926158	-4.44937005239726	-5.3719768200658	3.23509619652655e-07	1.22687978092523e-05	6.3405435091086
AL035587.2	1.08056327872508	-0.340474570952073	5.3689081792771	3.28091066286122e-07	1.24183736244439e-05	6.32713340431974
CCER2	1.37746871797243	-1.61496011448735	5.36890570855083	3.28094780439878e-07	1.24183736244439e-05	6.32712260912248
GIHCG	1.03269292986684	-0.928722835900782	5.3655060895078	3.33244365849669e-07	1.25737859868878e-05	6.31227189528417
RNU6-312P	-3.89768939810885	-4.12677340234439	-5.36501516175887	3.33994487436993e-07	1.25940928965217e-05	6.31012785484888
GS1-124K5.4	1.03065380049235	1.18032029714707	5.36416640959635	3.35295241505042e-07	1.26236354697531e-05	6.30642137834226
ANKRD36C	-1.05257967112132	-3.98333642601102	-5.36400694080399	3.35540186226054e-07	1.26236354697531e-05	6.30572502495421
AC008434.1	-2.86514395261546	-6.27548722615688	-5.36052073403196	3.40938857067635e-07	1.27829485545479e-05	6.29050512740691
CDCA4P1	-2.47303496529271	-7.76766810838109	-5.35948105665217	3.42565223387531e-07	1.28358282031846e-05	6.28596739715956
TMEM52	1.49405251063868	0.64327130568027	5.35842915751729	3.44218411351859e-07	1.28734219832643e-05	6.28137690366302
TSFM	-1.35164854342219	-4.108902431218	-5.35058262602736	3.56798207483109e-07	1.33044789846279e-05	6.2471529961279
AL360091.1	-2.93942958431951	-5.23584454541406	-5.3505424820487	3.5686370675782e-07	1.33044789846279e-05	6.24697798520027
AC136475.10	-2.28895548549029	-1.79659171246889	-5.34973213157482	3.58188393111715e-07	1.33454931896238e-05	6.24344537850739
SEC14L1P1	-1.85719324643553	-4.19903142691514	-5.34501908979985	3.65988461500268e-07	1.35742984843294e-05	6.2229064206626
AC107871.1	-1.28788693227828	-4.63467016969629	-5.34200161025805	3.71069129699332e-07	1.3722168743399e-05	6.20976271291984
RN7SL809P	-3.22623956305643	-4.93104280464166	-5.34181106064332	3.71392266242846e-07	1.37255772425458e-05	6.2089328677272
RPL10P3	1.38410170684727	-0.43021379991856	5.34100827454542	3.72756658554869e-07	1.37674393710007e-05	6.20543693828941
AC098484.4	-1.24708585804433	-2.98005837719921	-5.33886770372145	3.76418657474279e-07	1.3876818584196e-05	6.19611696263132
ZFAS1	1.08580703271812	-0.0301619217023187	5.3380896190842	3.77758449743591e-07	1.39066272311749e-05	6.19272980823392
BBIP1P1	-3.17750582063117	-4.74375685847422	-5.33288719609703	3.86836848812924e-07	1.41904650706208e-05	6.1700908809465
COILP1	-1.99337863240958	-6.20892080077931	-5.33221799141544	3.88019971210831e-07	1.4216568114597e-05	6.16717980238362
AC009237.8	-3.03116636933286	-2.63857212227638	-5.33176785007293	3.88817784771818e-07	1.42256064987736e-05	6.16522179536478
SEC62-AS1	-3.18417451913961	-6.14300046103804	-5.3314651693077	3.89355144217141e-07	1.42301403169693e-05	6.16390526692314
AC087071.2	-2.19818799627795	-3.55677201363736	-5.3279381070989	3.95670507616188e-07	1.44166224746212e-05	6.14856767572007
ERV3-1	-1.00176529250692	-1.02659489240627	-5.32598327457105	3.99213642379045e-07	1.452790515962e-05	6.14006983928125
CYSRT1	1.15481613463543	-0.700771978771544	5.31748412520753	4.14981462564998e-07	1.50280946836381e-05	6.10314684729367
RAPH1	-1.24538806288076	-1.64375616310698	-5.315830963127	4.18118243823874e-07	1.51324682556159e-05	6.09596944889052
PTPN13	-1.98687122788348	-3.22154134556211	-5.31239579704397	4.24710400092781e-07	1.53150879528602e-05	6.0810599198525
AC018797.3	-2.60112073861417	-5.11114896063397	-5.30996492804721	4.29436416968782e-07	1.54386678470682e-05	6.07051310153782
GPX1P2	1.49288237551077	-2.24463357161412	5.30875378466462	4.31810185176522e-07	1.54958839821771e-05	6.06525948509315
SLFNL1	-1.7661488142035	-4.40966002657758	-5.30732782317503	4.34621387993113e-07	1.55873537865218e-05	6.05907504703868
ZC3HAV1L	-1.83352771629646	-1.9549759639418	-5.30615515263949	4.3694660837338e-07	1.56465982430812e-05	6.05398995169859
AC008119.1	-1.9443806540826	-5.20365771814233	-5.3060965271227	4.37063171344923e-07	1.56465982430812e-05	6.05373575090882
AC060766.1	-2.25264157949981	-2.04512982149055	-5.30396544454019	4.41320971063189e-07	1.57660703774899e-05	6.04449660118848
AC007622.2	-1.82402146718681	-5.2686585223984	-5.30176751771666	4.45754686104259e-07	1.58716978616644e-05	6.03497019124687
AP001885.3	-2.17011454851524	-6.25704316820651	-5.29879237795262	4.51825463254783e-07	1.60589903139007e-05	6.02207923762788
HMGA1P2	-3.08071512486808	-4.26208524660046	-5.2963609291522	4.56846635803153e-07	1.62180555710119e-05	6.01154754779876
AC008906.1	-1.16230488440208	-2.19996405530467	-5.29341104588342	4.63011505070752e-07	1.64172939808112e-05	5.99877452890593
AC134775.1	-2.84299204034831	-7.14130217937959	-5.29194478535997	4.66105901513208e-07	1.65073155001343e-05	5.99242733998651
ARF4-AS1	2.31926640367326	-3.6652801440723	5.29175879382373	4.6649985624077e-07	1.65114276097798e-05	5.99162229689594
AC069499.1	-2.89456799931586	-4.08694007167116	-5.28537094852346	4.8022896472643e-07	1.69532463936044e-05	5.96398447751362
FAM71E1	1.24150872030879	-0.129911005602169	5.28441012527818	4.82327809843949e-07	1.70007679451936e-05	5.95982924515619
SNHG25	1.39362066880079	1.07134074748675	5.28242008610255	4.86703380208287e-07	1.71346692983637e-05	5.95122457908179
AC138207.1	-2.79173566750815	-7.03023450918744	-5.27950203237425	4.93189460206763e-07	1.73322117396258e-05	5.93861114058818
AC133552.5	1.27685147853741	1.63536335649827	5.27872872827459	4.94922391466364e-07	1.73828327173e-05	5.9352692591655
AC002470.1	1.19774329319155	0.219654073305626	5.27588600822947	5.01343932727544e-07	1.75875831701297e-05	5.92298702740216
AL031846.2	-1.35409373496609	-3.56456107987609	-5.27554273508687	5.02124841602536e-07	1.76045858182383e-05	5.9215041779917
NPM1P26	-2.35901825314786	-4.86894152628102	-5.27175523785336	5.10820085300714e-07	1.78672779335877e-05	5.90514739115632
RNU6-1189P	-4.28516261908049	-1.62127174603256	-5.26927679680964	5.16589293804858e-07	1.80478259629285e-05	5.89444810244749
AC135050.5	-2.07396272220741	-1.95157195944214	-5.26653738934393	5.23039869966539e-07	1.82517265722264e-05	5.88262608018099
APOC1	1.48156499293857	9.42784927289276	5.26629969778585	5.23603257575483e-07	1.82555074670035e-05	5.88160050313646
FTLP2	1.48266798699748	1.44692650841501	5.25444011470501	5.52477025671907e-07	1.91664052566284e-05	5.83046813612391
AP001189.1	-2.4298401159699	-4.24271939074155	-5.25330577994399	5.55318667845583e-07	1.92313068030649e-05	5.82558144704575
AC004908.1	-1.71485365554079	-2.37485342148199	-5.25265894395456	5.56945439942315e-07	1.92539829316184e-05	5.82279520283315
GUSBP13	-2.73693749476696	-5.51933413372817	-5.25002225926556	5.6362480201711e-07	1.94735645985295e-05	5.8114400282083
AC099778.2	-3.3530589538096	-4.57459474168754	-5.24688765883946	5.71667114572555e-07	1.97284910671912e-05	5.79794541064789
MIR4664	-3.10808509496734	1.57270261978345	-5.23989347349093	5.90017019829364e-07	2.02638207450896e-05	5.76785423312293
RGS7BP	-2.62022071643591	-4.47540301267339	-5.2383170406685	5.94231521794522e-07	2.03652806491829e-05	5.76107558123222
AC078778.1	-2.80359369344678	-6.02793631536295	-5.2343948206974	6.04845035199016e-07	2.07051416513663e-05	5.74421590016073
AL031963.3	1.24563530875143	-1.80143021337068	5.22908952723037	6.19495469789324e-07	2.11336149731172e-05	5.72142434237822
AF201337.1	-2.41888740414668	-3.14721825758972	-5.22574055502955	6.28920970573639e-07	2.14428494080778e-05	5.70704501164687
AC129510.1	-2.45744785428968	-3.89016163820788	-5.22379500640244	6.34460616724033e-07	2.16193182741165e-05	5.69869429475555
AC002091.2	-2.97459525345862	-5.1685748927613	-5.22261835131858	6.3783399656993e-07	2.17093705121198e-05	5.69364483398851
AL603832.1	-2.21173426993168	-3.10022855464249	-5.21918648099601	6.47773014899916e-07	2.19846984331566e-05	5.67892171262953
AC092611.1	-1.98389489987765	-7.10353034073454	-5.21385222314262	6.63521722164978e-07	2.24806758170457e-05	5.6560498495736
RHBDL1	1.19924775349209	0.110999634891672	5.21089146443308	6.72423293887982e-07	2.27304317894659e-05	5.64336159989565
AC006077.2	1.32047787818905	-0.734367740436494	5.20154497506032	7.01293590552328e-07	2.35989661414231e-05	5.60333884166196
AC093525.9	-2.15777794583329	-7.34482647075891	-5.196504914794	7.17359199236146e-07	2.40986462029432e-05	5.58177651177378
AL021068.1	-4.02436933792272	-3.96718652080658	-5.19618631126217	7.18386731892071e-07	2.41195301221187e-05	5.58041393232361
AC138035.1	-2.14057104401113	-5.241396352011	-5.19535988532707	7.21058735396249e-07	2.41955716930507e-05	5.57687979525071
GTF2IP14	-1.82712993802106	-2.52688910027822	-5.19489486703591	7.22566487048117e-07	2.42309046144274e-05	5.57489135009209
AC093249.6	1.00189403140793	-1.47311659741473	5.19478376094291	7.22927185982462e-07	2.42309046144274e-05	5.5744162715083
MORF4L1P1	-1.20441485373911	1.76163014841077	-5.1946044897783	7.23509548290199e-07	2.42367541861565e-05	5.57364974010877
AC105206.2	-2.60788095286864	-3.4342087873865	-5.19366664319364	7.26563597311798e-07	2.4325349237999e-05	5.5696399626447
AC079250.1	1.22272832141179	-0.619447888417447	5.19081805980348	7.35917041447433e-07	2.45969302711454e-05	5.55746375210271
TLR1	-1.12830260114657	-0.311506641837457	-5.18907039623808	7.41713498744968e-07	2.47350213748133e-05	5.54999559946485
SNORD101	-3.6819138727006	-2.40640821809011	-5.18637075839032	7.50754842308456e-07	2.49525212605507e-05	5.53846273886795
PRDX3P1	-2.45016912350266	-4.53451836917126	-5.18548584901654	7.53741775645173e-07	2.5037793460741e-05	5.53468327267267
AC032044.1	-2.46818032211167	-4.64813606605088	-5.18370961073887	7.59772277580323e-07	2.5209931401321e-05	5.52709821808824
AC009716.1	-2.70059165598987	-4.55225298444617	-5.18237307940227	7.64340881875721e-07	2.53170168014785e-05	5.52139198095875
AC003070.1	-2.92828682479223	-4.59439779589061	-5.18212513380001	7.65191359628945e-07	2.53190573099495e-05	5.52033350043865
AC005005.4	1.23863780268357	-8.09625870149552	5.17963737315985	7.73775788144874e-07	2.55736396727503e-05	5.50971511006339
UCHL3	1.08363269578564	-1.22803920504019	5.17875344635671	7.76848444100234e-07	2.56334105983035e-05	5.50594310526427
AC008035.1	1.2865577610075	-0.548891725135992	5.17745984740132	7.81366605006469e-07	2.57396193102658e-05	5.50042366871486
RN7SL268P	-2.90501401887981	-3.57242665430578	-5.17566071555058	7.87693005651654e-07	2.58763030662581e-05	5.49274878819727
AC093890.1	-2.73362245846163	-5.27492141399451	-5.17312753788432	7.96685193535225e-07	2.61139608363033e-05	5.48194557143019
AC004596.1	-2.54006190072158	-4.18675104076655	-5.17218725157921	8.00048359754352e-07	2.62097430403098e-05	5.47793643974348
AL928654.2	-1.57133662456306	-0.545056201226981	-5.17179524841626	8.01454534856829e-07	2.62181555540545e-05	5.47626518569648
CCNE2	-1.2538496689977	-1.71987372150137	-5.16407611702982	8.29639535497331e-07	2.70598181536772e-05	5.44337290702756
B3GNT10	-1.09460446268008	-1.58365583936422	-5.15864117464524	8.50060709134501e-07	2.76651466384096e-05	5.42023355973369
GTF2IP5	-2.51573039171075	-4.7082135249661	-5.15777371393828	8.53365054413136e-07	2.77574849965021e-05	5.41654184019001
AL161787.1	1.209585873634	1.06185593844333	5.15575078891431	8.61119464804282e-07	2.79790849835561e-05	5.4079343348471
AC115989.1	-3.00508910355863	-5.3960104084036	-5.15542379014558	8.62379361053659e-07	2.79894146856012e-05	5.40654317368203
ARL13A	-2.10451974855096	-6.03257314269494	-5.15080767645772	8.80357428199901e-07	2.84795867640912e-05	5.38691099514155
AF129075.3	-1.62390652637569	-2.07080526162846	-5.14887595661545	8.87988570967767e-07	2.86952130543238e-05	5.37869894837481
AC127024.8	-2.08433074998258	-6.18446128839827	-5.14695259050935	8.9565066494068e-07	2.89270826442553e-05	5.37052446401857
DNAJC27-AS1	1.09300161547465	-2.34035885830172	5.14622162278896	8.98579456274258e-07	2.89823880763764e-05	5.36741831984918
AL449212.1	-1.48707881412161	-1.29225354721236	-5.14616016053753	8.98826143415647e-07	2.89823880763764e-05	5.36715715815444
TAP1	-1.12224204308916	3.04842616968462	-5.14556700711463	9.01210235797952e-07	2.90435036240591e-05	5.36463687376506
ARAP2	-1.11136432071729	-0.784663223099581	-5.14515184147565	9.02882593051644e-07	2.90658742455472e-05	5.3628729679033
SPDYE2	-2.2246344902925	-6.56992442422978	-5.14052085865274	9.21742936799426e-07	2.95449932606146e-05	5.34320387107151
AC007435.1	-3.10500425065953	-7.37084076430456	-5.13755900798237	9.34005952528617e-07	2.99058037397188e-05	5.33063027826829
NME2P1	1.13768302336203	-0.621927984292117	5.13285038149935	9.53828719859018e-07	3.03931256488267e-05	5.31065131488177
RPL24P8	1.4178782876015	-0.900959423376766	5.13261075806247	9.54848379290221e-07	3.04093111661736e-05	5.30963490813982
CAP1P2	-1.90483855862826	-4.89202456950153	-5.1270089496074	9.78990049122314e-07	3.10450595780105e-05	5.2858828915097
PHC1	-1.10307168479226	-1.93161758066513	-5.12442616454086	9.90319941949528e-07	3.1309372044578e-05	5.27493759212401
AC007191.1	-1.20341001904968	-2.14010633132123	-5.12373641553677	9.93367183173764e-07	3.13837488540496e-05	5.27201520827652
AC004494.1	-1.87022282397043	-6.57709280212103	-5.12307197811191	9.96311226895057e-07	3.1443328348748e-05	5.26920031665357
HCST	1.42144083853246	-0.464385937747839	5.12121171741268	1.00459905369815e-06	3.16712509093474e-05	5.26132062104245
AC007695.1	-1.88690446656269	-7.22673175607122	-5.11534891449704	1.03116021767114e-06	3.24397873242682e-05	5.23649954638186
ITGAV	-1.08053685564846	3.00695234084167	-5.1147243169447	1.0340298778433e-06	3.25128537304728e-05	5.23385634488446
RN7SL834P	-2.35304872765374	-2.43975255929266	-5.11186339132025	1.04727376226674e-06	3.28944703331002e-05	5.22175212216622
FP236383.3	1.39521480153994	-9.31373954364218	5.11063233307384	1.0530232656299e-06	3.30401338999936e-05	5.21654507063993
AC090469.1	2.35022244267472	-5.92898281894045	5.10946612484807	1.0584982127447e-06	3.31768846459807e-05	5.21161309695731
AC025766.1	-2.89342232075099	-5.50902769980643	-5.09954893185686	1.10618874504592e-06	3.44716720250885e-05	5.16970328501704
AC008735.2	-1.92966835809918	-0.205378575003752	-5.09767923441048	1.11541113767251e-06	3.47408478398659e-05	5.16180814507832
AC013486.1	-1.87546751369989	-5.22898482345893	-5.09249351995485	1.14138309190043e-06	3.54568599071443e-05	5.13992074763488
AP001271.1	-3.39913406076453	-4.84949683109534	-5.09233556212855	1.14218336325041e-06	3.54631821984756e-05	5.13925428961356
AC074212.1	1.5104916263656	-2.8723946648675	5.08890684272471	1.15968960203897e-06	3.59129098386501e-05	5.12479122862713
AC138466.5	-2.48532013745203	-5.72856536566697	-5.08547226746855	1.17748726811364e-06	3.63504082504881e-05	5.11031006978934
LINC02447	1.36463860155134	-3.44117730951713	5.08503271123089	1.17978409581217e-06	3.6383512953726e-05	5.10845725133984
AC006435.2	-1.53849881633112	-2.44581491337677	-5.08453959172861	1.18236599559359e-06	3.64442240768361e-05	5.10637878184519
MEMO1P1	-1.30288811382072	-0.475383942381968	-5.08383153552321	1.18608288413322e-06	3.65163997654088e-05	5.10339460536374
RPSAP18	1.05221395214556	-1.81124552068405	5.0832646435126	1.18906693049171e-06	3.65595092017713e-05	5.10100558274848
AC084724.1	-1.94882035753223	-7.92155396485518	-5.08324277084271	1.1891822115709e-06	3.65595092017713e-05	5.10091340954001
KCCAT198	-3.0135457808177	-6.86951849114272	-5.08214365517195	1.19498917730437e-06	3.66811063221421e-05	5.09628199238918
SAMD9L	-1.13383926315621	-0.190786179609415	-5.08024584987174	1.20508084636974e-06	3.69717808245817e-05	5.08828667912874
Z80897.1	-1.78582218876751	-6.15069231780984	-5.076733735833	1.22397573326568e-06	3.74740885629984e-05	5.07349573608835
SINHCAF	-1.22996726875383	0.497987017487449	-5.07442362129519	1.23656070138522e-06	3.77382464076291e-05	5.06377068027184
PTPRE	-1.06511381310764	-0.819483846172817	-5.07433447121228	1.23704888353882e-06	3.77382464076291e-05	5.0633954388385
PTPRC	-1.3554217239798	0.189987032936106	-5.07197351822565	1.25004578199819e-06	3.8115172235406e-05	5.05345958237444
TAS2R6P	-2.58384744710292	-6.58028445600072	-5.0692046004685	1.26545772715075e-06	3.84960491059988e-05	5.04181083733596
AL355075.6	-2.2512203099667	-3.82226160084232	-5.06914773680451	1.26577616156161e-06	3.84960491059988e-05	5.04157165899126
ARL4AP4	-2.66584622241527	-7.29949481800039	-5.06641976914679	1.28114454789733e-06	3.88441719632117e-05	5.0300994960464
PCDH18	-1.17935236396121	-1.72790932149627	-5.0646149330586	1.29141190795284e-06	3.90359793763547e-05	5.02251176275328
AL512306.3	-2.57754550609663	-4.57083955736634	-5.06180696058615	1.30754516625623e-06	3.94233823415064e-05	5.01071037995085
METTL15P1	-1.67165075306636	-1.89834673149881	-5.06147918323994	1.30944114105541e-06	3.94605267188133e-05	5.00933308271775
BMPR1AP1	-2.21313692039748	-6.14681409313201	-5.06128792895701	1.31054865492981e-06	3.94738849044671e-05	5.00852947372096
ZNF155	-1.10900670873592	-1.96373665460923	-5.06030416249821	1.31625984853152e-06	3.96057589968013e-05	5.00439622635464
DHFRP1	-1.44020848766495	-1.54191121223208	-5.05934416090072	1.32185640127455e-06	3.97339202622877e-05	5.00036335196675
TNNC2	1.51384901573994	-1.88978811731538	5.05881718098646	1.32493838176896e-06	3.98064273070698e-05	4.998149780978
FLNB-AS1	-1.1032225567822	-2.94986922113514	-5.05763137766514	1.33189898280186e-06	3.99549524739859e-05	4.99316940523912
CX3CR1	-1.07359793065274	-1.6748516565132	-5.05727847986532	1.3339773292483e-06	3.99971093568307e-05	4.9916873871098
RBBP4P1	-1.61883844949874	-3.5310067210912	-5.05144564554886	1.36878926971988e-06	4.09582275587328e-05	4.96720218824629
AC007389.3	2.42154214589394	-3.6924942647267	5.05114566379184	1.37060332025844e-06	4.09918689043777e-05	4.9659434377514
RPS2P16	-2.17244375579067	-5.27287691470242	-5.05097724730402	1.37162279309578e-06	4.09998819772555e-05	4.96523676927031
RHOA-IT1	-2.66838073800143	-5.12589275259254	-5.04823301249568	1.3883386615528e-06	4.13756110426802e-05	4.95372433416716
FTH1P10	1.99832254692349	-4.01852253098093	5.04474908145549	1.40984570561749e-06	4.19543819467855e-05	4.93911490744749
MCCC1-AS1	-1.80033120101054	-2.97370235917833	-5.04420683147456	1.41322212426659e-06	4.20127819803856e-05	4.93684166780285
RPL35P1	1.06936015424258	0.215898897891413	5.04223935176078	1.42553912108606e-06	4.23365883802007e-05	4.92859492657514
LINC01416	1.98676080639392	-8.65166033262432	5.0415256278317	1.43003298191453e-06	4.24350892911086e-05	4.92560387617876
AC008735.4	-1.70483159810685	-2.35834151732635	-5.04125294645429	1.43175351413263e-06	4.24574930560677e-05	4.92446120831355
CYCSP52	-2.50587319576707	-8.1449699485073	-5.03620573991136	1.46396546778088e-06	4.33478205549648e-05	4.90331855729542
FKBP2	1.69432324593877	-3.95790643783821	5.03574276127754	1.46695528397244e-06	4.34147169624652e-05	4.90137987150287
HSPA8P15	-2.22482252368991	-4.6421189760052	-5.03233961340301	1.48911494952917e-06	4.39829195356211e-05	4.88713319363363
AC145285.3	-2.49455361118248	-5.00242353116906	-5.02735738888935	1.52214463044853e-06	4.48470445977515e-05	4.86628784228322
FAR2	-1.00776181480132	-1.24421029292995	-5.0231723638576	1.55043853654667e-06	4.55902577493118e-05	4.84878882343152
AL360181.2	-1.37784540614936	-0.588054405970033	-5.01805791270898	1.58571053912641e-06	4.64894031616502e-05	4.82741707617642
PHC1P1	-1.94281882427421	-5.53748150287863	-5.01076540949639	1.63735528467458e-06	4.78853900110021e-05	4.79696965680988
RPL13P12	1.03672619092335	3.06233932090252	5.00809403421751	1.65667968323299e-06	4.84029024264931e-05	4.78582380228567
MIR5685	-3.74731570648712	-6.2874821306384	-5.00306234514792	1.69368182593352e-06	4.93868645092007e-05	4.76484099904294
MRPS31P4	-2.0371000873053	-4.18298624599312	-4.99757802505023	1.73492702372457e-06	5.04904545733987e-05	4.74198713074925
AC055855.1	-1.86343998120965	-2.89497085961345	-4.99648571146752	1.74325757946632e-06	5.06832525317734e-05	4.73743737204379
AC093797.1	-2.3244784396165	-3.16631808472657	-4.99258406281527	1.77333206566505e-06	5.15324228196955e-05	4.72119160342641
AL355353.1	1.05497373298081	0.778970028631981	4.98820753221612	1.80766684899472e-06	5.24276319351925e-05	4.70297887845992
AC009065.2	-2.56656011405787	-5.03743191794183	-4.98299153930557	1.84943127378681e-06	5.34303122544136e-05	4.68128710252083
AC005014.4	-2.63403587126366	-6.63946076821125	-4.98182312088317	1.8589144772508e-06	5.36521178434111e-05	4.67643013334448
GOLGA8K	-1.61306842579604	-8.25202093237374	-4.98050799046767	1.86964493384485e-06	5.39184303139959e-05	4.67096423758271
DLG5	-1.21920312208388	0.431769863137907	-4.97651181663726	1.90262107585412e-06	5.48071074526335e-05	4.65436158023245
AL928711.1	-2.58938970492416	-7.3637853802643	-4.97503099394824	1.91498358945454e-06	5.50831218637535e-05	4.64821162587913
AC104446.2	-2.03834468771025	-4.96809740241582	-4.97237354065164	1.9373649886281e-06	5.55119523525564e-05	4.63717820611374
LINC00339	-1.2178494630023	-3.31938953975721	-4.97103549864831	1.948730089355e-06	5.5734797603396e-05	4.63162435639942
H4C11	2.54584562792541	-2.04899721152068	4.97101628480458	1.94889375906334e-06	5.5734797603396e-05	4.63154461243807
AL590282.1	-2.58409863766144	-6.50028044589799	-4.96818967442416	1.97311772959096e-06	5.6292111049641e-05	4.61981553474286
AC100830.2	-3.11878854745843	-4.63783895033839	-4.96590161601298	1.99294021723814e-06	5.66943313977076e-05	4.61032455585139
LCA5	-1.165273268709	-2.77017040972279	-4.96572433479711	1.99448413099094e-06	5.67000182312765e-05	4.60958931041524
SLC18A2	-1.84921033474337	-5.12996042695991	-4.96565958144857	1.99504834707455e-06	5.67000182312765e-05	4.60932076078881
TEX52	-1.92292416516466	-3.14180024553046	-4.96160374620179	2.03069866250199e-06	5.75781864010368e-05	4.59250492822538
PSD3	-1.20064539491383	0.537291578213705	-4.96061152389779	2.03951390927773e-06	5.77978984676431e-05	4.58839253408714
RPL17P36	1.25708927402479	-0.741219308606051	4.95945059901684	2.04987514195502e-06	5.80361743977898e-05	4.58358165048409
AC007098.1	-1.3715199033293	-3.44484138391566	-4.95889520377674	2.05485009033416e-06	5.81493220563278e-05	4.58128036212208
AC092718.7	-1.76808789123375	-4.79734763384517	-4.95774505992727	2.06518979752081e-06	5.84141047583386e-05	4.57651528959412
RNU6-850P	-3.08023048846491	-1.31840617255416	-4.95469819907145	2.09282560951774e-06	5.91394900127488e-05	4.56389576219518
CDK2AP2P2	-2.55779111338984	-7.97426569231567	-4.95406650453806	2.09860001244748e-06	5.92181875307294e-05	4.56128007197679
AC132872.3	-1.55044381491695	-1.34750672192402	-4.95271699495201	2.11098792486191e-06	5.9480828242743e-05	4.55569285938252
AC008750.4	-1.96589636023529	-2.49096883404371	-4.95145326362404	2.12265278000263e-06	5.97267456236818e-05	4.5504617374153
AC012181.2	-1.85869303283749	-2.36125638660926	-4.94921696036331	2.14344847649405e-06	6.01410352278621e-05	4.54120698614964
AP000786.1	-2.56801139934814	-4.25720935439628	-4.94832645306004	2.15178437318576e-06	6.03179669553349e-05	4.53752250147163
AC010359.2	1.03868307671628	-1.3708631900037	4.94358667094748	2.19668499515841e-06	6.13652128298196e-05	4.51791930810248
SUDS3P1	-1.75418138185905	-3.86491077556708	-4.94056515325778	2.22578155353798e-06	6.20452391562958e-05	4.50542943999318
AL669831.1	-1.06546053572574	-3.12520031201799	-4.94054964931932	2.22593181350603e-06	6.20452391562958e-05	4.50536536590769
AL844908.2	1.48063381036689	-1.51015747215271	4.93642024934334	2.26630537859123e-06	6.29638755182521e-05	4.48830449397684
AL096828.3	1.19092439607805	-1.28160126287203	4.92928382930107	2.33776052954869e-06	6.48278558047083e-05	4.45884322494229
AC092718.5	-2.41751823021201	-4.50514257099501	-4.92890357803651	2.34162862599821e-06	6.49048341218262e-05	4.45727426315709
FBXW11P1	-1.98498210257298	-2.8621285872068	-4.92768782052233	2.35403761318516e-06	6.51576121279712e-05	4.45225846654291
ASPSCR1	1.00673416859147	2.4273784505899	4.92715380122019	2.35950838986026e-06	6.52666474706791e-05	4.45005555805403
ERICH6B	-1.87745358989424	-6.3796216061781	-4.92708896820329	2.36017341300233e-06	6.52666474706791e-05	4.44978812355248
AC090114.3	-2.25780978743571	-5.47357504019189	-4.92553688065205	2.37614832837925e-06	6.566441270844e-05	4.44338653139927
FOXE3	2.18205024812777	-7.1769996938196	4.92547694444871	2.37676732353736e-06	6.566441270844e-05	4.44313935230528
RPL26P27	-2.59081970479124	-5.45976342497065	-4.92171403265864	2.41594395173282e-06	6.66847660100446e-05	4.42762514416175
RNA5SP203	-3.51619362671748	-4.82648591786569	-4.9204787193616	2.42894120737069e-06	6.69502268693962e-05	4.42253383222224
AP000894.4	1.10138096318058	-0.0335417408488432	4.91990545332104	2.43499580922775e-06	6.70859971974861e-05	4.42017143233314
AC132938.5	-1.6285578122516	-3.88798556724541	-4.91500487894835	2.48735489276633e-06	6.82753067955774e-05	4.39998421733524
TLR6	-1.10587628969337	-2.13808593362178	-4.91134898907496	2.52712527169655e-06	6.92071306548899e-05	4.38493340398578
GALNT7	-1.37915068775382	-1.63228175646625	-4.91063171524151	2.53500017157029e-06	6.93908130796442e-05	4.38198139612353
AC091516.1	-2.34088497371591	-7.29157103999006	-4.90479491227545	2.59997334252155e-06	7.09405949614454e-05	4.35797063154022
MAGIX	1.15155937559466	0.921460103619016	4.9007323138436	2.64614733770357e-06	7.20681016671448e-05	4.34127011145035
ZDHHC2	-1.15433738483063	0.141650745972828	-4.89871929934193	2.66932030173497e-06	7.25486270214999e-05	4.33299858550701
AC092645.1	-1.9680667318511	-1.92370326199997	-4.89409249731804	2.72333078819922e-06	7.37645299682383e-05	4.313995915181
ITGB1P1	-1.85891111027018	-1.38417227942218	-4.89374376684971	2.72744434515272e-06	7.38086680780468e-05	4.31256415644427
AC004381.1	-3.02060920013414	-5.82944810004648	-4.89196655150519	2.74850183942708e-06	7.42770435705472e-05	4.30526867003364
NUPR1	1.15308153827251	1.13324999107867	4.88899592171634	2.78405220979117e-06	7.5067091956107e-05	4.29307833051081
PRDX3P2	-2.45344188446529	-6.67090716190968	-4.88860806877471	2.78872654732052e-06	7.51249558148759e-05	4.29148711003515
AL136419.1	1.94609584845162	-3.0345064542084	4.88733022103494	2.80418086936865e-06	7.55070487195156e-05	4.28624518542458
RPL23AP2	1.18091078433039	-1.80429862844747	4.886823499025	2.81033215215834e-06	7.56041687670049e-05	4.28416679982568
AC087239.1	1.52474610873627	-2.30784609488409	4.88210634607783	2.86822696730344e-06	7.7022197915021e-05	4.26482600557341
HOXB-AS2	-2.48973776835967	-7.26917398501087	-4.87795079180273	2.92018620957487e-06	7.82407150028882e-05	4.24779862617135
AC012459.1	-1.18206982214518	-3.85845893036722	-4.87607328640617	2.94396003034798e-06	7.87711448552407e-05	4.24010887155464
AC090946.1	-2.3940962915524	-4.71959029427134	-4.87545408142339	2.95184176443857e-06	7.894648988987e-05	4.2375732289087
SCRN1	-1.4752949947208	0.333517408115858	-4.87304305017602	2.9827267202596e-06	7.96291557973347e-05	4.22770220714274
SNRPGP4	-3.26573777073575	-4.15196884179155	-4.87110936525062	3.00772317766545e-06	8.02244009331799e-05	4.21978795935792
AC000078.1	-2.71620275222119	-4.39465197009492	-4.8633683627597	3.10983986470077e-06	8.26297009388921e-05	4.18812734338585
LINC01909	1.0815700430095	0.359901308204751	4.86332545525586	3.11041514800178e-06	8.26297009388921e-05	4.18795195037542
PITRM1-AS1	-1.56339474801391	-5.85299746809114	-4.86298126451661	3.11503362826321e-06	8.26784740628843e-05	4.18654504103673
AC138393.3	-2.5075539410719	-4.1611324396982	-4.86048776789101	3.14869144472179e-06	8.34599850515083e-05	4.17635474081716
AC021087.2	-1.95397853638352	-4.83727267576256	-4.85707468175768	3.19533428095936e-06	8.45454720901922e-05	4.16241224257456
AC010973.1	-2.65214856660354	-5.37545121738952	-4.85609432120817	3.20885515738604e-06	8.48654363319895e-05	4.15840872658525
DOCK10	-1.13704379182091	-1.20860115414953	-4.8546547534251	3.22880987783964e-06	8.52035899690837e-05	4.15253096435475
ITGA2	-1.51118917689951	-0.252578240012525	-4.85428495318228	3.23395529335967e-06	8.53014918857012e-05	4.15102126538804
HRH3	1.99156573361014	-8.28366912641111	4.85180948402907	3.26860436493826e-06	8.61389585787965e-05	4.14091730965682
AL356019.2	-1.46658659060072	-4.30443494623454	-4.84906611569086	3.30742366326246e-06	8.69691442640257e-05	4.12972411074228
KLF7	-1.07258536454345	-0.446526694764712	-4.84865906913224	3.31322141063227e-06	8.70830644713154e-05	4.1280637011712
AP001793.1	-2.39745480323557	-6.01932247516464	-4.84110819990608	3.42257557953694e-06	8.95611620278034e-05	4.09728021290274
AC024940.2	1.13050131212067	-1.03395362565773	4.84051009113818	3.43138558099588e-06	8.97126928824645e-05	4.0948432749061
AC118553.1	1.74202765279795	-3.08693857037542	4.83557563087565	3.50491261594432e-06	9.14740632532819e-05	4.0747463538942
AC093591.2	1.65184705305536	-5.36571393740919	4.83336210812571	3.53838972814075e-06	9.21050750653615e-05	4.06573586702729
AC012254.3	-1.95575504326607	-5.83379918786911	-4.83262749040997	3.5495683561252e-06	9.23301611230961e-05	4.06274613315551
SCOC-AS1	1.09715117361393	-4.09161503441654	4.83107914813298	3.57324158535243e-06	9.28495967174196e-05	4.05644576468076
AC010422.8	-1.27145908632028	-3.74160648149785	-4.82899304491	3.60537894968896e-06	9.343953547456e-05	4.04795943618671
AC016575.1	2.66767847266389	-3.92721906240694	4.82482372217929	3.67045077297707e-06	9.49603300329596e-05	4.03100624103026
TMEM191C	1.38914340002763	-4.64818540784437	4.82447414910848	3.67595808232744e-06	9.50200787118195e-05	4.02958528426885
AC008758.4	1.7395368236174	-5.02586403751703	4.8219968027227	3.71521726426444e-06	9.59456271620551e-05	4.0195173584874
AC073508.3	1.00056363846472	-2.71338974046299	4.82051205420048	3.73894088570054e-06	9.64383854229715e-05	4.01348509237196
COX4I2	1.14569822598895	1.20439164515739	4.8202039231187	3.74388262943462e-06	9.65239535875971e-05	4.01223337523255
TSACC	1.17500723429467	-0.247578693579318	4.8176269203109	3.78546063509707e-06	9.73846619748545e-05	4.00176705609072
REPIN1-AS1	-1.63846626325196	-0.650306883729543	-4.81411006135763	3.84292513355595e-06	9.86494651886952e-05	3.98748994333281
AC105339.2	-1.64380127177989	-6.62768802827804	-4.81242079225335	3.8708269514864e-06	9.91515660543028e-05	3.98063476613368
TSSK5P	-1.98303379179515	-2.12911087920449	-4.81072169208597	3.89908911086136e-06	9.9748298717064e-05	3.97374140600066
AP001024.1	2.41195430140105	-3.39038461075022	4.81071752937833	3.89915859659313e-06	9.9748298717064e-05	3.97372451973361
SNX15	-1.39420440018094	-4.51118361197461	-4.81057160470695	3.90159519322314e-06	9.97676839705987e-05	3.97313257428399
AGAP13P	-2.29187191314993	-2.50853715099384	-4.80947377361344	3.91997373248471e-06	0.000100151452708671	3.96867961353183
AP000873.4	-1.86688542582448	-3.90179801173022	-4.80756750901688	3.95208552858124e-06	0.000100928485907605	3.96094923455508
AC099689.3	1.50946338792488	-9.17877281762978	4.8051207425654	3.99367596952466e-06	0.000101901057328953	3.95103015658989
AL031717.1	-2.41990737669091	-4.65137242941776	-4.80451240528705	4.00408219919135e-06	0.000101993395992861	3.94856453893685
RN7SKP70	-2.99321686926753	-5.25874136611795	-4.80283588685772	4.03289689547101e-06	0.000102639384928118	3.94177067749418
AC108463.2	-2.95803770075178	-5.2653487294308	-4.80134058043003	4.05876647101231e-06	0.000103209377438104	3.93571256627258
AC099336.2	1.02072650786689	2.78450763354407	4.80060904566616	4.07148089118585e-06	0.00010344416200107	3.93274929882359
MALL	-1.9774596094252	-3.23532935336349	-4.7999011485384	4.08382120751113e-06	0.000103624783475134	3.9298820854287
MPRIPP1	-1.97658492522172	-4.4439148010883	-4.79802169308535	4.11676060790791e-06	0.000104371472971904	3.92227113029375
AL592211.2	2.08483034301727	-2.3834240239602	4.79619543756105	4.14901409039609e-06	0.000105144332771841	3.91487762993049
RNA5SP163	-3.73927351947156	-2.99690364732923	-4.79395255941618	4.18896055942738e-06	0.000106062244267288	3.90580017824965
SCGB3A1	1.7926735400316	-2.11404304058051	4.79195940503358	4.22477179502494e-06	0.000106881870354596	3.89773593770592
GGTA2P	-2.1718942223007	-6.94574159889705	-4.7916002955526	4.23125540707254e-06	0.000107000346840894	3.89628324421152
SNORA5C	-2.66729376978641	-1.30933179221785	-4.79027184678777	4.25532402064625e-06	0.000107471797949403	3.89090998484897
AC007619.1	-2.76700584206194	-5.37812056172644	-4.7889435723692	4.27952203553903e-06	0.000107991149047124	3.88553848507562
AC022400.3	-3.03451499034311	-5.94521403964332	-4.78140971222257	4.41931341974905e-06	0.000111329605169744	3.85509175618202
PRR19	1.67856131148076	-1.89777209977369	4.78009717429822	4.44411580739085e-06	0.000111859580722497	3.84979084658824
ANKRD61	-1.18289511264182	-2.84860930561229	-4.77095358004199	4.62067698264933e-06	0.000115749312149284	3.81289151552674
VPS13B-DT	1.00890622522239	-2.43167667632591	4.77036852928455	4.63220250833038e-06	0.000115906483563179	3.81053222690611
LAMC1-AS1	-2.46350802889593	-3.78640832029028	-4.77022233670032	4.63508685289723e-06	0.000115929842763941	3.80994271953224
AC027176.2	-2.27055221732166	-5.80357618346985	-4.76684755200219	4.70215605329362e-06	0.000117212679437534	3.7963377946659
HBA1	2.71929056651056	-4.90165031778956	4.76579270491941	4.72331176465115e-06	0.000117690670120723	3.79208674383027
GAMT	1.07176626804414	6.39783517146354	4.76523718229604	4.73449018521265e-06	0.000117919760367407	3.78984824731631
AC087521.2	-1.43369929912251	-7.43292516502681	-4.76368394819447	4.76588100704439e-06	0.000118602181995656	3.78359042374867
AC114812.4	-2.97031062792616	-5.5118663706141	-4.76312389531238	4.7772490155191e-06	0.000118835319064568	3.78133438274292
RPL7AP10	-2.31105029237007	-5.67613581059948	-4.76266159744099	4.78665255901901e-06	0.000118969636815066	3.77947226677265
AC009120.3	-2.25855123973348	-3.17961263406555	-4.76105840523845	4.81940192924847e-06	0.000119633499770029	3.77301567265069
AC011290.2	-1.66082135659616	-2.54893527360561	-4.75898834638553	4.86200928444262e-06	0.000120540102522558	3.76468113547059
MDFIC	-1.24303261167932	1.47407755822817	-4.75668481152761	4.90985091088225e-06	0.000121472818518318	3.75540959974489
AC024558.1	-2.35112540970857	-4.10610564188505	-4.75537004816918	4.93736091244371e-06	0.000122051808212892	3.7501192181703
AL354892.3	-1.10432103863347	-3.37680270425371	-4.75323052394631	4.98244742427829e-06	0.000123115136416876	3.74151236525684
AP000350.6	-2.44273675591501	-4.97645253041036	-4.75261327536427	4.99552870368024e-06	0.000123387067445389	3.73902981722868
AC022150.4	-2.15835840185257	-4.03674106133249	-4.7522085920046	5.00412315007871e-06	0.000123547996028138	3.73740232219122
TUBB8P1	-2.51912961562303	-6.292868254371	-4.74515245079444	5.15629846793809e-06	0.000126988540842999	3.7090408507743
PFN1P6	-2.93800375920004	-5.95479520679005	-4.74286511464474	5.20658235435599e-06	0.000128120732742159	3.69985357007549
SNX2P1	-2.43502834452392	-7.36333853213198	-4.74226953155343	5.2197530991757e-06	0.000128391666980428	3.69746187786235
PRR34-AS1	1.36150615674882	-0.419681720607629	4.74075533724434	5.25338341843539e-06	0.000129058626046862	3.69138226857924
HEXD-IT1	-1.8555960900362	-5.21787078984359	-4.73973452277381	5.27617399729492e-06	0.000129511438305347	3.68728439935898
RPL7P57	-2.23871426334563	-6.0521548977172	-4.73802980300691	5.31444685962546e-06	0.000130343224732547	3.68044252295537
CSPG4P13	-1.58414266679391	-7.96480502806195	-4.7377772596048	5.32013954320815e-06	0.000130429015113132	3.67942909172879
RN7SKP296	-3.07121929267172	-4.8949856614743	-4.73764519712478	5.32311876683693e-06	0.00013044823874508	3.67889915364583
AC087392.4	-2.54306838953108	-5.51321341630084	-4.73752452148082	5.32584252435172e-06	0.000130461188662263	3.67841491767908
AC108058.1	-1.94260327764548	-7.25542436557533	-4.73617934045044	5.35629593305071e-06	0.000131073571729216	3.67301769645268
ACTE1P	1.45441683190998	-8.78486364763995	4.73262044815221	5.43768027517497e-06	0.000132817519816203	3.65874375620449
MIR331	-3.5652059250035	-4.15284941994327	-4.72751881444462	5.55643432556879e-06	0.000135384265135538	3.63829557906717
RPS2P36	-2.39487644744671	-6.96722007127097	-4.72577121019811	5.5976885888851e-06	0.000136333540890031	3.63129451978704
UBE2Q2P1	-1.3364249110404	-2.66678652366847	-4.72512319853473	5.61306086818586e-06	0.000136651932901959	3.62869899703727
DDX47	-1.17055813714068	-4.26508670019518	-4.72468908468659	5.62338185550435e-06	0.000136847139036469	3.62696035522358
PXMP2	1.14726927025	1.76887231158641	4.72398102252402	5.64025533398915e-06	0.00013720157745926	3.6241247853709
TMEM238	1.20306947272775	2.27976656183601	4.72345033200853	5.65293406548359e-06	0.000137453728604539	3.62199973322418
RIMKLBP1	-2.07414294499054	-7.50591881036331	-4.72297313128754	5.66435841650754e-06	0.000137618899271379	3.62008901679758
AC092802.2	-1.36561521813837	-3.43961166174305	-4.72147002627264	5.70048946754495e-06	0.000138214193222274	3.61407147136444
AC007787.2	-2.44001241104915	-6.49206807159166	-4.72028359506615	5.72916581285183e-06	0.000138739664531518	3.60932266811426
AL096701.3	-1.33216663892741	-4.98248660423531	-4.71532058847027	5.8506433787361e-06	0.000141508418424156	3.58946701925684
AC084018.1	-1.53105211774653	-0.257347693815745	-4.71189553150939	5.93592651440657e-06	0.000143337791536627	3.57577300936925
RNA5SP317	-3.48753037841592	-5.75317260945663	-4.70869884748158	6.01660742707381e-06	0.000144987232422704	3.56299850495875
SEC24AP1	-2.55659221568461	-5.90230435236828	-4.70504327792878	6.11017053592469e-06	0.00014688879629385	3.54839782671146
AC007610.4	-1.85402655223378	-6.61041348400199	-4.70169968455535	6.19697998566557e-06	0.000148735028113145	3.53505032676367
SNORD62B	-3.22263521684115	-2.77968431995694	-4.69918994271193	6.26292279773765e-06	0.000150154868263778	3.52503600145199
AL162385.2	-2.66911237353414	-7.33018365808876	-4.69557476424806	6.35910495818724e-06	0.000152318633756628	3.51061752610642
MAGOH2P	-1.49552261467153	-1.34800263879688	-4.69546202139342	6.36212734706722e-06	0.000152329630078229	3.51016799997557
ARL2BP	-1.91675454956217	-4.61464071875866	-4.69403387276753	6.4005333556412e-06	0.000153125803432242	3.50447438400978
LRRC70	-1.67762406560362	-4.64723915882377	-4.69234915078183	6.44612749227735e-06	0.00015409252553643	3.4977594827249
AC131212.4	2.12113389707067	-4.87335904081052	4.68784665476106	6.56952675869995e-06	0.000156916103974784	3.47982209996338
AC073487.1	-2.12289425819753	-3.97018428755807	-4.68686669350147	6.5966855463737e-06	0.000157501499383025	3.47591969578316
AC093012.1	-2.12800780343455	-7.55638496310491	-4.68481255487445	6.65396701609444e-06	0.000158614239015421	3.46774160243712
TCEA1P4	-2.21993216931939	-6.98769003100018	-4.68437042652182	6.66635891068856e-06	0.00015884591458921	3.46598170433029
AC120036.3	-3.19946638208402	-6.15114865898132	-4.68276432749078	6.71156242248174e-06	0.000159730885094442	3.45958960939707
AC100788.2	1.68052674877352	-6.31350914115499	4.68237961029027	6.72243417553931e-06	0.00015992557876292	3.45805871183883
NPIPB12	-1.50477777365584	-6.96380571089988	-4.68158465071744	6.74495297512637e-06	0.00016039708701594	3.45489563144861
LINC02656	-2.23720383201265	-6.4493391684742	-4.68142622726063	6.74944934068454e-06	0.000160439810387544	3.4542653233715
HMGN1P37	-1.8622350433491	-1.20647585185055	-4.68055189471367	6.7743167838245e-06	0.000160902207638824	3.4507869549574
DYNC2H1	-1.0571872797242	-3.32558597704438	-4.67982270078106	6.79512398115663e-06	0.000161308870616537	3.4478863507468
SNORA16B	-3.36758844570402	-4.59100882737679	-4.67607325832561	6.90309206602596e-06	0.000163503408612086	3.43297686768538
AC004975.1	-3.04101571410022	-5.68262502485557	-4.67476060766353	6.94128140012184e-06	0.000164276993136217	3.42775920603977
TCF15	1.21469247036882	-1.62390800913698	4.67014576159619	7.07717064894765e-06	0.000167093770423128	3.40942400413268
AL021918.4	-1.76184911245671	-8.19377347467911	-4.6674325800416	7.1582600903771e-06	0.000168606390166802	3.39865037693539
RPL10P15	1.56814218652382	-1.56252932976958	4.66705744253056	7.1695423459946e-06	0.000168805227018788	3.39716111850393
AP000925.1	-2.13771122225341	-5.90633634456545	-4.66626083699515	7.19355728638713e-06	0.000169303575785397	3.39399896022687
GOLGA6L5P	-1.63190258945982	-4.76329449593044	-4.66194497828131	7.32502371542352e-06	0.000172193110892592	3.37687374779976
KCNK7	1.06612785629477	-2.904960952634	4.65863118415727	7.4275392536932e-06	0.000174350041595298	3.36373245761199
AC009145.4	2.19195989006956	-7.84047771841465	4.65805777889438	7.44541830023614e-06	0.000174608868716706	3.36145922717763
OR2A1-AS1	-2.01259966255829	-4.57829284408796	-4.65747314010398	7.463690441025e-06	0.000174968336031082	3.35914166999168
AL358113.1	1.25068312004298	-5.40847332954172	4.65537767204967	7.52953838915805e-06	0.000176303340367414	3.3508367837496
KIR3DX1	1.57355304660234	-7.14900960142648	4.65396243957139	7.57432793340171e-06	0.000177282231625941	3.34522937480071
FAUP1	1.3640408943367	-1.04253382204756	4.65233209607347	7.62624458118084e-06	0.000178356881828349	3.3387711827189
RPL21P119	1.50558506339308	-1.33222639762015	4.6517478575736	7.64493264418167e-06	0.000178723608279223	3.33645726786256
AP001469.1	-2.25168943039002	-4.78720382324535	-4.65062172601769	7.68107922170093e-06	0.000179498031815974	3.33199774225398
AC114341.1	1.13148334932838	-0.74447539060561	4.65021875221049	7.69405396284789e-06	0.000179659939037392	3.33040213948171
UBE2E4P	-1.74011889174047	-2.38594149248522	-4.64986003966466	7.70562142088634e-06	0.00017985937320464	3.32898187627642
GK-AS1	-1.66387297288976	-1.98366611588518	-4.64945441225198	7.7187219989329e-06	0.000180094421763088	3.32737595674532
PRSS53	-1.48134712372482	-4.07346598967597	-4.64813984278466	7.76132683473659e-06	0.000180946398512315	3.32217214023891
RN7SL75P	-2.84854060189724	-6.3609266478285	-4.64644285810835	7.81666181187671e-06	0.000182022241964889	3.31545607842295
RNU6-1048P	-3.53815265796799	-4.98378623523469	-4.64480581674491	7.87040335790048e-06	0.000183109290572744	3.30897893075824
AC092279.2	-1.37885462329328	-3.96265747444164	-4.64473952363229	7.87258716430849e-06	0.000183109290572744	3.30871666898403
RPL21P16	1.04221389274316	1.98637949405049	4.64247226458653	7.94762797002159e-06	0.000184565723866539	3.29974880864456
PRR7	1.13458590243658	0.26718109242415	4.6420980413598	7.96008013226795e-06	0.000184638439508309	3.29826891979941
AL031058.1	1.02705650973572	1.69251215311203	4.64120369738985	7.98991556759641e-06	0.000185185925286877	3.29473253088347
AL365361.1	-1.71938011702395	-3.21458618565789	-4.63969987237362	8.04032715575038e-06	0.000186281684945332	3.288787260951
RPL7P56	2.09879997816826	-8.12027685368819	4.6392783508902	8.05451256201821e-06	0.000186537614194488	3.2871210545422
AL157823.2	-2.31121796595194	-4.39650472203631	-4.63841268235568	8.08372066061022e-06	0.000187013460066381	3.28369954996801
AC131971.1	-2.06329652131463	-7.07708838376831	-4.63829654711617	8.08764690074543e-06	0.000187013460066381	3.28324056733214
AL137077.2	1.27408116606994	-1.77267133384957	4.63697314488492	8.13251813993487e-06	0.000187898095159874	3.27801088482348
AC022613.3	-2.00223621251433	-6.41414661374145	-4.63688869580775	8.13538961829396e-06	0.000187898095159874	3.27767720445348
YWHAZP6	-2.2640515142018	-4.86062078790891	-4.63671128089002	8.14142535749895e-06	0.000187964446278201	3.27697620608271
AC118553.2	-1.43311458387132	-7.61599665118604	-4.63599708999062	8.16576626624928e-06	0.000188453200739571	3.27415450527903
AC009407.1	1.20298297728428	2.74846731877193	4.63331931270381	8.25765734289044e-06	0.000190278326062796	3.26357766191626
UVRAG-DT	1.09818731038903	-2.85475229329564	4.62936272422509	8.39526346394896e-06	0.000193000124515317	3.24795779560759
AC069218.1	1.77672516311994	-3.13206522046351	4.62885424182503	8.4131078141109e-06	0.000193335559964876	3.24595110388121
VN1R42P	-2.80664495184946	-6.09895275480557	-4.62722699063341	8.47046012626148e-06	0.000194503104298045	3.23953033961723
AC245060.6	-1.06897585015065	-3.97815378035842	-4.62695479221542	8.48009053685211e-06	0.00019464903064253	3.23845646611015
AC092171.5	1.06186305133816	-0.00748669477752187	4.62381109630861	8.59208424813105e-06	0.000196839549195715	3.22605731846248
TAS2R15P	-1.70829653678375	-3.80883012510778	-4.6229678613656	8.6223665751282e-06	0.000197381116510071	3.22273252892645
ZDHHC20-IT1	-2.57182638633866	-5.51411036225511	-4.62207791797371	8.65443812338262e-06	0.000198039004373608	3.21922404972224
LIMS1-AS1	-2.59196050052343	-6.68583871767898	-4.62053509859197	8.71031110803915e-06	0.000199164162453806	3.21314285783611
PRR36	1.76941629752434	-2.21851532171722	4.61935414565392	8.75331443477776e-06	0.000199993547449265	3.20848899744182
AC011481.3	1.51116842957746	-1.99523536781631	4.61883305162034	8.7723547468206e-06	0.000200351547094277	3.2064357617238
AC016590.2	-2.64630318426578	-5.19709834154956	-4.61860568385636	8.78067509347501e-06	0.000200387549454662	3.20553993076327
MACROD1	1.02044788679782	3.08096750677667	4.61521623692979	8.90561680144983e-06	0.000202927181618006	3.19218927567819
AP000936.3	1.78207423981069	-1.7374266821982	4.6149830367892	8.91427587094037e-06	0.00020297939172298	3.19127098782259
AC005920.3	2.1277532713399	-7.19019393525907	4.61497056219671	8.91473930026717e-06	0.00020297939172298	3.19122186673115
AC005829.1	1.58003967828745	-1.94753834769391	4.61310777706555	8.98420331994658e-06	0.000204326157938946	3.18388787649633
AC091588.3	-2.33312497911017	-5.48552276594263	-4.61208761631178	9.02246679148811e-06	0.000205117878354156	3.17987230251374
AL049697.1	-1.60287037568543	-6.97307917083257	-4.60853479821536	9.15695584963799e-06	0.000207936727274145	3.16589267611869
AC116552.1	-2.22099668093758	-4.11538980670558	-4.60692850366086	9.21839449249505e-06	0.000209172023484347	3.15957479918168
AP003072.2	-2.36880309006004	-5.94784578767595	-4.6043601453049	9.31745884349979e-06	0.000211339170493382	3.14947626005465
PRR4	-1.57234926429799	-3.73893119095971	-4.60367198882987	9.34417593423855e-06	0.000211864304938571	3.14677119021784
AC005253.1	-1.09468337956517	-3.35619914690899	-4.60279622429095	9.37828375314086e-06	0.000212475512237096	3.14332907826062
KRT18P8	2.08750931730392	-4.22359395962171	4.60215824945103	9.40320619791492e-06	0.000212877841799425	3.14082187669783
AC073314.1	1.6573294058405	-5.88264328053923	4.60153969938622	9.42743087646084e-06	0.000213344986555765	3.13839125465809
AL135844.1	-3.11806366058443	-2.23681633282892	-4.60007117004544	9.48518548360146e-06	0.000214410947205006	3.132621550402
AL589880.1	-1.62655369131989	-0.321205531741525	-4.5953550495163	9.67298175932948e-06	0.000217988732275947	3.11410145016742
SSBP3-AS1	-1.08358792394377	-3.50190960232415	-4.59368013469605	9.74053698768574e-06	0.000219095719745345	3.10752742504678
AC135352.1	-2.58424783292774	-6.70552201536533	-4.59117915357041	9.84225907368768e-06	0.00022113267673801	3.09771434631258
AL050343.2	-1.25341981988074	-3.93441031050854	-4.58479366900173	1.01066492577519e-05	0.000226730028478831	3.07267733892646
AL157369.1	-1.79636616347219	-8.29263783275384	-4.58419145561415	1.01319347005574e-05	0.000227211503188689	3.07031741612111
ODF2L	-1.00321096129751	-1.67788016812639	-4.58216346738797	1.02175348017379e-05	0.000228872009296222	3.06237190289361
AF127577.3	2.51114091545158	-8.44989606332537	4.58157718295649	1.02424113130199e-05	0.000229342794686825	3.06007536014415
ALDH1L2	-1.09907967313389	-3.41540852819681	-4.58079216212178	1.02758119414128e-05	0.000229830890569191	3.05700068000388
PHKA1P1	-2.33830275517698	-5.69468039706571	-4.57195906261392	1.06589601280424e-05	0.000237150888629418	3.02243071301454
ADAM9	-1.05030144869965	0.827624444759045	-4.57175040426669	1.06681756435927e-05	0.000237267093552313	3.02161467911708
AP002807.1	-1.27091243242038	-1.3074977636879	-4.57070626748402	1.0714406191503e-05	0.000238117059365164	3.01753161349158
AK3P5	-2.42505677291772	-7.47712563815439	-4.5705160160117	1.07228506299727e-05	0.000238215642761639	3.01678771419121
AC104596.1	-1.34250988740093	-3.19867226561456	-4.56904052008391	1.0788559952111e-05	0.000239339527585024	3.01101916885701
MIR647	-1.85795515071866	1.10269361956943	-4.56455755197772	1.09905961027215e-05	0.000243435763919654	2.99350107137487
RASSF8	-1.00374424884754	-0.0957466724686869	-4.56284670245088	1.10686584398384e-05	0.000244799838148223	2.98681889849358
RPL17P34	2.07469364728098	-3.15487534865569	4.56228716531812	1.10943048185297e-05	0.000245275763560551	2.98463387661737
AL133406.2	-2.07861240310121	-4.98567716865447	-4.55771426910735	1.13060638723892e-05	0.000248946735871865	2.96678382564213
SACS	-1.00401074854004	-1.67260661128366	-4.55770642563475	1.13064304124079e-05	0.000248946735871865	2.96675322032824
AC096996.2	3.00093853725555	-4.55354631577465	4.55716194502242	1.13319030477223e-05	0.000249415186080368	2.9646287453859
AL606534.1	-2.41982649838062	-6.79434369045409	-4.55682339912706	1.13477692758778e-05	0.000249671930676635	2.96330788794445
AC026412.2	-2.05427241871591	-5.59025019912678	-4.55189865652375	1.15810094809716e-05	0.000254332834599297	2.94410182968902
SNORC	1.53945983671515	1.56986013170431	4.55178312406924	1.15865363523288e-05	0.00025436021271143	2.94365144598991
AC073046.1	-1.96109241741256	-2.06821546883179	-4.54396869247683	1.19663311628549e-05	0.000261538492833755	2.91320765675394
CEBPA-DT	1.17204690036898	1.7301317668963	4.54135120913765	1.20962097580411e-05	0.000264085766822597	2.90301893135034
HM13-IT1	-1.74691385596592	-2.1693499181407	-4.53858870517966	1.22347589651761e-05	0.000266718643075394	2.89227037543289
AL139317.4	-2.47705819581488	-6.58935541643181	-4.53824236247351	1.22522368805978e-05	0.000267001716576196	2.89092313804818
CICP16	-1.88925331822146	-6.34808013996229	-4.53638411157389	1.23464241323702e-05	0.000268955625701745	2.88369602246741
AC015912.3	1.36003468521798	-0.226353011140598	4.53491311285247	1.24214780346504e-05	0.000270095563543786	2.87797655021573
MIR6772	-3.6425049435422	-2.47308493277923	-4.53198535827879	1.25721709684013e-05	0.00027267387012379	2.86659703789856
SNORD89	-2.34297248490222	-1.38358510262186	-4.52990847586329	1.26801366118604e-05	0.000274915169074435	2.85852794410498
NSA2P5	-2.19214553765873	-6.68485531743867	-4.52897147504702	1.2729138339288e-05	0.00027587691615203	2.85488840256789
AC079140.2	1.84905784592008	-1.03203269603157	4.52716044441483	1.2824366803535e-05	0.000277637029520465	2.84785548263469
LINC01816	1.26059816527479	0.899324313728948	4.5259279011619	1.28895695254474e-05	0.000278737262975624	2.84307023139746
AL035458.1	-1.53760865214027	-2.1891078723175	-4.52297300131033	1.30471912606287e-05	0.000281947430925592	2.83160196925878
AL139353.1	1.48496593726899	-5.03263567888192	4.51993186009887	1.32113537657252e-05	0.00028518384316591	2.81980474848691
MSH5	-1.04508856398545	-2.64288593571635	-4.5195589039087	1.32316227447547e-05	0.000285517663345149	2.81835837554369
ST3GAL1P1	-2.02694515715245	-6.79276835224018	-4.51868639290979	1.32791581429016e-05	0.000286335461160456	2.81497500670402
EIF1AXP1	-1.31590258789721	-1.57353794526106	-4.51739573928537	1.33497765313318e-05	0.000287649445223877	2.80997107197156
THAP12P7	-1.78165723081358	-5.75363925693313	-4.51697548966439	1.33728486350676e-05	0.000288042144195781	2.80834196826059
ITPR3	-1.66262189766821	-0.765499819102013	-4.51650900115333	1.33985043283669e-05	0.000288490187218066	2.80653374947938
MIR6753	-3.22756852029861	-5.32065101118133	-4.51273437815344	1.3607852116516e-05	0.000292467930462276	2.79190748412926
AC024896.1	-1.51513825920122	-3.37999342466464	-4.51214901462567	1.36405986834039e-05	0.000293065747635084	2.78964006891483
STAG3L1	-1.43047568564372	-4.59863987160284	-4.51192900773805	1.36529260041439e-05	0.000293224587512923	2.78878792464808
RAMACL	1.44684342011975	-4.60807896153843	4.51138168529212	1.36836399335256e-05	0.000293582920479849	2.78666813432806
NCEH1	-1.23758923607179	0.784808378969049	-4.5113676015312	1.36844311462666e-05	0.000293582920479849	2.78661359015216
AC020612.1	-2.2856578599723	-4.61839231145194	-4.51113079449464	1.36977413562079e-05	0.000293762423520522	2.78569649278456
AC010615.1	-1.86308232453422	-4.66162924789597	-4.509466158165	1.37916584613759e-05	0.00029556324824529	2.77925075291811
HMGN1P36	-1.86655030986479	-1.7646741224285	-4.50889618195935	1.38239584010465e-05	0.000296041937260898	2.77704411614561
CFAP100	1.50465392266806	-6.54873299734369	4.50736664432061	1.39109965411375e-05	0.000297661583612693	2.77112359720608
LINC01905	1.7860066849223	-8.52915159514262	4.50448842874546	1.40762157314096e-05	0.000300793697328471	2.75998664423052
ATP1B1	-1.02755488302159	6.32942262662792	-4.50356236544905	1.41297759672567e-05	0.00030182968957806	2.75640445487698
LKAAEAR1	2.77497942991092	-6.1929210795141	4.50338690594296	1.41399460421291e-05	0.000301938402244199	2.75572580526577
AP000866.6	-1.01949839456241	-4.28085409766694	-4.50184353405401	1.42297083322296e-05	0.000303746004690879	2.74975712717526
AC063965.2	-2.44088181975017	-4.22792041277579	-4.49779122789244	1.44680123128246e-05	0.000308058247120826	2.73409283869824
PSME2P6	2.72627189040095	-5.48720535966096	4.49764873317723	1.44764616309502e-05	0.000308127752629827	2.73354221135644
OSMR	-1.30582725594401	1.58775709040422	-4.49599524711483	1.45748546725514e-05	0.00030999996013805	2.72715376068995
AL035078.1	1.68085751635274	-8.8040262835318	4.49226423546364	1.47992479165265e-05	0.000314098180691222	2.71274490193022
RPS2P55	1.14096736273257	-1.72612247038613	4.49083238225926	1.48862446245788e-05	0.000315617787763782	2.70721754908506
AL031778.1	-1.69976373940403	-1.80147504900828	-4.48461822992929	1.5269549993605e-05	0.000323041490733344	2.68324427659808
NRBF2P6	-2.0937482557101	-4.54616046708519	-4.48378849541405	1.53214444993489e-05	0.000323908745024122	2.68004514176897
ARSJ	-1.59578961170166	-1.59494611180017	-4.48351805403456	1.53383955496555e-05	0.000324060573768863	2.67900251917324
AL121753.1	-2.21737059878963	-4.58883297442772	-4.4818965438361	1.54404102056946e-05	0.000325844196482178	2.67275214663874
HIPK1-AS1	1.20481782594245	-4.16464314584732	4.48180261039423	1.54463398672423e-05	0.000325853617071568	2.6723901162821
LHPP	1.02803305192536	3.09276882055204	4.48135478194055	1.54746397617085e-05	0.000326219019907432	2.67066421075434
KRT18P13	2.05569032630357	-5.43229985897368	4.48109772596354	1.54909066211262e-05	0.000326446137508392	2.66967358919157
LYPLA1P3	-2.29138467210036	-6.05766325268187	-4.48085314659119	1.55063992413589e-05	0.000326656784018516	2.66873108798578
POU5F1P3	-1.77142506375648	-4.52343447370967	-4.47798579580301	1.56891458276705e-05	0.000329751624382936	2.65768441950656
BOLA2P2	-2.27833349022921	-5.36563729132092	-4.47798321955552	1.56893109506284e-05	0.000329751624382936	2.65767449668659
PHBP12	-2.23106752317602	-6.96314497981194	-4.47793887743749	1.56921532931991e-05	0.000329751624382936	2.65750370674884
SRP9P1	-2.01012351831762	-1.31481662630384	-4.47630376176936	1.5797311883777e-05	0.000331609626745748	2.65120670166374
KRT18P39	1.83421257380152	-5.86702328979357	4.47400324568653	1.59464146085303e-05	0.000334149358582909	2.64235005126123
TRGV5	-2.67411805234524	-6.69202922529577	-4.47189428577979	1.6084292730474e-05	0.000336919726504716	2.63423382617435
LINC01801	-1.70919556787029	-7.29867108669549	-4.47093513787453	1.61473785718084e-05	0.000338002911724854	2.63054353183776
MYLK	-1.08894396135534	1.2773985824035	-4.47069474699709	1.61632270773714e-05	0.000338023526677832	2.62961872666123
PFKFB3	-1.35075378622833	1.76816158915426	-4.47058003762537	1.61707949255739e-05	0.000338023526677832	2.62917744244556
AC002075.2	1.89775251675285	-1.92392918641403	4.47057517826343	1.61711155929977e-05	0.000338023526677832	2.62915874878134
ORAOV1P1	-2.63450959339379	-3.99594928299081	-4.46720944988046	1.63946966826442e-05	0.000342456112393497	2.61621461699095
EDRF1-AS1	-1.73011610047164	-7.12203900757859	-4.46463538882158	1.65676951462794e-05	0.000345341430886687	2.6063200058902
DKFZP434A062	1.43747108119123	-8.34389058415729	4.4616118778016	1.67731469489845e-05	0.000349011836042473	2.59470312387463
RGS9BP	1.86805170182596	-5.94371049937607	4.45910413815846	1.69454113928809e-05	0.000351980063909378	2.58507235854651
SRGAP1	-1.13767539771368	-2.68594743219487	-4.45877573063935	1.69680965452442e-05	0.000352246490504139	2.58381143430827
AC127502.1	-1.43584538956465	-3.43076069953706	-4.45847362970353	1.69889903694557e-05	0.000352386876130072	2.58265157533439
FAM71D	1.33980917519737	-6.3922257780404	4.45839192719949	1.69946453125479e-05	0.000352386876130072	2.58233790415793
POM121B	-1.77910122361451	-4.16899971276616	-4.45576553729019	1.71773968764993e-05	0.000355803821603249	2.57225697542983
IGBP1-AS1	-1.97478622637907	-4.11442170508103	-4.45315402598018	1.73609893176248e-05	0.000358606712609832	2.56223752810454
CSPG4P10	-1.32152663369022	-3.98797331047686	-4.45204159600488	1.74397672337442e-05	0.000359733789448009	2.55797085162213
EIF2S3B	-1.52646866575529	-4.080883849268	-4.45155082436252	1.74746311037882e-05	0.000360327863499245	2.55608877014888
AC090772.4	1.14109127590791	2.42566702909681	4.45040873747955	1.75560237573042e-05	0.000361880618739271	2.55170952822329
ZNF20	1.09037211204022	-5.30037771640151	4.44981851598009	1.75982298268506e-05	0.000362624827988992	2.54944669767461
THRB-IT1	2.12397946144013	-6.65038089203437	4.44490894847833	1.79531150790066e-05	0.000369297255036389	2.53063271403473
AC008731.1	-2.37866851782896	-4.19239530808553	-4.44213051440038	1.81569961014433e-05	0.000372368651202252	2.51999230138732
LINC02609	1.10110833401998	-1.02069946617497	4.44202689247243	1.81646428280725e-05	0.000372368651202252	2.51959556202127
CDH15	2.80835839001645	-3.76140595436209	4.44202085313724	1.81650885933217e-05	0.000372368651202252	2.51957243930902
AC135178.4	-1.61614199363141	-5.33132181028606	-4.44165526618558	1.81920923114628e-05	0.000372793610273552	2.51817276556762
AC073283.1	-1.99271095964181	-7.71408587215825	-4.44132114978201	1.82168052950812e-05	0.000373171350662114	2.51689365382927
AC005785.2	-2.09327982250084	-3.77630332347485	-4.43801884361177	1.84628062168797e-05	0.000377689908795357	2.50425514779146
AL591135.1	-1.41416273096801	-5.83494253866888	-4.4370133162685	1.85383448214107e-05	0.000378843953817734	2.5004082071619
NME9	-1.24687348748216	-5.02019330624864	-4.43539473918037	1.86605632441534e-05	0.000380817751342825	2.49421722709672
AC023818.1	-1.07100332055965	-2.8875573447694	-4.43411549723826	1.87577070929181e-05	0.000382668815451714	2.48932537740328
CAND2	-1.67294499065005	-2.79819185685971	-4.43293966284692	1.8847427665711e-05	0.000384235363255646	2.48482988714361
CKLF	-1.89811635060516	-7.52413969263654	-4.43118514185375	1.89820728957849e-05	0.000386317686978703	2.47812359331138
TAS2R20	-1.2101234340046	-3.55429862606659	-4.42957252654765	1.91066444634871e-05	0.000388453835282808	2.47196144862377
AC011468.4	-2.43848017686456	-4.65713008167846	-4.4291461547467	1.91397122391219e-05	0.000388860061276683	2.47033247094697
SH3BP5	-1.1291760842068	-0.986752157836758	-4.42547403787628	1.94267975638725e-05	0.000393468954317824	2.4563077767251
AC018410.1	-2.18954533591831	-5.04746532625263	-4.42539816653986	1.94327726609591e-05	0.000393468954317824	2.45601809732498
THBS2	-2.07155537204098	-0.359399809242456	-4.42263102616275	1.96519063344521e-05	0.000396824273781	2.44545558920036
APP	-1.06355080645735	5.86755588576792	-4.42081061611224	1.97973622821953e-05	0.000399625627834245	2.43850955133061
IPO4	1.30629986349615	-5.78706594815905	4.41990840708053	1.98698349100193e-05	0.000400816252273495	2.43506783275214
ELL2P1	-1.94448954849072	-5.08555491235762	-4.41942326397283	1.99089109923297e-05	0.000401332039871498	2.43321734075944
AC068831.6	-1.26314917643179	-4.4990769382842	-4.41905979254735	1.99382354320858e-05	0.000401786882679743	2.43183104302515
H2AZP1	-2.44449870091651	-7.20181821403903	-4.41654290759508	2.01424384670993e-05	0.000405626801350156	2.42223385535362
CDC37L1-DT	1.04288174079838	-0.0190407724821438	4.41631298660497	2.01611927283849e-05	0.000405866937760748	2.42135734211267
TRGV7	-2.6198721193533	-4.58381343130469	-4.41582831839993	2.0200781357952e-05	0.000406526188201495	2.41950978374545
RN7SKP74	-2.49843770772317	-7.67960408134592	-4.41386231562291	2.03621369523606e-05	0.000409496011055138	2.41201692052296
CAHM	1.21094451086825	-1.5932809951075	4.412042825963	2.05125725529996e-05	0.000411981089195951	2.40508467018779
GPR17	-2.12609824374301	-3.61594207001064	-4.41161218082174	2.05483345816704e-05	0.000412542526751664	2.4034442258021
PREX2	-1.15615501320533	-1.91230012865162	-4.40752343251222	2.08908791902362e-05	0.000418560384779825	2.38787503115979
PLAC8L1	1.18858658032782	-2.95800585955701	4.40744105729649	2.08978365283384e-05	0.000418560384779825	2.38756147246266
AL161725.1	-1.79007404652155	-6.74972355259448	-4.40692756779906	2.09412556983829e-05	0.000419015489019461	2.3856069893853
AL121929.3	1.34283718048459	-3.02422659579947	4.40645358815705	2.09814110758866e-05	0.00041953644549351	2.38380304277952
AL442125.2	-2.6256777466302	-4.69121354877141	-4.40610931117541	2.10106245417409e-05	0.00041969693601413	2.38249282996222
AL442663.4	1.11521071265759	-1.14216712219497	4.40402928245465	2.11879588719181e-05	0.000422812905265775	2.37457850494433
CAMTA1-DT	1.43943208441821	-1.35198594847029	4.40255305797421	2.13146883837455e-05	0.000425199055582694	2.36896329652237
AC005165.2	2.6933428670344	-6.12149389532421	4.4012143135971	2.14302460761185e-05	0.000427360816632716	2.36387224694541
TTC3P1	-1.58304729010786	-2.5307543750421	-4.40101106103776	2.14478430516127e-05	0.000427424872242853	2.36309940835158
AC008498.1	-1.85199313362233	-2.5098871179962	-4.39700972762743	2.17971105839822e-05	0.000433513015620585	2.34789035058023
KIRREL1	-1.09370656009907	0.26854932750942	-4.39461929547437	2.20083706102643e-05	0.00043712949206423	2.3388092635657
MED28P3	-2.44943289462501	-4.97074896312184	-4.39365002220802	2.20945925769265e-05	0.000438548882120578	2.33512811444858
AC100778.2	-2.10394570100685	-3.82608812473837	-4.39350153933298	2.21078295851474e-05	0.000438665104760117	2.33456425327246
AC025165.1	-1.86405488572082	-7.59005973826758	-4.39292189650794	2.21595768757617e-05	0.000439545118489951	2.33236320611507
SUCLG2P2	-1.6831110296525	-2.43169759087213	-4.39143477926511	2.22928720174862e-05	0.000441815112400168	2.32671724869012
AL513314.2	-1.95643059116638	-5.53111704738815	-4.39139640397161	2.2296321909033e-05	0.000441815112400168	2.32657157281925
AL365209.1	1.51252568084574	-7.55785683728565	4.39131210975895	2.2303901658162e-05	0.000441817987946531	2.3262515881809
TYMSOS	1.03594346800077	-1.389359290872	4.39105858347316	2.23267137264632e-05	0.000442122498041497	2.3252892186703
DDR2	-1.03127001013172	-0.612809397747425	-4.39030723195883	2.23944515797567e-05	0.000443316147245237	2.32243738092853
SERF1B	-1.2448458117499	-4.49130232270121	-4.38866803269353	2.25429199578406e-05	0.000445809685302694	2.31621688749257
FO393411.1	1.10995838987657	-0.356910710692123	4.38432518679378	2.29408596794123e-05	0.000452725739080082	2.29974491083422
MIR3124	-2.95435840856296	-1.28262832260209	-4.38418751818051	2.29535842604925e-05	0.000452725739080082	2.2992229475189
LINC02482	1.25501826228153	-2.69765370901069	4.38340914434452	2.30256564397359e-05	0.000453845998422616	2.2962720151099
CSNK2A3	-1.91314573084235	-5.8544548345935	-4.38039683827326	2.3306632539132e-05	0.000458168459114455	2.284855611131
RNA5SP82	-3.50861993812496	-4.30816198782359	-4.3787021163012	2.34661562201464e-05	0.00046058220343037	2.27843533469403
CHMP5P1	-2.05813817084518	-7.77130182364671	-4.37770516373013	2.35604891574222e-05	0.000462241396222558	2.274659355036
PCBP2-OT1	-2.35263235335246	-6.52430216440572	-4.37718375101066	2.36099710626092e-05	0.000463059323543787	2.27268474986159
NAIPP4	-1.57277137184127	-4.7031257657555	-4.3767618372484	2.36500836982727e-05	0.000463693013506186	2.27108707930484
AC233728.1	-2.14031546394813	-2.14795263906521	-4.37647916550532	2.36769948290502e-05	0.000464067536842337	2.27001674434884
CFD	1.11381164907617	1.70225034014712	4.37578266084913	2.37434297507476e-05	0.000465216221496103	2.26737965477762
AC008897.1	-2.08759084858636	-3.11217827493458	-4.37433377455723	2.38822042078089e-05	0.000467781064422366	2.2618949246402
TERF1P7	-1.59502856170035	-3.51907972494566	-4.36982183459736	2.43193732431786e-05	0.000475873359803218	2.24482380077486
EPHA3	-1.48801235732443	-1.22808537221389	-4.36930811056256	2.43696340567414e-05	0.000476699882518094	2.24288094207933
SHF	1.13384647958873	1.26571996073881	4.36671346031836	2.4625015005628e-05	0.000481046126418127	2.2330708268929
AC026348.1	-2.00033478725576	-7.27360292817222	-4.36633013352246	2.46629618307536e-05	0.000481328680694973	2.23162187746116
BRCA1P1	-3.18076810398457	-3.00291516082555	-4.36600128179789	2.46955607909817e-05	0.000481806661564567	2.23037891628826
HTR1B	-1.98905913406757	-6.10366470970568	-4.3629649793224	2.49985123291035e-05	0.00048739717591261	2.21890592459385
GUSBP9	-2.13530535534349	-4.47168545418384	-4.36278434202635	2.50166478599272e-05	0.000487590794480778	2.21822355643194
AL139349.1	-1.63814759530727	-2.01082710417401	-4.36224701896731	2.50706685626113e-05	0.000488483482186984	2.21619391206704
AL138789.1	-1.74629105202463	-8.49352641603874	-4.36078647500981	2.52180743006025e-05	0.000490718625767222	2.21067791113321
AL157400.2	1.56531096989321	-5.02195857865695	4.35580521524215	2.57271027571779e-05	0.000499472242911077	2.19187575691816
RAC3	1.05971870977932	3.00513279120975	4.35460714074417	2.58509981676227e-05	0.000501713673451115	2.18735594296996
RPL26P30	1.2022505107359	-2.96304244408592	4.3509795224936	2.62296456308068e-05	0.000508398287965414	2.17367622383316
AL391832.2	1.15999181087023	-1.49359957245332	4.34926945470424	2.64099846910557e-05	0.000510925632105916	2.16723054875311
HSPB1P2	1.5406545776423	-2.1109536504881	4.34825895689624	2.65171086590878e-05	0.000512299160040186	2.16342262557148
FBN1	-1.05348378914236	0.46161239246126	-4.34799836342552	2.65448021323085e-05	0.00051266751911495	2.16244072270251
CCDC85A	-1.81743912746365	-6.09177959339574	-4.34658245742445	2.66957581729139e-05	0.000515317105023846	2.15710643602859
AL512366.1	-2.07250362186008	-7.77849226501297	-4.34528539852707	2.68347673585131e-05	0.000517594845769023	2.15222104279448
TGM4	1.46942476348686	-7.72916447118304	4.34340282148277	2.70377665282565e-05	0.000520918701332373	2.14513224056267
AL035413.2	-1.44122946029063	-0.159660400436106	-4.34092672800448	2.73070133258898e-05	0.000525339553550552	2.1358120905716
AC243960.2	-1.90494710765852	-4.33035657744007	-4.34051472539177	2.73520632417031e-05	0.000526035942480482	2.13426167920415
AC242842.1	1.25688766375215	0.756538450032788	4.33934226173878	2.74806560663816e-05	0.00052799642678851	2.12985017603969
OTULINL	-1.02228056543279	-1.3345138943329	-4.33874574465121	2.75463033644309e-05	0.000528915725375779	2.12760607012798
AC025180.1	-1.76308095113676	-6.93146074842397	-4.33806603912948	2.7621289355824e-05	0.000530184225629378	2.12504929170972
AL021707.4	-2.2511471856151	-4.22624977621404	-4.33311412798082	2.81735422117821e-05	0.000539217099201152	2.10643131678036
CASK-AS1	-2.29174727133418	-7.01020991722297	-4.33228314864861	2.82672493672394e-05	0.000540314515325486	2.1033086099529
SLFN12	-1.03398889557575	-1.47106510449133	-4.33166081626681	2.83376240856831e-05	0.000541137527808448	2.10097026590018
ASNSP3	-2.2400679676816	-6.16721286022204	-4.32965314641541	2.856580540114e-05	0.000545144546426958	2.0934284004792
AD000090.1	1.94605619941672	-0.545282646616505	4.32903934744509	2.86359183081318e-05	0.000546307132358699	2.09112317513651
AL133260.1	1.02638450938515	-1.02273119651708	4.32888555507405	2.86535115634452e-05	0.000546467340077296	2.09054562066402
RPS15AP17	2.50981254779409	-4.31357889243745	4.32852833885561	2.86944158140691e-05	0.000547071879558129	2.08920418462031
TRGV8	-2.51716814031539	-6.30090630664707	-4.32814441324684	2.873844107432e-05	0.000547653724591022	2.0877625413522
FTH1P15	1.10615399623844	-0.894299049873272	4.32810150670597	2.87433652548403e-05	0.000547653724591022	2.08760143299884
RPL32P31	2.30693479510573	-7.92155950074887	4.32787919668436	2.8768891709208e-05	0.000547964399872789	2.08676670775436
AC106037.2	-2.54293198998936	-3.89227027899112	-4.32771838539618	2.87873702293961e-05	0.000548140676264763	2.08616291691279
RNU6ATAC16P	-2.9031336062507	-6.87588577757166	-4.32690503510819	2.88810056247824e-05	0.00054904399272679	2.08310932709693
AC011461.1	-2.14824894934067	-2.83621217862701	-4.3267994399181	2.88931835116037e-05	0.000549099845393052	2.0827129191242
AC003086.1	-2.12243722219121	-4.01193501612722	-4.32587711579391	2.8999761575333e-05	0.000550630727790358	2.07925079331994
AC011825.2	-2.39001369675551	-5.84036142172789	-4.32459996552839	2.91479650329083e-05	0.000552880982448337	2.07445767808005
AC106820.3	1.02233279644279	-0.656564730422934	4.32335371123711	2.92932846426131e-05	0.000555282943048348	2.06978154554736
DOCK8	-1.11215025477382	-0.785291616204286	-4.32166697029213	2.94910763088874e-05	0.000558854015244979	2.06345426326778
RPL9P32	1.82665254758291	-3.62783055450003	4.32126422662277	2.95384925098586e-05	0.000559574113606428	2.06194377204977
AL450998.2	-1.4185770886156	-4.41771311454358	-4.32015172242275	2.96698518412042e-05	0.000561696902050754	2.05777187498246
AL035448.1	-1.87295012543975	-7.60512577239633	-4.31977608570334	2.97143318919394e-05	0.000562188348087324	2.05636341853191
RNU1-67P	3.03878849911857	-6.30927192724988	4.31810403073836	2.99131024342055e-05	0.000565007761196078	2.05009514260967
AC132219.1	-2.04846161868205	-8.06129071746217	-4.3180428733495	2.99203968647931e-05	0.000565007761196078	2.04986590778506
RNA5SP39	-2.79811566895985	-7.52485895397334	-4.31704986099583	3.00390759303035e-05	0.0005670686675064	2.04614416614934
AC068946.1	-1.4468686869711	-7.48894121546615	-4.31670126645675	3.00808450697998e-05	0.000567676843430612	2.04483781143391
RPS3AP38	-2.29671827769579	-5.34567932606992	-4.31531214529712	3.02478465992232e-05	0.000570466131339904	2.03963288560028
RPL10L	2.96546761728815	-6.42692466522439	4.31520386102263	3.02609019981406e-05	0.000570531289036644	2.03922720632676
GVINP1	-1.05452474899898	-2.77403911489698	-4.31381571854914	3.04287449943341e-05	0.000573290327756038	2.03402731220475
AC022413.1	1.45402527186494	-2.36369130535718	4.31374861211947	3.04368815833738e-05	0.000573290327756038	2.03377596782654
NDUFB9P2	2.55334034901734	-5.52225424725094	4.31266118968808	3.05690221996178e-05	0.000575294597847236	2.02970348413564
AC127496.1	1.52455619072299	-6.4315303027473	4.31154598571301	3.07051110766656e-05	0.000577027454417301	2.02552776334039
AP001021.2	-2.85712103752827	-5.98100820213136	-4.31150359668579	3.07102952941665e-05	0.000577027454417301	2.02536905985111
AC007637.1	-1.24886910738726	-1.38749472049557	-4.31024720125481	3.08643359837423e-05	0.00057970129409161	2.02066568209216
COL6A3	-1.21521731699755	1.69172983589589	-4.30939027895456	3.09698246197069e-05	0.000581213876911873	2.01745834674393
AC004839.1	-1.88881594736043	-0.853408931652709	-4.30884638096025	3.10369589916886e-05	0.000582207500631022	2.01542286623293
BX284668.5	1.14147834059588	-1.12959488994576	4.30784328169042	3.1161140276423e-05	0.000584168165049524	2.01166938387899
AC009090.5	-1.40836884019589	-8.28223250710201	-4.30743335733536	3.12120251764027e-05	0.000584753158940127	2.01013568444432
AC104109.4	-1.76868766831153	-7.45138838876355	-4.30603961803796	3.13856310829546e-05	0.00058763512865997	2.0049219462281
TPH1	-1.4550119040086	-5.03598005815672	-4.30307146307777	3.17584442698043e-05	0.000593866918697817	1.99382284979149
AC092134.1	1.26604964652128	-1.51139311712849	4.30090396269288	3.20333749582484e-05	0.000598067035389201	1.98572137851795
RPL7P23	1.12360673347011	-0.930954348868381	4.2994055042449	3.22247776765403e-05	0.000601077489753196	1.98012239547749
Z94721.2	-1.33126114176958	-8.32513404449387	-4.29940405671808	3.22249631035335e-05	0.000601077489753196	1.98011698751522
AC006116.7	1.38197065089649	-7.1151631287467	4.29313932358935	3.30371425378179e-05	0.000614875749951426	1.95672486957771
OPA1-AS1	-2.31890571332292	-7.38286165419642	-4.29289697759397	3.30689526518705e-05	0.000615275093689013	1.95582048471709
DRD4	1.23133932856957	-1.1096573093777	4.29167482085927	3.32298205029219e-05	0.000618074661354347	1.95126024016086
AC015987.1	-2.1196331123193	-6.09356107407901	-4.28622674070869	3.39561169144299e-05	0.000630006294059889	1.93094375806232
AC005746.1	-1.9216314981439	-6.57511534720077	-4.28527854702301	3.40840701916739e-05	0.000631647977531102	1.92740984274722
RNU6-1053P	-3.17323632661091	-4.86064032935397	-4.28458913621413	3.41773927247707e-05	0.000633123415665508	1.92484078332389
INTS4P2	-1.62831536140903	-5.24488533395645	-4.28248896659795	3.4463197915759e-05	0.000637821383537779	1.91701652754685
SATB1	-1.09877667466863	-0.753386941521919	-4.28203327563789	3.45255136470494e-05	0.000638775747043339	1.91531921960887
AC002519.1	-1.65733737643372	-7.77081813597588	-4.28187102949683	3.45477269074681e-05	0.000638987789271742	1.91471493602247
MGAM2	-2.7133550022417	-6.02539821200722	-4.28130487818572	3.4625346698865e-05	0.00064002503212238	1.91260644928962
NBPF15	-1.01876835836242	0.205832304884892	-4.28034866729266	3.47568242916734e-05	0.000641856369540483	1.90904576580408
RNASE4	1.30262061744774	0.650183105973785	4.27782670283442	3.51058937197951e-05	0.000647528842200513	1.89965751824449
CEP170P1	-1.45943921723773	-7.30849510933383	-4.27537400075393	3.54486029094396e-05	0.000652805740656729	1.89053114106522
COL12A1	-1.13064131601075	-0.146642955021531	-4.27271382925981	3.58239311674513e-05	0.000658697016549544	1.88063728069281
AL353718.1	-2.65670343477903	-6.31366301063146	-4.26834856890629	3.64481124444045e-05	0.000668312859683316	1.86441190931513
AC091167.1	-1.91959528245515	-2.77592801248978	-4.26633946965178	3.67388853463078e-05	0.000673229028515274	1.85694846787445
RPL7AP66	1.06250175224291	-1.48272505502021	4.26544133912267	3.68695888473517e-05	0.000675415862031927	1.85361294013272
NPIPB4	-1.15330812070722	-3.57386331758871	-4.26493082877937	3.69440814064008e-05	0.000676571933971704	1.85171721641173
AC015802.6	1.32334213437221	-5.39529266856596	4.26163350068474	3.74287111580587e-05	0.000684603268079395	1.83947711568376
SRGAP2D	-1.9213535817595	-3.73949594228642	-4.26114879839097	3.75004633134017e-05	0.000685458624159667	1.83767844711366
AP001180.4	-2.17399240940518	-7.29409041389299	-4.2610109409763	3.75208949213149e-05	0.000685458624159667	1.83716690424792
ZNF709	1.15057976939453	-6.48368633854355	4.26026879140987	3.76310713024152e-05	0.00068686869464787	1.83441325149789
AC093567.1	-2.02131269874072	-7.47681370644822	-4.25980246105466	3.77004594873284e-05	0.000687880014109139	1.8326831782493
MIR1285-1	-3.24145095932098	-6.51915375023565	-4.25918223938721	3.77929363755613e-05	0.000689144163851022	1.83038239591153
RN7SL663P	-2.70108087577071	-6.23081230985948	-4.258443624778	3.79033499842631e-05	0.000690673578138306	1.82764275462756
WDR11-AS1	1.2890207594023	-7.47115451794346	4.258388006686	3.79116767107065e-05	0.000690673578138306	1.8274364727705
ALG1L13P	-2.03572450613763	-4.56549445739097	-4.25799081258649	3.79711927017821e-05	0.000691545837783882	1.82596337986839
SLC6A6	-1.50665806255151	-0.264946710096035	-4.25777753556854	3.80031873444709e-05	0.000691916487230352	1.82517243232479
LTBP1	-1.08444882187689	1.46924111218317	-4.2548958737599	3.84380224789363e-05	0.000698976854913019	1.81448861884876
DYNC1I2P1	-1.42343815206122	-3.81536931475736	-4.25478338563035	3.84550930885553e-05	0.00069906702447421	1.81407167889821
AC132192.1	-2.26294930031468	-6.4550191516208	-4.25425099600007	3.85359844849424e-05	0.000699743426055995	1.81209847798446
TSPAN10	1.02616532902227	-1.27817460433026	4.25359900193012	3.86352710241309e-05	0.000701276191554987	1.80968224244079
FERP1	-2.0816147574246	-6.73068793800751	-4.25213835403277	3.88585920968669e-05	0.000704899130812122	1.80427022846423
AL021707.7	-2.2026350342778	-4.09862965834496	-4.25116344402629	3.90083364702218e-05	0.000707399576263616	1.80065876655324
AL136141.1	2.27461027527622	-4.19499635994775	4.25074304104833	3.90730802980948e-05	0.000708357517655547	1.79910161841593
NAT14	1.01612894971059	1.46006567588256	4.24921296563027	3.93095899123046e-05	0.000711776660487059	1.79343530013666
ARMCX2	-1.06779953056223	-0.434932581721909	-4.24785699590114	3.95203347622328e-05	0.000715328171824559	1.78841504728461
NBPF10	-1.1394239666621	-3.55670527520915	-4.24779622629878	3.95298049080696e-05	0.000715328171824559	1.78819008654525
AC090181.3	-1.88745425455286	-6.96881826979722	-4.24559937958602	3.98736203480576e-05	0.000720452914692618	1.78005931054869
AC125494.3	2.51876893720851	-4.46723304395298	4.24325766856372	4.02432658404399e-05	0.000725587548270577	1.77139591111024
MED8-AS1	-1.14306604825599	-2.03694730241763	-4.24179222190552	4.04762604918345e-05	0.000729124805167701	1.76597619802548
LDHAL6B	-1.8713867639479	-6.89479132119854	-4.24084795379114	4.06270767348857e-05	0.000731619784583046	1.76248473540399
AC104619.1	1.93826973929847	-4.03072793662779	4.23900770788881	4.0922546750656e-05	0.000736048482370227	1.75568207148357
VKORC1P1	1.24364642941675	-9.46778443557218	4.2371550780962	4.12220865979704e-05	0.000740315787324747	1.74883590793014
AC022395.1	-1.35121228316455	-8.75770876132943	-4.23613003291005	4.13887221096953e-05	0.000742635141549778	1.74504896338287
CNTF	-1.31139682138426	-3.31803692737185	-4.23436414979214	4.16773075919585e-05	0.000746911145436465	1.73852669693356
SPDYE18	-1.18442568688554	-2.77996128411363	-4.23345031868519	4.18274051660029e-05	0.000749375100030164	1.73515228985099
AL157893.1	-1.85312766943076	-2.48076693809081	-4.23322502940391	4.18644887168009e-05	0.000749813433084185	1.73432047360828
NRTN	1.00868731899903	2.12772880378477	4.23287313931726	4.19224743837819e-05	0.000750625756313651	1.73302128781819
RNU6-476P	-3.155045910469	-5.99447534170434	-4.23178080296429	4.21029644374541e-05	0.000753630381814633	1.72898888451082
AL603756.1	-1.72770621155573	-4.7538823990156	-4.22738554774129	4.2836766657594e-05	0.000765151948350117	1.71277167004866
HHLA3-AS1	-2.3535558147852	-6.1500837031459	-4.22542761619403	4.31675839769681e-05	0.000770597781015105	1.70555162304164
IZUMO4	1.02418194911509	-0.821581271388722	4.2230740058838	4.35684993091238e-05	0.000776588244884013	1.69687586383136
KRT18P55	1.77727505893504	-6.20387903981551	4.22296345466182	4.35874181895596e-05	0.0007766925039733	1.6964684465009
AC010761.4	-2.34162734230057	-4.79108988087291	-4.22067661100865	4.39805423409691e-05	0.000782790579349021	1.6880425130668
AL139099.2	-2.32301766395827	-4.33443331731512	-4.22066627443544	4.39823269632723e-05	0.000782790579349021	1.68800443563516
TEX22	1.04120665400783	-3.24415262859182	4.2189983791591	4.42712024938353e-05	0.000786989156626129	1.6818612490545
THBS1	-1.20279132443037	2.72636666203724	-4.21856502769762	4.43465551557608e-05	0.000788092922620034	1.68026543471618
PCP2	1.76907852288398	-2.95489347496747	4.21799448988006	4.44459498022792e-05	0.000789222650847905	1.67816462387933
AC020911.1	-2.04082949096713	-5.88876709111871	-4.21683981123823	4.46477628695037e-05	0.000792024657924177	1.6739135798798
MIR1915HG	1.07481051544009	2.00983748447262	4.21489008649667	4.49905286942644e-05	0.000797153294190236	1.66673753289945
RPL37P2	1.77692203299879	-0.66487448207334	4.21017171045602	4.58305007842466e-05	0.000809862970593346	1.64938187183873
AL034550.3	1.42637112189465	-3.54466166928438	4.2087409735308	4.6088159094122e-05	0.000813206956795246	1.6441221197915
GPRIN3	-1.06748668425884	-1.01729363136256	-4.20764198831099	4.62870153054789e-05	0.000815988863411063	1.64008290235329
AL645929.2	-1.33452198551905	-3.4829748584992	-4.20633384259375	4.65247903519088e-05	0.00081920850851641	1.63527598995665
AL450405.1	1.09107153740687	2.67255248399353	4.20484481928374	4.67968674421519e-05	0.000823511235263477	1.62980582039184
AC109992.2	-1.78877206508045	-8.26543801010916	-4.20251311897534	4.72259863290861e-05	0.000830325056088343	1.62124292582674
AP006621.4	-2.49179193080851	-4.42031821458421	-4.20209162043585	4.73039590519734e-05	0.00083144997769347	1.61969541119993
XBP1P1	-1.82446573264754	-3.9297485258638	-4.20154425334832	4.74054002864109e-05	0.000832986612306487	1.61768595319627
AL109614.1	-2.00426013226611	-3.36656313291018	-4.19938060884793	4.78084240841318e-05	0.000838580642871223	1.60974489140601
RAB43P1	-1.35725898756267	0.229261059346566	-4.19927805368676	4.78276084025855e-05	0.000838669602992165	1.60936856887243
PTCH1	-1.06029237686973	-1.68742745402999	-4.19864173177862	4.79468059595616e-05	0.000840511751551288	1.60703376590849
AC004854.2	1.03140713799351	-1.88388708096584	4.19516402892423	4.86033053216836e-05	0.0008507241652372	1.59427812231528
AC004837.2	-2.27211214099001	-5.60730817135065	-4.19511826347919	4.86120018007788e-05	0.0008507241652372	1.59411031630276
AC060766.5	-2.09268150777573	-5.59949244959145	-4.19510110062613	4.86152635190323e-05	0.0008507241652372	1.59404738643643
ARHGDIG	2.01447840113599	-7.5285871947407	4.19288093038687	4.90389692397678e-05	0.000856691478870911	1.58590850727964
AC138028.4	-1.73686599320645	-5.5204788553439	-4.19286112287134	4.90427652602157e-05	0.000856691478870911	1.58583591019319
C2-AS1	-1.79358985529186	-1.57635253684783	-4.18754509365268	5.00718013276493e-05	0.000872614937682762	1.56636151222474
RNU4-78P	-2.9332736943544	-6.61395581152435	-4.1871918372242	5.01409100976396e-05	0.000873563138191858	1.5650680886328
AL592295.4	-1.24034857304507	-1.45638036156162	-4.18241906068502	5.1083630203664e-05	0.000888164684643985	1.54760113162772
AC022784.5	-2.14824554592752	-5.21870272487713	-4.17997513316333	5.15729059410439e-05	0.000895623343471192	1.53866301137582
HSPD1P11	-1.83623620449457	-6.92883033521197	-4.17787510426621	5.1996916364609e-05	0.000901669316836773	1.53098583659988
AL136038.4	1.20777797002496	-4.07630181595896	4.17770240792017	5.20319331701175e-05	0.000902013329200867	1.5303546346032
HTD2	-1.19591425908601	-8.44187572509244	-4.1773170735962	5.2110147008404e-05	0.000903105776106277	1.52894631710491
ADCY7	-1.13549211754702	-2.35360463309759	-4.17475564848474	5.26329260903504e-05	0.000911022306711509	1.51958737945516
RPL23AP65	1.2202162649765	-1.22452905872507	4.17366655484579	5.28567256570129e-05	0.000914178299074303	1.51560938782354
MIR4263	-2.14471105574604	-0.475591367156125	-4.17251837145905	5.30936546137217e-05	0.000917741888519383	1.5114164326255
SMIM11A	1.0799323089714	-8.59745108401762	4.17088074817314	5.34333408775449e-05	0.000922540136063295	1.50543767086512
LINC01126	-1.32684546557277	-3.05243912700078	-4.17000417175354	5.36160202653978e-05	0.000925156572680545	1.50223814112146
AC008737.1	-2.47114765740865	-6.23239246449488	-4.16973599348556	5.36720282769369e-05	0.00092585417254384	1.50125938609765
AC000124.1	1.97772093840888	-7.75232216981988	4.16889531663257	5.38479638359065e-05	0.000928350144147495	1.49819152990567
AP003721.3	-1.72910639735369	-2.13399936322007	-4.16872179589401	5.38843466970875e-05	0.000928707967276049	1.49755836538122
PKP4-AS1	-1.2306035600261	-6.27617082462952	-4.16677917829651	5.42932744989116e-05	0.000934400933578574	1.4904712825165
ZDHHC13	-1.00070808886293	-0.9787033276561	-4.16603322961546	5.44510877056966e-05	0.000936845625097403	1.48775057964922
PTTG4P	-2.07873891468835	-8.32261530051457	-4.16495392345705	5.46802040409896e-05	0.000940515335902717	1.483814685165
MIR590	-3.2666989437134	-4.16706827486771	-4.16303743115023	5.50893163145124e-05	0.000945636279786982	1.47682777125008
AC093838.2	-1.4282754718673	-8.54179723574308	-4.16280221439394	5.51397293694497e-05	0.000946228327241782	1.47597041760726
AC126407.1	-2.39305501988326	-7.42059751001793	-4.15919650249787	5.59180783243058e-05	0.000956018792561748	1.46283245165898
RPL4P2	1.85598180491657	-5.37841462442146	4.15832799277803	5.61071259380199e-05	0.000957885360837043	1.45966921602641
AC060766.6	-2.53137474888548	-5.93509480659728	-4.15783454015204	5.62148077391521e-05	0.000959413377229922	1.45787221871974
AL445931.1	-1.74081530336075	-5.06137351033184	-4.1572351924106	5.63458642548586e-05	0.000961374009495689	1.45568980654908
AC092447.2	-2.01797061984112	-7.62609372085034	-4.15432855164224	5.69856063047934e-05	0.000971173967844841	1.44510926632677
CDRT15P6	1.51528495924773	-2.44130413363589	4.15331429974826	5.72104721516328e-05	0.000973913959134883	1.44141860617614
CCR8	-2.23463105721962	-5.30174131115116	-4.15203628352541	5.74950260372059e-05	0.000978352582869203	1.43676915148905
AC004890.3	-1.82116025347527	-5.99110870461506	-4.15191514608512	5.7522067823464e-05	0.000978352582869203	1.43632850783375
BCLAF1P2	-1.44796068304969	-7.43106169359146	-4.14948012582488	5.80682324639408e-05	0.000986724506820911	1.42747310342862
AC008026.1	1.29443294932456	-0.712253211243026	4.14748705911572	5.85189602311379e-05	0.000992184379359723	1.42022793336241
Z83840.1	-1.31357152787784	-1.94714368072696	-4.14552984267249	5.89648387696736e-05	0.000998604580668393	1.41311570435285
KRT18P11	1.07055017447712	-2.72204032096131	4.14485620682468	5.91190524170237e-05	0.00100093103361438	1.4106684138173
AP001107.4	-2.02952337148076	-3.68046571219106	-4.14423032621808	5.92626795308843e-05	0.0010030769742187	1.40839489165827
SCML2P2	-2.41531901705531	-6.2645904105265	-4.14348855229742	5.94333343861126e-05	0.00100567903262059	1.405700728834
AC024580.1	-1.5539238038366	-1.90082474145334	-4.14306313812109	5.95314186676657e-05	0.0010067654004449	1.40415576993078
RN7SL113P	-2.5347883853574	-5.4317874320448	-4.14267659539747	5.96206750174006e-05	0.00100798800974653	1.40275208524592
AP003307.1	1.70796675893239	-2.92148781534522	4.14048505478763	6.01291493049106e-05	0.0010154290865993	1.39479567737166
AC091132.4	1.57216433467032	-8.03926955413974	4.13601066684793	6.11802009436815e-05	0.00103171277000005	1.37856148785439
AC007608.3	1.81398210967242	-5.54798625225457	4.13590569463938	6.1205069200597e-05	0.00103183933259117	1.37818078574659
FAM172BP	-1.95603535519409	-7.85520264955618	-4.1356647332486	6.1262190333768e-05	0.00103250941150449	1.37730692074195
AP001178.2	-2.59069329604322	-5.90307525087749	-4.1348351735229	6.14592321597733e-05	0.00103494978451653	1.37429876007046
H2AC8	1.65281427378332	1.3941768881083	4.134128738984	6.16275066332166e-05	0.00103660850175267	1.37173744596247
SPDYE1	-1.25749664977647	-5.3540602179477	-4.13359651878829	6.17545739598744e-05	0.00103845191474631	1.36980800323532
PABPN1P1	-2.09417653986386	-4.08478306732788	-4.13344888462618	6.17898659474215e-05	0.00103874500709533	1.36927282338889
DZIP1	-1.12822219584431	-1.79997802612002	-4.13324045699491	6.18397234936257e-05	0.00103900176648451	1.36851728994193
AC006122.1	2.00358255304244	-6.1235901097526	4.13227561014677	6.20710245896337e-05	0.00104236326085236	1.36502018191921
AC021723.1	2.37225787499328	-6.1915370947114	4.13173173749397	6.22017709077882e-05	0.0010441990507732	1.36304918253948
AC010531.6	1.08307603353581	-0.732342217792868	4.13151524246988	6.22538893486532e-05	0.00104453672530167	1.36226465853961
Z99129.1	-2.52670263369298	-6.98169061278637	-4.13118756585858	6.23328528545142e-05	0.00104551353276467	1.36107730075124
GALR3	2.3844491935124	-3.85294465348515	4.12945268469491	6.27525241942241e-05	0.00105136573309562	1.35479206018725
AL021331.1	-2.59388890552609	-6.23912964971112	-4.12535905600491	6.37535253209794e-05	0.00106693346923397	1.33996950402769
AC007448.4	1.45634349009056	-1.09655425141662	4.12503450678684	6.38335365862474e-05	0.00106737073120735	1.33879483632885
AC137630.5	-1.97319166313833	-4.8624785128932	-4.1238234663039	6.41329439525054e-05	0.00107087059855733	1.33441225027671
CHADL	1.32873369152962	-0.0720775743186688	4.12338825927038	6.42408686906572e-05	0.00107207023411392	1.3328375406071
AC010285.3	-1.35933375064309	-4.99887131430172	-4.12144849470897	6.47240177951103e-05	0.00107861867793326	1.3258204574969
AC078942.1	-2.43096899767338	-7.08793787385723	-4.11917595215229	6.52944767195077e-05	0.00108690612549305	1.31760281013412
SLC25A24	-1.20372216004765	-0.701551447697195	-4.1189640956977	6.534790185755e-05	0.00108749083273274	1.31683690390874
AC006971.1	-1.43286877867007	-7.1701582473497	-4.11823504959319	6.55320696403253e-05	0.0010893678097432	1.31420148043413
AC005487.1	1.8495365907871	-6.79386576021378	4.11601510501578	6.6095923381387e-05	0.00109717386558259	1.30617884811081
PCDHGA11	-1.29118546392072	-4.54595233624766	-4.11500336534924	6.63544366001722e-05	0.00110085011274105	1.30252364732473
AC098487.1	1.06607935102692	-1.16372503070348	4.11475576153517	6.64178499029182e-05	0.00110159463192317	1.30162921349747
VARS2	-1.1782258511181	-5.58410632349206	-4.11364220253305	6.67037585616894e-05	0.00110571945886904	1.29760715522579
AL353689.1	-2.51559315059536	-7.95810597404045	-4.11356712140714	6.6723078109405e-05	0.001105731277972	1.29733600048684
AL035252.5	-1.94980497223691	-7.33187002719339	-4.11330210357363	6.67913141432024e-05	0.00110655350587903	1.29637892193373
MCM2	-1.187272458515	1.22510433997521	-4.11308526186618	6.68471955760955e-05	0.00110717064980508	1.29559586100481
RPS10P9	1.37844079334849	-1.95431420023599	4.11171694222665	6.72008528038052e-05	0.00111240810015926	1.29065531077564
TRIM22	-1.14899611679388	1.43326470426901	-4.11041624285384	6.75386916023035e-05	0.00111720163067162	1.28596009840165
AL096855.1	2.82816652803026	-7.42002404568754	4.11038498684805	6.75468298753621e-05	0.00111720163067162	1.28584728592072
AC093010.1	-1.15932914068124	-8.95143717434271	-4.10821466203352	6.81142271710783e-05	0.00112502061648018	1.27801554951491
AC022509.3	-2.42821543016747	-5.76488529063082	-4.10708337803508	6.84117881919437e-05	0.00112899398413847	1.2739345229605
AL391416.1	1.89701650459655	-5.07974638932392	4.1059999360122	6.86979306417968e-05	0.00113290421648537	1.27002690157011
THAP12P6	1.1367594123313	-9.37394815494035	4.1015729507363	6.98790583368606e-05	0.00114969623471335	1.25406853801561
AC093690.1	-1.36300089431028	-6.16845865255887	-4.09994306096	7.03187876155982e-05	0.00115527214493295	1.24819649427671
SHISAL2B	1.84606996133044	-7.80397144579075	4.09988461136503	7.03346058250867e-05	0.00115527214493295	1.24798595019951
AC015911.1	2.97132657320107	-5.70643484918744	4.09798736828844	7.08499083921571e-05	0.00116180946634126	1.24115306796307
GLIS3	-1.26974633975004	-0.847681478367243	-4.09662518551684	7.12221098515144e-05	0.00116694687679789	1.23624871168397
AC073367.1	-2.15475733726496	-5.67012985687172	-4.09161328635761	7.26077164531806e-05	0.00118637854431212	1.21821496314287
TMTC2	-1.05465480766702	-2.36802747305924	-4.0914528743466	7.26524874087555e-05	0.00118660857581411	1.21763805455961
SNORD19C	-2.33469861487451	-0.702201421961674	-4.09128335721081	7.2699828287192e-05	0.0011869045867096	1.21702841927964
AC023510.2	-2.20489917852657	-6.74857533819704	-4.08994419513767	7.30748529332054e-05	0.0011913907504147	1.21221307564349
RPS15P5	1.84848682656011	-3.18910901409971	4.08824357622515	7.3553767883647e-05	0.00119821265461115	1.2060997787701
RGS18	-1.1923489687335	-2.32281845491276	-4.08754741415562	7.37506799440555e-05	0.00120010450630761	1.20359782252528
AC012358.1	-2.04117689922105	-6.63840523408783	-4.08717635534641	7.38558411255257e-05	0.00120148674255861	1.20226439951274
AC073107.2	-2.53534154734398	-4.12799425398763	-4.08607763848687	7.41680680615287e-05	0.00120590582235088	1.19831664476567
ITIH4	1.34010297809581	0.673007489118653	4.0856606046824	7.4286908349805e-05	0.00120717749589933	1.19681843406907
AC090114.1	1.00334890153633	-0.881092534730863	4.08497469117289	7.44827661318666e-05	0.00120969864523598	1.19435452132707
CEACAMP3	1.08580143056424	-9.36983066399353	4.08448641389136	7.46224909599961e-05	0.00121097508746032	1.19260074639307
AC011477.3	-2.1782692758252	-6.88796315356278	-4.08352787527188	7.48975143156511e-05	0.00121477472249896	1.1891583805448
AC003101.2	1.4596108236308	-2.266756185858	4.08296885506205	7.50583551290023e-05	0.00121605585339455	1.18715108167579
ADCY6-DT	1.24132442505678	-0.361364350994591	4.08221902802121	7.52746132527895e-05	0.00121922715774694	1.18445898046007
CHRNA6	-1.8105269298208	-7.39808857976298	-4.08211073050791	7.53058965940753e-05	0.00121940150324145	1.18407019214937
POTEM	1.11359109353778	-8.69893501953129	4.08181113287251	7.53925045703054e-05	0.00122047136178141	1.18299467785925
AC010336.1	1.31689645553173	-6.87915581736929	4.08166613538346	7.54344547698555e-05	0.00122081790403274	1.18247417891624
MESTP3	-1.93983932919346	-7.93856941336587	-4.08094075190152	7.56446555954632e-05	0.0012238864546887	1.17987047893179
RPL5P30	-1.55860763100267	-3.71676616867013	-4.08069311997973	7.57165422091422e-05	0.0012247161006703	1.17898170859182
AC139495.2	-1.56916908231117	-5.40049204296574	-4.07980176702594	7.59758395620567e-05	0.0012285758415386	1.17578292112523
AC023049.1	-2.87847039416401	-7.43590588632685	-4.07822387653965	7.64369353792519e-05	0.00123535973858657	1.1701217005994
AL022722.1	-2.16218544506827	-5.82417445826104	-4.07632294405872	7.69959841341943e-05	0.00124270514642661	1.16330372453688
FP671120.7	1.20714554113815	-2.15519052482661	4.07532290633181	7.72916537032927e-05	0.00124713850247776	1.15971793617575
PCDHGB3	-1.68964394317738	-5.32422107044501	-4.0750652541025	7.73680063828027e-05	0.00124803162739164	1.15879419584274
AC007773.1	1.04079572696488	-1.06284515007681	4.07486637537075	7.74269914124744e-05	0.00124831108082277	1.15808120267513
HSPE1P3	1.5855150798291	-2.09150717208038	4.0726774544931	7.80790451997703e-05	0.00125779436678958	1.15023557287014
MFSD2B	1.35370328107712	-3.80010210428813	4.06902662778925	7.91782750909488e-05	0.00127481098722021	1.1371574327855
MIR6739	-3.21343985727745	-4.85480293155168	-4.06716816964795	7.97435044896419e-05	0.0012828687713335	1.1305035049149
AC008982.2	-1.71683692567206	-3.09650538560659	-4.06645259468781	7.9962165118099e-05	0.00128603831839601	1.12794213000773
AC068580.3	-1.63377754966111	-4.53279618268402	-4.06630527987552	8.00072516585965e-05	0.00128641529878664	1.12741486560225
SLC5A4	-1.61529550991989	-4.17879963385542	-4.06451298005009	8.055774462481e-05	0.00129386624049151	1.12100111890665
EPX	-1.51089061673321	-5.94535691804842	-4.06321818500387	8.09576820787003e-05	0.00129923634158545	1.11636906760423
FGD1	-1.18793209889137	-1.20160737665711	-4.0626587306267	8.11310731841588e-05	0.00130166746385394	1.11436800994066
MIR573	-3.20656738838135	-3.77429578729954	-4.06240190408818	8.12107899445916e-05	0.00130236746993457	1.11344946429568
RPS12P20	-2.22021680495768	-7.33811231890464	-4.06234346317563	8.12289399536312e-05	0.00130236746993457	1.11324045544961
AC026410.2	2.78427584894935	-5.97765130725767	4.0623064092347	8.12404498131736e-05	0.00130236746993457	1.11310793646624
AC073389.3	1.15315587012364	-2.64397967629297	4.06195633552408	8.13492681972539e-05	0.00130340872503591	1.11185598636083
FAM47E-STBD1	-1.28295916693292	-8.68041131212077	-4.06012801992271	8.19198562674901e-05	0.00130937054248876	1.10531884781486
AC003002.2	-2.26670598024253	-6.00748652508462	-4.05998692312068	8.19640488986301e-05	0.00130937568115562	1.10481445208907
AC091825.1	-2.92653682446727	-6.53329788426634	-4.0597995321682	8.20227764377939e-05	0.00130969354331493	1.10414458426788
AL590682.1	2.06111297318741	-2.92632230942971	4.05973198199701	8.20439562348911e-05	0.00130969354331493	1.10390311809727
CYP51A1	-1.49792409065814	-0.457622589947466	-4.05936424682057	8.2159348236885e-05	0.00131073384903983	1.10258865977675
SMG1P5	-1.07071536013461	-4.38291802415936	-4.0588186274747	8.23308444493506e-05	0.00131241284685932	1.10063853131872
AC022150.2	-1.51946301632062	-1.55213240016743	-4.05832716381173	8.24856114628415e-05	0.00131452733505022	1.09888213909011
AC104964.1	-1.61862500354697	-8.67804152453949	-4.05714304156898	8.28596463152389e-05	0.00132013410229912	1.09465100733247
ADAMTS12	-1.05750869881361	-1.50350779586176	-4.05645088932525	8.30790298683817e-05	0.00132327459340346	1.09217824065328
AC011472.4	1.11721460455129	-1.08098833270804	4.05358432802743	8.39935331852561e-05	0.00133569272052454	1.08194074411453
KCTD9P2	-1.79735098107974	-7.79902773059327	-4.05221438675503	8.44339665440004e-05	0.00134126098097041	1.07705020181962
AC010894.2	2.38613596126394	-6.15000427992123	4.05157829955144	8.46392164812453e-05	0.00134416213731453	1.07477987883078
AP003170.1	-1.99713890716997	-6.13536416462476	-4.05146805419435	8.46748384149148e-05	0.00134436858735857	1.07438641935735
NT5C3AP2	-1.87354868459638	-8.01242497599928	-4.05022867433364	8.50762874330525e-05	0.00134966058016124	1.06996371878907
CHTF8	-1.29656012845714	-4.04909705678888	-4.0499352633196	8.51715923522896e-05	0.00135081190785149	1.06891684283843
VGF	2.02709342503589	-4.87872164744058	4.04958954274004	8.52840191892219e-05	0.00135180366333356	1.06768340510712
RNU6-652P	-2.8072261360062	-7.33644071006138	-4.04948907533778	8.53167173277294e-05	0.00135180366333356	1.06732497997883
KNOP1P2	-1.50414393273741	-8.53316591501167	-4.03802112725705	8.91288106976635e-05	0.0014049490274085	1.026457957839
NFIA-AS2	1.54315649999929	-7.20156826774898	4.0363983316707	8.96812113073817e-05	0.00141290703721203	1.02068231867466
EHF	-1.72962570090092	0.568549872330133	-4.03435470198299	9.0381515968403e-05	0.00142243176627497	1.01341149117778
AC005775.1	1.80220243021865	-3.8297687786032	4.03307536708709	9.0822568794741e-05	0.00142899465071884	1.0088613415202
AL359837.1	2.51653985711124	-4.98257641443106	4.03265058292385	9.09694677568488e-05	0.00143054844148882	1.00735078208363
RN7SL566P	-2.4780562802225	-5.96477443869828	-4.03110837572299	9.15047035029856e-05	0.00143858466007194	1.00186764420011
ITGB7	-1.34838399262285	-1.86615858273058	-4.02900873389731	9.22382367472159e-05	0.0014493499987247	0.994405256784191
AC007663.4	-1.34587238432215	-2.10619816033539	-4.02791137327156	9.26238423689562e-05	0.00145463982041754	0.990506314579104
AL137782.1	-1.4716239557303	-6.69365468290078	-4.02755785648973	9.27483933656623e-05	0.0014562110363385	0.989250440498409
AC027020.1	-1.8369779980508	-8.24397853895813	-4.02737165638446	9.28140596407688e-05	0.00145685713741996	0.988588996387951
PNMA6A	1.83504491841625	1.45502069611669	4.02650387875441	9.31206804057885e-05	0.00146051271429791	0.985506680886007
ZNF724	-1.32831289377333	-4.26542013293512	-4.02339276168389	9.42279309626514e-05	0.00147437684394878	0.974460387532011
AC008622.2	2.02668178931405	-5.08237164173348	4.02311913950744	9.43259124659295e-05	0.00147552145304364	0.973489188696169
KRT18P3	1.70342799535763	-8.14631543965077	4.01905632319385	9.57922611452799e-05	0.00149531040270043	0.959074667164972
CDC42P4	-2.14126287837747	-6.56850647244992	-4.01494085805069	9.72997805869549e-05	0.00151685048817969	0.944485015597277
CDH9	2.23940003401322	-8.45827592011718	4.01396321920605	9.76612095723647e-05	0.00152141972699918	0.941020934456654
PLAC9	1.07302873927604	0.886777718825449	4.01387122694531	9.76952846051267e-05	0.00152141972699918	0.940695011143004
AL136162.1	1.00851222903341	-1.90527769846587	4.01350591098175	9.78307140385203e-05	0.00152312964190913	0.939400775542912
CHORDC1P4	-1.59437119639686	-4.90230658170962	-4.01153188373927	9.85656281789737e-05	0.00153296508395495	0.932408825119994
AC010271.1	-2.09391012939472	-4.83019432538202	-4.00881167180121	9.95869775977419e-05	0.00154763475881303	0.922778339973496
IMPDH1P5	-1.79345818660196	-5.54583231966016	-4.00777188828571	9.99800435178705e-05	0.00155333700552588	0.9190985060756
AL161757.2	-2.02477146235052	-8.03295035267351	-4.0064477189724	0.000100482758351639	0.00155870239638811	0.91441330679763
AC104986.1	-2.24747967502622	-5.42091497738531	-4.00581710357687	0.000100723015608745	0.00156202156800127	0.912182480359431
LINC02880	-1.35817380149126	-8.45878907789659	-4.00487373907157	0.000101083450306978	0.00156679347975815	0.908845807555673
SIGLEC18P	-1.78310258840171	-7.89790899971547	-4.00179175934639	0.00010226959133393	0.00158393927657061	0.897949179940317
C4orf48	1.3241113973237	0.930408694176466	4.0016390188709	0.000102328719587267	0.00158444211019086	0.897409323402968
KIAA0825	-1.04003020756972	-4.50638806338163	-4.00114422488006	0.0001025204862182	0.00158699789905939	0.895660600550202
HMGB1P14	-2.03729329463034	-5.23965403035953	-4.00053537753192	0.000102756926918851	0.00158982970476609	0.89350901885237
AL031666.3	-1.863368647258	-7.68747179223042	-3.99923794324838	0.0001032625112837	0.00159607940805265	0.888924926754386
AC093227.3	-1.65056414228244	-5.1949305820508	-3.99919128953803	0.000103280735439256	0.00159607940805265	0.88876011176637
AC012158.1	1.17580901727975	-3.09569790843499	3.99842258985851	0.000103581451735384	0.00160008706323855	0.886044720880773
LINC02078	1.63763613237328	-6.57956314550199	3.99577393795675	0.000104624018411483	0.00161451351392865	0.87669164667582
AL157871.2	-2.23914938742315	-5.32093509156697	-3.99427622282104	0.000105217974431887	0.00162231771010529	0.871404988196591
COMETT	2.11181029041884	-7.04559872641998	3.9926791423095	0.000105854879538472	0.00163054378598569	0.865769308484146
TTC21B-AS1	-1.18981818868798	-8.6265514401665	-3.98950119515579	0.000107133180077814	0.00164681932035289	0.854560446923463
ODF3L2	1.2738336082326	-3.56284132640735	3.98887928787709	0.000107385053360153	0.00164941110520389	0.852367755633983
AC110373.1	-1.61256252620231	-4.72394598876976	-3.98862975880435	0.000107486271660038	0.00165035295462519	0.851488053572997
AC092070.2	-1.5080655959819	-1.98973543496874	-3.98812708392421	0.000107690451714294	0.00165239361580824	0.849716030566226
C1QL3	-1.64461404014204	-2.67435310145546	-3.98782394107604	0.000107813763192139	0.00165343511676997	0.84864748041421
WASHC5-AS1	-1.83949866542698	-4.38573783235244	-3.9867505724388	0.000108251468193033	0.00165886023731495	0.84486447131219
UBE2FP1	-1.21038762517433	0.101178419411702	-3.9863861030471	0.000108400478884134	0.00166028743779573	0.843580108270897
RN7SL49P	-2.45295509650927	-6.33581129541323	-3.98619812271704	0.000108477409741251	0.00166066547591746	0.842917715755378
AP000919.3	-1.79676125926016	-4.28807844945179	-3.98618667248056	0.000108482097426994	0.00166066547591746	0.842877368973683
AC087163.2	-1.92757547935098	-5.6639900555861	-3.9854910034143	0.000108767264580808	0.00166333304998551	0.840426236650956
RN7SL181P	-2.35566782002805	-4.50467929483409	-3.98500238590018	0.000108967984886136	0.00166564951951517	0.838704835021763
CNFN	1.53514383992257	-0.414458891809042	3.9849502834466	0.000108989409003597	0.00166564951951517	0.838521287671809
AP003108.4	-1.76939882808406	-7.99061256287164	-3.98491765724658	0.000109002826684747	0.00166564951951517	0.83840635254054
SPAG4	1.03164061456913	0.772384105581336	3.98476718518358	0.000109064729432428	0.00166616701182028	0.837876281219083
RPL17P22	1.76928237710004	-3.87750105941033	3.98256648564759	0.00010997391566059	0.00167789984235221	0.830125631479342
AC093720.1	-2.72338078378207	-2.63201818646967	-3.9807527035831	0.000110728681769869	0.00168638476974321	0.82374020675975
AL352979.4	1.05353730351608	-2.25676842515178	3.98022552181701	0.000110948981948045	0.00168930698186688	0.821884692408256
RPL35P5	1.02858285234065	-0.215048903178329	3.97778814868904	0.000111972962894922	0.00170271680295714	0.813308425270733
RPL37P11	1.88272895400003	-8.60536096175304	3.97763524187083	0.000112037501090822	0.0017032623630914	0.812770537658103
NPIPB3	-1.09253830657261	-4.01752383763048	-3.97755919272029	0.000112069612767487	0.00170331480254053	0.812503022008933
AL139407.1	-1.24532683773638	-3.863627503215	-3.97514666656178	0.000113092866746425	0.00171623334835031	0.804018652292191
KAZALD1	1.12024322617545	-1.01226646641507	3.97462279735846	0.000113316235965625	0.00171868009072004	0.802176846679849
AC089998.3	-1.91212796496107	-8.15613778258281	-3.97449134416784	0.000113372351430638	0.00171871906338483	0.801714717081598
AC068522.1	1.95022674986142	-3.5372376150428	3.97330593502661	0.000113879583643238	0.00172552830626382	0.797547903180718
RPS3AP44	1.91331727244273	-4.86347195161532	3.97316100944741	0.000113941744998727	0.00172603009942374	0.797038544792519
AL132656.4	-1.53415030135214	-4.99383531814546	-3.97043380428583	0.000115117545474201	0.001742255572354	0.787456190640934
AL590096.1	1.39694175424372	-2.99147054841799	3.9701218437162	0.000115252778313826	0.00174366773341542	0.786360412009141
HLA-DRA	-1.13193706384567	7.44011994365685	-3.96922094675144	0.000115644161943719	0.00174869862896421	0.783196343848126
AL021878.4	-1.28681777096994	-1.99146350731717	-3.96905075427199	0.000115718242135065	0.00174937368999249	0.782598669282906
AC005336.2	1.90669300528427	-7.74730543758279	3.96786948495542	0.000116233664907725	0.00175671871934674	0.77845089704318
AL451123.1	-1.20448674679639	-4.60573618636147	-3.96621173520461	0.000116960682276469	0.0017659101792794	0.772631712178654
RARRES2	1.05904559440346	8.13440077262595	3.96593350361964	0.000117083126671807	0.00176730987267602	0.771655226582092
FXNP2	-1.48188556672285	-8.88901851349625	-3.96453639700519	0.000117699816144947	0.00177497104398865	0.766752739691507
AC100774.1	-1.51034923672126	-8.26111385366953	-3.96350098713697	0.000118158847328017	0.00178128508882853	0.763120338088648
MAP2K4P1	-1.50144844209947	-5.83642639079318	-3.96145677048501	0.000119070130890799	0.00179365796411851	0.755951066138332
SLC7A2-IT1	-2.1186749580038	-7.35196276737765	-3.96109608117277	0.000119231614920316	0.00179518043574097	0.754686396290656
RPS26P31	1.62643226746735	-2.58396205149283	3.9606867049624	0.000119415149452136	0.00179748837043872	0.753251127960397
AL160286.1	-1.93219942788969	-7.44304370783844	-3.96060921786562	0.000119449919328565	0.00179755643351193	0.752979472288243
CR392039.2	-2.55043334605799	-7.46405311937966	-3.95982469122375	0.000119802494626971	0.00180207726169792	0.750229301286416
PFN1P4	-2.1906568834376	-7.73193238243543	-3.95846972123853	0.00012041377088914	0.00181022746335162	0.745480446824202
AC007786.1	1.09028803562834	-3.90727078065514	3.95753274132739	0.000120838213972824	0.00181568964393502	0.742197302349949
TAS1R3	1.32540262495259	-3.14842914148173	3.95720971800351	0.000120984870744571	0.00181743374968089	0.741065582602044
AL356968.2	-1.3799728426132	-3.03853977660468	-3.95653267075412	0.000121292809552107	0.00182084002206184	0.738693768955368
AL049646.1	-1.42898196769138	-7.91013633329408	-3.95478605936037	0.000122090667065837	0.00183172988430233	0.732576570151657
KRR1P1	-2.07716246248881	-6.14488990942943	-3.95405950843871	0.000122424028674723	0.00183626773146207	0.730032583147135
AC109809.1	2.00556193771118	-3.54107093362768	3.95320496090551	0.000122817228811909	0.00184123598804372	0.72704089501382
MTCL1	-1.35900499983359	-1.77196785241227	-3.95281065591695	0.000122999064569765	0.0018425675347082	0.725660644049602
AC026771.1	-2.31816871429764	-6.44144669077175	-3.9480837942199	0.000125198949485703	0.00187174791725456	0.70912291616684
AL009174.1	1.13352145074121	-0.250557883322939	3.94744388022943	0.000125499631565159	0.00187577127892925	0.706885273046939
AC114781.3	-2.34098409680648	-7.89913110275899	-3.94529237782204	0.00012651563094535	0.00188858186390086	0.699364034174712
MADCAM1	1.0243915861159	-2.29285735505372	3.9430975298503	0.000127560171915104	0.00190125870474978	0.69169461597654
AC114728.1	1.1852788631651	-2.6565892706245	3.94183566962722	0.000128164412992385	0.0019084005439485	0.687286851794147
SCRT1	1.55056922024303	-7.3221506258727	3.93956683685422	0.000129257707791595	0.00192256060254797	0.679364477097463
TEK	-1.08902285200329	-0.241296485833083	-3.93944942918164	0.00012931452476453	0.00192256060254797	0.678954608075764
RPL3L	1.02979900541178	-2.85073081164055	3.93944098507251	0.000129318612030471	0.00192256060254797	0.678925130147839
AC000050.2	-2.71762040522328	-5.02429243864073	-3.93894880338338	0.000129557059211548	0.00192479683944117	0.677207037087514
DHDH	1.62406890427967	-2.04933191548302	3.9379762260122	0.000130029475743526	0.00193084998875825	0.673812493803127
CYCSP24	-2.37508485841768	-6.05969752589043	-3.93710809839189	0.000130452542903986	0.00193566275998295	0.670783068406125
AC010530.1	-2.06922060642956	-4.64742439698962	-3.93696616083604	0.000130521838345421	0.00193566275998295	0.670287812316199
OCLN	-1.09950478150619	1.3430555053749	-3.93691051365574	0.000130549015464548	0.00193566275998295	0.670093649071634
BZW1P2	-1.16827663786068	-1.94853209701196	-3.93509154414292	0.000131440342435918	0.00194645034386726	0.663748128690946
AC008894.2	-1.41700434173948	-7.18417856817326	-3.9349941947279	0.000131488208410162	0.00194667408101412	0.663408588424811
AL513175.1	-1.92426659504232	-7.24170304155383	-3.93218123459137	0.000132878513080212	0.00196481000169637	0.653600281325788
AL589993.1	-1.46073431713656	-7.91537430074701	-3.92953476726107	0.000134199303287184	0.00198335289640574	0.644377588705195
AC124947.2	1.23767195275956	-0.317684172217949	3.92807987485089	0.000134930722995642	0.00199091615202801	0.639309523895375
AL139246.3	1.19703067569022	-2.13617001767967	3.927969952532	0.000134986138354408	0.00199098403962312	0.638926674043979
AL023803.1	1.76976605991909	-0.502086328138295	3.92789917960604	0.00013502182872077	0.00199098403962312	0.638680182616436
MIR3145	-2.99477172329795	-6.64433343678244	-3.92388849010484	0.000137059145926115	0.00201759075178381	0.624717320190976
AP000240.1	1.04865236598074	-1.07533509409345	3.92327557026117	0.000137373058950289	0.00202071009263338	0.622584491891117
AC009090.4	-1.48648985143165	-7.02713909593906	-3.92317657497169	0.000137423824553818	0.00202095660028699	0.622240034556128
MIR3192	-2.52680241893983	-7.91501420418948	-3.92292199208664	0.000137554458820944	0.00202237724501539	0.621354236829343
AL731577.2	-2.34105865154837	-6.28666291625542	-3.9220601909061	0.000137997553611779	0.00202688596601266	0.618356017919996
AC087564.1	1.46376848069762	-4.0889992629854	3.91940464351672	0.000139371464742209	0.00204298804474414	0.609120621702758
JMJD7	-1.60246796295361	-6.93709994792045	-3.91934351671603	0.000139403242994556	0.00204298804474414	0.608908094985015
AC090589.1	1.66391327023029	-2.07949463891628	3.91866832625626	0.000139754716452004	0.00204612060472857	0.606560756405687
SEPTIN14P4	-2.40647454230324	-7.61489428597153	-3.91779317218451	0.000140211537595809	0.00205129272395523	0.603518711219552
DACH1	-1.16778859844941	-3.9533019236243	-3.91703648876495	0.000140607664063765	0.00205607570184975	0.600888906785037
TRAV9-2	-2.628791473621	-5.11680376040371	-3.91493714581221	0.000141712264233099	0.00206866488002465	0.59359489064471
PRAP1	1.94541989752706	0.583993965671446	3.91329188186898	0.000142583713411802	0.00207934290476642	0.587880713091504
AL096840.2	2.07604041867391	-5.63442914754976	3.91103837792456	0.000143785612643175	0.00209481431785877	0.580057153948395
AC027514.2	-2.14581979504609	-6.3868766946944	-3.90955503317264	0.000144582006918175	0.00210590071694275	0.574909337224046
AC108479.1	-1.35241525757522	-1.93209152672439	-3.90635669042386	0.000146313479110612	0.00212903308597119	0.563815060293723
AC016924.1	1.51647473536542	-4.51133714148512	3.90524756350649	0.000146918517742248	0.00213679068866093	0.559969455402825
KLHL4	-1.27984777210275	-4.02602378634921	-3.90404649826483	0.000147576395011864	0.00214583372311476	0.555806059270396
Z97653.2	-1.67453104182324	-7.97130875542327	-3.90128994739683	0.000149096899695462	0.00216423582271671	0.546254553942434
AC091429.1	1.48980969793113	-3.06321262511845	3.90021035613385	0.00014969645236272	0.00217081773415308	0.542515212583835
AC131953.1	-2.10759047005424	-7.47558441683363	-3.89991800735133	0.000149859203083988	0.00217264768520912	0.541502756506167
AL121899.1	1.88739601074289	-1.46022237141362	3.89859171225517	0.000150599669485787	0.0021823181074206	0.536910319029146
MMP24	-1.48702723651734	-1.64444389404314	-3.89789269041877	0.000150991331024002	0.00218692708475832	0.53449038266168
RNA5SP46	-3.20202854794467	-6.03890933795562	-3.89778291775748	0.000151052924578102	0.00218728609866054	0.534110393252451
RPSAP19	1.69057772730802	-3.83591488126668	3.89710020407884	0.000151436533051479	0.00219217423887262	0.531747300776979
SOAT2	2.60855060524161	-0.449567799216267	3.89657705870115	0.000151731109229475	0.00219550149213051	0.529936748970918
LINC02716	1.49217270414009	1.12949058839905	3.8955368318093	0.000152318467975977	0.00220346387449084	0.526337207379358
AC008735.1	-1.80241166050106	-4.0892168473166	-3.89510610807311	0.000152562306782796	0.00220645417502585	0.524846979898275
FMR1-IT1	-2.06848806794276	-2.76653289912572	-3.89330891961477	0.000153583734694819	0.00222014609625615	0.518630445276568
OCIAD1-AS1	-1.85571634649269	-2.36098344622235	-3.89293681883356	0.000153796028881452	0.00222267427245576	0.517343622139999
GSN-AS1	-1.30345005409734	-6.90762299108571	-3.8921468567953	0.000154247650911597	0.00222703477908733	0.514612049133516
TJP2	-1.10327433903544	-4.83783555012805	-3.89114770046828	0.00015482067703442	0.00223368011025114	0.511157746115019
CCR4	-1.60115456704613	-3.46637957753149	-3.89089955406071	0.000154963305144327	0.00223454089963125	0.510299959092351
AL033530.1	2.38065167851882	-7.53548944263159	3.89073532887558	0.000155057766253737	0.00223493036021364	0.509732293091073
EFNA3	1.09904018719191	-0.245974557361808	3.88900747109595	0.000156054943454714	0.00224821263628686	0.503760883277857
AC124303.1	-1.95308472517093	-7.5494063861428	-3.88739766159281	0.000156989480794473	0.00226003243100125	0.49819934791973
SH3GL1P2	-1.42192706723875	-4.25472351610773	-3.88686467254803	0.000157300066661713	0.00226352813770552	0.496358393633595
SLC16A6P1	-1.89970421041691	-6.52158858469324	-3.88671425069281	0.000157387826904917	0.00226412161449491	0.495838870132481
AP000941.1	-1.85253968214064	-6.97033816650047	-3.88636863821762	0.000157589643219465	0.0022659278315033	0.494645262593627
HSPE1P18	-2.36884903288311	-6.74668701946734	-3.88541241199991	0.0001581493038966	0.00227287513486415	0.491343280298276
AC055811.1	-1.70955572837933	-7.69699475785099	-3.88411419450408	0.00015891215222154	0.00228163142548188	0.486861392381237
AC130324.1	1.41242915965705	-3.41826018479292	3.88398313205126	0.000158989360344948	0.00228218857903847	0.486408986698539
LDHAP7	-1.80604829585208	-1.91843551087659	-3.88338787528059	0.000159340471930957	0.00228557234502558	0.48435441316849
AC079142.1	-1.20087487482821	-4.0727303114315	-3.88331393972231	0.000159384134206737	0.00228564694582619	0.484099236577042
AL354989.1	-1.94376951538766	-4.79821897352546	-3.88136624971799	0.00016053844031839	0.0023005348186161	0.477378497262165
AL136115.1	-1.97976743567459	-7.79492211407582	-3.88093348272023	0.000160795998951532	0.00230367016144954	0.475885548066766
SLC10A6	-1.88708291979593	-4.61353140014891	-3.87963690033141	0.000161570006984347	0.00231308619731601	0.471413425053391
AC000123.1	-1.02601719942612	-0.80678493823741	-3.87801296114633	0.000162544433628869	0.00232479616299947	0.465813878860783
AC091492.1	-2.43707361056927	-4.35565407773125	-3.8775390393022	0.000162829857172891	0.00232831807560476	0.464180089826162
POMC	1.21427243768271	-2.66325736434025	3.87577649665477	0.000163895552597508	0.00234090921088458	0.458105334066857
PDPK2P	-1.3350424914154	-4.84769877842097	-3.87540939585776	0.00016411834784623	0.00234335921611194	0.45684036706778
AC139795.3	1.07563423256476	-1.23790318146214	3.86915341138749	0.000167959702673518	0.00239309486936965	0.435298029906484
AC024075.3	-1.03296178161341	-1.41070470412603	-3.86914643314802	0.000167964034868676	0.00239309486936965	0.435274016036422
AL031666.1	1.478898646425	-2.81644272836191	3.86598609636611	0.000169936978126733	0.0024177023551571	0.424402065531599
OMP	-2.14583426220345	-3.44617473260243	-3.86592403089863	0.000169975944265172	0.0024177023551571	0.424188623769187
SEL1L3	-1.42041726254431	1.44749718688443	-3.86332008211355	0.00017161844035218	0.00243639967864524	0.415236172073565
TRAV2	-2.50846366189611	-4.87510306380899	-3.8632490141815	0.000171663478819723	0.00243645702312387	0.414991906112641
RNY1P13	-2.83257644211103	-6.26947623314031	-3.86304813660313	0.000171790843408778	0.00243768253372815	0.414301493835311
AC007998.5	-1.90267022153999	-8.58326851251405	-3.86270940370264	0.000172005817415857	0.00243956795025588	0.413137340596764
GALNT4	-1.4162465280935	-7.53146624080754	-3.86205112888645	0.00017242431773284	0.00244433681534101	0.410875223103861
GJB5	-1.99479088382995	-4.52978405692834	-3.86174232016292	0.00017262097729591	0.00244654109653327	0.409814128845988
AC020763.4	-1.37921146895137	-5.01512818576637	-3.861606691245	0.000172707417638326	0.00244694247047899	0.409348117274168
TIGD3	1.14648288743921	-1.68443073779225	3.86026261064532	0.000173566267763686	0.00245725503071494	0.404730657555103
UBE2L5	1.08730178263745	-5.48015758718599	3.86020857702427	0.000173600879305501	0.00245725503071494	0.404545057144706
AC111000.1	-2.24795112610686	-6.0316898249617	-3.85948115917633	0.000174067470171202	0.00246175810325179	0.402046647643187
SMTNL2	1.74113665658315	-5.33729167308056	3.85846559989875	0.000174720879391158	0.00246914055580099	0.398559210068715
ALG13-AS1	-2.68705474783742	-4.09583024093398	-3.85801629472501	0.00017501070502974	0.00247157709417538	0.397016527452542
FAM13C	-1.07996327474918	-2.26999065580671	-3.85793380676451	0.000175063963765698	0.00247173346987507	0.396733321897341
AL138752.1	-2.29643913907772	-6.19327017036121	-3.85579072039535	0.000176453069806241	0.00248779990020771	0.389377172240692
RUFY1-AS1	-1.1080136821121	-4.05172998038766	-3.85444067035021	0.000177333517940508	0.00249725094091246	0.384744802513011
RNU6-720P	-2.99453826708805	-5.40884628019732	-3.85383913384541	0.000177727159188269	0.00250220134780414	0.382681194162466
AC145207.8	-2.1395645950866	-3.5788376599911	-3.8519806190916	0.00017894861215587	0.00251701282238743	0.376307073929321
RNU6ATAC24P	-2.64453259844091	-7.06458635361656	-3.84985533147206	0.000180355172334745	0.00253439745243247	0.369021026248395
LURAP1L-AS1	-1.70334741718248	-6.58073277162409	-3.84958426571354	0.000180535323111087	0.0025363292308564	0.368091972893263
AC012618.1	1.76709786351768	-3.02321307444061	3.84688831814255	0.000182336388260048	0.00255800390583802	0.358854710700809
RNU7-49P	-3.19633784069158	-3.76085117288888	-3.84666926968522	0.000182483474302401	0.00255946316435421	0.358104401712464
GCNT7	-1.43998827738092	-6.13006729277581	-3.84388956817474	0.000184359802225854	0.00258273219398299	0.348586036587951
AC113143.1	2.51126274835937	-7.14830187398452	3.84074021659577	0.000186507798467053	0.00260545344134968	0.337808569169047
SHD	2.14426339066215	-0.119378270920268	3.83942937860049	0.000187408838362662	0.00261681039412075	0.33332480949385
IRS3P	1.50764490547778	-1.36858960075146	3.83375483678719	0.000191357312941751	0.00266525033283017	0.313929042673204
XPOTP1	-1.58185069927321	-6.70690608092744	-3.83373491161088	0.000191371315566768	0.00266525033283017	0.31386097835284
AC005746.3	2.38246475048307	-6.91265106418552	3.83260627343972	0.000192166068942156	0.00267397574834028	0.31000601873592
AL109936.2	1.25240830982474	0.0151767636693753	3.83119789570691	0.00019316220461825	0.00268704361747396	0.305196863267168
AC093510.2	1.4004347206533	-3.84249027928868	3.82860498801967	0.000195008992144931	0.00270892926044806	0.296346633347288
MIR616	-2.78861739629171	-2.91284190270858	-3.828234540688	0.000195274207005151	0.00271134586441475	0.295082598716711
AL592148.1	-2.13399880946786	-5.5432279344279	-3.8269311343721	0.000196210082557293	0.00272306785990945	0.290635917120482
EXD1	1.31843213608055	-8.2099149816312	3.82556440573816	0.000197196000091253	0.00273483470184898	0.285974512960254
RN7SL23P	-2.42674192096761	-5.27040639596719	-3.82541115721653	0.000197306841958276	0.00273573348041401	0.285451922557573
AC105389.2	-1.99736011330897	-8.0810804881253	-3.82477757169159	0.000197765731232009	0.0027414565220258	0.283291520985481
AL590705.1	2.1411891030133	-3.31182596172131	3.8247123992985	0.000197812991332439	0.00274147216322594	0.283069312303987
SAMD15	-1.2504010450018	-4.39349004041934	-3.82445233590943	0.00019800168448031	0.00274216874938508	0.282182642884806
LINC01063	1.96104906922106	-2.88613371763563	3.82407954995459	0.00019827246347557	0.00274463957301717	0.280911737641161
RDXP3	-1.52371372336708	-7.72863990303812	-3.82267387337484	0.000199296665813176	0.00275689081919916	0.276120388112212
AC090004.1	-1.44524329731478	-4.45951109177522	-3.82100213289943	0.000200521268917565	0.0027693184866289	0.270423984438421
PRAL	-1.50294691028918	-6.69170281378842	-3.82013706575122	0.000201157760552699	0.0027774633448804	0.267477081680234
ACAD11	-1.37593040166342	-3.81014319142865	-3.81971760181195	0.000201467080398988	0.00278044221710883	0.266048345965571
LINC01767	1.40478692384159	0.291321146237307	3.81799326753806	0.000202743385239452	0.00279545966464616	0.26017641820675
MSNP1	-1.68617491248719	-6.53434022000274	-3.81773526349416	0.000202935011850331	0.0027974527833982	0.259298012637216
ABCD1P2	1.25955692778079	-9.143923884198	3.81482808309448	0.000205106175316145	0.00282476122375725	0.249403470781968
AC023906.5	-2.08422965778424	-2.48353200986823	-3.81336504374026	0.000206207139458351	0.0028386082178808	0.244426334008651
BPIFB6	1.74358736052323	-8.83146250699242	3.81188002560482	0.000207330380029728	0.00285142848739334	0.239375998649443
LGI4	1.19630531574949	-0.491820544060685	3.80975918364925	0.000208944623015986	0.00287214453604399	0.232166062651816
BNIP3P10	-2.09599127642242	-5.84770924963227	-3.80971070907948	0.000208981657728881	0.00287214453604399	0.232001308056818
RNU6-658P	-2.7936215109271	-6.22677082462015	-3.80867329904774	0.000209775737502129	0.0028790629913485	0.228475779987086
OTOA	1.01494733197131	-4.40736710170651	3.80627153602107	0.000211625160917856	0.00290310444087383	0.220316610178247
AC087301.1	-2.41695603609715	-5.3781601107357	-3.80560761544216	0.000212139122370843	0.00290948341221603	0.218061898057135
DHRS2	2.50098796015953	0.212812747389654	3.80531739005816	0.000212364166828982	0.00291124510367712	0.217076375634703
AC087276.2	-1.90186047032074	-7.41617226008762	-3.80446494662042	0.000213026473451969	0.00291761332976034	0.214182071552784
RNU4-1	2.6649049377289	-2.61540577213167	3.80235914966303	0.000214670988841023	0.00293472575428007	0.207034491453223
AL121906.2	1.11532257934735	-1.19437127877672	3.80187907941787	0.000215047581302438	0.00293919793331647	0.205405464215519
AL022314.1	-2.69785734070995	-3.71953066333321	-3.80140454742146	0.000215420445492098	0.00294233680924529	0.203795392876679
TAS2R31	-1.91008710666448	-7.0777160330161	-3.80139777196624	0.000215425773756479	0.00294233680924529	0.203772405154453
BX284668.3	1.03524213916675	-9.4539491307666	3.80126629528328	0.000215529192689441	0.00294281783154417	0.203326338421446
FTLP3	1.01288285219105	3.26081439408134	3.80116417585186	0.000215609551862677	0.00294281783154417	0.202979881908187
MIR378J	-2.79441933049776	-4.25769187553227	-3.80052954011738	0.000216109593288912	0.00294621688482624	0.200826946790277
TRBJ1-6	-3.40606472843181	-5.28654928592485	-3.80045959305815	0.000216164773188647	0.00294621688482624	0.200589676460124
AC027644.2	-2.22832609298304	-7.6212953921038	-3.799128138809	0.000217217685552266	0.00295729562412703	0.196073866316366
KISS1	1.52149028882738	0.423640040934113	3.79816108721668	0.000217985478476951	0.00296706894856844	0.192794777582638
SNORD117	-2.95540055363204	-5.56768747224251	-3.79736012461522	0.000218623354144168	0.00297438875153972	0.190079374719633
AC020558.1	2.29347167467325	-6.60043683280488	3.79516826887748	0.000220377987506752	0.00299551753512437	0.182650962612374
HMGN2P28	-2.23643086937526	-4.38572826383795	-3.79429883930974	0.000221077682063638	0.00300365418655597	0.179705339458653
AC006042.2	-1.57700502290338	-7.55787501093186	-3.79324106954597	0.000221931790830604	0.00301250354812479	0.176122354658665
POLN	1.31792978636136	-4.11108353445859	3.79302898468835	0.000222103417719177	0.00301414473733673	0.175404056349515
Z98742.3	-2.17319406300667	-7.1353509819191	-3.79262042155903	0.000222434397159652	0.00301656981287234	0.174020408126393
INTS6P1	-1.44812065325425	-7.30796947210838	-3.79231219517926	0.000222684402889461	0.00301858257539051	0.172976641958165
B3GAT2	-1.07175986147699	-5.64456698327009	-3.79180159667142	0.000223099141661602	0.00302144774191523	0.171247721054058
AC011445.1	1.75962171093879	0.0791757188458672	3.79168668028608	0.000223192584646774	0.00302202454495416	0.170858632333616
COL3A1	-1.45740165992868	4.87028735957122	-3.79054059205974	0.000224126548050401	0.00303328817376251	0.166978679353284
MIR4482	-2.68428254656381	-0.344599299306713	-3.79034037929021	0.000224290084295523	0.00303391265799217	0.166300978617796
AC087650.1	1.88335731321131	-4.42807821836196	3.79029661223239	0.000224325848843414	0.00303391265799217	0.166152835234919
ZKSCAN7-AS1	-2.20316935460242	-5.8995619279795	-3.79002537912402	0.000224547609527601	0.0030355302073241	0.165234792193705
KLF5	-1.41615820716735	0.220079461458879	-3.7893732889664	0.000225081611182108	0.00304136537237816	0.163027878774312
SERPINA9	1.74356947139409	-5.14967619398181	3.78857220406517	0.000225739275293364	0.00304784176084472	0.160317131740277
RN7SL239P	-2.26852807026419	-6.96655186638287	-3.78848410649513	0.000225811711656634	0.00304784176084472	0.16001905146148
LINC00853	1.25369120220253	0.245200864749651	3.7880118714979	0.00022620037301212	0.0030516253273533	0.158421328192035
RNU6-882P	-2.55674443217142	-2.67678936357572	-3.78689767859976	0.00022711989899614	0.00306263994500649	0.154652291483223
AC092839.1	-2.22728826484401	-6.58929634001183	-3.78667728908112	0.000227302202674972	0.00306440290344047	0.153906874735359
SNORD53B	-2.50226656053975	-7.90626839766402	-3.78645921659882	0.000227482726379874	0.00306544580058431	0.153169329301035
AL023803.2	1.4355336924464	-1.69200062195489	3.78491988458838	0.0002287608832334	0.00308197075672438	0.147964112326784
AL121992.3	1.71416882696621	-1.40663892193209	3.78458457438566	0.000229040204387159	0.00308433542400083	0.146830495002126
AL355834.2	1.77858544151031	-7.60674360773161	3.78448918871234	0.000229119721956586	0.00308470723079158	0.146508029765659
PILRB	-1.14055850544093	-1.9540587731317	-3.784241668329	0.000229326187700581	0.00308678762321232	0.145671281475389
AC073188.6	1.38618543859078	-8.03116117309699	3.78363073956612	0.000229836541339348	0.00309295655393421	0.143606212043386
SNORD73B	-2.92174086296585	-6.23909729172582	-3.78259632881869	0.000230703118193352	0.00310289328550713	0.140110297163736
TRBV12-4	-2.42803641050867	-5.06288419123637	-3.78166314867536	0.000231487547926061	0.00311094765052059	0.136957165630655
ANTXR1	-1.11381798373133	0.601964635689198	-3.78092215116649	0.000232112230865034	0.00311793253698381	0.134453849504133
AC022960.1	-2.18566255310854	-7.21205078908276	-3.77919913056986	0.00023357097676844	0.00313469341382522	0.128634491324604
PTCHD3P2	-2.19905944297608	-5.70911085351431	-3.77850339163028	0.000234162465406546	0.00314050391146803	0.126285298571612
AC092614.1	-1.29272135698362	-3.00790013387604	-3.77824990479232	0.000234378322425362	0.00314268965856769	0.125429476114768
LINC02511	1.40660468506143	-9.07625346460248	3.77801033297717	0.00023458250357306	0.003144432253085	0.124620676214139
SNORD6	-2.1770789422393	-0.364889750884607	-3.77797326796443	0.000234614108236642	0.003144432253085	0.124495547589461
CACNA1A	1.05010136494586	-7.09694657180112	3.77750498957279	0.000235013748746267	0.00314799853819272	0.122914761290957
SPDYE5	-1.06581585549043	-4.86085832236626	-3.77747529165923	0.000235039115451917	0.00314799853819272	0.122814514183195
AC008957.3	-1.55739390056251	-8.01239993009378	-3.77682813181028	0.00023559253748862	0.00315425782621607	0.120630145045161
SPIRE1	-1.24288403135456	-1.09172224833684	-3.77659913916116	0.000235788657607819	0.0031552332633181	0.119857294890372
HSP90AA2P	-1.2812265001017	-3.57096817903219	-3.77659563603765	0.000235791659050527	0.0031552332633181	0.119845472143211
AL133551.1	1.15804175485663	-3.47214386175656	3.7746524339912	0.000237462173262129	0.00317214285498374	0.113288694917163
AC009054.2	1.3038277405793	-1.75170173730345	3.77462904403663	0.000237482349131248	0.00317214285498374	0.113209788847784
AC008897.3	1.4069545460018	-1.16586902160051	3.7742516300474	0.000237808126373307	0.00317480147882129	0.11193663647067
PCDHAC2	-2.05834793367983	-5.94023427493215	-3.7717907895061	0.000239942696240523	0.0031988126787363	0.103637864685946
RPL13AP3	1.17171612163387	-3.49717370911591	3.7717669853185	0.000239963432813476	0.0031988126787363	0.103557610430508
AC106820.5	-1.7280921739576	-4.1473717448799	-3.77111052007214	0.000240535970451674	0.0032050069766887	0.101344542361456
ALG1L8P	1.91543673181446	-5.50509457906793	3.77013722233904	0.000241387219115236	0.00321490772531625	0.0980639456275751
AC090607.1	-2.16949880432957	-6.81218493199609	-3.76958377484008	0.000241872539073319	0.0032192070278858	0.0961988012910044
AC015727.1	-2.10474745336635	-6.91223416870263	-3.76905835491721	0.000242334137698094	0.00322390660420521	0.0944283161592523
CLYBL-AS2	1.99708682227799	-6.96995019558998	3.76841765237803	0.00024289814639064	0.00322924119587395	0.0922696382535895
TAF4B	-1.2845661988051	-3.43544181670814	-3.76711694188613	0.000244046989387662	0.00324378895959307	0.0878881511348357
MRPS18AP1	-2.05008490405181	-6.6040320406238	-3.76654020881299	0.000244558031830036	0.00324985468639615	0.0859457979613181
AL360093.1	-1.83828474280793	-6.27158775152953	-3.76566789953269	0.000245332912546321	0.00325942298097255	0.0830084443094972
RPS26P20	2.21629744983291	-5.86254591269955	3.76505161426332	0.000245881767507525	0.00326525492685357	0.0809335400085214
RNU6-678P	-2.78293057468017	-5.50521592729124	-3.76469777509134	0.000246197417624823	0.00326798613741129	0.079742361319683
VTCN1	-2.56976440488088	-3.39353017835963	-3.76351064567128	0.000247259232223557	0.00328061495721128	0.0757466221344902
AP000560.1	-1.60881468711822	-5.93539699405199	-3.76294016246052	0.000247771037885255	0.00328667175634086	0.0738268050415085
ARF4P2	2.40527733604075	-5.50978691163617	3.76134419616505	0.000249208190820045	0.00330278660924684	0.0684572352517971
PPT2-EGFL8	-1.01473894907798	-5.93194884272199	-3.76056691848189	0.000249910980804837	0.00331062413203055	0.0658427809307218
AC079331.2	1.54355481153514	-7.35549792826282	3.76006368056503	0.000250366994357924	0.00331592586888976	0.0641503211844041
TMEM191B	1.85058896946724	-5.28153354498346	3.75877631218341	0.000251537147904177	0.00332919779253932	0.0598215553872281
RNU6-387P	-2.75622809679077	-6.53100406393986	-3.75747705642356	0.000252723362277555	0.00334192061639258	0.0554540355695519
RNU6-431P	-2.79157660675923	-6.13260535565095	-3.75688484748598	0.000253265804016973	0.00334644172091032	0.0534636983690682
AC092999.1	-1.66291953908665	-6.77226836447761	-3.75685790853723	0.000253290505336878	0.00334644172091032	0.0533731661094166
RASSF9	-1.63087023223135	-2.49810890022349	-3.75423081349369	0.000255710388226763	0.00337391235371933	0.0445469571571833
MTX1P1	-1.1098160972032	1.28745808968845	-3.75384545650002	0.000256067187958974	0.00337734945888637	0.043252700177546
AC073476.2	-1.53761651655343	-7.21668874881489	-3.75365848605922	0.0002562404727566	0.00337865599611859	0.0426247815077758
AL583834.1	-2.24247878974392	-4.31143812270791	-3.75349355211304	0.000256393426334027	0.00337868902778692	0.0420708909038678
AL031768.2	-1.42131908187935	-6.47158541607665	-3.75347186860914	0.000256413541240833	0.00337868902778692	0.041998073588716
AC079385.1	-1.33253728645591	-7.96486200425322	-3.75313588129357	0.000256725414274444	0.003381995936419	0.0408698080766197
AC006946.1	-1.95949933907662	-8.20414662605085	-3.75255847282545	0.000257262221429817	0.00338611783674635	0.0389310270837955
TRIM7	1.08111103536566	-4.05865789092348	3.75207937819065	0.000257708435309793	0.00339040895969842	0.0373225407837285
AC108751.5	-1.57895024310476	-0.160766978873324	-3.75000240080176	0.000259651365307649	0.00341302846408708	0.030351334819005
LINC02705	-1.97964202474694	-7.9268164225773	-3.74918676431556	0.000260418150999552	0.00342083763471494	0.0276145728622161
AC006017.1	-1.93921115921782	-5.37581532801654	-3.74871521170916	0.000260862439560623	0.00342515956601174	0.0260325597121387
AC116903.2	-1.41698211545763	-8.6584722957453	-3.74865148386304	0.000260922537891093	0.00342519188408526	0.0258187713591287
AC074138.1	-1.59939546058066	-4.67594543209717	-3.74852626416118	0.000261040664136187	0.00342598576581739	0.0253987043327806
MIR4458HG	1.17099521607007	-0.834051476916024	3.74718727233754	0.000262306977498223	0.00343930370846799	0.0209075800708822
PCCA-AS1	-1.79584535739049	-7.61160689945316	-3.74601245418992	0.000263422821190189	0.00345115255618813	0.0169681838360534
AL132765.1	-1.74302911969673	-7.74677001423314	-3.74514102058214	0.000264253414308797	0.00346127124798962	0.0140467427937319
AC087482.1	1.37307969425081	1.49606949742291	3.74418583343205	0.000265166686786902	0.00347093847922582	0.0108451552021371
AP000357.1	-1.82909265346088	-6.33696225176174	-3.74365496221026	0.000265675555137488	0.00347530293091691	0.00906607228242251
CT45A11P	1.70836260862058	-6.72004402241209	3.74308715823851	0.000266220849672725	0.00348166954962611	0.00716344493686893
PRR16	-1.03957816158026	-2.00715483215276	-3.74199064872522	0.000267276893411722	0.00349317438855914	0.0034898660024556
MIR5581	-3.06557368734702	-4.14031963987229	-3.74165904440275	0.000267597041120788	0.00349658956963172	0.00237908122952835
AC009127.2	-2.46053970020255	-4.45329985591877	-3.74137454703507	0.00026787199896008	0.00349941290002214	0.00142615567319471
MIR6757	-3.07972319234381	-5.20715387907481	-3.74117525357738	0.000268064769307104	0.00350116154848643	0.000758656119600687
DZIP1L	-1.05635207558815	-2.19644951765905	-3.74109015470953	0.000268147122831469	0.00350146760459365	0.000473640720531243
AC012676.1	1.05312913475586	-2.59961646866668	3.74079195939953	0.000268435887401418	0.00350442717489837	-0.000525041452008601
CRYZL2P-SEC16B	-1.6776258626559	-4.2552307178439	-3.74067350059112	0.000268550681583913	0.00350442717489837	-0.00092175243275161
HMGB3P22	1.45612962316966	-2.26514562327227	3.73870763512526	0.000270462536063248	0.00352471007879397	-0.00750382166361607
SNRPGP15	-1.68456040697992	-1.99661512039198	-3.73438445506643	0.000274712401895248	0.0035730649830223	-0.021968720810456
AC020937.1	-2.17308892313913	-5.79193659996286	-3.73430391779577	0.000274792170459867	0.00357332041880055	-0.0222380609860879
LIFR	-1.0414786912723	-0.504434673598235	-3.73273926984815	0.000276346245476804	0.00359038660471142	-0.0274697649683757
AL355881.1	1.77619807082189	-5.06985503630221	3.73057762713183	0.000278506983567029	0.00361371386231729	-0.034694706870523
LINC02603	-1.23677179228718	-7.29708837086768	-3.73051744211832	0.000278567371788505	0.00361371386231729	-0.0348958169146325
AC011465.1	-2.20726881332491	-7.02691077998395	-3.72928127969236	0.000279810455131869	0.00362588223225503	-0.0390259079472761
AC005387.2	-1.75121078266797	-3.74627382193727	-3.72704395596282	0.000282073677549756	0.00365441300103539	-0.0464981090895265
Z74021.1	1.03465105327839	-0.25118598182563	3.72658808998246	0.000282536942000708	0.00365802240790328	-0.0480201607770443
AL359844.1	1.61965937457042	-7.48736097828485	3.72638160306152	0.000282747017157037	0.00365914786336917	-0.048709532390288
AC003002.3	-1.55047333240936	-7.50623853854612	-3.72418549379219	0.000284990462790322	0.00368497132990437	-0.0560394816405516
HLA-DPA1	-1.01659850676192	3.65219725121207	-3.7239755538408	0.000285205808567787	0.00368695357532257	-0.0567400138047454
AL022238.1	-1.88837614258049	-8.20915669374745	-3.72379681806575	0.0002853892681289	0.00368772081693763	-0.0573363978948507
AL355309.1	3.1078417501269	-5.03541788028179	3.72258468352419	0.000286636390390246	0.00370142128894419	-0.0613802888551529
AC034139.1	-1.64871186403676	-2.48488433648605	-3.7219390601317	0.000287302754356364	0.00370922024400079	-0.0635337634426918
AL162615.1	-1.43563547647453	-6.59582683437894	-3.7206987210016	0.000288587058071561	0.00372256633384386	-0.0676700579348628
AL033384.2	-2.2803492530818	-5.26088042020113	-3.72050277949414	0.0002887904414701	0.0037243814160685	-0.0683233829415713
AC027544.2	-1.77624580723132	-8.12454859707932	-3.71957730513507	0.000289752901537351	0.00373598300708617	-0.0714088007904365
COX17P1	1.29779641964994	-0.787232271089074	3.7192926689995	0.000290049523145724	0.00373818542875319	-0.0723576171599376
AC016722.2	-1.26189767464947	-4.34637235828818	-3.7191825875725	0.000290164316978764	0.00373885404707221	-0.0727245507235805
HRCT1	1.36882498508928	1.80603452399731	3.71902424508009	0.000290329513308352	0.00374001077662604	-0.0732523370270526
MAL2-AS1	-1.66643412726312	-6.68840629171544	-3.71888034232326	0.000290479722126892	0.00374048503723398	-0.0737319770298406
AL049840.3	-1.74907913501152	-4.0834296113196	-3.71791627110445	0.000291487940229255	0.00375184185055316	-0.0769449181416189
P2RY4	-1.85814350344759	-7.24259816020322	-3.71718662543681	0.000292253200027537	0.00376006298290462	-0.0793761432653231
AC141557.2	-2.23317548810523	-4.00217301180092	-3.71710412699641	0.000292339844844535	0.00376036362761389	-0.0796510088114744
PRKXP1	-1.71961521832247	-3.77240842910067	-3.71687250413636	0.000292583239118738	0.00376207949949684	-0.0804226955825227
AC022272.1	-1.87433346794512	-6.60685381131976	-3.71681962562161	0.000292638831895016	0.00376207949949684	-0.080598862907304
AC022211.1	-1.92242908404536	-6.56263849845867	-3.71679075606417	0.000292669187551832	0.00376207949949684	-0.0806950423710173
RPS2P35	1.69096478570549	-5.26683104811001	3.71662393958939	0.000292844649528983	0.00376278464595867	-0.0812507826328694
AP003108.5	-2.51051607078257	-3.97424537696286	-3.716226195731	0.000293263409005139	0.00376735075809521	-0.0825757633667434
AC005759.1	1.78112966553022	-5.31766898054428	3.71561862050873	0.00029390418150013	0.00377313540592098	-0.0845995202184957
AC144548.1	-1.71542316266579	-6.25809366481815	-3.715217454581	0.000294327993112072	0.00377531397510708	-0.0859356060011294
AC145098.1	-1.93099732086266	-3.6667238688527	-3.71403291835459	0.000295582775509635	0.00379059076396441	-0.0898800265757149
AL157400.4	-2.03802120362703	-5.41300464991543	-3.71343718553724	0.000296215749473927	0.00379788853160454	-0.0918633871558088
RNU6-90P	-2.29858469335028	-7.89450113980097	-3.71287961648491	0.000296809336463522	0.00380314496598656	-0.0937194552955161
PHACTR2P1	-1.3140440486531	-8.69721045535143	-3.71287175385744	0.000296817715049484	0.00380314496598656	-0.0937456272427806
AC026191.1	1.61284331601718	-5.64290180887757	3.7124698516156	0.000297246289172856	0.00380781531077286	-0.0950833596735894
CHORDC1P1	-1.75582189938841	-6.82053634572501	-3.71216088665863	0.000297576156574755	0.00381121945188964	-0.0961116700117133
AC079601.2	-1.68495893193227	-5.82078097921303	-3.71185136967835	0.000297906960844728	0.00381398897903128	-0.0971417477547432
TM7SF2	1.03899392135223	4.98903812397482	3.71102990434113	0.000298786612225247	0.00382178045732023	-0.0998752591968231
SNORD46	-2.65019069089844	-2.80870004677654	-3.71052255862003	0.000299331122058014	0.0038270978034728	-0.101563258831582
SNORA11F	-1.93857384498347	-0.837964428099374	-3.71029269495442	0.000299578132833513	0.0038286085376123	-0.102327980762835
PDGFD	-1.02553799390486	0.668347761989752	-3.7100188185097	0.000299872691545903	0.00383115093642361	-0.103239076242599
DDN-AS1	-1.44890757368931	-5.90502468996985	-3.70998786021836	0.000299906004951329	0.00383115093642361	-0.10334206069517
AC090666.1	-1.61281689233165	-8.67451608049182	-3.70980495704639	0.000300102893767557	0.00383284218094232	-0.103950483838811
PRKAG3	1.49982999324702	-6.35271323751276	3.70918593818852	0.000300770154043312	0.0038395139574794	-0.10600945442253
ZNF296	1.05364032333111	-0.812919044304772	3.70900613813469	0.000300964229363388	0.00384029424449884	-0.106607450033051
RPL39P16	-2.7132736236563	-4.30329136794102	-3.70896422822821	0.000301009483751083	0.00384029424449884	-0.10674683447465
ACTBP11	-1.37026817363001	-3.00106979406956	-3.70513034626893	0.000305176674680379	0.00388511873312572	-0.119492175677704
AC005336.1	-2.040327191259	0.890650458304254	-3.70388115354649	0.000306546223980927	0.00390004762417353	-0.123642667102868
FZD3	-1.123556159051	-2.90181339084877	-3.70381506713905	0.000306618839435055	0.00390013650922667	-0.12386221000023
RPL23P8	1.26621321289007	-1.88104805208066	3.70305171062374	0.000307458793310129	0.00390914713522486	-0.12639789344292
ADORA2A	1.30234441978907	-2.11007102220956	3.70193873622856	0.00030868735022814	0.00392392794909255	-0.130094158614491
AP001269.4	1.79199735295982	-3.36872706329274	3.70168340365678	0.000308969853646844	0.00392583953232221	-0.130942008088316
SNORD3A	1.43418277003578	1.09714183866379	3.70105799023636	0.000309662853655453	0.00393212273593646	-0.133018535259194
PTPRN	1.28055469394393	-7.5369939113904	3.70030427640012	0.000310499973984369	0.00394022676787724	-0.13552067149055
AC104779.1	-1.71203636364104	-8.57327304349063	-3.69805398650609	0.000313012044204134	0.00396956183331607	-0.142988583657306
AC069185.1	-1.65345447483114	-4.4928476252054	-3.6974842030019	0.000313651156599756	0.00397512204803875	-0.144878904846429
SNX18P7	-2.03103149839295	-7.85021000387736	-3.69728593563731	0.000313873837803361	0.00397709606804698	-0.145536623537173
AC007919.1	-2.24956750400732	-7.37898024891315	-3.69654271537897	0.000314709907532218	0.00398429179269644	-0.148001875959217
AC092756.1	-2.15987267764456	-6.41045972656304	-3.69591046936793	0.000315422797753678	0.00399076657485796	-0.150098709999369
PAFAH1B3	1.0543939869565	2.66570175054229	3.69558612631739	0.000315789104199906	0.00399370059486866	-0.151174275144018
MIR302CHG	-1.49979481474937	-8.61231707959399	-3.69276213112462	0.000318995522350339	0.00402653927500289	-0.160535768846549
MXRA5	-1.31318634700985	-1.0482299750662	-3.69268034247135	0.000319088844210407	0.00402686191227264	-0.160806809779878
TH2LCRR	-1.73803063125746	-5.84503186369466	-3.69254916949317	0.000319238568135539	0.00402719547944048	-0.161241496115447
SPDYC	1.69017439892715	-0.326368581988717	3.6925384467208	0.000319250810299091	0.00402719547944048	-0.161277029116381
DSTNP1	-1.13787602293798	-2.07591516659228	-3.69220418198772	0.000319632662388339	0.00403115666972662	-0.162384669562703
RPL37P23	1.72276593664898	-1.98282118455732	3.69138310230275	0.000320572469910052	0.00403786777646135	-0.16510510303489
TRAV12-1	-2.46445319687863	-4.70021260197798	-3.68755016280683	0.000324994347496293	0.00408601204100882	-0.177798015620245
RBBP4P2	-1.58292100011954	-5.75163767942428	-3.68741524559415	0.000325151041478296	0.00408601204100882	-0.178244602558291
DDX10P1	-1.63270044799999	-7.22109882912833	-3.68560333710182	0.000327262344939198	0.00411080519397627	-0.18424087428911
SNORA28	-2.69081626808528	-6.14955656883784	-3.68503275481995	0.000327929889471749	0.00411831985241709	-0.186128642739332
AC004134.1	-2.09995519406121	-8.06502529386911	-3.68446751598582	0.000328592452486118	0.00412449494005636	-0.187998497090664
AL031320.2	-1.55478611156175	-6.46952570727845	-3.68443568060158	0.000328629807009724	0.00412449494005636	-0.188103804068213
AP002793.1	1.49086701313927	-8.50982482526388	3.68428807876223	0.000328803050329011	0.00412579790369555	-0.188592040502528
AL365356.1	-1.33449275734162	-8.56583757222667	-3.6836310210058	0.000329575301426641	0.00413203318498652	-0.190765258182166
AC012625.1	2.26608908819788	-7.59268075507694	3.68199441857609	0.000331506294075461	0.00415357886106313	-0.196176942250429
AL512506.1	-2.02842223131394	-5.82990831938023	-3.68167137683149	0.000331888706772768	0.0041557417145776	-0.197244898588889
AC006458.1	-1.47873654750077	-8.80356270241388	-3.68131698604112	0.000332308710049423	0.00415837222828112	-0.19841640491577
AC008026.3	1.5109876867575	-6.93937835141879	3.6810026505993	0.000332681662760817	0.00416142628326772	-0.199455423554075
AL357522.1	1.2335508141704	-8.64874156433694	3.68085945142031	0.00033285169695954	0.00416253741481789	-0.199928736589312
AC104459.1	-1.76772493109212	-7.09787245015367	-3.6802640665524	0.000333559536656072	0.00416962669335074	-0.201896487541806
RNU2-7P	-2.50508698009086	-6.94288302889436	-3.67678272081614	0.000337727017054705	0.00421640828624159	-0.213397151281642
SCOCP1	-2.18694238466968	-7.13053676716404	-3.67642947302733	0.000338152627156163	0.00422083515522145	-0.214563612124154
AC072054.1	1.75808066707435	-2.20311922608706	3.67494284146586	0.000339949359080152	0.00423970001302333	-0.219471619703294
AL078581.4	-1.8693043120128	-6.82585841263095	-3.66953635441668	0.000346560015552802	0.00431038552621522	-0.237307063748688
AC004156.1	1.1548194406941	-3.72367050046902	3.66815751981888	0.000348265304512529	0.00432706716522393	-0.241852259890446
VPREB3	1.31158631051444	-0.581670262635733	3.66806693464549	0.000348377614027634	0.00432755779030522	-0.242150816315344
KRT18P23	1.62314757476684	-5.99470734636398	3.6677774942736	0.000348736698216577	0.00433111301252174	-0.24310473202943
NCOA7-AS1	-2.36156356974683	-6.33381326749573	-3.66696034934493	0.000349752350430185	0.00434191203864938	-0.245797484179583
SMC3P1	-1.58559673598145	-4.11258539838414	-3.66663814176705	0.000350153599514832	0.0043450778781307	-0.246859125563533
AC007684.1	-2.69786756592532	-6.75322126118488	-3.66648905002116	0.000350339412567873	0.00434647604815679	-0.247350341955991
TGFB2	-1.34188300423373	-1.47903330281492	-3.66638480929548	0.000350469383166448	0.00434718097128627	-0.247693776835243
CLIC3	1.25867489942823	-0.715525730069872	3.66616655879941	0.000350741652377855	0.00434965028711577	-0.248412806128705
AC064801.2	-1.79881557607756	-6.77080771304583	-3.66609884049456	0.000350826172140643	0.00434979072226205	-0.248635897905581
AC104073.4	-2.00353569681014	-7.5025158554124	-3.66584184509581	0.000351147105418811	0.00435286170916222	-0.249482515116954
CRACD	-1.69410471366114	-3.88172896966829	-3.66539470317892	0.000351706153488983	0.00435860047419168	-0.250955414216515
AC078820.2	1.41524181952726	-6.37174083752981	3.66535427470643	0.000351756741451247	0.00435860047419168	-0.251088579588798
AC024267.4	-1.7674402180479	-7.44344289663421	-3.66430068754319	0.000353077518571161	0.00437132035336008	-0.254558515058707
ARMCX3	-1.17025293109657	1.85724495675617	-3.66347918257961	0.000354110609143335	0.00438137230263606	-0.257263533155049
DBET	1.4251036833642	-8.29069375263493	3.66261729355254	0.000355197556642737	0.00439247458186292	-0.260100992576861
AL034417.3	1.90198016631453	-5.91318657422672	3.66261249909479	0.000355203611852878	0.00439247458186292	-0.260116775074877
AL831711.1	-1.59948536574331	-2.45317633577662	-3.66259187749104	0.000355229657233803	0.00439247458186292	-0.260184657516054
SOCS5P4	-1.4622155690225	-5.02208536325208	-3.65963539843059	0.000358982474846703	0.00443150218793416	-0.269913592108415
HIPK4	1.20423209483819	-4.88724747750329	3.65951722069518	0.000359133260420532	0.00443244283842388	-0.270302347826396
AL031709.1	-1.95757552081443	-3.67629975447862	-3.65847214439054	0.000360469304528147	0.00444616217521673	-0.273739767806898
ADHFE1	1.14564432429129	0.775338568140003	3.65767217215382	0.000361495176458836	0.00445615802825134	-0.27637045871198
RN7SL368P	-2.13479241064847	-7.71062685061997	-3.65766478136766	0.000361504667141194	0.00445615802825134	-0.276394760951078
AL021408.1	1.90216402281389	-4.8162241506724	3.65595573653738	0.000363705627287352	0.00448142946564492	-0.282013328782645
EPB41L4A	-1.1752214745787	-3.13524650248085	-3.65453876375245	0.00036554004594783	0.00449931746456205	-0.286670064390111
MMP21	-1.01492700242386	-4.82438920924197	-3.6544757626732	0.000365621810104086	0.00449931746456205	-0.28687707662775
EPN2-AS1	-1.36356333665055	-8.53456728942247	-3.65369575872728	0.000366635548906818	0.00450955247576055	-0.289439812125961
AL139289.1	1.07080368601102	-1.50683528484349	3.65366851780191	0.000366671000771955	0.00450955247576055	-0.289529305221691
AC073896.3	-1.09746396516866	-1.06185109759686	-3.6529794015129	0.000367568908394985	0.00451872517980736	-0.291793038737686
FNBP1P1	-1.5156538827244	-3.8064741252894	-3.65222178656837	0.000368558466768391	0.00452995325845815	-0.294281385159865
TEX29	1.40602101595673	-2.76197783176313	3.65091909057992	0.000370265871577626	0.00454880583980207	-0.298559032563895
LIMCH1	-1.03218535522022	-0.186802142947984	-3.65087639920538	0.000370321952192815	0.00454880583980207	-0.298699196557907
RPL5P17	1.73928494582383	-5.36156231918265	3.65062696507571	0.000370649776525641	0.00455189176887565	-0.299518109926607
AC130689.1	-1.08883133312663	0.435170672389628	-3.6501915946937	0.00037122262890613	0.00455704341417158	-0.300947357865593
ZBTB40-IT1	-2.38938352597142	-5.81225411616366	-3.64936183333822	0.000372316731380756	0.00456858690806611	-0.303670938265864
SEMA6D	-1.02096950429529	-2.18648077508379	-3.64891380951745	0.000372908750517601	0.00457396250093075	-0.305141305347949
PPIAP65	1.83978221581472	-3.63735399531784	3.64787383160897	0.000374286409342028	0.00458896605074658	-0.308553832972945
RPSAP3	1.57848090755625	-4.71741887565975	3.64725485447224	0.000375108650058138	0.00459809854517429	-0.310584532653881
EEF1B2P2	1.44393468133558	-3.58761584943693	3.64681943265044	0.000375688080774119	0.00460235324183953	-0.312012866763688
LYZL2	2.16859105820434	-7.1570950918549	3.64638265230263	0.000376270168980005	0.00460758444920148	-0.313445516809261
AC023043.2	-1.93570979604901	-6.90239493038189	-3.64534800141338	0.000377652429167868	0.00461975111324802	-0.316838635081972
Z98885.3	-1.56992188856581	-5.59751112772165	-3.64492399526273	0.000378220272557414	0.00462574524331539	-0.318228927193462
AC004922.1	1.18305782726775	-8.27762931825483	3.64471377682337	0.000378502103260565	0.00462746360970027	-0.31891817234403
AC091043.1	1.53132833391265	-0.181887356312717	3.64470303517761	0.000378516509444411	0.00462746360970027	-0.318953390202194
DFFBP1	-1.68513905079674	-5.97270886024743	-3.64389509801704	0.000379601562512241	0.00463882008131091	-0.321602071384101
TRAV24	-2.31323479761126	-7.22355967796299	-3.64305282349151	0.00038073585887645	0.0046488575889564	-0.324362808783683
AC079584.2	-1.66045526501528	-7.45880404281533	-3.64243548456422	0.000381569266020834	0.00465577743568573	-0.326385938469822
CDRT15	-2.06809424641459	-5.72714538522608	-3.64240093119686	0.00038161596394274	0.00465577743568573	-0.326499167699888
TMDD1	1.59320009863861	-1.74739409992635	3.64161153821091	0.000382684278686932	0.00466689485522846	-0.329085719233755
TMEM14DP	-1.61089073102717	-2.66330002379574	-3.64093975768142	0.000383595648970963	0.00467513097444574	-0.33128653553833
TEX45	1.60834405813119	-5.36256597190816	3.6407265496856	0.000383885325768735	0.00467770212312048	-0.33198495536791
AC069307.1	1.03746069852822	-1.3565843751694	3.64047739983258	0.00038422409712971	0.00468087031982929	-0.332801069840283
LINC02356	1.92430241421001	-3.32818264443486	3.63989447033804	0.000385017815552871	0.00468861756656977	-0.334710332784188
AL121955.1	-2.24833274258314	-7.28537835458703	-3.63929527906542	0.000385835290345924	0.00469760987490007	-0.336672596244697
Z98752.4	1.79211244005705	-3.83189521814888	3.63875994559306	0.000386567030790956	0.0047045912223662	-0.338425510523956
TIMM8BP2	1.7444972249535	-2.28621567749726	3.63841460497676	0.000387039767881625	0.00470938007491837	-0.339556193372665
FGF22	1.54562589388904	-4.96456516267967	3.63728269172154	0.000388593076524554	0.0047263448134721	-0.343261583309465
AC008013.3	-1.54771250556405	-8.49918021099977	-3.63640693043837	0.000389798910151811	0.00473810182728404	-0.34612779407585
PCDHGB2	-1.35067452602391	-2.98534468664722	-3.63562726183603	0.000390875407331009	0.00474827326890022	-0.348679033810692
AC048382.2	-2.11823690027512	-6.22083516802668	-3.63229099524443	0.000395513626324436	0.00479482813963386	-0.359590926109749
AC025048.4	1.52229141700934	-3.46953380707057	3.63129067490698	0.000396914412735403	0.0048088548023704	-0.362861060034074
AC007906.1	-1.86496156304858	-7.58063186205458	-3.63099846334164	0.000397324491136498	0.00481284193533809	-0.363816185346879
AP003043.1	-1.55150897648502	-8.83842884165478	-3.63068805001549	0.000397760551485666	0.00481517952600095	-0.364830735933444
AC005050.3	-1.93577763243283	-7.78300425664513	-3.63061245818503	0.000397866809286157	0.00481548490334999	-0.365077788429327
AC092650.1	1.09935610198433	-5.19384490070527	3.62937264146782	0.000399613423192486	0.00483465531353011	-0.369129208093036
AC023043.3	-2.19810935127927	-4.711514030562	-3.62913202798303	0.000399953229704753	0.00483778151468845	-0.369915342744901
AL590550.1	2.95898783113685	-3.38134479624171	3.62883221447148	0.000400377023351403	0.00484142572556425	-0.370894836359354
AC133528.1	1.42757615842741	-2.67620125740171	3.62809166002667	0.000401425633175875	0.00484769784652361	-0.373313949861788
SRSF3P1	-1.93640479659475	-5.23893329434933	-3.626447537642	0.000403762954966916	0.00486899779318565	-0.378683230448113
AC011451.2	-2.13628417042232	-5.89434283069763	-3.62502140092983	0.0004058007863921	0.00489059487587169	-0.383339005871124
LINC00514	1.39203313554818	-3.4394601246679	3.62464900942656	0.000406334499992667	0.0048950416239741	-0.384554469806009
AC012676.2	-2.21834207145106	-7.56247912270757	-3.62365841263825	0.000407757457486502	0.00490919822245752	-0.387787219663376
TIMM23B-AGAP6	-1.19920065409968	-6.80173456258571	-3.62343154115221	0.000408084011979189	0.00491213461208978	-0.388527498146519
TPBG	-1.36160624267839	-1.39712779286147	-3.62268777245174	0.000409156311142645	0.004924044573162	-0.390954137756705
CDRT4	-1.34181634520278	-6.13377970993251	-3.62245635336666	0.000409490492783547	0.00492706853910668	-0.391709088291802
MTCO1P40	1.55207897326294	1.78297401679113	3.62074531152873	0.000411969338523402	0.004955891068913	-0.39728973071904
RNU6-689P	-2.71789190942225	-5.80924896356092	-3.61940429768325	0.000413922008049566	0.00497535258340647	-0.40166199397971
FAM187B	1.5904552144572	-8.11367817587242	3.61904091843227	0.000414452632611061	0.00497906918136747	-0.402846532176331
GNG3	-1.58951794619116	-4.8435880188836	-3.61902043512399	0.000414482562475388	0.00497906918136747	-0.402913300442886
AC010809.2	-1.52074192349872	-4.37388699952722	-3.61834430463318	0.000415471659102402	0.0049870244359271	-0.405117069788604
AC004882.3	-1.65612201545428	-4.94274761710551	-3.6183382874252	0.000415480471541136	0.0049870244359271	-0.405136680663376
OXCT2	1.67507798220511	-3.38255581627843	3.61810918350593	0.000415816134581624	0.00499004552297702	-0.405883340609043
ERAS	1.51820833429898	-5.04965563320227	3.61696100013904	0.000417502212671536	0.00500421621468966	-0.409624735777794
ADGRE4P	-1.43713980203881	-4.68535237755365	-3.61673604566412	0.000417833307861841	0.00500717483087429	-0.410357643250137
MSMB	2.32728511339535	-4.15453137127211	3.61644625602859	0.000418260194864628	0.00501057932819768	-0.411301730068696
ACTL6B	1.67708599188184	-5.39569534583508	3.61506610198345	0.000420298945801259	0.0050316489629596	-0.415797190066185
LINC01275	1.34366481516773	-2.70639015093567	3.61462488887453	0.00042095267818185	0.00503744559128329	-0.4172340186596
AC092183.1	1.18589327044881	-9.12643212037449	3.61398069560457	0.000421908884278314	0.00504419305320647	-0.419331601282742
AC006254.2	-2.23343153933286	-6.56936853588694	-3.61395183822471	0.000421951766576961	0.00504419305320647	-0.419425557713268
AC004540.2	-1.66686808153926	-4.11177771139713	-3.61180814509395	0.000425148841858739	0.00507947732712892	-0.426403458174291
NOMO3	-1.01523994283548	-2.54994393753424	-3.61123503531588	0.000426007435790401	0.0050860714786972	-0.428268401059364
AL109840.2	1.4149037228227	-6.27911704060326	3.61121124731284	0.000426043108704035	0.0050860714786972	-0.428345803767665
HSD17B14	1.32299124180039	3.90792008641859	3.61091963957995	0.000426480638058023	0.00509027211847242	-0.429294618882169
AL021997.2	-2.09836622551216	-6.63816224314979	-3.61079225776694	0.000426671895280406	0.00509153227325877	-0.429709066111378
AC244517.7	-2.26271419691285	-6.82114366666125	-3.61061030054741	0.000426945235079582	0.00509377122768005	-0.430301058046984
ITFG1-AS1	-1.93056811468464	-5.58273132862774	-3.6095339459932	0.000428565540212736	0.00510592709667648	-0.43380244041687
AC018766.1	-1.8170660338689	-4.29624055045958	-3.60885045788487	0.000429597449472429	0.00511618440023011	-0.436025381644522
PELI2	-1.03049698017083	-2.29871292183099	-3.60867124745565	0.000429868403643616	0.00511837099245225	-0.436608178976401
AC120498.9	1.2071730013718	-6.62011358266552	3.60789735242427	0.000431040334370878	0.00513089821917064	-0.439124633591655
HGF	-1.22720884169913	-1.52894373767336	-3.60746274050326	0.000431699800814486	0.00513400521572993	-0.44053765512152
AF129075.2	1.75083324873121	-4.871382151478	3.60691854964618	0.000432526881534835	0.00514281212264319	-0.44230674485086
AC034243.1	2.13116103105168	-3.476612757416	3.60609079198117	0.00043378780513783	0.00515546729185893	-0.444997249834417
AC097382.2	-1.09323292769129	-8.31585664422439	-3.60604905137119	0.000433851480414399	0.00515546729185893	-0.445132908098962
HSD11B1-AS1	1.25093919010323	0.88990970589734	3.60567008084162	0.000434430003482241	0.00516130983945204	-0.446364514777826
AC091588.1	-2.15596157736863	-6.55024063985697	-3.60471288771288	0.000435894464137314	0.00517677036937966	-0.449474797580572
AC002398.1	1.48587217844315	-2.70606035209272	3.60470565551205	0.000435905546777994	0.00517677036937966	-0.449498295149243
AL049873.1	1.09678433972663	-1.00861882086592	3.60376217313497	0.00043735362355437	0.00519292982756555	-0.452563355681897
AC015911.7	-2.04289806664935	-4.62197336391672	-3.60335685843796	0.000437977102085422	0.00519825549143807	-0.453879885370972
AC021269.3	1.59373343612259	-6.5865450412282	3.60190651574044	0.000440214980364505	0.00522273021324045	-0.458589840697239
GOLGA8Q	-1.27698634414142	-8.67858183025338	-3.60120847773104	0.000441295894911611	0.00523137665009222	-0.460856146450721
AC025575.2	2.58723411436061	-5.37876780612256	3.59984427316666	0.000443415604812119	0.00525336107399716	-0.465284236442796
RNA5SP78	-2.7888473753393	-5.93358440402321	-3.59945922646539	0.000444015629115538	0.00525837321471684	-0.466533814477584
MBOAT4	-1.95491369830311	-3.59543115864748	-3.59883080875777	0.00044499654801441	0.00526474414868651	-0.468572958922072
SAMMSON	1.29254938508123	-8.26365308477359	3.59875199273093	0.000445119718874054	0.00526515317148256	-0.468828687308627
AL158823.1	1.34353619301668	-2.55037348865457	3.59818834370157	0.000446001507393698	0.00527348419814669	-0.470657382003184
RPL13AP6	1.55613913643044	-2.90237707844736	3.59709931269799	0.000447709888856807	0.00529157827468048	-0.474189949392517
AC087741.2	1.58657016853462	-0.464520325971016	3.59693269627694	0.000447971806785582	0.00529254807133914	-0.474730337174865
LINC01885	1.89811331391395	-8.18261156712792	3.59572713016793	0.000449871246060174	0.00531078636067103	-0.478639740157371
LINC02388	1.87238034676484	-6.11018668645756	3.59372678388368	0.000453039680322407	0.00534712792105654	-0.485124067414745
AL132642.1	-1.61408417356568	-8.28849073732729	-3.59338825636263	0.00045357796697655	0.00535241815796574	-0.486221144585259
ZHX1-C8orf76	1.30365274894125	-4.28670189150008	3.59307768922515	0.000454072324921981	0.00535718801928501	-0.487227534652826
AC138819.1	-2.32843234962662	-6.8445716774992	-3.59202643856509	0.00045574947093844	0.00537377456536878	-0.490633570628629
RPL7AP64	-1.99028332550542	-6.20556450291481	-3.59155218478552	0.000456507997926248	0.00538049716257687	-0.492169876449696
RPS10P5	1.60726924161745	-3.5615074291371	3.59145512198266	0.000456663388033124	0.00538049716257687	-0.492484282726189
AL450263.1	-2.12990170294223	-5.1376867548867	-3.59144364044552	0.000456681772393655	0.00538049716257687	-0.492521473310365
TRIM80P	1.50631513346661	-1.77369911681945	3.59127793311561	0.000456947182510904	0.00538255702974737	-0.493058215638269
AC087289.1	-1.65414244480671	-7.56341767728363	-3.59054592036568	0.000458121374715584	0.00539409018833629	-0.495429032379871
MT3	2.63068730659649	-5.60011549955163	3.59049784852572	0.00045819858432567	0.00539409018833629	-0.49558471178445
TRMT112P6	1.48060021950384	-2.61816891010313	3.58906671808466	0.000460502795405462	0.00541715892556992	-0.500218602762329
[truncated: 1,558 more rows]
