# Supplementary material for: Hepatitis B-related hepatocellular carcinoma: classification and prognostic model based on programmed cell death genes
Source: Front Immunol. 2024 May 10;15:1411161. doi: 10.3389/fimmu.2024.1411161 (PMC11116790; doi:10.3389/fimmu.2024.1411161)
Supplement: Supplementary file 2 [file DataSheet_2.zip › original data 4-6/5-model/geneCoef.txt]

Gene	Coef
BAK1	0.07901149841434
CASP8	0.106710963472194
CHMP4C	0.0603365148082308
DLAT	0.161125262453714
GSDMD	0.241741293439336
GSDME	0.0298438020724603
HMGB1	0.0514867993303953
LIPT1	0.0498971478896799
MMP1	0.0644683487264469
NLRP6	-0.0425917552608794
NOD2	0.112608055035001
PDHB	0.292855204398398
