# Supplementary material for: Hepatitis B-related hepatocellular carcinoma: classification and prognostic model based on programmed cell death genes
Source: Front Immunol. 2024 May 10;15:1411161. doi: 10.3389/fimmu.2024.1411161 (PMC11116790; doi:10.3389/fimmu.2024.1411161)
Supplement: Supplementary file 2 [file DataSheet_2.zip › original data 4-6/5-model/multiCox.xls]

id	coef	HR	HR.95L	HR.95H	pvalue
CHMP4C	0.179566551607079	1.19669854362865	0.93667936446294	1.52889821069565	0.150826396610638
DLAT	0.27219502702748	1.31284301621638	1.00562155932652	1.7139218717451	0.0453732156790166
MMP1	0.0948003122213253	1.09943928861513	0.986182233316147	1.22570323061482	0.0874301099819106
NLRP6	-0.104617980074865	0.900668530197678	0.800155497192309	1.01380769629766	0.0831265087649583
NOD2	0.20102448324371	1.22265470601002	0.985734692635261	1.51651812733915	0.067366348132983
