# Supplementary material for: Hepatitis B-related hepatocellular carcinoma: classification and prognostic model based on programmed cell death genes
Source: Front Immunol. 2024 May 10;15:1411161. doi: 10.3389/fimmu.2024.1411161 (PMC11116790; doi:10.3389/fimmu.2024.1411161)
Supplement: Supplementary file 2 [file DataSheet_2.zip › original data 4-6/5-model/rfs gene.txt]

CASP8
CHMP4C
BAK1
MMP1
PLCG1
NOD2
GSDME
NLRP6
DLAT
HMGB1
