# Supplementary material for: Hepatitis B-related hepatocellular carcinoma: classification and prognostic model based on programmed cell death genes
Source: Front Immunol. 2024 May 10;15:1411161. doi: 10.3389/fimmu.2024.1411161 (PMC11116790; doi:10.3389/fimmu.2024.1411161)
Supplement: Supplementary file 2 [file DataSheet_2.zip › original data 4-6/5-model/rfs importance.txt]

         Importance   Relative Imp
CASP8        0.0400         1.0000
CHMP4C       0.0370         0.9266
BAK1         0.0348         0.8703
MMP1         0.0276         0.6909
PLCG1        0.0237         0.5919
NOD2         0.0232         0.5793
GSDME        0.0165         0.4132
NLRP6        0.0161         0.4025
DLAT         0.0123         0.3070
HMGB1        0.0092         0.2302
CHMP2B       0.0063         0.1584
GSDMD        0.0062         0.1543
SCAF11       0.0053         0.1313
CASP5        0.0038         0.0958
CHMP4B       0.0037         0.0925
LIPT1        0.0030         0.0748
ATP7A        0.0021         0.0533
PDHB         0.0018         0.0449
GLS          0.0011         0.0272
CHMP3       -0.0012        -0.0294
