# Supplementary material for: Hepatitis B-related hepatocellular carcinoma: classification and prognostic model based on programmed cell death genes
Source: Front Immunol. 2024 May 10;15:1411161. doi: 10.3389/fimmu.2024.1411161 (PMC11116790; doi:10.3389/fimmu.2024.1411161)
Supplement: Supplementary file 2 [file DataSheet_2.zip › original data 4-6/5-model/riskTestGSE141198.txt]

id	futime	fustat	CHMP4C	DLAT	MMP1	NLRP6	NOD2	riskScore	risk
TLCN002	11.52328767	1	5.651626523	6.106952748	5.01303204	4.588180213	4.779397166	24.75189182	High risk
TLCN004	3.37260274	1	6.007258163	6.914547623	3.479558493	7.157574551	6.406912282	30.13166306	High risk
TLCN008	0.449315068	1	6.350415539	5.795509785	5.300979588	3.479558493	5.300979588	33.04062783	High risk
TLCN009	4.208219178	1	6.342919358	7.052779932	4.920250366	5.919274485	3.479558493	24.07401219	High risk
TLCN019	0.169863014	1	6.210888539	5.99688424	5.51369121	5.181102759	4.302472193	23.78191136	High risk
TLCN038	1.602739726	1	6.239027191	6.399437289	3.479558493	5.870483225	4.772859704	22.49183515	High risk
TLCN042	1.873972603	1	6.654817886	6.124564652	4.053811448	4.286487169	4.606769913	27.10616548	High risk
TLCN050	5.62739726	1	5.585954856	4.911537074	3.479558493	4.003987506	4.512026496	15.3900089	High risk
TLCN052	7.153424658	1	6.680546797	6.69656238	4.124049835	4.265713047	4.661969685	32.45987375	High risk
TLCN059	0.380821918	1	5.956278435	6.563984245	4.084439501	3.479558493	4.328947945	27.81035679	High risk
TLCN090	2.293150685	1	5.660414793	6.753792603	3.479558493	4.611787163	3.479558493	19.63676775	High risk
TLCN092	2.287671233	1	6.35823176	6.641077439	3.479558493	6.459004345	5.612679935	27.31907835	High risk
TLCN291	11.35068493	0	6.588423098	7.605890796	3.479558493	6.464493468	4.546675962	29.8644916	High risk
TLCN301	5.989041096	1	6.570912188	7.494567955	3.883862492	5.369607196	4.454484255	33.03489578	High risk
TLCN307	1.271232877	1	5.840569496	6.886343081	3.479558493	5.394511552	5.432032837	28.68691673	High risk
TLCN003	4.246575342	1	7.668307535	7.456403259	4.445681942	4.273173524	4.712400045	49.60275775	Low risk
TLCN005	11.21369863	0	6.729791919	7.290160743	5.386643439	4.631688921	4.943210765	44.18409691	Low risk
TLCN016	2.230136986	1	5.702439686	7.580934478	6.080978933	4.738237673	4.802014817	40.82629898	Low risk
TLCN037	9.931506849	0	5.850036875	7.823773644	3.479558493	5.071247529	4.96285868	34.91124049	Low risk
TLCN043	9.216438356	0	6.093570384	6.916477964	4.235651974	4.655915983	5.394970993	34.86809245	Low risk
TLCN046	0.416438356	1	6.479882863	6.568034518	5.759778127	3.479558493	4.476441663	36.9293001	Low risk
TLCN302	0.956164384	1	7.391376881	6.662810296	5.610884344	5.426836817	4.947885583	39.46494771	Low risk
TLCN317	9.789041096	0	6.745446846	7.978749154	3.479558493	4.430579503	4.430579503	41.09154352	Low risk
TLCN340	7	1	6.042591816	7.833654961	4.147941545	6.6537987	5.269875673	34.79913304	Low risk
TLCN341	10.97534247	0	6.166792912	7.500164758	4.196162734	4.278750243	5.332324868	42.38177499	Low risk
TLCN348	9.767123288	1	7.236772765	7.297326435	3.843751863	3.993256349	6.5747624	62.1691528	Low risk
TLCN372	10.8	1	6.085130031	8.393053538	4.193647504	5.108859821	5.108859821	46.66944281	Low risk
TLCN373	1.97260274	0	6.021550152	8.714950669	4.279551288	4.279551288	4.5039705	49.03813818	Low risk
TLCN374	9.21369863	0	5.830433501	8.284084995	4.918570203	3.479558493	4.592626968	49.55561714	Low risk
TLCN396	7.139726027	0	6.350406528	8.128871851	4.534674908	3.859865869	4.134539531	44.07752261	Low risk
