# Supplementary material for: Hepatitis B-related hepatocellular carcinoma: classification and prognostic model based on programmed cell death genes
Source: Front Immunol. 2024 May 10;15:1411161. doi: 10.3389/fimmu.2024.1411161 (PMC11116790; doi:10.3389/fimmu.2024.1411161)
Supplement: Supplementary file 2 [file DataSheet_2.zip › original data 4-6/5-model/riskTrain.txt]

id	futime	fustat	CHMP4C	DLAT	MMP1	NLRP6	NOD2	riskScore	risk
TCGA-2Y-A9GS	1.983561644	1	0.919454502	3.745366427	-3.07460816	-0.321928095	-1.185080491	1.302543404	High risk
TCGA-2Y-A9GT	4.449315068	1	1.384270893	1.120020096	-1.421592586	-0.954836648	-1.705570398	0.779944022	Low risk
TCGA-2Y-A9GU	5.312328767	0	0.222186307	2.230264508	-6.221623189	2.743687297	-3.117787378	0.277795975	Low risk
TCGA-2Y-A9GV	6.936986301	1	1.562669826	1.969343923	-9.965784285	2.871764811	-1.295482115	0.328505238	Low risk
TCGA-2Y-A9GX	6.690410959	0	2.173607186	3.346687467	-0.507172612	-1.134477041	-1.354759487	1.964613529	High risk
TCGA-2Y-A9H2	4.742465753	0	3.373829146	1.976876829	-0.895931774	-1.91158699	-1.446934456	1.722669945	High risk
TCGA-2Y-A9H3	4.153424658	0	-0.103921945	0.963326148	-1.606034724	-0.950369232	-2.715012153	0.458731985	Low risk
TCGA-2Y-A9H4	3.978082192	0	0.753775664	1.822811711	-0.575830351	-1.642053947	-4.227016448	0.591406796	Low risk
TCGA-2Y-A9H7	3.2	0	1.44858384	1.05165052	-1.899156876	-2.49980982	-2.099741788	0.803744453	Low risk
TCGA-4R-AA8I	0.717808219	1	1.47134356	3.05734629	-0.51498543	1.719752957	-1.086201035	1.252419964	High risk
TCGA-5R-AA1C	1.424657534	0	0.861240785	2.916342878	-1.768567592	-1.296544873	-4.799872346	0.623331575	Low risk
TCGA-5R-AA1D	1.230136986	0	1.988302947	1.98170655	-1.539938979	-2.792856795	-3.158429363	0.983623624	Low risk
TCGA-5R-AAAM	0.126027397	1	1.832525498	2.693988677	-6.24331826	-0.274389706	-3.241952718	0.561718906	Low risk
TCGA-BC-A10W	0.249315068	1	3.464328462	4.023095636	1.751335171	-3.787866492	-2.876201392	3.585985286	High risk
TCGA-BD-A2L6	3.734246575	0	1.72023468	1.685805625	-3.078259014	1.64731451	-3.435963338	0.444263732	Low risk
TCGA-BD-A3ER	3.054794521	0	1.924594005	2.897588954	-3.179187923	-0.669326877	-2.10097909	1.057977812	Low risk
TCGA-CC-5258	0.353424658	1	2.239947884	4.110906073	1.729965997	-4.310432456	-2.756330919	3.182980204	High risk
TCGA-CC-5259	0.684931507	0	2.897588954	0.049073097	1.076080169	-4.506352666	-5.011587974	0.722848114	Low risk
TCGA-CC-5260	0.238356164	1	3.702180999	3.237043569	-2.770042991	-3.173970214	-2.253601233	2.091934829	High risk
TCGA-CC-5261	0.265753425	1	2.303780748	2.856368255	-3.232429944	-2.739853873	-0.513337107	1.903987649	High risk
TCGA-CC-5262	0.282191781	1	2.197362184	2.876841056	-0.604717796	0.074642438	-1.651994259	1.427860082	High risk
TCGA-CC-5263	0.353424658	1	2.642355006	2.281846592	2.539531071	-0.669785823	-1.346664773	2.036969628	High risk
TCGA-CC-5264	0.279452055	1	3.429348154	2.255138125	0.182946495	-1.33898014	-3.481968507	1.300654286	High risk
TCGA-CC-A123	0.6	0	2.256557819	-0.475334491	0.151988666	-5.40506933	-4.943416472	0.569906399	Low risk
TCGA-CC-A1HT	0.276712329	1	3.856218836	2.886940276	4.029753232	-2.98165069	0.06253622	5.81567071	High risk
TCGA-CC-A3M9	0.821917808	1	-3.355497628	1.980281269	3.695949285	-3.067334052	-0.236163541	1.145748721	High risk
TCGA-CC-A3MA	0.830136986	1	3.928692465	3.360237842	0.595885528	-3.48681248	-1.871970611	3.458494033	High risk
TCGA-CC-A3MB	0.863013699	1	2.194528369	2.847155089	-1.492890406	1.525166845	-3.317606489	0.799961909	Low risk
TCGA-CC-A3MC	0.994520548	0	2.708959704	3.079651178	-0.755112941	-3.807932116	-3.423526235	1.714385808	High risk
TCGA-CC-A5UC	0.950684932	1	0.9067367	4.982505371	0.907044475	-3.496549491	-4.324816374	1.968356246	High risk
TCGA-CC-A5UD	0.832876712	1	-0.363456579	2.090819564	0.44456106	-3.213570917	-2.772012541	0.905485013	Low risk
TCGA-CC-A5UE	0.745205479	1	3.483080541	3.312476403	-0.12107852	-1.304362452	-2.510457064	2.060961214	High risk
TCGA-CC-A7IE	0.594520548	1	3.696138521	2.925581736	1.955759159	-2.138600389	-2.545402943	2.542774826	High risk
TCGA-CC-A7IF	1.778082192	1	2.490493116	1.759581973	-2.245369	0.617768646	-4.680382066	0.488491071	Low risk
TCGA-CC-A7IG	0.819178082	1	3.729802896	1.220825216	-0.473129914	-3.893249685	-2.270207978	1.622395942	High risk
TCGA-CC-A7IH	1	0	1.27339653	1.973023425	-1.528240258	3.124129585	-5.480357457	0.291729799	Low risk
TCGA-CC-A7II	1.093150685	0	1.620961697	2.751078037	0.996822574	-4.934565554	-3.580353247	1.659763199	High risk
TCGA-CC-A7IJ	1.046575342	0	2.383248087	1.978488533	0.717561277	-2.427401325	-0.937325637	1.965616236	High risk
TCGA-CC-A7IK	0.717808219	1	2.256889886	2.328348209	-1.796861503	-2.261880711	-0.36717343	1.835425282	High risk
TCGA-CC-A7IL	0.761643836	1	1.982947955	1.720716243	-2.954557029	-4.811978949	-2.419661526	1.146973666	High risk
TCGA-CC-A8HS	0.821917808	1	2.796743096	2.800786032	1.063502942	-2.560642822	0.151469198	3.453852305	High risk
TCGA-CC-A8HT	0.383561644	1	2.774776519	2.855351901	1.343919426	-4.205563338	-0.667263428	3.612806315	High risk
TCGA-CC-A8HU	0.942465753	1	2.58236331	1.954010144	-1.49126712	-2.95120582	-1.174621396	1.653008283	High risk
TCGA-CC-A8HV	0.764383562	1	3.308768589	0.694479079	-1.515397806	-1.048412205	-0.900502799	1.154823313	High risk
TCGA-CC-A9FS	0.578082192	0	3.286201029	1.935723746	-9.965784285	1.529820947	-4.529489165	0.266444763	Low risk
TCGA-CC-A9FW	0.679452055	0	1.686567758	3.289981972	-0.771273645	-1.963531833	-1.444576468	1.851593036	High risk
TCGA-DD-A113	6.643835616	0	2.877940522	2.351769652	-4.192315357	-2.224991612	-3.062504943	0.953510041	Low risk
TCGA-DD-A114	3.147945205	1	1.706331623	3.136503127	2.885027637	-3.120294234	-1.0344558	3.089162641	High risk
TCGA-DD-A115	6.964383562	1	1.00266652	2.653656238	0.596076424	0.039840265	-3.897543423	0.776441435	Low risk
TCGA-DD-A116	4.443835616	1	0.506805024	2.432024024	-0.471928835	1.242693958	-3.440655033	0.584123416	Low risk
TCGA-DD-A118	9.416438356	0	0.258820397	3.478738885	-6.878321443	2.147306699	-4.811978949	0.2794593	Low risk
TCGA-DD-A119	0.610958904	1	3.074762304	2.485607153	-3.180495304	-1.118100497	-2.952322025	1.026789348	Low risk
TCGA-DD-A11A	0.216438356	1	2.241809682	3.638653116	-1.593354492	1.757706017	-3.11153923	1.008348216	Low risk
TCGA-DD-A11B	0.038356164	1	1.737513714	2.195977459	-9.965784285	-0.839596074	-3.039784866	0.374377609	Low risk
TCGA-DD-A11C	1.81369863	0	0.865206197	3.020875517	-6.861447625	-2.910501849	-3.770042991	0.576691312	Low risk
TCGA-DD-A1EA	6.616438356	0	1.09051473	3.59485903	-0.980796266	1.075601085	-2.379319759	1.068530305	Low risk
TCGA-DD-A1EB	5.526027397	0	1.412889893	2.938022262	-4.60823228	1.941444403	-2.099123534	0.648719868	Low risk
TCGA-DD-A1ED	6.304109589	0	0.843903469	1.466131129	-4.011587974	0.835762419	-3.571750389	0.346676074	Low risk
TCGA-DD-A1EE	0.956164384	1	2.18935017	3.642620714	-2.676687582	-1.767584829	-2.23786383	1.555368021	High risk
TCGA-DD-A1EF	1.079452055	1	1.801448408	3.620457383	-3.252913417	-4.19759996	-2.784880575	1.577211452	High risk
TCGA-DD-A1EG	3.75890411	1	3.502648846	2.70305639	-3.848920527	-4.365871442	-1.678995526	2.003383748	High risk
TCGA-DD-A1EH	4.095890411	0	2.00604663	2.548831154	-5.861447625	1.799626143	-3.867752202	0.4099643	Low risk
TCGA-DD-A1EI	0.501369863	0	3.286422842	2.870108218	-1.884700356	-2.948975997	-3.10780329	1.571816485	High risk
TCGA-DD-A1EJ	2.753424658	1	2.573229086	3.312403792	-2.351810697	-3.043348544	-3.075824085	1.516759759	High risk
TCGA-DD-A1EK	1.528767123	1	1.506805024	2.718964336	0.025595836	2.970301497	-0.907251314	1.100462058	High risk
TCGA-DD-A1EL	1.136986301	1	3.280317943	3.995185999	1.842616856	-3.120294234	-1.317246939	4.430869133	High risk
TCGA-DD-A39X	4.64109589	1	1.874560923	1.575941557	-3.544560985	-0.657445255	-3.30900192	0.553721497	Low risk
TCGA-DD-A39Y	0.468493151	1	3.874551087	3.610723682	0.7212414	-4.54962012	-3.965784285	2.722245294	High risk
TCGA-DD-A3A6	8.926027397	1	-1.7868705	0.534161233	0.101650076	-5.820106829	-2.638456202	0.599555824	Low risk
TCGA-DD-A3A7	1.147945205	1	1.229957009	0.78098194	-9.965784285	-4.629500897	-2.120921629	0.415788277	Low risk
TCGA-DD-A3A8	0.030136986	1	1.301880253	1.971442389	-4.947862377	2.172423508	-4.752437003	0.271029198	Low risk
TCGA-DD-A4NA	2.761643836	0	2.823137919	3.693888347	0.539332545	0.63747114	-1.888434455	1.999676738	High risk
TCGA-DD-A4NE	1.808219178	1	0.750949452	2.051998468	-0.803896602	3.157949154	-4.192315357	0.375241001	Low risk
TCGA-DD-A4NF	2.580821918	0	1.092478087	2.654618845	-0.354575011	0.929260776	-3.838563734	0.665005505	Low risk
TCGA-DD-A4NG	2.197260274	1	2.210949873	2.42368573	-1.692454898	1.69430077	-2.675765438	0.784196128	Low risk
TCGA-DD-A4NH	2.512328767	0	2.652670047	1.481712262	1.459588995	-0.495938999	0.052555009	1.927519536	High risk
TCGA-DD-A4NI	2.235616438	0	0.823260228	2.01802877	-5.904008087	-3.66566056	-2.971430848	0.606142123	Low risk
TCGA-DD-A4NJ	2.542465753	0	1.849238693	3.136978812	-0.239395805	0.419754605	-0.618605868	1.769572185	High risk
TCGA-DD-A4NK	3.315068493	1	1.199248307	2.44858384	-2.367359524	2.101313901	-2.708396442	0.587952899	Low risk
TCGA-DD-A4NL	4.687671233	0	1.319560133	1.961289933	-3.779917739	-0.161491897	-3.995390747	0.450209797	Low risk
TCGA-DD-A4NO	6.150684932	0	2.668459557	3.665062987	-4.60823228	-1.943971461	-3.431286851	1.138017609	High risk
TCGA-DD-A4NP	9.063013699	0	0.529870909	0.887603252	-9.965784285	1.892546459	-5.519528055	0.096347303	Low risk
TCGA-DD-A4NQ	1.021917808	1	2.875072301	3.173815029	2.19887128	-3.977099598	-1.278933631	3.756044059	High risk
TCGA-DD-A4NR	0.024657534	1	2.293105583	3.094252963	1.017494379	-3.576905946	-0.69712533	3.190901564	High risk
TCGA-DD-A4NS	6.728767123	1	1.874796966	2.197236355	0.13251104	1.212444829	-1.625044004	1.072017653	High risk
TCGA-DD-A4NV	6.569863014	0	1.476692747	2.480652891	-4.40506933	3.209827638	-0.921116953	0.655459529	Low risk
TCGA-DD-A73A	1.994520548	0	2.232046713	1.694969314	-3.019755295	-2.398969131	-2.654717182	0.877192798	Low risk
TCGA-DD-A73B	0.775342466	1	2.029099457	2.029488224	-1.908334012	-1.198261898	-3.429731384	0.776882674	Low risk
TCGA-DD-A73C	1.920547945	0	1.736951167	3.440686484	-4.351074441	2.670523126	-3.359934417	0.580949769	Low risk
TCGA-DD-A73D	1.898630137	0	1.731878349	1.620070232	-9.965784285	-5.179187923	-7.930160375	0.188369989	Low risk
TCGA-DD-A73E	0.120547945	0	1.000504855	2.106381823	-0.862234192	3.24610401	-4.53951953	0.366000108	Low risk
TCGA-DD-A73G	9.528767123	0	1.025170576	-0.329884819	-0.461958547	-2.945637712	-5.088040035	0.336760104	Low risk
TCGA-DD-AA3A	1.123287671	1	3.194228919	2.228049048	-0.229044129	-1.895931774	-2.558091636	1.519234453	High risk
TCGA-ED-A459	2.493150685	0	2.533961965	2.41283571	-3.406598419	-1.925768606	-1.789361772	1.229201243	High risk
TCGA-ED-A4XI	2.243835616	0	1.443288375	1.848077054	-1.688264398	0.092478087	-2.633076351	0.696935781	Low risk
TCGA-ED-A5KG	2.339726027	0	2.65338109	2.668936027	1.189160371	-1.19066788	0.10017032	2.818301232	High risk
TCGA-ED-A627	1.15890411	0	2.02453245	2.620234491	-2.364384894	0.230940776	-1.666576266	1.071645652	High risk
TCGA-ED-A66X	1.112328767	0	3.408779783	4.929691596	-2.399730246	-3.871970611	-1.944526664	3.729952262	High risk
TCGA-ED-A66Y	0.810958904	1	1.50685579	2.349591743	-1.393273525	-4.559791925	-6.179187923	0.662777096	Low risk
TCGA-ED-A7PX	0.016438356	0	3.88679399	3.01628236	-0.021950844	-4.189680297	-2.035638337	3.070213237	High risk
TCGA-ED-A7PY	1.068493151	0	1.744031893	1.085152681	-2.851000837	-0.181640235	-4.179187923	0.403701674	Low risk
TCGA-ED-A7PZ	0.016438356	0	3.449759443	2.284573356	-0.10082437	-9.965784285	-2.79385693	3.627302558	High risk
TCGA-ED-A7XO	1.169863014	0	0.884324398	1.368433124	-2.112786697	-1.017125039	-1.958476638	0.683492713	Low risk
TCGA-ED-A7XP	1.095890411	0	2.483415958	4.191412625	-0.937601936	-2.918115033	-1.255666653	3.085064867	High risk
TCGA-ED-A82E	1.117808219	0	4.462667493	4.053120027	-0.999134643	-3.164884385	-2.664745435	3.257830088	High risk
TCGA-ED-A8O5	1.112328767	0	2.905023502	2.928692465	-3.519528055	-0.593572175	-5.28208783	0.644814585	Low risk
TCGA-ED-A8O6	0.153424658	1	4.12677467	2.906294158	-2.011587974	-4.457989644	-2.839596074	2.254070857	High risk
TCGA-ED-A97K	0.016438356	0	4.009409881	2.79863121	8.19710904	-0.220614194	-1.009553348	5.231631287	High risk
TCGA-FV-A3I1	0.676712329	1	2.504035569	3.699085169	-3.423526235	-1.035046947	-0.998269804	1.850285739	High risk
TCGA-FV-A3R2	0.531506849	1	1.787265283	3.43496176	-2.010424979	-2.702749879	-2.532824877	1.513901427	High risk
TCGA-G3-A6UC	1.838356164	0	1.429642743	2.04558276	-5.53951953	1.790271594	-4.470728756	0.2946741	Low risk
TCGA-G3-A7M5	1.224657534	0	1.435841916	1.293605911	-5.480357457	2.721635143	-1.854126938	0.371099806	Low risk
TCGA-G3-A7M7	0.989041096	0	3.173127433	3.143670959	-2.160362838	-2.150721267	-4.189680297	1.196286106	High risk
TCGA-G3-A7M8	1.178082192	0	1.021550794	2.094168495	-6.480357457	-1.425850039	-3.448508591	0.436408544	Low risk
TCGA-G3-A7M9	0.153424658	1	2.258518925	3.787756324	2.389236386	-1.536586796	-1.295836281	3.123933674	High risk
TCGA-G3-AAUZ	1.315068493	0	2.348232419	0.377401431	-9.965784285	-3.580353247	-3.684086035	0.298012195	Low risk
TCGA-G3-AAV0	1.304109589	0	0.693765712	-0.990796173	-9.965784285	2.053007041	-4.194955239	0.076369466	Low risk
TCGA-G3-AAV1	0.983561644	1	1.157755178	3.987393636	0.108089492	-3.368849142	-2.481968507	2.080827111	High risk
TCGA-G3-AAV2	1.019178082	0	1.428464026	0.707789805	-4.232429944	2.669911166	-4.542878542	0.208283528	Low risk
TCGA-G3-AAV5	0.969863014	0	1.70230292	1.935271148	-3.983931631	-3.039784866	-5.10780329	0.507510686	Low risk
TCGA-G3-AAV6	0.178082192	1	2.739372885	1.257674467	0.916476644	-4.587272661	-2.116535582	1.735543196	High risk
TCGA-G3-AAV7	0.989041096	0	3.69574889	3.357200085	0.934327778	-6.930160375	-0.975964065	5.874478512	High risk
TCGA-HP-A5MZ	0.249315068	1	3.03444464	3.041067717	-1.846843212	-0.28771238	-1.611314493	1.615303958	High risk
TCGA-MR-A520	0.62739726	0	1.000144262	1.96036343	-1.892178244	-1.121549297	-5.179187923	0.442982576	Low risk
TCGA-MR-A8JO	0.904109589	0	2.224410782	2.500496149	-1.348133165	-2.603840511	-2.873027144	1.249668918	High risk
TCGA-UB-A7MA	2.323287671	0	3.250279466	2.141073053	0.369941022	-1.40927823	-3.261188937	1.308823217	High risk
TCGA-UB-A7MB	1.646575342	0	1.978378701	3.765418053	-9.965784285	1.914679322	-5.356975042	0.281956124	Low risk
TCGA-UB-A7MC	1.369863014	0	2.653335227	2.127567251	-1.829818542	-1.054392297	-2.170718702	1.140887955	High risk
TCGA-UB-A7MD	0.142465753	1	1.940505063	3.127715811	-0.673232575	0.50589093	-0.305788392	1.817295779	High risk
TCGA-UB-A7ME	1.331506849	0	2.28475101	1.168449492	-0.564478079	1.755870337	-1.865647613	0.734791727	Low risk
TCGA-UB-A7MF	0.58630137	1	1.573616894	1.79243893	0.390777727	-1.986216185	-0.872498781	1.515397906	High risk
TCGA-UB-AA0U	0.895890411	0	1.913530923	2.665438253	-4.187050041	2.008092421	-1.48681248	0.770275697	Low risk
TCGA-UB-AA0V	0.860273973	0	1.214497868	1.932779316	-3.744680559	1.54057289	-2.789860543	0.469046811	Low risk
TCGA-WJ-A86L	0.945205479	0	2.274261661	1.628773595	-2.061300187	3.153789126	-0.627047902	0.799385824	Low risk
TCGA-ZP-A9CZ	1.934246575	0	1.811594333	2.172295485	-0.763660461	-2.541198058	-2.044538396	1.316290069	High risk
TCGA-ZS-A9CD	3.797260274	1	1.163112244	2.843159786	-3.950090478	-1.314015013	-3.273691909	0.714214129	Low risk
TCGA-ZS-A9CE	3.4	0	1.281905924	2.319762428	-9.965784285	3.060963913	-1.224991612	0.341687248	Low risk
TCGA-ZS-A9CF	6.608219178	0	2.061361471	1.660882993	1.826721346	0.036749476	-2.562346122	1.053629028	Low risk
TCGA-ZS-A9CG	0.934246575	0	2.601268636	2.792709618	-4.477140745	1.185359135	-4.811978949	0.490300248	Low risk
