# Supplementary material for: Hepatitis B-related hepatocellular carcinoma: classification and prognostic model based on programmed cell death genes
Source: Front Immunol. 2024 May 10;15:1411161. doi: 10.3389/fimmu.2024.1411161 (PMC11116790; doi:10.3389/fimmu.2024.1411161)
Supplement: Supplementary file 2 [file DataSheet_2.zip › original data 4-6/5-model/univariateCox.xls]

gene	HR	z	HR.95L	HR.95H	pvalue
CASP8	1.929182287	3.900894516	1.386725267	2.683836796	9.58E-05
BAK1	1.552326427	3.653459788	1.226102479	1.965347415	0.00025873
MMP1	1.195237754	3.613567895	1.085035242	1.316633075	0.000302012
NOD2	1.400726041	3.485554168	1.158930116	1.69296959	0.000491119
CHMP4C	1.551113892	3.345528637	1.19937745	2.006002621	0.000821259
CHMP4B	1.810138619	3.187151954	1.256695121	2.607316416	0.001436813
GSDME	1.302721594	3.18309656	1.10696205	1.53310003	0.00145709
PLCG1	1.613896505	3.167836259	1.200221611	2.170150831	0.00153578
DLAT	1.48706997	3.115589482	1.158565706	1.908719621	0.001835776
NLRP6	0.854781972	-3.031183924	0.772312413	0.946057847	0.002435968
LIPT1	1.71350178	2.862804652	1.185113669	2.477474041	0.004199094
GLS	1.273448429	2.811025698	1.075929937	1.507227232	0.004938384
CHMP2B	1.663743048	2.707103562	1.150848327	2.405217843	0.006787308
HMGB1	1.736525869	2.577181203	1.141305781	2.642168421	0.009960972
CHMP3	1.409457663	2.530235208	1.080422821	1.838697651	0.011398609
ATP7A	1.329714285	2.347097169	1.048124461	1.68695622	0.01892032
GSDMD	1.440120179	2.220232353	1.043682516	1.987142736	0.026402999
SCAF11	1.501678487	2.212149752	1.047441626	2.152901149	0.026956319
PDHB	1.618782928	2.160482975	1.045719574	2.505889945	0.0307353
CASP5	1.145428369	1.984834936	1.001702821	1.309775835	0.047162839
NOD1	1.301058654	1.888478876	0.990087298	1.709701382	0.058961691
BAX	1.330387787	1.824560419	0.979037608	1.807828065	0.068067391
CDKN2A	1.119849997	1.779095613	0.988558232	1.2685788	0.075224088
CASP3	1.391345323	1.770905065	0.965355159	2.00531565	0.07657649
IL1A	1.102626394	1.733975804	0.987348181	1.231363958	0.082922376
IL18	1.141697324	1.6552621	0.97590147	1.335660229	0.097871343
CHMP7	1.385302195	1.5654562	0.92114844	2.083336505	0.11747598
MIA	1.081485449	1.512988143	0.977123393	1.196993935	0.130282671
IRF2	1.336411062	1.505227035	0.916121023	1.94951811	0.132265717
FDX1	0.772547711	-1.44680818	0.544627822	1.095849204	0.147950655
GSDMC	1.073002902	1.405227614	0.972567606	1.183809968	0.159953605
PJVK	0.841989946	-1.401022533	0.661934191	1.071023493	0.161207335
NLRC4	1.246838834	1.379848066	0.911421799	1.70569442	0.16763343
PYCARD	1.104684288	1.33237264	0.954186782	1.278918761	0.182737768
CYCS	1.203370915	1.300278392	0.910353292	1.590702832	0.193505571
IL1B	1.093097743	1.293382799	0.955159718	1.250955891	0.195878696
IRF1	1.19100451	1.261207575	0.907697458	1.562736274	0.20723407
PRKACA	0.746054092	-1.253147887	0.471822841	1.179673089	0.210151891
CASP4	1.198876399	1.220445701	0.895916102	1.60428484	0.222295962
GSDMA	1.056812079	1.123249697	0.959674473	1.163781887	0.261331461
SLC31A1	0.834496547	-1.118322699	0.607734356	1.145869869	0.263429196
GSDMB	1.13390149	1.086684072	0.903945472	1.422356357	0.277176456
PADI4	0.946956942	-1.015031872	0.852364532	1.052046885	0.310090635
CASP6	1.190444046	0.965628152	0.835680406	1.6958122	0.334230283
MPO	1.051348238	0.911716064	0.944053921	1.170836848	0.361918205
ELANE	0.965619725	-0.909095536	0.895465608	1.041269977	0.363299699
AIM2	1.055598473	0.843374691	0.930869352	1.197040307	0.399018922
TIRAP	1.147548769	0.824898817	0.82747442	1.591430679	0.409429038
MTF1	1.142294316	0.820139618	0.83119039	1.56984046	0.412136519
CHMP6	1.195804394	0.792492271	0.768411416	1.860914763	0.428073696
GZMB	1.081098937	0.78646413	0.890161191	1.312992437	0.431595625
LIAS	0.871841526	-0.735450896	0.604929338	1.256523032	0.462064935
NLRP2	1.038146277	0.727569684	0.938556549	1.148303418	0.466877044
IL6	0.961750451	-0.700772195	0.862363259	1.072591998	0.483445193
TP53	0.921525405	-0.662869544	0.723707378	1.173414973	0.507414109
GPX4	1.120088376	0.662189175	0.800707944	1.5668609	0.507849991
GCSH	0.909818319	-0.592535009	0.665559018	1.243720467	0.553492385
TP63	1.039991319	0.57441722	0.909751489	1.188876254	0.565685503
CHMP2A	0.89190215	-0.571196484	0.602336437	1.320672961	0.567866461
ATP7B	1.054150758	0.508115307	0.860121008	1.291950564	0.611372481
CHMP4A	1.050105225	0.483832431	0.861430958	1.280103732	0.628504797
PDHA1	1.085849519	0.43129455	0.746825237	1.57877522	0.666254213
NLRP3	1.039636399	0.423480691	0.868460765	1.244551149	0.671944584
CASP9	1.075596877	0.389101873	0.745119848	1.552647732	0.697200788
CAMP	1.011050424	0.271050227	0.933814448	1.094674603	0.786352402
NLRP1	0.978515121	-0.21270243	0.801034782	1.195318684	0.831559072
CASP1	1.019710096	0.170104867	0.814342648	1.27686875	0.864927666
TNF	1.004629476	0.077597795	0.894006156	1.128941202	0.938147997
NLRP7	1.004029863	0.070155865	0.897326572	1.123421504	0.944069602
DLD	0.996578685	-0.019233954	0.70281525	1.41312966	0.984654471
