# Supplementary material for: Hepatitis B-related hepatocellular carcinoma: classification and prognostic model based on programmed cell death genes
Source: Front Immunol. 2024 May 10;15:1411161. doi: 10.3389/fimmu.2024.1411161 (PMC11116790; doi:10.3389/fimmu.2024.1411161)
Supplement: Supplementary file 2 [file DataSheet_2.zip › original data 4-6/5-model/venn_result17961.txt]

Names	total	elements
LASSO RSF	9	CHMP4C
		DLAT
		CASP8
		NLRP6
		BAK1
		NOD2
		GSDME
		HMGB1
		MMP1
RSF	1	PLCG1
LASSO	3	PDHB
		GSDMD
		LIPT1
