# Supplementary material for: Hepatitis B-related hepatocellular carcinoma: classification and prognostic model based on programmed cell death genes
Source: Front Immunol. 2024 May 10;15:1411161. doi: 10.3389/fimmu.2024.1411161 (PMC11116790; doi:10.3389/fimmu.2024.1411161)
Supplement: Supplementary file 3 [file DataSheet_3.zip]

Archive with 74 entries (71 files):
- original data 7-9/7-risk immune response/
- original data 7-9/7-risk immune response/cor-aDCs-sig.pdf
- original data 7-9/7-risk immune response/cor-B_cells.pdf
- original data 7-9/7-risk immune response/cor-CD8+_T_cells.pdf
- original data 7-9/7-risk immune response/cor-DCs.pdf
- original data 7-9/7-risk immune response/cor-iDCs-sig.pdf
- original data 7-9/7-risk immune response/cor-Macrophages-sig.pdf
- original data 7-9/7-risk immune response/cor-Mast_cells-sig.pdf
- original data 7-9/7-risk immune response/cor-Neutrophils.pdf
- original data 7-9/7-risk immune response/cor-NK_cells-sig.pdf
- original data 7-9/7-risk immune response/cor-pDCs-sig.pdf
- original data 7-9/7-risk immune response/cor-T_helper_cells.pdf
- original data 7-9/7-risk immune response/cor-Tfh.pdf
- original data 7-9/7-risk immune response/cor-Th1_cells-sig.pdf
- original data 7-9/7-risk immune response/cor-Th2_cells-sig.pdf
- original data 7-9/7-risk immune response/cor-TIL-sig.pdf
- original data 7-9/7-risk immune response/cor-Treg-sig.pdf
- original data 7-9/7-risk immune response/Cytotoxic.pdf
- original data 7-9/7-risk immune response/Exhausted.pdf
- original data 7-9/7-risk immune response/ImmunCellAI score.pdf
- original data 7-9/7-risk immune response/ImmunCellAI.txt
- original data 7-9/7-risk immune response/immune cell.txt
- original data 7-9/7-risk immune response/immune process.pdf
- original data 7-9/7-risk immune response/immune process.txt
- original data 7-9/7-risk immune response/MSI.pdf
- original data 7-9/7-risk immune response/MSI-TIDE.txt
- original data 7-9/7-risk immune response/ssgseaOut.txt
- original data 7-9/8-drug sensitivity/
- original data 7-9/8-drug sensitivity/durgSenstivity.Axitinib.pdf
- original data 7-9/8-drug sensitivity/durgSenstivity.AZD.2281.pdf
- original data 7-9/8-drug sensitivity/durgSenstivity.AZD8055.pdf
- original data 7-9/8-drug sensitivity/durgSenstivity.Bexarotene.pdf
- original data 7-9/8-drug sensitivity/durgSenstivity.Bleomycin.pdf
- original data 7-9/8-drug sensitivity/durgSenstivity.Bortezomib.pdf
- original data 7-9/8-drug sensitivity/durgSenstivity.Bosutinib.pdf
- original data 7-9/8-drug sensitivity/durgSenstivity.Camptothecin.pdf
- original data 7-9/8-drug sensitivity/durgSenstivity.Cisplatin.pdf
- original data 7-9/8-drug sensitivity/durgSenstivity.CMK.pdf
- original data 7-9/8-drug sensitivity/durgSenstivity.Cyclopamine.pdf
- original data 7-9/8-drug sensitivity/durgSenstivity.Cytarabine.pdf
- original data 7-9/8-drug sensitivity/durgSenstivity.Dasatinib.pdf
- original data 7-9/8-drug sensitivity/durgSenstivity.Docetaxel.pdf
- original data 7-9/8-drug sensitivity/durgSenstivity.Doxorubicin.pdf
- original data 7-9/8-drug sensitivity/durgSenstivity.Embelin.pdf
- original data 7-9/8-drug sensitivity/durgSenstivity.Epothilone.B.pdf
- original data 7-9/8-drug sensitivity/durgSenstivity.Erlotinib.pdf
- original data 7-9/8-drug sensitivity/durgSenstivity.Etoposide.pdf
- original data 7-9/8-drug sensitivity/durgSenstivity.Gefitinib.pdf
- original data 7-9/8-drug sensitivity/durgSenstivity.Gemcitabine.pdf
- original data 7-9/8-drug sensitivity/durgSenstivity.JNK.Inhibitor.VIII.pdf
- original data 7-9/8-drug sensitivity/durgSenstivity.Lapatinib.pdf
- original data 7-9/8-drug sensitivity/durgSenstivity.Lenalidomide.pdf
- original data 7-9/8-drug sensitivity/durgSenstivity.Metformin.pdf
- original data 7-9/8-drug sensitivity/durgSenstivity.Methotrexate.pdf
- original data 7-9/8-drug sensitivity/durgSenstivity.Midostaurin.pdf
- original data 7-9/8-drug sensitivity/durgSenstivity.Nilotinib.pdf
- original data 7-9/8-drug sensitivity/durgSenstivity.Parthenolide.pdf
- original data 7-9/8-drug sensitivity/durgSenstivity.Pazopanib.pdf
- original data 7-9/8-drug sensitivity/durgSenstivity.Pyrimethamine.pdf
- original data 7-9/8-drug sensitivity/durgSenstivity.Roscovitine.pdf
- original data 7-9/8-drug sensitivity/durgSenstivity.S.Trityl.L.cysteine.pdf
- original data 7-9/8-drug sensitivity/durgSenstivity.Salubrinal.pdf
- original data 7-9/8-drug sensitivity/durgSenstivity.Sorafenib.pdf
- original data 7-9/8-drug sensitivity/durgSenstivity.Thapsigargin.pdf
- original data 7-9/8-drug sensitivity/durgSenstivity.Tipifarnib.pdf
- original data 7-9/8-drug sensitivity/durgSenstivity.Vinblastine.pdf
- original data 7-9/8-drug sensitivity/durgSenstivity.Vinorelbine.pdf
- original data 7-9/9-prediction/
- original data 7-9/9-prediction/calibrate.pdf
- original data 7-9/9-prediction/Forest-unicox.pdf
- original data 7-9/9-prediction/nomo.pdf
- original data 7-9/9-prediction/ROC.pdf
- original data 7-9/9-prediction/survival.pdf
- original data 7-9/9-prediction/univariateCox.xls
