# Supplementary material for: Hepatitis B-related hepatocellular carcinoma: classification and prognostic model based on programmed cell death genes
Source: Front Immunol. 2024 May 10;15:1411161. doi: 10.3389/fimmu.2024.1411161 (PMC11116790; doi:10.3389/fimmu.2024.1411161)
Supplement: Supplementary file 3 [file DataSheet_3.zip › original data 7-9/7-risk immune response/ImmunCellAI.txt]

ID	Score	Cytotoxic	Exhausted	Risk
TCGA-2Y-A9GS	1.474	0.205	0.147	High risk
TCGA-2Y-A9GT	1.479	0.237	0.385	Low risk
TCGA-2Y-A9GU	1.445	0.216	0.211	Low risk
TCGA-2Y-A9GV	1.465	0.187	0.15	Low risk
TCGA-2Y-A9GX	1.479	0.215	0.3	High risk
TCGA-2Y-A9H2	1.473	0.32	0.31	High risk
TCGA-2Y-A9H3	1.479	0.384	0.378	Low risk
TCGA-2Y-A9H4	1.543	0.314	0.2	Low risk
TCGA-2Y-A9H7	1.46	0.201	0.101	Low risk
TCGA-4R-AA8I	1.498	0.19	0.138	High risk
TCGA-5R-AA1C	1.56	0.304	0.204	Low risk
TCGA-5R-AA1D	1.469	0.233	0.247	Low risk
TCGA-5R-AAAM	1.458	0.221	0.143	Low risk
TCGA-BC-A10W	1.474	0.216	0.262	High risk
TCGA-BD-A2L6	1.47	0.279	0.166	Low risk
TCGA-BD-A3ER	1.474	0.068	0.17	Low risk
TCGA-CC-5258	1.473	0.183	0.244	High risk
TCGA-CC-5259	1.532	0.324	0.301	Low risk
TCGA-CC-5260	1.474	0.268	0.286	High risk
TCGA-CC-5261	1.48	0.22	0.265	High risk
TCGA-CC-5262	1.48	0.306	0.263	High risk
TCGA-CC-5263	1.478	0.097	0.235	High risk
TCGA-CC-5264	1.471	0.162	0.306	High risk
TCGA-CC-A123	1.54	0.189	0.192	Low risk
TCGA-CC-A1HT	1.48	0.297	0.379	High risk
TCGA-CC-A3M9	1.481	0.213	0.475	High risk
TCGA-CC-A3MA	1.428	0.195	0.172	High risk
TCGA-CC-A3MB	1.5	0.265	0.195	Low risk
TCGA-CC-A3MC	1.502	0.06	0.14	High risk
TCGA-CC-A5UC	1.484	0.263	0.232	High risk
TCGA-CC-A5UD	1.52	0.159	0.223	Low risk
TCGA-CC-A5UE	1.509	0.199	0.177	High risk
TCGA-CC-A7IE	1.479	0.27	0.351	High risk
TCGA-CC-A7IF	1.447	0.098	0.046	Low risk
TCGA-CC-A7IG	1.489	0.062	0.239	High risk
TCGA-CC-A7IH	1.579	0.159	0.066	Low risk
TCGA-CC-A7II	1.511	0.159	0.239	High risk
TCGA-CC-A7IJ	1.481	0.27	0.451	High risk
TCGA-CC-A7IK	1.624	0.124	0.02	High risk
TCGA-CC-A7IL	1.601	0.106	0.123	High risk
TCGA-CC-A8HS	1.436	0.188	0.171	High risk
TCGA-CC-A8HT	1.484	0.27	0.308	High risk
TCGA-CC-A8HU	1.593	0.078	0.121	High risk
TCGA-CC-A8HV	1.423	0.107	0.309	High risk
TCGA-CC-A9FS	1.569	0.159	0.228	Low risk
TCGA-CC-A9FW	1.489	0.27	0.324	High risk
TCGA-DD-A113	1.472	0.203	0.29	Low risk
TCGA-DD-A114	1.48	0.264	0.392	High risk
TCGA-DD-A115	1.454	0.238	0.208	Low risk
TCGA-DD-A116	1.482	0.243	0.121	Low risk
TCGA-DD-A118	1.523	0.164	0.152	Low risk
TCGA-DD-A119	1.547	0.188	0.132	Low risk
TCGA-DD-A11A	1.579	0.176	0.019	Low risk
TCGA-DD-A11B	1.429	0.14	0.14	Low risk
TCGA-DD-A11C	1.432	0.236	0.087	Low risk
TCGA-DD-A1EA	1.474	0.275	0.316	Low risk
TCGA-DD-A1EB	1.503	0.278	0.256	Low risk
TCGA-DD-A1ED	1.458	0.263	0.149	Low risk
TCGA-DD-A1EE	1.548	0	0.099	High risk
TCGA-DD-A1EF	1.48	0.248	0.287	High risk
TCGA-DD-A1EG	1.477	0.256	0.311	High risk
TCGA-DD-A1EH	1.452	0.201	0.175	Low risk
TCGA-DD-A1EI	1.474	0.185	0.142	High risk
TCGA-DD-A1EJ	1.534	0.204	0.097	High risk
TCGA-DD-A1EK	1.503	0.288	0.071	High risk
TCGA-DD-A1EL	1.454	0.09	0.06	High risk
TCGA-DD-A39X	1.485	0.205	0.154	Low risk
TCGA-DD-A39Y	1.546	0.153	0.23	High risk
TCGA-DD-A3A6	1.488	0.415	0.379	Low risk
TCGA-DD-A3A7	1.488	0.281	0.254	Low risk
TCGA-DD-A3A8	1.612	0.207	0	Low risk
TCGA-DD-A4NA	1.48	0.256	0.205	High risk
TCGA-DD-A4NE	1.584	0.077	0.048	Low risk
TCGA-DD-A4NF	1.515	0.161	0.004	Low risk
TCGA-DD-A4NG	1.47	0.205	0.182	Low risk
TCGA-DD-A4NH	1.486	0.177	0.194	High risk
TCGA-DD-A4NI	1.476	0.252	0.337	Low risk
TCGA-DD-A4NJ	1.472	0.143	0.18	High risk
TCGA-DD-A4NK	1.553	0.207	0.062	Low risk
TCGA-DD-A4NL	1.45	0.252	0.147	Low risk
TCGA-DD-A4NO	1.424	0.179	0.142	High risk
TCGA-DD-A4NP	1.685	0.186	0.058	Low risk
TCGA-DD-A4NQ	1.482	0.184	0.134	High risk
TCGA-DD-A4NR	1.48	0.332	0.378	High risk
TCGA-DD-A4NS	1.476	0.265	0.287	High risk
TCGA-DD-A4NV	1.468	0.209	0.138	Low risk
TCGA-DD-A73A	1.47	0.278	0.224	Low risk
TCGA-DD-A73B	1.54	0.185	0.075	Low risk
TCGA-DD-A73C	1.479	0.275	0.153	Low risk
TCGA-DD-A73D	1.614	0.081	0.03	Low risk
TCGA-DD-A73E	1.526	0.102	0.022	Low risk
TCGA-DD-A73G	1.523	0.252	0.249	Low risk
TCGA-DD-AA3A	1.402	0.225	0.194	High risk
TCGA-ED-A459	1.529	0.044	0.148	High risk
TCGA-ED-A4XI	1.465	0.285	0.209	Low risk
TCGA-ED-A5KG	1.481	0.279	0.413	High risk
TCGA-ED-A627	1.477	0.278	0.346	High risk
TCGA-ED-A66X	1.468	0.268	0.161	High risk
TCGA-ED-A66Y	1.475	0.028	0.179	Low risk
TCGA-ED-A7PX	1.448	0.304	0.283	High risk
TCGA-ED-A7PY	1.55	0.201	0.168	Low risk
TCGA-ED-A7PZ	1.607	0.105	0.079	High risk
TCGA-ED-A7XO	1.484	0.285	0.256	Low risk
TCGA-ED-A7XP	1.471	0.204	0.136	High risk
TCGA-ED-A82E	1.474	0.084	0.251	High risk
TCGA-ED-A8O5	1.465	0.252	0.126	Low risk
TCGA-ED-A8O6	1.475	0.159	0.266	High risk
TCGA-ED-A97K	1.473	0.274	0.254	High risk
TCGA-FV-A3I1	1.476	0.154	0.194	High risk
TCGA-FV-A3R2	1.472	0.179	0.127	High risk
TCGA-G3-A6UC	1.583	0.171	0.039	Low risk
TCGA-G3-A7M5	1.557	0.246	0.214	Low risk
TCGA-G3-A7M7	1.387	0.151	0.091	High risk
TCGA-G3-A7M8	1.542	0.113	0.1	Low risk
TCGA-G3-A7M9	1.469	0.177	0.342	High risk
TCGA-G3-AAUZ	1.487	0.271	0.353	Low risk
TCGA-G3-AAV0	1.535	0.257	0.274	Low risk
TCGA-G3-AAV1	1.502	0.067	0	High risk
TCGA-G3-AAV2	1.549	0.134	0	Low risk
TCGA-G3-AAV5	1.5	0.172	0.227	Low risk
TCGA-G3-AAV6	1.485	0.185	0.324	High risk
TCGA-G3-AAV7	1.48	0.058	0.235	High risk
TCGA-HP-A5MZ	1.477	0.234	0.28	High risk
TCGA-MR-A520	1.523	0.296	0.101	Low risk
TCGA-MR-A8JO	1.48	0.242	0.37	High risk
TCGA-UB-A7MA	1.477	0.25	0.184	High risk
TCGA-UB-A7MB	1.532	0.121	0.051	Low risk
TCGA-UB-A7MC	1.572	0.074	0.059	High risk
TCGA-UB-A7MD	1.472	0.171	0.189	High risk
TCGA-UB-A7ME	1.478	0.225	0.364	Low risk
TCGA-UB-A7MF	1.479	0.308	0.387	High risk
TCGA-UB-AA0U	1.466	0.199	0.233	Low risk
TCGA-UB-AA0V	1.462	0.292	0.17	Low risk
TCGA-WJ-A86L	1.491	0.109	0.046	Low risk
TCGA-ZP-A9CZ	1.477	0.258	0.359	High risk
TCGA-ZS-A9CD	1.462	0.137	0.164	Low risk
TCGA-ZS-A9CE	1.48	0.044	0.106	Low risk
TCGA-ZS-A9CF	1.476	0.216	0.195	Low risk
TCGA-ZS-A9CG	1.559	0.197	0.05	Low risk
