# Supplementary material for: Hepatitis B-related hepatocellular carcinoma: classification and prognostic model based on programmed cell death genes
Source: Front Immunol. 2024 May 10;15:1411161. doi: 10.3389/fimmu.2024.1411161 (PMC11116790; doi:10.3389/fimmu.2024.1411161)
Supplement: Supplementary file 3 [file DataSheet_3.zip › original data 7-9/7-risk immune response/immune cell.txt]

id	TCGA-2Y-A9H4	TCGA-2Y-A9H3	TCGA-2Y-A9H7	TCGA-2Y-A9H2	TCGA-4R-AA8I	TCGA-2Y-A9GT	TCGA-2Y-A9GV	TCGA-2Y-A9GS	TCGA-2Y-A9GU	TCGA-2Y-A9GX	TCGA-DD-A4NE	TCGA-ED-A8O6	TCGA-CC-5260	TCGA-ED-A82E	TCGA-CC-A1HT	TCGA-CC-A7IG	TCGA-DD-A113	TCGA-DD-A3A7	TCGA-CC-A123	TCGA-DD-A1EB	TCGA-DD-A11A	TCGA-BC-A10W	TCGA-CC-5261	TCGA-DD-A118	TCGA-DD-A11B	TCGA-BD-A2L6	TCGA-DD-A73G	TCGA-CC-A8HV	TCGA-DD-A4NS	TCGA-ZS-A9CE	TCGA-ZS-A9CF	TCGA-ED-A459	TCGA-CC-A8HT	TCGA-G3-A7M8	TCGA-DD-A4NA	TCGA-UB-A7MC	TCGA-G3-AAV5	TCGA-G3-AAV7	TCGA-DD-A1EA	TCGA-DD-A4NQ	TCGA-CC-5262	TCGA-DD-A1EI	TCGA-DD-A4NH	TCGA-DD-A39X	TCGA-DD-A4NG	TCGA-DD-A4NL	TCGA-G3-AAV2	TCGA-ED-A66Y	TCGA-DD-AA3A
aDCs	0.597139961	0.740536332	0.737510831	0.752859398	0.648491026	0.588757099	0.701905693	0.684682383	0.596982004	0.643066154	0.600231595	0.612758338	0.631052212	0.716570757	0.767957633	0.629494616	0.632804663	0.61638569	0.627594954	0.559519443	0.596640895	0.651116763	0.655793204	0.621785657	0.576357462	0.615086452	0.602001115	0.614573904	0.614828917	0.492258218	0.632295505	0.673510157	0.635093712	0.600846391	0.612136446	0.591810982	0.569626128	0.674333457	0.712448026	0.604307679	0.617715542	0.596580017	0.704450787	0.724823107	0.603337555	0.588687042	0.56456147	0.568724876	0.755723639
B_cells	0.613865014	0.743345369	0.668024361	0.618828238	0.579222008	0.739071716	0.663661019	0.658656546	0.651883865	0.732249173	0.538443434	0.598417158	0.614422417	0.588910995	0.694795682	0.552697156	0.648057385	0.582205807	0.617874614	0.633754173	0.57834347	0.627741167	0.78932031	0.566339922	0.628968768	0.645678198	0.624118635	0.64058076	0.68716509	0.56873338	0.585435701	0.592480759	0.626942754	0.597767944	0.609403919	0.524178901	0.680198999	0.637362555	0.71224437	0.553538545	0.649101276	0.651184142	0.559144854	0.641558018	0.663679716	0.634539229	0.64199491	0.619826442	0.537228713
CD8+_T_cells	0.78311548	0.878785021	0.744409178	0.792881745	0.716286319	0.944836867	0.76170942	0.730337782	0.786822674	0.892776692	0.610750856	0.795692038	0.837746774	0.711722084	0.922394387	0.63793695	0.837268426	0.745505391	0.700241739	0.830412109	0.694162737	0.746940434	0.823595654	0.772432381	0.717940604	0.797864534	0.72130897	0.697411515	0.908063887	0.602060872	0.755311519	0.669228863	0.749830452	0.685393029	0.69697303	0.635724592	0.754434548	0.721089727	0.881116966	0.678277607	0.861424986	0.762666115	0.72511582	0.773747837	0.785945704	0.769841331	0.644235195	0.663528553	0.70508501
DCs	0.648804994	0.768947389	0.715245173	0.693124589	0.654943749	0.686993976	0.762192179	0.74937637	0.635264309	0.763301713	0.393277814	0.619264487	0.664366678	0.599770035	0.735645208	0.691229315	0.693751857	0.69458303	0.769367092	0.540082425	0.554254607	0.66847324	0.758417237	0.616844789	0.591885775	0.689942884	0.748409948	0.493099483	0.699358905	0.579380408	0.756626113	0.619242834	0.715106159	0.67186056	0.719285858	0.490800063	0.725406874	0.672115601	0.697554378	0.628219439	0.728353331	0.678317908	0.683544149	0.750003574	0.699163822	0.716051116	0.661997339	0.633122002	0.629838899
iDCs	0.695278541	0.601165246	0.751693722	0.889272157	0.515920866	0.502805504	0.374450171	0.647707572	0.411479883	0.743458608	0.136922936	0.674873893	0.737280109	0.589804209	0.65889292	0.648873592	0.577548134	0.411729572	0.661640589	0.545497981	0.341485874	0.68553371	0.789166297	0.605527612	0.38378461	0.618649412	0.548377497	0.652826189	0.590626492	0.475166468	0.686493869	0.550213402	0.724037236	0.552681445	0.61010475	0.421639635	0.564462982	0.708096394	0.617503371	0.523527636	0.627940645	0.643976809	0.798912927	0.718739568	0.657033694	0.533464182	0.564429769	0.605940029	0.853188039
Macrophages	0.716025804	0.792567885	0.707416244	0.779886842	0.742790586	0.727764859	0.773677095	0.768663716	0.700064775	0.822905442	0.700364782	0.740241007	0.798998178	0.748756512	0.836550926	0.794795238	0.778115253	0.682044343	0.771994071	0.685139446	0.710688181	0.778918496	0.75925919	0.723768459	0.657043804	0.70684817	0.76068202	0.674397684	0.774717833	0.629606499	0.689288787	0.775442288	0.769598859	0.78427891	0.817885332	0.697706128	0.671434361	0.830113422	0.758300096	0.799619917	0.807572026	0.781631804	0.786873138	0.793465755	0.75492521	0.742219571	0.727048092	0.701567588	0.73227924
Mast_cells	0.613677996	0.962562056	0.399232218	0.592093132	0.616048075	0.595746411	0.681297919	0.613817334	0.592082533	0.497065773	0.498796147	0.566614107	0.614896764	0.427834912	0.509936444	0.415075358	0.743053708	0.354954283	0.505363583	0.579109885	0.537246674	0.151463443	0.713890941	0.620167603	0.68716197	0.658122525	0.850714614	0.511662361	0.68690291	0.158265439	0.584361172	0.487213161	0.710178954	0.606473837	0.427846561	0.216793826	0.654103025	0.523325083	0.52639656	0.266680442	0.678474514	0.642048595	0.628124203	0.47745961	0.602566123	0.699080704	0.80327736	0.526069027	0.20963744
Neutrophils	0.77671482	0.817354686	0.807453198	0.753586917	0.751078291	0.803834169	0.800267931	0.7877593	0.731427424	0.829227004	0.774887169	0.769002805	0.750414422	0.754761313	0.820034497	0.72950246	0.722005729	0.721357201	0.795626067	0.77381428	0.789934073	0.787013175	0.826023477	0.753328034	0.787418534	0.776012314	0.778570481	0.71023323	0.825784946	0.731227658	0.754813356	0.768363866	0.774974215	0.820009779	0.783319108	0.727643775	0.754370015	0.780455257	0.774130964	0.772759563	0.841931104	0.804578133	0.859851721	0.743485149	0.764906705	0.809408158	0.746915374	0.729043488	0.676013811
NK_cells	0.681678973	0.670741635	0.357033164	0.599576881	0.617634899	0.689552464	0.665331543	0.579514495	0.614213768	0.60876344	0.598498725	0.50041884	0.605844046	0.534660455	0.713130345	0.368293618	0.539139994	0.115087989	0.617323048	0.421433636	0.587762096	0.567328286	0.549653501	0.585367793	0.554147089	0.661268101	0.514388517	0.276774082	0.586157419	0.563155059	0.686618926	0.594234921	0.657354875	0.610837918	0.656217173	0.501181849	0.595865882	0.498292472	0.616092126	0.576985531	0.671239945	0.633944106	0.514131145	0.406109148	0.631810246	0.574605928	0.427538595	0.275852707	0.596719234
pDCs	0.6958912	0.763265076	0.720573547	0.675724136	0.717469566	0.72357056	0.678638157	0.707780005	0.680679048	0.755160553	0.686203751	0.668538446	0.729259798	0.71912949	0.774217334	0.685178485	0.682926901	0.653048703	0.651483954	0.651512859	0.659035916	0.690010261	0.7472946	0.698493539	0.670822943	0.648444655	0.729110884	0.572166104	0.749622323	0.54924587	0.660057831	0.699224296	0.693462609	0.678131611	0.728668771	0.6164079	0.615529491	0.695181128	0.695375702	0.628741898	0.768808502	0.694162007	0.660261957	0.722708128	0.696372664	0.701240355	0.6864251	0.626285011	0.62498759
T_helper_cells	0.956177694	0.958589364	0.968933633	0.926221169	0.903978	0.954443684	0.95145401	0.934293286	0.951633391	0.972082755	0.911452183	0.88360836	0.95904778	0.919604026	0.972242205	0.894550564	0.920879619	0.844503435	0.920959344	0.898556726	0.982885441	0.932399827	0.95023821	0.922713286	0.930845197	0.891959514	0.980314322	0.789174551	0.97389649	0.811377857	0.986094357	0.929888501	0.903499653	0.948763305	0.951952289	0.855345983	0.883628292	0.929270635	0.9274569	0.909399274	0.93072561	0.942863683	0.870912215	0.90828313	0.892039239	0.944039621	0.880339651	0.816520094	0.850163883
Tfh	0.498883304	0.64284806	0.491953668	0.636687196	0.611860437	0.765186433	0.588484765	0.46208094	0.642400444	0.591360565	0.577109458	0.558165569	0.564032269	0.457613644	0.727854834	0.560757564	0.598248379	0.567738889	0.289922823	0.588214417	0.457519984	0.552069737	0.781223034	0.531955496	0.513847377	0.453357162	0.378695008	0.492877165	0.586816225	0.506775361	0.525230853	0.590593995	0.589073994	0.342924208	0.517281181	0.397979233	0.639695247	0.652178406	0.582918031	0.455865103	0.600238313	0.54802785	0.516904263	0.36493887	0.610002804	0.570496873	0.403488077	0.714649213	0.539391765
Th1_cells	0.651592087	0.734567965	0.632421338	0.640959723	0.62384899	0.710328494	0.683195288	0.661202284	0.648369358	0.713123251	0.495479215	0.627797634	0.677091574	0.622305118	0.767869561	0.639151363	0.629398516	0.610571962	0.672328221	0.614873058	0.540253512	0.638806002	0.656767698	0.563755042	0.57643464	0.620851931	0.577268356	0.620210026	0.661257892	0.489801227	0.642675178	0.595370002	0.654291088	0.577642227	0.659852494	0.54341119	0.610495874	0.655290317	0.734044693	0.57915517	0.650150072	0.616430093	0.643923687	0.569175023	0.691287725	0.535281139	0.653238447	0.514977769	0.461034412
Th2_cells	0.624227439	0.631408774	0.583059163	0.549080689	0.523898092	0.608151856	0.577272896	0.579231566	0.500424072	0.596158003	0.48184142	0.511110858	0.551142903	0.524915066	0.632082581	0.561696946	0.531915623	0.523440532	0.521965747	0.578715145	0.536759335	0.61799857	0.601569659	0.547571878	0.473655371	0.615688246	0.517516802	0.472727457	0.583502399	0.47220242	0.551765156	0.495266299	0.56946068	0.481451109	0.577500789	0.441228359	0.569580396	0.521968606	0.602023719	0.525407383	0.560846334	0.599070134	0.560272429	0.591997451	0.614525097	0.439100119	0.462381635	0.395852834	0.456625805
TIL	0.738793328	0.836048682	0.757930285	0.745431647	0.720046011	0.831263528	0.774777304	0.744800694	0.732382851	0.826414026	0.660282069	0.734945824	0.763446259	0.710355558	0.823585207	0.702691544	0.765370929	0.69270288	0.723539548	0.740514353	0.689125725	0.741552347	0.813566328	0.726232105	0.713498682	0.742018637	0.722869312	0.676860198	0.808866115	0.634034059	0.741067411	0.705856501	0.742542897	0.718815745	0.743909943	0.672632484	0.734893896	0.741213782	0.784304305	0.710341065	0.784476439	0.764717865	0.732854145	0.743107669	0.764856861	0.747721786	0.697002768	0.67183463	0.6690525
Treg	0.784591126	0.821321258	0.80219767	0.820920309	0.797487322	0.834171599	0.809596453	0.812477468	0.800433108	0.849118178	0.769016078	0.812139908	0.833926763	0.823398583	0.848911086	0.797484965	0.824741745	0.785429911	0.79759448	0.80670579	0.77307549	0.837848448	0.839198528	0.802000255	0.798835193	0.790969028	0.788514198	0.789348107	0.824722912	0.754760368	0.801747099	0.801721899	0.814951492	0.803305494	0.838123328	0.78381044	0.795134918	0.83038046	0.837856736	0.80937357	0.832515805	0.818370579	0.824155176	0.791868985	0.818014888	0.801942793	0.79114194	0.785212443	0.793155948
[truncated: 90 more columns]
