# Supplementary material for: Hepatitis B-related hepatocellular carcinoma: classification and prognostic model based on programmed cell death genes
Source: Front Immunol. 2024 May 10;15:1411161. doi: 10.3389/fimmu.2024.1411161 (PMC11116790; doi:10.3389/fimmu.2024.1411161)
Supplement: Supplementary file 3 [file DataSheet_3.zip › original data 7-9/7-risk immune response/immune process.txt]

id	TCGA-2Y-A9H4	TCGA-2Y-A9H3	TCGA-2Y-A9H7	TCGA-2Y-A9H2	TCGA-4R-AA8I	TCGA-2Y-A9GT	TCGA-2Y-A9GV	TCGA-2Y-A9GS	TCGA-2Y-A9GU	TCGA-2Y-A9GX	TCGA-DD-A4NE	TCGA-ED-A8O6	TCGA-CC-5260	TCGA-ED-A82E	TCGA-CC-A1HT	TCGA-CC-A7IG	TCGA-DD-A113	TCGA-DD-A3A7	TCGA-CC-A123	TCGA-DD-A1EB	TCGA-DD-A11A	TCGA-BC-A10W	TCGA-CC-5261	TCGA-DD-A118	TCGA-DD-A11B	TCGA-BD-A2L6	TCGA-DD-A73G	TCGA-CC-A8HV	TCGA-DD-A4NS	TCGA-ZS-A9CE	TCGA-ZS-A9CF	TCGA-ED-A459	TCGA-CC-A8HT	TCGA-G3-A7M8	TCGA-DD-A4NA	TCGA-UB-A7MC	TCGA-G3-AAV5	TCGA-G3-AAV7	TCGA-DD-A1EA	TCGA-DD-A4NQ	TCGA-CC-5262	TCGA-DD-A1EI	TCGA-DD-A4NH	TCGA-DD-A39X	TCGA-DD-A4NG	TCGA-DD-A4NL	TCGA-G3-AAV2	TCGA-ED-A66Y	TCGA-DD-AA3A
APC_co_inhibition	0.784936571	0.818608608	0.697094186	0.804679655	0.740929518	0.811646182	0.794196557	0.772132754	0.70962533	0.816163953	0.734998374	0.690624793	0.810838058	0.754774068	0.858841333	0.739069702	0.778681206	0.749934304	0.731513612	0.818472527	0.711236851	0.767996391	0.772452549	0.733858231	0.736516651	0.730924843	0.764771886	0.687818625	0.788834687	0.798606435	0.725063203	0.765477361	0.76032844	0.793123345	0.803716996	0.733942011	0.722676872	0.789944968	0.781324362	0.814987017	0.806563707	0.756828637	0.759701044	0.748337747	0.757036119	0.73807064	0.734214195	0.641148492	0.68828554
APC_co_stimulation	0.694276776	0.727115719	0.704745499	0.737289164	0.696871549	0.754465065	0.728299974	0.705878369	0.702434346	0.762236411	0.639526922	0.737128222	0.754848778	0.737308564	0.780270182	0.709406581	0.733992621	0.729208247	0.7225273	0.691135863	0.664766537	0.74182864	0.752374411	0.717986873	0.71096104	0.698883469	0.726213982	0.696262354	0.743938891	0.584922101	0.673257059	0.719187293	0.727725351	0.623408129	0.741799045	0.656575907	0.7170057	0.714593996	0.739525619	0.716225797	0.762691422	0.748340401	0.7483716	0.717592402	0.682965107	0.723685241	0.666355715	0.639003934	0.678767186
CCR	0.632623847	0.671006157	0.639414325	0.680806782	0.652055185	0.666410511	0.653487048	0.652927309	0.62566069	0.696771613	0.606135178	0.654624599	0.67053877	0.634838088	0.710796383	0.637947518	0.650128746	0.621375352	0.631061138	0.627118255	0.613904912	0.659183284	0.690662458	0.615661157	0.627171889	0.634927448	0.620881539	0.623459538	0.691187759	0.600976864	0.644395304	0.642453463	0.659737493	0.638606433	0.650855872	0.593069804	0.617115346	0.668979679	0.639633836	0.649870605	0.679203395	0.673969284	0.672356358	0.653650624	0.654529119	0.649207027	0.606810481	0.614099068	0.63260536
Check-point	0.690751795	0.762733965	0.677175033	0.715136693	0.698419499	0.766855061	0.706540966	0.700975426	0.684779069	0.755034161	0.638096371	0.700345234	0.735470705	0.689190732	0.791872781	0.677026644	0.724226831	0.688862825	0.648673711	0.682840428	0.640100077	0.719177865	0.733419836	0.684885109	0.673264625	0.680909033	0.70110816	0.646358066	0.744744148	0.604601499	0.691275408	0.692741551	0.708926217	0.653523704	0.720023951	0.622539899	0.675468862	0.716164566	0.72656045	0.698432589	0.735338871	0.713808887	0.69316569	0.702905703	0.68247402	0.6921917	0.654881397	0.617329199	0.646757398
Cytolytic_activity	0.881837051	0.935014351	0.816849615	0.797599826	0.84336312	0.928829398	0.855243207	0.799623119	0.815771133	0.883160486	0.762309462	0.8140395	0.856924109	0.740608948	0.942856435	0.769438519	0.810960001	0.843651912	0.818639042	0.850002838	0.811515385	0.78358563	0.856442834	0.795577669	0.801174278	0.881507976	0.838284616	0.767514573	0.915896991	0.699919331	0.856540025	0.757424237	0.834440043	0.803796804	0.800385291	0.70251541	0.815716279	0.752021245	0.870903105	0.784496261	0.883352143	0.826303774	0.771684129	0.847789847	0.816593212	0.84368623	0.819354238	0.732492636	0.74577891
HLA	0.918783416	0.925195013	0.900232636	0.919134715	0.901621544	0.929213926	0.915590085	0.894111207	0.861972816	0.929043664	0.821137798	0.873015514	0.915865872	0.912840962	0.954724757	0.889105044	0.899213634	0.855843876	0.865107599	0.885698196	0.836726023	0.897554215	0.9041757	0.874858653	0.855741019	0.874059155	0.886671543	0.832574918	0.895712629	0.823816473	0.895043411	0.934275716	0.894448727	0.887701914	0.910388586	0.828514858	0.863441219	0.903397585	0.923263888	0.869255887	0.905601036	0.891267152	0.891585894	0.915566329	0.883324631	0.899677176	0.87573636	0.782236694	0.904186414
Inflammation-promoting	0.738535695	0.832465701	0.727771129	0.748434824	0.72441566	0.836334649	0.754851072	0.72371598	0.734184216	0.797153665	0.698236846	0.731112337	0.750995391	0.661595245	0.867675812	0.668265601	0.768388131	0.766036217	0.681051344	0.757526716	0.679568981	0.73183969	0.785724514	0.682840622	0.672873699	0.758695052	0.652149698	0.661058447	0.772738514	0.627536502	0.726157944	0.717798584	0.761088086	0.650592533	0.740245538	0.658849373	0.72631001	0.726211055	0.794442058	0.70661248	0.768044099	0.723455641	0.694350345	0.690187285	0.765280692	0.71251416	0.679323256	0.612686955	0.644303185
MHC_class_I	0.96733398	0.967667423	0.945446438	0.996334294	0.978104118	0.990193061	0.988264974	0.978877302	0.965060011	0.983873344	0.969692029	0.968112139	0.990527374	0.986443614	0.999031571	0.958214776	0.976823991	0.940568019	0.922176308	0.988332855	0.970958025	0.984833353	0.983117598	0.97355171	0.953866485	0.965469712	0.930594321	0.953182974	0.971367387	0.975377883	0.978762961	0.994321175	0.974328336	0.964978407	0.996407092	0.966828794	0.962689116	0.988378521	0.985800033	0.982170426	0.979163003	0.9717584	0.983465309	0.965237996	0.980600456	0.968703255	0.959709309	0.930732045	0.988227215
Parainflammation	0.83045492	0.838806849	0.836995057	0.869341691	0.870936274	0.871933266	0.861598353	0.873099158	0.822663828	0.883805068	0.805973094	0.841866359	0.855243976	0.831148996	0.908256353	0.833929053	0.847618894	0.834064877	0.811514445	0.839847642	0.802674284	0.866897161	0.881536894	0.828897488	0.81645408	0.82437509	0.827137211	0.823927716	0.869228097	0.829721093	0.856157219	0.873298459	0.85201958	0.829417312	0.850309356	0.828860285	0.805077928	0.878240319	0.867121284	0.877771875	0.883772035	0.854496213	0.871455429	0.854840618	0.846879307	0.860173458	0.810116969	0.772279103	0.803178962
T_cell_co-inhibition	0.703902417	0.789665743	0.669261044	0.712008523	0.683914044	0.799104434	0.702708431	0.697455616	0.684478352	0.756116023	0.618781739	0.682388168	0.723933997	0.657544388	0.808899109	0.647560938	0.710942343	0.676309325	0.66390425	0.723827531	0.566068293	0.703763783	0.711481468	0.665184937	0.654623782	0.686511614	0.704941923	0.618845779	0.723881506	0.589757298	0.689375297	0.620434588	0.722782603	0.685910568	0.696922122	0.605977236	0.687721634	0.710556829	0.750117863	0.675068302	0.731616196	0.693052313	0.67308599	0.691648317	0.700151606	0.674244779	0.668362127	0.60142824	0.571848899
T_cell_co-stimulation	0.710671176	0.800199419	0.724434003	0.710872704	0.686663019	0.808520202	0.741772623	0.716993208	0.695074688	0.800918949	0.60720692	0.736966004	0.71415382	0.692350526	0.790630406	0.681813785	0.741967294	0.720121323	0.719271306	0.712314246	0.625005086	0.72974849	0.759472435	0.677520322	0.676654753	0.725975587	0.719618867	0.668995007	0.763313563	0.590820255	0.714970132	0.700366801	0.723135056	0.656936482	0.723235427	0.622367812	0.699270767	0.707138434	0.761849627	0.67747133	0.763486964	0.740161332	0.727262062	0.728666926	0.732976943	0.712459456	0.679468026	0.61872895	0.632066818
Type_I_IFN_Reponse	0.815906184	0.824465138	0.804131828	0.866166496	0.890562084	0.845162835	0.838355301	0.831749913	0.853240187	0.820053119	0.76491341	0.795802016	0.826214816	0.817066177	0.895981854	0.798350976	0.818478324	0.811424135	0.790754485	0.85780076	0.80797748	0.815974787	0.816351284	0.801005141	0.824795447	0.778151738	0.828057616	0.828513881	0.821379338	0.82705721	0.841834981	0.849828921	0.8321055	0.817531338	0.828632108	0.806799862	0.755116365	0.815259007	0.83978759	0.807063841	0.848342237	0.831794467	0.800756456	0.82696465	0.804889444	0.809550629	0.804307598	0.731218712	0.749130912
Type_II_IFN_Reponse	0.759172437	0.817512338	0.755502503	0.676366154	0.804324999	0.796519982	0.78464634	0.784415121	0.78245366	0.824130656	0.715929163	0.760230566	0.773888211	0.678492216	0.74664889	0.682944449	0.802008027	0.606853053	0.722307298	0.770291756	0.777391773	0.721977139	0.781667931	0.745080028	0.804476078	0.730994085	0.704660426	0.7042808	0.828265467	0.767444893	0.768224577	0.695043143	0.662875616	0.796969829	0.6641776	0.712030833	0.775800659	0.722684055	0.765871518	0.699969309	0.799800342	0.797222572	0.708760828	0.706717603	0.73907878	0.815444669	0.774225647	0.740169515	0.664194099
[truncated: 90 more columns]
