# Supplementary material for: Hepatitis B-related hepatocellular carcinoma: classification and prognostic model based on programmed cell death genes
Source: Front Immunol. 2024 May 10;15:1411161. doi: 10.3389/fimmu.2024.1411161 (PMC11116790; doi:10.3389/fimmu.2024.1411161)
Supplement: Supplementary file 3 [file DataSheet_3.zip › original data 7-9/7-risk immune response/MSI-TIDE.txt]

Risk	MSI
High risk	0.99
Low risk	1
Low risk	1
Low risk	1
High risk	0.99
High risk	0.96
Low risk	0.99
Low risk	1
Low risk	0.99
High risk	1
Low risk	1
Low risk	0.99
Low risk	0.99
High risk	0.99
Low risk	1
Low risk	0.98
High risk	0.97
Low risk	0.94
High risk	0.92
High risk	0.88
High risk	0.99
High risk	0.98
High risk	0.98
Low risk	0.95
High risk	0.96
High risk	0.98
High risk	0.9
Low risk	0.98
High risk	0.99
High risk	0.98
Low risk	0.95
High risk	1
High risk	0.95
Low risk	0.99
High risk	0.97
Low risk	1
High risk	0.91
High risk	0.98
High risk	0.99
High risk	1
High risk	0.97
High risk	0.99
High risk	0.98
High risk	0.9
Low risk	0.99
High risk	0.99
Low risk	0.98
High risk	0.97
Low risk	1
Low risk	0.99
Low risk	0.98
Low risk	0.99
Low risk	0.99
Low risk	0.99
Low risk	0.99
Low risk	0.99
Low risk	1
Low risk	0.99
High risk	0.99
High risk	0.96
High risk	0.96
Low risk	0.98
High risk	0.97
High risk	0.99
High risk	0.99
High risk	0.98
Low risk	0.99
High risk	1
Low risk	0.94
Low risk	0.98
Low risk	1
High risk	0.99
Low risk	0.99
Low risk	0.99
Low risk	0.98
High risk	0.97
Low risk	0.99
High risk	0.99
Low risk	1
Low risk	0.99
High risk	0.97
Low risk	1
High risk	0.99
High risk	0.99
High risk	0.99
Low risk	1
Low risk	1
Low risk	1
Low risk	1
Low risk	1
Low risk	1
Low risk	0.98
High risk	0.96
High risk	0.98
Low risk	0.99
High risk	0.97
High risk	0.99
High risk	0.93
Low risk	0.93
High risk	0.93
Low risk	0.99
High risk	0.99
Low risk	1
High risk	0.99
High risk	0.97
Low risk	0.98
High risk	0.95
High risk	0.99
High risk	0.98
High risk	1
Low risk	1
Low risk	1
High risk	1
Low risk	1
High risk	0.98
Low risk	1
Low risk	0.99
High risk	0.99
Low risk	0.99
Low risk	1
High risk	0.97
High risk	0.95
High risk	0.99
Low risk	1
High risk	0.97
High risk	0.93
Low risk	1
High risk	0.99
High risk	0.99
Low risk	0.97
High risk	1
Low risk	0.99
Low risk	1
Low risk	0.99
High risk	0.99
Low risk	0.99
Low risk	1
Low risk	1
Low risk	1
