# Supplementary material for: Hepatitis B-related hepatocellular carcinoma: classification and prognostic model based on programmed cell death genes
Source: Front Immunol. 2024 May 10;15:1411161. doi: 10.3389/fimmu.2024.1411161 (PMC11116790; doi:10.3389/fimmu.2024.1411161)
Supplement: Supplementary file 3 [file DataSheet_3.zip › original data 7-9/7-risk immune response/ssgseaOut.txt]

id	TCGA-2Y-A9H4	TCGA-2Y-A9H3	TCGA-2Y-A9H7	TCGA-2Y-A9H2	TCGA-4R-AA8I	TCGA-2Y-A9GT	TCGA-2Y-A9GV	TCGA-2Y-A9GS	TCGA-2Y-A9GU	TCGA-2Y-A9GX	TCGA-DD-A4NE	TCGA-ED-A8O6	TCGA-CC-5260	TCGA-ED-A82E	TCGA-CC-A1HT	TCGA-CC-A7IG	TCGA-DD-A113	TCGA-DD-A3A7	TCGA-CC-A123	TCGA-DD-A1EB	TCGA-DD-A11A	TCGA-BC-A10W	TCGA-CC-5261	TCGA-DD-A118	TCGA-DD-A11B	TCGA-BD-A2L6	TCGA-DD-A73G	TCGA-CC-A8HV	TCGA-DD-A4NS	TCGA-ZS-A9CE	TCGA-ZS-A9CF	TCGA-ED-A459	TCGA-CC-A8HT	TCGA-G3-A7M8	TCGA-DD-A4NA	TCGA-UB-A7MC	TCGA-G3-AAV5	TCGA-G3-AAV7	TCGA-DD-A1EA	TCGA-DD-A4NQ	TCGA-CC-5262	TCGA-DD-A1EI	TCGA-DD-A4NH	TCGA-DD-A39X	TCGA-DD-A4NG	TCGA-DD-A4NL	TCGA-G3-AAV2	TCGA-ED-A66Y	TCGA-DD-AA3A
aDCs	0.597139961041906	0.740536332222168	0.737510830935817	0.752859398256663	0.648491026307629	0.588757098813961	0.701905692951789	0.684682383122503	0.596982004045694	0.643066153802526	0.600231595380935	0.612758337622186	0.631052211873324	0.716570757125708	0.767957633196722	0.629494616385336	0.632804662951409	0.616385690057616	0.627594954140612	0.559519442770932	0.596640894694102	0.651116762618056	0.655793204004901	0.62178565731828	0.576357461667735	0.615086452463387	0.602001114620874	0.614573904156537	0.614828917249886	0.492258217958762	0.632295505221807	0.673510157473422	0.635093712432432	0.60084639066545	0.612136446356515	0.5918109823171	0.569626128429068	0.67433345695415	0.712448025736313	0.604307679280162	0.617715541962937	0.596580017012176	0.704450786798577	0.7248231072367	0.603337555444748	0.588687041824551	0.564561469764193	0.568724875647766	0.755723638910394
APC_co_inhibition	0.784936570669001	0.818608607724209	0.697094186107935	0.804679655390545	0.740929517918437	0.811646182405717	0.794196556608391	0.772132754197229	0.709625330116926	0.816163953092987	0.734998374277407	0.690624792746353	0.810838057631478	0.754774068406398	0.858841332676048	0.739069702187202	0.778681206479121	0.749934304353436	0.731513611793413	0.818472527073836	0.711236850987582	0.767996391219129	0.772452548585993	0.733858230740702	0.736516651489598	0.730924842622333	0.764771886435188	0.687818625362817	0.788834687242407	0.798606435414286	0.725063203019105	0.765477361031518	0.760328439754594	0.793123344662744	0.803716996103739	0.733942010800944	0.722676871725117	0.789944967818784	0.781324362312603	0.814987017484253	0.806563707225506	0.756828636723791	0.759701044438852	0.748337747278195	0.757036118616995	0.73807063967563	0.734214195177848	0.641148491925099	0.688285539713361
APC_co_stimulation	0.694276775601976	0.727115718506452	0.704745498795696	0.73728916368604	0.696871549204339	0.754465064748399	0.728299973503295	0.705878369067838	0.702434345880242	0.762236410717315	0.639526921712038	0.737128221925945	0.754848777797378	0.737308564005422	0.780270182226524	0.709406581064744	0.733992620501489	0.729208246733416	0.72252729957996	0.691135863130022	0.664766536773529	0.741828639630684	0.752374411328294	0.717986872971817	0.710961040162986	0.698883469210128	0.726213981977953	0.696262353876329	0.743938890717029	0.584922100811352	0.67325705921488	0.719187293302306	0.727725350991797	0.623408128573158	0.741799044912675	0.65657590716123	0.717005699709944	0.71459399582406	0.739525619437975	0.716225796877728	0.762691421564667	0.748340401112232	0.748371600496754	0.717592401780278	0.682965106739535	0.723685240838318	0.666355714630159	0.639003934261209	0.678767186069326
B_cells	0.613865013555922	0.743345368778656	0.66802436122025	0.618828238321097	0.579222007935999	0.739071715510129	0.663661019367738	0.658656545549885	0.651883864981855	0.732249172634517	0.538443433725453	0.598417157912633	0.614422416846112	0.588910995483398	0.694795681821645	0.55269715648797	0.648057385110674	0.582205806763484	0.617874613658782	0.633754173191851	0.578343469856072	0.627741166607289	0.789320309958748	0.566339922424472	0.628968768318667	0.64567819827436	0.624118635448482	0.640580759659048	0.687165090407892	0.568733379976507	0.585435701176149	0.592480759060187	0.626942753656533	0.59776794428018	0.609403919346503	0.524178900757779	0.680198999076849	0.637362555212391	0.712244369829197	0.553538545282984	0.649101276475774	0.651184141584309	0.559144854242736	0.641558017581716	0.663679715924712	0.634539229119092	0.641994910331038	0.619826442294873	0.537228712717035
CCR	0.63262384667405	0.671006157489624	0.639414325477232	0.680806781940062	0.652055184559708	0.666410511307828	0.65348704838911	0.652927309154451	0.625660690466301	0.696771612976033	0.606135178297934	0.654624599445448	0.670538769608853	0.634838087779665	0.710796383067922	0.637947517637871	0.650128746061681	0.621375352335299	0.631061138394571	0.627118254905993	0.613904912383584	0.659183283890993	0.690662458094171	0.615661156529319	0.627171888769243	0.634927448179425	0.620881538889833	0.623459538417708	0.691187758657517	0.600976864150791	0.644395303830121	0.642453463331636	0.659737493369534	0.638606433469128	0.65085587211847	0.593069803882147	0.617115346166803	0.668979678515807	0.639633835680283	0.649870604843136	0.679203394869727	0.673969284261112	0.672356357834196	0.653650623959309	0.654529118859175	0.649207026864461	0.606810481079095	0.614099067507815	0.632605360394078
CD8+_T_cells	0.783115479567776	0.878785021110825	0.744409177551817	0.792881745266962	0.716286318569059	0.944836867084505	0.761709419647519	0.730337782483194	0.786822674302569	0.892776691561496	0.610750855554383	0.795692038049789	0.837746774019755	0.711722084191276	0.922394387130865	0.637936950276199	0.837268426312039	0.745505391048665	0.70024173920611	0.830412109168121	0.694162737087229	0.746940434171811	0.823595654333179	0.772432380762136	0.717940604391574	0.797864533888996	0.721308969500069	0.697411515268795	0.908063887053896	0.602060872197555	0.755311519056827	0.669228862822571	0.74983045157259	0.685393029112449	0.696973029870055	0.635724592128016	0.75443454825935	0.721089726800699	0.881116966185937	0.678277606960185	0.861424985551659	0.762666115062949	0.725115820007303	0.773747836958352	0.785945703505091	0.769841330678678	0.64423519509445	0.663528552638965	0.705085009746727
Check-point	0.690751795097719	0.762733965255091	0.67717503286935	0.715136692986072	0.698419499359729	0.766855060558249	0.706540965992792	0.700975425869929	0.684779068804014	0.755034161053591	0.638096370833201	0.700345233593338	0.735470705359978	0.689190732331749	0.79187278098033	0.677026643558543	0.724226830852792	0.688862825115796	0.648673711006381	0.682840428111696	0.640100076993591	0.719177865374246	0.733419835730682	0.684885109153515	0.673264625474588	0.680909032880034	0.701108159766459	0.646358066461784	0.744744147818197	0.604601498589895	0.691275408138663	0.692741550906714	0.708926217453498	0.653523704197252	0.720023950802579	0.622539899162022	0.675468862319163	0.716164566025981	0.72656044969021	0.698432589494134	0.735338870949797	0.713808886782322	0.693165690227783	0.702905702763417	0.682474019603569	0.692191700059419	0.654881397140325	0.617329198887043	0.64675739841221
Cytolytic_activity	0.881837051327493	0.935014350572733	0.816849615311301	0.797599826229962	0.843363120435166	0.92882939827498	0.855243206923979	0.799623119009946	0.815771132700475	0.883160485640711	0.7623094620506	0.814039500438808	0.856924109189921	0.740608948277167	0.942856434868658	0.76943851922319	0.810960000780298	0.843651912050662	0.818639042252933	0.850002837873222	0.811515384988213	0.783585629720685	0.856442834267568	0.795577668832696	0.801174278466603	0.881507975862602	0.838284615546301	0.76751457295874	0.915896991262127	0.699919331485668	0.856540025164978	0.75742423668507	0.834440043400152	0.803796804353066	0.800385290523245	0.702515409668276	0.815716278634959	0.75202124479541	0.870903104546585	0.784496260659352	0.883352143036469	0.826303773584871	0.771684128662246	0.847789847116101	0.816593211526937	0.843686230046158	0.819354238002268	0.732492636397316	0.745778910221922
DCs	0.648804994321964	0.768947388667108	0.715245173189158	0.693124589463785	0.654943749200396	0.686993975755883	0.762192178895274	0.749376370425886	0.635264309373801	0.763301712856355	0.393277813753472	0.6192644866975	0.66436667751252	0.599770034612336	0.735645208000208	0.691229314623839	0.693751857059766	0.694583030378905	0.769367092130587	0.540082425213452	0.55425460682609	0.668473240427654	0.758417236520671	0.616844789237057	0.591885775088387	0.689942883944711	0.748409947657846	0.493099483052635	0.699358904821688	0.579380407611383	0.756626112658669	0.619242834227489	0.71510615883952	0.671860559825103	0.719285857568902	0.490800063090327	0.725406873968042	0.67211560063252	0.697554378307553	0.628219438895559	0.72835333135397	0.678317907693894	0.683544149167844	0.75000357394437	0.699163821750706	0.716051115663034	0.661997339233589	0.633122001589384	0.629838899244873
HLA	0.918783415975144	0.925195013019641	0.900232635639301	0.919134715147072	0.901621544407498	0.929213925717972	0.915590085417035	0.894111206899093	0.861972816095739	0.929043663513622	0.821137798054619	0.873015513623346	0.915865871584032	0.912840962373916	0.954724756890091	0.889105044038882	0.899213634330071	0.855843876079326	0.865107598586396	0.885698196119545	0.836726022597009	0.897554214771545	0.904175700483958	0.874858653417952	0.855741019145289	0.87405915543591	0.886671543175477	0.832574917731923	0.895712629161936	0.823816473154913	0.895043411041506	0.934275716053338	0.894448727468642	0.887701914236422	0.910388585991961	0.828514858143484	0.86344121941956	0.903397585448406	0.92326388822807	0.869255887113484	0.905601035579007	0.891267151652004	0.89158589365214	0.915566328609393	0.883324631410733	0.899677175852759	0.875736359642357	0.782236694494682	0.904186413886219
iDCs	0.695278540829081	0.601165245562838	0.751693722218624	0.889272156522603	0.5159208658611	0.502805504026382	0.374450171407736	0.647707572161411	0.41147988259292	0.743458608137893	0.136922935993961	0.674873893379474	0.737280108983634	0.589804208929562	0.658892920173501	0.648873591668745	0.577548133623109	0.411729572131483	0.66164058941517	0.545497980856146	0.341485874447186	0.685533709878758	0.7891662974793	0.605527611686305	0.383784610278018	0.618649412160873	0.54837749731499	0.652826188963597	0.590626492238756	0.475166467562472	0.686493869315553	0.550213402431042	0.724037235585737	0.552681445426857	0.61010475025532	0.421639635386409	0.564462982282904	0.708096393834268	0.617503371075049	0.523527636214917	0.627940645064129	0.643976808949746	0.798912926822849	0.718739567530271	0.657033693521821	0.533464182310445	0.564429768997211	0.605940028583596	0.853188038611497
Inflammation-promoting	0.738535694905729	0.832465700714348	0.727771129284868	0.748434824198621	0.724415660215651	0.836334649338591	0.754851071613675	0.723715979767389	0.734184215609118	0.797153665206981	0.698236845638455	0.731112337316745	0.750995390808127	0.661595244628732	0.867675812061138	0.668265601312647	0.768388131225511	0.766036217006859	0.681051343625588	0.757526715943853	0.679568980844454	0.73183968990667	0.785724513760998	0.682840621965851	0.672873699373767	0.758695052012187	0.65214969781427	0.66105844672834	0.772738513911476	0.627536502238405	0.726157944025711	0.717798584354749	0.761088085804187	0.650592533134835	0.740245538368462	0.658849373277297	0.726310010415931	0.726211054901523	0.794442058261134	0.706612480466954	0.768044099126875	0.723455640523454	0.69435034472716	0.690187284583877	0.765280691610587	0.712514159795894	0.679323256027444	0.612686954843848	0.644303185086137
Macrophages	0.716025803999063	0.792567885291825	0.707416243741771	0.779886841775543	0.74279058565993	0.727764858555476	0.773677094804924	0.768663716005143	0.700064774771567	0.822905442285641	0.700364781883762	0.740241006881102	0.798998178023776	0.748756511973269	0.836550926109033	0.794795237699318	0.778115252652039	0.682044342574254	0.771994070661305	0.685139446255341	0.710688180726304	0.778918495643333	0.759259189760827	0.723768459367441	0.657043803712051	0.706848170434563	0.760682019974444	0.674397683949807	0.774717833072716	0.629606498532956	0.689288787426827	0.775442287753555	0.769598858758113	0.784278910092846	0.817885331830781	0.697706127563671	0.671434361222219	0.830113421600438	0.758300096443272	0.799619917217208	0.807572026039331	0.781631803870472	0.786873137611268	0.793465754526187	0.754925209781859	0.742219571074153	0.727048091567817	0.701567588339148	0.732279240157522
Mast_cells	0.613677996105974	0.96256205606305	0.399232218470745	0.592093131809993	0.616048075254987	0.595746411089142	0.681297918789577	0.613817334462184	0.592082533360977	0.497065772613054	0.498796146735161	0.566614107324155	0.614896764261565	0.427834911627562	0.509936443918617	0.415075357790559	0.743053707528116	0.354954283259456	0.505363582962018	0.579109884796841	0.537246674262067	0.151463442614887	0.71389094130744	0.6201676030755	0.687161970253239	0.65812252535516	0.850714613619868	0.511662360797385	0.686902909598419	0.158265438637576	0.5843611720117	0.487213160840662	0.710178953968031	0.606473837026434	0.427846561133497	0.216793826265673	0.654103024924056	0.52332508274582	0.526396560028482	0.266680442443787	0.678474514141025	0.64204859499645	0.628124203205756	0.477459609511578	0.602566122839279	0.699080704485903	0.803277360179049	0.526069026913688	0.20963744010643
MHC_class_I	0.967333979985607	0.967667422948527	0.945446438388062	0.996334293941564	0.97810411829933	0.990193061200544	0.988264974164871	0.978877301765051	0.965060011087492	0.98387334420173	0.969692029119585	0.968112139489578	0.990527374265123	0.986443614209929	0.999031571439713	0.958214775777906	0.976823991295623	0.940568018970155	0.922176308045588	0.988332855499593	0.970958025442171	0.984833352716379	0.983117598314596	0.973551710309547	0.953866485027702	0.965469712138444	0.930594321354819	0.953182973734181	0.971367387244814	0.975377883321125	0.978762960835517	0.99432117532224	0.974328336195742	0.964978406851811	0.996407092237923	0.966828793639161	0.962689115709329	0.98837852114875	0.985800032909713	0.982170426011104	0.979163003069974	0.971758399825694	0.983465308769798	0.965237996186027	0.980600455873184	0.968703255028904	0.959709308878181	0.930732044687531	0.988227214906881
Neutrophils	0.776714820004069	0.817354686136801	0.807453197738636	0.753586917278286	0.7510782910156	0.803834169438666	0.800267930834543	0.787759299795805	0.731427424034054	0.829227004088922	0.77488716862008	0.76900280466217	0.750414421817706	0.754761313320343	0.8200344969657	0.729502460065057	0.72200572941011	0.721357201149791	0.795626067206907	0.773814279794142	0.789934073304604	0.78701317460481	0.8260234766129	0.753328034465352	0.787418534458229	0.776012314135744	0.778570480868267	0.710233229801186	0.825784945630047	0.731227657599147	0.754813355573444	0.768363866425751	0.774974214894538	0.820009779021094	0.783319108195808	0.7276437746312	0.754370014501103	0.780455257421848	0.774130964360481	0.772759563054587	0.841931103751213	0.804578133125332	0.859851721229041	0.743485149091543	0.764906704651107	0.809408158268146	0.746915374179262	0.72904348773416	0.676013810897827
NK_cells	0.681678972842899	0.670741635326185	0.357033164020665	0.599576881159262	0.617634898900755	0.689552463711716	0.665331542510258	0.579514495130555	0.614213768316677	0.6087634397295	0.598498724959726	0.500418840284953	0.605844045717171	0.534660455427469	0.713130345303067	0.368293618274443	0.539139993975379	0.115087988821334	0.617323047535835	0.421433635551163	0.587762095609219	0.567328285683189	0.549653500993381	0.585367793085304	0.554147089446043	0.661268101096991	0.51438851655471	0.276774081837706	0.586157419141857	0.563155058684126	0.68661892593748	0.594234920788571	0.657354875084119	0.610837918237182	0.656217173127731	0.501181848733121	0.595865882167029	0.498292471696217	0.616092125527238	0.576985530859582	0.671239944887901	0.63394410593912	0.514131144786193	0.406109147605152	0.631810246317542	0.574605927715502	0.427538595018803	0.275852706782456	0.596719233739105
Parainflammation	0.830454920147568	0.838806848967227	0.836995056644321	0.869341690874336	0.870936274459724	0.871933266147263	0.861598352866803	0.873099157675049	0.822663827819679	0.883805068179225	0.805973093972575	0.841866358540761	0.855243975716833	0.831148996114589	0.908256353092898	0.833929053357824	0.847618893878579	0.834064877080552	0.81151444491045	0.839847641877743	0.802674283641612	0.866897161209054	0.881536893613242	0.828897487727693	0.816454080201677	0.824375090260783	0.827137210669225	0.823927715840705	0.869228097359724	0.829721092782502	0.856157219430994	0.873298459492887	0.852019579574136	0.829417311616331	0.850309355669676	0.828860284515712	0.80507792764113	0.87824031896792	0.867121283567278	0.877771874877052	0.883772034734334	0.854496212510587	0.871455429202888	0.854840617673965	0.846879307042897	0.860173458410816	0.81011696857512	0.772279102526804	0.803178961944263
pDCs	0.695891200334576	0.763265075664118	0.72057354727313	0.675724136012552	0.717469566225261	0.72357056023876	0.678638157002694	0.707780005033552	0.680679048031789	0.755160552887107	0.686203751371045	0.668538446320861	0.729259797728132	0.719129489985532	0.774217334228042	0.685178484595307	0.682926900956023	0.653048702699635	0.651483954055298	0.651512858655128	0.659035915735726	0.690010261148364	0.747294599861419	0.698493538900027	0.670822942853866	0.648444655159249	0.729110883568036	0.572166104043854	0.749622323245691	0.549245870054136	0.660057830967075	0.699224296082185	0.693462608573775	0.678131610506574	0.728668771055077	0.616407899532589	0.615529491121728	0.695181127748843	0.695375702015865	0.628741897944034	0.768808502370182	0.694162007496914	0.660261956743669	0.722708127583849	0.696372664329245	0.701240354669198	0.686425100318947	0.626285011192225	0.624987589780125
T_cell_co-inhibition	0.7039024172086	0.789665743283374	0.669261043800249	0.712008522970806	0.683914043858558	0.799104433785991	0.702708430840601	0.697455615615708	0.684478351660153	0.756116022786597	0.618781739406738	0.682388168386125	0.723933996553466	0.657544387871015	0.80889910861947	0.647560937979824	0.710942343083262	0.676309325305189	0.663904250104903	0.723827530761899	0.566068293189607	0.703763783207587	0.71148146802525	0.665184936854731	0.654623782219302	0.686511614074159	0.704941923459057	0.618845779362542	0.723881505646675	0.589757298181609	0.689375296763614	0.620434588468925	0.722782603239576	0.685910568042614	0.696922122319099	0.605977235693595	0.687721634246632	0.710556828520518	0.75011786326495	0.675068301878429	0.731616195885446	0.693052313481351	0.673085990405637	0.691648317014676	0.700151606370864	0.674244778831701	0.668362126687531	0.601428240204261	0.571848898648296
T_cell_co-stimulation	0.710671176230839	0.800199418765745	0.724434003321086	0.710872703825097	0.686663019005183	0.80852020182218	0.74177262308111	0.71699320752721	0.695074687873332	0.800918949341729	0.60720691961504	0.736966004081247	0.714153819627412	0.692350525810668	0.790630405668882	0.681813785274455	0.741967294151364	0.720121323434061	0.719271305956086	0.712314246129834	0.625005085764469	0.729748489536142	0.75947243534367	0.677520321538929	0.676654753274075	0.725975586647896	0.719618866614636	0.668995007453504	0.763313562588965	0.590820254554818	0.714970132126029	0.700366801382886	0.723135056198883	0.656936482452561	0.723235426918883	0.622367811664412	0.699270767383731	0.70713843449927	0.761849626574449	0.677471330137665	0.763486964047706	0.740161331650944	0.727262061526601	0.728666926361008	0.732976943427477	0.712459455662731	0.679468026186826	0.618728949601254	0.632066817544878
T_helper_cells	0.956177693988254	0.958589363681319	0.968933632860661	0.926221168792587	0.903978000383828	0.954443683547787	0.951454010374566	0.934293286360282	0.95163339076496	0.972082755269786	0.911452183316879	0.883608360496954	0.959047780234546	0.919604025502526	0.972242204505691	0.89455056431094	0.920879619389767	0.844503435391233	0.920959344007719	0.898556726363056	0.982885441002356	0.932399826683909	0.95023820995079	0.922713285602675	0.930845196633834	0.891959514227483	0.980314322073386	0.789174550532169	0.973896490328207	0.811377856631952	0.986094356874945	0.929888501218404	0.903499652676113	0.948763304518668	0.95195228923677	0.855345983432778	0.883628291651442	0.929270635429272	0.927456900370851	0.909399274404601	0.930725609706906	0.94286368279018	0.870912215088012	0.908283129753265	0.892039238845435	0.94403962090498	0.8803396511609	0.816520094489891	0.850163883265863
Tfh	0.498883303593967	0.642848060483486	0.491953668018054	0.636687195838032	0.611860436853482	0.765186432676005	0.588484765292536	0.462080939753751	0.642400444429922	0.591360565154234	0.577109458443782	0.55816556856428	0.564032268594029	0.457613643662337	0.72785483367377	0.560757563525707	0.598248379397109	0.567738889210546	0.289922823102666	0.588214417278776	0.457519984007928	0.552069736796784	0.781223034123869	0.531955495863423	0.51384737745961	0.453357161632665	0.378695007599165	0.492877164618819	0.586816224559402	0.506775360502586	0.525230852676559	0.590593995312352	0.589073993515144	0.342924208069105	0.51728118115457	0.397979233095414	0.63969524650519	0.652178405692593	0.582918030875945	0.455865102900592	0.600238312824757	0.548027850427082	0.516904262714045	0.36493887011557	0.610002804259739	0.57049687329606	0.403488076534533	0.714649212786162	0.539391765400391
Th1_cells	0.651592087272704	0.734567965402928	0.632421338249647	0.640959722668273	0.623848990089055	0.710328494000533	0.683195288161728	0.661202284214906	0.64836935784351	0.713123251060484	0.495479214761807	0.62779763390413	0.677091574033773	0.622305117682639	0.767869561214232	0.639151363442606	0.62939851622982	0.610571962295787	0.67232822083344	0.61487305762953	0.540253511909072	0.638806001755928	0.656767698431002	0.563755041682414	0.576434640180823	0.62085193110122	0.577268356028436	0.620210026364557	0.661257892205922	0.4898012272239	0.642675178279304	0.59537000185779	0.654291088327182	0.577642226649873	0.659852494329081	0.543411189957099	0.610495873588022	0.655290316761597	0.734044693332815	0.579155169676103	0.650150071827246	0.616430093100472	0.643923687341046	0.569175022777409	0.691287725297709	0.535281139204879	0.653238446580725	0.514977769078153	0.461034411701778
Th2_cells	0.624227438575476	0.63140877418695	0.583059162541786	0.54908068911096	0.523898091914365	0.608151855945173	0.577272895520881	0.579231565816367	0.500424072338815	0.596158002819271	0.481841419644693	0.511110858051005	0.551142903219636	0.524915066477264	0.632082581318549	0.561696946361611	0.531915622591271	0.523440532365242	0.521965747096517	0.578715145218348	0.536759335345287	0.617998569880649	0.601569658735447	0.547571878037026	0.473655371168019	0.615688245736679	0.517516801656341	0.472727457233575	0.583502398511567	0.472202420262378	0.551765156267911	0.49526629909021	0.569460679725462	0.481451108729409	0.577500789026008	0.441228358821327	0.56958039623096	0.52196860574689	0.602023719446468	0.525407383365746	0.560846334037214	0.599070134117187	0.560272428528126	0.591997450807912	0.614525096976846	0.439100118944476	0.462381634690249	0.395852834373828	0.456625805089413
TIL	0.738793328086854	0.836048681952691	0.757930285399336	0.745431647247004	0.720046011430007	0.831263527709873	0.774777303543646	0.744800694305905	0.732382850785558	0.826414026000462	0.660282069290365	0.734945823844643	0.763446258641458	0.710355557818037	0.823585207292356	0.702691543797384	0.76537092904359	0.692702880294502	0.723539548352138	0.740514353322943	0.689125725363532	0.741552346919487	0.813566328488547	0.726232105193733	0.713498681767638	0.742018636970806	0.722869311634971	0.676860197742417	0.808866115450083	0.634034058536945	0.741067411453692	0.705856500774795	0.742542896907529	0.718815745274911	0.743909942811433	0.67263248438111	0.734893896338967	0.741213782116732	0.784304305312075	0.710341065038507	0.78447643863337	0.764717865471486	0.73285414494634	0.743107668913224	0.764856860911457	0.747721786000076	0.697002767687848	0.671834629744027	0.669052500206743
Treg	0.784591125887136	0.821321257970164	0.802197670134514	0.820920309335531	0.797487322150374	0.834171598525859	0.809596452610308	0.812477468152394	0.800433108470999	0.849118177793746	0.769016078141354	0.81213990756362	0.83392676303343	0.823398583135829	0.848911085720444	0.7974849654827	0.824741744998574	0.785429911015546	0.797594479966058	0.806705789687593	0.773075490068276	0.837848448224696	0.839198527841216	0.802000254530711	0.798835192954716	0.790969028198389	0.788514197607486	0.789348107007244	0.82472291195958	0.754760368439742	0.801747098531339	0.801721898729286	0.814951491802736	0.803305493642601	0.838123328055581	0.783810439977047	0.795134917573307	0.830380460323751	0.837856735567875	0.809373569596055	0.832515804520372	0.818370578621346	0.824155176430411	0.791868985141772	0.818014888485824	0.801942792684122	0.791141939919903	0.78521244293153	0.793155948367033
Type_I_IFN_Reponse	0.815906184026627	0.824465138266526	0.804131827860856	0.866166495857318	0.890562084062307	0.845162834860308	0.838355301105235	0.83174991311666	0.853240187428561	0.82005311937268	0.764913409611825	0.795802015837885	0.826214815867042	0.817066177417457	0.895981854436882	0.798350975938449	0.818478323658239	0.811424134830227	0.790754485000041	0.85780075983815	0.807977479830506	0.815974787037347	0.816351283944769	0.801005140985394	0.824795446941902	0.778151737534606	0.828057616127238	0.828513881421406	0.821379337536063	0.82705721034783	0.841834980638285	0.849828920607081	0.832105500013764	0.817531337985507	0.828632108212948	0.806799862167422	0.755116364657261	0.815259006881543	0.839787590376089	0.807063840729977	0.848342237003883	0.83179446691526	0.800756455792477	0.826964649835461	0.804889443733744	0.809550629328675	0.80430759804147	0.731218711563828	0.749130911646784
Type_II_IFN_Reponse	0.759172437376036	0.817512337745807	0.75550250301154	0.676366153536954	0.8043249985887	0.796519981701104	0.784646340366733	0.784415120567507	0.7824536595396	0.824130655873986	0.71592916269264	0.760230566288604	0.773888211401263	0.678492216496184	0.74664888994146	0.682944448842724	0.802008027106419	0.606853053070022	0.722307297550556	0.770291756149467	0.777391773228003	0.721977138789038	0.78166793064497	0.745080027802391	0.804476077829215	0.730994085289252	0.704660425823489	0.704280800063037	0.828265467290354	0.767444893311927	0.768224576709256	0.69504314314487	0.662875616180978	0.796969829490401	0.66417760035863	0.712030832606667	0.775800659418676	0.722684054680742	0.76587151769809	0.69996930892455	0.799800342249069	0.797222572240064	0.708760827864984	0.706717603362201	0.739078780119408	0.815444668916978	0.774225647471166	0.740169515047259	0.664194098737327
[truncated: 90 more columns]
