# Supplementary material for: Hepatitis B-related hepatocellular carcinoma: classification and prognostic model based on programmed cell death genes
Source: Front Immunol. 2024 May 10;15:1411161. doi: 10.3389/fimmu.2024.1411161 (PMC11116790; doi:10.3389/fimmu.2024.1411161)
Supplement: Supplementary file 3 [file DataSheet_3.zip › original data 7-9/9-prediction/univariateCox.xls]

gene	HR	z	HR.95L	HR.95H	pvalue
Gender	1.32358989765835	1.01208425917489	0.76907792008996	2.27790991188295	0.311497767929682
Histologic_grade	1.32859653063301	1.49098495497532	0.914508080923493	1.93018386390588	0.13596544495217
Age	1.00361836010983	0.401885338251655	0.986094796568784	1.02145332908598	0.687768413511554
Tstage	1.89821328698733	4.23537233022532	1.41103527149063	2.55359575745317	2.28173314388202e-05
Nstage	0.74872919924807	-0.945645064556117	0.411005494681176	1.36396087415211	0.344329650929713
Mstage	0.663568071045162	-1.3052500614903	0.358450055355175	1.22840707744988	0.191807712652338
riskScore	1.59230792698757	5.11780759754225	1.33246823707376	1.90281799130579	3.09107686931898e-07
