# Supplementary material for: Hepatitis B-related hepatocellular carcinoma: classification and prognostic model based on programmed cell death genes
Source: Front Immunol. 2024 May 10;15:1411161. doi: 10.3389/fimmu.2024.1411161 (PMC11116790; doi:10.3389/fimmu.2024.1411161)
Supplement: Supplementary file 4 [file DataSheet_4.zip]

Archive with 4 entries (4 files):
- original data 10/12 PCDs.xlsx
- original data 10/clinical-HBV.txt
- original data 10/logsymbol-HBV.txt
- original data 10/survival-HBV.txt
