# Supplementary material for: Hepatitis B-related hepatocellular carcinoma: classification and prognostic model based on programmed cell death genes
Source: Front Immunol. 2024 May 10;15:1411161. doi: 10.3389/fimmu.2024.1411161 (PMC11116790; doi:10.3389/fimmu.2024.1411161)
Supplement: Supplementary file 4 [file DataSheet_4.zip › original data 10/clinical-HBV.txt]

id	Gender	Histologic_grade	Residual_tumor	Age	Pathologic_stage	Tstage	Nstage	Mstage
TCGA-2Y-A9GS	Male	G2	R0	58		T2	NX	MX
TCGA-2Y-A9GT	Male	G2	R0	51	Stage I	T1	NX	MX
TCGA-2Y-A9GU	Female	G2	R0	55	Stage I	T1	NX	MX
TCGA-2Y-A9GV	Female	G1	R0	54	Stage I	T1	NX	MX
TCGA-2Y-A9GX	Male	G2	R1	68	Stage I	T1	NX	MX
TCGA-2Y-A9H2	Female	G3	R0	64	Stage I	T1	N0	MX
TCGA-2Y-A9H3	Male	G1	R0	45	Stage II	T2	NX	MX
TCGA-2Y-A9H4	Male	G2	R0	68	Stage I	T1	N0	MX
TCGA-2Y-A9H7	Female	G2	R0	81	Stage I	T1	N0	MX
TCGA-4R-AA8I	Male	G2	R0	66	Stage II	T2	NX	MX
TCGA-5R-AA1C	Male	G2	R0	57	Stage II	T2	N0	M0
TCGA-5R-AA1D	Female	G3	R0	17	Stage IIIA	T3	N0	M0
TCGA-5R-AAAM	Female	G2	R0	65	Stage II	T2	N0	M0
TCGA-BC-A10W	Male	G3	R1	50		T4	NX	MX
TCGA-BD-A2L6	Male	G2	R0	69		T2	NX	MX
TCGA-BD-A3ER	Male	G2	R0	62	Stage II	T2	NX	MX
TCGA-CC-5258	Male	G2	RX	48	Stage II	T2	N0	M0
TCGA-CC-5259	Female	G2	R0	60	Stage IIIC	T4	N0	M0
TCGA-CC-5260	Female	G1	RX	61	Stage IIIC	T4	N0	M0
TCGA-CC-5261	Male	G2	RX	44	Stage II	T2	N0	M0
TCGA-CC-5262	Male	G1		67	Stage IIIC	T4	N0	M0
TCGA-CC-5263	Male	G1	RX	35	Stage IIIA	T3	N0	M0
TCGA-CC-5264	Male	G2	RX	71	Stage IIIA	T3	N0	M0
TCGA-CC-A123	Female	G1	RX	24	Stage IIIA	T3	N0	M0
TCGA-CC-A1HT	Male	G3		50	Stage IIIA	T3	N0	M0
TCGA-CC-A3M9	Male	G3	R0	45	Stage IIIA	T3	N0	M0
TCGA-CC-A3MA	Male	G2	R0	61	Stage IIIA	T3	N0	M0
TCGA-CC-A3MB	Male	G1	R0	36	Stage IIIA	T3	N0	M0
TCGA-CC-A3MC	Male	G2	R0	54	Stage IIIA	T3	N0	M0
TCGA-CC-A5UC	Male	G3	R0	63	Stage IIIA	T3	N0	M0
TCGA-CC-A5UD	Male	G2	R0	45	Stage IIIA	T3	N0	M0
TCGA-CC-A5UE	Male	G2	R0	48	Stage IIIB	T4	N0	M0
TCGA-CC-A7IE	Male	G2	R0	57	Stage IIIA	T3	N0	M0
TCGA-CC-A7IF	Male	G1	R0	59	Stage IIIA	T3	N0	M0
TCGA-CC-A7IG	Male	G2	R0	47	Stage II	T2	N0	M0
TCGA-CC-A7IH	Male	G1	R0	58	Stage IIIA	T3	N0	M0
TCGA-CC-A7II	Male	G3	R0	54	Stage IIIA	T3	N0	M0
TCGA-CC-A7IJ	Male	G3	R0	56	Stage II	T2	N0	M0
TCGA-CC-A7IK	Male	G3	R0	59	Stage IIIA	T3	N0	M0
TCGA-CC-A7IL	Male	G1	R0	61	Stage IIIA	T3	N0	M0
TCGA-CC-A8HS	Male	G1	R0	18	Stage IIIC	T3	N1	M0
TCGA-CC-A8HT	Male	G2	R0	74	Stage IIIA	T3	N0	M0
TCGA-CC-A8HU	Female	G3	R0	39	Stage IIIA	T3	N0	M0
TCGA-CC-A8HV	Female	G2	R0	51	Stage II	T2	N0	M0
TCGA-CC-A9FS	Male	G2	R0	55	Stage II	T2	N0	M0
TCGA-CC-A9FW	Male	G2	R0	68	Stage IIIA	T3	N0	M0
TCGA-DD-A113	Female	G3	R0	55	Stage II	T2	N0	M0
TCGA-DD-A114	Male	G3	R0	42	Stage II	T2		M0
TCGA-DD-A115	Male	G2	R0	53	Stage IIIA	T3	N0	M0
TCGA-DD-A116	Male	G3	R0	68	Stage IIIA	T3	N0	M0
TCGA-DD-A118	Female	G2	R0	77	Stage II	T2	N0	M0
TCGA-DD-A119	Male	G3	R2	40	Stage IV	T3	N0	M1
TCGA-DD-A11A	Male	G3	R0	67	Stage I	T1	N0	M0
TCGA-DD-A11B	Male	G2	RX	73	Stage I	T1	N0	M0
TCGA-DD-A11C	Male	G3	RX	69	Stage I	T1	N0	M0
TCGA-DD-A1EA	Male	G2	R0	68	Stage II	T2	N0	M0
TCGA-DD-A1EB	Female	G2	R0	72	Stage I	T1	N0	M0
TCGA-DD-A1ED	Male	G1	R0	68	Stage I	T1	N0	M0
TCGA-DD-A1EE	Male	G3	R0	73	Stage IIIA	T3	N0	M0
TCGA-DD-A1EF	Female	G3	R0	57	Stage I	T1	N0	M0
TCGA-DD-A1EG	Male	G3	R0	76	Stage I	T1	N0	M0
TCGA-DD-A1EH	Male	G3	R0	23	Stage III	T3	N0	M0
TCGA-DD-A1EI	Male	G2	R0	46	Stage I	T1	N0	M0
TCGA-DD-A1EJ	Female	G2	R0	71	Stage IIIC	T1	N1	M0
TCGA-DD-A1EK	Female	G2	R0	64	Stage IVB	T4	N0	M1
TCGA-DD-A1EL	Male	G3	R0	23	Stage II	T2	N0	M0
TCGA-DD-A39X	Female	G2	R0	78	Stage I	T1	NX	M0
TCGA-DD-A39Y	Male	G3	R0	67	Stage I	T1	NX	M0
TCGA-DD-A3A6	Female	G2	R0	72	Stage II	T2	N0	M0
TCGA-DD-A3A7	Male	G3	R0	67	Stage IIIB	T3	N0	M0
TCGA-DD-A3A8	Male	G2	R0	75	Stage II	T2	N0	M0
TCGA-DD-A4NA	Female	G3	R0	67	Stage IIIC	T2	N1	M0
TCGA-DD-A4NE	Female	G3	R0	75	Stage IIIA	T3	N0	M0
TCGA-DD-A4NF	Male	G2	R0	72	Stage I	T1	N0	M0
TCGA-DD-A4NG	Male	G2	R0	77	Stage IIIA	T3	NX	M0
TCGA-DD-A4NH	Female	G3	R0	65	Stage IIIB	T3	N0	M0
TCGA-DD-A4NI	Male	G2	R0	67	Stage II	T2	NX	M0
TCGA-DD-A4NJ	Female	G2	R0	54	Stage II	T2	N0	M0
TCGA-DD-A4NK	Female	G2	R0	80	Stage IIIA	T3	N0	M0
TCGA-DD-A4NL	Male	G1	R0	46	Stage I	T1	N0	M0
TCGA-DD-A4NO	Male	G1	R0	65	Stage I	T1	N0	M0
TCGA-DD-A4NP	Male	G3	R0	32	Stage I	T1	N0	M0
TCGA-DD-A4NQ	Male	G3	R0	60	Stage II	T2	N0	M0
TCGA-DD-A4NR	Female	G3	R0	85	Stage I	T1	N0	M0
TCGA-DD-A4NS	Female	G2	R0	61	Stage I	T1	N0	M0
TCGA-DD-A4NV	Male	G1	R0	61	Stage IIIA	T3	N0	M0
TCGA-DD-A73A	Male	G2	R0	71	Stage I	T1	N0	M0
TCGA-DD-A73B	Female	G2	R0	72	Stage I	T1	N0	M0
TCGA-DD-A73C	Female	G1	R0	65	Stage IIIA	T3	N0	M0
TCGA-DD-A73D	Female	G1	R0	68	Stage II	T2	NX	MX
TCGA-DD-A73E	Male	G1	R0	66	Stage I	T1	N0	M0
TCGA-DD-A73G	Female	G3	R0	73	Stage I	T1	N0	M0
TCGA-DD-AA3A	Female	G4	R0	81	Stage I	T1	N0	MX
TCGA-ED-A459	Male	G2	R0	47	Stage II	T2	N0	M0
TCGA-ED-A4XI	Male	G3	R0	58	Stage II	T2	N0	M0
TCGA-ED-A5KG	Female	G2	R0	60	Stage II	T2	N0	M0
TCGA-ED-A627	Male	G2	R0	74	Stage I	T1	NX	M0
TCGA-ED-A66X	Male	G3	R0	35	Stage IIIA	T3	N0	M0
TCGA-ED-A66Y	Female	G3	R0	51	Stage IIIA	T3	N0	M0
TCGA-ED-A7PX	Female	G3	R0	48	Stage II	T2	NX	M0
TCGA-ED-A7PY	Female	G3	R0	20	Stage II	T2	NX	M0
TCGA-ED-A7PZ	Male	G2	R0	61	Stage II	T2	NX	M0
TCGA-ED-A7XO	Male	G2	R0	29	Stage IIIA	T3	N0	M0
TCGA-ED-A7XP	Female	G3	R0	53	Stage II	T2	N0	M0
TCGA-ED-A82E	Female	G2	R0	60	Stage IIIA	T3	N0	M0
TCGA-ED-A8O5	Female	G3	R0	59	Stage IIIA	T3	N0	M0
TCGA-ED-A8O6	Female	G3	R0	50	Stage IIIA	T3	N0	M0
TCGA-ED-A97K	Male	G2	R0	54	Stage IIIA	T3	N0	M0
TCGA-FV-A3I1	Female	G2	R0	81	Stage II	T2	N0	MX
TCGA-FV-A3R2	Male		R0	75	Stage I	T1	NX	MX
TCGA-G3-A6UC	Male	G2	R0	65	Stage IIIB	T3	N0	M0
TCGA-G3-A7M5	Male	G2	R0	76	Stage I	T1	NX	MX
TCGA-G3-A7M7	Male	G1	R0	65	Stage I	T1	NX	MX
TCGA-G3-A7M8	Male	G1	RX	31	Stage I	T1	NX	MX
TCGA-G3-A7M9	Male	G2	R0	70	Stage IIIB	T3	NX	MX
TCGA-G3-AAUZ	Male	G2	R0	48	Stage I	T1	N0	M0
TCGA-G3-AAV0	Male	G2	R0	58	Stage I	T1	N0	M0
TCGA-G3-AAV1	Male	G3	R0	51	Stage IIIC	T4	N0	M0
TCGA-G3-AAV2	Male	G1	R0	50	Stage I	T1	N0	M0
TCGA-G3-AAV5	Male	G2	R0	67	Stage II	T2	N0	M0
TCGA-G3-AAV6	Female	G3	R0	53	Stage IIIA	T3	N0	M0
TCGA-G3-AAV7	Male	G2	R0	38	Stage II	T2	N0	M0
TCGA-HP-A5MZ	Male	G2	R0	78	Stage I	T1	NX	M0
TCGA-MR-A520	Male	G1		58	Stage I	T1	NX	MX
TCGA-MR-A8JO	Male	G3	RX	34	Stage I	T1	N0	MX
TCGA-UB-A7MA	Female	G2	R1	62	Stage II	T2	N0	M0
TCGA-UB-A7MB	Male	G3	R0	24	Stage II	T2	NX	MX
TCGA-UB-A7MC	Male	G3	R0	59	Stage IIIA	T3	N0	MX
TCGA-UB-A7MD	Male	G3	R0	67	Stage I	T1	N0	MX
TCGA-UB-A7ME	Male	G2	R0	51	Stage I	T1	NX	MX
TCGA-UB-A7MF	Male	G2	R0	56	Stage IIIA	T3	NX	MX
TCGA-UB-AA0U	Male	G2	R1	60	Stage II	T2	NX	MX
TCGA-UB-AA0V	Female	G1	R0	69	Stage I		NX	MX
TCGA-WJ-A86L	Female	G2	R0	68	Stage I	T1	NX	MX
TCGA-ZP-A9CZ	Male	G1	R0	72		T1	NX	MX
TCGA-ZS-A9CD	Male	G2	R0	73	Stage II	T2	NX	MX
TCGA-ZS-A9CE	Female	G1	R0	79	Stage II	T2	NX	MX
TCGA-ZS-A9CF	Male	G2	R0	64	Stage II	T2	NX	MX
TCGA-ZS-A9CG	Male	G2	R0	55	Stage II	T2	NX	MX
