# Supplementary material for: Hepatitis B-related hepatocellular carcinoma: classification and prognostic model based on programmed cell death genes
Source: Front Immunol. 2024 May 10;15:1411161. doi: 10.3389/fimmu.2024.1411161 (PMC11116790; doi:10.3389/fimmu.2024.1411161)
Supplement: Supplementary file 4 [file DataSheet_4.zip › original data 10/survival-HBV.txt]

id	futime	fustat
TCGA-2Y-A9GS	724	1
TCGA-2Y-A9GT	1624	1
TCGA-2Y-A9GU	1939	0
TCGA-2Y-A9GV	2532	1
TCGA-2Y-A9GX	2442	0
TCGA-2Y-A9H2	1731	0
TCGA-2Y-A9H3	1516	0
TCGA-2Y-A9H4	1452	0
TCGA-2Y-A9H7	1168	0
TCGA-4R-AA8I	262	1
TCGA-5R-AA1C	520	0
TCGA-5R-AA1D	449	0
TCGA-5R-AAAM	46	1
TCGA-BC-A10W	91	1
TCGA-BD-A2L6	1363	0
TCGA-BD-A3ER	1115	0
TCGA-CC-5258	129	1
TCGA-CC-5259	250	0
TCGA-CC-5260	87	1
TCGA-CC-5261	97	1
TCGA-CC-5262	103	1
TCGA-CC-5263	129	1
TCGA-CC-5264	102	1
TCGA-CC-A123	219	0
TCGA-CC-A1HT	101	1
TCGA-CC-A3M9	300	1
TCGA-CC-A3MA	303	1
TCGA-CC-A3MB	315	1
TCGA-CC-A3MC	363	0
TCGA-CC-A5UC	347	1
TCGA-CC-A5UD	304	1
TCGA-CC-A5UE	272	1
TCGA-CC-A7IE	217	1
TCGA-CC-A7IF	649	1
TCGA-CC-A7IG	299	1
TCGA-CC-A7IH	365	0
TCGA-CC-A7II	399	0
TCGA-CC-A7IJ	382	0
TCGA-CC-A7IK	262	1
TCGA-CC-A7IL	278	1
TCGA-CC-A8HS	300	1
TCGA-CC-A8HT	140	1
TCGA-CC-A8HU	344	1
TCGA-CC-A8HV	279	1
TCGA-CC-A9FS	211	0
TCGA-CC-A9FW	248	0
TCGA-DD-A113	2425	0
TCGA-DD-A114	1149	1
TCGA-DD-A115	2542	1
TCGA-DD-A116	1622	1
TCGA-DD-A118	3437	0
TCGA-DD-A119	223	1
TCGA-DD-A11A	79	1
TCGA-DD-A11B	14	1
TCGA-DD-A11C	662	0
TCGA-DD-A1EA	2415	0
TCGA-DD-A1EB	2017	0
TCGA-DD-A1ED	2301	0
TCGA-DD-A1EE	349	1
TCGA-DD-A1EF	394	1
TCGA-DD-A1EG	1372	1
TCGA-DD-A1EH	1495	0
TCGA-DD-A1EI	183	0
TCGA-DD-A1EJ	1005	1
TCGA-DD-A1EK	558	1
TCGA-DD-A1EL	415	1
TCGA-DD-A39X	1694	1
TCGA-DD-A39Y	171	1
TCGA-DD-A3A6	3258	1
TCGA-DD-A3A7	419	1
TCGA-DD-A3A8	11	1
TCGA-DD-A4NA	1008	0
TCGA-DD-A4NE	660	1
TCGA-DD-A4NF	942	0
TCGA-DD-A4NG	802	1
TCGA-DD-A4NH	917	0
TCGA-DD-A4NI	816	0
TCGA-DD-A4NJ	928	0
TCGA-DD-A4NK	1210	1
TCGA-DD-A4NL	1711	0
TCGA-DD-A4NO	2245	0
TCGA-DD-A4NP	3308	0
TCGA-DD-A4NQ	373	1
TCGA-DD-A4NR	9	1
TCGA-DD-A4NS	2456	1
TCGA-DD-A4NV	2398	0
TCGA-DD-A73A	728	0
TCGA-DD-A73B	283	1
TCGA-DD-A73C	701	0
TCGA-DD-A73D	693	0
TCGA-DD-A73E	44	0
TCGA-DD-A73G	3478	0
TCGA-DD-AA3A	410	1
TCGA-ED-A459	910	0
TCGA-ED-A4XI	819	0
TCGA-ED-A5KG	854	0
TCGA-ED-A627	423	0
TCGA-ED-A66X	406	0
TCGA-ED-A66Y	296	1
TCGA-ED-A7PX	6	0
TCGA-ED-A7PY	390	0
TCGA-ED-A7PZ	6	0
TCGA-ED-A7XO	427	0
TCGA-ED-A7XP	400	0
TCGA-ED-A82E	408	0
TCGA-ED-A8O5	406	0
TCGA-ED-A8O6	56	1
TCGA-ED-A97K	6	0
TCGA-FV-A3I1	247	1
TCGA-FV-A3R2	194	1
TCGA-G3-A6UC	671	0
TCGA-G3-A7M5	447	0
TCGA-G3-A7M7	361	0
TCGA-G3-A7M8	430	0
TCGA-G3-A7M9	56	1
TCGA-G3-AAUZ	480	0
TCGA-G3-AAV0	476	0
TCGA-G3-AAV1	359	1
TCGA-G3-AAV2	372	0
TCGA-G3-AAV5	354	0
TCGA-G3-AAV6	65	1
TCGA-G3-AAV7	361	0
TCGA-HP-A5MZ	91	1
TCGA-MR-A520	229	0
TCGA-MR-A8JO	330	0
TCGA-UB-A7MA	848	0
TCGA-UB-A7MB	601	0
TCGA-UB-A7MC	500	0
TCGA-UB-A7MD	52	1
TCGA-UB-A7ME	486	0
TCGA-UB-A7MF	214	1
TCGA-UB-AA0U	327	0
TCGA-UB-AA0V	314	0
TCGA-WJ-A86L	345	0
TCGA-ZP-A9CZ	706	0
TCGA-ZS-A9CD	1386	1
TCGA-ZS-A9CE	1241	0
TCGA-ZS-A9CF	2412	0
TCGA-ZS-A9CG	341	0
