# Supplementary material for: Hepatitis B-related hepatocellular carcinoma: classification and prognostic model based on programmed cell death genes
Source: Front Immunol. 2024 May 10;15:1411161. doi: 10.3389/fimmu.2024.1411161 (PMC11116790; doi:10.3389/fimmu.2024.1411161)
Supplement: Supplementary file 5 [file DataSheet_5.zip]

Archive with 10 entries (10 files):
- original data11/clinical.txt
- original data11/clinical-HBV.txt
- original data11/diff-sig.csv
- original data11/group.txt
- original data11/GSE141198.txt
- original data11/GSE141198_series_matrix.txt.gz
- original data11/GSE141198_TLCN.subset1.readcount.txt.gz
- original data11/normalized_symbol.txt
- original data11/sample1.txt
- original data11/sample2.txt
