# Supplementary material for: Hepatitis B-related hepatocellular carcinoma: classification and prognostic model based on programmed cell death genes
Source: Front Immunol. 2024 May 10;15:1411161. doi: 10.3389/fimmu.2024.1411161 (PMC11116790; doi:10.3389/fimmu.2024.1411161)
Supplement: Supplementary file 5 [file DataSheet_5.zip › original data11/clinical.txt]

!Sample_title	futime	fustat	!Sample_characteristics_ch1	!Sample_characteristics_ch1	!Sample_characteristics_ch1	!Sample_characteristics_ch1
TLCN002	4206	1	etiology: HBV	ctnnb1 status: mut	efs days: 2922	efs event: 1
TLCN003	1550	1	etiology: HBV	ctnnb1 status: mut	efs days: 669	efs event: 1
TLCN004	1231	1	etiology: HBV	ctnnb1 status: wt	efs days: 974	efs event: 1
TLCN005	4093	0	etiology: HBV	ctnnb1 status: wt	efs days: 1612	efs event: 1
TLCN008	164	1	etiology: HBV	ctnnb1 status: wt	efs days: 114	efs event: 1
TLCN009	1536	1	etiology: HBV	ctnnb1 status: wt	efs days: 487	efs event: 1
TLCN016	814	1	etiology: HBV	ctnnb1 status: wt	efs days: 306	efs event: 1
TLCN019	62	1	etiology: HBV	ctnnb1 status: wt	efs days: 62	efs event: 1
TLCN037	3625	0	etiology: HBV	ctnnb1 status: mut	efs days: 1705	efs event: 1
TLCN038	585	1	etiology: HBV	ctnnb1 status: wt	efs days: 153	efs event: 1
TLCN042	684	1	etiology: HBV	ctnnb1 status: mut	efs days: 274	efs event: 1
TLCN043	3364	0	etiology: HBV	ctnnb1 status: mut	efs days: 784	efs event: 1
TLCN046	152	1	etiology: HBV	ctnnb1 status: wt	efs days: 98	efs event: 1
TLCN050	2054	1	etiology: HBV	ctnnb1 status: wt	efs days: 146	efs event: 1
TLCN052	2611	1	etiology: HBV	ctnnb1 status: wt	efs days: 2425	efs event: 1
TLCN059	139	1	etiology: HBV	ctnnb1 status: wt	efs days: 139	efs event: 1
TLCN090	837	1	etiology: HBV	ctnnb1 status: mut	efs days: 488	efs event: 1
TLCN092	835	1	etiology: HBV	ctnnb1 status: mut	efs days: 638	efs event: 1
TLCN101	90	1	etiology: HCV	ctnnb1 status: wt	efs days: 90	efs event: 1
TLCN103	4131	0	etiology: HCV	ctnnb1 status: wt	efs days: 1642	efs event: 1
TLCN105	218	1	etiology: HCV	ctnnb1 status: mut	efs days: 218	efs event: 1
TLCN106	3385	0	etiology: HCV	ctnnb1 status: wt	efs days: 151	efs event: 1
TLCN107	2764	1	etiology: HCV	ctnnb1 status: mut	efs days: 1124	efs event: 1
TLCN109	624	1	etiology: HCV	ctnnb1 status: wt	efs days: 214	efs event: 1
TLCN110	717	1	etiology: HCV	ctnnb1 status: wt	efs days: 304	efs event: 1
TLCN115	2275	1	etiology: HCV	ctnnb1 status: wt	efs days: 2162	efs event: 1
TLCN116	2702	1	etiology: HCV	ctnnb1 status: mut	efs days: 915	efs event: 1
TLCN118	3695	0	etiology: HCV	ctnnb1 status: wt	efs days: 3695	efs event: 0
TLCN120	1972	1	etiology: HCV	ctnnb1 status: mut	efs days: 1972	efs event: 1
TLCN123	1596	1	etiology: HCV	ctnnb1 status: mut	efs days: 1596	efs event: 1
TLCN124	3536	0	etiology: HCV	ctnnb1 status: wt	efs days: 2526	efs event: 1
TLCN125	3548	0	etiology: HCV	ctnnb1 status: mut	efs days: 3548	efs event: 0
TLCN126	775	1	etiology: HCV	ctnnb1 status: wt	efs days: 182	efs event: 1
TLCN128	3420	0	etiology: HCV	ctnnb1 status: wt	efs days: 1827	efs event: 1
TLCN129	2174	1	etiology: HCV	ctnnb1 status: wt	efs days: 2174	efs event: 1
TLCN132	408	1	etiology: HCV	ctnnb1 status: mut	efs days: 121	efs event: 1
TLCN134	1654	1	etiology: HCV	ctnnb1 status: wt	efs days: 610	efs event: 1
TLCN137	2604	1	etiology: HCV	ctnnb1 status: wt	efs days: 549	efs event: 1
TLCN139	147	1	etiology: HCV	ctnnb1 status: wt	efs days: 147	efs event: 1
TLCN142	2654	0	etiology: HCV	ctnnb1 status: mut	efs days: 92	efs event: 1
TLCN143	3151	1	etiology: HCV	ctnnb1 status: wt	efs days: 1918	efs event: 1
TLCN144	2871	0	etiology: HCV	ctnnb1 status: wt	efs days: 90	efs event: 1
TLCN145	3372	0	etiology: HCV	ctnnb1 status: mut	efs days: 2557	efs event: 1
TLCN149	1870	1	etiology: HCV	ctnnb1 status: wt	efs days: 1188	efs event: 1
TLCN150	1171	1	etiology: HCV	ctnnb1 status: wt	efs days: NA	efs event: 1
TLCN152	3373	0	etiology: HCV	ctnnb1 status: mut	efs days: 1645	efs event: 1
TLCN153	591	1	etiology: HCV	ctnnb1 status: mut	efs days: 591	efs event: 1
TLCN154	3681	0	etiology: HCV	ctnnb1 status: wt	efs days: 3409	efs event: 1
TLCN155	3669	0	etiology: HCV	ctnnb1 status: mut	efs days: 3669	efs event: 0
TLCN156	1982	1	etiology: HCV	ctnnb1 status: mut	efs days: 111	efs event: 1
TLCN160	1921	1	etiology: HCV	ctnnb1 status: mut	efs days: 572	efs event: 1
TLCN163	43	1	etiology: HCV	ctnnb1 status: mut	efs days: NA	efs event: 1
TLCN165	570	1	etiology: HCV	ctnnb1 status: mut	efs days: 205	efs event: 1
TLCN173	3001	0	etiology: HCV	ctnnb1 status: mut	efs days: 3001	efs event: 0
TLCN175	2479	1	etiology: HCV	ctnnb1 status: mut	efs days: 1430	efs event: 1
TLCN179	2322	0	etiology: HCV	ctnnb1 status: wt	efs days: 2322	efs event: 0
TLCN180	2197	0	etiology: HCV	ctnnb1 status: wt	efs days: 1018	efs event: 1
TLCN186	2447	1	etiology: HCV	ctnnb1 status: wt	efs days: 1126	efs event: 1
TLCN196	2126	0	etiology: HCV	ctnnb1 status: mut	efs days: 2126	efs event: 0
TLCN197	2003	1	etiology: HCV	ctnnb1 status: wt	efs days: 334	efs event: 1
TLCN198	3588	0	etiology: HCV	ctnnb1 status: wt	efs days: 3588	efs event: 0
TLCN199	828	1	etiology: HCV	ctnnb1 status: mut	efs days: 578	efs event: 1
TLCN200	776	1	etiology: HCV	ctnnb1 status: mut	efs days: 275	efs event: 1
TLCN203	3051	0	etiology: NBNC	ctnnb1 status: wt	efs days: 1692	efs event: 1
TLCN221	2072	1	etiology: NBNC	ctnnb1 status: mut	efs days: 1918	efs event: 1
TLCN223	1685	1	etiology: NBNC	ctnnb1 status: mut	efs days: 214	efs event: 1
TLCN227	42	1	etiology: NBNC	ctnnb1 status: wt	efs days: 42	efs event: 1
TLCN234	1100	1	etiology: NBNC	ctnnb1 status: mut	efs days: 202	efs event: 1
TLCN238	928	1	etiology: NBNC	ctnnb1 status: wt	efs days: 183	efs event: 1
TLCN241	2971	0	etiology: NBNC	ctnnb1 status: wt	efs days: 2971	efs event: 0
TLCN244	2738	0	etiology: NBNC	ctnnb1 status: wt	efs days: 2632	efs event: 1
TLCN252	651	1	etiology: NBNC	ctnnb1 status: mut	efs days: 426	efs event: 1
TLCN255	2052	1	etiology: NBNC	ctnnb1 status: mut	efs days: 182	efs event: 1
TLCN262	3951	0	etiology: NBNC	ctnnb1 status: wt	efs days: 1949	efs event: 1
TLCN265	3056	0	etiology: NBNC	ctnnb1 status: wt	efs days: 3056	efs event: 0
TLCN272	489	1	etiology: NBNC	ctnnb1 status: wt	efs days: 397	efs event: 1
TLCN274	276	1	etiology: NBNC	ctnnb1 status: mut	efs days: 123	efs event: 1
TLCN277	3710	0	etiology: NBNC	ctnnb1 status: wt	efs days: 3710	efs event: 0
TLCN280	120	0	etiology: NBNC	ctnnb1 status: wt	efs days: 120	efs event: 0
TLCN281	3387	1	etiology: NBNC	ctnnb1 status: wt	efs days: 3349	efs event: 1
TLCN285	3039	0	etiology: NBNC	ctnnb1 status: mut	efs days: 426	efs event: 1
TLCN289	2325	0	etiology: NBNC	ctnnb1 status: wt	efs days: 675	efs event: 1
TLCN291	4143	0	etiology: HBV	ctnnb1 status: wt	efs days: 4143	efs event: 0
TLCN301	2186	1	etiology: HBV	ctnnb1 status: mut	efs days: 1675	efs event: 1
TLCN302	349	1	etiology: HBV	ctnnb1 status: wt	efs days: 349	efs event: 1
TLCN307	464	1	etiology: HBV	ctnnb1 status: mut	efs days: 464	efs event: 1
TLCN317	3573	0	etiology: HBV	ctnnb1 status: mut	efs days: 3573	efs event: 0
TLCN340	2555	1	etiology: HBV	ctnnb1 status: mut	efs days: 244	efs event: 1
TLCN341	4006	0	etiology: HBV	ctnnb1 status: wt	efs days: 4006	efs event: 0
TLCN348	3565	1	etiology: HBV	ctnnb1 status: mut	efs days: 926	efs event: 1
TLCN372	3942	1	etiology: HBV	ctnnb1 status: wt	efs days: 1066	efs event: 1
TLCN373	720	0	etiology: HBV	ctnnb1 status: mut	efs days: 668	efs event: 1
TLCN374	3363	0	etiology: HBV	ctnnb1 status: wt	efs days: 273	efs event: 1
TLCN396	2606	0	etiology: HBV	ctnnb1 status: mut	efs days: 215	efs event: 1
TLCN407	3994	0	etiology: HCV	ctnnb1 status: mut	efs days: 700	efs event: 1
TLCN408	1536	1	etiology: HCV	ctnnb1 status: wt	efs days: NA	efs event: 1
TLCN410	1015	1	etiology: HCV	ctnnb1 status: wt	efs days: 822	efs event: 1
TLCN415	3589	1	etiology: HCV	ctnnb1 status: wt	efs days: 518	efs event: 1
TLCN418	3852	0	etiology: HCV	ctnnb1 status: wt	efs days: 3852	efs event: 0
TLCN419	143	1	etiology: HCV	ctnnb1 status: mut	efs days: NA	efs event: 1
TLCN420	3843	0	etiology: HCV	ctnnb1 status: mut	efs days: 792	efs event: 1
TLCN421	3749	0	etiology: HCV	ctnnb1 status: wt	efs days: 3749	efs event: 0
TLCN425	1338	1	etiology: HCV	ctnnb1 status: wt	efs days: 793	efs event: 1
TLCN429	721	1	etiology: HCV	ctnnb1 status: wt	efs days: 721	efs event: 1
TLCN432	3533	0	etiology: HCV	ctnnb1 status: wt	efs days: 3411	efs event: 1
TLCN436	3398	0	etiology: HCV	ctnnb1 status: mut	efs days: 548	efs event: 1
TLCN438	1079	1	etiology: HCV	ctnnb1 status: wt	efs days: NA	efs event: 1
TLCN440	4644	0	etiology: HCV	ctnnb1 status: wt	efs days: 1675	efs event: 1
TLCN441	1224	1	etiology: HCV	ctnnb1 status: wt	efs days: 608	efs event: 1
TLCN442	3221	0	etiology: HCV	ctnnb1 status: mut	efs days: 3221	efs event: 0
TLCN451	3061	0	etiology: HCV	ctnnb1 status: mut	efs days: 3061	efs event: 0
TLCN464	3148	0	etiology: HCV	ctnnb1 status: wt	efs days: 3148	efs event: 0
TLCN465	1118	1	etiology: HCV	ctnnb1 status: mut	efs days: 244	efs event: 1
TLCN467	1319	1	etiology: HCV	ctnnb1 status: wt	efs days: 1188	efs event: 1
TLCN468	3163	0	etiology: HCV	ctnnb1 status: mut	efs days: 183	efs event: 1
TLCN469	3139	0	etiology: HCV	ctnnb1 status: mut	efs days: 1979	efs event: 1
TLCN471	2752	0	etiology: HCV	ctnnb1 status: wt	efs days: 214	efs event: 1
TLCN476	2200	1	etiology: HCV	ctnnb1 status: mut	efs days: 396	efs event: 1
TLCN478	2844	1	etiology: HCV	ctnnb1 status: wt	efs days: 457	efs event: 1
TLCN483	701	1	etiology: HCV	ctnnb1 status: wt	efs days: 365	efs event: 1
TLCN485	159	1	etiology: HCV	ctnnb1 status: wt	efs days: 91	efs event: 1
TLCN487	2673	0	etiology: HCV	ctnnb1 status: mut	efs days: 2673	efs event: 0
TLCN500	623	1	etiology: HCV	ctnnb1 status: mut	efs days: 212	efs event: 1
TLCN503	3208	1	etiology: HCV	ctnnb1 status: mut	efs days: 1612	efs event: 1
TLCN504	2933	1	etiology: HCV	ctnnb1 status: wt	efs days: 186	efs event: 1
TLCN509	2558	1	etiology: HCV	ctnnb1 status: mut	efs days: 1126	efs event: 1
TLCN510	3069	1	etiology: HCV	ctnnb1 status: wt	efs days: 148	efs event: 1
TLCN514	775	1	etiology: HCV	ctnnb1 status: wt	efs days: 121	efs event: 1
TLCN516	2051	1	etiology: HCV	ctnnb1 status: mut	efs days: 547	efs event: 1
TLCN517	3091	0	etiology: HCV	ctnnb1 status: wt	efs days: 270	efs event: 1
TLCN526	3049	0	etiology: HCV	ctnnb1 status: mut	efs days: 3049	efs event: 0
TLCN527	1598	1	etiology: HCV	ctnnb1 status: wt	efs days: 340	efs event: 1
TLCN533	2559	1	etiology: HCV	ctnnb1 status: mut	efs days: 2253	efs event: 1
TLCN537	933	1	etiology: HCV	ctnnb1 status: wt	efs days: 280	efs event: 1
TLCN540	1475	1	etiology: HCV	ctnnb1 status: mut	efs days: 518	efs event: 1
TLCN543	2054	1	etiology: HCV	ctnnb1 status: wt	efs days: NA	efs event: 1
TLCN545	1536	1	etiology: HCV	ctnnb1 status: mut	efs days: 548	efs event: 1
TLCN548	875	1	etiology: HCV	ctnnb1 status: wt	efs days: 580	efs event: 1
TLCN550	936	1	etiology: HCV	ctnnb1 status: mut	efs days: 120	efs event: 1
TLCN554	3746	0	etiology: HCV	ctnnb1 status: mut	efs days: 3746	efs event: 0
TLCN556	2056	1	etiology: HCV	ctnnb1 status: wt	efs days: 550	efs event: 1
TLCN562	1226	1	etiology: HCV	ctnnb1 status: wt	efs days: NA	efs event: 1
TLCN565	502	1	etiology: HCV	ctnnb1 status: mut	efs days: 457	efs event: 1
TLCN579	2363	0	etiology: HCV	ctnnb1 status: mut	efs days: 426	efs event: 1
TLCN580	957	1	etiology: HCV	ctnnb1 status: wt	efs days: NA	efs event: 1
TLCN584	258	1	etiology: HCV	ctnnb1 status: wt	efs days: 258	efs event: 1
TLCN587	936	0	etiology: HCV	ctnnb1 status: mut	efs days: 936	efs event: 0
TLCN597	704	1	etiology: HCV	ctnnb1 status: mut	efs days: 481	efs event: 1
