# Supplementary material for: Hepatitis B-related hepatocellular carcinoma: classification and prognostic model based on programmed cell death genes
Source: Front Immunol. 2024 May 10;15:1411161. doi: 10.3389/fimmu.2024.1411161 (PMC11116790; doi:10.3389/fimmu.2024.1411161)
Supplement: Supplementary file 5 [file DataSheet_5.zip › original data11/clinical-HBV.txt]

futime	fustat	!Sample_characteristics_ch1	!Sample_characteristics_ch1	!Sample_characteristics_ch1	!Sample_characteristics_ch1
TLCN002	4206	1	etiology: HBV	ctnnb1 status: mut	efs days: 2922	efs event: 1
TLCN003	1550	1	etiology: HBV	ctnnb1 status: mut	efs days: 669	efs event: 1
TLCN004	1231	1	etiology: HBV	ctnnb1 status: wt	efs days: 974	efs event: 1
TLCN005	4093	0	etiology: HBV	ctnnb1 status: wt	efs days: 1612	efs event: 1
TLCN008	164	1	etiology: HBV	ctnnb1 status: wt	efs days: 114	efs event: 1
TLCN009	1536	1	etiology: HBV	ctnnb1 status: wt	efs days: 487	efs event: 1
TLCN016	814	1	etiology: HBV	ctnnb1 status: wt	efs days: 306	efs event: 1
TLCN019	62	1	etiology: HBV	ctnnb1 status: wt	efs days: 62	efs event: 1
TLCN037	3625	0	etiology: HBV	ctnnb1 status: mut	efs days: 1705	efs event: 1
TLCN038	585	1	etiology: HBV	ctnnb1 status: wt	efs days: 153	efs event: 1
TLCN042	684	1	etiology: HBV	ctnnb1 status: mut	efs days: 274	efs event: 1
TLCN043	3364	0	etiology: HBV	ctnnb1 status: mut	efs days: 784	efs event: 1
TLCN046	152	1	etiology: HBV	ctnnb1 status: wt	efs days: 98	efs event: 1
TLCN050	2054	1	etiology: HBV	ctnnb1 status: wt	efs days: 146	efs event: 1
TLCN052	2611	1	etiology: HBV	ctnnb1 status: wt	efs days: 2425	efs event: 1
TLCN059	139	1	etiology: HBV	ctnnb1 status: wt	efs days: 139	efs event: 1
TLCN090	837	1	etiology: HBV	ctnnb1 status: mut	efs days: 488	efs event: 1
TLCN092	835	1	etiology: HBV	ctnnb1 status: mut	efs days: 638	efs event: 1
TLCN291	4143	0	etiology: HBV	ctnnb1 status: wt	efs days: 4143	efs event: 0
TLCN301	2186	1	etiology: HBV	ctnnb1 status: mut	efs days: 1675	efs event: 1
TLCN302	349	1	etiology: HBV	ctnnb1 status: wt	efs days: 349	efs event: 1
TLCN307	464	1	etiology: HBV	ctnnb1 status: mut	efs days: 464	efs event: 1
TLCN317	3573	0	etiology: HBV	ctnnb1 status: mut	efs days: 3573	efs event: 0
TLCN340	2555	1	etiology: HBV	ctnnb1 status: mut	efs days: 244	efs event: 1
TLCN341	4006	0	etiology: HBV	ctnnb1 status: wt	efs days: 4006	efs event: 0
TLCN348	3565	1	etiology: HBV	ctnnb1 status: mut	efs days: 926	efs event: 1
TLCN372	3942	1	etiology: HBV	ctnnb1 status: wt	efs days: 1066	efs event: 1
TLCN373	720	0	etiology: HBV	ctnnb1 status: mut	efs days: 668	efs event: 1
TLCN374	3363	0	etiology: HBV	ctnnb1 status: wt	efs days: 273	efs event: 1
TLCN396	2606	0	etiology: HBV	ctnnb1 status: mut	efs days: 215	efs event: 1
