# Supplementary material for: Hepatitis B-related hepatocellular carcinoma: classification and prognostic model based on programmed cell death genes
Source: Front Immunol. 2024 May 10;15:1411161. doi: 10.3389/fimmu.2024.1411161 (PMC11116790; doi:10.3389/fimmu.2024.1411161)
Supplement: Supplementary file 5 [file DataSheet_5.zip › original data11/diff-sig.csv]

gene	baseMean	log2FoldChange	lfcSE	stat	pvalue	padj
MT1B	5.326582492	6.399389705	1.418199743	4.512333143	6.41E-06	0.002089482
SLC6A18	1.930073304	5.222964228	1.338279002	3.9027469	9.51E-05	0.012239021
RNY4	1.623659768	4.287680261	0.919525351	4.662927731	3.12E-06	0.001380248
ANKRD33	7.993362836	3.611628637	0.589833168	6.123135884	9.18E-10	3.54E-06
TERT	151.3276717	3.460764035	0.519715896	6.658953598	2.76E-11	1.77E-07
RNY1	3.9918152	3.346716326	0.515832536	6.487989983	8.70E-11	4.20E-07
SLC22A31	242.0947772	3.295915444	0.808066057	4.078769818	4.53E-05	0.007469541
SNORA47	1.676784276	3.156923416	0.550711813	5.732441801	9.90E-09	1.91E-05
TEX101	3.986847553	3.07521804	0.901069147	3.412854664	0.000642862	0.040700448
SLC30A2	30.1514037	2.896159112	0.59049141	4.904659175	9.36E-07	0.000564551
TRPV6	11.74990129	2.892313206	0.770079405	3.755863599	0.000172745	0.018221269
MT1M	659.6132579	2.881477519	0.575724672	5.004957505	5.59E-07	0.000414824
FAM83A-AS1	221.8131665	2.772480428	0.757663397	3.659250848	0.000252954	0.022501217
NPTX2	15.77580295	2.738606455	0.682024881	4.015405494	5.93E-05	0.008898431
DUOX2	48.22838716	2.703693424	0.66135823	4.088092206	4.35E-05	0.007300483
ZNF723	1.735743843	2.671449516	0.749091683	3.566251737	0.000362124	0.028229166
SNORA73B	26.25502402	2.668923152	0.490648878	5.439578635	5.34E-08	6.21E-05
RNU4-1	17.59710306	2.561744513	0.654287149	3.915321454	9.03E-05	0.01177533
UCHL1	17.32621786	2.533498459	0.452304886	5.601306855	2.13E-08	3.04E-05
SNORA77	4.821015126	2.515066474	0.567278862	4.433562824	9.27E-06	0.002555951
MT1G	3644.600196	2.512446765	0.566599091	4.434258373	9.24E-06	0.002555951
SNORA79B	3.228115735	2.478854826	0.536372881	4.621514085	3.81E-06	0.001470693
PNMA5	5.710512809	2.475817101	0.671532778	3.686814975	0.000227078	0.020980299
MT1H	161.9957564	2.459155158	0.579916936	4.24052999	2.23E-05	0.004836435
IL20RB	39.68945539	2.36169086	0.301645851	7.829349723	4.90E-15	9.47E-11
RNU4-2	48.64634528	2.292263817	0.657476066	3.486459714	0.000489459	0.034108408
KCNMA1-AS1	2.013359501	2.266391148	0.682518512	3.320629562	0.000898147	0.047892055
SCARNA6	1.100576734	2.202980307	0.537210915	4.100773546	4.12E-05	0.007034002
BAALC	38.6740446	2.172542306	0.440259959	4.934680657	8.03E-07	0.000499898
SRXN1	3.444323284	2.142779574	0.409636181	5.230933381	1.69E-07	0.000151564
MT1F	578.3192699	2.135866496	0.497647722	4.291924594	1.77E-05	0.004016324
LCMT1-AS2	1.836454451	2.102254208	0.43208905	4.86532627	1.14E-06	0.000668399
RNU6ATAC	2.337463406	2.079396677	0.542176644	3.835275276	0.000125424	0.014762527
NECTIN4	3.734461385	2.007229642	0.492718916	4.073782389	4.63E-05	0.007566728
MIR3609	1.827540934	1.996905408	0.564084301	3.540083288	0.000400001	0.029637803
IL17D	32.75799995	1.982784273	0.430995259	4.600478155	4.22E-06	0.001535216
PTGER1	6.691793937	1.969008814	0.541854161	3.633835371	0.000279239	0.024063178
PRDM7	10.93512651	1.876526413	0.467388869	4.014914637	5.95E-05	0.008898431
SNORD89	3.133150729	1.864521924	0.414523944	4.497983654	6.86E-06	0.002101229
LMTK3	21.19371126	1.853503864	0.480399741	3.858253253	0.0001142	0.01377755
FAM83A	7.349812195	1.839640992	0.492713828	3.733690611	0.000188694	0.018906998
LINC01694	7.771975959	1.812244234	0.548355025	3.304873941	0.000950191	0.048714177
RN7SL2	2067.159471	1.80821995	0.379285684	4.767435281	1.87E-06	0.000994498
SAA1	13491.81075	1.770773428	0.520469953	3.402258701	0.000668313	0.04148056
LGR6	24.45679745	1.753548906	0.451419711	3.884520021	0.000102532	0.012935816
FGF22	10.22091435	1.746684378	0.498159097	3.506278192	0.00045442	0.032367783
TMEM178B	12.14867924	1.740897734	0.52707597	3.302935125	0.000956785	0.048859325
KCNIP3	21.36091645	1.715690272	0.43412074	3.952103904	7.75E-05	0.010681052
C1QTNF1	158.6235058	1.699983768	0.344442192	4.935469028	8.00E-07	0.000499898
RPL7P6	4.627110153	1.680557639	0.398222446	4.220147954	2.44E-05	0.005064928
MT1A	312.8211793	1.664994691	0.445257955	3.739393476	0.000184465	0.018906998
MIR9-1HG	9.212655607	1.664650734	0.407424201	4.085792478	4.39E-05	0.007309618
TREML2	0.974028132	1.658071315	0.497650414	3.331799326	0.000862865	0.046822763
KCNK13	5.294624617	1.636926514	0.430698538	3.800631695	0.000144328	0.0161038
ZNF483	12.46265469	1.62225582	0.376876074	4.304480786	1.67E-05	0.003940115
SNORA5A	1.458972554	1.592516658	0.435717972	3.654925345	0.000257257	0.02277903
LINC00092	2.415559889	1.586941579	0.410412233	3.866701454	0.000110317	0.013477567
BCAN	22.06111501	1.558566975	0.369628015	4.216582383	2.48E-05	0.005064928
PCDHGA8	1.892790536	1.526422949	0.431981276	3.533539608	0.000410035	0.030209537
KRT8P39	1.605400924	1.525201067	0.386805727	3.943067438	8.04E-05	0.010859088
DNAH10	1.683185568	1.468180593	0.399246686	3.677377035	0.000235645	0.021455886
OPRD1	4.918164737	1.467004444	0.35086164	4.181147995	2.90E-05	0.00547973
RPS2P50	1.295466518	1.456165464	0.361358323	4.029699523	5.58E-05	0.008693853
PRRG3	7.522276195	1.452389793	0.392845622	3.697100617	0.000218076	0.020942883
NCR3LG1	2.014292986	1.452127741	0.388973661	3.733228972	0.000189041	0.018906998
CNTNAP3B	37.39755302	1.448180609	0.427869209	3.384633852	0.000712733	0.042462584
KCNG2	1.67250213	1.444029362	0.413768932	3.489941488	0.000483126	0.033911954
GNAZ	85.62371975	1.435532408	0.432151388	3.321827601	0.000894299	0.047819002
WNK4	77.23507181	1.42666664	0.425476374	3.353104259	0.000799106	0.045296616
NTNG2	5.326782199	1.424259353	0.346330629	4.112426779	3.92E-05	0.006808597
LINC01474	30.25094514	1.409544031	0.319742285	4.408375428	1.04E-05	0.002753954
ZNF750	1.039378709	1.386663599	0.388254598	3.571531689	0.0003549	0.028188318
DCDC2B	1.276828811	1.351445661	0.398948222	3.387521455	0.000705272	0.042410796
CCDC136	4.329052695	1.341046852	0.34541599	3.882411034	0.000103426	0.012963827
NRG2	14.15060412	1.339981717	0.383753326	3.491778771	0.000479815	0.033894598
AKR1B1	240.2741174	1.33939369	0.297993837	4.494702651	6.97E-06	0.002101229
DANT2	1.152378814	1.332136131	0.391964049	3.398618151	0.000677272	0.041634974
CNTN2	3.474081281	1.327207136	0.391293949	3.391841709	0.000694245	0.042100253
FAM222A-AS1	3.423818355	1.323342449	0.393839528	3.360105714	0.000779127	0.044893969
CFAP418-AS1	2.077396569	1.310358644	0.381374159	3.435887341	0.000590617	0.038483254
LOC105375421	4.707364013	1.284797466	0.291305515	4.410481087	1.03E-05	0.002753954
FAM157A	4.461169425	1.283120887	0.355215825	3.61222895	0.000303576	0.025258338
NEURL1	10.56341744	1.278724792	0.354376587	3.608378319	0.000308117	0.025526102
LINC01762	3.431815947	1.269125293	0.38017257	3.338287379	0.000842965	0.046211209
TMC1	1.261500801	1.261091602	0.381399389	3.306485637	0.000944742	0.048714177
MRC1	194.0447129	1.231211144	0.364715138	3.375815848	0.000735972	0.043578099
DERL3	132.5152314	1.227832928	0.350070468	3.507387915	0.000452529	0.032352468
LOC648987	16.6549459	1.218197785	0.246725455	4.937462926	7.91E-07	0.000499898
LINC01988	2.475659554	1.193012534	0.331736567	3.596264782	0.000322819	0.02629274
FAM24B	1.29821825	1.186722373	0.357760658	3.317084609	0.000909621	0.048104963
KIF21B	89.01549104	1.184850954	0.309697489	3.825833262	0.00013033	0.015064487
BMS1P4	11.24698441	1.179987619	0.325819501	3.62159912	0.000292788	0.024572516
B3GNT7	16.68819024	1.172409166	0.294114968	3.986227472	6.71E-05	0.009743248
RN7SKP23	4.182257168	1.166781513	0.256789976	4.543719078	5.53E-06	0.00184909
CHAC1	68.14299745	1.165251828	0.319950088	3.641980026	0.000270549	0.023630809
CCDC13-AS1	1.935651336	1.162627395	0.34809098	3.340010115	0.000837753	0.046203296
RAB5IF	42.25226855	1.159772103	0.240371669	4.824911795	1.40E-06	0.0007952
EFCAB12	65.41785921	1.157252858	0.345251045	3.351917026	0.000802541	0.045296616
USP50	1.370204442	1.147329488	0.344221309	3.333115809	0.000858792	0.046822763
PDF	10.85964633	1.138628277	0.256618688	4.437043477	9.12E-06	0.002555951
RPL27P4	1.664307239	1.116055937	0.304265857	3.668028835	0.000244428	0.022115867
LOC652276	12.94357885	1.115348861	0.240826557	4.631336658	3.63E-06	0.001431229
SNORD94	6.162841123	1.10095431	0.312706203	3.520730634	0.00043036	0.031113223
SLC35E3	248.8487171	1.085242269	0.199681684	5.434861356	5.48E-08	6.21E-05
TTYH1	10.12912645	1.081276639	0.327145321	3.305187542	0.000949129	0.048714177
PDPK2P	2.64681636	1.055568299	0.310353344	3.401182299	0.000670951	0.041510772
SCHIP1	4.150168631	1.044557391	0.316695732	3.298299548	0.000972723	0.049411771
SRGAP1	41.29189852	1.023511502	0.254262192	4.025417602	5.69E-05	0.008713051
GOLGA8M	5.721236907	1.01592231	0.303076128	3.352036724	0.000802194	0.045296616
LOC100268168	3.781920152	1.005785304	0.253830589	3.962427492	7.42E-05	0.010453426
ADPRHL1	45.09488529	1.002712631	0.292076579	3.43304703	0.000596839	0.038531019
A4GALT	35.651291	1.000270934	0.230647881	4.336787868	1.45E-05	0.003532694
OAS3	250.0275339	-1.001264794	0.230403197	-4.345707041	1.39E-05	0.00348025
GCNT1	14.72003877	-1.001935736	0.287844924	-3.480817797	0.000499885	0.034339104
STAT1	1261.706986	-1.005791791	0.247594906	-4.062247508	4.86E-05	0.007850626
HOXB5	6.412063497	-1.006691939	0.303556784	-3.316321669	0.000912108	0.048104963
OAS1	428.5154551	-1.013153632	0.236325951	-4.287102738	1.81E-05	0.004016324
CENPS	6.795855909	-1.02551529	0.248680315	-4.123829785	3.73E-05	0.006538879
HERC6	113.7175833	-1.040827991	0.250463639	-4.155605171	3.24E-05	0.005915242
DYNLT2B	5.289313802	-1.049170156	0.284337084	-3.68988154	0.000224359	0.020980299
SLAMF6	29.12272853	-1.064646848	0.321371542	-3.312822411	0.000923596	0.048446126
MX1	711.384762	-1.066213739	0.282550947	-3.773527388	0.000160956	0.017454634
ISG15	1743.094458	-1.072858832	0.320275073	-3.349804349	0.000808687	0.045392123
GPR34	10.9463632	-1.098027813	0.329735893	-3.33002211	0.000868391	0.046822763
TMED6	16.00138187	-1.106145903	0.335212598	-3.299833928	0.000967421	0.049272083
RASGRP1	10.32196032	-1.110553405	0.316907096	-3.504350076	0.000457723	0.032483203
CA14	103.9644272	-1.153065803	0.323898175	-3.559963874	0.000370906	0.028524283
OLFML3	49.38399077	-1.186224734	0.332789905	-3.564485332	0.000364571	0.028229166
CHIC1	19.21483988	-1.189111738	0.319651858	-3.720021358	0.000199206	0.019719344
LOC101929773	63.57531823	-1.204200829	0.322331787	-3.735904677	0.000187042	0.018906998
IFI6	2645.866021	-1.204573366	0.321589584	-3.745685263	0.000179902	0.018599675
LMOD1	107.2800842	-1.210404864	0.340197102	-3.557951724	0.000373758	0.028629565
TLR8	5.508330788	-1.215275203	0.367189342	-3.309669058	0.000934063	0.048468348
LECT2	569.2297481	-1.23654426	0.309202518	-3.999140324	6.36E-05	0.00943961
LAMP3	17.67557769	-1.238757717	0.341738817	-3.624866872	0.00028911	0.024369856
GCAT	1882.43145	-1.249800579	0.375312092	-3.330030137	0.000868366	0.046822763
SLC6A13	368.9979481	-1.265108428	0.354513092	-3.568580272	0.000358921	0.028188318
SLC16A11	355.4282853	-1.267536299	0.365711288	-3.465947975	0.000528366	0.035536723
ITM2A	29.54942524	-1.28998688	0.375245293	-3.437716353	0.000586642	0.038483254
MIR1244-2	6.88901882	-1.290350929	0.269685394	-4.784652632	1.71E-06	0.000944652
CMPK2	61.79068475	-1.294551776	0.350680158	-3.691545547	0.000222895	0.020980299
CCDC148	4.889352518	-1.29991748	0.326552509	-3.980730342	6.87E-05	0.009883108
EPSTI1	150.1261135	-1.358843218	0.302001292	-4.499461606	6.81E-06	0.002101229
QPCT	11.20887481	-1.364636578	0.412538862	-3.307898242	0.00093999	0.048645091
CD8A	59.65811541	-1.36975631	0.379815709	-3.606370868	0.000310509	0.025614361
TNFRSF9	12.56286756	-1.402809435	0.379699238	-3.694527915	0.000220296	0.020953539
MAMDC4	1039.792015	-1.402963684	0.386652576	-3.628486583	0.000285088	0.024274938
NOC2LP1	6.489569661	-1.414934128	0.412001762	-3.434291446	0.000594105	0.038483254
RSAD2	59.82195177	-1.420145995	0.282700167	-5.023506029	5.07E-07	0.000391748
APOC1P1	698.8787288	-1.425570235	0.371951727	-3.832675405	0.000126757	0.014829051
GBP5	91.44066021	-1.427159901	0.38225142	-3.733563376	0.00018879	0.018906998
HERC5	113.969266	-1.431773213	0.272230994	-5.2594056	1.45E-07	0.000139485
OAS2	375.9597395	-1.439857938	0.267878548	-5.375040098	7.66E-08	7.78E-05
DDX60	99.15826811	-1.445646771	0.341828924	-4.229152864	2.35E-05	0.004921697
MIR155HG	5.56026706	-1.486069466	0.402243089	-3.694456177	0.000220358	0.020953539
IFITM1	199.0204657	-1.488579306	0.357480981	-4.164079728	3.13E-05	0.005802238
CORIN	9.59919531	-1.492078196	0.443272479	-3.366051959	0.000762523	0.044361889
CRISPLD1	4.186059681	-1.522818611	0.400008458	-3.806966024	0.000140682	0.015880619
SSPN	4.131088873	-1.525632855	0.40986834	-3.722251041	0.000197455	0.019646729
LINC02381	10.08836558	-1.5294561	0.390389087	-3.917773706	8.94E-05	0.011735508
TNNT2	10.75694204	-1.55556233	0.463161534	-3.358574099	0.000783457	0.045009146
IFIT1	419.9992039	-1.576078468	0.306509214	-5.142026398	2.72E-07	0.000218599
PCDHB9	3.637206477	-1.579955775	0.462983549	-3.412552735	0.000643575	0.040700448
RANBP3L	12.97995731	-1.596136801	0.443008225	-3.602950711	0.000314625	0.025843448
FRMD3	27.80110131	-1.6178275	0.348343626	-4.644343624	3.41E-06	0.001401149
KIF26B	12.20680501	-1.649938292	0.401556757	-4.108854509	3.98E-05	0.006853021
NAALADL1	47.20355851	-1.656957741	0.385960591	-4.29307494	1.76E-05	0.004016324
LINC01767	184.6137011	-1.672316019	0.386345665	-4.328548689	1.50E-05	0.003621608
PEG3	20.4201205	-1.677434869	0.506627667	-3.310981572	0.000929693	0.048468348
MUC6	38.560315	-1.681238344	0.361222968	-4.654295253	3.25E-06	0.001380248
NLRP2	6.979932936	-1.68209466	0.470099378	-3.578168231	0.000346011	0.027945795
MS4A1	16.1102164	-1.758495055	0.505811471	-3.476582001	0.000507849	0.034517632
OASL	320.7136254	-1.776896517	0.311753234	-5.699689117	1.20E-08	2.11E-05
SLC25A47	1762.961294	-1.795615834	0.49399489	-3.634887467	0.000278102	0.024063178
EDARADD	19.56121403	-1.813851421	0.492127953	-3.685731341	0.000228047	0.020980299
VANGL2	10.20340886	-1.833029247	0.487198221	-3.762389042	0.000168298	0.018048089
PCDHB16	4.750492004	-1.845903254	0.485180315	-3.804571611	0.00014205	0.015941788
OPRPN	9.199782517	-1.855916957	0.543698167	-3.413506003	0.000641327	0.040700448
IFI44	305.2031143	-1.856767409	0.310660801	-5.976831977	2.28E-09	7.32E-06
RAMP2-AS1	17.86284474	-1.864297951	0.414052689	-4.502562113	6.71E-06	0.002101229
FOXP3	56.85827015	-1.889271951	0.406130709	-4.651881545	3.29E-06	0.001380248
SCIRT	19.79469023	-1.958758062	0.531431833	-3.685812443	0.000227974	0.020980299
RIC3	7.202496748	-2.014076336	0.553995836	-3.635544174	0.000277394	0.024063178
MMP16	1.496447897	-2.032371743	0.612336822	-3.319042181	0.000903268	0.047968351
C5orf46	5.508734687	-2.042472344	0.571916775	-3.57127546	0.000355247	0.028188318
FRAS1	31.05446256	-2.042805585	0.535332196	-3.815958763	0.000135655	0.015403244
LYPLAL1-DT	1.107143381	-2.052833973	0.527422601	-3.89219948	9.93E-05	0.012615464
AQP6	25.32670488	-2.104081484	0.607621912	-3.462813707	0.000534558	0.035704429
PI15	12.1959658	-2.130600521	0.565403622	-3.768282406	0.000164375	0.017725835
IGLV2-14	57.61318063	-2.15169648	0.642875478	-3.346987951	0.000816948	0.045708811
CASC22	5.961394837	-2.21408149	0.620359147	-3.569031748	0.000358303	0.028188318
JCHAIN	50.69645997	-2.276297796	0.544658883	-4.179309043	2.92E-05	0.00547973
IGHV4-39	42.37928066	-2.295064777	0.665682294	-3.447687883	0.000565407	0.037376888
PTHLH	2.312715309	-2.310599484	0.614973122	-3.757236535	0.0001718	0.018221193
CAMK2A	9.09778523	-2.342446597	0.659663575	-3.550971563	0.000383812	0.029053807
IGKV3-20	210.8863562	-2.351626318	0.678929548	-3.463726574	0.000532748	0.035704429
RSPO2	8.84109578	-2.358635165	0.712631059	-3.30975634	0.000933772	0.048468348
GRIN2A	2.34930596	-2.417986466	0.717690346	-3.369122186	0.00075408	0.04423021
UST	34.22534364	-2.4470967	0.451057038	-5.425248906	5.79E-08	6.21E-05
IFI44L	197.8676154	-2.471230875	0.335399114	-7.36803042	1.73E-13	1.67E-09
IGKV3-11	80.04469696	-2.515813113	0.649172668	-3.875414413	0.000106443	0.013087113
CCL25	35.90386814	-2.524615275	0.555762172	-4.542618051	5.56E-06	0.00184909
MTND1P23	130.1722105	-2.527270123	0.451708812	-5.594909937	2.21E-08	3.04E-05
DKK4	39.96912182	-2.527314934	0.654398445	-3.862042999	0.000112443	0.013650835
IGHV1-3	32.00149964	-2.566418287	0.752204083	-3.41186434	0.000645202	0.040700448
PAGE4	738.0916959	-2.585330381	0.766752537	-3.371792406	0.000746807	0.044084461
IGKV1-9	13.51312026	-2.589079394	0.715879174	-3.616642984	0.000298448	0.024939183
C6orf223	27.76091068	-2.604838178	0.671819484	-3.877288824	0.000105627	0.01306998
IGHV2-5	16.24301645	-2.608314286	0.727321056	-3.586193834	0.00033554	0.027213953
IGHV1-46	14.92326641	-2.624907665	0.744240548	-3.526961373	0.000420358	0.0307355
FGF19	19.57611116	-2.625191767	0.780680085	-3.362698519	0.000771846	0.044607619
IGHV3-33	12.67417422	-2.6274301	0.665694618	-3.94690002	7.92E-05	0.010762047
IFNG	3.18051082	-2.645378339	0.593917714	-4.454115906	8.42E-06	0.002463753
LHX3	11.33601632	-2.652246323	0.618618209	-4.287371898	1.81E-05	0.004016324
IGHV3-15	24.02652225	-2.65729782	0.665208037	-3.994686884	6.48E-05	0.009473065
IGLV3-25	27.33730267	-2.668592534	0.633049171	-4.215458541	2.49E-05	0.005064928
PGC	81.61995079	-2.708388549	0.783730522	-3.455765054	0.000548733	0.03652483
SPOCK1	26.79038462	-2.722911	0.610932077	-4.456978281	8.31E-06	0.002463753
DLX1	3.655511879	-2.726007873	0.734302241	-3.712378527	0.000205321	0.020220937
IGKV1-12	16.61411389	-2.832149984	0.811259822	-3.491051704	0.000481123	0.033894598
IGKV1-5	128.320974	-2.862987124	0.676571666	-4.231609554	2.32E-05	0.004921697
IGLV1-44	67.90739384	-2.893604534	0.689500103	-4.196670199	2.71E-05	0.005261484
IGHJ4	3.351260523	-2.915075676	0.840789905	-3.467067883	0.000526169	0.035512727
IGLV7-43	7.90455695	-2.941384971	0.693478944	-4.241491388	2.22E-05	0.004836435
CADPS	2.378586704	-2.943325755	0.844196499	-3.486541058	0.00048931	0.034108408
IGLV3-21	49.63649297	-2.977479123	0.672753242	-4.425811628	9.61E-06	0.002612167
IGHV1-58	1.697749566	-3.023258537	0.858271891	-3.522495105	0.000427505	0.031023037
IGHV2-70	4.985538585	-3.062885396	0.919424771	-3.331306151	0.000864395	0.046822763
IGHV3-30	41.32041314	-3.063333292	0.669335172	-4.576680591	4.72E-06	0.001660549
PAX6	2.078212689	-3.120364728	0.799041894	-3.905132825	9.42E-05	0.012200227
IGHV1-69	9.113771529	-3.121911479	0.860740662	-3.627005924	0.000286727	0.024274938
IGHV3-21	59.71207524	-3.184883304	0.696516952	-4.572585483	4.82E-06	0.001660549
BEX1	14.67376147	-3.257167533	0.883777265	-3.685507267	0.000228248	0.020980299
IGKV1-8	8.642420501	-3.376413349	0.748715681	-4.509606831	6.49E-06	0.002089482
IGLV3-10	13.848171	-3.42408402	0.741581385	-4.617273425	3.89E-06	0.001471626
IGHV3-11	15.08136099	-3.51393009	0.767950861	-4.575722577	4.75E-06	0.001660549
IGHV1-2	21.36573857	-3.581355685	0.724210754	-4.945184348	7.61E-07	0.000499898
IGKV2D-40	2.604997826	-3.746643435	0.981770996	-3.816209126	0.000135518	0.015403244
IGDCC3	19.00294185	-3.828339981	0.664901311	-5.757756702	8.52E-09	1.91E-05
IGHV7-4-1	28.90783362	-3.8499656	0.947968749	-4.061279029	4.88E-05	0.007850626
IGHV1-18	56.90141406	-3.879906009	0.709378723	-5.469442325	4.51E-08	5.81E-05
IGHV1-69D	35.54523584	-3.882675646	0.820054541	-4.734655381	2.19E-06	0.001086054
PADI1	29.07791478	-3.915752482	0.881570749	-4.441790389	8.92E-06	0.002555951
SH3GL3	6.796670495	-4.345384598	1.150747574	-3.776140567	0.000159277	0.017454634
KRT19	24.91497592	-4.687859643	0.987311215	-4.748107355	2.05E-06	0.001043018
