# Supplementary material for: Hepatitis B-related hepatocellular carcinoma: classification and prognostic model based on programmed cell death genes
Source: Front Immunol. 2024 May 10;15:1411161. doi: 10.3389/fimmu.2024.1411161 (PMC11116790; doi:10.3389/fimmu.2024.1411161)
Supplement: Supplementary file 5 [file DataSheet_5.zip › original data11/group.txt]

id	condition
TLCN101	Control
TLCN103	Control
TLCN105	Control
TLCN106	Control
TLCN107	Control
TLCN109	Control
TLCN110	Control
TLCN115	Control
TLCN116	Control
TLCN118	Control
TLCN120	Control
TLCN123	Control
TLCN124	Control
TLCN125	Control
TLCN126	Control
TLCN128	Control
TLCN129	Control
TLCN132	Control
TLCN134	Control
TLCN137	Control
TLCN139	Control
TLCN142	Control
TLCN143	Control
TLCN144	Control
TLCN145	Control
TLCN149	Control
TLCN150	Control
TLCN152	Control
TLCN153	Control
TLCN154	Control
TLCN155	Control
TLCN156	Control
TLCN160	Control
TLCN163	Control
TLCN165	Control
TLCN173	Control
TLCN175	Control
TLCN179	Control
TLCN180	Control
TLCN186	Control
TLCN196	Control
TLCN197	Control
TLCN198	Control
TLCN199	Control
TLCN200	Control
TLCN407	Control
TLCN408	Control
TLCN410	Control
TLCN415	Control
TLCN418	Control
TLCN419	Control
TLCN420	Control
TLCN421	Control
TLCN425	Control
TLCN429	Control
TLCN432	Control
TLCN436	Control
TLCN438	Control
TLCN440	Control
TLCN441	Control
TLCN442	Control
TLCN451	Control
TLCN464	Control
TLCN465	Control
TLCN467	Control
TLCN468	Control
TLCN469	Control
TLCN471	Control
TLCN476	Control
TLCN478	Control
TLCN483	Control
TLCN485	Control
TLCN487	Control
TLCN500	Control
TLCN503	Control
TLCN504	Control
TLCN509	Control
TLCN510	Control
TLCN514	Control
TLCN516	Control
TLCN517	Control
TLCN526	Control
TLCN527	Control
TLCN533	Control
TLCN537	Control
TLCN540	Control
TLCN543	Control
TLCN545	Control
TLCN548	Control
TLCN550	Control
TLCN554	Control
TLCN556	Control
TLCN562	Control
TLCN565	Control
TLCN579	Control
TLCN580	Control
TLCN584	Control
TLCN587	Control
TLCN597	Control
TLCN203	Control
TLCN221	Control
TLCN223	Control
TLCN227	Control
TLCN234	Control
TLCN238	Control
TLCN241	Control
TLCN244	Control
TLCN252	Control
TLCN255	Control
TLCN262	Control
TLCN265	Control
TLCN272	Control
TLCN274	Control
TLCN277	Control
TLCN280	Control
TLCN281	Control
TLCN285	Control
TLCN289	Control
TLCN002	HCC-HBV
TLCN003	HCC-HBV
TLCN004	HCC-HBV
TLCN005	HCC-HBV
TLCN008	HCC-HBV
TLCN009	HCC-HBV
TLCN016	HCC-HBV
TLCN019	HCC-HBV
TLCN037	HCC-HBV
TLCN038	HCC-HBV
TLCN042	HCC-HBV
TLCN043	HCC-HBV
TLCN046	HCC-HBV
TLCN050	HCC-HBV
TLCN052	HCC-HBV
TLCN059	HCC-HBV
TLCN090	HCC-HBV
TLCN092	HCC-HBV
TLCN291	HCC-HBV
TLCN301	HCC-HBV
TLCN302	HCC-HBV
TLCN307	HCC-HBV
TLCN317	HCC-HBV
TLCN340	HCC-HBV
TLCN341	HCC-HBV
TLCN348	HCC-HBV
TLCN372	HCC-HBV
TLCN373	HCC-HBV
TLCN374	HCC-HBV
TLCN396	HCC-HBV
