# Supplementary material for: Hepatitis B-related hepatocellular carcinoma: classification and prognostic model based on programmed cell death genes
Source: Front Immunol. 2024 May 10;15:1411161. doi: 10.3389/fimmu.2024.1411161 (PMC11116790; doi:10.3389/fimmu.2024.1411161)
Supplement: Supplementary file 5 [file DataSheet_5.zip › original data11/GSE141198.txt]

GeneID	TLCN002	TLCN003	TLCN004	TLCN005	TLCN008	TLCN009	TLCN016	TLCN019	TLCN037	TLCN038	TLCN042	TLCN043	TLCN046	TLCN050	TLCN052	TLCN059	TLCN090	TLCN092	TLCN101	TLCN103	TLCN105	TLCN106	TLCN107	TLCN109	TLCN110	TLCN115	TLCN116	TLCN118	TLCN120	TLCN123	TLCN124	TLCN125	TLCN126	TLCN128	TLCN129	TLCN132	TLCN134	TLCN137	TLCN139	TLCN142	TLCN143	TLCN144	TLCN145	TLCN149	TLCN150	TLCN152	TLCN153	TLCN154	TLCN155
ENSG00000223972.5	0	0	0	0	1	0	0	0	0	0	0	0	0	0	0	0	0	0	0	0	0	2	0	0	0	0	0	0	0	0	0	0	0	0	0	0	0	0	0	0	0	0	0	0	0	0	0	0	0
ENSG00000227232.5	27	16	18	18	24	26	12	22	16	12	40	22	24	102	32	33	65	0	38	86	48	54	31	38	31	45	39	35	17	23	75	39	7	8	49	23	22	27	32	52	37	61	40	39	25	23	47	105	32
ENSG00000278267.1	5	5	6	2	1	5	2	2	0	3	9	6	2	0	2	0	0	0	6	0	2	2	1	0	5	9	5	2	4	3	2	3	0	6	5	0	2	2	0	6	0	0	0	4	11	1	6	1	1
ENSG00000243485.5	0	0	0	0	0	0	0	0	0	0	1	0	0	0	0	0	0	0	0	0	0	0	0	0	0	0	0	0	0	0	0	0	0	0	0	0	0	0	0	0	0	0	0	0	0	0	0	0	0
ENSG00000284332.1	0	0	0	0	0	0	0	0	0	0	0	0	0	0	0	0	0	0	0	0	0	0	0	0	0	0	0	0	0	0	0	0	0	0	0	0	0	0	0	0	0	0	0	0	0	0	0	0	0
ENSG00000237613.2	0	0	0	0	0	0	0	0	0	0	1	0	0	0	0	0	0	0	0	0	0	0	0	0	0	0	0	0	0	0	0	0	0	0	0	0	0	0	0	0	0	0	0	0	0	0	0	0	0
ENSG00000268020.3	0	0	0	0	0	0	0	0	0	0	0	0	0	0	0	0	0	0	0	0	0	0	0	0	0	0	0	0	0	0	0	0	0	0	0	0	0	0	0	0	0	0	0	0	0	0	0	0	0
ENSG00000240361.2	0	0	0	0	0	0	0	0	0	0	0	0	0	0	0	0	0	0	0	0	0	0	0	0	0	0	0	0	0	0	0	0	0	0	0	0	0	0	0	0	0	0	0	1	1	0	0	0	0
ENSG00000186092.5	0	0	0	0	0	0	0	0	0	0	0	0	0	0	0	0	0	0	0	0	0	0	0	0	0	0	0	0	0	0	0	0	0	0	0	0	0	0	0	0	0	0	0	0	0	0	0	1	0
ENSG00000238009.6	0	0	0	0	0	0	1	0	0	1	0	2	0	0	0	0	2	0	0	0	0	0	0	0	0	0	0	2	0	0	0	1	0	0	0	0	0	0	0	0	0	0	0	0	4	1	0	0	0
ENSG00000239945.1	0	0	0	0	0	0	0	0	0	0	0	0	0	0	0	0	0	0	0	0	0	0	0	0	0	0	0	0	0	0	0	0	0	0	0	0	0	0	0	0	0	0	0	0	0	0	0	0	0
ENSG00000233750.3	3	0	0	13	63	1	2	1	0	0	0	2	1	10	1	14	174	5	0	48	0	1	0	0	1	3	1	1	0	2	6	3	145	0	0	1	3	0	2	2	5	6	2	1	1	1	0	4	0
ENSG00000268903.1	121	12	3	43	43	65	49	19	12	26	9	50	35	10	23	42	20	20	31	67	17	27	4	21	17	10	3	4	24	28	9	59	8	6	12	33	68	39	9	55	18	13	1	77	26	6	27	89	14
ENSG00000269981.1	32	3	1	4	5	16	17	5	10	16	15	19	15	3	2	5	9	0	12	4	6	15	3	4	9	0	2	1	22	6	2	4	0	2	7	11	11	10	1	16	0	0	0	19	24	16	22	2	0
ENSG00000239906.1	0	0	0	2	0	0	3	0	0	0	0	1	0	0	0	0	0	0	0	1	0	2	0	0	0	0	0	0	2	0	0	0	0	0	0	0	0	0	0	0	0	0	0	1	0	0	0	0	0
ENSG00000241860.6	2	0	1	0	0	3	0	3	0	2	6	4	1	1	1	0	5	0	2	1	0	2	1	1	0	0	2	0	0	1	0	3	0	0	3	0	1	0	0	0	0	0	0	1	5	3	2	1	0
ENSG00000222623.1	0	0	0	0	0	0	0	0	0	0	0	0	0	0	0	0	0	0	0	0	0	0	0	0	0	0	0	0	0	0	0	0	0	0	0	0	0	0	0	0	0	0	0	0	0	0	0	0	0
ENSG00000241599.1	0	0	0	0	0	0	0	0	0	0	0	0	0	0	0	0	0	0	0	0	0	0	0	0	0	0	0	0	0	0	0	0	0	0	0	0	0	0	0	0	0	0	0	0	0	0	0	0	0
ENSG00000279928.2	0	1	0	0	8	1	0	0	0	0	0	0	0	0	0	0	0	0	0	0	2	0	0	0	0	0	1	0	0	0	0	1	0	1	2	1	0	0	0	3	0	0	0	0	0	1	0	0	0
ENSG00000279457.4	34	57	46	10	55	43	35	40	70	18	46	40	78	49	71	25	17	0	60	154	82	50	57	27	61	57	76	58	56	71	15	69	11	38	72	38	55	68	56	71	5	32	20	68	54	32	52	36	16
ENSG00000273874.1	0	2	0	0	0	0	0	1	0	0	0	0	1	0	0	0	0	0	0	0	0	0	0	0	0	0	0	0	0	0	0	0	0	0	0	0	0	0	0	0	0	0	0	0	0	0	0	0	0
ENSG00000228463.10	1	0	0	1	5	1	6	4	32	1	22	30	2	1	3	4	31	0	0	3	4	39	9	4	4	0	11	0	12	4	0	4	0	4	10	4	1	3	0	3	1	1	2	5	12	4	1	12	0
ENSG00000236679.2	0	0	0	0	0	0	0	0	0	0	0	0	0	0	0	0	0	0	0	0	0	0	0	0	0	0	0	0	0	0	0	0	0	0	0	0	0	0	0	0	0	0	0	0	0	0	0	0	0
ENSG00000236601.2	0	0	0	0	0	0	0	0	0	0	0	0	0	0	0	1	0	0	0	0	0	0	0	0	0	0	0	0	0	0	0	0	0	0	0	0	0	0	0	0	0	0	0	0	0	0	0	0	0
ENSG00000237094.12	6	3	0	5	1	5	17	0	3	8	9	26	4	1	0	2	1	0	5	4	1	6	1	2	3	1	8	1	1	4	1	2	0	0	3	3	4	1	2	5	0	0	1	8	6	12	5	4	0
ENSG00000269732.1	0	0	0	0	0	0	0	0	0	0	0	0	0	0	0	0	0	0	0	0	0	0	0	0	0	0	0	0	1	0	0	0	0	0	0	0	0	0	0	0	0	0	0	0	0	0	0	0	0
ENSG00000284733.1	0	0	0	0	0	0	0	0	0	0	0	0	0	0	0	0	0	0	0	0	0	0	0	0	0	0	0	0	0	0	0	0	0	0	0	0	0	0	0	0	0	0	0	0	0	0	0	0	0
ENSG00000233653.3	0	0	0	0	0	0	0	0	0	0	0	0	0	0	0	0	0	0	0	0	0	0	0	0	0	0	0	0	0	0	0	0	0	0	0	0	0	0	0	0	0	0	0	0	0	0	0	0	0
ENSG00000250575.1	0	0	0	0	0	0	0	0	0	0	0	0	0	0	0	0	0	0	0	0	0	0	0	0	0	0	0	0	0	0	0	0	0	0	0	0	0	0	0	0	0	0	0	0	0	0	0	0	0
ENSG00000278757.1	0	0	0	0	0	0	1	0	0	0	0	0	0	0	0	0	0	0	0	0	0	0	0	0	0	0	0	0	0	0	0	0	0	0	0	0	0	0	0	0	0	0	0	0	0	0	2	0	0
ENSG00000230021.9	0	0	1	0	4	1	0	1	4	0	1	5	1	3	0	2	15	1	0	1	2	4	2	6	0	4	6	0	4	1	1	1	0	0	0	6	0	0	0	1	3	0	0	0	5	0	0	0	0
ENSG00000235146.2	0	0	0	0	0	0	0	0	0	0	0	0	0	0	0	0	0	0	0	0	0	0	0	0	0	0	0	0	0	0	0	0	0	0	0	0	0	0	0	0	0	0	0	0	0	0	0	0	0
ENSG00000225972.1	25	32	7	23	13	11	11	6	38	3	19	23	834	21	9	7	4	1	2201	28	25	21	22	21	4	12	10	9	3381	22	3	8177	2	11	4223	5	4493	40	18	8	10	5	19	10	6	2	5	27	20
ENSG00000225630.1	293	3891	607	51	37	158	385	132	1263	126	325	784	71	30	59	6	324	205	400	111	350	199	822	94	256	312	512	96	419	445	36	691	40	532	983	351	234	1926	326	329	87	50	70	270	618	438	199	439	281
ENSG00000237973.1	344	300	725	114	126	314	262	70	613	260	202	714	170	99	60	28	71	18	150	235	216	252	285	114	238	228	186	151	259	270	69	439	50	419	361	181	397	563	262	169	147	122	81	107	172	199	170	160	94
ENSG00000278791.1	0	0	0	0	0	0	0	0	0	0	0	0	0	0	0	0	0	0	0	0	0	0	0	0	0	0	0	0	0	0	0	0	0	0	0	0	0	0	0	0	0	0	0	0	0	0	0	0	0
ENSG00000229344.1	33	42	18	29	39	27	19	17	36	1	28	38	19	15	4	6	7	1	10	25	48	13	9	18	6	8	11	9	26	22	17	33	4	12	11	3	9	29	18	7	14	11	15	8	20	7	3	14	13
ENSG00000240409.1	0	2	1	0	0	0	2	0	2	0	0	1	0	0	0	0	0	0	1	1	0	1	0	1	3	0	0	1	1	0	0	1	0	0	0	1	0	1	0	0	0	0	0	0	0	0	1	1	0
ENSG00000248527.1	6919	2973	3562	800	300	3772	2649	4103	5394	1104	4065	3818	1018	1017	1700	516	371	1593	1422	1522	6570	3309	6254	3191	2594	3803	3392	2421	3929	4669	334	5845	1090	7118	5034	3843	7556	16420	6250	4281	820	1119	1547	3693	4462	2463	2627	5425	2630
ENSG00000198744.5	62	34	34	13	33	25	17	15	322	7	18	86	17	14	6	4	6	8	3	8	28	18	8	12	480	20	18	433	39	37	0	31	5	13	16	11	24	26	25	26	0	0	3	13	16	9	6	15	7
ENSG00000268663.1	0	0	0	0	0	0	0	0	0	0	0	0	0	0	0	0	0	0	0	0	0	0	0	0	0	0	1	0	0	0	0	0	0	0	0	0	0	0	0	0	0	0	0	0	0	0	0	0	0
ENSG00000284662.1	0	0	0	0	0	0	0	0	0	0	0	0	0	0	0	0	0	0	0	0	0	0	0	0	0	0	0	0	0	0	0	0	0	0	0	0	0	0	0	0	0	0	0	0	0	0	0	0	0
ENSG00000229376.3	0	1	1	0	3	0	0	0	0	1	1	0	1	0	1	0	0	3	0	2	0	0	0	2	0	0	4	1	1	1	0	1	0	0	3	1	0	1	0	0	0	0	0	1	0	1	0	1	0
ENSG00000228327.3	21	13	39	0	21	19	12	6	19	29	35	63	53	6	7	4	10	33	26	12	4	11	37	8	47	25	45	11	23	18	4	14	2	12	16	18	8	21	7	37	12	10	6	19	45	36	30	17	2
ENSG00000223181.1	0	0	0	0	0	0	0	0	0	0	0	1	0	0	0	0	0	0	0	0	0	0	0	0	0	1	0	0	0	0	0	0	0	1	0	0	0	0	0	0	0	0	0	0	0	0	0	0	0
ENSG00000229905.1	1	0	0	0	0	0	0	0	0	0	0	0	0	0	0	0	0	0	0	0	0	0	0	0	0	0	1	0	0	0	0	0	0	0	0	0	0	0	0	0	0	0	0	0	0	0	0	0	0
ENSG00000237491.8	1	1	6	2	7	7	1	2	18	11	6	17	14	13	4	2	7	5	8	10	2	14	24	12	18	15	34	15	18	18	4	27	1	8	10	14	2	8	4	18	5	2	8	16	28	28	26	31	4
ENSG00000230092.7	0	1	0	0	2	1	1	0	1	2	1	1	0	0	0	0	1	0	2	2	0	5	5	1	4	2	2	1	5	4	0	3	0	0	1	2	0	3	0	9	2	0	0	3	7	0	4	1	0
ENSG00000177757.2	1	0	0	0	0	0	0	0	0	0	1	2	2	2	0	0	0	1	0	2	1	0	0	1	0	0	5	1	0	0	0	1	0	0	0	1	2	3	0	1	0	0	0	0	1	2	1	0	3
ENSG00000228794.8	62	31	128	25	18	55	23	27	70	118	38	78	64	17	41	27	63	57	40	76	59	114	91	75	105	226	1043	49	54	91	35	654	2	83	48	69	41	409	168	116	43	18	59	69	166	219	76	306	47
ENSG00000225880.5	4	2	4	2	0	5	4	3	11	11	20	11	17	0	1	1	4	0	8	5	1	11	11	3	15	9	25	12	7	8	0	13	0	14	6	4	6	12	3	34	0	3	1	13	19	21	12	15	2
ENSG00000230368.2	0	0	0	0	0	0	0	0	0	0	0	0	0	0	0	0	0	0	0	0	0	0	0	0	0	1	6	3	0	0	0	0	0	0	0	0	0	0	0	6	0	0	0	0	1	5	0	0	0
ENSG00000234711.1	0	0	0	0	0	0	0	0	0	0	0	0	0	0	0	0	0	0	0	0	0	0	0	0	0	0	0	0	0	0	0	0	0	0	0	0	0	0	0	1	0	0	0	0	0	0	0	0	0
ENSG00000283040.1	0	0	0	0	0	0	0	0	0	0	0	0	0	0	0	0	0	0	0	0	0	0	0	0	0	0	0	0	0	0	0	0	0	0	0	0	0	0	0	0	0	0	0	0	0	0	0	0	0
ENSG00000272438.1	0	0	0	0	0	0	0	0	1	0	0	0	0	0	0	0	0	0	0	0	0	6	0	1	0	0	9	1	0	0	0	2	0	0	0	0	0	0	1	4	0	0	0	1	0	0	1	0	0
ENSG00000230699.2	0	31	0	0	0	1	0	0	1	0	0	0	0	0	0	0	1	0	0	0	0	2	0	0	0	1	81	93	12	0	0	170	0	0	1	0	0	0	0	277	0	0	26	6	38	68	0	0	1
ENSG00000241180.1	0	0	0	0	0	0	0	0	0	0	0	0	0	0	0	0	0	0	0	0	0	0	0	0	0	0	0	0	0	0	0	0	0	0	0	0	0	0	0	0	0	0	0	2	0	0	0	0	0
ENSG00000223764.2	34	0	6	25	5	0	0	4	20	0	0	2	10	31	4	7	2	0	0	0	3	26	0	2	2	0	141	3	0	2	3	1	0	42	29	0	9	2	41	30	1	32	0	41	0	3	3	13	94
ENSG00000187634.11	27	0	10	14	1	1	0	0	28	0	0	3	12	8	1	1	0	0	2	1	3	3	0	0	1	1	66	3	2	2	0	0	0	42	55	2	21	0	54	104	1	7	1	86	0	0	1	10	47
ENSG00000188976.10	646	406	386	110	146	589	298	205	791	655	879	869	1100	191	360	78	353	138	338	283	379	1499	1121	903	651	514	718	219	588	459	98	735	197	440	363	850	421	535	499	1126	260	206	273	866	628	688	828	549	301
ENSG00000187961.13	106	79	60	73	93	121	81	44	108	145	222	153	182	97	79	35	72	17	37	67	55	180	116	163	150	104	181	74	86	64	105	79	23	69	93	62	115	95	49	178	152	79	69	174	154	108	111	88	69
ENSG00000187583.10	13	12	10	17	21	34	1	0	39	6	2	17	12	13	4	4	9	28	8	2	4	39	4	27	30	2	5	6	6	2	19	2	27	3	5	2	3	14	1	32	8	0	3	44	10	9	4	8	9
ENSG00000187642.9	8	9	4	11	21	22	3	0	9	2	2	6	5	8	3	1	1	9	1	1	5	33	2	13	11	4	2	1	1	2	19	0	16	2	2	1	1	5	4	9	0	7	5	18	2	4	1	4	12
ENSG00000272512.1	5	5	6	29	10	19	4	9	14	10	15	9	17	16	8	7	19	0	16	11	15	61	2	20	28	10	41	12	9	4	7	12	8	6	12	9	35	12	13	27	10	21	11	21	9	16	13	54	50
ENSG00000188290.10	50	55	20	159	119	247	25	44	34	37	54	30	285	266	49	92	25	21	75	115	130	218	35	130	93	59	47	65	50	19	125	23	12	27	35	23	176	117	63	175	49	52	174	249	29	41	60	209	357
ENSG00000187608.8	380	437	234	3408	1592	2236	101	125	342	209	353	227	570	861	555	419	512	25	646	1845	719	1270	832	988	1131	1363	1690	383	331	1906	6096	401	312	905	244	245	889	489	2530	1766	741	7632	1492	1539	540	751	1507	3508	4913
ENSG00000231702.2	0	0	0	0	0	0	0	0	0	0	0	0	1	0	0	0	0	0	0	0	0	0	0	0	0	0	0	0	0	0	0	0	0	0	0	0	0	0	0	0	0	0	0	0	0	0	0	0	0
ENSG00000224969.1	0	1	2	0	4	1	0	0	1	0	1	1	0	0	0	0	2	2	1	1	0	4	0	0	0	3	2	2	1	0	1	1	0	0	1	1	3	0	0	0	1	0	0	1	0	1	0	2	0
ENSG00000188157.14	513	236	813	192	324	977	479	230	836	1068	634	1016	2464	475	420	112	115	116	866	111	460	1839	1311	739	1318	1089	786	486	923	500	198	317	142	531	877	488	1019	425	397	924	123	167	116	912	440	622	681	673	404
ENSG00000242590.1	0	0	0	0	0	0	0	0	0	0	0	0	0	0	0	0	0	0	0	0	0	0	0	0	0	0	0	0	0	0	0	0	0	0	0	0	0	0	0	0	0	0	0	0	0	0	0	0	0
ENSG00000217801.9	8	12	11	14	12	21	3	5	26	6	36	12	14	34	23	3	15	0	3	3	22	31	51	27	48	25	63	21	10	2	21	3	0	18	133	8	1	102	27	115	5	3	13	131	11	8	27	20	13
ENSG00000273443.1	0	1	2	4	0	0	2	0	2	0	3	1	1	6	1	0	2	4	0	0	0	0	8	0	5	2	10	0	2	0	3	0	0	0	29	1	0	9	0	5	0	0	1	4	1	0	3	1	0
ENSG00000237330.2	0	0	0	0	1	0	0	0	0	0	0	0	0	0	0	0	0	1	0	0	0	2	0	0	0	0	0	0	0	0	0	0	1	0	1	0	0	0	0	1	0	0	0	0	0	0	0	0	0
ENSG00000131591.17	234	94	70	74	225	238	112	108	129	188	207	212	272	494	136	84	244	20	111	256	186	457	256	237	286	127	259	156	152	138	252	286	60	138	100	130	144	210	125	268	304	301	136	238	162	202	190	324	159
ENSG00000223823.1	0	0	0	1	0	0	0	1	1	1	4	2	2	1	1	0	0	0	0	0	0	1	1	0	0	0	0	1	0	0	4	1	0	0	0	0	0	0	0	4	0	2	0	0	0	2	1	0	0
ENSG00000207730.3	0	0	0	0	0	0	0	0	0	0	0	0	1	0	0	0	0	0	0	0	0	0	2	0	0	0	0	0	0	0	0	0	0	0	0	0	0	0	0	0	0	0	0	0	0	0	0	0	0
ENSG00000207607.3	0	0	0	0	0	0	0	0	0	0	0	0	0	0	0	0	0	0	0	0	0	0	0	0	0	0	1	0	0	0	0	0	0	0	0	0	0	0	0	0	0	0	0	2	0	0	0	0	1
ENSG00000198976.1	1	0	0	0	0	0	0	0	1	0	0	0	1	0	0	0	0	0	0	0	1	0	3	0	0	0	0	0	0	0	0	0	0	0	0	0	0	0	0	2	0	0	0	1	0	0	0	0	1
ENSG00000272141.1	2	0	1	52	4	0	0	6	6	0	6	1	4	12	2	6	0	0	0	11	9	11	41	4	1	0	2	1	0	0	27	0	0	11	1	0	0	0	3	39	0	0	0	71	2	4	8	7	16
ENSG00000205231.1	0	0	0	0	0	0	0	0	0	1	1	0	0	0	0	0	1	0	0	1	0	0	0	0	0	0	1	0	0	1	0	0	0	0	2	0	0	1	0	1	0	0	0	0	0	0	2	1	0
ENSG00000162571.13	2	1	0	0	0	2	1	2	1	1	0	0	0	1	0	2	0	0	0	3	3	0	0	0	1	0	1	1	0	0	3	1	0	0	1	0	0	0	0	2	1	4	2	4	2	1	2	3	5
ENSG00000186891.13	20	6	10	39	24	18	10	31	6	14	48	10	36	211	13	38	7	0	10	14	34	46	15	21	66	14	17	11	18	16	13	3	35	26	12	6	29	14	11	24	8	6	17	22	19	16	16	19	81
ENSG00000186827.10	71	45	10	92	84	108	41	59	15	52	110	46	90	326	130	107	56	2	28	50	127	67	36	87	123	37	17	33	48	42	56	35	29	19	44	15	67	27	18	54	58	21	110	17	35	28	60	67	134
ENSG00000078808.16	2116	1354	1049	1299	1880	3207	888	1183	1802	2426	2665	1874	3208	2556	2229	1134	819	340	1407	1805	3447	2929	2329	2619	1778	1636	1425	1011	1643	1710	1211	2121	181	1513	1061	1698	2342	1600	1393	4584	1407	1432	1260	2361	1944	1436	1981	1796	1364
ENSG00000176022.4	200	169	79	198	183	167	75	223	145	150	231	187	311	419	140	138	244	29	150	563	258	685	427	494	233	234	233	126	198	208	314	248	53	147	95	183	203	397	205	324	296	243	298	251	212	201	301	209	346
ENSG00000184163.3	27	5	10	13	112	13	6	39	16	15	23	13	34	87	14	27	111	0	14	59	23	31	42	72	12	11	24	4	11	3	43	4	0	18	6	26	5	32	12	24	45	49	12	27	17	17	18	76	42
ENSG00000260179.1	2	8	2	2	28	4	3	2	1	1	9	5	5	4	6	4	58	14	7	8	7	18	20	18	5	1	7	10	3	3	5	1	0	3	0	3	1	6	5	7	9	6	7	8	3	3	8	8	7
ENSG00000160087.20	277	226	143	309	549	410	183	221	239	305	507	350	620	911	385	266	521	99	269	820	433	1091	515	994	340	305	248	253	396	344	456	372	86	300	254	291	357	542	327	964	560	431	461	474	408	371	403	596	597
ENSG00000230415.1	12	7	10	5	9	7	9	13	20	18	6	9	12	35	8	6	12	5	6	4	17	5	17	8	28	25	53	11	19	13	28	13	21	10	4	14	13	18	9	40	16	4	21	13	7	16	21	6	18
ENSG00000162572.20	290	93	191	129	294	101	61	88	207	119	183	122	137	1465	33	27	235	9	24	646	196	208	129	299	465	773	512	245	80	364	386	796	108	142	53	102	154	105	140	629	531	187	167	216	171	195	140	255	277
ENSG00000131584.18	581	321	368	504	750	583	255	274	604	539	1215	411	1471	1934	349	238	1344	131	596	659	553	1664	880	943	520	948	792	342	271	278	997	456	436	494	403	494	533	719	427	1925	948	793	710	624	522	499	565	870	802
ENSG00000278073.1	0	0	0	0	0	0	0	0	0	0	0	0	0	0	0	0	0	0	0	0	0	0	0	0	0	0	0	0	0	0	0	0	0	0	0	0	0	0	0	0	0	0	0	0	0	0	0	0	0
ENSG00000169972.11	79	51	27	52	163	49	35	48	48	81	134	55	216	72	117	35	55	19	78	97	108	348	232	295	37	40	76	29	50	30	71	33	66	36	42	62	68	130	64	321	120	37	110	119	72	44	81	71	78
ENSG00000127054.20	764	698	433	315	692	1093	464	420	1044	833	1140	1187	1981	917	674	307	569	194	442	1092	1001	2134	1319	1797	925	731	1441	518	784	768	657	1306	97	634	596	813	656	1041	645	2765	967	511	728	1278	960	901	959	1108	871
ENSG00000283712.1	0	0	0	0	0	0	0	0	0	0	0	0	0	0	0	0	0	0	0	0	0	0	0	0	0	0	0	0	0	0	0	0	0	0	0	0	0	0	0	0	0	0	0	0	0	0	0	0	0
ENSG00000240731.1	24	10	11	25	14	22	18	6	32	21	29	38	41	34	14	7	33	1	9	21	13	71	40	55	41	37	85	10	24	18	18	34	6	21	25	11	22	35	31	84	34	13	17	32	36	53	45	37	23
ENSG00000224051.6	479	220	301	285	723	1218	180	151	400	479	458	400	745	605	343	292	431	13	168	413	557	1362	363	1288	356	428	377	165	261	322	338	462	31	441	415	298	617	899	600	831	568	585	369	591	443	321	263	608	627
ENSG00000169962.4	5	2	4	7	19	4	6	3	3	6	8	12	12	9	1	0	5	0	2	10	11	17	9	12	12	5	12	3	8	15	5	14	0	17	10	11	9	12	54	37	4	4	5	7	15	17	24	7	10
ENSG00000107404.19	610	434	460	298	515	791	230	392	678	510	2851	942	1201	661	396	120	298	200	365	334	1126	1858	2017	1385	491	722	1164	249	678	440	333	733	86	518	468	784	420	842	548	1203	553	296	347	832	860	855	849	850	517
ENSG00000284372.1	0	0	0	0	0	0	0	0	0	0	0	0	0	0	0	0	0	0	0	0	0	0	0	0	0	0	0	0	0	0	0	0	0	0	0	0	0	0	0	0	0	0	0	0	0	0	0	0	0
ENSG00000162576.16	153	43	79	165	21	168	101	42	173	43	64	46	105	118	55	95	9	34	163	37	81	287	316	90	188	161	753	96	115	35	51	190	32	246	170	61	184	166	126	136	48	87	29	83	96	86	140	135	884
ENSG00000175756.13	1635	1381	556	1415	2954	2555	501	809	783	939	1600	1115	2198	3136	1739	1329	3035	175	555	4599	2561	2704	1529	4055	865	983	733	733	888	1308	2640	1702	571	892	510	883	1378	2048	1662	2532	3781	3290	3463	1612	1182	969	938	2044	2834
ENSG00000223663.2	0	0	0	0	1	0	1	0	1	0	0	5	0	0	0	0	2	0	1	3	0	3	5	2	0	3	3	0	0	4	0	0	8	0	1	2	1	0	0	1	3	3	0	1	2	0	1	4	0
ENSG00000221978.11	1763	1203	1267	698	487	1708	704	564	1794	2312	2202	2585	2412	1056	965	320	1031	756	1037	1160	1174	1912	4169	1747	3023	3255	6562	1215	2015	2272	527	3224	166	1697	2281	1889	668	2096	1302	9033	789	745	441	3161	3721	2575	3234	2567	884
ENSG00000224870.6	236	204	147	118	90	369	89	112	279	324	481	288	276	103	226	73	111	148	168	121	138	332	441	171	276	372	295	96	277	244	53	343	20	191	183	177	157	660	209	435	68	75	129	324	461	183	240	245	103
ENSG00000242485.5	751	420	320	314	415	648	183	446	406	544	624	639	1169	508	617	220	299	175	329	853	869	1329	971	1763	586	665	636	549	707	704	312	1074	183	637	351	618	774	981	898	1448	349	566	548	1034	904	717	703	740	763
ENSG00000264293.2	0	0	0	0	0	0	0	0	0	0	0	0	0	0	0	0	0	0	0	0	0	0	0	0	0	0	0	0	0	0	0	0	0	0	0	0	0	0	0	0	0	0	0	0	0	0	0	0	0
ENSG00000272455.1	15	36	16	37	15	25	10	28	23	40	35	65	45	29	17	20	18	22	43	18	30	191	128	42	77	55	94	61	49	60	14	59	0	23	31	27	13	49	14	76	16	30	32	86	99	41	67	61	19
ENSG00000235098.8	55	0	3	23	241	5	11	332	4	4	43	10	494	380	4	8	0	51	41	8	18	65	16	69	27	8	557	101	19	9	253	427	0	211	4	84	3	3	81	50	9	5	2	203	294	200	375	9	33
ENSG00000225905.1	1	0	0	0	2	0	1	5	1	0	1	0	3	0	1	2	0	5	2	0	0	7	0	1	3	0	4	1	2	0	0	15	0	6	0	4	0	0	1	1	0	0	0	4	12	13	3	0	0
ENSG00000205116.3	8	0	1	3	8	1	0	22	0	5	27	0	26	1	6	1	4	0	6	0	9	4	1	6	1	1	16	1	1	0	12	0	0	0	1	6	0	0	0	2	0	1	0	12	22	4	8	3	2
ENSG00000225285.1	61	35	4	133	67	8	6	49	43	23	40	13	134	60	72	70	31	7	4	28	70	151	50	28	37	31	36	7	11	41	24	59	25	11	9	8	1	3	12	21	11	54	48	18	28	27	24	47	22
ENSG00000179403.11	891	599	626	1999	491	574	262	1093	738	542	1447	840	1495	2021	1738	1868	521	352	228	544	1917	557	1026	1230	860	1176	310	528	472	459	1201	848	149	398	401	227	140	781	487	2137	711	545	1060	1305	1083	734	1175	1206	787
ENSG00000215915.9	101	64	158	78	100	5	71	28	60	3	5	40	176	30	13	19	23	55	11	46	25	159	46	203	14	235	6	7	77	17	14	160	101	135	16	11	1	23	192	47	176	48	178	72	164	30	107	700	33
ENSG00000160072.19	405	210	172	299	808	399	149	200	516	310	409	499	926	2032	503	212	493	35	293	737	391	1910	532	1530	530	387	563	236	444	275	353	452	199	307	200	356	371	343	305	983	755	360	410	587	410	447	437	694	409
ENSG00000284740.1	21	12	3	8	49	6	0	10	6	3	11	14	15	24	20	11	4	0	3	28	10	69	20	50	8	4	3	5	3	15	26	20	0	5	3	5	8	7	12	16	36	19	47	14	11	2	7	8	41
ENSG00000197785.13	323	167	101	219	720	361	116	213	250	272	306	369	667	1174	288	181	434	56	159	628	330	973	359	690	180	356	150	149	298	211	433	382	116	184	70	235	364	366	282	704	684	456	428	496	229	198	297	469	433
ENSG00000205090.8	3	10	4	6	3	7	4	2	7	3	14	20	6	53	4	3	2	0	4	24	11	82	7	38	14	16	11	9	25	19	21	27	13	1	1	8	7	9	4	24	32	13	11	32	10	19	10	6	18
ENSG00000160075.11	1037	625	465	603	1345	1034	433	582	951	785	964	1005	1455	1331	976	482	955	227	768	1677	2132	2397	955	3279	914	1190	944	677	952	1285	1057	1536	276	774	557	1329	926	1170	952	1928	1721	1101	1183	1563	1354	1022	897	1354	1278
ENSG00000215014.4	2	3	2	3	0	5	4	2	7	1	1	5	3	3	2	1	10	1	5	6	6	6	8	4	7	5	12	4	6	5	2	13	3	5	1	8	3	3	1	7	4	7	6	2	8	7	1	6	0
ENSG00000274481.1	0	0	0	0	0	0	0	0	0	0	0	0	0	0	0	0	0	0	0	0	0	0	0	0	0	0	0	0	0	0	0	0	0	0	0	0	0	0	0	0	0	0	0	0	0	0	0	0	0
ENSG00000228594.3	3	3	4	19	170	2	1	2	4	1	8	2	27	32	10	19	0	0	7	19	41	5	3	13	8	2	2	5	6	7	5	63	18	6	6	2	2	3	2	81	20	6	4	130	14	9	57	9	92
ENSG00000272106.1	29	14	29	12	42	26	15	6	19	26	18	47	26	33	18	16	20	5	26	43	34	37	38	33	54	69	66	20	54	67	13	134	0	55	19	48	40	61	26	144	34	50	13	44	54	71	32	44	22
ENSG00000197530.12	963	522	443	732	2677	884	467	315	547	666	1219	715	1430	2732	738	565	1352	112	345	1652	1241	1789	493	1435	632	775	922	421	509	549	959	1349	289	570	363	553	539	467	495	2271	1426	684	633	835	537	614	621	1080	1027
ENSG00000189409.13	1	1	0	6	0	1	1	0	9	0	0	0	5	1	0	5	0	0	2	1	1	3	2	3	2	1	5	2	0	0	4	0	0	9	11	1	4	0	8	4	0	8	0	7	1	0	2	7	26
ENSG00000248333.8	274	203	125	47	67	250	154	86	239	305	409	302	680	22	167	23	66	91	204	153	171	371	187	174	303	176	350	98	208	143	65	224	9	214	169	255	159	243	157	484	72	72	195	262	314	293	257	176	92
ENSG00000272004.1	0	0	0	0	0	0	0	0	0	1	0	0	0	0	0	0	0	0	0	1	0	0	0	0	1	0	1	0	0	0	0	0	0	1	0	0	0	0	0	1	0	5	0	1	1	0	1	0	0
ENSG00000189339.11	136	189	165	41	141	142	118	74	236	196	605	558	311	122	138	48	281	64	220	99	232	239	454	224	252	201	611	80	243	125	128	183	53	218	286	312	105	113	95	480	204	77	101	289	526	367	224	290	96
ENSG00000269737.2	3	7	8	0	4	5	1	6	9	5	15	31	16	4	2	3	25	0	5	7	1	14	3	10	4	11	7	1	2	3	3	3	0	2	3	4	5	4	1	12	2	1	3	14	30	14	9	10	0
ENSG00000215914.4	1	1	1	1	1	3	1	0	0	1	2	1	0	4	5	2	0	0	0	1	0	1	4	3	0	1	1	1	2	0	4	3	0	2	4	2	1	1	0	2	1	7	3	1	2	1	0	4	7
ENSG00000008128.22	15	10	16	8	9	25	12	16	16	15	27	19	33	24	6	5	4	0	8	24	8	20	14	30	17	13	19	10	23	13	11	6	0	14	5	8	12	11	11	26	42	8	13	19	14	7	13	27	7
ENSG00000268575.1	3	8	0	12	35	5	7	1	4	4	2	6	27	39	6	5	79	22	5	21	4	12	4	14	6	4	7	7	5	1	44	9	55	6	3	2	2	6	1	11	8	3	5	12	13	8	6	9	6
ENSG00000227775.3	11	13	20	13	17	8	13	7	53	23	92	70	22	81	5	20	40	41	18	4	4	21	14	24	27	15	20	12	12	32	16	6	39	7	28	70	9	18	6	82	3	7	7	27	28	22	30	15	8
ENSG00000215790.6	8	8	3	5	9	8	3	2	11	6	10	10	20	12	5	6	16	15	4	6	5	7	6	16	9	6	19	17	6	12	10	4	12	9	2	11	10	9	2	29	0	5	1	15	14	16	11	10	2
ENSG00000008130.15	751	402	409	224	336	625	278	172	858	475	697	1249	874	245	353	192	591	258	309	266	374	574	689	1344	501	641	661	207	616	362	160	349	159	707	637	658	310	800	371	1300	216	164	431	972	1188	643	514	663	227
ENSG00000078369.17	870	699	865	292	307	1195	822	446	1445	1687	1408	2483	2670	436	1228	287	441	365	2031	849	1069	2173	1035	2020	1280	1255	910	765	1756	1035	284	844	228	1007	1123	2003	1249	1224	635	2938	264	374	484	1938	1893	1621	1774	1187	542
ENSG00000231050.1	5	5	1	6	20	3	7	3	5	11	4	8	24	28	5	6	2	0	0	4	13	73	1	25	5	8	8	2	6	12	11	21	2	1	1	4	10	19	3	18	8	6	15	8	9	8	9	10	9
ENSG00000169885.9	4	42	12	44	83	40	1	8	27	7	5	35	43	22	8	5	38	0	2	191	24	206	22	226	29	52	132	7	12	27	68	159	0	18	11	17	56	115	33	145	28	34	18	157	132	36	17	41	50
ENSG00000178821.12	9	23	50	22	325	64	6	42	26	5	17	97	230	27	99	8	111	0	28	376	82	401	83	259	44	34	15	21	58	40	74	118	9	51	9	22	43	224	51	198	54	80	39	318	71	48	63	110	47
ENSG00000142609.17	6	0	34	1	3	3	4	0	8	1	1	3	8	9	6	2	4	1	7	84	4	4	1	2	17	63	0	5	4	1	3	2	9	56	4	0	1	11	1	5	3	0	1	7	4	2	40	393	3
ENSG00000233542.1	0	2	0	4	2	1	2	2	0	0	0	3	1	5	4	10	0	0	0	4	1	2	2	1	1	2	0	8	5	1	1	1	0	0	0	1	3	0	0	2	0	2	0	2	3	3	5	8	2
ENSG00000187730.8	8	11	5	55	80	41	24	26	11	7	17	21	37	112	55	66	23	0	54	49	43	30	10	63	39	58	1	39	45	8	23	59	25	3	23	12	40	27	0	26	38	2	38	35	39	8	27	65	39
ENSG00000226969.1	0	1	0	0	0	0	0	1	0	0	0	0	0	1	0	0	0	8	0	3	0	3	0	0	0	0	0	0	0	0	0	2	0	1	0	0	0	0	1	2	0	3	8	0	0	0	0	0	1
ENSG00000067606.16	81	38	43	19	25	63	22	31	101	109	215	85	131	21	59	7	21	14	51	19	4	38	25	42	82	60	53	39	47	61	18	46	9	77	34	21	111	43	38	141	2	8	16	73	73	87	102	53	13
ENSG00000271806.1	0	0	0	0	0	0	0	0	3	3	2	0	3	0	0	1	8	3	0	1	0	3	0	2	5	1	2	1	0	1	0	1	0	1	0	3	0	2	0	2	1	1	1	2	1	1	2	1	0
ENSG00000182873.5	15	5	21	1	3	8	9	3	22	33	39	18	37	5	9	0	3	0	6	3	4	35	9	20	74	15	16	9	7	13	11	27	8	25	17	7	34	8	10	56	4	0	1	19	32	27	21	18	8
ENSG00000162585.16	511	379	201	725	1968	737	165	508	300	338	696	355	601	1912	427	512	1478	94	366	1112	796	1419	455	1153	430	364	498	335	308	410	1608	642	205	318	224	216	618	832	371	1003	1421	1093	901	756	345	279	345	541	966
ENSG00000234396.3	3	4	1	11	18	23	5	24	8	2	2	7	3	52	1	3	24	0	3	12	4	25	20	14	21	4	12	10	9	16	71	14	8	7	10	2	12	9	12	14	37	37	16	8	5	7	18	4	22
ENSG00000157933.9	180	87	260	97	155	231	339	141	369	476	774	414	295	140	172	30	188	112	239	121	256	489	292	252	381	368	494	230	465	358	90	346	42	242	393	703	299	416	146	1460	138	106	91	406	426	339	392	311	156
ENSG00000116151.13	53	34	36	21	64	33	27	29	45	27	60	62	100	269	38	28	145	32	9	406	35	129	62	64	61	25	66	40	38	39	44	85	74	46	54	22	19	22	39	80	116	91	91	106	170	83	52	172	49
ENSG00000272161.1	0	1	1	0	0	0	0	0	1	1	0	0	0	4	1	0	0	0	0	3	0	0	1	1	0	0	0	1	0	3	2	0	0	1	1	1	0	0	1	0	0	0	3	4	2	3	2	3	0
ENSG00000269896.2	12	16	35	10	1	1	4	3	19	6	9	19	16	30	3	2	11	0	2	8	3	24	6	40	32	19	36	10	4	8	15	49	0	15	12	19	14	1	15	34	60	13	22	18	30	22	12	60	34
ENSG00000272420.1	2	2	2	0	6	1	1	0	16	6	10	5	14	0	2	0	10	0	4	3	6	12	8	7	8	9	17	4	7	14	2	2	0	3	4	4	6	6	6	13	0	3	1	8	13	10	9	10	1
ENSG00000157916.19	985	1032	724	633	998	1031	401	445	1281	1039	776	1016	1478	588	1213	464	469	412	672	1093	1437	1849	938	3108	1130	1663	969	606	1234	1181	520	1504	196	1186	928	1020	1252	1476	911	3389	1053	715	1509	1948	2199	1298	1024	1641	1045
ENSG00000157911.9	66	59	110	7	28	67	63	40	183	153	132	207	143	9	48	6	31	22	51	10	38	122	110	54	83	66	82	37	119	68	11	117	0	57	33	142	76	134	35	127	16	20	33	176	291	103	99	54	3
ENSG00000149527.17	53	11	329	121	56	147	35	24	47	109	21	25	19	20	84	179	3	0	0	5	52	22	97	50	920	2338	24	34	78	59	622	6	0	163	659	5	7	29	178	41	0	24	11	44	39	32	38	370	23
ENSG00000224387.1	1	0	8	0	2	1	3	0	1	1	0	1	1	2	0	1	0	0	0	0	0	5	0	1	15	62	1	0	1	0	3	0	0	2	14	0	0	0	0	0	0	0	1	2	0	0	0	2	0
ENSG00000229393.1	0	0	8	1	0	7	4	0	2	2	0	1	1	0	3	1	0	0	0	0	0	1	0	1	34	102	0	1	0	6	1	1	0	4	15	0	0	0	2	0	0	5	0	2	0	0	0	0	0
ENSG00000157881.13	133	75	80	43	40	236	132	38	160	146	145	139	361	47	94	29	45	23	120	108	81	124	86	152	225	150	167	79	146	151	32	110	27	151	129	129	145	196	95	386	21	48	32	196	154	120	155	145	46
ENSG00000197921.5	1	5	2	5	1	3	6	0	5	4	0	3	1	19	5	7	2	0	0	8	1	0	0	2	7	9	1	3	0	1	15	9	0	0	3	1	2	2	0	3	6	1	7	10	29	4	3	11	1
ENSG00000272449.1	8	25	5	38	99	33	11	7	6	19	9	27	14	112	8	35	30	0	8	31	20	49	14	83	42	23	27	19	26	27	70	19	15	24	18	3	23	105	13	99	30	67	27	76	19	15	7	42	20
ENSG00000238164.6	33	7	45	163	82	35	75	57	77	375	15	57	49	660	75	38	12	6	4	92	22	84	8	196	425	149	38	64	38	20	117	27	58	181	103	3	38	140	46	1490	10	70	26	1532	53	59	102	321	51
ENSG00000157873.17	1128	421	640	960	603	930	1059	1003	684	1952	363	885	1889	2400	1132	701	326	189	450	1035	1407	1830	651	1433	2056	1254	878	1236	1022	965	892	817	131	1386	1217	275	850	3237	1114	3589	652	1128	785	1947	1008	1093	1321	1795	1099
ENSG00000225931.3	3	2	0	0	0	4	16	0	0	6	1	3	3	0	1	0	0	0	0	0	0	11	1	2	18	3	0	4	3	1	0	0	0	5	4	0	2	0	0	5	0	2	0	6	9	1	4	0	2
ENSG00000228037.1	2	4	0	0	0	4	1	2	2	6	2	6	5	5	3	2	0	0	1	20	1	23	5	24	21	4	9	5	12	3	0	1	0	4	3	0	1	5	2	23	0	2	1	6	6	4	2	4	1
ENSG00000157870.14	115	87	112	159	104	123	67	89	98	230	44	220	571	323	85	91	45	27	92	108	107	662	69	341	128	81	12	91	180	39	268	68	12	45	110	56	142	422	48	552	217	123	103	351	159	126	173	153	128
ENSG00000142606.15	1	0	2	2	1	1	1	3	2	1	1	2	5	0	0	0	1	0	1	0	0	22	0	5	1	0	0	0	3	1	2	0	0	0	1	0	0	0	0	16	0	0	0	3	5	1	0	0	0
ENSG00000237058.1	0	0	0	0	0	0	0	0	0	0	0	0	0	0	0	0	0	0	0	0	0	0	0	0	0	0	0	0	0	0	0	0	0	0	0	0	0	0	0	0	0	0	0	1	0	0	0	0	0
ENSG00000215912.12	6	2	2	3	12	0	3	22	6	22	1	2	11	9	4	1	0	0	6	0	5	42	9	1	54	2	2	13	11	24	14	26	0	6	2	0	1	23	6	18	6	8	1	6	5	9	23	5	4
ENSG00000283259.1	0	0	0	0	0	0	0	0	0	0	0	0	0	0	0	0	0	0	0	0	0	1	0	0	0	0	0	0	0	0	0	0	0	0	0	0	0	0	0	1	0	0	0	0	0	0	0	0	0
ENSG00000233234.1	0	0	0	0	0	0	0	0	0	0	0	0	0	0	0	0	0	0	0	0	0	0	0	0	0	0	0	0	0	0	0	0	0	0	0	0	0	0	0	0	0	0	0	0	0	0	0	0	0
ENSG00000231630.1	0	0	0	0	0	0	0	0	0	0	0	0	0	0	0	0	0	0	0	0	0	0	0	0	0	0	0	0	0	0	0	0	0	0	0	0	0	0	0	0	0	0	0	0	0	0	0	0	0
ENSG00000284745.1	0	0	0	0	0	0	0	0	0	0	0	2	0	0	0	0	0	0	0	0	0	0	0	0	0	0	0	0	0	0	0	0	0	0	0	0	0	0	0	0	0	0	0	1	0	0	0	0	0
ENSG00000169717.6	0	0	0	0	0	0	0	0	0	0	0	0	0	0	0	0	0	0	0	0	0	0	0	0	0	0	0	0	0	0	0	0	0	0	0	0	0	0	0	0	0	0	0	0	0	0	0	0	0
ENSG00000177133.10	0	1	7	16	0	3	0	1	3	2	0	3	3	19	5	20	2	0	0	3	3	1	0	3	6	1	3	40	0	0	13	0	3	7	27	1	0	0	1	112	5	4	5	46	0	2	0	23	22
ENSG00000142611.16	0	3	0	9	7	4	0	0	4	3	3	3	2	2	1	2	0	0	0	1	4	5	1	2	7	2	4	26	3	1	1	1	0	1	32	0	1	2	0	66	2	2	0	36	3	2	1	9	7
ENSG00000283572.1	0	0	0	0	0	0	0	0	0	0	0	0	0	0	0	0	0	0	0	0	0	0	0	0	0	0	0	0	0	0	0	0	0	0	0	0	0	0	0	0	0	0	0	0	0	0	0	0	0
ENSG00000226286.1	0	0	0	0	0	0	0	0	0	0	0	0	0	0	0	0	0	0	0	3	0	0	0	0	0	0	0	0	0	0	0	0	0	0	0	0	0	0	0	0	0	0	0	0	0	0	0	0	0
ENSG00000279839.1	0	0	0	0	0	0	0	0	0	0	0	0	0	2	0	3	2	44	0	0	0	0	0	0	0	0	0	1	0	0	0	0	0	0	0	0	0	0	0	1	2	0	0	1	0	0	0	0	3
ENSG00000272235.1	0	0	0	0	0	0	0	0	0	0	1	0	0	0	0	0	0	0	0	0	0	0	0	0	0	1	0	0	1	1	0	0	0	0	0	0	0	0	0	1	0	0	0	0	0	4	0	0	0
ENSG00000130762.14	15	431	119	107	212	241	2	3	261	51	54	458	285	144	48	284	239	12	7	5	68	176	31	435	128	137	2	37	23	2	39	9	18	39	65	60	161	2	22	465	0	83	104	414	321	294	50	367	270
ENSG00000272088.1	0	3	1	0	0	0	0	0	6	0	0	24	2	2	0	0	2	0	0	0	0	12	0	22	1	0	0	1	0	0	0	1	0	3	0	0	4	0	0	7	0	0	0	2	9	3	0	7	2
ENSG00000162591.15	132	129	65	128	20	12	22	7	364	17	23	38	41	108	64	173	6	61	12	14	157	18	16	81	67	27	66	92	7	67	27	82	61	119	434	86	16	19	58	91	26	99	9	86	421	578	27	97	402
ENSG00000207776.1	0	0	0	0	0	0	0	0	0	0	0	0	0	0	0	0	0	0	0	0	0	0	0	0	0	0	0	0	0	0	0	0	0	0	0	0	0	0	0	0	0	0	0	0	0	0	0	0	0
ENSG00000238260.1	3	6	1	1	0	6	0	0	13	11	21	17	15	2	11	1	1	0	4	1	3	49	4	10	20	3	4	4	9	6	2	6	0	4	4	6	2	10	1	28	0	5	5	11	16	21	8	7	1
ENSG00000158109.14	829	503	591	345	283	779	525	243	816	825	826	1179	420	501	678	581	982	127	441	575	1403	1035	570	1075	578	371	567	291	851	1022	675	980	83	847	473	1071	987	1127	922	820	768	753	739	1180	1256	1130	571	1074	1048
ENSG00000116213.15	172	100	96	47	51	171	138	55	193	201	307	304	378	76	129	33	72	39	126	109	118	484	161	216	236	98	260	124	194	144	27	176	32	135	105	189	170	206	104	258	44	58	89	300	262	244	232	240	76
ENSG00000078900.14	16	5	18	0	19	10	49	6	13	38	22	57	271	30	7	2	3	4	18	10	7	11	26	30	38	13	17	39	16	13	18	42	15	6	2	51	62	8	21	48	28	3	14	71	65	25	84	21	17
ENSG00000227589.1	2	1	9	0	0	1	0	0	2	0	1	1	1	0	2	1	0	0	0	1	0	4	0	1	16	16	1	0	5	1	0	4	0	1	1	0	1	5	3	4	0	0	1	1	0	1	3	1	0
ENSG00000235131.1	1	0	0	0	0	0	0	0	0	0	0	0	0	0	0	0	0	0	0	1	0	3	0	1	0	0	0	0	0	1	0	0	0	0	0	0	0	0	0	0	0	0	0	0	0	0	0	0	1
ENSG00000227372.11	111	78	73	44	41	98	50	87	197	211	117	182	255	44	92	27	105	121	175	160	180	350	166	166	271	105	20	109	114	265	46	265	23	124	129	160	85	91	73	234	63	93	60	164	239	268	283	229	85
ENSG00000276189.1	0	0	0	0	0	0	0	0	0	0	0	0	0	0	0	0	0	0	0	0	0	0	0	0	0	0	0	0	0	0	0	0	0	0	0	0	0	0	0	0	0	0	0	0	0	0	0	0	0
ENSG00000162592.9	2	0	0	0	0	0	0	1	2	0	0	0	0	0	0	0	0	2	0	0	1	7	2	1	0	0	0	2	1	0	0	0	0	0	0	0	0	0	0	2	0	0	0	0	0	0	0	0	0
ENSG00000235169.7	65	9	17	31	71	123	22	228	60	50	154	22	142	67	51	9	24	0	40	11	210	139	141	85	45	16	7	9	29	81	193	86	37	47	2	20	44	46	38	75	224	77	57	63	38	39	43	56	59
ENSG00000130764.9	469	234	240	183	335	363	180	226	437	440	635	522	631	409	376	214	323	136	419	671	505	925	481	878	411	278	556	317	429	579	307	598	140	412	326	577	442	471	400	606	459	266	360	611	555	437	565	607	435
ENSG00000266075.2	1	0	0	2	1	2	0	0	3	2	1	1	2	0	0	0	0	14	2	0	2	0	2	1	0	0	0	1	0	0	0	3	0	0	0	0	0	0	0	3	1	0	0	1	0	1	2	2	1
ENSG00000272153.1	4	2	2	0	2	5	2	1	9	9	14	8	13	2	5	0	11	0	6	1	7	21	8	6	19	8	18	2	7	3	1	2	4	13	9	11	9	7	2	12	1	1	2	10	16	12	15	4	1
ENSG00000116198.12	106	71	91	48	143	142	94	49	209	182	203	271	284	155	123	32	193	64	112	105	162	309	95	218	169	71	241	53	178	63	119	118	70	129	124	225	177	134	67	205	136	85	99	146	220	195	255	185	71
ENSG00000169598.15	19	34	36	8	14	24	30	13	44	46	97	35	51	22	25	5	30	79	36	20	18	89	71	60	77	34	86	35	61	42	4	83	30	85	46	67	36	36	16	89	12	12	14	62	86	63	98	89	20
ENSG00000198912.10	79	48	84	11	52	72	72	57	188	149	118	213	197	19	98	16	82	76	73	107	101	254	193	258	224	105	269	149	239	97	38	214	43	183	107	203	120	177	60	193	62	30	29	219	276	220	193	155	46
ENSG00000236423.5	28	14	18	19	15	19	26	17	10	22	47	66	17	31	41	23	15	19	15	12	7	124	28	21	38	6	23	8	74	43	30	46	2	9	26	49	18	17	21	18	160	14	95	22	34	9	22	18	42
ENSG00000233304.6	0	1	1	0	0	1	0	0	2	0	0	1	0	0	0	0	0	0	0	0	0	0	0	0	0	0	2	0	0	0	0	0	0	1	0	0	0	0	0	0	0	0	0	0	0	0	0	1	0
ENSG00000226374.2	1	0	0	0	0	0	0	0	1	0	0	0	0	0	0	0	0	0	0	0	0	0	0	0	0	0	3	0	0	0	0	0	0	0	0	1	0	0	0	0	0	0	0	0	1	0	1	0	0
ENSG00000284668.1	0	0	1	0	0	1	0	1	0	0	0	3	0	0	0	0	0	0	0	0	5	38	2	0	0	0	0	0	7	0	4	0	0	0	0	10	0	0	0	0	0	0	0	0	0	2	0	0	0
ENSG00000284703.1	0	1	0	0	0	0	0	0	0	0	1	1	0	0	2	0	0	0	0	0	0	6	1	0	3	0	0	0	3	1	0	0	0	0	0	1	0	0	0	1	1	2	0	1	1	0	0	1	0
ENSG00000229280.1	0	0	0	0	0	0	0	0	0	0	0	0	0	0	0	0	0	0	0	0	0	0	0	0	0	0	0	0	0	0	0	0	0	0	0	0	0	0	0	0	0	0	0	0	0	0	0	0	0
ENSG00000235054.3	0	0	1	0	0	0	1	0	0	0	17	0	0	0	0	0	0	0	0	0	7	1	0	0	1	0	4	0	6	0	0	0	0	0	0	12	0	1	0	0	0	0	0	0	0	0	0	2	0
ENSG00000284694.1	0	0	0	0	0	0	0	0	0	0	0	0	0	0	0	0	0	0	0	0	1	1	0	0	0	0	0	0	0	0	0	0	27	0	0	4	0	0	0	0	0	0	0	0	0	0	0	0	0
ENSG00000227169.2	0	0	0	0	0	0	0	0	0	0	0	0	0	0	0	0	0	0	0	0	0	0	0	0	0	0	0	0	0	0	0	0	0	0	0	0	0	0	0	0	0	0	0	0	0	0	0	0	0
ENSG00000232596.2	0	0	0	0	0	0	0	0	0	0	0	0	0	0	0	0	0	0	0	0	0	0	0	0	0	0	0	0	0	0	0	0	10	0	0	0	0	0	0	0	0	0	0	0	0	0	0	0	0
ENSG00000196581.10	0	0	1	1	0	0	1	0	0	0	1	1	0	0	1	0	0	0	1	0	0	0	0	2	0	2	0	0	0	0	0	0	0	3	6	0	0	2	3	3	3	0	0	2	0	1	2	0	0
ENSG00000284739.1	0	0	0	0	0	0	0	0	0	0	0	0	0	0	0	0	0	0	0	0	0	0	0	0	0	0	0	0	0	0	0	0	0	0	0	0	0	0	0	0	0	0	0	0	0	0	0	0	0
ENSG00000284674.1	0	0	0	0	0	0	0	0	0	0	0	0	0	0	0	0	0	0	0	0	0	0	0	0	0	0	0	0	0	0	0	0	0	0	0	0	0	0	0	0	0	0	0	0	0	0	0	0	0
ENSG00000231510.1	0	0	0	0	0	0	0	0	0	0	0	0	0	0	0	0	0	0	0	0	0	0	0	0	0	0	0	0	0	0	0	0	0	0	0	0	0	0	0	0	0	0	0	0	0	0	0	0	0
ENSG00000284616.1	0	0	0	0	0	0	0	0	1	0	0	0	0	0	0	0	0	0	0	0	0	0	0	0	0	0	0	0	0	0	0	0	0	0	0	0	0	0	0	0	0	0	0	0	0	0	0	0	0
ENSG00000284692.1	0	0	0	0	0	0	0	0	0	0	0	0	0	0	0	0	0	0	0	0	0	0	0	1	0	0	0	0	0	0	0	0	0	0	0	0	0	0	0	0	0	0	0	0	0	0	0	0	0
ENSG00000284666.1	0	0	0	0	0	0	0	0	0	0	0	0	0	0	0	0	0	0	0	0	0	0	0	0	0	0	0	0	0	0	0	0	0	0	0	0	0	0	0	0	0	0	0	0	0	0	0	0	0
ENSG00000260972.1	0	0	0	0	0	0	0	0	0	0	0	0	0	0	0	0	0	0	0	0	0	0	0	0	0	0	0	0	0	0	0	0	0	0	0	0	0	0	0	0	0	0	0	0	0	0	0	0	0
ENSG00000283356.1	0	0	0	0	0	0	0	0	0	0	0	0	0	0	0	0	0	0	0	0	0	0	0	0	0	0	0	0	0	0	0	0	0	0	0	0	0	0	0	0	0	0	0	0	0	0	0	0	0
ENSG00000236948.2	0	0	0	1	0	0	0	0	0	0	0	0	0	0	0	0	0	0	0	0	0	0	0	0	0	0	0	0	0	0	0	0	8	0	0	3	0	0	0	0	0	0	0	0	0	0	0	0	0
ENSG00000264341.1	0	0	0	0	0	0	0	0	0	0	0	0	0	0	0	0	0	0	0	0	0	0	0	0	0	0	0	0	0	0	0	0	0	0	0	0	0	0	0	0	0	0	0	0	0	0	0	0	0
ENSG00000264101.1	0	0	0	0	0	0	0	0	0	0	0	0	0	0	1	0	0	0	0	0	0	0	0	0	0	0	0	0	0	0	0	0	0	0	0	0	0	0	0	0	0	0	0	0	0	0	0	0	0
ENSG00000131697.17	118	43	117	22	0	150	4	9	21	9	218	7	16	3	90	17	0	6	11	3	94	118	6	10	30	12	14	83	162	4	0	3	12	37	43	3	62	117	2	166	7	42	20	163	225	156	26	52	15
ENSG00000069424.14	282	35	216	585	9	344	72	104	325	80	78	57	114	116	416	373	16	117	23	83	738	673	71	144	835	631	66	159	167	64	15	52	17	252	272	15	52	1328	97	765	26	79	38	229	320	182	285	764	330
ENSG00000116254.17	2	1	0	9	0	0	0	0	1	0	0	1	0	0	0	2	0	0	0	1	1	3	0	8	2	1	0	0	0	0	1	0	0	2	1	2	0	1	0	0	0	1	0	5	1	2	2	2	1
ENSG00000116251.9	829	927	825	509	466	795	467	1511	1191	1140	1867	2411	1384	778	1197	292	1189	324	1276	1076	1860	2694	2516	9041	1341	997	1678	1327	2420	1837	427	2392	169	1835	1214	4818	1150	1640	1206	2524	486	539	752	2401	2014	1872	2474	1356	1306
ENSG00000226944.1	4	5	2	7	12	10	1	7	9	12	1	9	10	12	3	3	22	0	6	6	10	13	9	8	12	3	13	1	6	12	2	10	0	7	2	2	4	7	3	3	5	18	18	5	4	5	4	9	6
ENSG00000158286.12	211	173	127	72	104	342	68	73	315	309	153	294	774	150	160	41	250	219	144	59	138	723	149	334	609	164	619	167	281	239	62	165	48	213	207	207	196	225	142	276	87	69	110	294	325	242	257	227	67
ENSG00000116237.15	214	155	215	80	117	236	256	92	258	343	514	406	838	105	192	92	91	52	291	149	252	686	191	645	401	213	250	238	357	271	62	243	24	373	353	329	448	275	260	419	69	99	163	464	518	359	304	290	167
ENSG00000225077.2	23	10	10	2	20	5	18	2	13	3	6	7	35	10	2	2	3	0	1	0	4	14	2	22	12	7	11	2	9	24	3	32	0	8	4	5	20	13	15	6	12	10	14	7	10	10	5	7	7
ENSG00000173673.7	0	0	0	0	0	0	0	0	0	0	1	0	0	0	0	0	0	0	0	0	0	0	0	0	0	0	0	0	0	0	0	0	0	0	0	0	0	0	0	0	0	0	0	0	0	0	0	0	0
ENSG00000158292.6	75	25	356	33	3	45	5	9	85	14	159	87	57	25	58	30	4	3	26	160	8	190	3	19	45	264	228	19	148	103	32	178	20	51	45	52	244	294	289	127	190	146	46	73	45	85	49	244	203
ENSG00000097021.19	483	126	122	85	229	439	231	122	157	378	222	498	1170	302	100	98	258	47	136	261	175	784	215	613	291	74	148	199	432	260	177	397	117	199	116	307	1025	410	256	300	198	308	203	262	260	289	296	362	224
ENSG00000271746.1	0	0	0	0	0	0	0	0	0	0	0	0	0	0	0	0	0	0	0	0	0	0	0	0	0	0	0	0	0	0	0	0	0	0	0	0	0	0	0	0	0	0	0	0	0	0	0	0	0
ENSG00000069812.11	1	1	8	5	0	0	13	1	1	0	1	0	0	3	1	3	5	32	7	4	46	2	3	3	5	0	0	2	1	0	3	2	0	0	2	0	0	177	0	28	0	1	2	2	0	0	2	2	0
ENSG00000187017.15	889	484	661	505	1327	2239	520	613	900	1066	1230	661	954	2395	1286	722	639	125	494	546	3355	561	835	1264	1004	683	304	385	604	702	3522	456	330	733	407	625	2220	924	978	924	967	3882	1204	1444	1040	511	653	2321	883
ENSG00000265392.1	0	0	0	0	0	0	0	0	0	0	0	0	0	0	0	0	0	0	0	0	0	0	0	0	0	0	0	0	0	0	0	0	0	0	0	0	0	0	0	0	0	0	0	0	0	0	0	0	0
ENSG00000231868.1	0	1	0	0	0	1	0	0	2	1	0	2	1	0	0	0	0	4	0	2	0	0	0	0	1	0	2	0	0	1	1	0	1	0	1	0	1	1	0	1	0	3	0	1	0	0	0	1	1
ENSG00000215788.9	56	32	71	74	125	65	36	54	92	89	180	62	472	92	67	82	16	64	246	49	96	120	42	190	283	85	75	99	114	53	22	37	44	67	65	27	95	57	20	119	12	47	54	206	259	123	177	103	69
ENSG00000171680.21	61	28	60	31	48	58	54	18	69	54	53	65	126	76	76	142	8	18	92	17	87	54	6	37	71	48	83	78	100	15	23	15	3	44	53	28	36	48	10	59	7	14	11	57	82	62	55	76	48
ENSG00000162408.10	100	120	81	67	108	104	76	86	144	122	152	204	265	89	110	41	130	87	134	132	137	399	171	280	191	89	255	128	153	209	67	176	185	141	121	189	131	211	106	234	85	71	83	245	278	195	234	150	121
ENSG00000253022.1	0	0	0	0	0	0	0	0	0	0	0	0	0	1	0	0	0	0	0	0	0	0	0	0	0	0	0	0	0	0	0	0	0	0	0	1	0	0	0	0	0	0	0	0	0	0	1	0	0
ENSG00000229519.2	0	0	0	6	2	1	0	0	1	0	0	1	1	1	0	3	38	6	0	8	3	3	0	4	1	0	2	0	0	1	2	0	10	0	1	0	0	0	0	0	15	2	2	4	1	2	3	7	4
ENSG00000173662.20	4	4	0	0	0	0	0	0	3	4	0	1	5	2	0	1	0	0	0	2	0	11	5	0	1	1	7	3	3	4	1	3	0	1	0	7	4	4	0	1	0	0	1	1	4	2	3	0	2
ENSG00000204859.12	405	235	132	250	519	333	140	198	389	379	564	248	571	1383	298	310	371	86	175	406	362	690	278	621	423	208	393	289	241	377	547	594	160	376	236	252	333	220	314	621	824	599	411	408	328	313	323	732	616
ENSG00000162413.16	243	289	155	63	158	287	165	57	405	274	1116	866	768	37	169	44	281	254	204	59	312	439	396	528	225	99	608	87	419	479	70	256	103	125	580	664	250	499	73	335	112	50	314	580	1120	828	390	318	179
ENSG00000116273.5	72	24	50	26	58	46	76	40	167	102	179	138	181	45	97	16	40	48	111	32	63	199	115	147	152	55	198	78	84	141	38	76	21	56	100	101	94	158	59	269	39	34	51	189	139	142	162	93	50
ENSG00000041988.15	149	100	57	118	179	137	52	81	110	125	278	102	354	217	172	133	175	1	113	103	188	300	157	306	105	90	231	79	111	197	179	132	48	91	75	99	100	274	104	248	259	144	342	194	138	109	181	171	176
ENSG00000007923.15	97	62	139	24	43	135	144	41	243	280	201	340	279	21	44	10	85	92	180	14	39	126	130	94	176	62	194	74	184	132	31	108	62	146	147	265	99	199	53	249	10	7	47	239	261	208	229	83	8
ENSG00000228750.6	0	0	0	0	0	0	0	0	0	0	0	0	0	0	0	1	1	1	0	0	0	0	0	0	0	0	0	0	0	0	1	0	0	0	0	0	1	0	0	0	0	0	0	0	0	0	0	0	0
ENSG00000284744.1	0	0	0	0	0	0	0	0	0	0	0	0	0	0	0	0	0	1	1	0	0	0	0	0	0	0	0	0	0	0	0	0	0	0	0	0	0	0	0	0	0	0	0	0	0	0	0	0	0
ENSG00000237436.1	2	2	1	0	2	3	1	5	1	12	1	4	3	0	3	1	0	0	1	6	8	18	4	6	6	3	14	6	11	17	2	12	0	2	3	4	1	4	2	2	0	4	4	1	8	3	4	3	1
ENSG00000171735.18	207	187	105	81	48	180	118	116	190	319	214	285	358	112	222	69	58	69	264	133	209	446	216	531	300	104	197	144	312	344	111	194	34	243	145	199	302	253	157	228	114	97	94	243	247	196	151	233	120
ENSG00000227950.1	0	0	0	0	5	0	1	0	0	0	1	0	0	0	1	0	2	0	0	1	1	3	0	2	0	0	0	0	0	0	0	0	10	1	0	0	0	0	0	1	3	0	1	1	0	0	0	0	1
ENSG00000237365.1	1	0	0	0	0	0	0	1	0	0	0	0	0	0	0	0	0	0	0	0	0	2	0	0	0	0	0	0	0	1	0	0	0	0	0	0	0	0	0	0	0	0	0	0	0	0	0	0	0
ENSG00000207056.1	0	1	0	0	0	0	0	0	0	0	0	0	0	0	0	0	3	4	0	0	0	0	0	0	0	0	0	0	0	0	2	0	0	0	0	0	0	0	0	0	0	0	0	0	0	0	0	0	0
ENSG00000237402.1	1	0	0	0	0	0	0	0	0	0	0	0	1	1	0	0	1	5	0	0	6	2	0	0	0	0	0	0	0	0	0	1	0	0	0	0	0	0	0	0	0	0	1	0	0	1	0	0	1
ENSG00000237728.2	0	0	0	0	0	0	0	0	0	0	0	0	0	0	0	0	0	0	0	0	0	0	0	0	0	0	0	0	0	0	0	0	0	0	0	0	0	0	0	0	0	0	0	0	0	0	0	0	0
ENSG00000225126.1	0	0	1	0	0	0	0	0	0	0	0	0	0	1	1	0	0	0	0	0	0	1	0	0	1	0	0	0	0	0	0	0	0	0	0	0	0	0	0	0	0	0	1	1	0	0	0	0	0
ENSG00000270171.1	0	1	0	0	0	0	0	0	1	0	0	0	0	2	0	0	0	0	0	1	0	0	0	1	0	2	0	5	1	1	0	0	0	0	0	0	0	0	0	10	0	0	0	7	2	0	1	1	0
ENSG00000270035.1	1	1	0	0	0	0	0	0	1	0	1	0	1	1	0	5	0	0	1	0	0	0	0	2	0	0	0	3	1	0	0	1	0	0	2	0	1	0	1	1	0	0	3	4	1	1	0	0	3
ENSG00000269978.1	0	0	1	0	0	1	0	2	1	1	3	2	0	1	1	2	0	0	0	2	0	0	0	1	0	2	0	7	1	0	0	1	0	1	6	1	0	0	0	12	0	0	2	16	2	1	2	2	1
ENSG00000049245.12	427	208	253	125	68	208	230	147	395	336	402	671	589	217	342	151	133	216	463	209	503	617	344	586	403	228	522	310	536	586	120	630	15	429	368	925	332	362	289	581	197	205	291	533	630	656	589	332	328
ENSG00000269925.1	1	1	2	0	1	0	3	0	2	7	4	3	1	1	3	0	0	0	0	5	0	3	1	2	5	1	5	6	4	4	0	3	0	0	2	7	0	1	1	5	0	3	2	4	4	6	7	4	0
ENSG00000049246.14	28	27	78	32	13	71	136	18	166	99	68	133	313	15	43	4	104	22	78	10	65	58	46	22	312	33	276	113	122	184	55	117	24	119	262	284	68	113	46	129	20	31	29	112	159	198	123	73	42
ENSG00000236266.1	0	1	0	0	2	0	0	0	1	0	1	2	4	0	0	0	0	0	0	0	2	2	0	1	4	1	4	2	3	3	0	0	0	2	3	2	3	2	0	3	0	0	2	0	1	1	1	3	0
ENSG00000049247.13	0	0	7	0	0	0	2	1	1	2	0	1	4	7	2	2	0	0	42	4	0	37	5	4	22	1	2	5	31	0	1	4	0	11	9	3	4	4	7	7	0	1	0	1	1	30	35	0	4
ENSG00000049249.8	5	1	4	2	1	7	2	4	3	5	22	2	5	9	11	2	4	99	12	1	25	7	0	1	59	5	10	2	29	12	0	1	1	21	8	5	9	0	4	21	0	0	4	18	25	52	117	4	7
ENSG00000270330.1	0	0	0	0	0	0	0	0	0	0	0	0	0	0	0	0	0	0	0	0	0	0	0	0	0	0	0	0	0	0	0	0	0	0	0	0	0	0	0	0	0	0	0	0	0	0	0	0	0
ENSG00000116288.12	1698	1546	917	593	709	1873	664	960	1482	1620	1335	1450	2513	882	2319	598	598	496	1915	1727	4003	2992	2002	4338	1679	789	1669	982	1511	2374	524	3502	203	1824	1087	1428	2003	2404	1596	2582	864	845	1741	2875	2440	1677	1707	1995	1664
ENSG00000200344.1	2	0	0	0	0	0	1	0	1	1	2	0	0	0	0	0	0	0	0	0	0	2	0	0	3	0	2	0	0	0	0	1	0	1	0	0	1	0	0	0	0	0	0	2	1	2	0	0	0
ENSG00000284747.1	80	34	50	6	16	154	98	4	26	44	3	66	32	30	32	3	11	5	242	30	12	33	5	30	44	47	34	15	45	238	33	31	55	99	67	49	28	25	137	40	17	49	69	40	52	91	55	47	194
ENSG00000284716.1	49	4	1	7	45	62	10	0	1	5	3	4	3	72	14	12	13	4	15	41	7	3	0	26	2	2	1	6	4	98	74	9	111	5	6	8	19	7	29	10	78	142	229	4	3	6	6	34	711
ENSG00000116285.12	795	235	1976	71	292	1558	917	421	3743	1361	209	2475	1415	332	1517	37	425	450	5314	1350	254	659	899	1321	2986	2527	3002	1039	5005	5602	726	3131	302	5682	3680	3381	484	835	4100	4185	251	657	408	2495	2794	3411	2208	1464	453
ENSG00000238290.1	10	1	3	1	14	6	3	4	10	7	3	2	2	11	10	4	15	7	8	18	6	16	4	7	10	6	10	9	22	20	5	21	4	17	9	16	6	2	18	4	2	8	1	6	19	13	5	11	4
ENSG00000232848.1	0	0	0	0	0	0	0	0	1	0	1	0	0	1	0	0	1	0	0	4	0	1	1	1	0	1	4	0	1	2	0	1	0	2	1	0	0	0	2	0	0	0	0	0	1	0	0	0	1
ENSG00000229305.1	0	0	0	0	2	5	0	0	1	0	1	2	0	0	0	0	6	0	0	4	0	4	0	6	2	0	0	0	4	1	1	1	0	2	0	0	0	2	1	2	0	0	0	0	1	1	0	0	0
ENSG00000227634.2	4	2	3	0	15	6	4	0	15	8	5	6	9	5	6	2	4	0	1	40	1	17	1	21	2	1	1	2	9	9	2	9	0	7	1	3	2	13	4	4	9	9	7	5	1	1	0	1	8
ENSG00000200975.1	0	0	0	0	0	0	0	0	0	0	0	0	0	0	0	0	0	0	0	0	0	0	0	0	0	0	0	0	0	0	0	0	0	0	0	0	0	0	0	0	0	0	0	0	0	0	0	0	0
ENSG00000233645.1	0	0	0	0	1	0	0	0	0	0	0	0	0	0	0	0	0	1	0	7	0	1	1	1	0	0	0	1	0	0	0	0	0	0	0	0	0	0	0	1	0	0	0	0	0	0	0	0	0
ENSG00000251977.1	0	0	0	0	0	0	0	0	0	0	0	0	0	0	0	0	0	0	0	0	0	0	0	0	0	0	0	0	0	0	0	0	0	0	0	0	0	0	0	0	0	0	0	0	0	0	0	1	0
ENSG00000162426.14	3	6	17	14	3	8	11	6	6	5	4	3	27	19	3	10	6	0	28	7	4	2	3	5	8	11	1	4	5	10	4	5	0	6	14	4	4	1	31	5	9	5	6	1	6	6	9	14	9
ENSG00000252254.1	0	0	1	0	0	0	0	0	0	0	0	0	0	0	0	0	0	0	0	0	0	0	0	0	0	0	0	0	0	0	0	0	0	0	0	0	0	0	2	0	0	0	0	0	1	0	0	1	0
ENSG00000142599.17	218	114	190	74	108	149	205	137	384	342	355	431	594	187	174	64	182	156	190	85	429	549	363	562	463	187	680	313	402	346	90	327	101	370	501	459	232	186	215	827	93	119	101	714	802	410	460	347	174
ENSG00000232912.5	2	3	0	5	8	1	1	3	4	3	1	3	5	6	3	3	1	0	1	3	6	4	1	23	5	1	11	5	5	7	1	6	0	8	5	4	4	1	5	9	0	1	0	13	8	4	6	16	4
ENSG00000221083.1	0	2	0	0	9	0	0	0	0	1	1	0	0	16	2	5	40	1	0	5	6	1	2	6	0	0	0	2	0	2	13	2	25	0	0	1	1	1	3	2	10	8	5	3	0	1	0	10	14
ENSG00000270282.1	0	1	0	1	0	0	0	0	2	2	0	1	1	2	1	1	0	0	1	0	0	4	1	1	1	0	0	1	0	1	1	0	0	0	0	1	1	1	0	2	0	0	0	1	0	2	0	3	0
ENSG00000234619.1	1	2	1	0	0	0	0	0	0	1	2	1	2	0	1	0	0	0	1	0	2	2	0	3	0	0	1	0	0	0	0	0	0	0	0	2	1	0	0	1	0	0	0	0	1	0	0	0	0
ENSG00000224315.2	2	2	1	1	0	0	1	0	0	0	3	2	1	0	1	0	1	0	0	0	0	2	0	1	2	1	1	2	1	0	0	1	0	0	1	1	1	1	0	1	0	0	0	1	0	1	1	0	0
ENSG00000222511.2	0	0	0	0	0	0	0	0	0	0	0	0	0	0	0	0	0	0	0	0	0	0	0	0	0	1	0	0	0	0	0	0	0	0	0	0	0	0	0	0	0	0	0	0	0	0	0	0	0
ENSG00000226545.1	1	4	0	0	1	0	0	0	0	0	1	0	0	0	0	3	0	0	1	3	0	2	2	0	1	1	0	0	0	1	0	0	1	0	0	1	0	2	0	0	0	0	0	1	0	1	0	0	0
ENSG00000228423.2	1	1	0	0	0	0	0	0	0	1	2	1	0	6	0	0	34	114	2	6	1	5	0	1	0	0	1	0	1	2	1	0	14	1	0	0	0	1	1	0	22	5	2	1	0	0	0	1	5
ENSG00000229716.2	0	0	0	0	0	0	0	0	0	0	1	0	1	0	0	0	0	0	0	0	0	0	0	0	0	0	0	0	0	0	1	0	0	0	0	0	0	0	0	0	0	0	0	0	0	0	0	0	0
ENSG00000074800.13	4098	5498	1577	3852	6083	6844	2657	2504	7022	8467	12178	6307	19494	3084	7250	2405	3380	1061	7450	3328	5999	16072	7055	30371	3365	1721	2737	2225	7106	4264	1994	4656	1732	3894	2981	9230	5193	7266	4412	14001	3136	2787	6074	14372	5168	3952	5448	5199	5616
ENSG00000274258.1	0	0	1	0	0	1	0	0	1	0	0	0	1	0	1	0	0	0	1	0	0	0	0	0	0	0	0	0	0	0	0	0	0	0	0	0	0	0	0	1	0	0	0	1	0	0	0	0	0
ENSG00000236269.1	0	0	0	0	0	0	0	1	0	0	0	1	2	0	0	0	1	1	3	0	0	7	1	1	2	0	0	0	1	0	0	0	1	0	1	2	0	2	0	1	0	0	1	0	4	0	3	0	0
ENSG00000230679.1	4	1	0	2	3	0	1	5	0	2	0	1	4	3	1	0	0	0	1	0	2	4	3	4	1	2	3	2	3	4	4	7	0	1	0	5	1	6	1	3	6	0	4	1	2	2	1	3	1
ENSG00000201725.1	0	0	0	0	0	0	0	0	1	0	0	0	0	0	0	1	0	0	0	0	0	0	0	3	0	0	0	2	0	1	0	0	0	0	0	2	0	1	0	0	0	0	0	0	0	1	0	0	0
ENSG00000238249.2	0	1	1	0	0	0	1	0	0	1	0	0	0	0	0	0	0	0	2	1	2	1	0	0	0	1	1	1	2	0	0	0	0	1	0	1	1	1	1	1	0	0	0	0	2	0	3	0	0
ENSG00000232208.2	0	0	0	0	0	0	1	0	1	0	0	0	0	0	0	0	0	0	0	0	0	1	0	1	0	0	0	0	1	0	0	1	0	0	0	2	0	1	1	0	0	0	0	0	1	0	0	0	0
ENSG00000232663.2	0	0	0	0	0	0	0	0	0	0	0	0	1	0	0	0	0	0	1	0	1	0	0	0	0	0	0	0	2	0	0	0	0	0	0	0	0	1	0	0	0	0	0	0	0	0	0	0	0
ENSG00000131686.14	0	0	0	0	0	0	0	1	0	0	4	0	0	0	0	1	1	0	0	0	1	0	0	0	0	1	0	0	0	0	0	0	1	1	0	0	0	0	0	0	1	0	0	0	0	0	0	0	0
ENSG00000265141.2	0	0	0	0	0	0	0	0	0	1	1	0	0	0	0	1	0	0	0	0	0	0	0	0	0	0	0	0	0	0	0	0	0	0	0	0	0	0	0	0	0	0	0	0	0	0	0	0	0
ENSG00000197241.3	0	0	0	0	0	0	0	0	0	0	0	0	1	0	0	0	0	0	0	0	0	2	0	0	0	0	0	0	0	0	0	1	0	0	0	0	0	0	0	0	0	0	0	0	1	0	0	0	0
ENSG00000142583.17	425	1	4	8	10	0	228	15	32	25	14	3	1316	21	24	69	7	1	12	20	391	576	6	127	937	1	38	129	20	246	3	361	1	4	4	10	591	530	1	1004	0	18	2	326	63	60	39	8	22
ENSG00000252404.1	0	0	0	0	0	0	0	0	0	0	0	0	0	0	0	0	0	0	0	0	0	0	0	0	0	0	0	0	0	0	0	0	0	0	0	0	0	0	0	0	0	0	0	0	0	0	0	0	0
ENSG00000180758.11	103	53	60	31	109	68	63	43	113	74	142	223	204	56	63	34	76	36	76	8	213	600	83	221	183	52	116	79	156	213	49	115	28	93	89	171	89	149	86	731	105	39	47	510	172	154	139	144	65
ENSG00000228526.6	123	147	67	40	22	27	86	37	342	154	32	246	184	68	40	15	55	74	48	6	90	138	173	60	102	60	379	120	154	111	18	157	4	135	118	110	70	52	35	136	72	7	71	142	209	290	286	81	47
ENSG00000284357.1	0	0	0	0	0	0	0	0	0	0	0	0	0	0	0	0	0	0	0	0	0	0	0	0	0	0	0	0	0	0	0	0	0	0	0	0	0	0	0	0	0	0	0	0	0	0	0	0	0
ENSG00000234546.3	28	8	2	12	28	3	3	7	18	7	2	8	51	61	11	5	15	20	0	8	26	35	11	34	13	2	86	20	10	29	19	49	29	9	10	7	20	5	11	21	58	4	22	11	13	19	19	6	16
ENSG00000281937.1	11	1	0	0	4	2	0	1	0	0	1	1	2	9	0	0	4	0	0	1	0	1	1	2	1	0	13	1	0	10	0	0	0	2	0	0	1	0	0	3	11	2	0	1	3	1	1	0	2
ENSG00000049239.12	3477	2760	1288	1482	2425	2366	1253	549	2337	1265	1966	3364	8099	805	3653	1406	3321	1195	1659	1821	1824	1029	738	3980	2699	1312	3740	1247	1805	4011	1542	2081	1031	2283	1870	2347	1788	2457	987	4530	2494	1927	2801	5215	6008	3272	2267	2762	2034
ENSG00000171621.13	987	323	129	405	414	543	293	146	452	960	635	437	2354	320	1744	440	142	56	451	647	575	1199	159	1863	380	171	236	583	211	461	345	643	97	360	301	186	767	481	260	531	259	437	275	491	592	290	267	636	323
ENSG00000284652.1	5	2	1	2	1	0	5	4	15	76	0	2	6	0	88	4	1	0	1	3	15	17	0	9	10	1	1	5	2	5	0	5	0	4	1	0	22	0	3	0	0	2	0	8	13	2	1	7	0
ENSG00000284693.1	14	7	8	1	5	5	7	2	38	137	4	6	25	2	79	11	4	0	10	7	2	12	1	40	43	5	4	17	0	9	0	25	7	6	4	1	25	8	4	4	0	5	3	23	33	5	6	15	4
ENSG00000252956.1	1	1	0	0	0	0	1	0	1	8	0	0	0	0	0	0	0	0	0	0	0	2	0	0	7	1	0	0	0	0	0	1	0	0	0	0	1	0	0	0	0	0	0	1	1	0	0	0	0
ENSG00000235263.1	4	9	2	3	0	2	6	4	14	72	13	16	37	0	2	1	7	0	10	2	137	15	15	17	0	0	1	0	19	18	2	14	5	1	4	18	15	112	8	4	1	0	5	16	27	4	29	9	1
ENSG00000171612.6	74	91	96	74	38	62	82	116	326	209	173	339	296	39	191	66	83	53	185	116	672	393	555	853	499	399	248	130	365	282	65	406	68	248	94	565	122	277	228	128	149	104	103	330	638	370	823	596	137
ENSG00000231181.1	0	7	1	0	0	1	1	1	18	8	1	25	8	0	1	0	8	0	4	0	1	3	9	0	15	4	14	0	6	1	4	0	0	7	1	17	0	2	2	4	0	0	0	7	9	13	46	7	1
ENSG00000188807.12	43	32	27	35	79	59	55	54	64	51	168	106	279	106	49	26	21	11	62	45	63	368	90	165	87	32	78	72	106	66	82	106	84	32	57	86	73	115	38	172	101	41	36	128	114	77	122	106	64
ENSG00000171608.15	19	7	63	56	9	28	30	38	97	39	47	26	68	78	49	25	7	28	21	36	69	154	21	39	238	42	44	154	143	28	7	15	20	205	90	11	45	40	42	85	8	46	15	69	75	116	161	45	85
ENSG00000179840.5	0	0	0	0	1	0	0	0	0	0	0	0	1	1	0	1	0	0	0	0	0	0	0	1	5	1	0	1	0	0	0	0	0	0	0	1	0	0	0	0	0	0	0	1	0	0	1	0	0
ENSG00000233268.3	0	0	0	0	0	0	0	0	0	0	0	0	0	0	0	0	0	0	0	0	0	0	0	0	0	0	0	0	0	0	0	0	0	0	0	0	0	0	0	0	0	0	0	0	0	0	0	0	0
ENSG00000231789.2	0	0	0	11	0	1	0	1	83	0	3	0	28	28	12	3	0	0	9	0	31	228	1	7	18	2	1	1	5	3	2	1	7	1	0	0	2	2	1	154	0	13	5	152	6	2	0	2	19
ENSG00000171603.16	120	46	122	139	51	68	100	144	214	132	481	75	865	65	119	55	59	20	324	56	366	339	121	346	201	107	288	226	311	120	46	140	49	170	230	206	212	402	60	1097	22	38	22	635	401	364	533	160	135
ENSG00000271264.1	0	0	0	0	0	0	0	0	0	0	0	0	0	0	0	0	0	0	0	0	0	0	0	0	0	0	0	0	0	0	0	0	0	0	0	0	0	0	0	0	0	0	0	0	0	0	0	0	0
ENSG00000280113.2	0	0	0	0	0	0	0	0	0	0	1	0	0	0	0	1	2	0	0	0	0	0	0	0	0	0	0	0	1	0	0	0	1	0	0	0	1	1	0	1	0	0	0	0	0	1	0	2	0
ENSG00000178585.14	144	67	112	46	42	124	74	93	108	102	132	170	293	79	108	34	16	22	103	76	219	201	95	157	115	63	154	86	135	124	16	311	9	127	61	144	169	99	73	223	41	68	26	243	178	189	138	107	59
ENSG00000223989.1	0	0	0	0	0	0	0	0	0	0	0	0	0	0	0	0	0	0	0	0	0	0	0	0	0	0	0	0	0	0	0	0	0	0	0	0	0	0	0	0	0	0	0	0	0	0	0	0	0
ENSG00000162441.11	50	67	63	28	35	80	66	26	122	131	100	205	162	38	129	17	62	39	77	56	135	299	104	311	210	49	90	65	182	146	46	153	46	120	79	297	197	180	101	217	73	45	101	238	228	161	212	116	85
ENSG00000228150.1	4	3	0	2	3	2	0	7	0	0	1	2	3	5	2	1	5	0	1	1	1	16	0	8	2	0	1	1	1	1	1	0	0	0	0	4	3	0	2	2	10	4	13	5	1	1	3	5	5
ENSG00000173614.13	70	62	78	16	23	123	32	26	66	127	65	75	74	55	71	27	47	36	44	51	74	148	58	136	75	38	79	47	80	97	34	86	14	113	73	104	92	99	47	148	17	23	37	158	113	89	56	76	48
ENSG00000202415.1	0	0	0	0	0	1	0	0	0	3	4	0	0	0	1	0	0	0	0	0	0	5	0	2	2	0	0	0	2	0	0	1	5	1	3	0	0	1	0	0	0	0	0	0	0	0	2	0	2
ENSG00000283611.1	0	1	1	0	0	0	1	0	0	0	0	0	0	0	0	0	0	0	0	0	0	2	0	1	0	0	0	0	0	0	0	0	0	1	0	0	1	0	0	1	0	0	0	0	1	0	1	0	0
ENSG00000265521.1	0	0	0	0	0	0	0	0	0	0	0	0	0	0	0	0	0	0	0	0	0	0	0	0	1	0	0	0	0	0	0	0	0	0	0	0	0	0	0	0	0	0	0	0	0	0	1	0	0
ENSG00000241326.1	0	0	0	0	0	0	0	0	0	0	0	0	0	0	0	0	0	0	0	0	0	0	0	0	0	0	0	0	0	0	0	0	0	0	0	0	0	0	0	0	0	0	0	0	0	0	0	0	0
ENSG00000162444.11	361	115	174	93	31	189	131	100	46	284	79	109	98	118	130	184	140	62	92	591	227	76	183	72	121	134	58	301	115	199	91	210	29	35	375	165	338	121	39	75	63	77	265	144	125	111	67	266	181
ENSG00000130939.18	157	167	153	66	94	197	179	80	314	278	382	380	324	77	121	26	107	218	168	72	266	394	147	295	337	110	299	161	437	319	51	242	39	195	223	452	182	239	80	435	74	60	163	365	544	381	365	188	56
ENSG00000224340.1	0	0	0	0	0	0	0	0	0	0	0	0	0	0	0	0	6	0	0	0	0	0	0	0	0	0	0	0	1	0	0	0	0	0	0	0	0	0	0	0	0	0	0	0	0	0	1	1	0
ENSG00000233623.2	0	1	0	0	0	1	0	0	0	3	0	1	0	2	0	0	4	0	0	0	0	0	0	0	0	1	1	0	0	0	1	1	0	0	0	0	0	0	0	1	1	0	0	0	1	1	0	0	0
ENSG00000201746.1	0	0	0	0	2	0	0	0	0	0	0	1	0	0	0	0	0	0	0	0	0	0	0	0	1	0	0	0	0	0	0	0	0	0	0	0	0	0	0	0	0	0	0	1	3	1	0	0	1
ENSG00000054523.17	164	174	151	49	134	168	177	37	188	281	268	349	501	55	157	42	233	87	317	122	166	431	166	366	276	118	380	127	338	380	75	190	101	237	394	522	277	230	115	392	88	101	112	448	615	345	390	208	114
ENSG00000264881.1	0	0	0	0	0	0	0	0	0	0	0	0	0	0	0	0	1	0	0	1	0	0	0	0	0	0	1	0	0	0	0	0	0	0	0	0	0	2	0	0	0	0	0	0	0	0	0	0	0
ENSG00000199562.1	1	1	0	7	23	3	1	0	0	0	1	2	3	24	1	8	73	5	0	13	6	7	0	10	3	1	0	2	0	0	9	4	11	4	1	1	2	3	2	3	35	20	16	4	2	1	4	24	28
ENSG00000264501.2	0	0	0	0	0	0	0	0	0	0	0	0	0	0	0	0	0	0	0	0	0	0	0	0	0	0	0	0	0	0	0	0	0	0	0	0	0	0	0	0	0	0	0	0	0	0	0	0	0
ENSG00000284735.1	1	13	4	26	39	3	0	1	0	0	7	4	6	41	2	11	254	140	1	17	9	6	2	14	3	1	2	2	2	5	16	1	64	5	2	4	2	3	2	6	108	39	14	7	8	2	7	15	25
ENSG00000284642.1	11	14	16	7	4	26	12	6	9	13	31	17	15	8	10	3	80	32	21	8	15	20	12	24	13	10	26	24	15	31	10	14	0	28	17	16	9	16	12	29	11	24	8	27	33	11	17	28	11
ENSG00000142657.20	738	874	554	433	400	969	319	282	714	1118	1474	1870	5733	738	670	626	466	106	553	847	539	1838	818	2345	1016	393	296	372	488	544	360	641	213	1057	172	2317	816	838	841	1396	201	709	1199	1147	791	478	648	760	632
ENSG00000271989.1	0	0	0	0	0	0	0	1	0	0	1	0	0	2	0	0	0	0	0	0	0	0	0	0	0	0	0	0	0	0	1	0	0	0	0	1	0	0	0	1	0	0	1	0	0	0	0	0	0
ENSG00000251503.8	0	0	0	2	0	0	0	0	1	1	0	0	0	3	0	0	2	0	0	0	1	2	1	8	3	0	1	0	1	0	0	0	0	2	0	2	0	0	0	1	5	0	0	1	0	1	1	0	1
ENSG00000175279.21	3	3	2	1	4	2	7	1	0	4	2	5	6	4	4	2	0	0	21	16	20	60	13	32	19	3	13	11	15	12	2	15	0	7	8	9	23	6	7	9	6	2	3	8	35	9	10	4	3
ENSG00000241563.3	8	2	0	0	0	2	2	0	0	0	2	3	7	22	5	1	0	0	2	4	3	19	6	36	12	2	4	2	4	9	3	6	0	5	2	1	4	2	0	10	0	7	4	8	3	3	3	5	4
ENSG00000160049.11	283	141	160	147	341	218	208	115	263	335	346	382	542	263	229	96	1257	431	265	177	314	1320	314	688	282	88	262	157	413	305	210	341	616	245	147	533	306	384	141	458	351	163	294	462	386	282	286	242	279
ENSG00000203469.2	0	0	0	0	0	0	0	0	0	0	0	0	0	0	0	0	0	0	0	0	0	0	0	0	0	0	0	0	0	0	0	0	0	0	0	0	0	0	0	0	0	0	0	0	0	0	0	0	0
ENSG00000142655.12	386	145	150	125	149	404	161	98	342	243	253	357	513	250	337	64	174	29	177	205	374	282	177	419	301	138	427	160	212	301	101	370	40	286	133	301	188	332	252	381	182	202	307	316	257	230	223	344	205
ENSG00000243267.3	0	0	1	0	0	0	1	0	0	0	1	0	0	0	0	0	4	0	0	0	0	0	0	1	0	0	0	0	0	0	0	0	0	0	1	0	0	0	0	1	0	0	0	0	0	0	0	0	0
ENSG00000130940.14	21	7	11	5	15	35	11	9	34	26	5	13	58	10	12	2	7	0	18	5	2	24	12	18	37	9	36	16	12	24	6	20	31	20	23	52	15	17	5	26	16	4	4	32	23	35	20	19	7
ENSG00000272078.1	8	3	1	6	10	8	0	0	7	5	0	5	19	3	4	4	5	4	3	1	2	14	5	5	11	5	6	2	3	2	1	2	0	3	4	5	4	4	4	13	11	1	0	7	7	3	5	6	3
ENSG00000225158.2	0	0	0	0	0	0	0	0	0	0	0	0	0	0	0	0	0	0	0	0	0	0	0	0	0	0	0	0	0	0	0	0	0	0	0	0	0	0	0	0	0	0	0	0	0	0	0	0	0
ENSG00000175262.14	6	7	5	3	26	4	6	4	8	4	3	2	6	10	7	16	5	0	0	5	5	42	5	197	12	4	2	9	6	2	1	3	6	8	4	2	6	3	4	0	0	7	6	6	2	2	7	9	10
ENSG00000215785.2	3	2	2	0	4	1	0	0	3	0	0	1	0	0	0	0	2	40	1	1	0	1	0	2	0	1	6	0	0	3	0	2	0	1	0	1	0	2	0	2	0	1	0	0	2	3	2	1	0
ENSG00000120948.16	395	293	239	360	389	292	319	270	391	540	620	681	610	661	642	502	402	252	593	707	695	1355	787	1161	764	545	831	632	767	687	540	640	38	641	659	739	556	479	434	888	494	437	629	892	910	831	865	782	624
ENSG00000277726.4	0	0	0	0	0	0	0	0	0	0	0	0	0	0	0	0	0	0	0	0	0	0	0	0	0	0	0	0	0	0	0	0	0	0	0	0	0	0	0	0	0	0	0	0	0	0	0	0	0
ENSG00000009724.16	4038	2517	1515	2652	1487	2474	643	1547	1847	1457	1028	1558	1426	1866	6655	3858	4495	608	782	884	10743	200	1905	1479	879	1168	2076	960	2037	2210	5604	3147	510	2375	1473	107	7	4077	3055	578	5072	5836	3556	1169	1510	1123	1820	3308	3135
ENSG00000271895.2	11	14	12	8	11	20	1	3	15	15	16	19	20	7	4	1	22	3	15	4	5	8	23	10	22	11	31	17	15	26	10	29	0	21	14	6	9	12	15	21	18	13	11	15	20	24	21	29	13
ENSG00000116649.9	445	396	170	471	830	529	116	323	356	252	639	629	988	948	682	397	339	121	238	523	673	2830	723	2291	311	188	305	303	692	270	337	644	102	219	209	352	339	499	352	846	556	382	814	954	345	372	511	723	791
ENSG00000171824.13	136	133	129	65	84	149	125	73	433	310	371	464	537	271	107	38	165	67	202	117	143	297	160	336	260	99	316	133	243	248	119	368	58	172	226	293	111	128	111	377	129	119	110	372	316	288	387	231	156
ENSG00000226849.1	0	1	0	1	0	0	1	0	3	4	2	6	6	0	0	1	0	0	1	0	1	3	3	2	3	3	7	4	4	1	0	0	0	2	1	4	1	2	3	7	0	0	0	5	2	2	8	1	0
ENSG00000230337.1	5	0	1	0	2	0	1	1	2	4	1	2	0	5	0	3	1	0	1	0	0	3	1	1	2	1	2	5	1	3	0	3	0	1	2	5	2	2	1	2	3	0	1	3	1	1	1	1	3
ENSG00000198793.12	242	383	537	125	211	436	394	111	564	1447	361	643	664	161	447	74	163	179	672	144	568	772	342	518	660	269	456	381	596	565	156	494	117	440	445	852	380	939	330	1177	147	203	310	1290	1095	656	576	717	191
ENSG00000225602.5	0	0	0	0	0	0	1	0	0	2	0	0	0	0	0	0	0	0	1	1	0	0	0	0	0	1	0	0	0	0	0	1	0	0	0	0	0	0	0	0	0	0	0	0	0	1	0	1	0
ENSG00000253086.1	0	0	0	0	0	0	0	0	0	0	0	0	0	0	0	0	0	0	0	0	0	0	0	0	0	0	0	0	0	0	0	0	0	0	0	0	0	0	0	0	0	0	0	0	0	0	0	0	0
ENSG00000171819.4	1	2	371	2	0	0	2	0	8	5	2	0	3	0	0	0	0	0	1	0	1	1	0	0	1	0	1	0	0	1	1	2	0	1	1	1	0	0	1	0	0	0	0	1	2	2	16	202	0
ENSG00000207451.1	0	0	0	0	0	0	0	0	0	0	0	0	0	0	0	0	0	0	0	0	0	0	0	0	0	0	0	0	0	0	0	0	0	0	0	0	0	0	0	0	0	0	0	0	0	0	0	0	0
ENSG00000238173.1	0	0	0	0	1	0	0	0	0	0	1	0	0	1	0	0	0	0	0	0	0	0	0	0	0	0	1	0	0	0	0	0	0	0	0	0	0	0	0	0	0	0	0	0	1	0	0	0	1
ENSG00000120942.13	104	169	128	66	56	157	97	93	230	547	165	258	190	76	211	28	327	77	240	104	112	310	259	451	146	84	149	114	167	188	88	275	339	139	151	294	87	433	140	339	151	100	127	298	241	223	284	194	119
ENSG00000238199.1	0	0	2	0	0	0	0	0	0	1	0	1	0	0	0	0	0	0	0	0	1	1	2	0	0	0	2	1	0	2	0	0	0	0	0	0	0	1	0	0	0	0	0	0	5	1	0	1	0
ENSG00000284646.1	0	0	0	0	0	0	0	0	0	0	0	0	0	0	0	0	0	0	2	0	0	4	0	0	0	0	0	0	0	0	0	0	0	0	0	0	0	1	0	0	0	0	0	0	0	0	0	0	0
ENSG00000224338.2	0	0	0	0	0	0	0	0	0	0	0	0	0	0	0	0	0	0	0	0	0	0	0	0	0	0	0	0	0	0	0	0	0	0	0	0	0	0	0	0	0	0	0	0	0	0	0	0	0
ENSG00000204624.7	0	0	1	3	0	5	0	1	2	0	1	0	0	1	0	0	0	0	1	0	8	8	1	2	0	0	2	0	2	0	1	0	1	0	0	1	0	0	0	7	0	0	1	17	7	2	1	0	2
ENSG00000235643.1	0	0	0	0	0	1	0	0	0	0	1	1	0	0	0	0	0	0	0	0	2	6	0	0	0	0	1	0	1	2	3	0	0	0	0	0	0	2	0	0	0	4	0	0	1	0	0	0	0
ENSG00000284708.1	2	9	12	4	0	7	3	0	13	21	0	2	2	1	2	0	17	30	3	1	5	3	0	12	31	56	3	1	5	14	0	4	0	3	5	4	4	19	7	20	0	27	4	8	9	7	4	28	4
ENSG00000116661.10	173	372	755	285	95	1789	105	40	1203	1082	48	75	162	89	243	71	166	81	128	94	380	191	57	535	426	1417	262	67	145	811	142	254	61	384	160	40	198	1583	527	1001	93	2332	4047	335	663	335	403	2561	494
ENSG00000132879.13	438	381	521	389	596	1187	111	230	467	627	217	297	597	684	372	191	761	123	299	222	623	1100	85	1090	630	543	535	275	304	614	415	377	97	410	332	229	311	1079	429	924	757	725	1014	604	513	388	422	969	388
ENSG00000116663.10	158	97	151	151	192	198	65	166	181	273	327	174	326	145	250	62	82	16	72	123	253	335	52	344	275	130	130	147	198	246	124	202	26	201	192	139	158	211	268	377	133	209	231	267	258	180	195	193	91
ENSG00000116670.14	347	391	377	403	779	399	119	208	280	302	398	428	962	763	538	213	289	95	106	327	723	1065	90	1029	253	172	149	272	307	361	293	504	147	291	124	223	317	482	398	579	663	550	748	458	353	294	328	525	477
ENSG00000162490.6	6	0	0	4	0	0	6	1	4	4	4	0	6	0	1	0	3	19	0	2	4	5	0	0	5	0	1	3	0	4	0	1	33	2	2	0	1	1	0	1	1	0	5	1	2	0	1	10	0
ENSG00000177674.15	260	136	133	341	205	259	62	91	217	187	195	157	800	391	194	156	121	38	127	141	382	572	165	535	247	117	115	191	262	475	102	368	93	136	118	93	279	327	117	497	153	225	311	366	215	166	161	298	280
ENSG00000215910.7	0	0	0	0	1	0	0	0	0	0	2	0	1	0	0	0	0	0	0	0	0	11	0	2	0	0	0	0	1	1	0	1	0	0	2	1	0	2	0	0	0	0	0	3	0	0	5	0	0
ENSG00000177553.6	0	0	0	0	0	0	0	0	0	0	0	0	0	0	0	0	0	0	0	0	0	1	0	0	0	0	0	0	0	0	0	0	0	0	0	0	0	0	0	0	0	0	0	0	0	0	0	0	0
ENSG00000177000.11	164	96	189	725	694	134	64	77	126	154	135	242	775	595	267	259	1856	112	109	186	286	474	230	1040	188	73	247	163	179	259	491	185	688	147	150	176	137	139	61	290	421	233	224	301	255	162	191	385	361
ENSG00000011021.21	122	83	201	48	54	93	108	79	214	269	270	274	340	72	107	24	36	54	118	26	102	179	90	188	195	98	280	95	125	127	49	147	9	143	122	335	67	142	61	330	34	39	70	144	184	190	173	259	46
ENSG00000242349.5	1	21	8	6	44	5	3	1	4	3	34	4	9	31	12	4	16	0	1	10	11	18	1	23	6	1	3	7	4	4	13	35	0	4	1	8	5	9	4	17	74	11	36	4	2	5	4	31	13
ENSG00000276470.1	0	0	0	0	0	0	0	0	0	0	0	0	0	0	0	0	0	0	0	0	0	0	0	0	0	0	0	0	0	0	0	0	0	0	0	0	0	0	0	0	0	0	0	0	0	0	0	0	0
ENSG00000278852.1	0	0	0	0	0	0	0	0	0	0	0	0	0	0	0	0	0	0	0	0	0	0	0	0	0	0	0	0	0	0	0	0	0	0	0	0	0	0	0	0	0	0	0	0	0	0	0	0	0
ENSG00000175206.10	0	5	5	0	0	0	4	2	5	2	7	2	2	2	2	1	0	0	0	0	0	11	1	3	4	6	4	1	5	3	1	16	0	1	4	6	4	5	2	102	2	0	0	5	6	3	2	6	0
ENSG00000275915.1	0	0	0	0	0	0	0	0	0	0	0	0	0	0	0	0	0	0	0	0	0	0	0	0	0	0	0	0	0	0	0	0	0	0	0	0	0	0	0	0	0	0	0	0	0	0	0	0	0
ENSG00000120937.8	0	0	0	0	0	0	1	2	0	0	0	0	1	0	0	0	0	0	0	0	0	0	0	1	0	0	0	0	1	0	7	3	0	0	0	1	0	0	0	6	0	0	0	6	0	2	0	0	0
ENSG00000224904.1	0	0	0	0	0	0	0	0	0	0	0	0	0	0	0	0	0	0	0	0	1	0	0	0	0	0	0	0	0	0	0	0	0	0	0	0	0	0	0	0	0	0	0	0	0	0	0	0	0
ENSG00000199347.1	0	15	0	0	5	0	1	0	0	3	0	1	0	0	0	0	7	0	0	1	1	0	0	1	0	0	0	0	0	0	1	0	0	0	0	1	0	0	0	1	0	0	0	0	1	1	0	0	1
ENSG00000201801.1	0	0	0	0	0	0	0	0	0	1	0	0	0	0	0	0	0	0	0	0	0	0	0	3	0	0	0	0	0	0	0	1	0	0	0	0	0	0	0	0	0	0	0	0	0	1	0	0	0
ENSG00000116685.15	857	444	923	368	601	843	514	346	794	1385	1051	965	1084	949	723	397	375	161	430	329	1537	1683	723	1507	888	348	430	383	677	667	900	1353	157	713	360	1523	1218	1032	730	1108	953	928	680	826	669	595	837	1321	709
ENSG00000083444.16	1422	1305	2528	1236	2118	1633	1784	870	1874	5709	3662	2324	3866	1888	1622	1100	1681	306	2335	1485	4858	7580	1224	4805	1706	915	899	1024	1327	1577	366	3196	455	1302	714	2437	1951	2069	1379	2479	2161	1669	3206	2507	2640	1119	1443	2041	2343
ENSG00000116688.16	465	391	1009	165	113	716	527	208	723	906	997	1541	1138	133	411	112	422	260	741	209	380	955	942	561	1175	454	795	341	1185	942	101	626	120	910	660	1308	570	745	494	1324	165	177	396	1305	1284	1286	900	776	162
ENSG00000270914.1	0	0	0	0	0	0	0	0	0	0	0	0	0	0	0	0	0	0	0	0	0	0	0	0	0	0	0	0	0	0	0	0	0	0	0	0	0	0	0	0	0	0	0	0	0	0	0	0	0
ENSG00000116691.10	363	202	184	288	665	392	106	240	235	223	571	461	681	1402	601	294	1136	52	216	302	392	1165	346	859	414	170	374	241	384	396	965	658	259	198	197	580	262	521	264	691	1461	453	641	389	261	314	406	603	642
ENSG00000202461.1	0	1	0	0	0	0	0	0	0	0	1	1	3	0	1	0	0	0	0	0	0	0	0	0	0	0	0	0	0	0	0	1	0	0	0	0	0	1	0	0	0	0	0	0	1	2	1	1	0
ENSG00000276869.1	0	0	0	0	0	0	0	0	0	0	0	0	0	0	0	0	0	0	0	0	0	0	0	0	0	0	0	0	0	0	0	0	0	0	0	0	0	0	0	0	0	0	0	0	0	0	0	0	0
ENSG00000243539.3	0	0	0	0	0	0	0	0	0	0	0	0	0	0	0	0	0	0	0	0	0	0	0	0	0	0	0	0	0	0	0	0	0	0	0	1	0	0	0	0	0	0	0	0	0	0	0	0	0
ENSG00000120949.14	5	0	7	4	3	6	0	4	1	0	1	1	4	13	1	3	0	0	0	3	2	4	0	9	10	1	1	6	1	2	0	4	1	3	2	1	4	0	2	3	0	0	0	3	7	11	13	4	8
ENSG00000201135.1	0	0	0	0	0	0	0	0	0	0	0	0	0	0	0	0	0	0	0	0	0	0	0	0	0	0	0	0	0	0	0	0	0	0	0	0	0	0	0	0	0	0	0	0	0	0	0	0	0
ENSG00000227875.2	0	0	0	0	0	0	0	0	0	0	0	0	0	0	0	0	0	0	0	0	0	0	0	0	0	0	0	0	0	0	0	0	0	0	0	0	0	0	0	0	0	0	0	0	0	0	0	0	0
ENSG00000283789.1	0	0	0	0	0	0	0	0	0	0	0	0	0	0	0	0	0	0	0	0	0	0	0	0	0	0	0	0	0	0	0	0	0	0	0	0	0	0	0	0	0	0	0	0	0	0	0	0	0
ENSG00000028137.18	413	93	484	444	432	238	301	196	376	353	231	279	967	598	563	641	148	80	57	1386	357	275	76	1347	775	249	315	393	388	366	128	478	93	531	453	96	321	204	574	317	67	537	282	360	342	452	596	687	773
ENSG00000263676.1	0	0	0	0	0	0	0	0	0	0	0	1	0	0	0	0	0	0	0	1	0	0	0	0	0	0	0	0	0	0	0	0	0	0	0	0	0	0	0	0	0	0	0	0	1	0	0	0	0
ENSG00000225196.2	0	0	0	0	0	0	0	0	0	0	0	0	0	0	0	0	0	0	0	1	0	0	0	0	0	0	0	0	0	0	0	0	0	0	0	0	0	0	0	0	0	0	0	0	0	0	0	0	0
ENSG00000252969.1	0	0	0	0	0	0	0	0	0	0	0	0	0	0	0	0	0	0	0	0	0	0	0	0	0	0	0	0	0	0	0	0	0	0	0	0	0	0	0	0	0	0	0	0	0	0	0	0	0
ENSG00000048707.13	173	171	299	131	138	215	195	93	282	470	209	422	498	104	199	83	162	194	251	125	266	544	100	381	341	198	293	201	255	275	78	225	94	337	241	347	228	242	116	396	86	160	134	354	396	297	262	440	113
ENSG00000239149.1	0	1	0	0	0	1	0	0	3	5	1	2	5	0	0	0	0	0	0	0	2	3	0	2	1	1	4	0	1	1	0	0	0	0	0	0	1	1	0	5	0	0	0	2	0	3	2	0	0
ENSG00000229484.1	2	1	8	0	18	18	6	1	9	13	1	9	6	3	2	3	4	0	2	0	6	29	3	14	19	10	2	3	3	6	3	4	0	9	1	2	3	10	5	3	0	11	0	11	6	4	9	7	1
ENSG00000162496.8	2643	1798	1687	1850	1643	2499	1132	450	2789	1680	2263	2770	4235	3517	1711	1505	3832	643	1197	1765	3129	2159	1299	3011	1955	940	1512	1388	1435	3129	2155	2924	595	1928	1693	1927	1815	1640	2978	2139	3320	4038	3960	2057	2415	2100	1742	4603	3605
ENSG00000221340.1	7	1	7	0	0	1	3	0	2	6	1	7	8	0	2	0	0	0	5	0	0	1	2	1	9	3	4	4	3	3	0	2	0	1	1	4	0	1	0	2	0	0	0	1	6	5	3	4	0
ENSG00000276830.1	0	0	1	0	0	0	0	3	1	0	2	1	4	0	0	0	1	0	3	0	0	1	1	0	2	0	1	1	1	2	0	1	0	2	1	6	0	0	0	0	0	0	0	0	0	0	1	1	0
ENSG00000272482.1	2	2	3	4	6	2	1	0	14	7	6	8	6	0	1	0	0	1	3	0	1	11	0	0	1	1	1	0	2	1	3	0	0	2	1	7	6	1	1	1	0	2	7	3	2	3	3	1	3
ENSG00000204518.2	0	0	0	0	0	0	0	0	0	0	0	0	0	0	0	0	0	0	0	0	1	3	0	0	0	0	0	0	0	0	0	1	0	0	0	0	0	0	0	0	0	0	0	0	1	0	0	0	0
ENSG00000226166.2	0	0	0	0	0	0	0	0	0	0	0	0	0	0	0	0	0	0	0	0	0	0	0	0	0	0	0	0	0	0	0	0	0	0	0	0	0	0	0	0	0	0	0	0	0	0	0	0	0
ENSG00000188984.11	0	0	0	0	0	0	2	0	0	0	0	0	0	0	0	0	0	0	0	0	0	0	0	0	1	0	0	0	0	0	0	0	0	0	0	0	0	2	0	0	0	0	0	1	0	0	0	0	0
ENSG00000157330.9	0	0	0	0	8	2	1	0	0	0	0	1	0	0	0	0	2	0	50	0	0	1	0	0	0	0	0	0	0	0	0	0	0	0	0	0	0	12	0	11	0	0	0	16	1	0	0	0	0
ENSG00000116726.4	0	0	0	0	0	0	0	0	0	0	0	0	0	0	0	0	0	0	0	0	0	0	0	0	0	0	0	0	0	0	0	0	0	0	0	0	0	0	0	0	0	0	0	0	0	0	0	0	0
ENSG00000116721.9	1	0	1	0	0	0	0	0	0	0	0	0	0	0	0	0	0	0	0	0	0	0	0	0	0	0	0	0	0	1	1	0	0	0	0	0	0	0	0	0	0	0	0	0	0	0	0	0	0
ENSG00000228338.1	0	0	0	0	0	0	0	0	0	0	0	0	0	0	0	0	0	0	0	0	0	0	0	0	0	0	0	0	0	0	0	0	0	0	0	0	0	0	0	0	0	0	0	0	0	0	0	0	0
ENSG00000239810.3	0	1	1	1	0	3	6	0	0	1	0	0	0	0	0	0	0	0	1	0	0	0	0	2	3	0	0	0	0	0	0	0	0	1	0	0	0	1	4	1	0	0	4	2	1	0	0	0	0
ENSG00000231103.2	0	0	0	0	0	3	1	0	0	0	0	0	0	0	0	0	0	0	0	0	0	0	0	0	0	0	0	1	0	0	0	0	0	0	0	0	0	0	0	0	0	0	0	0	0	0	0	0	0
ENSG00000179172.9	0	0	2	0	0	0	0	0	1	0	0	0	2	0	0	0	0	0	0	0	0	2	0	1	0	0	0	1	1	0	1	2	0	2	0	0	0	0	0	0	0	0	0	0	2	1	0	0	0
ENSG00000120952.4	0	2	6	0	0	3	2	0	0	0	0	0	4	0	0	0	0	0	13	0	0	0	0	0	0	0	0	0	0	2	0	9	0	10	0	0	0	0	0	0	0	0	0	0	0	0	0	0	0
ENSG00000243073.3	2	3	6	0	0	19	47	4	0	563	0	4	1	0	281	536	2	0	455	0	0	1	0	0	59	0	0	0	0	0	2	1	0	3	0	1	8	3	4	3	65	2	0	8	19	0	1	6	0
ENSG00000187545.5	1	24	15	4	0	94	67	0	4	11	0	31	1	0	8	14	3	0	460	0	0	1	0	42	80	17	1	0	0	12	0	7	0	20	3	2	0	0	16	1	0	6	20	14	27	0	1	24	0
ENSG00000204510.5	1	1	0	1	12	0	0	0	1	0	0	3	3	0	0	0	0	0	1	0	0	0	0	1	4	0	0	0	0	0	0	2	0	0	0	0	4	0	1	1	0	0	0	0	0	0	0	0	0
ENSG00000207434.1	0	0	0	0	0	0	0	0	0	0	0	0	0	0	0	0	0	0	0	0	0	0	0	0	0	0	0	0	0	0	0	0	0	0	0	0	0	0	0	0	0	0	0	0	0	0	0	0	0
ENSG00000234064.1	0	0	0	0	0	0	0	0	0	0	0	0	0	0	0	0	0	0	0	0	0	0	0	0	0	0	0	0	0	0	0	0	0	0	0	0	0	0	0	0	0	0	0	0	0	0	0	0	0
ENSG00000232423.6	0	0	0	0	0	0	0	0	0	0	0	0	0	0	0	8	0	0	6	0	0	0	0	0	0	0	0	0	0	0	0	0	0	0	0	0	0	0	0	0	0	0	0	0	0	0	0	0	0
ENSG00000274178.2	0	0	0	0	0	0	0	0	0	0	0	0	0	0	0	0	0	0	0	0	1	0	0	0	0	0	0	0	0	0	0	0	0	0	0	0	0	0	0	0	0	0	0	0	0	0	0	0	0
ENSG00000274764.5	0	0	0	0	0	0	1	0	0	5	0	0	0	0	0	0	0	0	2	0	0	0	0	0	12	0	0	0	0	0	2	0	0	0	0	0	0	2	0	0	0	0	0	0	0	0	0	0	0
ENSG00000277058.2	0	0	1	0	0	0	0	0	0	1	0	0	0	0	0	0	0	0	0	0	0	0	0	0	12	0	0	0	0	0	0	0	0	1	0	0	0	1	0	0	0	0	0	0	0	0	0	0	0
ENSG00000229571.7	0	0	0	0	0	0	0	0	0	0	0	0	0	0	0	0	0	0	0	0	0	1	0	0	0	0	0	0	0	0	0	0	0	0	0	0	0	0	0	0	0	0	0	0	0	0	0	0	0
ENSG00000277862.1	0	0	0	0	0	0	0	0	0	0	0	0	1	0	0	0	0	0	0	0	0	0	0	0	0	0	0	0	0	0	0	0	0	0	0	0	0	0	0	0	0	0	0	0	0	0	0	0	0
ENSG00000236179.1	0	0	0	0	0	0	0	0	0	0	0	0	0	0	0	0	0	0	0	0	0	0	0	0	0	0	0	0	0	0	0	0	0	0	0	0	0	0	0	0	0	0	0	0	0	0	0	0	0
ENSG00000275774.2	0	0	0	0	0	0	0	0	0	0	0	0	0	0	0	0	0	0	0	0	0	2	0	0	0	0	0	0	0	0	0	0	0	0	0	0	0	0	0	0	0	0	0	0	0	0	0	0	0
ENSG00000229978.1	0	0	0	0	0	0	0	0	0	0	0	0	0	0	0	0	0	0	0	0	0	0	0	0	0	0	0	0	0	0	0	0	0	0	0	0	0	0	0	0	0	0	0	0	0	0	0	0	0
ENSG00000233336.1	0	0	0	0	0	0	0	0	0	0	0	0	0	0	0	0	0	0	0	0	0	0	0	0	0	0	0	0	0	0	0	0	0	0	0	0	0	0	0	0	0	0	0	0	0	0	0	0	0
ENSG00000280267.4	0	0	0	0	0	0	0	0	0	0	0	0	0	0	1	0	0	0	0	0	0	0	0	0	0	0	0	0	0	0	0	0	0	0	0	0	0	0	0	0	0	0	0	0	0	0	0	0	0
ENSG00000179412.10	0	0	0	0	0	0	0	0	0	0	0	0	0	0	0	0	0	0	0	0	0	0	0	0	0	0	0	0	0	0	0	0	0	0	0	0	0	0	0	1	0	0	0	0	0	0	0	0	0
ENSG00000204505.4	0	0	0	0	7	0	0	0	0	10	1	0	0	0	2	0	0	0	3	0	0	1	0	0	40	0	0	0	0	0	2	0	0	0	0	0	0	76	0	1	0	0	0	2	0	0	1	0	1
ENSG00000279169.2	0	0	0	0	0	0	0	0	0	0	0	0	0	0	0	0	0	0	0	0	0	0	0	0	0	0	0	0	0	0	0	0	0	0	0	0	0	0	0	0	0	0	0	0	0	0	0	0	0
ENSG00000279804.2	1	0	0	0	0	0	0	0	0	0	0	0	0	0	0	0	0	0	0	0	0	0	0	0	0	0	0	0	0	0	0	0	0	0	0	0	0	0	0	0	0	0	0	0	0	0	0	0	0
ENSG00000250894.1	1	0	0	0	0	0	0	0	0	0	0	0	0	0	0	0	0	0	0	0	0	0	0	0	0	0	0	0	0	0	0	0	0	0	0	0	0	0	0	0	0	0	0	0	1	0	0	0	0
ENSG00000270601.4	0	0	0	0	0	0	0	0	0	0	0	0	0	0	0	0	0	0	0	0	0	0	0	0	1	0	0	0	0	0	0	0	0	0	0	0	0	0	0	0	0	0	0	0	0	0	0	0	0
ENSG00000231219.1	0	0	0	0	0	0	0	0	0	0	0	0	0	0	0	0	0	0	0	0	0	0	0	0	0	0	0	0	0	0	0	0	0	0	0	0	0	0	0	0	0	0	0	0	0	0	0	0	0
ENSG00000207511.1	0	0	0	0	0	0	0	0	0	0	0	0	0	0	0	0	0	0	0	0	0	0	0	0	0	0	0	0	0	0	0	0	0	0	0	0	0	0	0	0	0	0	0	0	0	0	0	0	0
ENSG00000182330.10	5	0	1	0	4	1	1	0	0	1	0	0	2	0	0	0	0	0	0	0	0	0	0	4	8	1	0	0	0	1	0	3	0	1	0	0	8	0	1	1	0	0	0	0	2	0	0	1	0
ENSG00000237700.2	0	13	15	5	0	44	53	0	4	2	0	9	1	1	6	5	1	0	45	0	0	0	0	25	47	6	0	0	0	5	0	0	0	14	0	2	2	0	7	0	0	2	11	12	14	0	4	25	0
ENSG00000204501.7	0	0	14	0	16	1	11	0	1	21	0	0	0	0	30	1	0	0	772	0	0	0	0	3	41	1	0	0	0	0	0	0	0	0	0	0	0	1	2	0	0	5	2	0	3	0	1	6	0
ENSG00000228229.2	0	0	0	0	0	0	0	0	0	0	0	0	0	0	0	0	0	0	0	0	0	0	0	0	0	0	0	0	0	0	0	0	0	0	0	0	0	0	0	0	0	0	0	0	0	0	0	0	0
ENSG00000204481.7	0	0	5	0	0	0	0	0	0	0	0	1	0	0	0	0	0	0	2	0	0	0	0	1	0	0	0	0	0	1	0	3	0	0	0	0	0	0	0	0	0	0	0	0	0	0	0	0	0
ENSG00000204480.7	0	0	0	0	0	0	0	0	0	0	0	0	0	0	0	0	0	0	0	0	0	0	0	0	0	0	0	0	0	0	0	0	0	0	0	0	0	0	0	0	0	0	0	0	0	0	0	0	0
ENSG00000204479.4	0	0	0	0	0	0	1	0	0	0	0	0	0	0	0	0	0	0	0	0	0	0	0	0	0	0	0	0	0	2	0	0	0	0	0	0	0	0	1	1	0	0	0	0	0	0	0	0	0
ENSG00000204478.9	0	0	0	0	0	0	0	0	0	0	0	0	0	0	0	1	0	0	0	0	0	0	0	0	0	0	0	0	0	0	0	0	0	0	0	0	0	0	0	0	0	0	0	0	0	0	0	0	0
ENSG00000162494.5	0	0	0	0	0	0	0	0	0	0	0	0	0	0	0	0	0	0	0	0	0	0	0	0	0	0	0	0	0	0	0	0	0	0	0	0	0	0	0	0	0	0	0	0	0	0	0	0	4
ENSG00000259961.1	0	0	0	0	0	0	0	0	0	0	0	0	0	0	0	0	0	0	0	0	0	0	0	0	0	0	0	0	0	0	0	0	0	0	0	0	0	0	0	0	0	0	0	0	0	0	0	0	0
ENSG00000215909.3	0	0	0	0	0	0	0	0	0	0	0	0	1	0	0	0	0	0	0	0	0	0	0	0	0	0	0	0	0	0	0	0	0	0	0	0	0	0	0	0	0	0	0	0	0	0	0	0	0
ENSG00000162493.16	0	0	5	10	0	0	1	1	9	0	1	0	0	1	1	5	0	0	0	1	0	0	0	9	0	0	2	2	0	0	0	0	20	6	12	0	0	0	0	1	0	1	0	1	0	0	1	7	85
ENSG00000222952.1	0	0	0	0	0	0	0	0	0	0	0	0	0	0	0	0	0	0	0	0	0	0	0	0	0	0	0	0	0	0	0	0	0	0	0	0	0	0	0	0	0	0	0	0	0	0	0	0	0
ENSG00000237445.2	0	0	0	0	0	0	0	0	0	0	0	0	0	0	0	0	0	0	0	0	0	0	0	0	0	0	0	0	0	0	0	0	0	0	0	0	0	0	0	0	0	0	0	0	0	0	0	0	0
ENSG00000253085.1	0	0	0	0	0	0	0	0	0	0	0	0	0	0	0	0	1	0	0	0	0	0	0	0	0	0	0	0	0	0	0	0	0	0	0	0	0	0	0	0	0	0	0	0	0	0	0	0	0
ENSG00000116731.22	106	30	121	55	66	105	95	31	71	101	64	109	257	74	116	83	44	45	133	83	96	127	58	83	185	83	141	119	160	153	39	79	27	142	150	104	62	98	51	154	85	79	55	119	176	137	217	222	85
ENSG00000189337.16	2	1	27	1	0	4	4	3	41	2	2	2	2	5	2	2	3	0	1	8	6	31	5	27	10	9	17	14	7	3	0	6	11	69	62	5	9	4	32	78	7	20	0	6	8	6	6	13	11
ENSG00000252151.1	0	0	0	0	0	0	0	0	0	0	0	0	0	0	0	0	0	0	0	0	0	0	0	0	0	0	0	0	0	0	0	0	0	0	0	0	0	0	0	0	0	0	0	0	0	0	0	0	0
ENSG00000231606.1	0	0	0	0	0	0	0	0	0	0	0	0	0	0	0	0	0	0	0	0	0	0	0	0	0	0	0	0	0	0	0	0	0	0	0	0	0	0	0	0	0	0	0	0	0	0	0	0	1
ENSG00000234593.2	0	0	0	0	0	1	0	0	0	0	0	0	0	0	2	0	0	0	0	0	0	1	0	0	0	0	0	0	0	0	0	0	0	0	0	0	0	0	0	0	0	0	0	0	0	0	0	0	0
ENSG00000235829.1	0	0	0	0	0	0	0	0	0	0	0	0	0	0	0	0	0	0	0	0	0	0	0	0	0	0	0	0	0	0	0	0	0	0	0	0	0	0	0	1	0	0	0	0	0	0	0	0	0
ENSG00000175147.11	0	0	1	5	0	0	0	1	2	1	9	2	12	9	1	2	1	0	2	1	1	24	4	5	4	1	1	4	1	1	0	0	0	5	3	1	0	0	1	20	0	1	0	12	1	2	1	2	5
ENSG00000171729.13	13	4	14	48	9	10	16	16	20	8	68	7	159	54	26	29	0	25	18	7	37	231	13	74	53	22	38	84	29	10	2	9	0	60	49	10	15	10	17	210	8	17	13	131	19	22	48	31	38
ENSG00000204464.7	0	0	0	0	0	0	0	0	0	0	1	0	0	0	1	0	0	0	0	0	0	4	0	2	1	0	0	0	1	0	0	0	0	1	0	0	0	0	0	1	0	0	0	0	0	1	0	0	1
ENSG00000215720.4	0	0	0	2	0	0	0	0	0	0	0	1	0	16	0	0	0	0	0	0	0	3	0	1	1	0	0	1	0	0	2	0	0	1	0	0	0	1	0	2	0	0	0	2	0	0	2	0	0
ENSG00000278480.1	0	0	0	0	0	0	0	0	0	0	0	1	1	0	0	0	0	0	0	0	0	2	0	0	2	0	0	1	0	0	0	0	0	0	0	0	0	0	0	0	0	0	0	0	0	0	0	0	0
ENSG00000142621.19	5	1	11	2	2	7	13	4	4	4	8	1	27	16	1	3	6	28	3	47	26	189	1	16	45	1	17	6	5	2	2	21	0	2	1	0	41	5	4	12	0	3	3	150	240	1	2	2	2
ENSG00000233485.1	0	0	0	1	0	0	0	0	0	0	0	0	0	0	0	0	0	1	0	0	7	1	0	2	0	0	0	0	0	1	0	1	0	0	0	0	8	0	0	0	1	0	0	0	0	0	0	1	3
ENSG00000236045.1	0	0	0	0	0	0	0	0	0	0	1	0	0	0	0	0	0	0	0	0	3	7	0	2	0	0	1	0	1	0	0	1	0	0	0	0	2	0	0	0	0	0	0	0	1	0	0	0	0
ENSG00000228140.1	1	0	0	1	0	3	1	0	0	1	1	0	0	4	1	2	11	0	1	0	1	9	0	1	1	0	2	1	0	1	0	6	0	1	0	1	3	4	1	2	0	0	0	5	5	2	0	1	1
ENSG00000142634.12	601	95	309	321	490	366	285	322	349	255	500	187	644	752	363	241	177	97	170	351	665	933	291	1606	563	138	517	339	487	362	306	594	233	342	323	265	604	541	254	484	482	511	318	351	453	377	474	417	543
ENSG00000162438.11	1	0	2	0	0	0	0	0	0	1	0	1	5	5	4	4	3	2	0	1	6	5	0	1	1	0	2	1	3	0	0	1	1	1	2	0	5	0	1	5	1	1	3	2	0	3	3	5	2
ENSG00000142615.7	1	0	0	0	3	0	0	0	1	0	0	0	2	0	0	0	0	2	1	0	0	1	0	0	0	0	3	1	0	0	0	1	0	0	0	0	0	0	0	0	0	0	0	0	1	0	1	1	0
ENSG00000215704.9	3	3	2	2	1	5	3	0	1	0	1	0	2	0	2	0	0	0	3	0	0	5	1	1	3	1	10	0	0	0	0	4	0	3	1	1	5	0	0	2	0	0	0	6	4	1	6	4	0
ENSG00000132906.17	156	88	134	41	33	300	133	30	101	128	178	195	188	50	112	30	47	71	99	158	102	235	98	198	201	83	249	70	143	108	32	344	0	194	71	153	224	93	84	167	25	50	55	131	153	215	197	159	71
ENSG00000116138.12	135	89	398	41	72	71	173	67	190	307	257	237	115	130	166	67	464	227	246	130	234	507	359	345	375	168	278	190	396	276	94	271	52	395	199	296	245	254	203	304	160	115	105	224	308	235	203	238	95
ENSG00000251866.1	0	0	0	0	0	0	0	0	0	0	0	0	0	0	0	0	0	0	0	0	0	0	0	0	0	0	0	0	0	0	0	0	0	1	0	0	0	0	0	0	0	0	0	0	0	0	0	0	0
ENSG00000272510.1	8	3	5	7	3	1	2	5	1	4	3	1	1	6	6	5	3	0	4	12	7	12	8	21	7	6	7	5	7	7	9	9	0	4	2	5	5	10	7	9	8	11	4	6	2	1	2	7	2
ENSG00000116771.5	601	394	859	67	143	299	390	199	548	904	566	657	586	298	454	92	833	769	306	96	391	1054	693	678	375	263	227	237	1438	530	147	606	179	737	251	978	877	961	631	575	210	186	291	575	573	364	487	382	206
ENSG00000237301.1	2	3	0	0	2	0	3	0	2	2	1	3	1	1	0	0	1	0	0	4	1	4	0	1	5	1	2	1	3	1	0	1	1	0	0	2	2	0	0	2	2	0	0	0	3	0	2	0	1
ENSG00000235084.3	40	31	40	5	11	71	36	49	46	50	74	73	59	10	48	13	7	0	49	30	52	65	48	61	39	45	22	40	89	47	6	69	19	25	37	28	42	89	49	47	7	20	29	60	39	34	36	28	21
ENSG00000252417.1	0	0	0	0	0	0	0	0	0	0	0	0	0	1	0	0	1	0	0	0	0	0	0	0	0	0	0	0	0	0	0	0	0	0	0	0	0	0	0	0	0	0	0	0	0	0	0	0	0
ENSG00000236500.1	0	0	0	0	0	0	0	0	0	0	0	0	0	0	0	0	0	0	0	0	0	0	0	1	0	0	0	0	0	0	0	0	0	0	0	0	0	0	0	0	0	0	0	0	0	0	0	0	0
ENSG00000197312.11	293	189	553	72	91	180	387	70	414	506	538	496	248	162	280	76	397	398	383	206	397	459	398	263	641	323	904	252	604	676	90	557	79	568	599	731	327	340	210	570	207	175	197	395	764	847	679	512	181
ENSG00000215695.1	0	0	0	0	0	0	0	0	0	0	0	0	0	0	0	0	0	0	0	0	0	0	0	0	0	0	0	0	0	0	0	0	0	0	0	0	0	0	0	0	0	0	0	0	0	0	0	0	0
ENSG00000271742.1	0	0	0	0	0	0	0	0	0	0	0	0	0	0	0	0	0	0	0	0	0	0	0	0	0	0	0	1	0	1	0	5	0	0	0	0	0	1	1	0	0	0	0	1	0	0	0	2	0
ENSG00000116786.11	389	269	432	256	355	461	301	206	377	497	411	508	782	553	338	206	251	93	291	274	533	899	288	512	432	207	385	306	439	301	336	313	123	259	330	273	318	535	239	646	408	320	375	549	411	456	555	559	412
ENSG00000237938.5	3	4	9	3	0	2	9	0	3	9	2	4	12	1	1	0	6	0	4	1	0	4	0	0	7	0	2	4	3	5	1	4	0	2	2	1	4	0	4	2	0	6	2	3	7	2	9	5	1
ENSG00000162461.7	59	23	63	7	34	79	79	21	83	37	16	41	22	58	13	15	52	18	16	62	46	42	10	7	116	24	117	73	31	134	16	85	1	34	60	50	145	17	18	39	56	25	24	31	47	66	43	47	45
ENSG00000224459.1	1	0	1	0	0	0	2	0	1	0	0	1	0	1	0	0	0	0	0	1	0	0	0	1	2	0	0	0	0	0	2	0	0	0	0	0	1	1	0	0	0	0	0	0	1	0	0	0	1
ENSG00000162460.6	109	121	127	80	74	191	369	49	439	529	237	45	135	1149	603	89	97	0	65	335	117	119	49	204	355	49	11	30	41	191	318	296	10	466	51	7	201	17	525	170	103	780	442	36	91	19	48	378	487
ENSG00000162458.12	61	13	195	88	135	228	73	108	152	512	88	41	508	82	164	75	47	92	366	117	111	380	17	324	241	115	54	217	88	39	79	86	112	69	196	23	216	63	26	284	9	28	17	41	96	48	97	244	139
ENSG00000224321.1	56	22	5	1	4	2	1	2	73	8	15	43	6	0	6	5	40	0	1	5	38	2	2	13	0	1	24	0	7	2	0	11	0	5	2	1	1	3	21	2	0	0	46	2	10	14	4	16	9
ENSG00000233954.6	94	97	186	50	40	357	114	151	96	129	149	268	331	34	156	58	78	37	143	37	118	435	230	518	104	133	199	83	231	193	28	220	38	111	131	184	169	343	94	314	19	50	55	277	176	156	127	121	86
ENSG00000178715.8	9	14	4	1	5	1	7	18	11	4	17	16	4	6	7	4	1	0	4	4	6	10	23	56	5	6	6	7	17	12	8	5	0	8	3	21	10	4	11	22	9	2	3	14	13	5	4	5	10
ENSG00000179743.4	15	31	36	5	7	34	28	7	41	35	35	61	57	20	24	4	14	26	26	12	18	36	32	19	40	17	63	29	48	50	6	94	29	37	12	35	26	60	13	46	14	16	13	27	36	38	51	31	15
ENSG00000065526.10	141	127	338	90	131	158	235	71	333	358	875	493	525	149	137	68	151	90	157	129	179	450	609	313	370	146	360	201	355	265	113	252	114	235	335	356	196	384	135	363	125	119	138	355	494	364	626	338	147
ENSG00000270620.1	0	0	0	0	0	0	0	0	0	0	0	1	0	0	1	0	0	0	0	0	0	0	0	0	1	0	0	0	0	0	0	0	0	0	0	1	0	0	0	0	0	0	1	0	0	0	0	0	0
ENSG00000116809.11	307	151	187	139	174	259	127	117	252	265	342	282	619	478	256	134	214	25	221	202	255	623	171	390	326	125	272	149	271	226	253	301	23	176	138	235	217	330	187	340	270	164	224	270	208	258	289	353	311
ENSG00000234607.2	0	1	0	0	0	0	0	0	0	0	0	1	0	0	0	0	0	0	0	0	0	0	1	0	0	0	1	0	0	0	0	0	0	0	0	0	0	0	0	0	0	0	0	0	1	0	0	0	0
ENSG00000231353.1	0	0	0	0	0	0	0	0	0	0	0	0	0	0	0	0	0	0	0	0	0	0	0	0	0	0	0	0	0	0	0	0	0	0	0	0	0	0	0	0	0	0	0	0	0	0	0	0	0
ENSG00000275503.1	0	0	0	0	0	0	0	0	0	0	0	0	0	0	0	0	0	0	0	0	0	0	0	0	0	0	0	0	0	0	0	0	0	0	0	0	0	0	0	0	0	0	0	0	0	0	0	0	0
ENSG00000224966.4	0	0	0	0	0	0	0	0	0	0	0	0	1	0	0	0	0	0	0	0	0	0	0	0	0	0	0	0	0	0	0	0	0	0	0	0	0	0	0	0	0	0	0	0	0	0	0	0	0
ENSG00000183888.4	5	0	0	0	0	0	0	2	0	0	5	7	0	1	0	0	3	7	0	0	44	0	18	0	0	0	30	0	2	1	0	29	0	0	0	0	0	0	0	2	0	0	0	2	1	3	4	0	0
ENSG00000233078.1	0	0	0	0	0	0	0	0	0	0	0	0	0	0	0	0	0	0	0	0	0	0	0	0	0	0	0	0	0	0	0	0	0	0	0	0	0	0	0	0	0	0	0	0	0	0	0	0	0
ENSG00000173641.17	0	0	6	3	2	7	12	5	1	0	1	0	18	10	0	5	2	0	4	4	3	48	2	6	4	5	1	5	2	3	0	0	0	1	9	1	1	9	4	4	3	4	4	9	7	1	1	9	42
ENSG00000186510.11	0	2	33	16	45	43	13	17	3	3	2	2	79	2	9	3	2	0	5	2	43	257	5	39	15	0	8	24	44	2	8	12	1	2	27	0	43	112	0	35	0	17	5	45	33	2	11	71	2
ENSG00000232456.1	0	0	0	0	0	0	0	0	1	0	0	0	0	0	0	0	0	0	3	0	0	2	0	0	0	0	0	0	0	0	0	0	0	0	0	0	1	0	0	0	0	0	0	3	0	0	0	0	0
ENSG00000184908.17	0	0	1	4	4	2	11	1	0	0	0	0	8	0	0	1	2	0	2	0	7	41	0	11	1	0	2	0	1	0	2	0	0	0	1	0	1	8	1	0	0	3	2	3	2	0	1	3	4
ENSG00000185519.8	0	0	0	3	39	0	2	0	3	1	0	0	0	1	1	0	0	0	10	2	0	90	0	1	1	2	2	1	2	1	0	0	0	1	1	0	0	3	0	6	0	0	0	8	2	2	0	0	2
ENSG00000142627.12	46	21	124	46	59	99	48	58	402	80	49	47	171	71	110	36	60	12	101	44	56	62	73	56	134	55	101	93	54	95	10	85	11	209	210	41	50	33	218	83	53	73	17	122	152	44	82	367	127
ENSG00000227959.1	0	0	1	3	3	0	0	0	4	3	3	1	3	5	3	2	0	0	0	1	0	2	0	2	1	0	1	0	3	0	1	0	0	2	2	2	0	0	2	1	0	1	3	3	0	1	2	2	5
ENSG00000224621.1	0	0	1	0	1	2	0	1	2	5	0	0	2	0	1	0	0	0	2	0	0	1	1	0	0	1	0	1	0	0	0	3	0	0	0	1	1	0	1	3	0	0	1	1	1	1	0	1	0
ENSG00000234166.1	0	0	0	0	0	0	0	0	0	0	0	0	0	0	0	0	0	0	0	0	0	0	0	0	0	0	0	0	0	0	0	0	0	0	0	0	0	0	0	0	0	0	0	0	0	0	0	0	0
ENSG00000142632.16	8	7	18	3	36	60	19	28	22	19	35	17	175	19	14	12	12	8	41	12	34	112	2	45	96	53	28	26	12	53	3	79	1	21	20	2	51	16	15	66	2	13	0	107	93	76	73	45	11
ENSG00000237276.8	14	22	34	9	40	26	24	7	49	26	20	24	36	7	18	11	43	0	24	9	38	127	1	29	125	11	65	10	19	16	14	113	0	28	4	1	84	35	13	28	28	47	45	36	69	69	32	63	36
ENSG00000132881.11	37	29	26	13	37	32	21	14	17	19	27	18	54	23	36	18	22	0	16	14	21	47	12	11	17	27	17	3	29	31	6	24	23	21	4	10	40	32	19	30	20	5	31	22	23	13	19	33	17
ENSG00000233929.1	100	1	6	5	8	12	3	0	11	6	0	8	2	121	45	57	0	8	0	14	3	4	2	5	15	8	12	0	1	38	4	22	0	23	2	6	6	21	36	4	0	21	2	6	2	3	0	17	16
ENSG00000037637.10	177	99	163	75	65	182	81	50	162	188	230	183	330	147	107	48	138	21	206	137	126	309	138	307	234	188	272	113	174	223	63	217	55	181	117	174	200	191	142	324	121	85	75	218	210	191	223	229	165
ENSG00000055070.16	462	317	377	304	453	487	294	271	359	322	632	628	747	480	372	174	282	112	445	358	535	921	420	830	501	269	550	251	475	452	280	425	54	331	250	419	380	530	238	750	325	319	409	636	546	473	472	499	456
ENSG00000226457.1	2	0	0	0	1	1	0	1	1	0	3	1	2	0	3	0	1	0	1	0	1	2	2	4	1	1	1	0	0	0	0	2	0	1	0	2	0	2	0	2	0	0	1	2	2	1	1	1	0
ENSG00000187144.11	657	347	3	12	5	0	1	12	182	6	217	914	23	55	33	33	41	63	0	113	75	14	0	3	12	0	799	82	117	43	78	118	0	47	21	60	7	0	53	21	54	78	299	29	89	178	724	95	192
ENSG00000157191.19	312	203	285	137	95	251	183	142	310	452	517	439	491	241	345	130	132	153	213	246	457	670	237	500	445	272	286	304	342	380	105	304	74	395	299	358	326	388	259	570	158	168	218	497	428	470	523	353	222
ENSG00000226029.1	7	9	8	4	6	8	9	3	5	20	14	21	25	23	8	5	33	15	12	5	13	33	12	14	13	5	9	5	10	13	16	0	3	6	8	12	13	2	3	15	12	14	9	10	11	12	13	5	6
ENSG00000080947.14	27	19	22	13	15	24	23	17	26	42	61	73	56	16	15	7	46	45	27	15	15	76	20	13	56	16	42	29	27	14	10	20	50	16	26	34	20	9	10	58	9	15	8	51	31	44	40	22	12
ENSG00000206652.1	0	0	0	0	0	0	0	0	0	0	0	0	0	0	0	0	0	0	0	0	0	0	0	0	0	0	0	0	0	0	0	0	0	0	0	0	0	0	0	0	0	0	0	0	0	0	0	0	0
ENSG00000261135.1	0	7	1	0	2	5	3	1	7	3	6	6	18	5	2	1	0	0	1	2	3	80	3	2	14	5	4	4	7	9	3	18	0	1	1	7	3	3	4	10	0	4	8	10	0	2	5	9	5
ENSG00000224174.2	0	0	0	0	0	0	0	0	0	0	0	0	0	0	0	0	0	0	0	0	1	0	0	0	0	0	0	1	0	0	0	1	0	1	1	0	0	0	0	1	0	0	0	0	0	0	0	1	2
ENSG00000233421.4	0	1	1	0	0	1	1	0	0	1	0	1	1	0	0	0	1	0	0	0	0	0	0	0	1	0	0	0	0	0	0	0	0	0	0	3	0	1	0	1	0	0	1	0	1	0	2	0	0
ENSG00000277344.1	0	0	0	0	0	0	0	0	0	0	0	0	0	0	0	0	0	0	0	0	0	0	0	0	0	0	0	0	0	0	0	0	0	0	0	0	0	0	0	0	0	0	0	0	0	0	0	0	0
ENSG00000268991.2	0	0	0	0	0	0	0	0	0	0	0	0	0	0	0	0	0	0	0	0	0	0	0	0	0	0	0	0	0	0	0	0	0	0	0	0	0	0	0	0	0	0	0	0	0	0	0	0	0
ENSG00000225710.1	0	0	0	0	0	0	0	0	0	0	0	0	0	0	0	0	0	0	0	0	0	0	0	0	0	0	0	0	0	0	0	0	0	0	0	0	0	0	0	0	0	0	0	0	0	0	0	0	0
ENSG00000219481.10	48	24	241	8	26	37	50	4	53	85	67	156	106	12	14	11	46	45	82	22	31	166	53	57	140	60	69	26	184	172	24	52	19	84	30	186	83	78	112	113	15	30	34	62	129	74	161	70	23
ENSG00000271732.1	13	2	60	0	0	3	1	2	1	1	0	5	0	2	1	3	3	0	1	15	24	8	1	4	7	27	5	1	3	36	4	17	0	11	0	2	0	42	87	8	3	22	4	3	4	2	2	22	15
ENSG00000215908.10	401	241	920	35	133	270	298	83	656	442	390	985	508	222	197	141	379	247	605	754	280	679	398	379	539	742	1147	284	470	766	107	823	88	935	308	544	225	676	715	703	187	159	112	611	474	419	733	711	236
ENSG00000283773.1	0	0	0	0	0	0	0	0	0	0	0	0	0	0	0	0	0	0	0	0	0	0	0	0	0	0	0	0	0	0	0	0	0	0	0	0	0	0	0	0	0	0	0	0	0	0	0	0	0
ENSG00000186301.8	1157	373	886	364	655	610	452	365	1185	592	1301	1218	588	581	661	520	157	683	1617	927	408	1270	626	194	656	2005	1826	476	632	1110	201	2014	35	2044	593	716	301	1974	930	1585	388	1001	241	2278	452	298	725	3264	498
ENSG00000282143.1	1	0	0	0	0	1	0	0	0	1	0	0	0	0	0	1	0	0	0	0	0	0	0	0	0	0	0	0	0	0	0	0	0	0	0	0	0	0	0	0	0	0	0	0	0	0	0	0	0
ENSG00000207513.1	0	0	0	0	1	0	0	0	0	0	0	0	1	0	0	0	0	0	0	0	0	0	0	0	0	0	0	0	0	0	0	0	0	0	0	0	0	0	0	0	0	0	0	0	0	0	0	0	0
ENSG00000237847.2	0	0	0	0	0	0	0	0	0	0	0	0	0	0	0	0	0	0	0	0	0	0	0	0	0	0	0	0	0	0	0	0	0	0	0	0	0	0	0	0	0	0	0	0	0	0	0	0	0
ENSG00000280114.1	1	1	0	0	0	0	0	2	3	2	1	3	0	0	0	0	0	0	0	0	1	0	2	1	1	1	6	0	1	0	0	1	0	2	0	3	0	0	0	1	0	1	0	1	4	3	0	0	0
ENSG00000236698.1	2	6	14	1	5	5	15	2	15	12	5	18	5	3	4	6	14	1	17	3	10	19	38	28	17	14	29	20	33	14	3	5	21	17	46	41	10	15	7	25	0	11	12	14	29	29	36	9	5
ENSG00000268869.5	1	0	18	0	4	1	7	2	6	9	4	7	0	1	2	1	8	0	0	0	1	5	5	1	3	1	16	0	1	4	3	7	0	4	1	3	3	1	2	0	0	0	2	3	4	7	7	2	1
ENSG00000279151.1	0	0	1	0	0	0	0	0	0	0	1	0	0	0	0	0	4	1	0	0	0	0	0	0	0	0	2	0	1	0	0	0	0	0	0	0	1	0	0	0	0	0	0	0	0	0	1	0	1
ENSG00000279132.2	0	0	0	0	0	0	0	0	0	0	0	0	0	0	0	0	0	0	0	0	0	0	0	0	0	0	0	0	0	0	0	0	0	0	0	0	0	0	0	0	0	0	0	0	0	0	0	0	0
ENSG00000282740.1	0	0	0	0	0	0	0	0	0	0	1	0	0	0	0	0	0	0	0	0	0	0	0	0	0	0	0	0	0	0	0	0	1	0	0	0	0	0	0	0	0	0	0	0	0	0	0	0	0
ENSG00000058453.16	229	148	210	127	210	201	86	81	192	227	161	284	612	245	145	64	71	65	96	91	133	432	79	350	249	155	260	197	152	254	135	188	20	135	128	129	117	151	96	578	102	109	115	213	224	249	245	211	155
ENSG00000227684.2	0	0	0	0	0	0	0	0	0	0	0	0	0	0	0	0	0	0	0	0	0	0	0	0	0	0	0	0	0	0	0	0	0	0	0	0	0	0	0	2	0	0	0	0	0	0	0	0	0
ENSG00000207389.1	0	0	0	0	0	1	0	0	0	0	0	0	0	0	0	0	0	0	0	0	0	0	0	0	0	0	0	0	0	0	0	0	0	0	0	0	0	0	0	0	0	0	0	0	0	0	0	0	0
ENSG00000186715.10	820	326	762	389	358	451	300	566	637	565	1412	790	487	424	876	288	209	187	793	354	469	510	792	390	659	1150	1706	640	483	567	183	1330	50	790	446	735	310	574	993	791	479	592	380	1123	378	208	565	1045	622
ENSG00000223643.6	0	0	3	0	0	0	0	0	0	0	0	0	0	0	0	0	0	0	0	0	0	0	0	0	0	0	1	0	0	2	0	1	0	0	0	0	0	0	0	0	0	0	0	0	0	1	0	0	0
ENSG00000230239.1	0	0	0	0	0	0	0	0	0	0	0	0	0	0	0	0	0	0	0	0	0	0	0	0	0	0	0	0	0	0	0	0	0	0	0	0	0	0	0	0	0	0	0	0	0	0	0	0	0
ENSG00000263811.1	0	0	0	0	0	0	0	0	0	0	0	0	0	0	0	0	0	0	0	0	0	0	0	0	0	0	0	0	0	0	0	0	0	0	0	0	0	0	0	0	0	0	0	0	0	0	0	0	0
ENSG00000228549.3	1	0	5	0	3	0	15	0	2	1	1	6	3	0	0	0	0	0	1	1	0	10	0	1	1	0	0	0	5	1	0	0	0	0	0	10	1	0	1	2	0	0	0	7	4	3	4	0	0
ENSG00000277234.1	0	0	0	0	0	0	0	0	0	0	0	0	0	0	0	0	0	0	0	0	0	0	0	0	0	0	0	0	0	0	0	0	0	0	0	0	0	0	0	0	0	0	0	0	0	0	0	0	0
ENSG00000238142.1	30	23	19	15	16	9	5	36	5	18	4	38	29	13	31	13	22	9	5	30	167	38	15	154	24	8	36	20	27	43	100	81	0	21	3	20	12	19	31	36	33	29	63	29	13	18	25	9	65
ENSG00000235241.1	5	3	2	0	0	2	2	3	1	2	0	8	2	0	2	1	3	0	0	0	6	5	2	4	4	0	9	8	4	2	0	6	0	0	1	1	4	4	2	2	0	0	2	4	4	3	6	5	2
ENSG00000207005.1	0	0	0	1	1	0	0	0	0	0	0	0	0	0	0	0	0	0	0	0	0	0	0	0	0	0	0	0	0	0	0	0	0	0	0	0	0	0	0	0	0	0	0	0	0	0	1	0	0
ENSG00000272426.1	1	1	0	0	0	0	0	0	1	0	1	1	2	1	2	0	0	0	0	1	0	4	0	6	1	0	2	2	1	0	0	4	0	2	1	0	0	1	2	3	5	1	0	3	0	1	0	2	2
ENSG00000117122.13	0	0	3	2	2	0	1	6	9	1	2	0	6	1	9	1	0	0	33	0	2	19	2	2	2	6	2	6	1	1	0	1	0	4	9	2	0	1	1	21	0	0	0	3	0	4	16	10	53
ENSG00000226526.1	0	0	0	0	0	0	0	0	0	0	0	0	0	0	0	0	0	0	0	0	0	0	0	0	0	0	0	0	0	0	0	0	0	0	0	0	0	0	0	0	0	0	0	0	0	0	0	0	0
ENSG00000159363.17	102	99	140	121	94	156	101	86	77	105	170	159	385	187	122	71	64	32	96	85	125	382	84	244	198	108	154	100	174	95	95	77	12	98	102	85	166	98	59	320	89	92	127	199	126	137	192	166	135
ENSG00000117118.9	972	550	956	220	160	1887	458	297	1046	1346	623	997	1117	231	1179	235	281	356	1091	333	1022	933	677	1745	883	1518	1073	619	861	1249	135	900	105	1757	969	1096	1298	1458	1289	952	226	318	500	787	949	847	795	786	421
ENSG00000117115.12	2	3	3	7	7	2	1	3	21	1	14	28	17	29	11	2	0	1	1	1	13	6	0	5	21	22	1	6	26	7	1	2	0	10	5	10	1	0	5	9	3	1	0	6	4	3	11	4	14
ENSG00000204362.6	0	0	0	1	0	0	0	0	0	0	0	0	0	0	0	0	0	0	0	0	0	1	0	1	1	2	0	0	0	0	0	0	1	0	0	0	0	0	0	4	0	0	0	0	0	0	0	0	0
ENSG00000282843.1	0	0	0	0	0	0	0	0	0	0	0	0	0	0	0	0	0	0	0	0	0	0	0	0	0	0	0	0	0	0	0	0	0	0	0	0	0	0	0	0	0	0	0	0	0	0	0	0	0
ENSG00000142623.9	0	0	204	0	0	0	9	0	6	15	0	0	1	3	1	1	1	0	0	1	1	3	0	7	1227	2259	1	0	0	0	0	53	0	0	3	0	6	42	13	925	0	7	0	0	2	0	43	521	0
ENSG00000142619.4	0	0	33	0	0	0	0	0	0	9	0	0	1	0	1	0	1	0	0	0	0	5	0	9	6	0	0	0	1	0	0	0	6	0	0	0	4	1	1	1	1	0	0	0	0	0	0	1	0
ENSG00000266634.1	0	0	0	0	0	0	0	0	0	0	0	0	0	0	0	0	0	0	0	0	0	0	0	0	0	0	0	0	0	0	0	0	0	0	0	0	0	0	0	0	0	0	0	0	0	0	0	0	0
ENSG00000159339.13	1	0	1	2	0	2	2	2	22	1	0	0	2	1	11	2	0	0	0	3	0	1	0	6	2	0	2	1	0	1	0	0	0	5	2	0	2	0	1	1	0	1	0	2	3	0	2	0	0
ENSG00000276747.1	0	0	0	0	0	0	0	0	0	1	1	1	0	0	0	0	0	0	0	3	1	1	0	1	2	0	0	0	0	0	0	0	0	0	0	0	0	0	0	3	0	1	0	0	0	0	0	0	0
ENSG00000227751.1	0	0	0	0	0	0	0	0	0	0	0	0	0	0	0	0	0	0	0	0	0	0	0	0	0	0	0	0	0	0	0	0	0	0	0	0	0	0	0	0	0	0	0	0	0	0	0	0	0
ENSG00000179051.13	80	66	152	32	45	95	152	91	199	218	312	318	466	53	134	25	29	8	147	29	89	550	351	262	321	124	245	172	333	76	22	139	33	164	217	280	141	236	62	470	28	45	59	581	443	302	446	171	54
ENSG00000074964.16	750	400	2781	450	337	1435	653	480	1254	1674	972	1145	2475	887	728	208	378	252	1048	227	556	1552	852	1004	3743	2947	1368	1431	1187	1751	287	1619	160	1451	1280	1169	1019	2214	1306	2559	189	648	173	1480	1319	1219	1104	2124	280
ENSG00000236648.1	0	0	0	0	0	0	0	0	0	0	0	0	0	0	0	0	0	0	1	0	0	4	0	2	0	0	0	0	0	0	0	0	1	0	0	0	0	1	0	6	0	0	0	0	0	0	0	1	0
ENSG00000117148.7	0	0	3	5	0	0	0	4	0	0	1	0	0	14	0	0	0	0	2	0	14	576	44	0	0	0	0	0	2	1	0	0	0	0	0	54	0	0	0	3	0	2	12	0	0	0	0	0	0
ENSG00000284653.1	0	0	0	0	0	0	0	0	0	0	0	0	0	0	0	0	0	0	0	0	0	0	0	0	0	0	0	0	0	0	0	0	0	0	0	0	0	0	0	0	0	0	0	0	0	0	0	0	0
ENSG00000261781.1	0	0	0	0	0	0	0	0	0	0	0	0	0	0	0	0	0	0	0	0	0	0	0	0	0	0	0	0	0	0	0	0	0	0	0	0	0	0	0	0	0	0	0	0	0	0	0	0	0
ENSG00000117154.11	21	6	11	10	0	12	10	8	5	28	9	7	23	35	45	35	4	11	5	13	22	3	5	22	1	17	15	37	36	20	7	5	0	4	5	9	12	30	4	16	3	23	9	21	9	14	7	23	18
ENSG00000280222.1	3	0	3	2	2	0	1	0	1	4	0	1	3	20	4	5	4	22	1	7	6	2	0	2	0	1	1	3	2	0	19	0	21	1	0	3	0	3	2	3	3	13	0	5	2	2	0	5	10
ENSG00000230035.2	0	0	0	0	0	0	0	0	0	0	0	0	0	0	0	0	0	0	0	0	0	0	0	0	0	0	0	0	0	0	0	0	0	0	0	0	0	0	0	0	0	0	0	0	0	0	0	0	0
ENSG00000225387.1	0	0	0	0	0	0	0	0	0	0	0	0	0	0	0	0	0	0	0	0	0	1	0	0	0	0	0	0	0	0	0	0	0	0	0	0	0	0	0	0	0	0	0	0	0	0	0	0	0
ENSG00000179023.8	33	44	22	18	30	42	48	44	54	21	71	6	15	6	2	2	4	39	27	15	131	9	84	28	71	0	86	26	68	13	18	35	0	111	96	50	55	6	23	47	0	31	56	38	31	58	30	114	41
ENSG00000235282.3	0	0	0	0	0	0	0	0	0	0	0	0	0	0	0	0	0	0	0	0	0	0	0	0	0	0	0	0	0	0	0	0	0	0	0	0	0	0	0	0	0	0	0	1	0	0	0	0	0
ENSG00000225478.2	0	0	0	0	0	0	0	0	0	0	0	0	0	0	0	0	0	0	0	0	0	0	0	0	0	0	0	0	0	0	0	0	0	0	0	0	0	0	0	0	0	0	0	0	0	0	0	0	0
ENSG00000009709.11	0	0	0	0	0	0	0	0	0	0	0	0	0	0	1	0	0	2	0	0	0	1	0	0	0	0	0	0	0	0	0	0	0	0	0	0	0	0	0	0	0	0	0	0	0	0	0	0	0
ENSG00000179002.5	0	0	1	0	0	0	0	0	1	0	0	1	0	0	0	0	0	0	2	0	1	0	0	0	0	0	1	0	0	0	0	0	0	0	0	1	0	0	0	1	0	0	0	0	0	0	0	0	0
ENSG00000255275.3	1	0	0	0	0	0	0	0	0	0	0	0	1	0	0	0	0	0	0	2	0	0	0	0	0	0	0	0	0	0	0	0	0	0	1	0	0	0	0	0	0	3	0	0	0	0	0	1	0
ENSG00000159423.16	5165	1701	2556	1500	617	3928	1024	1296	1942	3591	3479	3892	1879	2623	2493	1109	1092	1250	960	1154	3934	1087	3565	1293	2253	2903	1866	1328	1181	2532	1035	4068	271	3806	1702	1651	2591	3833	2609	2921	944	1771	2702	2482	1852	2103	2059	4281	2386
ENSG00000265606.1	0	0	0	0	0	0	0	0	0	0	0	0	0	0	0	0	0	0	0	0	0	0	0	0	0	0	0	0	0	0	0	0	0	0	0	0	0	0	0	0	0	0	0	0	0	0	0	0	0
ENSG00000221662.1	0	1	0	0	0	1	0	0	0	1	1	0	0	0	0	0	2	0	0	0	0	2	0	0	0	0	0	0	0	1	0	0	0	1	0	0	0	0	0	0	0	0	0	0	0	0	2	0	0
ENSG00000169991.10	72	34	78	52	64	52	31	63	74	32	104	76	196	157	63	38	10	9	44	27	100	168	70	115	53	52	65	160	88	53	25	56	9	59	82	82	82	69	21	238	31	17	36	171	139	119	101	80	84
ENSG00000272084.1	10	4	8	3	3	8	6	2	10	20	8	7	35	5	11	3	7	0	4	6	17	26	6	44	15	16	11	19	13	16	1	10	0	16	8	3	10	3	17	9	1	8	6	12	16	5	8	14	7
ENSG00000127481.14	496	484	713	154	181	446	669	223	1136	1548	854	1077	1956	52	317	36	268	313	597	105	191	658	477	445	686	496	618	343	673	834	87	405	203	708	706	876	490	280	366	851	79	94	217	805	997	783	791	376	91
ENSG00000230424.1	1	0	1	1	1	0	3	2	0	2	4	2	1	2	1	0	1	0	1	0	1	10	0	6	1	1	1	0	2	1	0	1	0	0	1	1	0	0	0	5	0	0	2	4	0	4	2	1	1
ENSG00000127463.14	228	249	343	146	237	220	218	157	349	454	431	472	622	462	231	158	530	256	445	264	315	1012	305	793	459	332	316	228	527	327	252	499	211	268	228	482	265	301	251	717	260	213	299	600	409	426	498	394	259
ENSG00000053372.4	286	400	261	331	553	281	166	347	308	341	577	484	645	707	479	241	647	68	375	462	548	1994	737	1344	326	268	287	257	474	339	407	604	188	242	197	449	242	493	331	593	672	275	611	665	413	383	530	487	574
ENSG00000211454.13	198	87	307	169	54	190	113	8	278	293	61	95	185	139	96	155	158	74	72	94	123	147	349	699	203	512	97	149	69	335	12	132	0	295	535	100	219	279	507	170	30	245	64	177	129	65	105	673	246
ENSG00000162482.4	1477	853	919	611	13	739	396	22	1108	1230	25	270	301	96	783	201	418	237	239	262	642	349	540	1263	396	2264	205	14	51	841	12	545	105	1337	722	248	869	891	3030	108	47	689	543	160	281	189	158	851	1238
ENSG00000270728.1	2	2	9	0	0	2	4	0	3	10	3	10	4	0	0	1	4	0	3	0	1	5	3	14	7	13	13	0	5	12	0	5	0	1	8	7	8	6	3	3	0	0	0	4	16	7	9	7	6
ENSG00000053371.12	655	504	496	334	518	554	264	376	709	810	796	716	1113	897	645	217	661	123	321	466	1200	868	564	1265	341	540	425	355	489	592	668	764	375	429	308	712	1019	1067	750	738	778	453	839	667	524	548	707	504	733
ENSG00000200403.1	0	0	0	0	0	0	1	0	1	0	0	2	2	0	0	0	0	0	1	0	0	0	1	2	1	0	0	2	0	0	0	0	0	1	1	3	0	0	0	1	0	0	0	2	0	2	2	0	0
ENSG00000040487.12	342	151	176	235	421	261	126	143	254	401	368	315	639	676	238	173	1013	116	121	319	222	788	352	739	242	273	198	194	204	282	503	302	524	179	196	238	296	487	266	438	487	302	441	415	215	208	242	688	489
ENSG00000077549.17	801	471	925	314	343	869	514	448	1205	1231	841	1025	1818	604	1030	337	359	243	792	551	926	1533	899	1269	1154	775	1168	582	1182	849	341	1094	126	848	692	916	745	1121	626	1573	476	462	576	1203	943	1090	1080	1031	573
ENSG00000240490.3	0	1	0	1	0	0	1	0	0	0	0	0	1	0	0	0	0	0	0	0	0	0	0	0	0	0	0	0	1	0	0	0	0	0	0	0	0	0	0	0	0	0	0	0	0	0	0	0	0
ENSG00000201609.1	0	0	0	0	0	0	0	0	0	0	0	0	0	0	0	0	0	1	0	0	0	0	0	0	0	0	0	0	0	0	0	0	0	0	0	0	0	0	0	0	0	0	0	0	0	0	0	0	0
ENSG00000235185.1	2	0	1	0	0	1	0	1	0	0	0	0	0	0	1	0	0	0	0	0	1	2	0	0	0	0	0	0	2	2	0	0	0	0	0	2	0	0	0	0	0	0	0	0	1	0	0	0	0
ENSG00000173436.13	20	14	32	11	18	29	22	16	18	24	16	29	52	16	23	5	42	161	36	51	55	164	24	92	55	47	49	29	44	42	8	21	22	36	28	33	27	32	8	58	29	8	2	32	56	40	45	33	26
ENSG00000270136.5	0	0	0	0	0	0	0	0	0	0	0	0	0	0	0	0	0	0	0	0	0	0	0	0	0	0	0	0	0	0	0	0	0	0	0	0	0	0	0	0	0	0	0	0	0	0	0	0	0
ENSG00000226396.1	24	27	12	82	140	21	15	39	15	14	90	28	46	94	45	23	48	2	29	88	20	114	50	98	40	25	9	44	76	12	38	41	8	33	29	22	10	11	43	80	55	67	62	65	39	49	38	70	50
ENSG00000158747.13	20	8	8	91	45	16	1	8	11	5	14	8	24	81	27	89	38	0	11	70	116	72	1	40	26	10	4	24	13	19	202	11	38	12	12	13	4	8	12	19	188	30	22	17	15	28	31	33	468
ENSG00000158748.3	0	0	1	0	0	0	0	0	0	0	0	2	0	0	0	0	0	0	0	0	0	0	0	0	0	0	0	0	0	0	0	0	0	0	0	0	0	0	0	1	0	0	0	0	0	0	0	0	0
ENSG00000162542.13	174	87	133	49	42	237	81	54	130	211	174	157	408	143	102	40	23	72	107	78	80	424	111	288	242	185	142	113	191	167	15	147	14	131	122	49	204	136	132	201	54	92	103	161	170	145	179	207	110
ENSG00000178828.6	0	2	0	0	0	1	2	0	0	0	24	6	10	1	0	2	0	0	0	0	1	14	4	31	1	0	0	5	3	3	0	0	0	2	0	1	12	0	0	3	0	5	0	1	1	0	2	1	0
ENSG00000235434.1	0	0	0	0	0	0	0	0	0	0	0	1	0	0	0	0	0	0	0	0	0	0	0	1	0	0	0	0	0	2	0	0	0	0	0	0	0	0	0	0	0	0	2	0	0	0	0	0	0
ENSG00000169914.5	19	23	45	9	13	29	43	17	25	48	93	96	82	16	29	5	8	8	51	12	42	116	49	122	94	64	116	38	59	41	2	36	23	42	36	79	39	42	11	110	11	5	6	68	88	107	118	43	8
ENSG00000188784.4	0	0	0	0	0	0	0	0	0	0	2	1	0	0	0	0	0	0	0	0	3	0	1	0	0	0	0	0	0	0	0	0	0	0	0	0	0	0	0	0	0	0	0	0	0	0	0	0	0
ENSG00000242688.3	0	0	0	0	0	0	0	0	0	0	0	0	1	0	0	0	0	0	0	1	0	0	0	0	0	0	0	0	0	1	0	0	0	0	0	0	0	0	0	0	0	0	0	0	0	0	0	0	0
ENSG00000188257.10	25340	1	95	26104	23762	5718	192	5	385	1	451	72	11104	100	4598	44954	3	5312	5	5	186	15	3	32300	302	9	6	7024	750	719	532	0	120	245	139	1	5963	341	55	2221	0	1825	0	400	14	35	103	4369	567
ENSG00000127472.10	9	8	21	27	2	11	11	5	41	7	3	17	41	18	59	63	4	0	32	18	47	10	4	27	37	61	49	45	25	23	5	33	1	117	56	13	13	13	52	26	5	8	20	15	28	15	18	154	65
ENSG00000117215.14	0	0	1	49	2	14	1	15	8	0	9	0	2	202	1	2	0	1	2	3	23	5	1	1	50	2	16	2	17	10	1	0	16	51	3	1	1	1	3	6	0	13	0	7	2	40	167	1	15
ENSG00000158786.4	0	0	0	0	4	0	0	0	0	0	0	0	0	0	0	0	0	0	0	0	0	0	0	0	0	0	1	0	0	0	0	0	0	0	0	0	0	0	0	1	0	0	0	0	0	0	0	1	1
ENSG00000227066.1	86	14	68	59	32	6	8	2	30	34	22	18	164	4	18	7	14	9	12	13	24	105	29	452	70	69	140	17	17	77	23	174	9	10	18	19	44	93	21	133	12	20	32	74	40	34	58	73	22
ENSG00000187980.6	5	4	2	3	0	0	3	0	1	2	0	1	4	0	1	1	6	0	0	1	1	3	2	5	0	2	6	1	2	1	2	6	0	0	1	2	1	2	0	4	0	0	0	1	6	4	3	1	0
ENSG00000225986.1	31	8	0	1	5	5	1	0	9	1	0	14	3	6	2	0	12	0	1	6	11	7	3	12	6	5	37	2	5	10	1	35	0	2	0	8	15	6	0	2	17	9	9	0	20	40	8	3	2
ENSG00000162543.5	438	120	306	31	23	100	52	1	174	46	46	249	80	3	19	7	60	69	67	32	393	23	55	98	149	344	567	1	153	460	26	499	0	191	16	281	244	170	135	32	90	69	113	25	358	598	304	123	124
ENSG00000228105.1	0	0	0	0	0	0	0	0	0	0	0	0	0	0	0	0	0	0	0	0	0	0	0	0	0	0	0	0	0	0	0	0	0	0	0	0	0	0	0	0	0	0	0	0	0	0	0	0	0
ENSG00000284710.1	0	0	0	0	0	0	0	0	0	0	0	0	0	0	0	0	0	0	0	0	0	1	0	1	0	0	0	0	0	0	0	0	0	0	0	0	0	0	0	0	0	0	0	0	0	0	0	0	0
ENSG00000158816.15	0	0	0	0	0	0	0	0	0	1	0	0	0	0	0	0	0	0	29	0	2	1	0	0	0	0	0	0	0	0	0	1	0	0	0	0	0	0	0	0	1	0	0	0	0	0	1	0	0
ENSG00000226664.1	0	0	0	0	0	0	0	0	0	0	0	0	0	1	0	0	0	0	0	0	0	0	0	0	0	0	0	0	1	0	0	0	0	0	0	0	0	0	0	0	0	0	0	0	0	0	1	1	1
ENSG00000236963.6	0	1	0	0	0	2	1	0	5	0	1	3	0	2	2	0	0	0	1	0	4	4	3	0	2	8	3	0	1	0	0	1	0	1	1	0	0	0	0	3	0	0	0	0	0	1	1	7	0
ENSG00000226487.1	0	0	0	0	0	0	0	0	0	0	0	0	0	0	0	0	0	0	0	0	0	0	0	0	1	0	0	0	0	0	0	0	0	0	0	0	0	0	0	0	0	0	0	0	0	0	0	0	0
ENSG00000284641.1	1	1	0	0	3	0	1	1	0	2	1	1	2	1	3	1	1	0	1	0	1	3	1	1	4	0	0	1	0	1	0	1	0	2	0	1	1	2	2	0	0	0	1	1	4	0	1	1	1
ENSG00000284743.1	4	3	2	0	1	2	1	2	4	2	6	1	2	3	11	2	0	0	0	1	3	1	6	8	8	2	2	3	1	3	1	14	0	5	0	2	8	5	4	3	0	9	7	2	6	7	2	3	3
ENSG00000162545.5	246	201	879	172	402	426	296	225	395	420	311	335	364	650	464	99	291	154	450	469	2748	425	1098	1262	749	826	654	403	813	725	207	450	34	637	372	1415	596	783	297	754	496	390	338	702	1103	998	745	917	343
ENSG00000090432.6	235	157	281	133	131	316	209	107	242	329	216	203	218	189	228	99	165	36	230	141	230	330	166	276	209	248	182	172	184	213	143	316	26	248	192	233	279	479	224	418	193	163	241	409	237	231	222	220	223
ENSG00000215520.3	0	0	0	0	0	0	0	0	0	0	0	0	0	0	0	0	0	0	0	0	0	0	0	0	0	0	0	0	0	0	0	0	0	0	0	0	0	0	0	0	0	0	0	0	0	0	0	0	0
ENSG00000183114.7	0	1	1	4	1	0	1	0	5	1	1	0	0	11	9	4	0	1	2	2	0	0	5	2	2	5	0	2	0	0	1	0	0	4	4	1	0	0	6	0	0	0	0	2	1	0	0	12	21
ENSG00000158825.5	40	22	309	82	186	387	96	4	65	77	6	69	487	60	166	137	106	15	35	276	23	25	11	141	228	179	7	152	41	255	32	75	0	205	259	14	90	344	242	714	2	399	77	415	313	5	33	359	46
ENSG00000158828.7	370	73	452	27	23	439	179	22	111	335	96	154	339	9	95	7	29	93	158	12	84	52	40	33	106	123	63	54	135	173	11	91	4	165	154	80	382	212	72	87	10	13	16	87	129	107	73	26	10
ENSG00000284005.1	0	0	0	0	0	0	0	0	0	0	0	0	0	0	0	0	0	0	0	0	0	0	0	0	0	0	0	0	0	0	0	0	0	0	0	0	0	0	0	0	0	0	0	0	0	0	0	0	0
ENSG00000117242.7	13	7	39	6	7	16	13	10	19	12	21	17	27	18	5	14	68	55	6	37	18	13	10	10	40	21	28	29	6	17	10	13	0	20	10	18	11	27	14	30	19	29	10	30	8	15	12	24	19
ENSG00000244038.9	929	966	1418	349	507	1041	1033	1028	1425	1690	2576	1791	2579	942	1043	352	437	342	1140	625	1200	3388	1311	1888	1440	1116	944	925	2029	962	568	1507	225	1022	851	1504	1273	1445	635	3271	535	393	736	2740	1707	1251	2109	978	665
ENSG00000117245.12	13	7	113	36	72	28	7	16	31	66	13	21	16	36	22	37	4	0	3	60	32	65	3	8	18	13	11	28	16	7	30	26	10	17	33	5	8	7	34	14	9	46	15	24	17	4	16	27	58
ENSG00000235432.1	0	0	0	0	0	0	0	0	0	0	0	0	0	0	0	0	0	0	0	0	0	0	0	0	0	0	0	0	0	0	0	0	0	0	0	0	0	0	0	0	0	0	0	0	0	0	0	0	0
ENSG00000189410.11	1	1	2	0	5	0	3	0	2	1	0	0	3	2	0	0	7	0	2	2	3	13	5	4	0	0	1	0	1	0	2	2	0	1	4	0	0	8	0	20	0	0	3	23	1	1	1	1	0
ENSG00000233069.1	0	0	0	0	0	0	0	0	0	0	0	0	0	0	0	0	0	0	0	0	0	0	0	0	0	0	0	0	0	0	0	0	0	0	0	0	0	0	0	0	0	0	0	0	0	0	0	0	0
ENSG00000127483.17	204	163	577	111	296	214	482	126	532	516	630	1127	1024	352	314	161	970	775	734	679	439	1107	648	1132	1004	576	1009	426	1055	899	194	416	475	731	783	926	428	405	214	775	179	183	201	811	1190	1017	1255	570	254
ENSG00000075151.20	145	98	296	122	167	167	291	66	299	334	195	317	357	104	103	52	279	59	388	150	169	549	163	411	452	309	623	148	412	183	51	162	240	219	388	402	229	238	95	436	149	72	123	378	560	434	375	197	84
ENSG00000251914.1	0	0	0	0	0	0	0	0	0	0	0	0	0	0	0	0	0	0	0	0	0	0	0	0	0	0	0	0	0	0	0	0	0	0	0	0	0	0	0	0	0	0	0	0	0	0	0	0	0
ENSG00000221808.1	0	0	0	0	0	0	0	0	0	0	0	0	0	0	0	0	0	0	0	0	0	0	0	0	0	0	0	0	0	0	0	0	0	0	0	1	0	0	0	0	0	0	0	0	0	0	0	0	0
ENSG00000233072.1	3	1	1	2	6	1	1	1	0	1	1	2	2	0	2	0	0	0	1	1	2	2	6	11	5	2	1	4	3	0	1	2	0	2	2	2	3	6	3	6	0	0	1	5	6	5	5	3	0
ENSG00000236073.2	0	1	0	0	0	0	0	0	0	0	0	0	2	0	0	0	4	0	1	0	0	0	0	0	0	0	0	0	0	0	0	0	0	2	0	0	0	0	0	0	0	0	0	0	0	0	0	0	0
ENSG00000235112.1	0	2	1	0	5	0	1	1	0	1	2	0	1	4	0	3	17	0	0	2	1	5	0	0	3	1	3	0	0	0	0	0	8	1	0	1	0	0	2	4	0	0	4	0	1	1	1	0	0
ENSG00000117298.14	510	188	879	314	458	697	549	447	545	635	1456	814	1753	561	497	184	181	201	357	392	345	870	532	662	788	416	417	578	473	713	419	575	81	656	724	566	436	406	498	1845	263	450	168	1281	782	481	747	645	434
ENSG00000236936.1	0	0	1	0	0	0	1	0	0	0	1	0	1	0	0	0	1	0	0	0	0	0	0	1	0	0	0	0	0	0	0	0	0	0	1	0	0	0	0	3	0	0	0	0	0	1	0	0	0
ENSG00000231105.1	0	0	1	0	0	0	1	0	1	0	2	2	6	0	0	1	3	0	0	1	1	1	0	2	7	0	0	2	0	1	3	0	0	1	0	0	0	0	4	3	0	0	0	2	0	2	3	0	1
ENSG00000236216.5	0	0	0	0	0	0	1	1	0	0	0	0	0	0	0	0	0	0	0	0	0	0	0	0	0	0	1	1	0	0	0	0	0	1	0	0	1	0	0	0	0	0	0	0	0	0	0	0	0
ENSG00000228823.1	0	0	0	0	0	0	0	0	0	0	0	0	0	0	0	0	0	0	1	0	0	0	0	0	0	0	0	0	0	0	0	0	0	0	0	0	0	0	0	0	0	0	0	0	0	0	0	0	0
ENSG00000236009.1	0	0	0	0	0	0	0	0	0	0	0	0	0	0	0	0	0	0	0	0	0	0	0	0	0	0	0	0	0	0	0	0	0	0	0	0	0	0	0	0	0	0	0	0	0	0	0	0	0
ENSG00000227001.3	0	0	6	0	0	0	1	0	0	0	0	1	1	0	0	0	0	0	0	1	0	0	0	1	3	1	2	0	1	0	0	0	0	1	4	0	2	0	1	6	0	0	0	2	3	0	3	3	0
ENSG00000187952.9	1	0	0	2	0	5	8	2	3	2	4	7	6	0	1	0	0	0	1	0	1	0	1	0	1	0	1	3	1	0	0	0	0	1	5	15	0	4	0	1	0	0	0	1	1	8	6	0	0
ENSG00000186543.7	0	0	0	0	0	0	0	0	0	0	0	0	0	0	0	0	0	0	0	0	0	3	0	0	0	0	0	0	0	1	0	0	0	0	0	0	0	1	0	0	0	0	0	0	0	0	1	0	0
ENSG00000142794.18	1	0	11	2	2	12	1	3	27	4	11	4	18	1	1	0	0	1	9	1	0	13	28	5	10	4	2	4	8	11	5	11	22	13	20	1	26	0	0	13	2	1	0	12	15	18	10	3	0
ENSG00000176378.8	0	0	0	0	0	0	0	0	0	0	0	0	0	0	0	0	0	0	0	0	0	0	0	0	0	0	0	0	0	0	0	0	0	0	0	0	0	0	0	0	0	0	0	0	0	0	0	0	0
ENSG00000162551.13	256	46	177	987	1022	487	76	28	300	18	3	36	420	301	695	597	5	100	7	463	266	57	192	2226	627	422	88	43	52	352	126	84	39	377	491	170	26	294	496	627	49	825	159	457	508	20	26	288	399
ENSG00000233431.1	0	0	0	1	6	0	0	0	0	0	0	0	2	1	0	1	0	0	0	0	2	0	0	1	0	0	0	0	0	0	0	0	0	0	2	0	0	0	0	1	0	0	7	0	0	0	0	0	0
ENSG00000076864.19	88	74	100	411	927	283	15	586	222	59	300	15	1244	953	173	332	179	39	260	24	369	1034	303	3801	242	57	171	173	93	72	82	73	69	132	437	122	432	618	30	2077	35	148	174	1010	201	34	133	167	144
ENSG00000090686.15	144	113	394	78	135	165	166	83	305	354	190	453	419	163	166	93	150	103	305	204	228	668	245	668	541	394	449	250	393	364	96	257	29	365	346	394	321	334	177	728	40	101	78	427	324	406	585	399	185
ENSG00000231978.2	0	0	0	0	2	0	0	0	0	0	1	0	0	0	0	0	0	0	0	0	0	1	0	0	0	0	0	0	0	0	0	0	0	0	0	0	0	0	0	1	0	0	0	0	0	0	0	0	0
ENSG00000187942.11	2	0	2	0	0	0	1	0	3	5	0	0	1	0	1	2	0	0	0	0	0	0	0	0	8	6	2	2	7	3	0	1	10	5	3	3	0	1	0	2	0	0	0	1	4	3	1	3	8
ENSG00000142798.17	136	114	882	249	70	210	894	179	720	435	92	364	459	44	126	54	85	184	251	29	78	81	62	88	276	544	254	140	369	97	57	105	365	114	693	189	183	94	19	205	24	28	67	159	238	236	198	166	73
ENSG00000232037.3	1	0	0	3	0	0	1	1	0	0	1	0	0	0	1	1	0	0	0	0	2	1	0	2	0	0	0	0	0	0	0	0	0	1	0	0	0	0	0	0	0	0	0	0	0	0	0	0	2
ENSG00000283234.1	0	0	0	0	0	0	0	0	0	0	0	0	0	3	0	0	0	0	0	0	2	2	0	0	0	0	0	0	0	0	0	0	0	0	0	0	0	0	0	0	0	0	0	3	1	0	0	1	0
ENSG00000219073.7	0	0	0	0	2	0	0	0	0	0	0	0	0	1	0	0	0	0	1	0	0	98	0	2	5	0	0	0	0	0	1	0	0	0	0	0	0	0	0	6	0	0	0	9	0	0	0	0	0
ENSG00000273610.1	0	0	0	0	0	0	0	0	0	0	0	0	0	0	0	0	0	0	0	0	0	0	0	0	1	0	0	0	0	0	0	0	0	0	0	0	0	0	0	0	0	0	0	0	0	0	0	0	0
ENSG00000201919.1	0	0	0	0	0	0	0	0	0	0	0	0	0	0	0	0	0	0	0	0	0	1	0	0	0	0	0	0	0	0	0	0	0	0	0	0	0	0	0	0	0	0	0	0	0	0	0	0	0
ENSG00000142789.19	0	0	0	0	3	0	0	0	0	0	0	0	0	0	0	0	0	0	0	0	0	894	1	127	2	0	0	0	0	0	0	0	0	0	0	0	3	0	0	3	0	0	0	3	3	0	0	0	0
ENSG00000278124.1	0	0	0	0	0	0	0	0	0	0	0	0	0	0	0	0	0	0	0	0	0	1	0	0	0	0	0	0	0	0	0	0	0	0	0	0	0	0	0	0	0	0	0	0	0	0	0	0	0
ENSG00000201273.1	0	0	0	0	0	0	0	0	0	0	0	0	0	0	0	0	0	0	0	0	0	2	0	0	0	0	0	0	0	0	0	0	0	0	0	0	0	0	0	0	0	0	0	0	0	0	0	0	0
ENSG00000228397.2	0	0	0	3	0	0	0	0	1	0	0	1	3	1	1	0	0	0	0	0	1	3	0	0	0	0	0	1	0	0	1	4	0	0	0	0	0	5	0	0	2	0	1	1	1	1	0	0	1
ENSG00000218510.7	88	120	155	20	35	76	61	75	180	108	185	223	126	44	97	9	27	42	98	69	202	215	223	231	278	108	275	96	177	234	23	266	52	186	93	214	136	174	70	254	19	19	57	206	176	166	122	117	36
ENSG00000070831.15	394	326	930	249	164	500	545	498	734	921	677	1020	1425	316	815	214	280	309	1238	391	743	2087	995	1534	1431	945	926	750	1494	829	207	577	171	1160	754	1132	773	1001	429	1499	164	254	489	1409	1290	1223	1309	665	385
ENSG00000230068.2	0	1	1	2	0	0	0	0	1	0	1	2	0	10	0	0	11	10	1	1	2	1	1	1	2	0	1	1	0	1	5	0	9	0	0	2	0	0	0	2	0	0	0	0	1	1	0	1	1
ENSG00000271428.1	0	0	0	3	0	0	0	1	0	0	0	0	0	0	0	0	0	0	0	0	0	0	0	0	0	2	0	0	0	0	0	0	0	1	0	0	0	0	0	0	0	0	0	0	0	0	0	0	0
ENSG00000271840.1	2	1	3	0	0	2	2	1	2	2	5	3	5	2	2	1	0	0	1	3	1	6	0	11	10	5	3	2	0	5	0	2	0	6	4	0	1	0	0	10	0	4	1	3	2	4	3	5	0
ENSG00000162552.14	2	4	820	47	11	4	3	4	13	1	2	2	91	24	6	121	0	0	0	127	6	4	1	625	3	1	14	15	12	3	8	2	15	32	31	1	5	1	9	133	2	12	8	110	17	3	2	7	65
ENSG00000266564.1	0	0	0	0	0	0	0	0	0	0	0	0	0	0	0	0	0	0	0	0	0	0	0	0	0	0	0	0	0	0	0	0	0	0	0	0	0	0	0	0	0	0	0	0	0	0	0	0	0
ENSG00000234397.3	0	0	0	1	1	0	1	0	0	1	0	1	2	0	1	0	0	0	1	0	0	1	2	1	0	0	0	0	0	0	0	0	0	0	0	0	0	0	0	0	0	0	0	2	0	0	0	0	0
ENSG00000279625.1	0	0	0	0	0	0	0	0	0	0	0	0	0	0	0	0	0	0	0	0	0	0	0	1	0	0	0	0	0	0	0	0	1	0	1	0	1	0	0	0	0	0	0	0	0	0	0	0	0
ENSG00000184677.16	123	123	170	67	37	144	103	137	135	183	545	251	253	97	144	51	85	87	259	59	168	373	185	171	205	130	377	206	278	144	56	121	27	185	123	247	101	219	84	256	53	45	88	227	320	303	295	224	88
ENSG00000237200.1	0	0	0	0	0	0	2	0	0	1	0	1	0	0	0	0	0	0	0	0	0	0	0	0	1	0	0	0	0	0	0	0	0	0	0	0	0	0	0	0	0	0	0	0	0	0	1	0	0
ENSG00000070886.11	0	0	0	0	0	0	0	1	1	0	0	0	0	0	0	2	0	0	0	0	0	0	0	3	0	0	0	1	0	0	0	0	0	0	0	0	0	0	0	4	0	0	0	2	0	1	1	0	0
ENSG00000276835.2	0	0	0	0	0	0	0	0	0	0	0	0	0	0	0	0	0	0	0	0	0	0	0	0	0	0	0	0	0	0	0	0	0	0	0	0	0	0	0	0	0	0	0	0	0	0	0	0	0
ENSG00000173372.16	1124	479	895	3624	469	1432	491	1215	1070	828	809	321	1780	5150	2521	3775	759	192	172	2448	2169	795	379	1456	1752	853	942	1840	2810	1173	918	278	846	2849	1953	253	603	1195	1943	647	272	4359	1072	920	717	1007	1518	1371	4298
ENSG00000159189.11	545	193	683	412	33	812	480	446	971	566	513	295	1292	524	937	395	79	117	157	463	495	320	235	508	958	358	598	809	1782	538	65	124	144	1931	1350	180	360	657	1025	343	10	552	137	466	414	588	838	474	660
ENSG00000173369.15	735	347	977	2042	267	1388	483	1124	1256	790	874	295	1556	3360	1912	1950	225	219	162	1592	1221	618	373	1205	1871	695	989	1557	3225	962	376	229	180	3079	2066	279	628	1083	2255	698	133	3368	678	1001	699	1146	1653	1013	2924
ENSG00000133216.16	345	6	6	25	6	9	6	34	12	2	79	317	17	13	22	18	32	94	7	5	437	37	8	9	6	7	157	23	99	152	7	189	34	22	23	974	4	11	21	47	39	8	100	38	205	389	200	47	105
ENSG00000265422.1	1	0	0	0	0	0	0	0	0	0	0	0	0	0	0	0	0	0	0	0	0	0	0	0	0	0	0	0	0	0	0	0	0	0	0	0	0	0	0	0	0	0	0	0	0	0	0	0	0
ENSG00000225952.1	0	0	0	0	0	0	0	0	0	0	0	0	0	0	0	0	0	0	0	0	0	0	0	0	0	0	0	0	0	1	0	0	0	0	0	1	0	0	0	0	0	0	0	0	0	1	1	0	0
ENSG00000264014.1	0	0	0	0	0	0	0	0	0	0	0	0	0	0	0	0	0	0	0	0	0	0	0	0	0	0	0	0	0	0	0	0	0	0	0	0	0	0	0	0	0	0	0	0	0	0	0	0	0
ENSG00000215906.8	0	0	0	0	0	0	0	0	0	0	0	0	0	0	0	0	0	0	0	0	0	0	0	1	0	0	0	0	0	0	0	0	0	0	0	0	0	0	0	0	0	0	0	0	0	0	0	0	0
ENSG00000227868.5	1	4	0	3	0	0	0	1	0	0	5	2	0	2	1	0	0	0	0	0	0	5	3	5	3	1	1	1	1	0	1	5	0	1	1	0	1	5	1	2	0	3	2	2	0	2	1	1	0
ENSG00000004487.15	322	197	298	115	177	241	151	245	298	395	572	588	606	362	262	116	131	79	354	219	423	1145	422	822	345	253	492	242	556	355	203	455	103	274	226	642	360	445	226	779	124	144	202	634	446	465	629	475	337
ENSG00000240553.1	0	0	0	0	1	0	0	0	0	0	0	0	0	0	0	0	0	0	1	0	0	0	1	0	2	0	0	0	0	0	0	0	0	0	0	0	0	0	0	0	0	0	0	0	0	1	1	0	0
ENSG00000263793.1	0	0	0	0	0	0	0	0	0	0	0	0	0	0	0	0	0	0	0	0	0	0	0	0	0	0	0	0	0	0	0	0	0	0	0	0	0	0	0	0	0	0	0	0	0	0	0	0	0
ENSG00000266802.1	1	0	0	0	4	0	0	0	0	0	0	0	1	0	0	0	1	0	0	0	0	1	0	0	0	0	0	0	0	0	0	0	0	0	0	0	0	0	0	0	0	0	0	0	0	0	1	0	0
ENSG00000169641.13	63	36	56	63	51	62	40	34	45	68	121	73	113	71	66	36	33	69	63	44	117	160	64	152	70	48	70	58	95	40	58	42	32	46	58	81	75	107	38	81	43	29	46	71	83	68	105	79	111
ENSG00000229010.1	0	1	0	2	0	0	1	1	0	0	1	0	0	0	0	0	0	0	2	0	0	0	0	0	1	0	0	0	0	0	0	0	0	0	0	0	0	0	0	0	0	0	0	1	0	2	0	0	0
ENSG00000206935.1	0	0	0	0	0	0	0	0	0	0	0	1	0	0	0	1	0	0	0	0	0	1	0	0	0	0	0	0	0	0	0	0	0	0	0	0	0	0	0	0	0	0	0	0	0	0	0	0	0
ENSG00000252578.1	0	0	0	0	0	0	0	0	0	0	0	0	0	0	0	0	0	0	0	0	0	2	0	0	1	0	0	0	0	0	0	0	0	0	0	0	0	0	0	0	0	0	0	0	0	0	1	0	0
ENSG00000179546.4	2	0	0	0	0	0	0	1	30	1	306	88	2	2	1	0	179	5	0	2	1	0	16	4	0	2	0	0	70	13	13	1	1	0	4	40	1	0	13	3	1	0	19	5	11	8	68	1	3
ENSG00000215381.3	0	0	0	0	0	0	1	0	0	0	0	0	0	0	0	0	0	0	0	0	0	0	2	1	0	2	1	0	1	1	1	0	0	0	0	0	0	0	0	0	0	0	0	0	0	0	0	0	0
ENSG00000261326.2	7	17	29	3	3	6	18	10	38	47	31	62	37	20	25	5	25	57	43	10	24	116	39	95	212	108	97	56	93	55	2	37	34	73	47	76	21	31	13	122	18	12	6	64	114	101	73	58	8
ENSG00000284726.1	0	0	1	3	1	0	0	1	1	1	5	0	0	0	2	1	8	120	1	0	0	3	0	0	1	0	1	0	1	0	0	2	0	1	1	0	0	0	0	4	2	0	0	3	0	0	7	0	0
ENSG00000125944.19	87	80	293	36	67	129	330	130	404	453	282	656	449	22	82	13	140	61	544	52	106	395	513	237	606	502	447	254	1019	340	68	174	47	413	389	944	248	299	67	435	20	8	75	415	792	691	1043	225	16
ENSG00000125945.14	15	93	53	83	11	22	26	11	46	55	107	50	56	11	30	9	20	52	29	11	97	67	461	119	65	58	514	36	44	186	2	80	0	30	44	102	40	52	12	136	6	10	31	42	71	56	68	36	48
ENSG00000249087.6	17	45	16	32	14	7	11	14	11	48	56	32	37	28	12	10	6	41	16	9	119	88	78	90	45	16	89	23	17	48	8	51	0	13	12	24	10	29	7	41	2	5	34	23	25	33	22	29	39
ENSG00000201405.1	0	0	0	0	0	0	0	0	0	0	0	0	0	0	0	0	0	0	0	0	0	0	0	0	0	0	0	0	0	0	0	0	0	0	0	0	0	0	0	0	0	0	0	0	0	0	0	0	0
ENSG00000271420.1	10	8	3	8	2	12	4	8	3	6	38	16	3	23	4	2	19	0	6	4	33	39	27	28	13	14	17	11	19	26	12	19	6	17	11	7	11	9	9	13	7	13	6	10	11	15	7	15	13
ENSG00000204219.9	1788	691	743	586	1682	1414	610	2024	1282	1072	1992	2176	1394	3578	1023	773	2929	282	577	1245	2476	3946	2591	4799	1019	1550	1160	734	2235	1847	2844	2373	533	1443	998	1841	1674	1874	1497	1457	2127	1570	1420	1283	1275	1569	2167	2229	1988
ENSG00000232482.2	0	1	0	0	0	0	1	0	0	1	0	1	0	0	0	0	0	0	0	0	1	6	0	1	0	1	0	1	0	0	0	0	0	0	1	0	0	1	0	0	0	0	0	0	0	1	1	0	0
ENSG00000088280.18	370	131	239	114	298	454	242	68	251	744	202	358	453	263	201	128	146	263	338	99	319	410	245	160	385	178	192	101	203	191	235	140	49	153	49	415	459	364	95	340	40	234	359	219	390	484	294	268	205
ENSG00000007968.6	5	6	6	1	16	6	18	4	10	19	21	37	94	48	6	2	7	10	15	18	9	161	17	202	54	5	8	16	36	1	12	24	28	6	6	34	41	21	4	27	11	10	25	53	49	28	57	7	30
ENSG00000235052.1	0	2	0	0	0	2	0	0	1	0	0	0	4	0	0	0	0	0	1	0	1	20	2	0	0	1	3	1	5	0	0	0	0	1	0	0	0	0	1	1	0	4	0	4	3	1	1	0	0
ENSG00000117318.8	52	57	216	110	11	145	93	83	215	135	58	92	119	168	175	139	5	17	109	131	318	49	77	120	144	225	188	360	163	112	19	151	21	212	353	61	129	144	196	93	32	223	48	55	68	126	98	478	497
ENSG00000197880.8	0	0	0	4	0	0	2	0	1	0	0	0	2	4	1	2	3	0	0	0	1	5	1	2	1	0	1	2	1	2	1	2	8	2	1	0	0	0	0	2	0	0	0	1	2	4	1	1	4
ENSG00000229239.2	0	0	0	0	0	0	0	0	0	0	0	0	0	0	0	0	0	0	0	0	0	0	0	0	0	0	0	0	0	0	0	0	0	0	0	0	0	0	0	0	0	0	0	0	0	0	0	0	0
ENSG00000142676.12	4645	4885	4826	4857	7536	4219	1563	12432	4728	3823	8712	6473	5971	8420	5102	2967	4710	1124	2779	7043	7614	10113	10474	39751	4912	5972	5028	4660	6935	6374	6979	7678	970	6211	3439	12898	3628	6498	6697	12711	6905	5647	6072	9245	4429	5182	8336	6945	13581
ENSG00000011007.12	190	144	268	114	153	211	138	122	497	406	310	392	318	174	351	95	87	40	297	169	249	797	258	655	357	332	260	182	473	304	87	249	27	306	214	496	301	354	233	500	183	155	221	423	355	346	452	308	175
ENSG00000236810.5	10	3	7	0	5	8	14	0	21	15	24	7	13	3	4	1	6	12	5	1	4	13	17	6	9	7	7	2	10	7	6	12	1	11	3	20	10	13	6	8	2	0	4	8	16	10	8	7	2
ENSG00000057757.9	298	130	272	96	74	218	148	125	262	371	255	331	444	115	180	68	77	102	270	172	247	584	235	527	299	281	259	187	331	264	34	348	28	404	209	380	350	654	278	530	101	153	113	389	369	348	405	399	158
ENSG00000011009.10	810	620	680	431	748	831	318	497	485	595	950	859	1088	1287	679	328	644	185	499	453	978	1898	773	1144	710	667	360	497	731	559	783	936	318	525	318	863	794	850	708	1557	1067	756	1070	1330	662	587	826	1018	718
ENSG00000117308.14	697	488	553	246	383	522	567	712	640	643	923	979	1064	1037	590	92	199	152	378	230	601	1138	1030	1108	859	836	821	386	728	848	414	987	164	587	449	908	866	648	704	3336	618	423	367	2758	646	855	1424	1076	331
ENSG00000117305.14	2202	1101	1248	1002	904	1277	880	630	1319	2050	1747	1494	1480	2136	2203	814	1423	657	352	986	2477	1250	1504	1866	1151	1824	1260	753	1027	2160	957	1783	428	2281	1349	1067	2196	1871	2585	1298	1996	1448	2161	1521	1344	1097	927	1439	1414
ENSG00000179163.11	457	318	1280	232	103	531	495	506	558	1157	260	797	556	424	342	271	152	185	475	276	822	438	438	550	807	1147	700	600	794	781	262	871	0	1057	541	752	1033	1013	715	1355	331	498	398	1279	688	735	1073	588	318
ENSG00000188822.7	0	0	1	4	2	0	1	0	1	0	1	0	1	6	3	0	2	4	0	0	2	1	2	1	10	2	5	24	1	2	0	5	17	13	3	0	0	1	2	7	1	3	0	6	4	2	2	0	6
ENSG00000229106.1	0	0	0	1	0	1	0	0	0	0	0	1	1	0	0	0	0	0	0	0	0	0	1	0	1	0	0	0	0	0	0	1	0	0	1	0	0	0	1	0	0	0	0	0	0	0	0	0	0
ENSG00000232557.3	0	0	0	0	0	0	0	0	0	0	3	0	0	1	0	0	0	0	0	0	0	0	0	0	0	0	0	0	0	0	0	0	0	0	0	0	0	0	0	0	0	0	0	0	0	0	0	0	0
ENSG00000264926.1	0	0	0	0	0	0	0	0	0	0	0	0	0	0	0	0	0	0	0	0	0	0	0	0	0	0	0	0	0	0	0	0	0	0	0	0	0	0	0	0	0	0	0	0	0	0	0	0	0
ENSG00000230228.2	0	0	1	0	0	0	0	0	0	1	0	0	1	0	0	0	0	0	1	0	0	0	2	0	0	1	0	0	0	0	0	0	0	0	0	1	0	0	0	0	0	0	0	0	0	0	1	0	0
ENSG00000189266.11	78	79	210	38	25	90	165	119	193	318	113	313	182	72	224	25	67	104	486	122	136	433	192	426	536	316	399	285	401	316	45	199	61	387	318	373	206	230	101	391	37	30	67	281	390	436	486	204	108
ENSG00000188529.14	61	75	212	47	53	87	329	77	266	262	192	394	295	67	112	26	95	153	396	102	172	493	371	466	599	461	552	271	592	233	46	145	14	448	385	563	180	143	88	465	44	59	75	360	585	510	604	214	66
ENSG00000215905.4	0	0	0	0	0	0	0	1	0	0	0	0	0	0	0	0	0	0	0	0	0	0	0	0	0	0	0	0	0	0	0	0	0	0	0	0	0	0	0	0	1	0	0	0	0	0	0	0	0
ENSG00000225315.2	0	1	0	0	0	0	0	0	0	0	1	0	0	1	0	0	1	0	1	0	1	0	0	0	0	0	0	0	0	0	0	0	0	0	0	0	0	0	0	0	0	0	1	1	1	0	2	0	1
ENSG00000142661.18	1	1	11	0	2	0	1	3	2	3	2	0	1	7	8	3	1	1	0	2	0	0	1	1	14	1	8	1	1	2	2	0	11	1	1	3	0	1	2	10	1	0	1	11	3	9	6	9	3
ENSG00000230703.1	0	0	0	0	0	0	0	0	0	0	0	0	0	0	0	0	0	0	0	0	0	0	0	0	0	0	0	0	0	0	0	0	0	0	0	0	0	0	0	0	0	0	0	0	0	0	1	1	0
ENSG00000142677.3	43	34	275	12	23	105	121	96	107	176	255	152	222	436	109	11	30	11	96	46	6	110	48	81	145	122	94	151	264	48	84	76	1	79	63	215	128	376	110	597	22	86	137	253	115	96	232	103	23
ENSG00000185436.11	39	33	160	34	30	86	27	65	165	55	72	171	73	23	57	18	133	15	39	16	23	21	32	61	118	199	306	73	36	80	60	104	12	119	25	100	44	102	30	108	66	19	22	84	124	172	204	129	44
ENSG00000230023.2	0	0	0	0	0	0	1	1	0	0	0	0	0	0	1	0	0	0	0	0	0	0	0	0	0	3	0	0	0	0	0	0	0	0	0	0	0	2	0	0	0	0	0	0	0	0	0	0	0
ENSG00000232298.2	0	0	1	0	0	0	0	0	1	0	0	0	1	0	0	0	0	0	0	0	0	1	0	1	1	1	0	0	3	0	0	0	0	0	0	5	0	0	0	0	0	0	0	1	1	0	1	0	0
ENSG00000158055.15	6	2	5	1	2	1	1	1	13	7	0	6	2	2	3	0	0	4	6	0	5	4	2	11	13	9	6	0	16	25	2	13	0	5	6	10	11	8	2	4	0	2	0	8	13	7	11	8	0
ENSG00000001460.17	28	34	33	14	16	31	11	20	75	41	45	40	68	56	16	13	10	1	30	30	17	72	23	54	44	45	24	45	29	25	9	72	11	15	16	32	44	13	17	66	6	11	15	37	49	39	25	44	40
ENSG00000001461.16	60	55	87	46	25	76	35	43	74	57	98	54	111	51	28	18	99	30	72	31	57	130	61	121	104	34	73	51	72	53	24	154	64	57	32	68	85	71	24	111	39	39	44	73	94	83	113	53	47
ENSG00000117602.11	13	21	50	8	3	1	45	32	42	92	27	66	49	7	18	2	4	0	56	15	12	235	31	41	130	21	29	31	49	7	13	47	0	48	29	183	66	3	21	60	6	4	1	55	103	126	130	20	9
ENSG00000264443.1	3	1	2	0	0	0	4	3	3	5	3	5	0	0	2	0	0	0	2	2	2	4	2	0	3	0	8	1	3	0	0	9	0	4	0	7	1	0	0	1	0	0	0	0	9	8	3	2	2
ENSG00000184454.6	48	48	219	6	3	6	61	74	102	223	180	109	14	16	43	3	5	2	74	19	76	53	161	9	30	22	131	7	61	4	38	86	6	88	0	271	68	18	76	35	65	20	5	75	269	429	80	65	12
ENSG00000227312.2	0	0	0	0	0	0	1	1	0	1	0	0	0	1	0	0	0	0	0	0	0	0	0	0	0	0	0	0	0	0	2	1	0	0	0	2	1	1	1	0	3	2	0	0	0	3	0	0	0
ENSG00000239106.1	0	0	0	0	0	0	0	0	0	0	0	0	0	0	0	0	0	0	0	0	0	0	0	0	0	0	0	0	0	0	0	0	0	0	0	0	0	0	0	0	0	0	0	0	0	0	0	0	0
ENSG00000133226.16	150	82	257	61	120	96	161	114	343	264	227	412	588	157	124	58	167	181	209	181	165	453	274	505	475	303	616	235	337	254	61	378	128	376	267	352	200	193	109	498	169	66	61	360	411	456	490	250	119
ENSG00000284699.1	0	0	0	0	0	0	0	0	0	0	0	0	0	0	0	0	0	0	0	0	0	0	0	1	0	0	0	0	0	0	0	0	0	0	0	0	0	0	0	0	3	1	0	0	0	0	0	0	0
ENSG00000169504.14	52	41	175	22	20	62	260	26	168	222	42	232	148	26	81	18	118	37	304	40	71	133	69	348	306	295	200	172	279	353	15	131	7	469	427	446	210	46	65	147	21	29	13	263	489	228	247	140	51
ENSG00000238482.1	0	0	0	0	0	0	0	0	0	0	0	0	0	0	0	0	0	0	0	0	0	0	0	0	0	0	0	0	0	0	0	0	0	0	0	0	0	0	0	0	0	0	0	0	0	0	0	0	0
ENSG00000020633.18	22	11	36	52	7	27	19	52	43	17	36	12	53	60	35	53	9	12	11	31	40	20	13	35	122	25	33	56	50	30	6	6	17	164	60	10	28	9	40	44	6	46	17	46	26	88	164	12	56
ENSG00000278034.1	0	0	0	0	0	0	0	0	0	0	0	0	0	0	0	0	0	0	0	0	0	0	0	0	0	0	0	0	0	0	0	0	0	0	0	0	0	0	0	0	0	0	0	0	0	0	0	0	0
ENSG00000229162.1	0	0	0	0	0	0	0	0	1	0	0	0	0	1	0	0	0	0	0	0	0	0	0	0	1	0	0	1	0	0	0	0	0	0	0	0	0	0	0	1	0	0	0	0	0	0	2	0	0
ENSG00000261025.1	0	0	0	0	0	0	0	0	0	0	0	0	0	0	0	0	0	0	0	0	0	0	0	0	0	1	0	0	0	0	0	0	0	0	0	0	0	0	0	0	0	0	0	1	0	0	0	0	0
ENSG00000264371.1	0	0	0	0	0	0	0	0	0	0	0	0	0	0	0	0	0	0	0	0	0	0	0	0	0	0	0	0	0	0	0	0	0	0	0	0	0	0	0	0	0	0	0	0	0	0	0	0	0
ENSG00000233755.1	0	0	0	0	0	0	0	0	0	0	2	0	0	2	0	0	0	0	0	0	1	0	0	0	0	0	0	0	0	0	0	0	0	2	1	0	0	0	0	1	0	0	0	0	0	0	0	0	0
ENSG00000233419.3	0	0	0	0	0	0	0	0	0	0	8	0	0	0	0	1	0	0	1	0	0	0	0	0	0	0	0	0	0	0	0	0	0	0	0	0	0	0	0	0	0	0	0	0	0	0	0	0	0
ENSG00000231953.2	0	1	1	0	0	0	0	1	0	0	1	0	0	1	0	0	1	0	0	0	0	0	0	0	0	0	0	0	0	0	1	0	12	0	0	0	0	0	0	0	3	0	0	0	0	0	0	0	2
ENSG00000117614.9	181	276	264	125	146	211	108	172	311	207	374	412	320	328	284	123	304	95	264	212	369	418	353	756	353	241	528	210	413	440	211	374	26	302	309	469	210	274	174	578	288	156	279	457	462	362	364	350	322
ENSG00000284602.1	3	2	4	1	3	0	6	7	6	6	12	18	1	6	11	2	7	18	11	2	4	33	10	3	22	6	26	16	16	7	0	6	0	8	5	5	3	9	2	6	8	3	10	7	9	5	11	8	5
ENSG00000284657.1	0	0	3	0	1	1	1	0	1	2	4	4	1	1	0	1	0	0	0	1	0	5	0	1	3	0	3	1	1	0	1	2	0	0	1	2	1	0	0	1	0	0	1	1	1	0	2	2	3
ENSG00000117616.17	105	221	512	36	62	233	187	39	417	698	447	686	261	78	409	75	137	408	236	150	333	660	167	422	1087	742	1317	467	729	575	33	260	65	843	784	594	420	279	160	834	62	93	94	690	878	1049	588	550	130
ENSG00000272432.1	1	0	5	3	1	4	0	8	0	3	2	2	4	2	1	2	0	0	1	2	2	11	1	7	3	4	4	3	2	5	1	15	0	2	0	1	4	1	1	2	0	4	2	2	2	2	1	2	0
ENSG00000261349.1	1	0	2	0	0	0	1	0	1	3	4	3	1	0	2	0	1	8	1	0	0	6	1	0	2	0	3	3	0	1	0	1	0	1	2	0	0	0	0	1	1	0	1	3	3	2	2	0	0
ENSG00000187010.19	10	3	13	7	8	9	2	2	12	12	19	25	13	21	9	4	85	174	2	4	6	12	8	6	19	11	15	9	1	21	8	9	52	5	5	7	7	5	6	6	26	7	11	12	15	21	15	8	12
ENSG00000224183.1	1	0	2	0	0	1	1	0	2	3	1	1	1	0	0	0	0	0	0	0	0	0	1	0	1	1	4	1	1	1	0	5	0	0	2	2	0	0	0	0	0	0	0	1	5	1	0	0	0
ENSG00000259984.1	0	0	0	0	0	0	1	0	0	0	0	0	0	0	0	0	0	0	0	0	0	1	0	0	0	0	0	0	0	1	0	0	0	0	0	0	0	0	0	0	0	0	0	0	0	0	1	0	0
ENSG00000183726.10	223	186	478	45	27	220	156	127	338	364	355	616	550	34	350	31	103	185	418	97	382	764	353	481	707	312	652	300	460	490	26	436	56	389	445	472	316	406	155	635	55	62	145	457	556	509	442	270	104
ENSG00000188672.17	30	8	1	2	9	8	0	0	18	9	2	8	4	0	4	0	1	0	0	4	8	20	1	31	4	9	10	0	2	2	3	20	18	11	7	14	17	8	13	3	1	2	7	23	30	2	3	3	4
ENSG00000238084.4	2	4	5	1	0	4	13	1	16	11	4	2	5	0	1	0	5	1	11	0	0	0	1	1	5	10	2	1	3	2	1	2	0	4	15	9	4	10	5	3	0	0	1	5	10	5	2	2	0
ENSG00000204178.9	233	218	323	125	63	380	278	160	328	341	196	345	233	132	268	63	182	124	365	178	371	312	221	302	393	455	444	244	349	573	95	608	67	472	445	403	339	253	293	376	199	161	199	318	503	350	310	329	118
ENSG00000157978.11	295	136	397	283	412	349	183	154	189	432	87	335	740	569	249	210	424	100	235	279	414	565	94	715	418	372	274	221	225	335	387	486	86	360	316	173	487	300	303	389	398	473	324	346	383	277	224	390	310
ENSG00000225643.1	1	3	3	7	8	0	0	1	0	2	1	3	6	5	0	1	4	0	4	1	16	2	2	5	2	5	0	2	3	0	7	0	0	2	1	2	2	3	2	9	5	0	1	3	2	0	7	10	1
ENSG00000117643.14	108	32	710	23	29	66	365	22	174	266	14	8	187	9	94	22	33	2	148	251	63	41	3	95	122	162	103	55	57	255	8	333	47	239	216	16	190	129	199	99	22	49	10	78	136	92	61	52	60
ENSG00000233478.1	4	1	3	0	0	0	4	0	2	4	0	0	14	0	0	0	4	0	1	7	0	3	0	2	3	4	1	0	0	5	0	3	0	3	2	0	0	1	3	0	0	0	0	0	3	1	2	2	1
ENSG00000162430.16	235	114	170	331	364	252	174	404	248	301	92	378	1160	567	236	279	278	109	162	265	390	803	143	613	267	202	244	338	293	125	451	204	142	141	325	184	245	365	155	720	231	313	173	456	224	176	257	375	474
ENSG00000255054.3	0	0	0	0	0	0	0	0	0	0	0	0	0	0	0	0	0	0	0	0	0	0	0	0	0	0	0	0	0	0	0	0	0	0	0	0	0	0	0	0	0	0	0	0	0	0	0	0	0
ENSG00000228172.5	13	3	7	1	7	8	3	2	13	7	2	13	4	5	4	1	0	0	0	1	4	5	6	5	6	2	5	0	4	2	4	15	20	3	3	9	4	6	3	6	1	1	3	0	4	1	4	2	6
ENSG00000117640.17	507	254	508	280	303	695	176	377	408	459	422	410	675	590	484	274	283	139	453	731	647	930	442	1243	435	543	439	358	355	730	380	962	84	606	355	386	578	540	559	735	582	692	386	651	538	438	359	843	689
ENSG00000272478.1	0	0	0	0	0	0	0	0	0	0	0	0	0	0	0	0	0	0	0	0	0	0	0	0	0	0	0	0	0	0	0	0	0	0	0	0	0	0	0	0	0	0	0	0	0	0	0	0	0
ENSG00000127423.10	2	0	7	1	11	1	4	3	4	9	6	20	20	9	2	2	5	0	10	5	10	84	3	46	15	1	4	1	10	7	1	11	16	4	3	17	13	5	1	15	2	1	4	11	9	5	19	2	5
ENSG00000236528.1	0	0	0	0	0	0	1	0	1	0	2	0	0	1	0	0	3	0	0	0	0	1	1	1	4	0	0	1	0	0	0	1	0	2	0	0	2	0	0	0	0	0	0	1	0	0	0	0	0
ENSG00000182749.5	21	58	95	99	118	11	57	54	112	57	58	40	85	121	102	42	25	19	50	103	219	201	182	302	59	14	32	96	45	67	46	43	19	98	27	149	178	51	107	122	81	75	85	127	124	49	35	125	112
ENSG00000207302.1	0	0	0	0	0	0	0	0	0	0	0	0	0	1	0	0	0	0	0	0	0	0	0	0	0	0	0	0	0	0	0	0	0	0	0	0	0	0	0	0	0	0	0	0	0	0	0	0	0
ENSG00000117632.22	114	140	202	27	75	147	491	261	250	586	629	1702	1560	118	267	21	56	60	1070	520	141	2351	755	1195	940	157	560	700	836	421	58	814	105	166	178	1521	917	456	134	1299	101	35	99	1180	892	976	1756	280	169
ENSG00000229786.1	0	0	0	0	0	0	0	0	0	0	0	0	1	0	0	0	0	0	0	0	0	0	0	0	0	0	0	0	0	0	0	0	0	0	0	0	0	1	0	0	0	0	0	0	0	1	0	0	0
ENSG00000223624.1	0	0	0	0	0	0	0	1	0	0	0	0	0	0	0	0	0	0	0	0	0	0	0	0	0	0	0	0	0	0	0	0	0	0	0	0	0	0	0	0	0	0	0	0	0	0	0	0	0
ENSG00000283938.1	0	0	0	0	0	0	0	0	0	0	0	0	0	0	0	0	0	0	0	0	0	0	0	0	0	0	0	0	0	0	0	0	0	0	0	0	0	0	0	0	0	0	1	0	0	0	0	0	0
ENSG00000158006.13	147	93	275	46	78	162	98	34	340	240	148	229	94	63	124	43	211	253	110	42	123	252	85	117	229	272	1098	66	153	188	64	226	105	240	140	146	240	133	151	184	73	102	391	138	174	187	119	128	102
ENSG00000207237.1	0	0	0	0	0	0	0	0	0	0	0	0	0	0	0	0	0	0	0	0	0	0	0	0	0	0	0	0	0	0	0	0	0	0	0	0	0	0	0	0	0	0	0	0	0	0	0	0	0
ENSG00000252190.1	0	0	0	0	0	0	0	0	1	0	0	0	0	0	0	0	0	0	0	0	0	0	0	0	0	0	0	0	0	0	0	0	0	0	0	0	0	0	0	0	0	0	7	0	0	0	0	0	0
ENSG00000252691.1	1	0	0	0	4	0	0	0	0	0	0	0	0	0	0	0	0	0	0	0	0	0	0	0	0	0	0	0	0	0	0	0	0	0	0	0	0	0	0	0	3	0	0	0	0	0	0	0	0
ENSG00000158008.9	2	12	0	3	7	1	0	2	9	3	0	3	3	5	0	0	6	19	0	1	7	8	0	2	1	0	61	1	0	3	1	2	7	0	1	0	0	0	0	0	1	1	53	0	0	0	0	1	17
ENSG00000158014.14	11	0	0	9	34	0	1	2	14	12	2	2	2	243	1	1	86	29	3	9	14	3	0	2	0	0	1	0	1	14	1	5	6	1	1	0	0	0	0	0	3	0	3	1	5	3	2	1	7
ENSG00000284309.1	0	0	0	0	0	0	0	0	2	0	0	0	0	3	0	0	3	0	0	0	1	0	0	0	0	0	0	0	0	2	0	0	37	0	0	0	0	0	0	0	0	0	0	0	0	0	0	0	0
ENSG00000158022.6	1	0	0	0	1	0	0	0	1	1	0	0	0	0	0	0	1	0	0	0	0	0	0	0	0	0	2	0	0	0	0	0	0	2	0	0	0	1	1	0	0	0	0	1	0	0	1	0	0
ENSG00000175087.9	10	13	39	2	12	19	49	7	51	35	11	92	22	4	21	2	22	27	70	7	28	63	39	45	132	118	90	72	114	92	8	37	0	83	45	78	72	35	14	38	6	5	15	47	87	74	82	31	1
ENSG00000197245.5	10	8	27	19	0	7	5	11	11	13	5	9	5	21	10	16	13	7	14	26	25	10	6	8	33	23	11	21	16	7	9	19	1	13	27	8	13	14	4	3	23	11	4	9	10	11	7	36	16
ENSG00000282872.1	0	0	0	0	2	0	0	0	0	0	0	0	0	0	0	0	0	0	2	0	0	0	0	0	0	0	0	0	0	0	0	0	0	0	0	0	0	0	0	0	0	0	0	0	0	0	1	0	0
ENSG00000236782.6	1	0	0	0	3	1	2	0	1	0	0	0	0	0	0	0	0	0	0	0	2	1	1	1	0	1	1	0	1	0	0	1	0	2	0	0	1	1	0	1	0	0	1	0	0	1	2	0	3
ENSG00000142684.8	0	1	0	1	5	1	1	0	0	0	0	0	0	2	0	1	5	0	0	0	0	0	0	0	0	0	0	0	0	0	0	0	4	1	0	0	0	0	0	0	0	1	0	0	0	0	0	0	0
ENSG00000142675.17	1	2	2	2	6	7	2	0	13	0	16	1	189	20	2	1	1	1	116	2	1	33	9	11	21	11	11	7	8	4	1	2	0	55	0	5	2	0	28	80	0	1	8	124	4	6	17	8	27
ENSG00000188782.8	0	0	0	0	0	0	0	0	1	0	0	0	0	1	1	0	0	0	0	0	0	0	0	0	0	0	0	0	0	1	0	0	0	2	0	0	0	0	0	1	0	0	0	0	0	0	0	0	1
ENSG00000236155.6	102	71	97	129	302	408	36	20	87	95	95	57	137	197	166	75	546	54	98	145	244	290	24	207	74	134	151	8	82	148	40	271	25	122	11	62	85	283	109	45	213	196	282	31	52	33	47	277	190
ENSG00000278572.1	0	0	1	0	0	1	0	3	0	1	0	0	0	0	0	0	0	0	0	0	0	0	0	0	2	0	0	0	0	0	1	0	0	0	0	0	0	1	0	0	0	1	0	0	0	0	1	0	0
ENSG00000130695.14	41	68	103	46	26	91	77	26	139	132	181	278	448	23	44	9	54	18	71	15	30	260	73	167	147	77	125	35	104	70	20	83	121	71	45	230	68	82	42	124	23	15	92	183	221	129	206	68	25
ENSG00000270733.1	1	0	0	0	0	0	0	0	1	2	0	1	2	0	0	0	0	0	0	0	0	2	1	2	0	0	0	0	1	0	0	0	0	0	0	1	0	0	0	0	0	0	0	0	1	0	0	0	0
ENSG00000142669.14	297	198	273	222	96	312	147	207	423	224	487	170	847	282	558	152	25	74	93	223	433	1068	299	724	691	229	163	404	483	231	79	233	33	311	410	214	373	328	371	521	96	208	221	473	366	266	376	460	296
ENSG00000158062.20	366	219	151	205	341	198	129	345	482	280	417	585	889	916	184	161	372	90	131	223	669	932	291	616	542	307	411	385	468	340	233	878	86	298	200	299	306	275	310	352	491	414	426	391	385	460	471	550	452
ENSG00000169442.8	25	8	28	195	10	27	21	68	50	21	41	18	44	315	64	31	2	29	13	92	168	40	39	92	296	50	28	207	93	48	27	29	14	139	84	12	35	23	60	64	2	68	63	28	21	60	128	44	305
ENSG00000176092.14	55	66	14	9	20	5	1	81	93	7	132	81	43	39	32	5	15	0	7	2	38	61	195	34	66	57	27	16	65	3	26	44	22	5	35	102	3	32	51	61	16	7	64	27	41	69	106	335	9
ENSG00000225854.2	1	1	0	0	0	0	0	1	1	0	0	2	0	0	0	0	2	0	0	0	0	0	6	0	2	0	0	0	0	0	0	0	0	0	0	2	0	0	0	0	0	0	0	0	0	1	3	2	0
ENSG00000176083.17	1	1	0	7	0	4	3	1	1	3	0	1	5	28	0	7	0	0	0	0	5	13	0	35	68	16	2	6	6	4	0	1	3	5	7	0	2	2	10	2	0	3	15	4	0	1	1	4	15
ENSG00000131914.10	0	1	0	0	1	1	0	1	0	1	0	0	0	0	0	1	6	7	0	0	1	17	0	2	1	0	0	0	1	0	3	0	3	0	1	0	1	0	0	0	0	0	2	0	1	0	2	0	0
ENSG00000117682.16	293	181	315	124	240	318	149	156	280	379	201	311	421	298	254	123	374	116	191	226	216	274	138	428	213	229	238	122	149	246	194	306	187	213	143	261	255	805	200	382	299	269	260	324	277	267	282	271	295
ENSG00000223583.1	0	0	3	4	2	0	1	0	1	0	0	4	4	3	0	0	7	0	1	0	0	5	1	2	5	0	2	1	3	2	0	1	0	1	0	4	0	0	0	1	1	0	1	0	1	3	4	0	0
ENSG00000225891.1	3	0	0	1	8	2	2	1	1	2	2	3	2	3	0	1	1	0	0	2	1	1	0	3	7	3	5	5	3	3	3	2	0	0	2	0	2	1	2	3	1	0	0	1	3	4	7	5	1
ENSG00000198830.10	300	385	609	77	157	404	572	485	1042	813	672	1367	2334	317	399	69	230	119	435	299	371	1068	436	771	1104	734	850	994	885	813	122	1322	130	575	595	1019	807	891	447	1284	156	152	239	1313	1248	1216	1532	512	311
ENSG00000224129.1	0	0	0	0	0	0	0	0	0	0	0	0	0	0	0	0	0	0	0	0	0	0	0	0	1	0	0	1	0	0	0	0	0	0	1	0	1	0	0	0	0	0	0	0	0	0	0	0	0
ENSG00000117676.13	264	154	355	170	120	327	218	39	308	923	160	277	639	256	218	191	78	32	80	86	239	493	48	548	288	200	70	217	174	59	37	300	67	306	113	124	553	135	208	184	81	161	308	316	282	132	213	207	219
ENSG00000238705.1	0	0	0	0	0	0	0	0	0	0	0	0	0	0	0	0	0	0	0	0	0	0	0	0	0	0	0	0	0	0	0	0	0	0	0	0	0	0	0	0	0	0	0	0	0	0	0	0	0
ENSG00000243905.3	1	0	0	0	0	0	0	0	0	0	1	0	2	0	0	0	0	0	0	0	0	0	0	0	0	0	0	0	0	0	0	0	0	0	0	0	0	0	0	0	0	0	0	0	0	0	0	0	0
ENSG00000252802.1	0	0	0	0	0	0	0	0	0	0	0	0	0	0	0	0	0	0	0	0	0	0	0	0	1	0	0	0	0	0	0	0	0	0	0	0	0	0	0	0	0	0	0	0	0	0	0	0	0
ENSG00000252429.2	0	0	0	0	0	0	0	0	0	0	0	0	0	0	0	0	0	0	0	0	0	0	0	0	0	0	0	0	1	0	0	0	0	0	0	0	0	0	0	0	0	0	0	0	0	0	0	0	0
ENSG00000229247.2	0	0	0	0	0	0	0	0	0	0	0	0	0	0	0	0	0	1	0	0	0	0	0	0	0	0	0	0	0	0	0	0	0	0	0	0	0	0	0	0	0	0	0	0	0	0	0	0	0
ENSG00000238316.1	0	0	0	0	0	0	0	0	0	0	0	0	0	0	0	0	0	0	0	0	0	0	0	0	0	0	0	0	0	0	0	0	0	0	0	0	0	0	0	0	0	0	0	0	0	0	0	0	0
ENSG00000235069.2	0	0	0	0	0	0	0	0	0	0	0	0	0	0	0	0	0	0	0	0	0	0	0	0	0	0	0	0	0	0	0	0	0	0	0	0	0	0	0	0	0	0	0	0	0	0	0	0	0
ENSG00000260063.1	6	13	10	0	2	7	2	15	16	8	2	11	22	9	1	6	11	0	5	6	16	17	10	8	19	13	31	8	19	49	2	38	0	6	0	15	19	24	10	6	12	5	5	6	20	23	6	11	6
ENSG00000117713.18	164	165	390	89	174	174	275	209	506	521	447	664	498	153	148	44	268	147	411	129	230	737	318	262	475	286	508	232	375	328	128	303	232	333	408	670	144	252	131	501	362	117	149	369	539	672	701	245	176
ENSG00000060642.10	140	135	169	71	88	144	133	68	359	264	174	211	148	62	152	33	41	83	103	140	160	164	117	162	258	186	251	129	201	291	76	338	16	255	197	260	138	170	212	219	113	67	168	187	229	150	91	102	142
ENSG00000241188.3	2	4	0	0	0	0	0	0	1	2	2	2	0	1	1	0	0	0	0	0	0	1	2	0	3	2	1	0	0	2	0	0	0	3	0	2	7	2	0	1	0	0	0	0	2	0	0	0	3
ENSG00000204160.11	225	191	355	132	292	331	201	173	164	338	870	814	605	401	205	148	192	146	201	179	331	669	320	523	342	245	254	173	412	393	324	205	96	273	202	573	663	434	227	623	164	234	231	495	420	345	414	322	183
ENSG00000175793.11	20	71	1	330	1274	40	3	380	34	64	335	901	1574	90	166	172	353	73	15	225	500	773	59	1698	92	0	19	2	8	16	2566	67	1063	2	3	0	12	11	7	112	81	10	564	257	445	112	153	57	240
ENSG00000226698.1	0	0	0	0	0	0	0	0	0	0	0	0	0	0	0	0	0	0	0	0	0	0	0	0	0	0	0	0	0	0	0	0	0	0	0	0	0	0	0	0	0	0	0	0	0	0	0	0	0
ENSG00000142751.14	234	175	202	95	181	257	116	153	208	281	380	327	428	237	216	96	82	80	247	144	265	525	269	416	211	238	264	149	280	334	135	262	46	208	164	246	221	277	145	431	123	67	192	402	313	240	319	227	160
ENSG00000198746.12	200	119	74	143	324	110	61	177	96	136	205	180	162	430	148	141	621	77	101	139	290	436	169	300	137	88	136	100	163	191	411	237	238	100	81	199	146	190	111	205	598	190	403	157	139	129	147	193	277
ENSG00000090273.13	1317	901	600	1797	3219	2810	347	1275	1356	1539	1512	1486	2184	3891	1344	1002	1920	266	1250	1978	1865	4896	1657	4719	1235	970	803	809	1421	1526	1444	2337	642	1256	509	918	1798	1484	1266	2024	2409	1849	2396	2050	1289	953	1062	2174	1929
ENSG00000131910.4	316	67	70	265	757	1005	73	1427	436	737	112	256	491	673	176	186	290	32	507	108	129	188	1070	881	2728	919	158	510	38	2754	399	552	117	665	387	41	1298	1908	1735	960	62	471	145	388	405	140	331	1124	747
ENSG00000175707.8	0	14	19	25	22	32	1	26	44	45	0	21	15	15	24	1	12	5	25	7	11	21	55	22	30	44	5	18	10	16	11	24	8	18	11	0	42	14	29	69	3	22	1	85	25	7	22	29	23
ENSG00000172746.6	1	0	1	0	0	1	0	0	0	0	2	0	0	0	0	0	0	0	0	0	0	1	1	1	0	1	1	0	1	0	0	1	0	0	1	1	1	0	1	1	0	0	0	0	0	0	0	0	0
ENSG00000224064.1	0	0	0	0	0	0	0	0	0	0	0	0	0	0	0	0	0	0	0	0	0	0	0	1	0	0	0	0	0	0	0	0	0	0	0	0	0	0	0	1	0	0	0	0	0	0	0	0	0
ENSG00000225294.1	0	0	0	0	0	0	0	0	0	1	0	0	0	0	0	0	0	0	0	0	0	0	0	0	1	0	0	0	0	0	0	1	0	1	0	0	0	0	0	0	0	0	1	0	0	0	0	1	0
ENSG00000253368.3	2	18	1	22	152	105	8	81	34	70	40	4	52	245	55	2	4	0	449	23	36	84	716	67	466	78	5	115	8	26	22	2	4	30	66	10	4	148	19	1073	0	9	1	417	59	6	24	108	28
ENSG00000158246.7	2	0	0	1	13	7	5	0	1	3	2	0	0	1	1	1	0	0	2	4	3	27	4	8	4	1	1	0	5	1	4	2	0	0	2	0	4	6	0	2	2	0	0	4	2	5	14	1	9
ENSG00000090020.10	50	41	74	39	63	60	65	31	93	49	54	77	125	62	48	30	27	17	50	27	50	144	45	117	109	68	71	56	72	42	18	70	34	76	69	44	41	66	51	77	41	35	33	66	72	98	63	129	118
ENSG00000229985.2	0	1	0	0	0	0	0	0	0	0	0	0	0	0	0	0	0	0	0	1	0	0	0	0	0	0	0	0	0	0	0	0	0	0	0	0	0	0	0	1	0	0	0	0	0	0	0	1	0
ENSG00000214973.3	1	3	11	0	0	5	3	0	3	7	4	22	4	0	1	0	0	1	5	0	0	2	0	0	0	3	0	3	6	5	1	3	0	4	2	5	3	5	0	2	0	0	0	2	5	3	5	3	0
ENSG00000225159.1	2	7	0	0	0	1	7	0	1	4	4	1	1	0	2	0	1	18	3	0	1	7	5	3	1	3	2	2	9	1	0	1	0	0	3	11	2	1	2	2	0	0	2	6	10	6	6	1	1
ENSG00000225990.2	0	0	0	0	0	1	0	0	1	0	0	0	0	0	0	0	2	0	0	0	0	0	0	0	0	0	0	0	0	0	0	0	0	0	0	0	0	0	0	0	0	0	0	0	0	0	0	0	0
ENSG00000224311.1	0	0	0	0	0	0	0	0	0	0	0	0	0	0	0	0	0	0	0	0	0	0	0	0	0	0	0	0	0	0	0	0	1	0	0	0	0	0	0	0	0	0	0	1	0	0	0	0	0
ENSG00000142784.15	310	122	473	127	198	422	262	130	239	419	358	527	609	240	183	90	154	28	236	76	165	299	160	201	392	214	335	135	254	225	214	192	53	226	160	271	341	351	151	406	173	207	104	286	316	335	302	250	169
ENSG00000252098.1	0	0	0	0	0	0	0	0	1	0	0	0	0	0	0	0	0	0	0	0	0	0	0	0	2	0	0	0	0	0	0	0	0	1	0	0	0	0	0	0	0	0	0	0	0	0	0	0	0
ENSG00000243659.1	0	0	0	0	2	1	1	0	1	1	0	1	1	0	0	0	0	0	0	0	0	2	0	1	5	1	5	1	5	2	0	0	0	1	0	0	0	0	1	3	0	0	0	2	0	3	2	1	0
ENSG00000186501.14	328	312	421	346	345	370	130	330	400	275	530	477	886	749	228	226	703	18	308	377	504	448	412	690	319	358	336	254	297	369	400	568	66	277	257	284	243	610	398	645	522	626	498	650	442	304	381	539	548
ENSG00000206888.1	0	0	0	0	1	0	0	0	0	0	0	0	0	0	0	0	0	0	0	0	0	0	0	0	0	0	0	0	0	0	0	0	0	0	0	0	0	0	0	0	0	0	0	0	0	0	1	0	0
ENSG00000241547.1	1	0	1	1	0	0	0	0	0	2	2	3	4	0	0	0	0	0	0	0	0	0	0	0	0	0	1	0	1	0	2	0	0	0	0	0	0	0	0	1	0	0	0	0	4	3	0	0	0
ENSG00000142765.17	23	3	37	95	71	17	10	19	48	65	55	6	202	276	24	19	6	36	44	16	54	109	16	55	119	40	42	131	62	27	9	8	15	109	50	4	18	16	23	131	5	37	17	182	29	66	111	17	82
ENSG00000142733.14	100	31	124	139	154	111	51	63	97	82	47	76	315	276	93	162	66	44	65	270	103	606	20	315	142	73	117	133	109	72	68	87	18	109	157	42	68	66	99	176	90	129	84	209	85	96	82	135	174
ENSG00000142748.12	9	4	296	144	5	21	5	3	460	14	5	2	5	241	134	114	1	0	6	16	22	14	4	6	20	5	304	44	66	12	4	27	16	1259	529	19	42	55	1442	18	5	2181	19	8	13	17	25	208	520
ENSG00000174950.10	0	0	0	0	2	0	0	0	0	0	0	0	2	0	0	0	0	0	0	0	0	38	0	0	0	1	0	0	0	0	0	0	0	0	0	0	0	0	0	0	0	0	0	1	0	0	0	0	0
ENSG00000231207.1	0	0	0	0	0	0	0	0	0	0	0	0	0	0	0	0	0	0	0	1	0	2	0	1	0	1	0	0	0	0	0	0	0	0	0	0	0	0	0	0	0	0	0	0	0	0	0	0	0
ENSG00000181773.6	4	2	6	2	6	5	2	5	4	0	0	3	6	2	4	1	3	0	6	9	3	22	6	4	0	5	3	8	4	7	6	7	0	1	4	1	5	5	3	4	5	4	4	12	6	3	9	5	8
ENSG00000158195.10	252	272	392	236	261	453	332	595	318	372	948	844	795	211	588	141	880	191	341	188	580	930	427	871	510	227	413	340	640	356	184	298	387	228	436	767	297	391	160	749	588	232	273	700	693	461	653	522	667
ENSG00000241169.1	0	0	0	0	0	0	0	0	1	0	0	0	1	1	0	0	2	0	0	0	0	3	0	1	0	0	1	0	1	0	1	0	0	0	0	0	1	0	0	0	4	3	0	1	1	0	1	0	0
ENSG00000237429.1	0	0	1	0	0	0	0	0	0	0	5	0	0	0	0	1	0	1	0	0	4	19	0	0	3	0	0	3	2	1	0	0	0	0	0	0	0	0	0	0	0	0	0	0	1	0	2	0	1
ENSG00000126705.13	107	38	203	101	305	117	60	56	156	153	136	134	161	153	54	84	105	20	55	63	75	129	64	127	99	130	165	54	94	82	70	73	26	104	177	62	97	94	130	141	192	59	44	98	92	80	76	118	119
ENSG00000000938.12	39	7	72	24	2	25	64	62	114	51	43	31	37	31	63	9	2	1	16	46	33	24	39	31	204	26	32	102	84	35	4	29	15	115	108	18	22	33	67	45	9	42	40	24	36	60	84	40	45
ENSG00000235912.1	36	25	32	25	15	36	17	50	22	21	40	33	37	32	16	18	8	0	26	23	67	78	33	43	15	19	27	26	22	26	8	22	1	10	12	13	15	33	16	32	23	21	26	21	18	18	13	33	73
ENSG00000233975.1	0	0	0	0	0	0	0	0	0	2	0	0	0	1	0	0	0	0	0	0	0	0	0	0	1	0	0	0	0	1	0	0	0	0	0	0	0	0	0	2	0	0	0	1	0	0	1	1	1
ENSG00000126709.14	584	596	425	5320	915	5319	476	287	1254	767	313	200	1070	692	485	808	167	64	1362	990	946	1373	734	3009	2648	3272	4407	1054	597	3965	4806	1092	142	1045	562	413	2825	1487	4430	3460	202	11019	1226	1644	726	1479	4718	8979	10214
ENSG00000225886.3	0	0	2	0	0	1	1	0	2	2	0	0	0	2	1	0	0	0	1	0	0	0	0	0	5	7	30	2	0	3	3	0	1	5	1	0	0	0	2	1	0	0	0	1	2	6	14	2	0
ENSG00000206767.1	0	0	0	0	0	0	0	0	0	0	0	0	0	0	0	0	0	0	0	0	0	0	0	0	0	0	0	0	0	0	0	0	0	0	0	0	0	0	0	0	0	0	0	0	0	0	0	0	0
ENSG00000226662.2	0	0	0	0	0	0	0	0	0	0	0	0	0	0	0	0	0	0	0	0	0	0	0	0	0	0	0	0	0	0	0	0	0	0	0	0	0	0	0	1	0	0	0	0	0	0	0	0	0
ENSG00000207095.1	0	0	0	0	0	0	0	0	0	0	0	0	0	0	0	0	0	0	0	0	0	0	0	0	0	0	0	0	0	0	0	0	0	0	0	0	0	0	0	0	0	0	0	0	0	0	0	0	0
ENSG00000009780.15	35	18	107	12	56	22	51	23	94	66	30	81	89	52	42	16	83	28	82	35	51	112	70	100	111	84	145	45	97	109	35	94	6	77	55	103	50	84	57	60	68	39	48	52	100	125	109	96	55
ENSG00000231344.1	0	4	2	0	0	2	1	0	1	1	1	0	1	0	0	0	2	0	0	2	1	4	1	1	2	1	0	1	5	1	0	0	0	0	4	1	1	0	2	1	0	0	0	2	1	3	2	1	2
ENSG00000230833.1	0	1	0	0	1	0	0	0	0	0	1	0	1	0	0	0	0	0	0	0	0	2	0	0	0	0	0	0	0	0	0	0	0	0	0	0	0	0	0	0	0	0	0	1	0	0	0	0	0
ENSG00000117758.13	81	63	216	45	44	67	142	42	142	194	115	204	142	53	154	46	81	28	311	155	129	191	138	269	254	209	289	158	216	262	30	146	16	281	208	212	129	172	124	212	45	39	52	166	278	272	252	127	70
ENSG00000269971.1	0	0	0	0	0	0	1	0	0	0	0	0	4	3	5	0	0	20	1	2	1	4	1	2	0	0	0	1	2	0	0	0	0	2	1	0	1	1	2	0	1	1	1	0	0	2	1	5	3
ENSG00000270031.1	0	0	1	0	0	1	1	0	0	1	0	0	0	0	0	0	0	0	0	0	0	3	1	2	2	2	0	0	0	4	0	0	0	0	1	0	0	0	0	0	0	0	0	0	0	1	3	0	0
ENSG00000223062.1	0	0	0	0	0	0	0	0	0	0	0	0	0	0	0	0	0	0	0	0	0	0	0	0	0	0	0	0	0	0	0	0	0	0	0	0	0	0	0	0	0	0	0	0	0	0	0	0	0
ENSG00000117751.17	86	53	171	15	28	90	99	74	200	191	140	273	168	50	91	20	43	2	231	87	173	325	183	263	234	213	220	136	269	214	37	213	52	184	172	293	134	165	84	230	39	34	49	236	276	248	301	132	75
ENSG00000252947.1	0	2	0	0	0	0	0	0	0	0	0	1	0	0	0	0	0	9	0	0	0	0	0	0	0	0	0	0	0	0	0	0	0	0	0	0	0	0	0	1	0	0	0	0	0	0	1	0	0
ENSG00000130775.15	66	27	127	97	19	74	87	98	199	159	128	54	304	109	185	113	8	8	39	136	67	151	67	89	214	78	122	123	193	50	26	44	27	432	214	53	74	91	155	77	11	108	59	104	86	149	327	124	156
ENSG00000117748.9	181	87	195	65	68	122	125	85	163	242	213	313	449	148	146	54	62	47	157	130	160	403	187	413	249	169	307	174	290	252	53	274	14	220	132	331	244	246	167	435	90	66	133	417	292	234	327	164	158
ENSG00000130768.14	0	0	9	0	3	0	12	2	1	30	2	10	87	2	24	13	0	0	27	4	1	35	0	3	14	0	0	20	5	2	4	1	0	5	2	0	1	0	2	8	0	0	0	18	5	2	9	0	5
ENSG00000227050.1	1	0	0	0	0	0	0	0	0	0	0	4	0	0	1	1	0	0	0	0	0	1	0	0	0	0	0	0	0	0	0	0	0	0	0	0	0	0	0	0	0	0	0	0	2	1	0	1	1
ENSG00000158156.7	47	63	232	60	87	167	109	124	70	113	185	193	175	136	82	139	18	36	57	38	128	266	90	182	128	109	167	98	136	107	70	98	26	146	81	115	95	191	103	255	66	81	84	240	129	127	149	100	72
ENSG00000158161.15	59	66	144	46	67	67	65	79	151	119	184	196	200	71	90	26	84	59	97	69	120	319	106	244	175	106	259	125	185	120	35	145	9	117	116	174	72	103	85	352	32	50	53	333	195	145	188	155	82
ENSG00000238231.2	0	0	0	1	0	0	3	1	1	4	2	2	4	0	0	0	0	0	1	0	0	3	0	2	1	2	1	1	1	0	0	1	0	1	1	0	0	1	2	4	1	0	0	6	1	2	3	1	0
ENSG00000240750.3	0	0	2	0	0	1	0	0	0	1	0	0	0	0	0	0	0	0	1	0	0	0	0	0	1	1	0	0	1	1	0	0	0	0	0	0	0	1	0	1	0	0	0	1	0	0	0	0	0
ENSG00000228589.3	38	37	67	16	4	52	65	41	53	43	44	41	48	6	47	23	17	12	145	33	49	35	68	56	71	69	61	55	109	53	21	35	13	71	101	77	70	136	57	51	19	18	28	76	100	61	112	73	27
ENSG00000228943.1	0	0	0	0	0	1	0	0	0	0	0	0	0	0	0	0	0	0	0	0	0	0	0	0	0	0	0	0	0	0	0	0	0	0	0	0	0	0	0	0	0	0	0	0	0	0	0	0	0
ENSG00000214812.3	1	0	0	0	0	0	0	0	0	0	0	0	0	0	0	0	0	0	0	0	0	0	0	0	0	0	0	0	0	0	0	0	0	0	0	0	0	0	0	0	0	0	0	0	0	0	0	0	0
ENSG00000253005.1	0	0	0	0	0	0	0	0	0	0	0	0	0	0	0	0	0	0	0	0	0	0	0	0	0	0	0	0	0	0	0	0	0	0	0	0	0	0	0	0	0	0	0	0	0	0	0	0	0
ENSG00000169403.11	35	11	38	63	7	20	29	60	36	25	27	20	54	126	72	85	48	18	5	48	36	36	17	44	96	30	25	59	92	20	12	20	27	86	43	7	32	40	38	38	7	61	21	54	35	42	84	31	88
ENSG00000126698.10	460	322	517	186	231	432	344	518	452	925	765	697	939	548	434	149	232	182	740	344	496	1035	580	1069	753	548	675	468	593	735	253	760	93	522	399	683	723	817	466	1061	322	206	371	1059	665	644	825	583	449
ENSG00000130770.17	1362	1207	818	544	429	1775	507	902	890	1604	1204	1438	2264	788	809	480	217	232	1146	744	1646	2227	949	2576	1196	1281	848	622	953	1470	331	1755	116	1131	978	761	1528	1506	1226	2079	533	629	770	1928	987	854	1024	1841	1237
ENSG00000270605.1	18	41	26	5	19	46	65	48	51	100	45	34	19	30	14	10	65	111	41	16	20	40	33	18	116	44	107	41	57	70	12	88	14	70	49	33	193	60	21	61	29	24	18	63	34	30	31	76	16
ENSG00000271398.1	1	2	0	1	0	1	3	0	1	1	0	1	1	0	0	0	0	0	2	0	0	1	1	1	2	0	1	0	1	0	0	0	0	1	1	0	10	1	0	2	3	0	0	1	2	1	2	0	0
ENSG00000130766.4	646	181	177	177	191	385	521	171	159	559	138	241	391	332	222	117	91	39	651	477	225	154	118	138	127	142	303	182	210	330	188	535	42	147	198	272	716	349	284	392	144	175	227	332	190	97	143	221	281
ENSG00000130772.13	162	180	107	138	186	145	93	102	160	183	200	116	145	231	219	118	279	99	114	291	446	253	123	504	168	106	155	144	179	265	177	202	197	168	94	139	230	216	164	147	270	139	366	178	151	126	97	172	252
ENSG00000204138.12	170	118	452	92	151	155	280	125	244	431	321	588	454	191	181	52	732	466	284	169	185	437	240	291	439	203	566	229	389	340	160	337	307	382	292	422	302	334	134	491	277	193	121	420	430	376	554	274	128
ENSG00000206779.1	0	0	0	0	1	0	0	0	0	1	0	2	0	0	0	0	0	0	0	0	0	1	0	0	0	0	0	0	1	1	0	0	0	0	1	0	0	0	0	1	0	0	0	0	1	0	0	0	0
ENSG00000229820.2	1	0	0	0	0	0	4	0	0	1	0	1	2	1	0	0	0	0	0	0	0	0	0	0	0	1	0	0	0	0	0	1	0	0	0	0	0	0	0	1	0	1	0	2	0	0	0	1	0
ENSG00000221216.1	1	0	0	2	8	0	0	0	0	1	1	0	2	15	0	4	19	0	0	2	1	3	0	4	0	1	0	3	1	0	9	2	0	0	0	1	0	0	3	0	17	4	1	0	1	0	1	2	12
ENSG00000180198.15	148	184	245	41	182	172	98	52	237	138	458	710	637	80	134	30	123	16	93	93	90	812	186	809	186	170	154	118	339	93	43	192	86	126	151	501	192	227	95	471	96	44	122	651	334	279	337	183	101
ENSG00000242125.3	76	179	107	134	258	87	29	276	78	169	431	579	147	176	191	113	119	99	139	123	172	1730	283	1394	137	75	107	174	424	94	106	190	63	74	140	447	98	148	88	567	104	53	117	482	173	156	241	131	88
ENSG00000274266.1	0	0	0	0	0	0	0	0	0	0	0	0	0	0	0	0	0	0	0	0	0	0	0	0	0	0	0	0	0	0	0	0	0	0	0	0	0	0	0	0	0	0	0	0	0	0	0	0	0
ENSG00000200087.1	54	283	5	248	283	10	6	21	5	4	54	27	6	3	0	3	60	60	5	1	3	13	2	5	4	1	0	2	4	0	80	2	144	0	2	80	3	1	1	5	22	5	80	6	2	8	5	3	0
ENSG00000231468.2	0	0	1	0	3	0	1	0	1	0	1	2	0	2	0	1	4	42	0	0	0	1	0	0	0	0	0	0	0	0	1	0	3	1	2	1	1	1	0	1	8	0	0	2	2	2	0	2	1
ENSG00000279443.1	1	4	3	3	3	1	1	7	2	3	6	10	6	7	0	1	21	2	2	4	1	11	2	29	3	2	5	8	1	2	0	2	1	4	10	3	3	1	0	15	8	0	1	15	11	8	2	3	2
ENSG00000180098.9	78	108	72	90	268	100	57	112	98	122	183	137	552	240	144	110	180	57	79	163	173	282	128	482	163	90	125	144	88	157	139	135	44	83	92	103	126	153	98	323	240	128	222	272	153	126	149	199	222
ENSG00000197989.13	65	74	74	54	137	46	22	46	50	70	144	113	237	87	108	44	30	10	53	111	63	326	157	568	94	63	82	111	72	61	57	55	12	67	92	157	85	42	57	229	36	34	49	231	100	85	152	82	85
ENSG00000221539.1	10	5	3	3	3	2	0	5	5	5	6	6	22	4	10	4	0	0	3	9	2	21	9	59	11	5	8	5	5	3	6	5	0	10	3	8	5	3	7	15	0	1	7	32	9	8	8	7	2
ENSG00000278274.1	0	0	0	0	0	0	0	0	0	0	0	0	0	0	0	0	0	0	0	0	0	0	0	0	0	0	0	0	0	0	0	0	0	0	0	0	0	0	0	0	0	0	0	0	0	0	0	0	0
ENSG00000273544.1	0	0	0	0	0	0	0	0	0	0	0	0	0	0	0	0	0	0	0	0	0	0	0	0	0	0	0	0	0	0	0	0	0	0	0	0	0	0	0	0	0	0	0	0	0	0	0	0	0
ENSG00000280498.1	0	0	0	0	0	0	0	0	0	0	0	0	0	0	0	0	0	0	0	0	0	0	0	0	0	0	0	0	0	0	0	0	0	0	0	0	0	0	0	0	0	0	0	0	0	0	0	0	0
ENSG00000274582.1	0	0	0	0	0	0	0	0	0	0	0	0	0	0	0	0	0	0	0	0	0	0	0	0	0	0	0	0	0	0	0	0	0	0	0	0	0	0	0	0	0	0	0	0	0	0	0	0	0
ENSG00000120656.11	63	79	158	19	33	76	56	43	159	95	252	242	245	13	93	7	40	41	66	31	102	507	136	324	163	114	171	70	180	180	16	112	9	109	132	236	110	151	71	223	17	17	44	207	281	210	148	116	67
ENSG00000188060.7	5	1	9	3	2	7	9	2	10	5	7	9	32	24	10	2	15	23	7	9	4	42	8	16	39	7	2	12	9	4	4	5	111	6	25	11	9	1	5	24	9	7	0	28	6	5	25	4	18
ENSG00000229388.1	5	8	7	4	6	0	1	4	6	5	19	3	5	10	6	1	5	0	3	4	11	16	6	24	7	2	9	8	5	11	3	21	26	4	1	4	6	5	8	9	19	3	7	4	5	8	2	8	6
ENSG00000270103.3	0	0	0	0	0	0	0	0	0	0	0	0	0	0	0	0	0	0	0	0	0	0	0	0	0	0	0	0	0	0	0	0	0	0	0	0	0	0	0	0	0	0	0	0	0	0	0	0	0
ENSG00000274978.1	0	0	0	0	0	0	0	0	0	0	0	0	0	0	0	0	0	0	0	0	0	0	0	0	0	0	0	0	0	1	0	0	0	0	0	0	0	0	0	0	0	0	0	0	0	0	0	0	0
ENSG00000162419.12	48	57	56	17	76	56	31	36	56	83	124	87	144	63	67	38	53	17	50	53	84	157	116	195	111	63	162	63	142	141	39	43	20	74	90	92	58	149	42	167	28	45	37	139	142	85	97	101	57
ENSG00000252777.1	0	0	0	0	0	0	0	0	0	0	0	0	0	0	0	0	0	0	0	0	0	0	0	0	0	0	0	0	0	0	0	0	0	0	0	0	0	0	0	0	0	0	0	0	0	0	0	0	0
ENSG00000198492.15	93	75	222	60	56	118	140	87	288	266	168	305	211	39	162	34	128	84	299	141	302	740	494	602	399	467	358	247	482	376	25	232	75	396	341	435	204	204	125	379	88	43	77	288	437	349	423	216	49
ENSG00000116329.10	7	0	2	4	2	3	0	2	10	6	2	0	3	12	9	2	9	45	1	0	2	19	5	17	3	6	1	2	4	4	1	0	5	3	3	5	3	2	0	21	3	3	1	15	4	2	3	5	1
ENSG00000233427.1	0	0	0	0	0	0	0	0	3	0	1	0	0	2	1	0	0	0	0	0	0	2	0	0	0	0	0	0	0	0	0	0	0	0	0	1	0	0	0	0	0	0	0	0	1	1	0	0	1
ENSG00000199756.1	0	0	0	0	0	0	0	0	0	0	0	0	0	0	0	0	0	0	0	0	0	0	0	0	0	0	0	0	0	0	0	0	0	0	1	0	0	0	0	0	0	0	0	0	0	0	0	0	0
ENSG00000159023.19	217	148	439	27	110	243	136	100	480	521	271	567	516	23	96	20	201	181	352	12	33	363	201	197	375	241	198	93	406	249	46	102	37	292	423	418	130	388	95	352	13	33	95	361	454	360	317	217	15
ENSG00000225616.2	1	12	3	2	1	1	1	8	2	1	4	3	5	0	5	1	5	0	1	0	0	5	1	1	1	1	0	2	1	3	1	0	0	0	2	1	1	1	0	3	0	0	4	2	4	2	1	1	2
ENSG00000206704.1	0	0	0	0	0	0	0	0	0	0	0	0	0	0	0	0	0	0	0	0	0	0	0	0	0	0	0	0	0	0	0	0	0	0	0	0	0	0	0	1	0	0	0	0	0	0	0	0	0
ENSG00000277958.1	1	0	0	0	0	1	0	0	0	0	0	0	2	0	0	0	4	0	0	0	0	1	0	0	1	0	0	0	0	0	0	0	0	0	0	0	0	0	0	0	0	0	0	0	0	0	0	0	0
ENSG00000253304.1	26	15	128	3	5	50	105	39	64	139	19	69	235	0	19	2	0	42	74	2	1	43	26	23	36	13	27	10	3	33	15	20	0	48	35	164	31	24	2	85	2	0	2	192	132	22	47	25	0
ENSG00000225750.1	0	0	0	0	0	0	0	0	0	0	0	0	0	0	0	0	1	0	0	1	2	1	0	1	1	1	2	0	3	0	0	0	0	0	0	0	0	0	0	1	0	0	0	0	0	0	0	0	0
ENSG00000116350.16	394	236	650	93	138	403	304	243	650	676	597	856	1291	246	321	98	411	283	445	215	315	592	437	658	1175	1019	1080	475	572	632	92	600	329	872	634	577	446	497	318	1078	216	166	127	951	796	800	832	633	173
ENSG00000277916.1	0	0	0	0	0	0	0	0	0	0	0	0	0	0	0	0	0	0	0	0	0	0	0	0	0	0	0	0	0	0	0	0	0	0	0	0	0	0	0	0	0	0	0	0	0	0	0	0	0
ENSG00000116353.15	357	258	305	165	169	424	84	182	227	216	217	275	259	234	152	166	175	51	213	145	475	449	230	342	199	203	186	117	333	271	172	320	26	176	113	166	305	462	250	266	224	201	335	220	249	260	194	296	333
ENSG00000237934.1	0	1	1	0	0	0	0	1	1	1	0	3	4	0	0	0	0	0	0	0	0	1	0	1	0	1	2	0	2	0	0	0	0	2	0	1	0	2	0	0	0	0	0	0	0	1	0	0	0
ENSG00000060656.19	4	215	398	544	174	546	53	175	212	200	17	29	157	143	209	239	14	6	142	50	856	110	64	776	92	125	352	191	22	110	319	66	71	63	160	176	63	228	38	618	191	107	32	382	209	9	55	391	270
ENSG00000230523.1	0	0	2	0	0	0	2	1	0	0	0	0	0	0	0	0	0	0	1	0	0	2	0	0	0	0	0	0	0	0	0	0	0	0	0	0	0	0	0	0	0	0	0	0	0	0	0	0	0
ENSG00000225011.4	0	0	0	0	0	0	0	0	0	0	0	0	0	0	0	0	0	0	0	0	0	0	0	0	0	0	0	0	0	0	0	0	0	0	0	0	0	0	0	0	0	0	0	0	0	0	0	0	0
ENSG00000228176.1	0	0	0	0	0	0	0	0	0	0	0	0	0	0	0	0	0	0	0	0	0	0	0	0	0	0	0	0	0	0	0	0	0	0	0	0	0	0	0	0	0	0	0	0	0	0	0	0	0
ENSG00000284676.1	0	0	0	0	0	0	0	0	0	0	0	0	0	0	0	1	0	0	0	0	0	0	0	0	0	0	0	0	0	0	0	1	0	0	0	0	0	0	0	0	0	0	0	0	0	0	0	0	3
ENSG00000270927.1	0	0	0	0	0	0	0	0	0	0	0	0	0	0	0	0	0	0	0	0	0	0	0	0	0	0	0	0	0	0	0	0	0	0	0	0	0	0	0	0	0	0	0	0	0	0	0	0	0
ENSG00000233399.2	0	0	0	0	0	0	1	0	0	0	0	0	0	0	1	0	0	0	0	0	0	0	0	0	0	0	0	0	0	0	0	0	0	0	0	0	0	0	0	1	0	0	0	0	0	0	0	0	0
ENSG00000233372.1	0	0	0	0	0	0	0	0	0	0	0	0	0	0	0	0	0	0	0	0	0	0	0	0	0	0	0	0	0	0	0	0	0	0	0	0	0	0	0	0	0	0	0	0	0	0	0	0	0
ENSG00000231251.1	0	0	0	0	0	0	0	0	0	0	0	0	0	0	0	0	0	0	0	0	0	0	0	0	0	0	0	0	0	0	0	0	0	0	0	0	0	0	0	0	0	0	0	0	0	0	0	0	0
ENSG00000236335.1	0	0	0	0	0	0	0	0	0	0	0	0	0	0	0	0	0	0	0	0	0	0	0	0	0	0	0	0	0	0	0	0	0	0	0	0	0	0	0	0	0	0	0	0	0	0	0	0	0
ENSG00000231949.1	0	0	0	0	0	0	0	0	0	0	0	0	0	0	0	0	0	0	0	0	0	0	0	0	0	0	0	0	0	0	0	0	0	0	0	0	0	0	0	0	0	0	0	0	0	0	0	0	0
ENSG00000162510.5	0	0	0	0	0	1	2	0	1	0	0	0	5	0	0	0	0	0	3	0	0	2	2	0	1	0	1	3	0	0	0	0	0	1	2	0	0	2	0	1	0	4	2	0	0	2	1	1	2
ENSG00000186056.9	22	13	20	9	9	8	10	14	22	5	1	7	43	8	4	3	2	8	19	9	20	40	10	16	28	10	25	19	24	11	2	8	4	12	6	7	20	8	7	24	0	1	3	27	28	14	12	6	5
ENSG00000162511.7	376	154	346	1117	308	274	283	605	584	363	388	278	945	2425	1186	1569	241	67	248	1326	625	913	429	1271	1652	401	364	1277	1152	381	371	353	307	1308	805	136	629	371	887	487	170	1404	820	483	465	608	1083	780	1864
ENSG00000264773.1	0	0	0	2	0	0	0	0	1	0	1	0	1	0	0	0	0	0	1	0	0	0	0	0	0	0	0	0	0	0	0	0	0	1	0	0	0	0	0	0	0	0	0	0	1	0	0	0	0
ENSG00000229607.1	0	0	0	0	0	0	0	0	0	0	0	0	0	0	0	0	0	0	0	0	0	0	0	0	0	0	0	0	0	0	0	0	0	0	0	0	0	0	0	0	0	0	0	0	0	0	0	0	0
ENSG00000223382.4	1	0	7	0	0	0	1	1	2	0	0	1	2	0	2	0	1	0	3	0	6	0	0	1	1	0	1	1	2	0	0	1	0	1	1	0	47	1	0	0	0	1	0	1	3	1	0	3	0
ENSG00000222784.1	0	0	0	0	0	0	0	0	0	0	0	0	0	0	0	0	0	0	0	0	0	0	0	0	0	0	0	0	0	0	0	0	0	0	0	0	0	0	0	0	0	0	0	0	0	0	0	0	0
ENSG00000235143.1	0	0	0	0	0	0	0	0	0	0	0	0	0	0	0	0	0	0	0	0	0	0	0	0	0	0	0	0	0	0	0	0	0	0	0	0	0	0	0	0	0	0	0	0	0	0	0	0	1
ENSG00000162512.15	230	49	260	341	380	235	119	272	369	151	161	111	332	514	237	176	56	7	228	274	502	749	150	233	347	129	238	388	753	176	236	76	150	789	624	123	346	116	352	657	35	517	115	525	369	367	330	252	589
ENSG00000266210.2	0	0	0	0	0	0	0	0	0	0	0	0	0	1	0	0	0	0	0	0	0	0	0	0	0	0	0	0	0	0	1	0	2	0	0	0	0	0	0	0	0	0	0	0	0	0	0	0	0
ENSG00000134644.15	74	88	192	40	60	66	165	73	379	234	267	371	205	52	130	28	240	214	229	118	162	513	319	285	393	248	491	193	533	366	56	157	162	348	348	460	95	156	93	361	147	66	64	348	536	427	492	215	81
ENSG00000237329.2	0	0	1	0	0	0	0	0	0	0	0	0	0	0	0	0	0	0	0	0	0	0	1	0	1	0	0	1	0	0	0	0	0	0	0	0	0	0	0	1	0	0	0	0	0	0	1	0	0
ENSG00000232768.1	0	0	0	0	0	0	0	0	0	2	0	0	0	0	0	0	0	0	0	0	0	1	1	0	0	0	0	0	0	0	0	0	0	0	0	0	0	0	0	0	0	0	0	0	0	0	1	0	3
ENSG00000215900.4	0	0	0	0	0	0	0	0	0	0	0	0	0	0	0	0	0	0	0	0	0	0	0	0	0	1	0	0	0	0	0	0	0	0	0	0	0	0	0	0	0	0	0	0	0	0	0	0	0
ENSG00000225142.2	0	0	0	0	2	0	0	0	0	0	1	0	0	0	0	0	0	0	0	0	0	0	0	0	0	0	0	0	0	0	0	0	1	0	0	0	0	0	0	0	0	1	0	0	0	0	0	0	0
ENSG00000084628.9	2	0	0	0	0	0	0	0	0	0	0	0	0	0	0	2	0	0	4	0	1	31	0	1	0	0	0	0	0	0	0	0	0	0	0	0	0	1	0	6	0	0	0	1	1	0	0	0	1
ENSG00000060688.12	142	85	140	50	52	122	72	107	204	158	205	248	387	100	96	29	25	26	112	67	120	235	102	427	169	155	137	141	193	192	27	214	16	146	103	192	201	173	119	365	56	39	77	351	288	203	284	178	93
ENSG00000229447.2	0	1	3	0	0	0	1	0	1	2	0	6	8	0	0	0	4	0	1	0	0	1	0	0	1	1	3	0	0	0	0	0	0	1	2	4	0	1	0	2	4	0	0	0	1	1	2	1	0
ENSG00000121766.15	132	69	75	58	65	115	47	70	103	122	191	159	277	84	120	42	44	25	77	99	132	385	179	405	130	72	85	88	154	136	54	149	27	111	85	146	145	147	88	219	58	70	88	185	195	136	192	157	172
ENSG00000229044.1	0	0	0	0	0	0	0	0	0	0	0	0	0	0	0	0	0	0	0	1	0	0	0	0	0	2	1	0	0	1	0	0	0	0	1	0	0	0	0	0	0	0	0	0	0	0	2	0	0
ENSG00000121769.7	35	15	30	16	2	4	22	35	55	30	23	49	45	27	18	1	9	0	39	61	10	160	33	48	20	22	11	27	18	14	6	20	13	55	40	14	18	27	32	25	2	38	10	21	20	12	15	24	65
ENSG00000168528.11	844	898	1558	415	930	1466	893	2078	1451	1264	1031	4116	2440	3736	1631	276	1423	555	919	798	2365	1213	986	2225	1708	1425	911	531	741	948	2431	1450	174	1217	1127	1006	783	2449	803	2528	3240	2247	4591	1722	1397	1978	712	2146	1984
ENSG00000215899.3	0	2	0	0	0	0	0	1	0	0	0	1	0	0	1	1	0	0	0	0	0	1	0	6	0	0	0	0	0	0	0	0	0	0	1	2	0	1	0	0	0	0	0	0	0	2	1	1	0
ENSG00000206981.1	0	0	0	0	0	0	0	0	0	0	0	1	0	0	0	0	0	0	0	0	0	0	0	0	0	0	0	0	0	0	0	0	0	0	0	0	0	0	0	0	0	0	0	0	0	0	0	1	0
ENSG00000260386.6	1	5	0	0	0	1	2	0	16	5	4	13	1	1	0	0	2	0	0	0	0	74	3	9	2	0	0	0	4	2	5	1	0	0	0	3	5	0	0	4	16	0	2	5	5	0	1	2	0
ENSG00000265961.1	0	0	0	0	0	0	0	0	0	1	0	0	0	0	0	0	0	0	0	0	0	1	0	0	0	0	0	0	0	0	0	0	0	0	0	0	0	0	0	0	0	0	0	0	0	0	0	0	0
ENSG00000284543.1	0	26	0	2	2	1	5	29	40	31	17	102	9	8	5	6	73	1	19	4	8	191	15	34	23	1	2	1	13	4	22	6	85	2	2	7	55	24	2	41	35	4	73	43	16	14	10	9	5
ENSG00000229167.1	1	0	0	0	0	0	0	1	0	2	11	0	0	0	0	0	0	0	1	0	0	0	0	0	1	2	1	0	0	0	3	0	0	0	1	1	0	1	0	2	0	0	0	2	3	0	0	0	0
ENSG00000142910.15	199	107	269	75	30	171	108	379	296	232	136	137	255	118	134	81	51	66	129	175	248	132	76	122	160	325	267	192	128	133	39	186	33	204	343	111	88	83	114	61	85	144	102	64	122	166	231	349	182
ENSG00000121764.11	0	1	2	0	0	0	2	0	1	0	0	2	2	0	0	0	0	0	2	0	1	0	2	0	1	0	1	0	0	0	0	0	0	0	3	0	0	0	0	1	0	0	0	1	3	2	1	0	0
ENSG00000162517.12	759	426	501	285	345	582	264	286	587	589	798	700	1007	500	583	233	263	95	321	438	884	769	379	830	572	432	547	368	538	663	291	882	40	466	283	424	523	640	580	740	568	470	943	786	745	564	508	773	542
ENSG00000235790.7	1	0	2	0	0	3	1	0	1	0	3	1	4	0	2	0	0	0	0	0	0	3	0	0	2	0	2	2	0	0	0	0	0	2	0	3	1	1	0	1	0	1	2	1	3	1	0	2	1
ENSG00000264078.1	0	0	0	0	0	0	0	0	1	0	0	0	0	0	0	0	0	0	0	1	1	0	0	0	0	0	0	0	0	0	0	0	0	0	0	0	0	0	0	0	0	0	2	0	0	1	0	0	1
ENSG00000084636.17	20	12	74	91	10	9	9	17	165	21	25	24	151	95	51	88	18	11	67	28	165	269	3	53	20	65	64	192	22	18	14	25	78	54	207	6	6	18	55	104	22	72	197	22	52	50	13	123	772
ENSG00000121753.12	0	1	3	5	1	1	1	1	5	1	0	0	109	10	1	0	0	0	37	5	3	37	0	0	4	0	5	12	7	0	5	1	0	3	2	1	29	0	0	32	0	1	4	43	3	0	7	1	26
ENSG00000266580.1	0	0	0	0	0	0	0	0	0	0	0	0	0	0	0	0	0	0	0	0	0	0	0	0	0	0	0	0	0	0	0	0	0	0	0	0	0	0	0	0	0	0	0	0	0	0	0	0	0
ENSG00000254545.1	0	0	0	0	0	0	0	0	0	0	0	0	0	0	0	0	0	0	0	0	0	0	0	0	0	0	0	0	0	0	0	0	0	0	0	0	0	0	0	0	0	0	0	0	0	0	0	0	0
ENSG00000134668.12	3	4	3	6	58	5	1	30	9	4	2	1	3	11	3	1	3	0	13	1	4	48	7	5	1	4	2	0	10	3	3	1	42	2	3	0	1	3	4	17	6	6	5	8	19	2	0	1	4
ENSG00000203620.2	6	1	0	0	1	0	8	1	2	1	7	2	0	9	2	1	3	12	0	4	1	1	1	2	0	0	0	0	2	0	0	3	1	1	0	2	2	0	7	0	4	4	1	1	1	1	0	1	3
ENSG00000269967.1	0	0	1	0	1	0	0	0	2	0	0	1	1	1	0	0	0	21	0	0	1	1	0	0	0	1	3	0	0	2	0	1	0	3	2	4	0	0	0	1	1	0	0	1	1	1	3	0	1
ENSG00000184007.18	424	282	701	250	337	653	932	334	542	858	569	1129	2049	483	673	218	580	125	927	728	662	1249	447	2479	971	546	514	541	1084	869	194	638	171	851	641	1482	947	754	434	1429	219	253	468	1331	1316	800	921	675	455
ENSG00000228634.1	0	0	0	2	3	2	1	0	0	0	1	1	4	1	0	0	17	11	0	1	1	3	0	1	1	0	2	0	0	0	1	1	0	2	0	1	1	0	0	1	0	0	0	0	1	1	1	0	3
ENSG00000284702.1	2	0	0	0	0	0	0	1	0	0	0	0	1	0	0	0	0	0	0	3	1	0	0	0	0	0	0	0	0	0	2	1	0	0	0	0	0	0	0	0	0	0	0	0	0	1	1	0	0
ENSG00000121774.17	141	252	455	74	99	172	508	265	411	497	407	684	464	76	395	76	136	106	705	458	527	1208	724	1074	775	535	672	598	1000	492	79	500	173	523	472	796	448	610	255	1114	43	65	104	1032	867	683	897	343	148
ENSG00000203325.3	0	0	1	2	2	0	1	0	1	1	0	2	3	3	0	0	19	1	0	6	0	4	0	8	0	0	3	3	1	1	3	0	5	1	0	1	1	3	1	1	19	7	0	1	2	2	2	1	1
ENSG00000121775.17	103	89	81	44	47	54	70	33	76	97	104	89	196	140	62	67	51	35	56	50	111	175	63	215	117	90	84	67	85	88	52	112	6	100	81	92	80	142	70	182	59	86	95	150	127	123	97	154	120
ENSG00000266203.1	0	0	0	0	0	0	0	0	0	0	0	0	1	0	0	0	0	0	0	0	0	0	0	0	0	0	0	0	0	0	0	0	0	0	0	0	0	1	0	0	0	0	0	0	0	0	0	0	0
ENSG00000276493.1	1	0	0	0	0	0	0	0	0	0	0	0	0	0	1	0	4	1	0	0	0	0	0	0	0	0	0	0	0	0	1	0	0	0	0	0	0	0	0	0	0	1	0	0	0	0	0	1	0
ENSG00000025800.13	211	149	410	120	128	332	350	122	324	368	268	404	435	61	216	61	342	223	292	113	141	335	179	364	306	269	310	115	337	312	153	302	169	304	262	413	268	324	144	409	265	97	124	472	525	399	352	274	131
ENSG00000250135.1	0	0	0	0	0	0	0	0	0	0	0	0	0	0	0	0	0	0	0	0	0	0	0	0	0	0	0	0	0	0	0	0	0	0	0	0	0	0	0	0	0	0	0	0	0	0	0	0	0
ENSG00000084652.15	553	455	641	321	375	586	750	238	517	1110	661	855	994	532	589	318	289	238	476	352	670	1375	539	1122	712	578	458	364	536	629	266	534	91	475	416	708	622	811	393	1292	301	365	631	1217	1071	590	668	752	535
ENSG00000160050.14	79	35	62	23	24	64	80	39	23	245	34	25	49	32	23	13	2	1	88	21	140	301	40	78	74	17	33	38	73	32	24	28	11	27	16	33	164	278	23	103	25	43	167	133	41	50	66	46	49
ENSG00000224066.1	1	0	0	0	0	1	1	0	1	1	0	0	2	0	0	0	0	0	2	0	0	4	0	0	1	0	3	1	4	0	0	0	0	0	0	0	0	1	0	2	0	1	0	1	0	2	1	0	0
ENSG00000160051.11	25	26	22	28	68	24	28	19	22	27	15	34	77	163	20	7	64	61	19	24	27	75	37	82	42	14	49	39	26	47	30	95	14	20	9	25	40	32	24	65	25	26	86	76	55	41	41	39	55
ENSG00000222046.2	1	6	3	1	3	3	3	0	0	3	6	6	5	1	0	0	2	8	6	0	1	7	0	4	5	0	3	1	3	1	0	2	0	0	2	0	2	0	0	1	2	0	0	1	2	0	4	2	1
ENSG00000160055.19	86	46	40	29	104	71	64	65	60	67	152	68	215	112	90	54	54	18	70	51	135	220	99	104	87	48	81	57	104	56	90	74	18	57	41	63	74	39	57	133	70	78	55	111	57	58	77	92	93
ENSG00000084623.11	809	885	1132	684	1384	1403	988	724	1017	920	1060	1095	1554	1108	1368	714	1212	274	944	973	1272	3792	1360	3668	879	869	946	550	1474	797	864	1341	425	1067	734	1101	1533	1497	1101	2092	1114	1148	1422	2088	1769	854	1019	1913	1490
ENSG00000220785.7	56	31	106	79	10	82	65	40	99	84	33	64	66	71	124	63	16	27	36	39	76	82	52	118	131	122	100	110	91	46	29	76	14	108	119	41	57	38	56	56	38	65	25	57	71	70	74	188	175
ENSG00000183615.5	52	23	56	131	230	54	32	35	51	36	15	14	11	286	69	191	41	10	10	96	112	66	41	258	52	35	47	83	39	32	90	40	43	60	113	10	33	41	91	36	80	428	65	54	28	27	31	147	212
ENSG00000182866.16	11	5	33	46	1	35	11	34	52	26	54	12	39	135	22	24	2	2	0	12	69	32	13	28	283	44	41	96	126	34	7	9	28	141	67	5	45	19	27	65	0	26	11	50	59	160	201	13	66
ENSG00000277617.1	0	0	0	0	0	0	0	0	0	0	0	0	0	3	0	0	1	1	0	0	1	0	0	0	0	0	0	1	0	0	1	0	0	0	0	0	0	0	0	0	0	0	0	0	0	0	0	0	0
ENSG00000252450.1	0	0	0	0	0	0	0	0	0	0	0	0	0	0	0	0	0	0	0	0	0	0	0	0	0	0	0	0	0	0	0	0	0	0	0	0	0	0	0	0	0	0	0	0	0	0	0	1	3
ENSG00000116478.11	417	260	415	179	319	358	531	362	362	550	977	652	1196	278	375	146	198	165	425	174	468	949	945	2066	705	520	556	387	731	426	153	419	72	490	465	872	453	437	285	1552	235	161	165	1368	909	618	886	523	337
ENSG00000175130.6	77	118	187	124	373	143	167	186	201	127	240	404	746	201	381	78	20	44	471	156	610	1546	1359	850	226	201	137	319	485	141	61	145	62	249	389	1324	517	109	216	1544	137	160	76	1636	346	164	475	282	256
ENSG00000233775.1	0	0	0	0	0	0	2	0	1	1	1	0	0	0	0	0	0	0	1	0	0	0	0	0	1	0	0	0	1	0	0	0	0	0	0	0	0	0	0	0	0	0	0	1	1	1	0	0	1
ENSG00000162526.6	2	1	2	0	0	0	5	1	4	5	1	6	3	0	0	0	0	0	3	0	1	6	3	1	3	1	4	0	3	0	2	0	0	1	1	1	0	1	0	1	0	0	1	3	11	9	8	0	0
ENSG00000225828.1	58	101	71	128	386	152	60	91	80	39	157	102	94	761	111	64	153	48	26	295	109	166	82	262	87	105	204	36	44	121	169	256	55	66	21	43	37	52	69	98	362	194	318	77	97	88	99	214	216
ENSG00000160058.18	752	462	1212	203	304	888	707	177	1087	820	831	1096	994	275	703	147	680	465	559	307	451	630	539	413	717	564	1157	323	668	993	229	456	400	843	606	663	381	638	555	681	546	335	430	824	1304	1044	926	646	303
ENSG00000224333.1	1	1	0	0	0	0	0	0	1	1	0	0	0	0	1	1	0	0	0	1	0	5	0	1	1	0	6	0	0	1	0	2	0	0	0	0	1	0	3	0	0	0	0	1	1	2	0	0	0
ENSG00000270850.1	0	0	0	0	0	0	0	0	0	0	0	1	0	0	0	0	0	0	0	0	0	0	0	0	0	0	0	0	0	0	0	0	0	0	0	0	0	0	0	0	0	0	0	0	0	0	0	0	0
ENSG00000229259.1	0	0	0	0	0	0	1	0	0	0	0	0	0	0	0	0	0	0	0	0	0	0	0	0	0	0	0	0	0	0	0	0	0	1	0	0	0	0	0	0	0	0	0	0	0	1	0	1	0
ENSG00000263529.2	0	0	0	0	0	0	0	0	0	0	0	0	0	0	0	0	0	0	0	0	0	0	0	0	0	0	0	0	0	0	0	0	0	0	0	0	0	0	0	0	0	0	0	0	0	0	0	0	0
ENSG00000254553.1	1	0	0	1	5	0	0	0	1	0	0	0	0	2	0	1	19	0	0	0	0	1	0	0	0	0	0	1	0	2	4	2	3	0	0	0	0	1	0	1	0	3	1	0	0	1	1	1	3
ENSG00000273274.1	1	1	0	0	0	1	0	0	2	0	2	1	0	4	3	0	16	26	0	0	0	3	1	1	0	0	1	1	0	0	0	1	11	0	0	1	1	0	1	6	0	1	3	3	2	1	0	1	2
ENSG00000160062.14	7	16	5	13	35	1	34	26	17	36	0	28	37	51	8	6	258	89	29	78	11	19	13	53	43	22	48	34	14	45	53	52	224	27	14	27	47	26	15	44	96	48	18	39	66	40	29	40	47
ENSG00000176261.15	147	129	206	101	77	203	187	154	153	208	219	249	409	211	223	111	142	142	218	200	253	566	258	526	255	164	177	142	346	251	161	278	75	192	121	213	259	375	206	384	203	159	203	306	284	260	226	330	316
ENSG00000200591.1	2	0	1	0	0	0	0	0	0	0	0	1	2	0	0	0	0	0	1	0	0	0	0	3	1	0	0	0	0	0	0	0	0	2	0	0	1	0	0	0	0	0	0	0	0	0	0	0	0
ENSG00000162521.18	120	165	408	45	60	166	572	170	450	609	366	805	751	59	216	27	181	208	560	80	168	819	515	632	714	467	644	425	690	483	55	348	105	524	446	937	415	372	176	965	60	25	69	970	1167	674	816	284	70
ENSG00000162520.14	0	0	0	1	0	0	0	0	1	1	1	0	0	0	0	0	1	0	3	0	0	5	0	0	0	0	0	0	0	0	0	0	0	1	0	0	0	0	0	0	0	0	0	1	0	0	1	0	1
ENSG00000224409.1	1	3	0	0	0	0	0	0	0	0	9	2	1	0	0	2	0	0	0	0	2	55	0	18	0	0	0	0	0	0	1	0	0	0	0	2	0	0	0	0	0	0	7	0	0	0	1	1	0
ENSG00000162522.10	273	342	271	221	345	453	295	335	349	439	916	825	1549	231	454	147	158	138	374	151	653	2068	710	2084	433	208	222	376	541	386	362	267	332	200	495	633	363	362	184	1340	314	178	376	1351	666	368	529	649	427
ENSG00000134684.10	549	576	415	485	421	715	698	410	642	1174	958	834	2158	605	818	427	410	189	1181	273	481	1246	835	1479	529	492	325	333	844	516	262	360	229	569	414	378	428	1085	649	903	424	407	743	1014	822	475	493	760	698
ENSG00000116497.17	64	61	145	65	67	66	205	38	119	134	117	196	193	131	90	18	152	59	131	129	93	240	149	243	340	220	311	141	240	179	63	114	110	198	159	158	203	98	58	300	76	63	37	267	350	320	272	167	84
ENSG00000160097.16	44	59	2369	13	31	586	1313	8	554	97	4	27	22	15	43	3	3	0	10	153	15	60	3	54	283	1947	76	31	34	470	111	593	32	522	84	19	1516	47	947	118	15	1501	4	112	208	195	324	2570	135
ENSG00000121905.9	0	1	0	0	0	1	0	1	0	0	0	1	1	0	0	0	0	0	0	0	0	8	0	6	1	1	2	1	2	0	0	0	1	0	0	0	2	0	0	4	0	0	0	2	0	0	0	0	2
ENSG00000121900.18	50	39	10	44	156	25	8	11	159	255	6	53	308	62	152	45	1	0	69	117	28	120	28	324	34	2	1	75	44	22	160	76	6	12	22	2	1	5	90	229	12	28	185	303	38	23	53	180	167
ENSG00000116514.16	58	43	84	26	19	66	178	66	113	164	129	121	347	11	91	8	12	0	70	24	91	190	35	254	172	64	47	87	152	76	8	72	22	73	67	113	172	204	48	166	3	8	21	170	136	132	171	59	14
ENSG00000278966.2	7	1	1	0	0	0	1	14	4	1	1	1	3	4	1	2	0	0	0	5	0	3	2	9	5	1	1	2	4	0	5	3	26	4	2	2	1	5	6	6	1	5	1	6	6	3	0	3	1
ENSG00000217644.5	1	1	1	0	1	1	0	0	1	2	0	3	0	0	0	0	0	16	1	0	0	1	8	0	1	0	0	0	0	0	0	0	1	0	1	0	0	0	2	2	0	0	0	1	0	0	2	0	0
ENSG00000239670.1	1	1	0	0	3	0	0	0	0	0	1	1	0	0	0	1	0	0	0	1	0	2	1	4	1	0	1	0	0	0	0	1	0	2	0	0	1	0	0	2	0	0	0	2	2	1	1	1	0
ENSG00000236065.2	1	0	0	1	0	0	0	0	0	0	0	0	1	0	0	0	0	16	0	0	0	0	0	0	0	0	0	0	0	0	1	0	0	2	0	0	0	0	0	0	0	0	0	0	2	0	1	0	0
ENSG00000004455.16	986	778	995	564	528	992	1085	639	1090	2375	1047	1085	1738	570	1389	448	514	467	1055	821	911	1985	1178	2085	1648	1668	1137	648	1063	1506	313	1255	194	1530	651	916	1262	1513	1341	1827	445	652	858	2083	1651	1079	1200	1592	925
ENSG00000276645.1	2	0	0	4	0	0	0	0	1	0	0	0	0	2	0	2	51	112	0	5	0	3	0	1	2	1	1	0	0	1	3	0	62	0	0	0	0	0	1	0	9	3	6	1	0	0	0	4	6
ENSG00000142920.16	10	4	27	4	12	27	60	3	22	33	15	7	21	27	6	2	4	10	47	3	38	61	5	14	54	30	25	36	33	27	0	64	0	24	15	0	13	29	18	70	4	8	21	50	54	78	36	23	28
ENSG00000278997.1	1	0	1	0	4	2	1	0	0	4	3	3	1	1	0	0	0	0	1	0	5	3	3	3	4	0	4	1	0	1	0	1	0	0	3	0	2	3	0	1	4	0	1	4	0	1	6	3	3
ENSG00000116525.13	22	15	24	10	18	53	57	13	34	56	31	14	50	35	16	7	1	3	45	3	36	72	11	41	58	36	45	23	31	12	4	21	7	24	12	7	37	47	12	19	16	7	14	36	42	30	58	37	18
ENSG00000279179.1	2	4	2	2	4	3	5	0	2	4	4	5	3	2	4	2	4	2	4	0	2	10	2	6	9	1	6	2	2	2	1	4	27	2	1	0	1	5	3	2	1	0	3	1	5	5	8	4	1
ENSG00000284721.1	0	0	0	0	0	0	0	0	0	1	0	0	0	0	0	0	0	0	0	0	0	0	0	0	0	0	0	0	0	0	0	0	0	0	0	0	0	0	0	0	0	1	0	0	0	0	0	0	0
ENSG00000160094.14	92	48	100	57	8	64	109	130	170	207	215	151	182	152	71	44	101	17	99	95	220	210	110	117	178	113	330	110	96	113	61	177	31	131	181	122	105	137	59	244	51	53	40	212	238	248	235	147	93
ENSG00000270115.1	0	1	1	1	0	0	1	0	1	1	0	1	1	1	0	0	1	0	0	0	1	3	1	3	3	0	5	1	0	1	1	1	0	1	1	0	1	1	0	3	8	0	0	0	0	2	3	6	0
ENSG00000184389.9	0	0	0	0	0	0	2	0	0	0	0	1	0	0	0	0	0	0	1	0	0	0	0	0	2	3	5	1	0	1	0	0	0	0	1	0	1	1	1	1	0	0	0	0	2	0	0	1	1
ENSG00000225313.5	18	4	15	6	5	7	13	4	19	21	3	21	24	7	3	3	15	0	5	4	3	21	11	5	46	23	35	6	18	3	0	10	2	21	12	13	6	15	10	26	0	2	5	17	21	12	13	11	7
ENSG00000134686.18	780	287	653	492	813	786	360	751	608	633	844	806	1603	1667	910	709	774	101	591	779	995	2578	822	1269	864	808	644	635	770	620	799	537	144	625	589	577	569	1247	858	1947	805	826	886	1855	754	579	678	1288	1047
ENSG00000284154.1	0	0	0	0	0	0	3	0	0	1	0	0	3	0	0	1	0	0	1	0	0	0	0	0	2	1	0	1	0	1	1	0	0	0	0	0	0	0	0	3	0	0	0	2	1	0	0	0	0
ENSG00000222112.1	1	0	0	0	1	1	4	0	2	1	1	0	0	0	0	0	0	0	0	0	1	1	0	0	1	0	0	0	0	0	0	0	0	0	0	0	1	0	1	0	0	0	0	0	0	0	0	0	0
ENSG00000233246.1	0	1	1	0	0	2	0	0	0	0	0	0	0	0	1	0	0	0	0	0	0	5	1	1	0	3	0	1	0	0	0	3	0	0	0	1	0	1	0	1	0	0	2	2	1	0	0	1	0
ENSG00000234512.1	0	0	0	0	0	0	0	0	0	0	0	0	0	0	0	0	0	0	0	0	0	1	0	0	0	0	0	0	0	0	0	0	0	0	0	0	0	0	0	0	0	0	0	0	0	0	0	0	0
ENSG00000121903.14	3	5	2	5	5	7	11	4	10	13	3	7	18	14	3	1	6	6	10	6	7	26	7	8	16	1	3	4	18	14	4	20	0	4	3	7	10	12	4	8	8	2	10	16	15	7	15	3	1
ENSG00000235907.2	0	0	0	0	0	0	0	0	0	0	0	0	0	0	0	0	0	0	0	0	0	0	0	0	0	0	0	1	0	0	0	0	0	0	0	0	0	0	0	0	0	0	0	0	0	0	0	0	0
ENSG00000121904.17	9	2	3	2	0	23	41	1	1	1	9	22	4	2	1	1	1	21	8	0	8	16	0	2	26	3	0	2	62	2	4	0	8	1	74	3	33	5	2	15	0	4	14	35	15	2	1	13	3
ENSG00000227000.2	0	0	0	0	0	0	0	0	0	0	0	0	0	0	0	0	0	0	0	0	0	0	0	0	0	0	0	0	0	0	0	0	0	0	0	0	0	0	0	1	0	0	0	0	0	0	0	0	0
ENSG00000176256.10	0	0	0	0	0	0	0	0	0	0	0	0	0	0	0	0	0	0	0	0	0	0	0	0	0	0	0	0	0	0	0	0	0	0	0	0	0	0	0	0	0	0	0	0	0	0	0	0	0
ENSG00000231163.5	0	0	0	0	0	0	0	0	0	0	0	0	0	0	0	0	0	0	0	0	0	0	0	0	0	0	0	0	0	0	0	0	0	0	0	0	0	0	0	0	0	0	0	0	0	0	0	0	0
ENSG00000201148.1	0	0	0	1	1	0	0	0	0	0	0	0	0	0	0	0	0	0	0	0	0	0	0	0	0	0	0	0	0	0	0	0	0	0	0	0	0	0	0	0	0	0	0	0	0	0	0	0	0
ENSG00000142698.14	0	0	0	0	0	0	0	0	0	0	0	0	0	0	0	0	0	0	0	0	0	0	0	0	0	0	3	0	0	0	0	0	0	0	1	0	0	0	0	3	0	0	0	0	0	0	0	0	0
ENSG00000270241.1	0	0	0	0	0	0	0	0	0	0	0	0	0	0	0	0	0	0	0	0	0	0	0	0	0	0	1	0	0	0	0	0	0	0	0	0	0	0	0	0	0	0	0	0	0	0	0	0	0
ENSG00000207941.1	0	0	0	0	0	0	0	0	0	0	0	0	0	0	0	0	0	0	0	0	0	0	0	0	0	0	0	0	0	0	0	0	0	0	0	0	0	0	0	0	0	0	0	0	0	0	0	0	0
ENSG00000163866.8	403	226	341	187	342	522	431	215	283	386	224	247	539	318	532	697	405	60	379	525	410	432	157	782	218	356	165	168	240	367	214	444	62	296	232	239	325	574	353	372	431	389	361	429	300	244	276	407	421
ENSG00000189280.3	1	0	0	0	0	1	20	0	2	2	0	0	2	0	1	0	0	0	1	0	0	2	0	1	1	1	2	0	0	1	0	2	0	0	3	5	1	0	0	1	0	0	0	1	6	8	0	2	0
ENSG00000189433.5	0	0	1	0	0	1	6	0	0	0	0	0	1	0	0	0	0	0	0	0	0	0	0	2	0	0	0	0	0	0	0	0	0	0	0	0	0	0	2	0	0	0	0	1	1	1	0	0	0
ENSG00000255811.1	0	0	0	0	0	0	1	0	0	0	0	0	0	0	0	0	0	0	0	0	0	0	0	0	0	0	0	0	0	0	0	0	0	0	0	0	0	0	0	0	0	0	0	0	0	0	0	0	0
ENSG00000188910.7	0	0	0	0	0	0	25	0	1	2	0	0	22	2	0	1	0	0	6	1	2	15	0	1	6	0	1	2	1	0	0	0	0	0	2	3	0	0	0	27	0	0	0	33	0	0	0	0	6
ENSG00000187513.8	43	38	119	135	23	173	53	42	104	71	43	74	152	262	132	171	30	11	60	135	148	35	35	109	131	255	94	168	120	95	61	141	64	87	223	61	86	79	117	51	92	91	108	44	76	76	71	290	224
ENSG00000230163.1	4	5	20	1	2	9	9	3	5	7	17	13	14	1	13	6	3	0	13	4	5	5	16	14	14	8	18	9	24	11	1	12	0	8	17	16	16	28	8	22	1	0	1	23	13	11	16	16	4
ENSG00000116544.11	6	2	5	5	14	4	9	36	2	7	5	6	11	18	8	19	12	0	14	24	6	14	0	9	9	4	8	6	4	2	17	26	16	5	1	2	6	15	4	26	3	17	7	31	4	3	4	10	15
ENSG00000241014.1	2	18	26	4	0	7	7	14	49	31	17	40	31	7	8	4	5	0	10	5	6	34	35	12	64	54	44	23	19	39	7	30	0	40	21	23	7	39	12	34	3	8	15	36	45	49	52	28	3
ENSG00000271741.1	0	0	0	0	0	0	0	0	0	0	0	0	0	0	0	0	0	0	0	0	0	0	0	0	0	0	0	0	0	0	0	0	0	0	0	0	0	0	0	0	0	0	0	0	0	0	0	0	0
ENSG00000243749.1	0	0	0	0	0	0	0	1	0	0	0	0	1	0	0	0	0	0	0	0	0	0	0	0	0	0	0	0	0	0	0	0	0	1	0	0	1	0	0	0	0	0	0	0	0	1	0	0	0
ENSG00000163867.16	23	24	46	14	16	23	75	24	33	59	27	80	31	26	49	29	34	36	104	60	54	105	82	87	159	119	163	106	127	130	10	70	19	141	107	126	68	72	32	107	11	17	29	60	115	116	111	68	24
ENSG00000233940.1	0	0	0	0	0	0	0	0	0	0	0	0	0	0	0	0	0	0	0	0	0	0	0	0	0	0	0	0	0	0	0	0	1	0	0	0	0	0	0	0	0	0	0	0	0	0	0	0	0
ENSG00000197056.9	5	7	18	1	9	4	50	6	15	31	11	61	12	14	13	5	40	27	31	17	7	96	22	50	79	50	82	27	62	46	20	16	90	48	45	76	15	18	11	65	23	8	10	70	83	46	91	36	8
ENSG00000228348.1	0	0	0	0	0	0	1	0	0	0	0	0	0	0	0	0	0	0	0	0	0	1	0	0	0	1	0	0	0	0	0	0	0	0	1	0	0	0	0	0	0	0	0	1	0	0	0	0	0
ENSG00000284640.1	0	0	1	0	0	0	9	0	1	0	0	0	1	0	0	0	0	0	1	0	0	2	0	1	9	0	2	2	1	0	0	2	0	1	0	1	0	0	0	1	0	1	0	0	0	0	1	0	0
ENSG00000116560.10	604	543	962	651	637	587	1000	633	1145	1225	1367	1964	1474	1401	706	941	856	503	1250	1071	827	2323	1802	1999	2628	1688	2158	1100	1976	1187	691	1204	166	1487	1478	1558	781	1078	802	2190	988	823	576	1979	2337	2093	2407	1927	1150
ENSG00000201868.1	0	0	0	0	0	0	0	0	0	0	0	0	0	2	0	0	0	0	0	0	0	0	0	0	0	0	1	0	0	0	0	0	0	0	0	0	0	0	0	0	0	0	0	0	0	0	0	0	0
ENSG00000146463.11	64	54	148	40	65	42	213	53	217	203	83	251	162	80	73	48	101	41	214	69	127	374	140	249	270	220	324	149	281	192	41	94	18	175	228	307	179	146	49	274	16	56	69	211	318	346	358	168	55
ENSG00000240374.3	0	1	0	0	0	0	0	1	0	0	1	0	1	1	0	1	0	1	1	0	1	0	0	0	1	0	0	0	0	0	0	0	0	0	0	0	0	0	0	0	0	0	0	0	2	1	0	0	0
ENSG00000201542.1	0	1	0	0	0	0	0	0	0	0	0	0	0	0	0	0	0	0	0	0	0	0	0	0	0	0	0	0	0	0	0	0	0	0	0	0	0	0	0	0	0	0	0	0	0	0	1	0	0
ENSG00000229994.1	24	23	28	10	7	9	12	44	27	19	52	46	29	36	39	32	10	27	19	103	67	105	196	295	32	38	40	57	69	35	14	64	25	39	42	91	29	32	39	98	10	16	11	61	26	30	45	48	72
ENSG00000227409.1	0	0	0	0	0	0	0	0	0	0	0	0	0	0	0	0	0	0	0	0	1	0	0	0	0	0	0	0	1	0	0	0	0	0	0	0	0	0	0	0	0	0	0	0	0	1	0	0	0
ENSG00000278702.1	0	0	0	0	0	0	1	0	0	0	0	0	0	1	0	0	1	2	0	1	0	0	0	0	0	0	1	0	0	0	0	0	1	0	0	0	0	0	0	0	0	0	0	0	0	0	0	0	0
ENSG00000142687.17	567	405	718	419	803	736	751	758	506	1173	1099	784	1324	1221	528	821	1235	775	652	616	787	1132	548	831	834	448	535	512	608	584	1016	690	663	657	509	490	574	691	526	1878	784	810	609	1119	917	651	797	616	683
ENSG00000236274.1	1	1	0	0	0	0	1	0	0	1	0	0	0	0	0	0	3	0	0	0	0	1	0	0	0	0	1	0	0	0	1	0	17	0	1	1	0	0	0	0	0	0	0	0	0	0	0	0	0
ENSG00000020129.15	111	65	112	38	56	180	129	41	106	130	177	90	183	41	58	94	29	12	125	21	51	393	100	131	128	87	91	70	136	121	29	61	0	72	106	106	83	125	45	255	55	23	71	193	155	95	100	87	51
ENSG00000239636.1	0	0	1	6	0	2	1	4	0	2	1	1	2	1	3	2	0	0	1	2	5	1	1	3	4	3	2	6	4	2	0	0	0	7	2	0	0	1	1	4	0	1	0	3	0	4	3	7	1
ENSG00000116819.6	11	3	3	0	0	6	2	6	2	4	6	5	6	1	2	2	0	5	3	0	3	14	14	7	16	2	11	7	6	5	9	1	0	7	3	4	1	5	3	23	0	10	0	17	7	5	11	4	4
ENSG00000126067.11	1185	1108	893	488	595	1850	803	621	1157	859	1104	1302	2553	827	1337	1171	872	774	942	755	1248	2150	1151	1870	1412	808	1076	555	1884	1996	446	1459	454	1023	584	1071	1065	1239	962	1681	702	652	1732	2108	2128	1081	1326	1105	962
ENSG00000142686.7	67	77	128	52	56	85	80	62	52	111	30	91	99	76	143	84	40	39	111	51	260	241	237	173	100	74	56	93	108	79	58	134	39	35	59	74	94	165	88	160	70	52	77	200	125	124	130	64	105
ENSG00000092853.13	2	6	4	2	28	1	30	4	9	6	11	27	90	25	0	3	7	0	11	15	1	39	4	15	15	1	1	2	13	1	9	9	28	3	2	20	11	8	1	9	5	1	8	15	34	12	30	3	6
ENSG00000232335.1	0	0	0	0	0	0	0	0	0	0	0	0	0	0	0	0	0	0	0	0	0	1	0	0	0	0	0	0	0	0	0	0	0	0	0	0	0	0	0	0	0	0	0	0	0	0	0	0	0
ENSG00000134698.10	31	40	116	23	50	68	117	24	134	185	70	201	111	86	79	53	162	12	118	64	70	152	51	126	197	121	226	105	186	196	53	70	47	157	171	96	65	115	57	208	92	77	28	170	235	219	190	88	68
ENSG00000092847.11	124	102	215	101	103	191	228	160	173	144	304	314	213	145	184	195	112	59	143	122	286	959	168	323	248	165	249	143	417	278	164	235	77	155	114	351	167	218	119	387	169	93	133	271	350	331	262	237	177
ENSG00000271164.1	0	0	0	0	0	0	0	0	0	0	0	0	0	0	0	0	0	0	0	0	0	0	0	0	0	0	0	0	0	0	0	0	0	0	0	0	0	0	0	0	0	0	0	0	0	0	0	0	0
ENSG00000271914.1	0	0	0	0	0	0	0	0	0	0	0	0	0	0	0	0	0	0	0	0	0	0	0	0	0	0	0	0	0	0	0	0	0	0	0	0	0	0	0	0	0	0	0	0	0	0	0	0	0
ENSG00000126070.19	51	28	108	38	14	57	179	21	94	135	57	132	138	79	40	46	82	96	117	87	76	190	70	117	241	198	179	87	145	174	34	92	27	183	76	142	81	103	59	206	46	40	34	140	175	143	156	135	38
ENSG00000271554.1	0	0	2	0	0	3	0	0	3	1	0	2	0	1	0	0	0	0	2	1	0	0	1	3	3	1	3	3	0	1	0	2	0	5	3	3	1	1	1	4	0	0	0	2	4	0	2	1	0
ENSG00000232862.5	0	0	0	0	0	0	0	1	1	0	0	0	2	0	0	0	0	0	0	0	0	1	0	0	0	1	0	0	0	0	0	0	0	1	0	0	0	0	0	0	0	0	0	0	0	0	0	1	0
ENSG00000092850.11	2	1	0	1	0	1	0	5	1	1	0	2	59	0	1	0	1	0	4	2	0	31	0	0	1	4	0	0	1	2	1	0	1	4	1	0	1	0	2	1	0	0	0	8	14	3	6	2	3
ENSG00000116863.10	254	127	149	122	140	279	168	150	177	246	258	262	410	154	175	168	58	6	134	99	219	707	248	401	268	191	165	125	206	187	62	180	58	151	108	210	193	218	202	421	140	134	205	394	209	206	291	173	160
ENSG00000171812.12	1	1	1	9	4	0	0	2	11	1	0	2	7	0	3	2	0	0	0	2	7	9	1	2	16	4	6	15	6	1	3	2	12	18	16	0	1	1	3	5	0	1	0	6	4	1	2	5	15
ENSG00000054116.11	472	329	450	259	356	679	559	402	449	721	538	514	648	392	518	442	291	91	480	308	528	817	454	1000	533	455	525	314	392	675	295	553	61	507	360	461	656	700	451	696	488	377	631	703	693	526	462	500	451
ENSG00000116871.15	285	182	274	247	282	615	316	219	232	293	201	271	654	335	326	249	161	64	383	245	283	545	165	500	304	153	184	205	194	170	216	175	79	176	234	142	277	367	168	314	237	142	240	486	390	169	320	283	333
ENSG00000264592.2	0	0	0	0	1	0	0	0	0	0	0	0	0	0	0	0	0	1	0	0	0	0	0	0	0	0	0	0	0	0	0	0	1	0	0	0	0	0	0	0	0	0	0	0	1	0	0	0	0
ENSG00000054118.13	459	340	605	197	263	501	872	401	809	1004	727	1008	1098	237	303	220	238	178	585	431	317	619	572	615	846	572	796	475	640	569	169	451	53	583	707	726	402	533	306	1036	207	174	271	977	1156	898	991	494	250
ENSG00000231849.1	0	1	0	0	0	0	0	0	0	0	0	0	0	2	0	0	0	0	0	0	0	1	0	0	0	1	0	0	0	0	0	1	0	0	0	0	0	0	0	0	0	0	0	0	0	0	1	2	0
ENSG00000214193.10	13	18	27	32	47	50	61	21	33	43	254	44	157	34	10	25	16	4	34	4	16	74	111	69	35	19	18	23	20	16	7	11	6	19	15	197	24	11	6	95	2	8	19	184	60	24	41	18	28
ENSG00000142694.6	43	19	17	180	466	54	19	103	32	43	103	31	157	401	52	248	106	32	37	117	268	151	66	149	24	18	32	54	34	21	273	26	299	35	36	59	33	32	41	63	213	236	162	88	25	19	39	97	417
ENSG00000116883.8	7	7	16	8	4	96	22	11	12	17	87	14	35	10	8	6	0	0	41	6	9	55	18	31	8	24	12	22	9	8	4	10	0	13	18	29	40	12	7	117	4	1	3	123	29	15	16	28	9
ENSG00000196182.10	677	99	435	204	275	547	492	150	437	312	677	509	582	275	325	445	274	42	222	210	277	532	381	361	259	262	263	148	364	363	95	298	71	430	272	435	387	483	282	677	264	225	170	481	307	215	279	411	417
ENSG00000181817.5	262	196	228	152	171	551	227	166	166	253	277	246	537	216	289	329	96	50	346	186	511	637	226	579	222	164	149	109	245	333	92	278	35	224	122	236	223	462	262	302	201	150	331	279	273	242	249	242	267
ENSG00000222821.1	0	0	0	0	0	0	0	0	0	0	0	0	0	0	0	0	0	0	0	0	0	0	0	0	0	0	0	0	0	0	0	0	0	0	0	0	0	0	0	0	0	0	0	0	0	0	0	0	0
ENSG00000116885.18	83	14	14	19	7	60	29	14	21	24	7	27	38	10	10	18	11	35	16	14	47	40	29	6	45	27	19	3	28	66	10	151	0	25	17	18	67	33	2	29	10	15	23	39	66	66	33	27	27
ENSG00000201448.1	1	1	0	0	0	0	0	0	0	2	0	0	0	0	0	0	0	0	1	0	0	0	0	0	0	0	0	0	0	1	0	0	0	0	0	0	1	0	0	0	0	0	0	0	0	1	0	0	0
ENSG00000116898.11	912	660	851	589	673	1250	551	773	526	882	880	832	1348	1319	999	1327	649	308	611	922	1554	2171	1091	2102	749	1015	682	409	944	1006	851	1203	183	717	469	986	1008	1734	964	1219	1491	706	1237	1046	914	696	638	1368	1208
ENSG00000119535.17	64	13	83	58	6	44	29	102	272	51	70	35	143	46	64	41	9	31	15	20	32	87	21	48	155	89	48	123	84	23	5	20	7	241	113	10	24	35	98	586	3	74	15	45	45	67	86	36	67
ENSG00000230214.1	0	0	0	0	1	0	0	0	0	0	0	0	0	0	0	0	0	0	0	0	0	1	0	0	0	0	0	0	0	0	0	0	0	0	0	0	0	0	0	0	0	0	0	0	0	0	0	0	0
ENSG00000284705.1	0	0	0	0	1	0	0	0	0	0	0	0	0	0	1	0	0	0	0	0	0	0	0	0	0	0	0	0	0	0	0	0	0	0	0	0	0	1	0	0	0	1	0	0	0	0	0	0	0
ENSG00000284720.1	0	0	0	0	0	0	0	0	0	0	0	0	0	0	0	0	0	0	0	0	0	0	0	0	0	0	0	0	0	0	0	0	0	0	0	0	0	0	0	0	0	0	0	0	0	0	0	0	0
ENSG00000234481.1	0	0	0	0	0	0	0	0	0	0	0	0	0	0	0	0	0	0	0	0	0	0	0	0	0	0	0	0	0	0	0	0	0	0	0	0	0	0	0	0	0	0	0	0	0	0	0	0	0
ENSG00000163873.9	0	0	0	0	0	0	0	0	0	0	0	0	0	0	0	0	0	0	0	0	0	0	0	0	0	0	0	0	1	1	0	0	0	0	0	0	0	0	0	1	0	0	0	0	0	0	0	0	0
ENSG00000284650.1	0	0	0	0	0	0	0	0	0	0	0	0	0	0	0	0	0	0	0	0	0	0	0	0	0	0	0	0	0	0	0	0	0	0	0	0	0	0	0	0	0	0	0	0	0	0	0	0	0
ENSG00000264698.1	0	0	0	0	0	0	0	0	0	0	0	0	0	0	0	0	0	0	0	0	0	0	0	0	0	0	0	0	0	0	0	0	0	0	0	0	0	0	0	0	0	0	0	0	0	0	0	0	0
ENSG00000207328.1	0	0	0	0	0	0	0	0	0	0	0	0	0	0	0	0	0	0	0	0	0	0	0	0	0	0	0	0	0	0	0	0	0	0	0	0	0	0	0	0	0	0	0	0	0	0	0	0	0
ENSG00000223944.1	0	0	0	0	0	0	0	0	0	0	0	0	0	0	0	0	0	0	0	0	0	0	0	0	0	0	0	0	0	0	0	0	0	0	0	0	0	0	0	1	0	0	0	0	0	0	0	1	0
ENSG00000252368.1	0	0	0	0	0	0	0	0	0	0	0	0	0	0	0	0	0	0	0	0	0	0	0	0	0	1	1	0	0	0	0	0	0	0	0	0	0	0	0	0	0	0	0	0	0	0	0	0	0
ENSG00000230451.2	0	0	0	0	0	0	0	0	0	0	0	0	0	0	0	0	0	0	0	0	0	0	0	0	0	0	0	0	0	0	0	1	0	0	0	0	0	0	0	0	0	0	0	0	0	0	0	0	0
ENSG00000233621.1	55	69	57	75	91	130	40	13	80	73	71	42	116	112	122	194	119	11	40	31	34	115	23	297	56	55	60	28	32	46	50	50	20	34	12	20	28	98	64	70	93	64	184	71	103	47	28	72	83
ENSG00000163874.10	75	97	137	146	43	161	94	59	263	460	95	175	374	121	193	236	11	39	72	39	27	148	113	264	182	108	181	190	120	71	28	35	64	244	103	54	37	65	200	626	6	33	73	362	213	112	106	196	128
ENSG00000283724.1	0	0	0	0	0	0	0	0	0	0	0	0	0	0	0	0	0	0	0	0	0	0	0	0	0	0	0	0	0	0	0	0	0	0	0	0	0	0	0	0	0	0	0	0	0	0	0	0	0
ENSG00000163875.15	102	174	281	16	19	146	226	53	1159	514	198	422	142	9	275	20	142	89	237	53	67	173	289	196	340	284	481	166	314	346	40	125	58	351	286	296	142	182	212	308	31	20	80	288	435	373	398	272	81
ENSG00000263675.1	0	0	1	0	0	0	0	0	0	0	0	0	0	0	0	1	0	0	0	0	0	0	0	0	0	0	1	0	0	0	0	0	0	0	0	0	0	0	0	0	0	0	0	0	2	0	0	0	0
ENSG00000163877.10	56	68	156	15	15	70	100	25	127	115	52	178	60	33	104	51	31	101	94	85	71	131	97	126	141	147	156	88	115	165	32	94	1	132	103	108	99	95	87	141	23	22	56	142	200	146	166	145	32
ENSG00000232273.1	1	1	1	1	1	3	0	1	2	1	1	2	3	0	2	1	14	0	0	2	0	0	0	2	0	0	1	2	1	3	1	0	0	0	0	0	1	1	1	2	1	0	1	1	1	2	2	1	1
ENSG00000237749.4	1	2	2	2	3	4	4	3	0	1	4	2	1	1	2	1	0	1	0	2	2	2	0	5	1	2	0	2	0	1	5	0	0	0	0	1	0	2	0	2	0	0	1	0	3	0	2	0	3
ENSG00000163879.10	138	122	92	69	86	133	119	80	51	203	496	105	22	18	89	105	31	60	121	27	193	247	224	8	181	146	310	102	109	141	36	242	6	195	38	79	36	81	277	86	11	53	287	175	95	78	151	163	158
ENSG00000134697.12	251	231	322	120	136	362	279	227	479	395	491	534	553	143	320	193	107	153	373	213	245	1296	558	786	492	394	452	212	510	427	98	387	31	270	320	486	223	489	337	858	176	118	227	679	583	401	481	602	233
ENSG00000284748.1	0	0	0	1	0	0	0	0	0	0	0	0	0	0	0	0	0	0	0	0	0	0	0	0	1	0	0	0	0	0	0	1	0	0	0	0	0	0	0	0	0	0	0	0	0	0	0	0	0
ENSG00000169218.13	0	0	0	0	0	0	0	0	1	0	0	0	0	0	0	0	0	0	1	3	0	0	0	0	0	0	0	0	2	0	0	0	0	0	0	0	0	0	1	0	0	0	0	0	1	0	0	0	9
ENSG00000116922.14	19	14	102	1	4	39	81	18	92	75	40	86	55	4	14	4	22	0	67	2	7	50	47	29	81	80	74	32	83	46	4	25	1	41	46	109	48	57	17	65	0	4	1	66	119	101	108	26	3
ENSG00000134690.10	8	17	17	5	26	17	86	43	39	63	62	192	189	27	11	2	5	1	31	10	10	219	51	121	127	20	18	39	95	26	7	47	51	10	24	80	57	62	11	225	18	5	14	213	103	62	143	20	20
ENSG00000183317.16	0	1	1	23	28	1	0	1	0	0	0	96	6	9	2	0	0	14	2	0	3	9	0	28	54	0	2	1	7	0	1	2	1	2	18	0	0	0	0	120	0	0	0	95	16	27	0	4	3
ENSG00000200421.1	0	0	0	0	0	0	0	0	0	0	0	0	0	0	0	0	0	0	0	0	0	0	0	0	0	0	0	0	0	0	0	0	0	0	0	0	0	0	0	0	0	0	0	0	0	0	0	0	0
ENSG00000214141.4	0	0	0	0	0	0	0	0	0	0	0	0	0	0	0	0	0	0	0	0	0	0	0	0	0	0	1	2	0	0	2	0	0	0	0	0	0	0	0	0	0	0	0	1	0	0	0	1	0
ENSG00000227416.2	0	0	0	0	0	0	0	0	0	0	0	0	0	0	0	0	0	0	0	0	0	0	0	0	0	0	0	0	0	0	0	0	0	0	0	0	0	0	0	0	0	0	0	0	0	0	0	0	0
ENSG00000185090.14	101	64	74	53	116	29	164	29	130	78	2	127	92	133	23	10	55	4	9	29	18	35	106	174	81	44	76	45	36	64	78	105	10	25	28	119	99	108	64	106	108	64	114	167	113	74	50	55	73
ENSG00000233728.1	0	0	0	0	0	0	0	0	0	0	0	0	0	0	0	0	0	0	0	0	0	0	0	0	0	0	0	0	0	0	0	0	0	0	0	0	0	0	0	0	0	0	0	0	0	0	0	0	0
ENSG00000196449.3	63	38	114	28	21	123	104	47	75	68	94	120	128	19	49	26	27	3	109	32	40	182	147	176	119	143	131	88	150	115	10	118	17	96	87	125	111	103	74	135	47	19	35	162	155	140	147	86	27
ENSG00000197982.13	1153	366	488	275	577	1143	363	265	365	390	477	372	697	429	584	992	325	67	340	490	1026	1120	341	761	203	381	216	146	232	630	254	629	208	435	192	273	691	770	452	598	569	743	939	665	384	266	213	615	654
ENSG00000188786.9	37	41	96	24	18	55	79	15	57	66	62	89	53	11	63	32	42	1	49	22	76	123	33	83	92	92	121	41	97	81	17	55	30	63	64	73	76	57	32	85	11	17	29	121	133	89	74	56	31
ENSG00000235673.1	1	1	0	0	0	0	0	0	0	0	0	0	0	0	0	0	0	0	0	0	0	0	0	0	1	0	0	0	0	0	0	0	0	0	0	0	0	0	0	0	0	0	0	0	0	0	0	0	0
ENSG00000230955.1	0	0	0	0	0	0	0	0	0	0	0	0	0	0	0	0	0	0	0	0	0	0	0	0	0	0	0	0	0	0	0	0	0	0	0	0	0	0	0	0	0	0	0	0	0	0	0	0	0
ENSG00000204084.12	154	88	251	61	78	209	178	83	212	133	112	179	412	42	75	32	59	89	212	58	99	143	97	71	233	227	278	105	90	190	12	100	30	282	72	96	124	165	75	118	26	32	32	180	236	165	195	98	45
ENSG00000252448.1	0	0	0	3	4	2	2	0	0	0	2	0	2	1	0	2	6	0	0	0	0	0	0	0	1	0	1	0	0	1	0	1	0	3	0	0	0	0	0	0	10	0	5	2	1	0	0	0	2
ENSG00000222282.1	0	0	1	0	0	0	1	0	0	0	0	0	0	2	1	0	0	0	2	0	0	0	0	0	2	0	0	0	0	0	0	0	0	1	0	0	0	0	0	0	0	0	0	1	1	1	3	0	0
ENSG00000277168.1	0	0	0	0	0	0	0	0	0	0	0	0	0	1	0	0	3	1	0	0	0	0	0	0	0	0	0	0	0	0	0	0	0	0	0	0	0	0	0	0	0	0	0	0	0	0	0	0	0
ENSG00000183431.11	440	304	382	258	354	508	362	300	562	687	605	663	729	615	389	482	268	73	513	473	480	1028	474	1215	527	365	463	387	649	569	260	659	79	443	315	805	397	585	331	1075	429	234	547	955	678	585	719	616	515
ENSG00000212541.1	0	0	1	0	0	1	1	0	0	0	1	0	0	0	0	0	0	0	2	1	0	0	1	0	1	0	0	0	2	0	0	0	0	1	0	0	0	0	0	0	0	0	0	0	2	0	0	0	0
ENSG00000183386.9	36	11	26	56	38	26	61	71	26	51	53	40	59	142	56	44	4	7	70	53	130	266	137	96	39	43	18	50	60	51	77	56	13	37	31	101	39	49	54	121	100	34	58	94	40	39	53	61	105
ENSG00000183520.11	97	74	138	26	20	127	166	66	150	149	134	173	195	29	97	35	46	39	183	54	105	420	203	321	168	159	184	114	237	186	29	175	32	163	121	265	135	165	124	220	34	26	58	228	239	192	215	153	45
ENSG00000185668.7	0	0	1	0	0	0	6	0	0	0	0	0	0	0	0	0	0	2	0	0	0	1	0	0	1	1	1	0	0	0	0	1	0	2	2	6	1	0	0	0	2	0	0	0	1	1	4	0	1
ENSG00000224592.5	1	0	1	0	0	0	9	1	0	0	0	0	0	0	0	0	0	0	0	0	0	3	0	0	0	0	0	0	0	1	0	26	0	0	2	6	1	0	0	1	4	2	0	0	0	0	0	0	1
ENSG00000223589.2	0	0	0	0	0	0	0	0	0	0	0	0	0	0	0	0	0	0	0	0	0	0	0	0	0	0	0	0	0	0	0	0	0	0	0	0	0	0	0	0	0	0	0	0	0	0	1	0	0
ENSG00000265596.1	0	0	0	0	0	0	0	0	0	0	0	0	0	0	0	0	0	0	0	0	0	0	0	0	0	0	0	0	0	0	0	0	0	0	0	0	0	0	0	0	0	0	0	0	0	0	0	0	0
ENSG00000284623.1	0	0	0	0	0	0	0	0	0	0	0	0	0	0	0	0	0	0	1	0	0	0	0	0	0	0	0	0	1	0	0	0	0	2	1	0	0	0	0	0	0	0	0	0	0	0	0	0	2
ENSG00000237290.1	0	0	0	0	0	0	0	0	0	0	0	0	0	0	0	0	0	0	0	0	0	0	0	0	0	0	0	0	0	0	0	0	0	0	0	0	0	0	0	0	0	0	0	0	0	0	0	0	0
ENSG00000275350.1	0	0	0	0	0	0	0	0	0	0	0	0	0	0	0	0	0	0	0	0	0	0	0	0	0	0	0	0	0	0	0	0	0	0	0	0	0	0	0	0	0	0	0	0	0	0	0	0	0
ENSG00000200796.1	0	0	0	0	0	0	0	0	0	0	0	0	0	0	0	0	0	0	0	0	0	0	0	0	0	0	0	0	0	0	0	0	0	0	0	0	0	0	0	0	0	0	0	0	0	0	0	0	0
ENSG00000238063.2	0	0	0	0	0	0	0	0	0	0	0	0	0	0	0	0	0	0	0	0	0	0	0	0	0	0	0	0	0	0	0	0	0	0	0	0	0	0	0	0	0	0	0	0	0	0	0	0	0
ENSG00000215895.4	2	1	4	0	0	1	0	3	4	1	4	11	1	0	1	0	0	3	4	5	3	5	1	1	2	3	1	2	3	4	0	1	0	4	3	1	3	8	1	2	0	0	0	8	3	2	1	2	0
ENSG00000284632.1	0	0	0	0	0	0	0	0	0	0	0	0	0	1	0	0	0	0	0	0	0	0	0	0	0	0	0	0	0	0	0	0	0	0	0	0	0	0	0	0	0	0	0	0	0	0	0	0	0
ENSG00000116954.7	37	37	78	9	30	57	153	44	38	167	48	145	84	14	145	65	27	35	129	46	133	328	123	232	185	94	85	74	154	140	13	77	24	133	135	123	185	166	67	185	30	7	26	174	177	152	166	110	53
ENSG00000273637.1	0	0	0	0	0	0	0	0	0	0	0	0	0	0	0	0	0	0	0	0	0	0	0	0	0	0	0	0	0	0	0	0	0	0	0	0	0	0	0	0	0	0	0	0	0	0	0	0	0
ENSG00000228436.2	2	4	2	0	1	10	9	1	4	15	1	4	6	2	1	0	5	0	0	0	3	4	1	5	1	2	4	1	2	1	2	3	0	2	3	3	8	19	4	11	6	3	1	13	0	0	4	4	4
ENSG00000214114.8	45	25	101	27	23	66	52	23	49	54	67	98	163	55	57	59	17	38	119	35	75	243	147	124	117	75	56	59	110	59	21	49	0	80	69	104	64	34	45	142	22	24	37	118	126	83	108	66	41
ENSG00000274944.4	0	0	0	0	0	0	0	0	0	0	0	0	0	0	0	0	0	0	0	0	0	2	0	0	0	0	0	0	0	0	0	0	0	0	0	0	0	1	0	1	0	0	0	0	1	0	0	0	0
ENSG00000131233.9	0	0	0	0	1	0	0	0	0	1	0	0	0	0	0	0	15	0	0	0	0	3	0	0	2	0	0	0	0	1	0	0	0	0	1	0	1	0	0	0	0	0	0	0	0	0	0	0	0
ENSG00000158315.10	8	4	3	2	5	4	6	0	9	18	3	7	21	6	2	8	9	3	4	4	7	22	1	30	3	1	5	15	3	11	2	7	1	6	3	0	14	23	2	12	0	1	2	16	3	8	5	20	4
ENSG00000199963.1	0	0	0	0	0	0	0	0	0	0	0	0	0	0	0	0	0	0	0	0	0	0	0	0	0	0	0	0	0	0	0	0	0	0	0	0	0	0	0	0	0	0	0	0	0	0	0	0	0
ENSG00000207466.1	0	0	0	0	0	0	0	0	0	0	0	0	0	0	0	0	0	0	0	0	0	0	0	0	0	0	0	0	0	0	0	0	0	0	0	0	0	0	0	0	0	0	0	0	0	0	0	0	0
ENSG00000235549.1	0	0	0	0	0	0	0	0	0	0	0	0	0	0	0	0	0	3	0	0	0	0	0	0	0	0	0	0	0	0	0	0	0	0	0	0	0	0	0	0	0	0	0	0	0	0	0	0	0
ENSG00000174574.15	133	58	237	37	12	331	294	77	235	260	168	280	185	8	82	41	85	25	288	25	57	173	266	119	291	334	269	129	331	149	10	124	63	333	261	407	196	282	102	234	24	22	24	265	353	334	294	140	27
ENSG00000168653.10	1795	1269	1113	1243	1829	3449	661	1652	866	866	1017	809	2514	2098	1152	2521	2741	245	1206	1064	1829	3391	1323	2571	1116	1012	654	687	956	1630	1823	1470	440	900	532	904	1051	1378	1514	1839	1969	2290	2700	1696	955	1140	1046	1845	3053
ENSG00000127603.24	357	336	962	273	263	382	899	274	831	963	433	869	846	357	417	287	528	352	604	392	714	618	519	564	956	815	978	549	707	861	283	633	335	830	779	711	485	576	376	1068	242	278	263	885	1133	928	890	804	349
ENSG00000206654.1	0	0	0	0	0	0	0	0	0	0	0	0	0	0	0	0	0	0	0	0	0	0	0	0	0	0	0	0	0	0	0	0	0	0	0	0	0	0	0	0	0	0	0	0	0	0	0	0	0
ENSG00000222378.1	0	0	0	0	0	0	0	0	0	0	0	0	0	0	0	0	0	0	0	0	0	0	0	0	0	0	0	0	0	0	0	0	0	0	0	0	0	0	0	0	0	0	0	0	0	0	0	0	0
ENSG00000270040.1	0	0	0	0	5	0	0	0	0	0	0	0	0	0	0	0	0	0	0	0	0	0	0	0	0	0	0	0	2	1	0	0	0	1	0	0	0	0	0	0	0	0	0	0	0	1	2	0	2
ENSG00000226438.1	0	1	0	0	0	0	0	0	0	0	0	0	0	0	0	0	0	0	0	0	0	0	0	0	0	0	0	0	0	1	0	0	0	0	0	0	0	0	0	1	0	0	0	0	0	0	0	0	0
ENSG00000217897.2	1	0	0	0	0	0	0	0	0	0	2	1	0	0	0	0	2	14	0	0	2	1	0	1	1	1	0	0	0	0	0	0	0	0	0	2	0	1	0	1	0	0	0	0	1	0	2	1	0
ENSG00000183682.7	11	2	7	0	0	1	5	3	3	0	2	10	7	4	5	2	4	0	0	2	0	0	0	10	13	3	5	1	3	3	0	3	0	8	13	1	5	2	2	14	0	2	0	14	14	12	2	6	0
ENSG00000237624.1	1	1	0	0	17	0	0	0	1	0	0	0	2	3	2	5	0	0	0	2	0	0	1	2	0	0	0	2	0	2	16	0	0	1	0	1	1	1	2	14	0	0	0	4	0	2	1	2	2
ENSG00000182109.7	31	19	37	9	5	11	21	44	25	18	24	53	79	25	45	10	24	0	10	62	3	23	9	69	74	39	18	23	31	12	15	16	0	63	29	21	16	5	54	123	6	13	8	85	83	41	31	155	21
ENSG00000243970.1	2	1	7	0	0	0	0	1	2	4	3	1	8	3	0	1	2	0	0	1	0	2	0	2	7	1	5	3	1	0	0	2	0	9	2	4	0	1	2	5	0	0	0	5	14	6	4	6	0
ENSG00000090621.13	548	432	903	196	720	403	417	650	627	573	1333	1473	933	184	353	159	2415	1155	352	183	784	1380	1268	1741	741	632	712	482	1156	537	169	720	2030	604	802	1583	631	494	477	1418	566	230	156	1284	905	820	1082	608	262
ENSG00000228060.1	0	0	1	0	0	0	1	0	0	0	0	0	0	0	0	0	1	0	0	0	0	0	0	1	1	0	3	0	0	0	0	0	0	1	1	1	0	0	1	0	0	0	0	0	0	1	3	0	0
ENSG00000201457.1	0	1	0	7	6	0	0	0	0	1	0	1	0	0	0	0	0	0	1	0	0	0	0	1	0	0	1	0	1	0	1	0	0	0	0	1	0	0	0	0	0	0	0	1	2	1	2	0	0
ENSG00000163909.7	12	9	57	36	2	31	14	12	77	42	21	33	79	92	77	79	11	13	54	47	44	117	5	58	45	119	42	48	51	9	46	26	9	30	101	17	19	13	19	73	16	23	13	35	31	36	28	196	238
ENSG00000225903.1	0	0	1	0	0	0	0	0	0	0	0	0	1	1	0	0	0	0	0	0	0	1	0	0	1	0	0	0	0	0	0	0	0	0	1	0	0	0	0	0	0	0	0	0	0	0	0	0	0
ENSG00000116981.3	0	0	0	1	0	0	0	0	0	0	0	0	0	0	0	0	0	0	0	0	0	0	0	0	0	0	0	0	0	0	0	0	0	0	0	0	0	0	0	0	0	0	0	0	0	0	0	0	0
ENSG00000116983.12	0	0	1	1	0	0	0	0	0	0	0	0	0	0	0	0	0	0	0	0	0	0	0	0	0	0	1	0	0	1	1	0	0	0	0	0	0	0	0	3	0	0	0	0	0	0	1	0	18
ENSG00000084072.16	289	283	365	213	340	302	213	359	172	232	471	308	598	106	310	278	390	104	269	389	368	963	245	681	287	249	129	229	301	457	256	408	92	274	249	280	225	386	250	607	288	274	379	569	465	261	331	365	442
ENSG00000225333.6	0	0	0	0	0	0	0	0	0	0	0	1	0	0	0	0	0	0	0	0	0	0	0	0	0	0	0	0	0	0	0	0	0	0	0	1	0	0	0	0	0	0	0	0	0	0	0	0	0
ENSG00000252413.1	0	0	0	0	0	0	0	0	0	0	0	0	0	0	0	0	0	0	0	0	0	0	0	0	0	0	0	0	0	0	0	0	0	0	0	0	0	0	0	0	0	0	0	0	0	0	0	0	0
ENSG00000116985.11	0	6	9	5	20	1	34	3	12	3	5	9	33	2	10	2	16	40	10	1	1	46	4	3	32	3	7	33	38	1	18	23	18	11	27	27	1	12	24	105	0	4	0	93	40	5	7	10	4
ENSG00000198754.5	1	0	2	3	28	0	3	1	1	0	3	0	2	7	2	5	0	19	1	6	1	15	2	12	0	0	0	6	7	3	78	2	0	1	0	0	1	0	13	11	0	6	0	14	6	0	1	3	5
ENSG00000261798.1	0	0	1	0	7	0	0	3	0	0	0	0	4	15	2	1	4	0	0	0	1	30	0	1	6	0	0	4	8	1	0	6	0	0	0	1	0	2	2	12	2	0	0	8	4	0	2	2	0
ENSG00000229213.1	0	0	0	0	0	0	0	0	0	0	0	0	0	0	0	0	0	0	0	0	0	0	0	0	0	0	0	0	0	0	0	0	0	0	0	0	0	0	0	0	0	0	0	0	0	0	0	0	0
ENSG00000284719.1	0	0	1	0	0	0	1	0	1	0	2	0	10	0	16	0	1	0	1	1	3	36	0	0	22	0	1	2	6	1	3	2	0	4	8	6	0	2	5	4	0	3	1	14	0	4	2	9	0
ENSG00000284678.1	0	0	0	0	1	0	4	0	0	0	0	0	1	0	1	0	1	0	1	1	0	1	1	0	1	0	0	0	2	0	1	0	0	0	1	1	0	1	0	2	2	0	0	0	0	0	1	0	0
ENSG00000043514.15	85	60	89	41	53	74	118	61	112	107	109	122	119	78	60	69	34	91	249	60	128	372	139	226	172	136	148	99	142	169	40	192	0	126	113	156	99	130	86	182	24	27	59	184	176	150	177	144	76
ENSG00000202222.1	0	0	0	0	0	0	0	0	0	0	1	0	0	0	0	0	0	0	0	0	0	1	1	0	1	0	0	0	0	0	0	0	0	0	0	2	0	0	0	0	0	0	0	0	0	0	0	0	0
ENSG00000116990.10	112	60	259	7	10	160	152	67	177	88	182	198	9	14	49	15	154	64	224	29	116	150	155	431	592	191	335	73	94	803	24	449	25	51	290	307	62	224	110	94	14	25	36	60	184	226	156	88	31
ENSG00000236546.1	0	0	0	0	0	0	1	0	1	0	0	1	0	0	0	0	0	0	0	0	0	1	0	1	8	0	2	0	0	3	0	4	0	0	3	0	0	0	0	0	0	1	0	1	0	0	0	0	0
ENSG00000207356.1	0	0	0	0	0	0	0	0	0	0	0	0	0	0	0	0	0	0	0	0	0	0	0	0	0	0	0	0	0	0	0	0	0	0	0	0	0	0	0	0	0	0	0	0	0	0	0	0	0
ENSG00000168389.17	1655	4	696	150	96	168	2927	4	783	2173	7	41	73	12	365	1741	9	0	266	689	53	53	3	51	2872	2874	2083	58	22	447	13	468	0	1228	203	30	2657	306	3219	20	0	2521	35	46	143	111	219	2436	231
ENSG00000228477.1	42	0	12	2	1	3	65	2	22	42	2	4	2	0	1	11	0	0	3	1	0	3	1	5	45	21	67	1	1	6	0	1	0	5	5	4	10	1	9	3	0	2	1	2	6	2	4	14	0
ENSG00000131236.16	69	81	335	17	39	132	442	23	637	559	166	406	330	6	39	27	95	29	263	7	10	36	89	35	198	148	166	69	200	118	32	67	34	192	265	472	76	115	34	220	14	11	34	238	367	344	449	87	12
ENSG00000131238.17	102	210	413	58	76	86	337	153	451	864	274	403	541	164	364	272	134	74	127	443	438	1527	426	1036	878	134	193	504	619	379	129	554	66	433	426	73	262	701	339	1146	59	123	181	788	815	606	638	217	290
ENSG00000226745.2	0	0	0	0	0	0	0	0	0	0	0	0	0	0	0	0	0	0	0	0	0	0	0	0	0	0	0	0	0	0	0	0	0	0	0	0	0	0	0	0	2	0	0	0	0	0	0	0	0
ENSG00000117000.8	29	22	107	9	16	16	91	19	83	98	39	110	76	7	27	6	32	54	83	11	26	89	55	57	130	99	129	42	90	73	5	47	0	117	89	126	45	71	26	131	7	4	7	127	155	127	147	56	15
ENSG00000207508.1	0	1	0	0	0	0	1	0	0	0	0	1	0	0	0	0	0	0	0	0	0	0	0	0	0	0	0	0	0	0	0	0	0	0	0	0	0	0	0	0	0	0	0	0	2	0	0	0	0
ENSG00000188800.5	1	0	1	0	0	0	0	0	0	0	1	0	2	2	0	2	0	0	0	1	1	0	1	4	1	0	0	2	1	0	0	1	0	0	1	0	1	3	0	2	2	2	0	1	2	0	0	0	2
ENSG00000259943.1	5	19	14	0	0	6	27	13	18	35	25	55	29	6	12	2	10	29	46	0	7	59	29	27	67	37	53	21	109	47	3	53	0	26	17	57	9	34	9	60	7	1	8	36	51	50	33	16	0
ENSG00000084073.8	46	69	252	18	33	51	398	41	173	213	51	212	80	20	140	103	156	72	616	76	264	338	204	289	344	332	352	143	587	336	36	138	13	353	322	510	159	217	55	204	57	31	73	345	665	344	330	172	37
ENSG00000231296.1	0	0	0	0	0	0	0	0	0	0	0	0	0	0	0	0	0	0	0	0	0	0	0	0	0	0	0	0	0	0	0	0	16	0	0	0	0	0	0	0	0	0	0	0	0	0	0	0	0
ENSG00000049089.13	4	4	8	10	3	2	3	7	17	19	13	2	113	18	15	15	0	0	180	9	8	308	8	13	32	4	30	40	15	13	5	4	0	21	20	3	7	7	12	184	5	14	4	157	36	10	14	12	30
ENSG00000227311.3	1	2	0	0	0	1	1	1	0	0	1	2	1	2	2	1	0	0	1	1	0	1	1	0	1	0	0	0	0	1	0	0	1	1	0	0	0	3	1	2	1	0	1	1	1	0	0	0	1
ENSG00000084070.11	395	318	781	269	260	492	751	490	803	685	856	866	860	660	637	473	466	269	673	617	514	776	515	760	733	549	610	497	941	854	373	805	126	717	584	1944	634	844	480	914	582	593	528	859	1145	931	1067	524	546
ENSG00000213172.3	0	0	0	0	0	0	0	0	0	0	0	0	0	0	0	0	0	0	0	0	0	0	0	0	1	0	0	0	0	0	0	0	0	0	0	0	0	0	0	0	0	0	0	0	0	0	0	0	0
ENSG00000284677.1	0	1	0	0	3	0	0	1	0	0	0	0	0	0	1	0	0	12	1	0	0	4	0	0	1	0	2	0	0	0	0	0	0	0	0	0	0	0	0	0	0	0	0	0	0	1	0	0	0
ENSG00000187801.14	1	8	3	1	1	0	12	2	3	6	6	24	6	2	1	2	11	0	2	0	2	25	7	6	3	8	10	4	7	2	1	3	0	6	0	19	6	7	2	8	2	0	1	1	8	12	12	5	0
ENSG00000260920.2	6	5	9	1	3	7	7	8	5	6	11	28	17	5	6	6	5	10	16	2	3	35	17	17	22	4	17	3	25	5	2	6	9	8	3	20	13	19	6	11	7	1	3	12	35	21	21	7	5
ENSG00000279667.1	0	0	0	0	0	0	0	0	1	0	0	2	2	0	0	1	0	0	1	0	0	1	2	0	1	0	3	2	3	0	0	0	0	0	0	3	2	1	0	1	0	0	0	2	1	1	2	0	1
ENSG00000187815.9	16	10	33	2	6	12	39	13	15	36	16	55	14	4	4	13	6	0	43	8	24	18	35	34	53	6	19	14	42	29	3	29	0	27	27	40	17	2	10	33	11	0	2	20	47	21	75	20	11
ENSG00000238287.1	0	4	3	11	0	6	3	30	1	2	0	5	3	7	1	1	3	2	1	13	13	9	17	12	4	2	5	1	6	10	0	11	0	5	1	4	4	1	0	4	5	3	18	11	5	10	10	4	3
ENSG00000164002.11	8	18	33	7	8	16	30	13	31	29	14	62	50	9	10	3	28	19	13	9	15	28	51	26	46	26	30	22	44	31	11	68	46	16	9	29	29	44	26	45	3	2	3	51	50	23	67	28	5
ENSG00000227278.1	0	0	0	0	0	0	0	0	0	0	0	0	0	0	0	0	0	0	0	0	0	0	0	0	0	0	0	0	0	0	0	0	0	0	0	0	0	0	0	0	0	0	0	0	0	0	0	0	0
ENSG00000238186.1	2	0	2	0	1	2	5	0	1	5	3	10	4	0	0	0	0	0	1	0	1	2	4	1	4	5	3	2	4	1	0	3	0	3	2	3	3	4	1	0	0	1	0	2	2	4	6	2	0
ENSG00000117010.15	12	47	63	73	27	74	35	18	46	120	3	48	49	27	75	90	89	1	29	19	23	63	28	42	162	204	107	28	68	52	49	70	39	178	79	21	32	138	16	84	8	4	19	86	133	28	32	59	26
ENSG00000236505.1	0	0	0	0	0	1	0	0	0	0	0	0	0	0	0	0	0	0	1	0	0	0	0	1	0	0	0	0	0	0	0	0	0	0	0	0	0	0	0	0	0	0	0	0	0	0	0	0	0
ENSG00000233910.1	0	0	0	0	0	0	0	0	0	0	0	1	0	0	0	0	0	0	0	0	0	0	0	0	0	0	0	0	0	0	0	0	0	0	0	0	0	0	0	0	0	1	0	0	0	0	0	0	0
ENSG00000117016.9	10	7	4	21	9	3	13	14	9	12	2	44	31	10	6	9	4	23	9	6	15	64	7	21	15	10	12	15	28	4	10	6	0	8	8	25	21	22	5	23	18	2	16	49	58	25	17	13	14
ENSG00000237899.1	0	1	0	0	3	0	2	0	1	2	0	3	0	1	1	0	7	27	2	1	0	1	0	0	0	1	1	1	0	2	0	0	0	2	0	0	0	0	0	1	2	0	1	3	1	0	2	0	0
ENSG00000272145.1	0	1	10	0	0	2	8	2	7	8	3	24	6	2	1	1	0	35	12	0	1	2	5	1	18	7	18	2	6	5	2	5	0	8	8	10	2	2	1	5	0	3	3	8	17	10	12	1	0
ENSG00000066136.20	282	281	298	163	211	419	422	278	451	368	614	662	728	395	322	304	138	116	220	235	392	570	318	567	439	399	476	241	577	382	194	416	77	434	349	283	309	350	232	556	252	216	326	606	762	499	480	602	282
ENSG00000198974.3	0	0	0	0	0	0	0	0	0	0	0	0	0	1	0	0	0	0	0	0	0	0	0	0	0	0	0	0	0	0	0	0	0	0	0	0	0	0	0	0	0	0	0	0	0	0	0	0	0
ENSG00000207962.1	0	0	0	0	1	0	0	0	0	0	1	0	0	0	0	0	0	0	0	0	0	0	0	0	0	0	0	0	0	0	0	0	0	0	0	0	0	1	0	0	0	0	0	0	0	0	0	0	0
ENSG00000117013.14	2	4	2	9	3	1	5	46	6	2	1	2	3	15	3	5	2	0	6	1	6	13	27	7	2	2	4	3	7	1	4	5	0	9	6	2	0	2	0	3	5	2	0	20	20	3	6	4	31
ENSG00000264582.2	0	1	0	0	0	0	1	0	0	0	0	1	0	0	1	0	0	0	0	0	0	1	0	0	0	0	0	0	0	0	0	0	1	0	0	0	0	0	0	0	0	0	0	0	0	0	0	0	0
ENSG00000179862.6	331	218	31	412	420	182	84	1277	446	273	74	119	378	663	554	998	409	22	240	548	478	203	196	574	580	812	291	431	55	245	1507	361	248	214	217	77	292	772	541	573	753	1316	423	421	101	51	238	1613	953
ENSG00000229528.1	2	0	0	0	0	1	0	1	0	0	0	0	0	0	0	0	0	0	0	0	0	0	0	0	2	1	3	1	0	2	0	2	0	0	0	0	1	0	0	0	0	0	0	0	0	0	0	1	2
ENSG00000228940.1	0	2	0	0	1	1	0	13	1	1	2	0	1	0	7	1	0	0	7	2	3	30	1	5	9	1	3	1	2	2	0	0	12	0	1	2	0	26	0	2	0	0	0	1	1	0	1	1	0
ENSG00000233118.2	0	0	0	0	0	0	0	0	0	0	0	0	0	0	0	0	0	0	0	0	0	0	0	0	0	0	0	0	0	0	0	0	0	0	0	0	0	0	0	0	0	0	0	0	0	0	0	0	0
ENSG00000171793.13	404	237	469	83	87	300	511	129	471	397	229	424	1237	136	511	508	306	47	203	405	150	528	308	1024	991	910	500	277	392	927	164	613	173	659	642	203	910	642	788	340	185	226	265	353	354	223	282	345	180
ENSG00000281207.1	13	18	28	9	20	11	53	3	61	31	17	45	49	13	28	12	43	3	5	24	3	31	9	66	154	62	24	20	10	26	15	25	41	29	37	15	41	14	45	26	19	21	34	12	28	9	15	20	12
ENSG00000171790.15	4	8	15	2	6	4	24	1	17	12	7	16	22	0	15	7	0	0	0	3	0	5	2	6	135	23	13	5	4	21	8	10	1	29	12	6	15	5	24	6	0	0	7	5	18	7	6	2	0
ENSG00000010803.16	75	78	117	102	144	70	124	145	167	179	319	242	614	159	127	75	117	10	84	155	150	411	242	161	238	198	184	132	142	156	82	127	35	131	310	172	86	194	84	483	43	95	46	300	270	167	240	361	109
ENSG00000215893.3	0	0	1	0	0	0	0	0	1	0	0	0	0	1	1	2	4	0	1	1	0	0	0	1	0	0	0	0	0	0	1	0	0	0	0	0	0	0	0	0	0	0	0	1	2	0	4	0	0
ENSG00000235358.1	1	2	1	1	0	1	5	0	1	1	0	7	2	3	10	3	0	0	1	4	2	7	4	8	0	0	4	3	3	6	0	2	0	2	5	2	3	4	1	4	2	0	1	2	3	2	4	1	2
ENSG00000213987.4	0	0	0	0	0	0	0	0	0	0	0	1	0	0	0	0	0	0	0	0	0	1	0	2	0	0	0	0	0	1	0	0	0	0	0	1	0	0	0	0	0	0	0	0	0	0	0	0	0
ENSG00000204060.7	17	3	7	6	11	2	12	0	6	17	0	3	51	46	16	1	0	0	42	5	60	42	7	25	2	0	0	21	15	0	0	1	0	0	9	2	9	0	8	74	8	3	0	88	4	0	2	2	19
ENSG00000229901.1	0	0	0	3	5	0	0	0	0	1	0	2	16	48	0	0	1	0	1	2	1	0	0	25	0	0	0	4	2	0	5	7	0	1	1	0	2	0	2	15	19	1	2	10	2	0	1	0	4
ENSG00000252563.1	0	0	0	0	0	0	0	0	0	0	0	0	0	0	0	0	0	0	0	0	0	0	0	0	0	0	0	0	0	0	0	0	0	0	0	0	0	0	0	0	0	0	0	0	0	0	0	0	0
ENSG00000127129.9	6	4	0	0	0	0	1	0	9	0	2	0	2	8	1	3	0	0	0	2	2	1	1	3	0	1	8	2	0	0	0	0	0	7	3	0	12	0	0	2	0	0	1	1	0	0	0	0	3
ENSG00000127124.14	11	6	40	14	19	17	31	3	30	41	7	9	91	22	50	24	4	11	17	13	22	25	6	38	101	21	35	39	33	27	4	3	18	35	26	7	37	16	27	40	0	15	34	38	63	43	28	15	14
ENSG00000230881.1	0	0	0	0	0	0	0	0	0	0	0	0	0	0	0	0	0	0	0	0	0	0	0	0	0	0	0	0	0	0	0	0	0	0	0	0	0	0	0	0	0	0	0	0	0	0	0	0	0
ENSG00000230638.4	0	0	0	0	0	0	1	0	1	1	0	0	0	0	4	1	0	0	1	2	1	2	0	0	5	0	0	0	0	1	0	0	0	2	0	0	0	0	2	2	0	0	2	7	1	0	0	4	0
ENSG00000227538.1	0	0	0	0	0	0	0	0	0	0	0	0	0	0	0	0	0	0	0	0	0	0	0	0	0	0	0	0	0	0	0	0	0	0	0	0	0	0	0	0	0	0	0	0	0	0	0	0	0
ENSG00000228776.2	0	0	0	0	0	0	0	0	0	0	0	0	0	0	0	0	0	0	0	0	0	0	0	1	0	0	0	0	0	0	0	0	0	0	0	0	0	0	0	0	0	0	0	0	0	0	0	0	0
ENSG00000044012.3	217	47	1	14	573	16	35	0	6	55	78	9	375	19	47	16	0	0	254	146	83	9	5	7695	3	1	0	2	0	17	1	2	1	15	21	0	3	8	61	6	0	12	2	9	11	0	4	18	6
ENSG00000197273.3	0	0	0	9	51	0	0	4	0	3	19	2	2	7	1	0	0	0	0	3	2	6	10	691	0	0	0	0	0	0	0	0	0	0	0	0	0	1	0	21	3	0	0	31	0	0	2	0	9
ENSG00000198815.8	42	51	176	9	25	62	206	56	151	176	142	245	178	22	82	28	53	57	223	47	87	405	345	325	265	280	349	119	241	200	14	120	10	201	324	252	103	128	62	355	27	10	18	306	398	301	301	111	16
ENSG00000227527.2	0	0	4	5	11	2	0	2	0	4	1	2	2	20	2	8	3	18	4	9	9	11	8	7	4	8	11	2	4	7	3	9	14	1	3	2	4	3	2	6	18	2	11	3	8	6	2	4	1
ENSG00000177181.14	1	0	0	1	0	0	0	0	5	1	6	0	11	0	2	1	0	3	7	1	7	21	0	141	4	2	3	2	0	3	0	6	0	2	3	1	3	0	9	15	1	1	1	20	9	1	2	2	5
ENSG00000235002.1	0	0	0	0	0	0	0	1	0	0	0	0	0	0	0	0	0	0	0	0	0	0	0	0	0	0	0	0	0	0	0	0	0	0	0	0	0	0	0	2	0	0	0	0	0	0	0	0	0
ENSG00000066185.12	21	26	10	0	0	3	34	0	226	82	2	10	4	4	11	6	5	0	7	10	21	18	17	25	107	42	60	11	2	19	3	55	0	74	6	7	61	27	26	24	2	2	3	48	51	34	19	38	12
ENSG00000127125.8	180	169	395	36	38	210	370	96	333	584	173	284	317	147	315	202	193	143	658	173	498	499	680	675	500	456	451	274	413	532	91	366	28	610	764	442	460	439	318	387	91	125	96	385	694	477	400	343	155
ENSG00000186409.14	16	16	17	16	14	22	21	11	23	23	27	48	16	17	13	13	11	9	11	5	23	40	21	35	35	27	20	6	12	12	15	37	1	14	33	10	17	8	11	29	17	8	23	22	33	47	17	23	14
ENSG00000230116.1	0	1	0	0	0	0	0	0	0	0	0	0	0	0	0	0	0	0	0	0	0	0	0	1	0	0	0	0	0	0	0	0	0	0	0	0	0	0	0	0	0	0	0	0	0	0	0	0	0
ENSG00000236876.3	6	0	6	8	0	4	1	25	13	7	6	3	24	1	11	2	2	10	11	3	4	9	2	7	10	7	4	16	11	11	2	7	5	8	3	2	3	3	3	6	2	1	3	16	8	6	8	12	6
ENSG00000200254.1	0	0	0	0	0	0	0	0	0	0	0	0	0	0	0	0	0	0	0	0	0	0	0	0	0	0	0	0	0	0	0	0	0	0	0	0	0	0	0	0	0	0	0	0	0	0	0	0	0
ENSG00000236180.2	0	0	0	0	0	0	0	1	1	0	0	0	0	0	0	0	0	0	0	0	0	0	1	1	1	0	0	0	0	0	0	0	0	1	0	0	0	0	0	1	0	0	0	0	0	0	0	0	0
ENSG00000171960.10	165	80	80	76	35	85	60	82	106	126	213	223	242	185	112	133	67	18	122	120	223	661	252	344	171	89	133	106	223	190	65	184	32	91	124	161	79	103	115	241	99	93	115	271	167	150	194	182	177
ENSG00000234917.2	0	0	1	2	0	1	0	1	3	1	1	3	0	3	2	5	0	0	1	2	0	4	4	3	4	2	0	2	2	2	0	2	0	0	2	3	1	2	1	6	0	1	0	5	2	1	2	2	10
ENSG00000065978.18	752	1017	1392	254	230	900	1560	1276	2172	1930	1653	1998	2373	251	1516	347	368	353	1594	410	1266	2956	4023	4650	1502	1168	1119	987	2822	1613	136	1799	304	1803	2222	3000	1236	1433	1046	3162	161	241	487	2953	1618	1798	2124	1288	491
ENSG00000164007.10	24	5	0	0	0	8	0	0	24	7	142	5	25	0	3	5	14	10	3	1	1	24	33	3	0	0	0	0	6	2	0	1	0	5	2	0	3	0	19	1	0	1	4	9	22	2	22	3	0
ENSG00000117385.15	284	231	398	140	229	341	360	292	379	499	450	502	1377	452	275	299	88	114	335	248	518	1396	730	615	552	327	272	284	661	360	237	701	18	341	473	442	364	479	309	1097	341	305	207	805	555	604	766	598	375
ENSG00000164008.14	2	4	4	3	0	5	2	2	2	4	3	9	12	9	9	10	8	0	1	12	1	12	5	14	7	3	2	5	10	7	3	7	0	10	11	3	5	4	12	9	1	3	2	8	8	6	11	12	10
ENSG00000283580.1	0	0	0	0	0	0	0	0	1	0	0	0	0	0	0	0	0	0	0	0	0	0	0	0	0	0	0	0	0	0	0	0	0	0	0	0	0	0	0	0	0	0	0	0	0	0	0	0	0
ENSG00000228452.1	4	2	3	2	0	3	3	3	1	5	4	3	8	3	2	2	7	0	4	0	4	1	6	5	1	1	5	2	2	5	2	4	0	5	4	6	1	3	4	1	0	0	4	4	4	11	8	4	1
ENSG00000274386.5	1	6	4	0	3	1	9	3	8	7	4	20	1	4	2	3	9	6	4	1	18	23	15	18	27	3	16	4	7	1	2	10	2	4	6	37	4	4	3	9	4	0	0	17	25	28	11	7	4
ENSG00000177868.11	110	30	30	35	29	57	36	34	28	33	80	118	91	45	72	94	31	66	26	31	359	183	81	364	62	41	62	40	61	98	22	156	6	48	46	101	33	39	28	81	38	29	129	78	108	109	58	70	60
ENSG00000164010.13	70	56	102	14	13	34	84	18	74	114	21	233	97	42	59	65	76	40	32	19	60	47	70	109	170	164	199	59	112	95	24	127	0	97	164	146	96	67	32	95	26	23	32	88	173	199	124	100	47
ENSG00000228192.7	2	5	3	4	3	2	6	2	12	6	4	48	6	7	2	10	55	0	4	5	7	12	8	14	4	3	13	0	2	5	3	13	4	4	2	6	1	5	1	4	11	2	40	7	12	7	2	5	6
ENSG00000164011.17	169	82	78	52	96	78	69	65	119	103	184	183	181	235	154	235	169	80	51	129	191	312	225	300	184	110	218	79	131	208	102	242	0	117	163	131	88	92	82	152	227	73	198	169	187	156	114	173	141
ENSG00000233708.1	0	0	0	2	1	0	0	0	0	0	0	1	0	1	0	0	1	0	1	0	0	0	0	0	0	0	0	0	0	0	0	1	0	0	0	0	0	0	0	1	0	0	0	2	0	0	0	2	0
ENSG00000237090.1	0	0	0	0	0	0	0	0	0	0	0	0	0	0	0	0	0	0	1	0	0	0	0	0	0	0	0	0	0	0	0	0	0	0	0	0	0	0	0	0	0	0	0	0	0	0	0	0	0
ENSG00000225099.1	2	2	2	0	0	1	0	0	5	4	2	1	2	0	0	0	0	19	2	0	0	0	1	2	2	0	0	0	1	2	0	2	0	0	3	0	1	3	0	2	0	0	0	2	3	1	0	1	0
ENSG00000117394.20	86	26	15	9	33	3	32	4	38	11	187	16	228	18	14	58	42	60	66	20	31	468	21	177	20	9	9	18	54	39	0	39	35	36	51	26	107	4	3	191	5	14	2	261	66	108	143	19	30
ENSG00000284138.1	0	0	0	0	0	0	0	0	0	0	0	0	0	0	0	0	0	0	0	0	0	0	0	0	0	0	0	0	1	0	0	0	0	0	0	0	0	0	0	0	0	0	0	0	0	0	0	0	0
ENSG00000227533.5	5	9	0	1	12	0	0	0	3	0	1	0	13	2	0	20	26	6	0	1	1	41	0	5	0	0	0	2	1	0	0	6	23	1	1	3	7	0	1	3	0	2	0	0	1	4	0	0	5
ENSG00000283973.1	1	1	0	0	0	0	0	0	0	0	0	0	0	0	0	0	0	0	0	0	0	1	0	0	0	0	0	0	0	0	0	0	0	0	0	0	0	0	0	0	0	0	0	0	0	0	0	0	0
ENSG00000207256.1	1	0	0	0	0	0	0	0	0	0	0	0	0	0	0	0	0	0	0	0	0	2	0	0	0	0	0	0	0	0	0	0	0	0	0	0	0	0	0	0	0	0	0	0	0	0	0	0	0
ENSG00000283136.1	0	0	0	0	0	0	0	0	0	0	0	0	0	0	0	0	0	0	0	0	0	0	0	0	0	0	0	0	0	0	0	0	0	0	0	0	0	0	0	0	0	0	0	0	0	0	0	0	0
ENSG00000277513.1	0	0	0	0	0	0	0	0	0	0	0	0	0	0	0	0	0	0	0	0	0	0	0	0	0	0	0	0	0	0	0	0	0	0	0	0	0	0	0	0	0	0	0	0	0	0	0	0	0
ENSG00000186973.10	1	10	0	1	2	6	0	0	0	1	92	9	8	52	12	5	0	0	0	16	26	20	0	1	7	0	0	0	3	0	1	2	0	0	12	9	3	0	3	18	3	0	15	3	7	18	10	7	6
ENSG00000117395.12	1276	643	931	381	176	1417	437	445	664	743	426	717	669	216	631	550	407	314	521	409	2372	1751	950	1102	579	1216	2092	324	711	1379	202	2788	94	665	496	594	586	2056	602	577	413	488	694	747	870	852	1110	2734	732
ENSG00000284410.1	0	0	0	0	0	0	0	0	0	0	0	0	0	0	0	0	0	0	0	0	0	0	0	0	0	0	0	0	0	0	0	0	0	0	0	0	0	0	0	0	0	0	0	0	0	0	0	0	0
ENSG00000243710.7	38	15	40	13	24	17	49	4	32	54	2	27	4	4	11	40	252	27	5	38	106	5	2	6	75	43	74	7	37	53	53	44	9	38	52	3	8	55	35	9	53	166	31	14	44	33	27	104	39
ENSG00000199240.1	1	0	1	0	0	0	1	0	1	2	0	0	0	0	0	0	0	0	0	0	1	0	0	0	3	1	5	0	1	1	0	0	0	0	1	0	0	0	1	0	0	0	0	1	2	1	0	0	0
ENSG00000179178.10	4	0	0	0	6	0	3	0	6	5	0	2	1	0	0	1	2	0	0	6	4	7	2	1	1	5	1	0	7	1	2	8	0	13	1	0	4	0	3	0	0	2	3	4	5	9	5	0	6
ENSG00000253313.5	16	18	102	15	15	15	48	113	60	94	25	43	8	15	21	1	3	5	21	12	49	4	33	5	50	49	2	0	40	18	21	26	70	30	43	10	55	2	53	153	1	24	18	157	49	21	82	40	23
ENSG00000066056.13	132	63	275	73	19	127	125	56	167	188	47	147	49	89	131	71	42	8	115	97	122	50	38	53	245	435	114	173	146	86	38	199	43	107	251	77	113	100	86	42	36	78	66	52	145	133	113	369	175
ENSG00000117400.16	0	0	3	0	0	0	1	2	2	4	2	12	0	0	0	0	0	0	0	0	0	2	0	1	1	1	4	0	4	1	1	2	0	0	2	4	0	2	1	5	0	0	0	0	2	3	2	0	0
ENSG00000234694.1	2	10	3	2	8	4	4	8	5	14	6	9	8	8	8	3	0	0	3	4	0	47	2	24	5	2	4	2	3	5	12	9	0	1	4	5	4	11	3	7	4	1	16	6	2	3	4	2	5
ENSG00000117399.13	33	28	26	28	473	29	157	126	60	125	225	347	388	343	55	44	36	0	81	69	26	884	223	595	201	26	22	75	175	47	124	117	96	10	14	167	106	236	12	623	135	37	152	612	187	134	260	65	105
ENSG00000066322.14	389	317	782	306	255	395	398	394	362	620	621	512	1030	346	369	411	283	81	543	186	391	779	582	960	402	451	248	300	474	456	347	432	41	321	627	403	441	628	359	725	225	220	383	589	558	387	395	459	307
ENSG00000283836.1	0	0	0	0	0	0	0	0	0	0	0	0	0	0	0	0	0	0	0	0	0	0	0	0	0	0	0	0	0	0	0	0	0	0	0	0	0	0	0	0	0	0	0	0	0	0	0	0	0
ENSG00000159479.16	303	242	271	152	236	313	270	264	326	387	598	496	689	258	505	289	106	85	322	305	408	904	560	700	355	343	287	291	561	508	139	390	113	279	447	373	349	490	376	662	146	215	315	710	647	295	454	371	290
ENSG00000229431.1	3	4	5	0	7	1	1	2	9	7	2	9	14	0	6	0	3	0	9	0	3	13	9	7	19	6	18	3	13	7	1	5	0	6	13	9	1	5	1	16	0	0	0	16	18	9	14	6	3
ENSG00000198198.15	208	172	325	96	216	197	438	108	341	340	262	472	683	196	167	117	300	105	147	109	140	233	291	266	348	273	544	150	213	199	120	281	91	255	252	238	142	197	160	455	147	173	124	389	469	393	389	343	136
ENSG00000229372.1	0	0	0	0	0	0	0	0	0	0	0	0	0	0	0	0	0	0	0	0	0	0	0	0	0	0	0	0	0	0	0	0	0	0	0	0	0	0	0	0	0	0	0	0	0	0	0	0	0
ENSG00000274975.1	0	0	0	0	0	0	0	0	0	0	0	0	0	0	0	0	0	0	0	0	0	0	0	0	0	0	0	0	0	0	0	0	0	0	0	0	0	0	0	0	0	0	0	0	0	0	0	0	0
ENSG00000178922.16	0	0	0	0	0	0	0	0	0	0	0	0	0	0	0	0	0	0	0	0	0	0	0	0	0	0	0	0	0	0	0	0	0	0	0	0	0	0	0	0	0	0	0	0	0	0	0	0	0
ENSG00000229348.1	0	0	1	0	0	0	1	0	1	0	1	1	0	0	0	0	0	0	0	0	1	1	0	0	2	3	2	0	1	2	0	3	0	0	0	0	0	1	0	1	0	0	1	0	0	3	1	1	0
ENSG00000142949.16	664	762	3018	936	1461	1780	3659	1632	2254	2264	2011	2904	4943	1008	1308	1778	1807	524	1805	564	1922	2403	2340	2265	2910	1890	1309	846	2123	1554	1099	1100	589	1173	3225	2613	2038	1996	583	3352	800	997	1099	3692	4369	2637	1786	1570	697
ENSG00000066135.12	168	107	223	51	77	152	325	86	286	490	187	267	568	104	133	79	58	104	237	63	113	218	141	216	244	153	164	109	149	175	69	193	0	210	248	220	237	280	82	268	99	84	85	222	279	294	229	209	73
ENSG00000236200.5	1	9	9	1	17	1	9	3	17	11	17	20	32	10	5	3	23	8	5	2	17	42	13	23	26	9	13	4	28	10	8	17	0	10	19	38	18	4	3	18	29	12	15	18	46	13	19	9	2
ENSG00000126091.19	141	99	207	65	155	178	170	163	153	179	179	167	203	286	137	170	358	33	93	157	226	209	243	128	129	180	133	94	194	207	251	245	59	117	116	198	123	208	144	201	511	177	163	194	181	172	209	197	186
ENSG00000229444.1	0	0	0	0	0	0	0	0	0	0	0	1	1	0	0	0	0	1	0	1	0	1	1	0	0	1	0	1	0	0	1	1	0	0	0	0	1	0	1	0	0	1	0	2	0	1	0	2	0
ENSG00000283414.1	0	0	0	0	0	0	0	0	0	0	0	0	0	0	0	0	0	16	0	0	0	0	0	0	0	0	0	0	0	0	0	0	0	0	0	0	0	0	0	0	0	0	0	0	0	0	0	0	0
ENSG00000233674.2	0	0	1	0	0	0	0	0	1	2	1	0	0	0	0	0	0	11	0	0	0	3	0	0	1	2	0	0	0	3	1	0	0	1	1	0	1	0	0	0	0	0	0	1	2	0	0	0	0
ENSG00000283477.1	0	0	1	0	0	0	0	0	0	0	0	1	0	0	0	0	0	0	0	0	0	1	1	0	0	0	0	0	0	0	0	0	0	0	0	0	0	0	0	0	0	0	0	0	0	0	0	0	0
ENSG00000224751.2	1	0	0	1	0	0	2	0	0	0	0	1	0	0	0	0	0	0	0	1	0	0	0	1	0	1	0	0	0	0	1	0	0	0	3	0	1	0	1	0	2	0	0	2	2	0	0	1	0
ENSG00000117407.16	9	9	8	2	5	17	8	9	10	16	11	6	70	8	4	9	2	0	5	5	8	38	16	7	5	23	11	3	6	15	1	72	7	4	3	6	5	5	10	39	4	0	0	59	34	42	13	27	8
ENSG00000237950.1	0	3	2	1	2	3	2	6	5	2	1	3	8	3	0	3	4	0	2	4	2	12	9	5	3	0	3	2	4	2	2	2	0	1	1	2	2	3	1	0	9	0	9	5	2	7	6	4	1
ENSG00000117408.10	282	280	423	190	235	318	415	211	217	373	380	315	640	260	224	419	267	103	321	251	396	838	264	552	297	318	282	206	287	370	171	296	49	229	254	445	329	496	229	522	320	231	378	412	425	341	261	446	315
ENSG00000132768.13	160	167	264	68	39	190	184	108	250	168	322	433	345	86	159	136	147	39	155	131	132	1074	449	411	276	206	210	135	383	206	56	348	18	110	180	393	199	229	123	316	109	55	148	326	395	392	321	245	170
ENSG00000117410.13	1455	1293	1625	1731	2409	2184	1186	803	864	1515	1467	1356	2856	2111	2056	3395	1129	417	1070	1569	1540	3566	2367	3323	972	1309	669	831	1509	1192	1249	1459	415	999	1416	1149	1296	1992	1464	1926	1812	1475	2048	1895	1556	1032	1239	1898	2417
ENSG00000117411.16	310	192	373	278	627	202	372	492	305	332	446	456	432	966	369	582	405	29	288	220	624	1196	903	753	235	339	237	273	380	323	544	397	172	228	201	509	286	583	286	1216	714	331	341	848	381	284	502	490	507
ENSG00000159214.12	160	56	120	49	94	134	82	43	119	81	133	85	284	162	73	74	25	23	65	14	167	546	103	67	262	111	85	59	81	61	46	240	6	66	41	58	145	79	66	194	92	54	74	194	138	121	68	110	58
ENSG00000196517.11	31	8	4	32	3	20	1	30	25	19	24	86	64	65	11	13	4	19	107	1	163	13	704	10	6	4	12	9	101	11	0	8	8	6	13	758	1	7	9	22	10	2	8	19	27	64	246	37	38
ENSG00000230615.6	0	1	0	1	0	0	1	8	8	3	3	10	4	9	10	6	0	10	1	1	10	3	15	6	1	0	1	0	4	2	1	1	2	2	1	13	1	0	0	2	5	2	0	3	6	3	5	2	8
ENSG00000227163.2	0	0	0	0	0	0	0	0	0	0	1	0	0	0	0	0	2	0	0	0	0	0	0	1	0	0	0	0	0	0	0	0	0	0	0	0	0	0	0	0	0	1	0	0	0	0	0	0	0
ENSG00000271647.1	0	0	0	0	0	0	0	0	0	0	0	0	0	0	0	0	0	0	0	0	0	0	0	0	0	0	0	0	0	0	0	0	0	0	0	0	0	0	0	0	0	0	0	0	0	0	0	0	0
ENSG00000239560.3	0	0	0	0	0	0	0	0	0	0	0	0	0	0	0	0	0	0	0	0	0	0	0	0	0	0	0	0	0	0	0	0	0	0	0	0	0	0	0	0	0	0	0	0	0	0	0	0	0
ENSG00000171872.4	0	0	0	2	0	0	0	0	0	0	0	0	0	1	1	0	1	0	0	0	0	0	0	0	0	0	0	0	0	0	0	0	0	0	0	0	0	0	0	0	0	0	0	26	40	0	0	0	0
ENSG00000233514.1	8	6	2	8	3	3	4	6	0	2	12	10	18	10	10	8	0	0	5	20	5	14	7	17	7	3	7	7	15	2	4	8	0	6	2	6	8	7	3	29	5	5	17	12	5	5	4	5	14
ENSG00000283039.1	0	0	0	0	0	0	0	0	0	0	0	0	0	0	0	0	0	0	0	0	0	0	0	0	0	0	0	0	0	0	0	0	0	0	0	0	0	0	0	0	0	0	0	0	0	0	1	0	0
ENSG00000226804.4	0	0	0	0	0	0	0	0	0	0	0	0	0	1	0	0	3	0	0	0	0	0	0	0	0	0	0	0	0	0	0	0	13	0	0	0	0	0	0	0	0	0	0	0	0	0	0	1	0
ENSG00000200171.1	0	0	0	0	0	0	0	0	0	0	0	0	0	0	0	0	0	0	0	0	0	0	0	0	0	0	0	0	0	0	0	0	0	0	0	0	0	0	0	0	0	0	0	0	0	0	0	0	0
ENSG00000238037.1	0	0	0	0	0	0	0	0	0	0	0	0	0	0	0	0	0	0	0	0	0	0	0	0	0	0	0	0	0	0	0	0	0	0	0	0	0	0	0	0	0	0	0	0	0	0	0	0	0
ENSG00000227994.1	0	0	0	0	0	0	0	0	0	0	0	0	0	0	0	0	0	0	0	0	0	0	0	0	0	0	0	0	0	0	0	0	0	0	0	0	0	0	0	0	0	0	0	0	0	0	0	0	0
ENSG00000271329.1	0	0	0	0	0	0	0	0	0	0	0	0	0	0	0	0	0	0	0	0	0	1	0	0	1	0	0	0	0	1	0	0	0	0	0	0	0	0	0	0	0	0	0	0	0	0	0	1	0
ENSG00000178028.13	481	364	474	408	770	538	451	306	467	499	743	422	858	1360	421	661	800	155	524	452	746	825	599	870	571	577	514	383	394	509	864	744	219	403	442	381	352	501	543	1025	846	659	706	865	687	491	608	940	686
ENSG00000117419.14	492	382	361	290	495	506	459	362	420	535	590	527	783	685	384	588	472	79	330	342	496	852	604	795	378	414	291	235	552	609	469	619	117	321	385	430	532	622	417	715	578	587	664	686	572	396	411	590	514
ENSG00000233602.1	1	0	1	0	4	1	2	0	3	2	0	1	2	2	0	0	0	0	1	1	0	3	2	1	1	1	0	2	0	0	0	0	0	2	2	0	0	1	0	0	0	0	0	2	0	0	0	1	0
ENSG00000199385.1	0	0	0	0	0	0	0	0	0	0	0	0	0	0	0	0	0	0	0	0	0	0	0	0	0	0	0	0	0	0	0	0	0	0	0	0	0	0	0	0	0	0	0	0	0	0	0	0	0
ENSG00000187147.17	257	237	338	253	218	224	269	292	297	271	656	496	592	409	260	309	179	100	161	241	343	777	563	627	375	256	380	251	414	279	215	362	71	237	376	351	260	426	241	675	216	221	339	416	436	377	390	478	347
ENSG00000263381.1	0	0	0	0	0	0	0	0	0	0	0	0	0	0	0	0	0	0	0	0	0	0	0	0	0	0	0	0	0	0	0	0	0	0	0	0	0	0	0	0	0	0	0	0	0	0	0	0	0
ENSG00000126106.13	315	142	313	162	252	350	214	250	202	189	311	240	251	344	282	503	166	77	185	142	460	311	322	267	268	204	146	143	152	318	309	363	20	285	255	148	339	661	309	383	171	312	289	293	234	209	137	318	234
ENSG00000198520.10	137	138	21	56	192	27	53	22	126	52	92	42	21	343	135	153	21	38	2	65	27	189	48	233	184	70	110	452	38	28	135	92	27	101	83	22	97	75	51	319	39	125	92	348	85	30	40	176	55
ENSG00000199377.1	1	0	1	0	0	1	1	0	3	1	3	0	0	0	0	0	1	0	0	0	0	0	0	0	1	1	1	7	2	0	0	0	0	1	1	0	1	0	0	1	0	0	0	2	1	1	0	1	1
ENSG00000200169.1	0	0	0	0	0	0	0	0	0	0	0	0	0	0	0	0	0	0	0	0	0	1	0	0	0	0	0	0	0	0	0	0	0	1	0	2	0	0	0	0	0	0	0	1	0	0	0	0	0
ENSG00000142945.12	11	29	17	19	68	19	80	53	40	65	174	227	378	90	19	25	14	14	40	39	10	473	168	340	118	12	7	100	162	37	30	69	34	9	22	71	60	81	7	340	54	6	92	381	164	89	214	31	43
ENSG00000225721.5	4	4	0	2	1	0	1	1	0	1	11	3	1	0	1	0	7	0	1	0	1	4	8	3	0	0	2	3	2	8	7	2	0	0	1	0	1	0	0	2	7	4	1	11	15	2	1	2	1
ENSG00000142937.11	3688	3834	4171	5084	6436	2926	2117	14884	3835	2622	8163	6862	4317	6586	4419	5614	4519	733	2010	5692	7384	8687	17547	44465	3532	4388	4054	7129	6182	4076	5535	5914	931	4205	5426	13711	3421	4745	4740	11831	4844	3696	4499	10151	4190	4474	7247	5535	10306
ENSG00000264294.1	0	0	0	0	0	0	0	0	0	0	0	0	0	0	0	0	0	0	0	0	0	0	0	0	0	0	0	0	0	0	0	0	0	0	0	0	0	0	0	0	0	0	0	0	0	0	0	0	0
ENSG00000200913.1	2	8	5	5	6	6	4	1	4	5	7	10	4	2	1	1	0	0	0	0	1	4	1	2	2	2	4	0	5	3	1	3	0	1	7	5	0	1	1	3	0	0	0	3	1	7	5	1	0
ENSG00000202031.1	0	0	0	0	0	0	0	0	0	0	1	0	0	0	0	0	0	0	0	0	0	0	0	0	1	0	0	0	0	0	0	1	0	0	0	0	0	0	0	0	0	0	0	0	0	0	0	0	0
ENSG00000207421.1	0	0	0	0	0	0	0	0	0	0	0	0	0	0	0	0	0	0	0	0	0	0	0	0	0	0	0	0	0	0	0	0	0	0	0	0	0	0	0	0	0	0	0	0	0	0	0	0	0
ENSG00000281859.1	0	0	0	0	0	0	0	0	0	0	0	0	0	0	0	0	0	0	0	0	0	0	0	0	0	0	0	0	0	0	0	0	0	0	0	0	0	0	0	0	0	0	0	0	0	0	0	0	0
ENSG00000234093.3	1	0	2	4	8	0	0	12	11	2	5	5	0	4	1	0	2	1	1	5	4	3	6	10	2	3	1	4	4	3	4	6	0	3	1	3	0	2	3	4	2	4	7	6	2	1	1	3	4
ENSG00000142959.4	50	32	5	0	77	11	3	18	94	1	16	3	5	12	4	2	7	20	6	4	6	81	13	80	27	22	19	5	3	59	9	89	0	12	10	14	13	1	5	38	2	0	6	45	82	109	15	63	10
ENSG00000173846.12	74	23	58	29	54	39	30	51	165	34	35	77	107	92	62	20	34	4	58	15	33	91	131	80	80	82	101	89	51	24	9	28	21	88	68	69	33	39	21	55	8	13	28	28	56	72	79	65	116
ENSG00000188396.3	7	6	2	0	28	9	0	13	13	0	5	5	6	2	1	0	6	0	0	0	2	5	7	0	7	2	4	0	1	12	1	11	0	2	0	1	2	3	4	1	3	0	5	1	4	6	3	6	1
ENSG00000222009.8	46	16	99	17	33	21	29	58	111	31	67	37	37	91	46	41	26	56	86	15	69	87	207	47	57	64	67	70	29	27	28	45	60	110	71	47	43	16	32	89	10	31	29	74	57	44	37	77	58
ENSG00000117425.13	19	14	38	13	4	10	15	12	27	11	27	13	12	14	5	6	5	10	6	3	11	18	29	17	17	15	42	29	10	8	1	24	0	52	38	9	18	4	14	36	11	8	8	16	33	35	24	37	21
ENSG00000202444.1	0	0	0	0	0	0	0	0	0	0	0	0	0	0	0	0	0	0	0	0	0	0	0	0	0	0	0	0	0	0	0	0	0	0	0	0	0	0	0	0	0	0	0	0	0	0	0	0	0
ENSG00000226499.1	5	2	3	10	17	1	0	5	2	1	5	3	2	13	1	6	3	0	0	5	3	12	4	9	2	2	1	4	1	2	6	3	7	0	0	6	1	4	2	5	6	4	7	3	2	0	5	12	3
ENSG00000070785.16	240	158	215	156	260	174	178	136	212	144	204	193	378	332	220	469	260	35	250	270	279	679	505	550	187	199	189	234	346	355	248	232	67	229	181	234	184	219	248	256	272	246	377	297	272	283	302	269	344
ENSG00000253039.1	0	0	0	0	0	0	0	0	0	0	0	0	0	0	0	0	0	0	0	0	0	0	0	0	0	0	0	0	0	0	0	0	0	0	0	0	0	0	0	0	0	0	0	0	0	0	0	0	0
ENSG00000229815.1	0	0	0	0	0	0	0	0	0	0	0	0	0	0	0	0	0	0	0	0	0	1	1	0	0	0	0	0	0	0	0	0	0	0	0	0	0	0	0	0	0	0	0	1	0	0	0	0	0
ENSG00000232369.1	0	2	1	0	0	0	2	1	1	1	2	2	1	0	0	0	0	0	0	0	0	8	3	0	1	0	0	1	0	0	2	2	0	1	0	0	1	0	2	2	0	0	0	1	3	1	0	3	0
ENSG00000268949.1	0	0	3	0	3	0	1	0	0	0	3	2	1	0	0	0	12	7	0	0	0	70	4	1	3	1	1	1	0	4	0	1	1	0	0	1	0	3	0	0	0	0	1	0	2	0	0	0	2
ENSG00000126107.14	577	237	697	206	197	444	516	222	503	606	464	747	989	456	460	637	296	29	286	226	445	760	534	608	617	529	661	600	373	373	249	523	76	427	812	534	459	511	407	629	292	298	372	568	545	549	629	676	433
ENSG00000126088.13	1039	870	691	433	726	906	1054	747	993	1045	1023	1047	1853	1211	921	1162	417	297	568	589	1315	2464	1754	1775	1262	838	925	1169	925	1161	695	1346	116	886	817	954	1123	1594	978	1679	873	667	1256	1631	1007	863	873	1236	1003
ENSG00000162415.6	42	41	0	20	32	15	10	40	17	58	101	130	82	39	28	3	42	0	48	1	83	49	279	4	38	0	108	55	48	34	3	38	23	9	2	228	41	23	7	66	4	0	13	34	113	150	133	17	18
ENSG00000234315.1	0	1	1	0	0	0	0	0	0	0	0	0	0	0	0	0	0	0	0	0	0	0	1	0	0	0	0	0	0	0	0	0	0	0	0	0	0	1	0	0	0	0	0	0	0	0	0	0	0
ENSG00000281912.1	11	15	12	3	20	17	10	22	20	29	9	29	22	68	9	10	21	14	26	21	18	27	40	34	36	31	48	21	17	42	8	104	0	7	8	8	18	20	17	30	21	16	19	22	26	20	10	27	13
ENSG00000186603.5	2	0	0	0	2	1	2	14	1	5	1	4	4	0	0	1	1	0	1	1	0	83	35	4	2	0	1	2	1	1	1	2	0	0	1	0	0	1	0	23	0	0	2	17	14	7	10	3	3
ENSG00000132781.17	106	125	131	32	78	97	112	101	248	155	322	270	330	150	125	95	29	26	63	87	108	244	273	196	260	135	211	132	141	92	73	132	47	131	82	125	135	123	90	239	107	59	99	241	238	211	189	236	123
ENSG00000132773.11	64	36	46	19	22	55	61	43	86	76	96	97	171	44	38	32	13	3	61	47	101	174	134	141	105	75	92	115	108	74	7	116	0	74	72	95	71	62	73	114	14	17	30	124	130	120	118	72	42
ENSG00000070759.16	25	18	108	9	11	29	90	15	44	74	70	76	71	8	13	6	24	20	16	15	25	24	30	28	103	34	49	69	73	102	8	43	0	96	93	96	62	23	44	94	5	10	9	90	100	102	148	36	12
ENSG00000236872.1	0	0	0	1	0	1	0	0	1	0	0	0	0	0	1	2	0	0	0	0	0	0	0	0	0	0	0	0	0	0	0	0	0	0	0	1	0	0	0	0	0	0	0	1	0	0	0	0	0
ENSG00000280670.2	2	5	14	2	4	6	27	25	11	46	26	32	30	4	5	2	4	1	12	14	5	32	29	16	30	16	8	63	20	19	6	21	0	4	25	35	25	46	5	47	6	6	1	58	48	24	28	8	2
ENSG00000132763.14	110	146	265	145	342	296	210	187	205	312	81	163	129	371	241	372	536	78	224	250	330	325	296	343	355	301	176	394	265	389	269	362	272	350	491	197	190	410	323	356	248	197	293	429	278	123	164	214	241
ENSG00000117450.13	1459	1620	1415	148	154	1967	1687	631	2806	3094	2952	3176	6052	153	2010	574	698	676	1476	214	1094	3710	3330	3384	1713	1098	2052	968	3587	2180	162	1417	268	2035	1875	2108	2227	1888	1274	1529	176	226	790	2801	4515	3557	2137	1713	459
ENSG00000234379.1	0	0	0	0	0	0	0	0	1	0	0	0	0	0	0	0	3	0	1	0	2	1	2	0	3	2	1	0	4	1	1	2	0	1	0	0	0	2	0	0	0	0	0	0	0	1	0	0	1
ENSG00000117448.13	3159	1503	2529	1513	1525	2875	3519	1583	2716	4779	1356	2534	5528	2510	2450	2673	1460	244	873	1989	3471	2226	2201	4268	2213	1790	2707	2776	2461	1797	2432	2288	314	2688	1730	2100	2946	5522	2413	2848	1761	2561	2329	3581	3752	2044	2269	3834	1721
ENSG00000281133.1	0	0	0	0	0	0	0	0	0	0	0	0	1	0	0	0	0	7	0	0	0	0	0	0	0	0	0	0	0	0	0	0	0	0	0	0	0	0	0	0	0	0	0	0	0	0	1	0	0
ENSG00000280836.1	0	0	0	0	1	0	0	0	0	0	0	1	0	0	0	0	0	1	0	0	0	0	0	0	0	0	2	0	0	0	0	0	0	0	0	1	1	1	0	0	0	0	0	0	1	0	0	0	0
ENSG00000132780.16	476	376	634	218	428	314	619	517	655	674	999	1083	2018	517	343	233	284	384	441	619	715	1915	1315	1434	1594	740	1400	1779	1070	842	321	1352	129	693	871	894	1003	769	482	1952	513	371	489	2584	1844	1413	1541	1139	617
ENSG00000281112.1	0	0	0	0	0	0	0	0	0	0	0	0	1	1	0	1	7	3	0	1	0	1	0	0	0	0	0	0	0	0	3	0	0	1	0	0	0	0	0	0	0	0	2	0	0	0	0	0	0
ENSG00000281825.1	0	0	0	0	0	0	0	0	0	0	0	0	0	1	0	0	1	0	0	0	0	0	0	0	0	0	0	0	0	1	0	0	0	0	0	0	0	0	0	0	0	0	0	0	0	0	0	0	0
ENSG00000159588.14	24	48	59	11	15	37	67	9	233	39	85	94	63	46	31	24	8	43	6	37	12	68	31	91	99	107	79	51	40	59	18	140	0	78	35	121	35	27	39	39	23	30	35	75	92	101	80	102	18
ENSG00000159592.10	257	157	594	105	106	294	666	193	805	695	693	776	633	77	239	109	301	230	549	109	269	691	743	291	892	639	820	417	794	683	80	397	100	712	1237	1071	267	459	216	653	147	126	91	699	992	810	919	416	124
ENSG00000225447.1	0	1	0	0	0	1	1	3	1	3	2	3	3	0	0	0	0	0	0	3	0	0	1	0	3	4	0	0	0	0	0	0	0	0	1	2	0	1	2	2	0	0	0	1	1	4	5	3	0
ENSG00000234329.1	0	2	0	0	0	0	2	0	4	2	0	6	2	0	0	0	0	0	1	0	0	1	0	0	1	0	3	0	1	0	1	1	0	1	1	1	1	0	0	0	0	0	0	0	2	2	2	0	0
ENSG00000159596.6	100	72	131	39	113	72	96	68	114	154	198	306	149	65	82	65	69	39	85	36	105	207	292	325	172	102	167	136	225	96	86	110	12	102	152	232	107	130	44	207	93	52	88	195	213	158	197	96	51
ENSG00000197429.10	82	64	73	30	101	79	95	38	72	66	75	91	128	49	56	72	139	21	57	39	80	164	141	119	100	87	100	59	94	91	114	62	174	87	119	101	68	146	24	62	178	35	45	107	148	95	109	60	42
ENSG00000230896.1	19	20	21	8	14	26	20	9	9	8	19	20	27	8	27	22	9	0	18	11	26	52	31	27	32	17	24	32	13	23	10	24	0	20	24	20	19	41	21	27	8	5	14	26	39	23	17	22	16
ENSG00000236111.5	0	0	0	0	0	0	0	1	0	1	1	1	0	0	0	0	0	0	0	0	0	1	1	0	0	0	0	0	2	0	0	0	0	0	0	2	0	0	0	1	0	0	0	0	0	0	0	0	0
ENSG00000086015.20	155	185	516	105	84	188	731	333	237	479	649	428	1040	302	109	191	130	169	301	195	269	697	410	394	510	371	474	198	252	360	191	310	71	214	1485	280	363	623	211	834	108	277	176	496	534	293	361	523	270
ENSG00000232467.2	0	0	0	0	0	0	1	0	0	0	1	0	0	0	0	0	0	0	0	0	0	0	0	0	0	0	0	0	0	0	0	0	0	0	0	0	0	0	0	0	0	0	0	0	0	0	1	0	0
ENSG00000117461.14	68	40	224	23	21	73	115	41	73	165	25	92	146	43	72	83	12	48	79	154	61	114	45	84	216	136	103	61	201	105	14	160	2	105	214	93	209	148	54	45	13	34	36	98	165	166	105	145	35
ENSG00000278139.1	0	0	0	0	0	0	0	0	0	0	0	0	0	0	0	0	0	0	0	0	0	0	0	0	0	0	0	0	0	0	0	0	0	0	0	0	0	0	0	0	0	0	0	0	0	0	0	0	0
ENSG00000226957.1	0	0	0	1	0	0	0	0	0	0	0	0	0	0	0	2	7	0	1	0	1	1	1	0	3	0	2	0	0	0	0	0	0	0	1	0	1	0	0	1	0	1	0	0	1	0	0	0	0
ENSG00000233114.2	0	0	1	0	0	0	0	0	0	0	0	0	0	0	0	1	0	0	0	1	0	1	0	0	0	0	0	0	0	0	0	0	0	1	0	0	0	0	1	0	0	0	0	0	0	0	0	0	0
ENSG00000227857.2	5	5	0	0	0	3	3	0	5	5	0	0	1	1	2	0	0	0	0	3	0	17	1	5	1	1	1	1	0	0	0	5	0	1	0	3	6	8	1	1	0	0	0	2	4	1	0	2	2
ENSG00000117472.9	75	29	27	10	43	41	46	46	21	47	38	17	78	29	46	74	3	0	30	26	22	31	13	37	71	38	30	38	25	37	6	37	0	49	36	11	65	23	37	29	7	41	40	43	37	15	7	28	21
ENSG00000250719.1	0	0	0	0	0	0	0	0	0	0	0	0	0	0	0	0	0	0	0	0	0	0	0	0	0	0	0	0	0	0	0	0	0	0	0	0	0	0	0	0	0	0	0	0	0	0	0	0	0
ENSG00000085998.13	605	381	952	437	510	690	705	419	374	891	992	764	1220	940	686	1391	749	169	559	566	816	1643	601	1413	662	687	665	427	724	657	624	578	118	585	518	612	820	959	438	881	895	627	573	868	818	679	579	915	719
ENSG00000171357.5	12	2	1	0	0	3	1	0	18	1	1	10	4	1	5	0	4	0	1	0	5	8	0	1	7	6	25	0	4	7	1	17	5	4	2	6	1	0	1	2	2	1	1	2	11	8	2	10	0
ENSG00000085999.11	5	3	7	4	0	0	47	4	11	20	24	78	141	1	5	2	10	0	14	5	1	64	19	31	27	5	12	6	32	6	0	10	17	2	5	22	18	18	1	44	5	1	6	31	28	28	62	9	1
ENSG00000132128.16	420	214	401	73	94	457	565	263	424	491	507	692	924	147	324	240	115	106	337	129	335	788	717	510	356	425	406	210	578	451	110	360	52	402	489	684	404	381	218	807	103	156	113	614	651	480	727	322	147
ENSG00000173660.11	478	643	1098	302	331	2351	635	1173	528	737	866	917	1899	229	1165	613	279	199	1181	600	940	3648	1644	4412	834	943	646	536	1533	1291	153	984	176	818	1020	1190	1160	2361	693	2087	162	289	568	1999	1143	872	880	722	523
ENSG00000117481.10	152	104	101	99	125	113	111	83	141	169	147	207	253	129	116	176	223	94	167	147	151	328	256	315	160	147	154	74	187	164	137	131	210	168	176	182	164	166	133	193	168	77	125	215	184	152	180	139	159
ENSG00000225779.1	0	0	0	0	0	0	0	0	0	0	0	0	0	0	0	0	2	0	1	1	0	0	1	0	1	0	0	0	0	0	1	0	9	1	0	0	0	0	0	1	0	0	0	0	0	0	0	1	0
ENSG00000117480.15	680	522	721	303	516	725	874	222	747	337	211	259	560	790	184	681	51	125	298	403	842	375	291	658	750	1175	1406	283	337	852	558	1055	70	681	316	285	580	426	886	715	938	1574	514	624	367	398	589	1477	562
ENSG00000232022.7	5	11	2	1	7	5	5	2	11	4	10	4	2	9	8	0	0	0	0	8	27	192	2	46	29	23	15	7	1	29	1	166	0	13	21	5	14	2	8	36	10	3	17	12	12	14	10	100	23
ENSG00000224863.2	0	1	0	0	0	0	0	0	0	0	0	0	0	0	0	0	0	0	0	0	1	1	0	0	2	0	2	0	0	1	0	1	0	0	0	0	2	0	0	0	0	4	0	0	1	0	1	1	0
ENSG00000197587.10	0	0	0	0	15	0	0	0	0	1	1	0	2	1	0	0	0	13	0	0	0	0	0	1	0	0	0	0	0	0	0	0	0	0	1	0	0	0	0	11	0	0	0	10	0	0	0	0	0
ENSG00000282881.1	0	0	0	0	0	0	0	0	0	0	0	0	0	0	0	0	0	0	0	0	0	0	0	0	0	0	0	0	0	0	0	0	0	0	0	0	0	0	0	0	1	0	0	0	0	0	0	0	1
ENSG00000269956.1	0	2	2	0	0	1	0	1	3	2	1	4	4	0	0	0	1	0	0	0	0	1	0	0	5	1	2	0	0	0	3	0	0	1	6	2	1	5	0	1	0	0	2	3	3	3	3	1	0
ENSG00000162456.9	0	0	0	0	0	1	0	0	0	0	0	0	1	0	0	0	0	0	0	0	1	0	0	0	0	0	0	0	0	0	0	0	0	0	0	0	0	0	0	1	0	0	0	0	0	0	0	0	0
ENSG00000079277.19	118	103	251	115	140	151	240	99	222	287	226	278	317	191	188	131	113	112	120	150	169	349	224	268	340	186	276	174	207	174	98	210	90	243	378	259	155	196	135	504	122	122	108	340	344	301	273	298	191
ENSG00000142961.14	198	68	161	89	111	127	150	102	125	151	238	178	320	130	151	122	88	54	94	89	102	247	143	196	334	233	186	156	191	258	46	107	21	215	219	97	99	187	164	202	57	75	115	186	142	178	221	181	158
ENSG00000123472.12	437	228	545	58	70	373	457	123	399	498	332	569	600	167	296	329	216	267	329	194	520	513	724	753	484	619	560	315	534	642	107	496	53	590	740	481	569	458	381	626	194	125	176	655	728	637	526	522	314
ENSG00000233647.2	1	0	0	0	0	0	0	0	0	0	0	0	0	0	0	0	0	0	0	0	0	0	0	0	0	0	0	0	0	0	0	0	0	0	0	0	0	0	0	0	0	0	0	0	1	0	1	0	0
ENSG00000186118.8	1	3	0	0	0	0	0	0	0	1	1	2	7	4	0	0	0	0	1	0	2	2	6	0	0	0	0	0	0	1	0	5	0	0	1	1	1	1	0	2	2	1	1	0	2	4	1	1	0
ENSG00000228237.5	0	0	0	0	0	0	0	0	0	0	0	0	0	0	0	0	0	0	0	0	0	0	1	0	2	2	1	0	0	0	0	0	0	0	0	0	0	0	0	0	0	0	0	0	0	1	2	0	0
ENSG00000159658.10	189	137	490	34	35	235	538	94	390	462	288	639	361	55	289	80	179	149	423	82	245	385	339	411	727	495	527	246	544	485	45	385	33	431	485	616	369	367	198	434	54	39	57	464	660	483	454	275	59
ENSG00000236476.2	0	0	0	0	0	0	0	0	0	0	0	0	0	0	0	0	0	0	0	0	0	0	0	0	0	0	0	0	0	0	0	0	0	0	0	0	0	0	0	0	0	0	0	0	0	0	0	0	0
ENSG00000142973.13	1	0	3	0	0	1	1	2	1	0	4	0	1	1	0	1	4	1	0	5	1	1	0	0	0	1	2	0	0	2	0	0	3	0	1	0	0	1	0	0	0	0	0	0	0	1	0	0	4
ENSG00000154198.14	0	0	0	0	0	0	0	2	0	0	1	2	0	0	1	0	2	0	0	10	0	0	0	2	0	2	0	1	1	0	0	1	0	0	7	1	0	0	0	1	0	0	2	1	0	1	1	0	0
ENSG00000238145.2	0	0	0	0	0	0	0	0	0	1	0	0	0	0	0	0	0	0	0	0	0	0	0	0	1	0	0	0	0	0	0	0	0	0	0	0	0	0	0	0	0	0	0	0	0	1	0	0	0
ENSG00000187048.12	853	194	4061	436	50	2563	1506	712	7760	1549	400	1476	95	6712	1201	859	1151	138	2312	1949	3995	224	1950	467	2572	4653	2942	1224	1286	3417	922	3286	273	3886	3804	522	1525	930	5822	545	2483	3871	506	1250	1427	373	2111	5013	3144
ENSG00000259832.1	1	0	0	0	0	0	0	0	0	0	0	0	0	0	0	0	0	0	0	0	0	0	0	0	0	0	2	0	0	1	0	0	0	0	0	0	0	0	0	0	0	0	0	0	0	0	1	0	0
ENSG00000261196.1	0	0	0	0	0	0	0	0	0	0	0	0	0	0	0	0	0	0	0	0	0	0	0	0	0	0	0	0	0	0	0	0	0	0	0	0	0	0	0	0	0	0	0	0	0	0	0	0	0
ENSG00000261593.1	0	0	0	0	0	0	0	0	0	0	0	0	0	0	0	0	0	0	0	0	0	0	0	0	0	0	0	0	0	0	0	0	0	0	0	0	0	0	0	0	0	0	0	0	0	0	0	0	0
ENSG00000261290.1	0	0	0	0	0	0	0	0	0	0	0	0	0	0	0	0	0	0	0	0	0	0	0	0	0	0	0	0	0	0	0	0	0	0	0	0	0	0	0	0	0	0	0	0	0	0	0	0	0
ENSG00000186377.7	23	4	37	0	3	22	13	9	33	23	7	71	13	23	4	2	3	4	10	3	13	22	14	3	87	28	120	15	121	10	3	54	0	30	36	70	77	20	33	4	11	5	0	6	13	8	23	12	9
ENSG00000186160.4	2	1	8	0	1	3	2	0	4	5	0	5	1	10	1	1	0	0	0	1	2	1	0	0	28	6	28	2	4	0	0	38	0	4	5	4	12	1	10	2	0	0	0	0	2	3	1	2	0
ENSG00000225154.2	0	0	1	0	0	0	0	0	0	0	0	0	0	0	0	0	0	0	0	0	0	0	0	0	0	0	0	0	0	0	0	0	0	0	0	0	0	0	0	0	0	0	0	0	0	0	0	0	0
ENSG00000225506.2	2	3	2	0	5	1	9	2	2	7	0	7	0	5	3	0	1	0	2	3	0	3	6	1	9	2	5	2	5	0	1	1	0	3	5	2	1	1	1	4	4	1	1	5	5	2	1	2	0
ENSG00000162365.11	135	103	4188	93	5	1147	2070	486	1823	800	130	521	40	653	169	194	220	30	1334	1211	2499	176	272	196	1049	2543	1127	647	719	383	174	1983	142	2444	2420	326	1328	1160	2388	328	332	1383	257	429	350	107	437	2574	548
ENSG00000225514.1	0	0	0	0	0	0	1	0	0	0	0	0	0	0	0	0	0	0	0	0	0	0	0	0	1	0	0	0	0	0	0	0	0	0	1	0	0	2	0	0	0	0	0	0	0	0	0	0	0
ENSG00000224805.2	33	37	9	8	48	22	29	22	19	40	11	26	11	50	39	23	11	11	13	134	108	42	44	34	29	13	71	13	13	11	40	34	18	22	18	4	49	20	24	23	37	15	65	13	26	22	25	74	31
ENSG00000162366.7	1345	104	94	551	126	925	2039	1	769	3240	0	1	399	30	470	1335	7	80	814	1496	904	32	62	1369	77	4	20	12	4	94	31	3	20	20	805	2	995	0	76	19	0	59	562	323	667	1	213	2227	116
ENSG00000162367.11	8	5	48	11	2	12	17	9	20	14	6	8	8	8	18	18	3	9	10	40	11	5	4	12	36	40	37	48	26	23	14	19	0	39	84	17	9	9	35	7	7	20	12	6	27	21	18	35	49
ENSG00000226252.1	3	1	4	4	1	2	0	0	3	2	1	1	0	1	2	3	0	0	0	4	1	2	0	2	5	1	1	8	2	0	4	3	0	9	9	3	0	0	6	0	0	5	1	0	0	1	1	6	5
ENSG00000123473.15	8	5	22	3	9	10	50	7	43	49	18	92	72	11	6	3	17	0	20	17	9	100	58	53	73	10	45	31	57	24	4	34	12	10	34	52	32	15	3	60	0	5	7	97	115	69	88	16	6
ENSG00000162368.13	190	149	1051	73	128	233	881	156	536	552	200	671	397	36	488	142	275	451	1229	120	509	692	1038	1020	1175	1247	958	554	1218	859	58	511	53	1316	1622	1346	588	584	296	824	16	86	132	1113	1858	787	784	432	65
ENSG00000225762.1	5	4	9	2	0	3	11	14	10	12	0	4	7	6	11	4	0	0	4	0	6	6	7	3	13	16	16	5	8	4	2	3	0	11	14	10	19	24	23	9	1	4	0	10	8	3	11	9	0
ENSG00000186790.5	3	2	1	0	9	0	2	0	0	1	1	0	3	3	0	3	2	0	1	0	0	2	0	1	0	0	1	0	0	0	0	1	0	0	0	0	4	3	0	5	0	4	1	5	2	1	1	2	0
ENSG00000237424.1	14	10	31	5	38	19	79	25	16	52	14	25	135	63	59	30	8	0	18	29	4	225	6	115	38	12	5	25	16	9	34	7	19	4	44	8	23	77	13	76	13	24	28	66	36	4	17	38	16
ENSG00000186564.5	7	3	22	19	24	25	49	35	24	32	5	6	73	26	19	20	2	0	13	23	3	100	2	107	40	18	13	16	6	13	11	1	0	2	28	0	43	29	27	34	3	11	3	55	37	8	14	14	7
ENSG00000271355.1	0	0	0	0	0	0	0	0	0	0	0	0	0	0	0	0	0	0	0	0	0	0	0	0	0	0	0	0	0	0	0	0	0	0	0	0	0	0	0	0	0	0	0	0	0	0	0	0	0
ENSG00000229554.2	0	0	0	0	0	0	0	0	0	0	0	0	0	0	0	0	0	0	0	0	0	0	0	0	0	0	0	0	0	0	0	0	0	0	0	0	0	0	0	0	0	0	0	0	0	0	0	0	0
ENSG00000227883.1	0	0	0	0	0	0	0	0	0	0	0	0	0	1	0	0	0	0	0	0	0	0	0	0	0	4	0	0	0	0	0	0	0	0	4	0	0	0	0	0	0	0	0	0	0	0	0	1	0
ENSG00000227947.1	0	0	0	0	0	0	0	0	0	0	0	0	0	0	0	0	0	0	0	0	0	0	0	0	0	62	0	0	0	0	0	0	0	1	1	0	0	0	3	0	0	0	0	1	0	0	1	0	0
ENSG00000269113.3	49	4	62	17	0	7	157	5	214	21	1	1	30	31	17	5	6	7	45	107	15	0	0	39	31	139	227	49	30	112	4	142	0	37	86	34	123	154	39	88	0	12	3	108	30	3	14	117	36
ENSG00000223814.1	0	0	0	0	0	0	0	0	0	0	0	0	0	0	0	0	0	0	0	0	0	0	0	0	0	0	0	0	0	0	0	0	0	0	0	0	0	0	0	0	0	0	0	0	0	0	0	0	0
ENSG00000225028.1	0	0	0	0	0	0	3	0	6	0	0	1	1	1	0	0	0	0	0	1	0	1	0	0	1	1	4	0	0	0	0	6	0	1	5	0	3	3	2	2	0	0	0	0	0	0	0	0	0
ENSG00000226133.6	0	0	0	0	0	0	1	2	0	0	0	0	0	0	0	0	0	0	0	0	0	0	0	1	0	0	3	0	0	0	0	1	0	0	0	0	0	0	0	0	0	0	0	2	1	0	0	1	0
ENSG00000231413.1	0	0	0	0	0	0	0	0	1	0	0	0	0	0	0	0	0	0	0	0	0	0	0	0	0	0	0	0	0	0	0	0	0	0	0	0	0	0	0	1	0	0	0	1	0	0	0	0	0
ENSG00000237180.1	0	0	0	0	0	0	0	0	0	0	0	0	0	0	0	0	0	0	0	0	0	0	0	0	0	0	0	0	0	0	0	0	0	0	0	0	0	0	0	0	0	0	0	0	0	0	0	0	0
ENSG00000242267.6	0	0	0	0	3	0	0	0	0	0	0	0	2	0	1	0	2	0	0	0	0	1	0	1	2	1	1	1	0	0	0	0	0	0	2	0	0	0	2	0	0	0	0	2	0	0	1	2	0
ENSG00000279096.2	0	0	0	1	0	0	0	0	0	0	0	0	0	0	0	0	0	0	0	0	0	0	0	1	0	0	1	0	0	0	0	1	0	0	1	0	0	0	0	0	0	0	0	0	0	0	1	0	1
ENSG00000223720.2	0	0	0	0	0	0	0	0	0	0	0	0	0	0	0	0	0	0	0	0	0	0	0	0	2	0	0	0	0	0	0	0	0	0	0	0	0	0	0	0	0	0	0	0	0	0	0	1	0
ENSG00000117834.12	312	75	383	78	12	147	555	882	194	299	602	130	289	367	515	315	23	58	371	90	636	302	439	130	872	294	129	433	315	109	462	284	22	309	960	274	298	165	171	435	59	190	57	214	246	91	394	757	75
ENSG00000272491.1	1	4	1	0	1	4	9	1	1	8	5	0	12	2	8	1	4	0	8	4	1	4	1	4	7	4	1	5	0	1	0	8	0	5	8	1	3	10	1	3	0	2	0	2	2	3	3	2	2
ENSG00000279214.1	0	0	0	0	0	0	0	0	0	0	0	0	0	0	0	0	0	0	0	2	1	0	0	0	0	1	1	0	3	0	0	0	0	0	1	0	0	0	0	0	0	0	0	0	1	0	0	0	1
ENSG00000132122.11	2	18	10	2	0	17	70	7	14	41	18	3	37	7	20	20	1	0	171	79	57	25	2	8	15	14	5	37	28	3	4	56	0	17	61	3	5	84	2	39	5	3	4	20	53	31	19	24	13
ENSG00000224986.2	0	0	0	0	0	1	1	1	0	0	0	0	0	0	0	0	0	0	0	0	0	0	0	0	0	0	0	0	0	0	0	0	0	0	0	0	0	1	0	0	0	0	0	0	1	0	0	0	0
ENSG00000206700.1	0	0	0	0	0	0	0	0	0	0	0	0	0	0	0	0	0	0	0	1	0	0	0	0	0	0	0	0	0	0	0	0	0	0	0	0	0	0	0	0	0	0	0	0	0	0	0	0	0
ENSG00000235105.1	6	1	17	0	0	7	16	16	12	11	7	16	12	0	1	0	4	0	17	0	1	2	5	1	8	27	3	0	9	6	1	3	0	18	21	19	11	4	3	7	0	3	2	13	20	4	10	1	0
ENSG00000223175.1	0	0	0	0	0	0	0	0	0	0	0	0	0	0	0	0	0	0	0	0	0	0	0	0	0	0	0	0	0	0	0	0	0	0	0	0	0	0	0	0	2	0	0	0	0	0	0	0	0
ENSG00000232514.1	0	0	0	0	0	0	0	0	0	0	0	0	0	0	0	0	0	0	0	0	0	0	0	0	0	0	0	0	0	0	0	0	0	0	0	0	0	0	0	0	0	0	0	0	0	0	0	0	0
ENSG00000186094.16	2	0	0	5	0	0	2	0	0	2	1	5	1	3	5	16	2	0	2	0	1	3	0	0	5	0	0	0	0	0	0	2	0	36	0	2	10	4	1	4	0	3	0	6	6	2	1	2	0
ENSG00000162373.12	45	0	0	0	0	1	0	2	1	0	14	1	1	5	4	0	0	3	12	0	50	7	0	0	14	5	4	8	4	1	0	4	0	5	2	74	8	0	4	42	0	0	0	2	2	2	10	3	6
ENSG00000229846.1	0	0	0	0	0	0	0	0	0	0	0	0	0	0	0	0	0	0	0	0	0	0	0	0	1	0	0	0	0	0	0	0	0	0	0	0	0	0	0	2	0	0	0	0	0	0	0	0	0
ENSG00000230114.1	0	0	0	0	0	0	0	0	0	0	0	0	0	0	0	0	0	0	0	0	0	0	0	0	0	0	0	0	0	0	0	0	0	0	0	0	0	0	0	0	0	0	0	0	0	0	0	0	0
ENSG00000225623.1	0	0	0	0	0	0	0	0	0	0	0	0	0	0	0	0	0	0	0	0	0	0	0	0	0	0	0	0	0	0	0	0	0	0	0	0	0	0	0	0	0	0	0	0	0	0	0	0	0
ENSG00000237478.2	0	0	0	0	0	0	0	0	0	0	0	0	0	0	0	0	0	0	0	0	0	0	0	0	0	0	0	0	0	0	0	0	0	0	0	0	0	0	0	0	0	0	0	0	0	0	0	0	0
ENSG00000215887.5	0	0	0	0	0	1	0	0	0	0	0	0	0	0	0	0	0	0	0	0	0	0	0	0	0	0	0	0	0	0	0	0	0	0	0	0	0	0	0	0	0	0	0	0	0	0	0	0	0
ENSG00000279324.1	0	0	0	0	0	0	0	0	0	0	0	0	0	0	0	0	0	0	0	0	0	0	0	0	0	0	0	0	0	0	0	0	0	0	0	0	0	0	0	0	0	0	0	0	0	0	0	0	0
ENSG00000233595.2	0	1	0	0	0	0	0	0	0	0	0	1	0	0	0	0	0	0	0	0	0	0	0	0	0	0	0	0	0	0	0	0	0	0	0	0	0	0	0	0	0	0	0	0	0	0	0	0	0
ENSG00000162374.16	0	0	0	0	0	0	0	1	0	1	0	0	0	0	0	2	0	0	1	0	2	38	0	2	1	0	0	1	0	0	0	0	0	0	2	1	0	0	1	1	0	0	0	0	0	0	0	1	0
ENSG00000230828.1	0	0	0	0	0	0	0	0	0	0	0	0	0	0	0	0	0	0	0	0	0	0	0	0	0	0	0	0	0	0	0	0	0	0	0	0	0	0	0	0	0	0	0	0	0	0	0	0	0
ENSG00000237337.1	0	0	0	0	0	0	0	0	0	0	0	0	0	0	0	2	0	0	0	0	0	5	0	0	7	2	0	0	9	0	0	0	0	3	2	0	0	44	1	4	6	0	0	0	0	0	0	0	0
ENSG00000233407.1	0	0	0	0	0	0	0	0	0	0	0	0	0	0	0	0	0	0	0	0	0	0	0	0	0	0	0	0	0	0	0	0	0	0	0	0	0	0	0	0	0	0	0	0	0	0	0	0	0
ENSG00000284696.1	0	1	0	0	0	0	0	0	0	0	0	0	0	0	0	0	0	0	0	0	0	0	0	0	0	0	0	0	0	0	0	0	0	0	0	0	0	0	0	0	0	0	0	0	0	0	0	0	0
ENSG00000284645.1	0	0	0	0	0	0	0	0	0	0	0	0	0	0	0	0	0	0	0	0	0	0	0	0	0	0	0	0	0	0	0	0	0	0	0	0	0	0	0	0	0	0	0	0	0	0	0	0	0
ENSG00000234080.3	3	0	0	1	1	1	1	1	4	0	4	0	1	1	0	1	0	0	0	3	5	1	0	8	0	1	1	1	2	1	0	0	0	1	0	3	0	2	0	5	0	2	2	2	1	2	0	1	3
ENSG00000229316.1	0	0	0	0	0	0	0	0	0	0	0	0	0	0	0	0	0	0	0	0	0	0	0	0	0	0	0	0	0	0	0	0	0	0	0	0	0	0	0	0	0	0	0	0	0	0	0	0	0
ENSG00000225671.2	0	0	0	0	0	0	1	0	0	0	0	0	0	0	0	0	0	0	0	0	0	0	0	0	0	0	0	0	0	0	0	0	0	0	0	0	0	0	0	0	0	0	0	0	0	0	0	0	0
ENSG00000142700.11	0	0	0	0	5	0	1	0	0	0	0	0	0	1	0	0	0	0	1	0	0	0	0	0	0	0	0	0	1	0	1	0	0	0	0	12	0	0	0	2	0	1	0	1	0	0	0	0	0
ENSG00000284700.1	0	0	0	0	0	0	0	0	0	0	0	0	0	0	0	0	0	0	0	0	0	0	0	0	0	0	0	0	0	0	0	0	0	0	0	0	0	0	0	0	0	0	0	0	0	0	0	0	0
ENSG00000185104.19	355	260	412	157	352	318	328	366	270	473	419	608	634	548	291	289	137	152	323	356	408	1205	465	919	372	402	449	254	497	382	270	637	142	281	339	576	309	707	267	636	419	320	363	676	522	500	542	607	357
ENSG00000225767.1	0	1	0	0	2	0	0	0	0	1	0	0	0	0	0	0	0	0	0	0	0	0	0	0	1	1	2	0	0	0	2	0	0	1	0	0	0	0	1	3	0	0	0	0	0	0	0	0	0
ENSG00000207194.1	0	0	0	0	0	0	0	0	0	0	0	0	0	0	0	0	0	0	0	0	0	0	0	0	0	0	0	0	0	0	0	0	0	0	0	0	0	0	0	0	0	0	0	0	0	0	0	0	0
ENSG00000230585.2	1	2	0	0	0	0	3	0	2	2	0	2	0	0	0	0	4	1	0	0	0	4	0	0	0	0	1	0	0	0	0	0	0	0	1	0	0	0	0	0	0	0	0	0	1	0	1	0	1
ENSG00000237130.1	0	0	0	0	0	1	1	0	0	0	0	0	1	0	0	0	2	0	0	0	0	0	0	0	1	0	0	0	0	1	1	0	0	0	0	0	0	1	0	0	0	0	0	0	0	0	2	0	0
ENSG00000123080.10	55	21	54	10	74	59	285	116	76	145	42	317	491	39	43	31	18	0	88	125	40	218	108	351	187	44	168	116	366	189	37	176	39	24	44	241	153	187	21	245	52	10	55	308	257	158	355	82	34
ENSG00000265538.1	0	0	0	0	0	0	0	0	0	0	0	0	0	0	0	0	0	0	0	0	0	0	0	0	0	0	0	0	0	0	0	0	0	0	0	0	0	0	0	0	0	0	0	0	0	0	0	0	0
ENSG00000275816.1	0	0	0	0	0	0	0	0	0	0	0	0	0	0	0	0	0	0	0	0	0	0	0	0	0	0	0	0	0	0	0	0	0	0	0	0	0	0	0	0	0	0	0	0	0	0	0	0	0
ENSG00000204006.8	1	0	0	0	0	0	0	0	0	0	0	0	0	0	0	0	0	0	0	0	0	0	0	0	0	1	0	0	0	0	0	0	0	0	0	0	0	0	0	0	0	0	0	0	1	0	0	1	0
ENSG00000200262.1	0	0	0	0	0	0	0	0	0	0	0	0	0	0	0	0	0	0	0	0	0	0	0	0	0	0	0	0	0	0	0	0	0	0	0	0	0	0	0	0	0	0	0	0	0	0	0	0	0
ENSG00000213478.2	0	0	0	0	0	0	0	1	1	0	9	1	1	0	0	1	0	0	0	0	1	0	1	0	1	0	0	0	1	0	0	4	0	0	0	0	1	1	0	1	0	0	0	0	1	1	0	0	0
ENSG00000203356.2	0	0	1	0	2	0	1	0	3	0	7	1	0	8	1	0	7	43	0	2	4	6	2	0	1	0	0	1	4	1	0	4	2	5	1	0	2	1	0	0	0	0	0	3	6	2	2	3	0
ENSG00000123091.4	41	34	261	10	12	65	374	22	307	204	81	142	97	9	43	31	104	72	264	28	101	151	140	133	339	332	392	66	379	325	18	82	11	428	311	486	120	119	42	138	32	21	14	174	460	395	283	120	12
ENSG00000233406.5	0	1	2	2	2	2	2	0	5	0	1	0	0	2	0	0	5	0	0	0	0	1	2	3	1	1	1	0	3	0	0	0	0	1	0	2	1	2	1	1	0	0	4	0	1	0	1	1	0
ENSG00000236434.2	0	0	0	2	2	0	2	0	0	0	0	0	0	1	0	2	3	0	0	4	0	0	1	0	1	0	1	0	0	0	0	0	0	0	1	1	1	0	0	0	3	0	0	0	0	0	0	0	0
ENSG00000085831.15	29	28	152	40	115	8	56	23	30	38	38	12	136	27	50	168	5	29	46	3	55	1055	18	172	24	1	15	10	46	28	51	39	48	12	37	238	40	43	37	185	3	13	32	93	82	3	9	39	7
ENSG00000261664.5	0	2	1	0	6	0	1	0	1	0	2	0	3	0	0	4	0	5	0	0	0	7	0	7	1	0	0	0	0	0	1	0	1	0	1	0	1	0	0	2	0	2	2	0	0	0	0	0	0
ENSG00000085832.16	60	59	185	40	71	82	229	59	212	224	74	303	150	44	113	74	94	103	244	137	189	419	276	297	449	320	368	203	368	291	61	143	65	326	396	446	149	130	76	213	70	63	63	222	413	397	377	232	95
ENSG00000232027.2	0	0	1	1	3	0	0	0	0	0	3	0	1	1	0	1	0	0	0	0	0	1	1	0	0	0	1	0	0	1	1	0	0	1	0	1	0	0	1	1	0	0	0	1	1	1	0	1	0
ENSG00000206595.1	0	0	0	0	1	0	0	0	1	1	1	0	0	2	0	2	3	0	0	2	0	0	0	0	1	0	0	0	0	1	0	0	1	0	0	1	0	0	0	0	0	0	0	0	0	1	0	0	1
ENSG00000238140.1	0	0	0	2	4	1	1	0	3	0	0	0	1	0	2	1	28	43	1	0	1	2	0	2	3	0	2	0	1	0	2	0	0	2	1	0	0	1	0	0	1	0	0	0	0	0	2	1	0
ENSG00000227070.1	1	4	6	8	1	2	4	2	5	6	11	15	15	3	3	3	6	0	3	4	2	13	5	20	5	11	1	4	6	5	0	8	0	29	12	3	3	1	3	14	1	7	2	8	8	3	2	10	3
ENSG00000252032.1	0	0	0	0	0	0	0	0	0	0	0	0	0	0	0	0	0	9	0	0	0	0	0	0	0	1	0	0	1	0	0	0	0	0	0	0	0	0	0	0	0	0	0	0	0	0	0	0	0
ENSG00000227742.2	2	5	7	7	2	0	0	0	5	5	7	4	3	12	0	2	4	53	0	0	2	5	0	17	5	21	5	2	3	6	0	7	0	11	4	2	2	1	5	9	0	14	9	6	9	6	4	20	9
ENSG00000117859.18	130	114	397	26	84	278	270	85	504	486	267	574	726	40	278	80	161	55	401	176	58	490	615	593	906	449	627	318	562	399	59	230	85	800	1262	506	307	358	259	1004	32	46	26	710	657	449	491	334	54
ENSG00000236973.2	0	0	0	3	3	0	0	0	1	0	0	0	0	0	0	0	2	0	0	2	0	4	0	1	1	0	0	0	0	3	0	0	0	1	0	1	0	0	0	0	0	0	0	0	0	3	0	0	0
ENSG00000232846.1	0	0	0	2	0	0	1	0	0	0	1	0	0	0	0	0	0	0	2	0	0	0	0	0	1	0	0	0	0	1	0	0	0	0	0	0	0	0	0	0	0	0	0	0	0	0	0	0	0
ENSG00000212624.1	0	0	0	0	0	0	0	0	0	0	0	1	0	0	0	0	0	0	0	0	0	0	0	0	0	0	0	0	0	0	0	1	0	0	0	0	0	0	0	0	0	0	0	0	1	0	1	0	0
ENSG00000078618.21	804	801	1270	338	555	1175	846	691	910	1025	1281	1563	1654	812	977	995	355	497	1042	905	1374	2270	2030	2098	1539	1259	1296	551	1757	1336	456	1525	190	1175	1490	979	968	1135	922	1953	494	600	977	1632	1903	1438	1443	2170	848
ENSG00000266993.3	0	0	0	0	0	0	3	0	2	1	0	1	0	2	1	0	1	0	2	0	0	0	2	1	5	3	6	1	1	2	0	0	0	1	1	2	0	1	2	0	0	0	0	1	5	1	3	3	0
ENSG00000272175.1	0	0	0	0	0	0	1	0	0	0	0	0	0	0	1	0	0	0	0	0	0	0	0	0	2	0	1	0	0	0	0	0	0	0	0	0	0	0	0	1	0	0	0	0	0	0	0	0	0
ENSG00000283899.1	0	0	0	0	0	0	0	0	0	0	0	0	0	0	0	0	0	0	0	0	0	0	0	0	0	0	0	0	0	0	0	0	0	0	0	0	0	0	0	0	0	0	0	0	0	0	0	0	0
ENSG00000230604.2	0	0	1	0	0	0	0	0	1	0	0	0	0	0	0	0	1	0	0	0	0	0	0	0	0	1	1	0	0	0	0	0	0	0	0	1	0	0	0	0	0	0	0	1	0	1	1	0	0
ENSG00000169213.6	2	16	213	27	53	47	17	47	3	1	80	104	89	25	26	19	9	94	10	2	166	327	220	225	48	2	1	33	126	6	83	93	97	4	141	0	3	284	22	167	6	8	4	440	565	6	47	60	11
ENSG00000200839.1	0	0	0	0	0	0	0	0	0	0	0	0	0	0	0	0	0	0	0	0	0	0	0	0	0	0	0	0	0	0	0	0	0	0	0	0	0	0	0	0	0	0	0	0	0	0	0	0	0
ENSG00000229032.1	0	0	0	1	1	0	0	0	0	0	0	1	0	0	0	0	0	0	0	0	0	0	0	0	0	0	0	0	0	0	0	0	0	0	0	0	0	0	0	0	0	0	0	0	0	0	0	0	0
ENSG00000264613.2	0	0	1	0	0	0	0	0	0	0	0	0	0	0	0	0	0	0	0	1	0	0	0	0	0	0	0	0	0	0	0	0	0	0	0	0	0	0	0	0	0	0	0	0	0	0	0	0	0
ENSG00000117862.11	355	204	561	98	154	238	426	231	444	532	688	592	481	260	327	207	128	47	496	213	459	973	1103	714	561	367	513	317	548	535	86	562	47	450	611	474	395	586	273	887	108	186	169	579	670	486	527	410	215
ENSG00000198841.3	40	35	38	17	12	41	37	35	52	33	78	71	72	10	45	26	5	18	31	27	69	203	139	113	64	28	37	24	56	65	9	62	0	44	57	51	51	47	42	59	9	10	33	69	79	56	84	31	38
ENSG00000223390.1	0	1	0	0	0	0	1	0	0	0	0	1	0	0	0	1	0	0	0	0	0	0	0	0	0	0	0	0	0	0	0	0	0	0	0	1	1	0	0	0	0	0	0	1	0	0	0	0	0
ENSG00000228369.2	1	0	0	0	0	0	0	0	0	1	0	2	1	0	0	1	0	0	0	1	0	1	1	0	0	1	0	0	0	1	0	0	0	0	1	0	0	0	0	1	0	0	0	0	0	0	0	1	0
ENSG00000134717.17	58	45	99	24	16	73	99	27	123	163	130	182	84	28	52	23	129	39	224	68	80	304	274	240	237	178	229	94	270	251	9	126	10	203	214	280	95	117	60	254	14	15	36	200	222	232	214	96	29
ENSG00000157077.14	75	50	83	6	33	64	186	32	88	69	46	113	68	32	24	33	42	78	100	55	71	131	73	98	90	120	119	57	110	128	16	80	22	72	93	250	94	66	41	346	18	4	19	173	152	144	163	65	24
ENSG00000241745.3	0	0	0	0	0	0	2	0	0	0	0	0	0	0	0	1	1	2	0	0	0	0	1	0	0	0	0	0	0	0	1	0	1	0	0	0	0	0	0	0	1	0	0	0	0	0	0	0	0
ENSG00000228407.2	0	6	11	4	0	8	4	1	5	4	3	8	8	5	9	1	0	0	4	7	10	26	30	20	9	11	10	1	17	13	1	11	4	4	13	7	6	11	8	9	2	0	8	13	18	10	4	9	2
ENSG00000223429.1	0	0	0	0	0	1	1	0	0	0	0	1	0	0	0	1	2	0	0	0	0	0	0	0	0	0	1	0	0	0	1	0	0	0	2	1	0	0	0	0	0	0	0	0	0	0	0	0	0
ENSG00000224255.2	0	0	0	0	0	0	0	1	1	0	0	0	0	0	0	0	0	0	0	1	0	0	0	1	1	0	2	0	0	1	0	1	0	0	0	0	0	0	0	1	0	0	0	2	0	0	0	0	0
ENSG00000236004.2	0	0	0	0	0	0	1	0	0	0	0	0	0	0	0	0	0	0	0	0	1	2	0	0	0	0	0	0	0	0	0	0	0	1	0	0	0	0	0	0	0	0	0	1	0	0	0	0	0
ENSG00000237663.2	0	0	1	0	0	0	0	0	0	0	0	0	0	0	0	0	0	0	0	0	0	3	0	0	0	1	0	0	0	0	0	0	0	0	0	0	0	0	0	0	0	0	0	0	0	1	0	1	0
ENSG00000213735.2	2	0	0	0	0	1	1	2	1	0	1	1	2	0	0	0	0	0	2	0	3	0	0	0	1	1	1	0	0	0	0	0	0	0	0	5	1	1	0	1	0	0	0	0	0	3	1	0	0
ENSG00000154222.14	286	223	321	146	249	317	382	222	354	448	376	504	910	434	406	262	172	84	311	324	391	839	388	385	461	305	402	233	463	315	188	367	61	299	501	324	333	549	234	712	329	181	285	610	486	375	398	447	229
ENSG00000272100.1	3	0	0	0	0	1	5	0	1	2	0	10	12	1	2	1	0	0	3	0	1	3	3	1	4	2	1	1	2	2	0	2	0	1	2	2	1	2	1	3	0	0	0	6	2	4	0	2	0
ENSG00000224680.4	1	0	3	0	0	2	2	3	1	2	1	3	2	1	0	0	0	0	1	1	1	1	0	4	3	4	2	1	2	3	0	1	0	0	4	0	2	0	0	2	0	0	0	1	5	1	2	0	0
ENSG00000085840.12	10	11	17	12	20	14	23	15	27	39	35	137	265	28	22	15	1	1	30	27	17	144	59	213	28	9	7	16	55	11	7	37	0	12	8	82	78	20	10	97	5	7	15	138	92	45	82	23	9
ENSG00000134748.12	98	90	160	79	130	106	160	123	233	202	203	323	296	146	144	108	142	82	113	204	182	404	278	451	371	226	291	168	333	242	120	295	150	231	242	369	175	204	133	407	216	103	128	428	395	319	339	228	171
ENSG00000134744.13	55	114	141	49	98	81	324	62	223	270	225	304	337	283	45	52	402	323	75	112	35	118	180	126	324	167	263	95	165	146	138	103	455	143	179	206	132	126	61	275	209	109	36	244	335	297	362	130	65
ENSG00000272371.1	0	0	0	0	0	0	0	0	0	0	0	1	2	0	0	2	0	0	0	2	0	0	0	1	2	0	0	0	0	2	0	0	0	0	0	1	1	0	2	1	0	0	0	0	1	0	0	0	1
ENSG00000236290.1	0	0	0	1	0	0	0	0	0	0	0	0	1	0	0	0	0	0	0	1	0	0	0	0	1	0	0	0	0	0	0	0	0	0	0	0	0	0	0	0	0	0	0	0	0	0	0	0	1
ENSG00000116157.5	26	3	28	5	5	12	69	14	30	48	2	44	249	13	42	13	0	0	138	111	8	89	101	48	53	43	10	156	71	14	1	101	0	38	17	174	36	30	14	304	9	5	1	302	49	24	73	30	43
ENSG00000182183.14	0	0	2	16	3	0	26	2	1	6	4	1	6	17	3	4	2	1	1	35	6	26	0	5	14	1	2	7	3	0	0	2	1	5	0	13	1	2	4	16	1	3	6	4	6	10	13	1	13
ENSG00000162377.5	56	107	159	57	67	99	194	124	235	198	135	265	139	83	176	146	133	63	215	167	177	517	340	418	167	179	190	98	225	168	73	201	24	144	163	266	160	251	162	191	170	43	280	224	302	238	180	196	153
ENSG00000233664.1	0	0	0	1	0	0	0	0	0	1	0	0	0	0	0	0	0	0	0	0	0	1	0	0	0	0	0	0	0	0	1	0	0	0	0	0	0	1	0	0	1	0	0	0	0	0	0	0	0
ENSG00000239640.3	0	0	0	0	0	0	0	0	0	0	0	0	0	0	0	0	0	0	0	0	0	0	0	0	0	0	0	0	0	0	0	0	0	0	0	0	0	0	0	0	0	0	0	0	0	0	0	0	0
ENSG00000162378.12	51	51	164	38	51	56	431	52	121	164	45	191	119	72	88	128	923	208	263	192	167	271	233	196	227	340	224	145	196	567	52	243	225	306	538	274	157	174	107	162	132	81	192	221	443	398	256	165	39
ENSG00000252018.1	0	0	0	0	0	0	0	0	0	0	0	0	0	0	0	0	7	13	0	0	0	0	0	0	0	0	0	0	0	1	0	0	0	0	0	0	0	0	0	0	2	0	0	0	0	0	0	0	0
ENSG00000228929.1	28	37	53	32	11	31	33	88	36	31	34	41	30	31	51	27	54	35	50	68	51	92	140	268	52	57	52	63	82	56	34	41	13	59	82	128	53	58	67	97	32	10	47	74	66	53	65	57	72
ENSG00000206627.1	0	1	0	0	0	0	0	0	1	0	0	0	0	0	0	0	1	1	0	1	0	0	0	0	0	0	0	1	0	0	0	0	0	0	0	0	0	0	0	1	6	4	0	0	1	0	0	1	0
ENSG00000203995.9	0	11	0	2	13	0	56	1	36	59	3	42	93	8	33	12	9	14	20	58	3	105	9	47	57	2	55	2	8	42	16	13	0	10	19	67	2	15	23	63	9	9	3	63	82	58	79	14	26
ENSG00000242391.2	0	0	0	0	0	0	1	0	0	0	0	0	0	0	0	0	0	0	0	0	0	0	1	0	1	0	0	0	0	0	0	0	0	0	0	1	0	0	0	0	0	0	0	0	2	0	0	0	0
ENSG00000121310.16	7414	2052	6456	1758	1692	5939	3615	1195	7788	4891	2082	3902	5001	3594	5565	7056	6027	3779	1628	4696	5681	1725	2605	3355	6567	16873	9193	2329	2783	5566	2281	6395	1755	8094	5463	3091	4162	2962	7049	3587	5258	12159	2010	3449	6073	4555	4643	14943	3776
ENSG00000230953.2	5	6	6	0	3	0	5	0	5	2	3	3	2	2	2	1	0	0	0	1	0	0	0	1	3	3	8	0	1	1	0	0	0	0	1	1	4	1	2	3	2	0	4	2	7	7	10	1	0
ENSG00000231866.2	0	0	0	0	0	0	0	0	0	0	0	0	0	0	0	0	0	0	0	0	0	0	0	0	0	0	0	0	0	0	0	0	0	0	0	0	0	0	0	0	0	0	0	0	0	1	0	0	0
ENSG00000116171.17	431	355	3897	75	73	1255	3628	148	6223	3304	303	1443	982	35	916	277	564	1315	1482	221	343	314	1218	424	2285	3724	3434	504	1976	3191	141	1342	117	4471	3891	2951	1709	879	1401	1120	193	219	194	3125	7104	3727	1674	935	71
ENSG00000264834.1	2	0	0	0	0	0	0	0	2	1	0	0	0	1	1	1	0	0	0	0	0	1	0	0	1	0	2	0	0	0	0	0	0	0	0	0	1	0	0	1	0	0	0	1	0	1	0	0	0
ENSG00000266188.1	0	0	0	1	0	0	1	0	0	1	0	0	0	1	0	1	22	10	0	3	0	0	0	0	0	0	0	0	0	0	1	0	0	0	0	0	0	0	0	1	3	3	0	0	0	0	0	0	3
ENSG00000265815.1	0	0	1	1	0	0	1	0	1	0	2	0	0	0	0	0	1	0	0	0	0	1	0	0	1	0	0	0	0	0	0	0	0	0	0	0	0	0	0	0	0	0	0	0	0	0	0	0	0
ENSG00000237279.2	0	1	1	0	3	0	1	0	1	1	0	0	2	0	0	1	0	0	0	0	0	0	0	0	4	2	0	0	1	1	0	1	0	0	0	1	0	0	0	1	0	0	0	0	1	1	0	0	0
ENSG00000236360.2	1	0	0	0	0	0	1	0	0	0	0	0	0	0	0	0	0	0	0	0	0	0	0	0	0	0	1	0	0	0	0	0	0	0	0	0	1	0	0	0	0	0	0	0	1	2	1	0	0
ENSG00000226147.1	0	0	1	0	0	0	0	0	3	0	0	3	2	0	0	0	0	0	0	0	0	0	0	0	1	0	1	0	0	0	0	0	0	1	1	0	1	0	0	1	0	0	0	0	0	1	1	0	0
ENSG00000174348.13	2	1	52	47	2	4	6	2	102	6	11	4	6	14	29	17	0	10	5	6	5	1	1	13	8	19	10	31	7	3	4	2	19	56	127	2	2	1	44	27	0	9	1	6	3	7	1	35	140
ENSG00000232993.1	0	0	0	0	0	0	0	0	0	0	0	0	0	0	0	0	0	0	0	0	0	0	0	0	0	0	0	0	0	0	0	0	0	0	0	0	0	0	0	0	0	0	0	0	0	0	0	0	0
ENSG00000227644.2	0	0	0	0	0	0	0	0	0	0	0	0	0	0	0	0	0	0	0	0	0	0	0	0	0	0	0	0	0	0	0	0	0	0	0	0	0	0	0	0	0	0	0	0	0	0	0	0	0
ENSG00000162383.11	4	1	12	60	20	0	2	1	25	0	78	5	15	80	8	15	0	0	6	1	0	8	4	12	0	11	0	25	1	3	0	0	0	37	156	0	2	0	44	1078	0	27	3	1637	61	2	2	7	20
ENSG00000235563.1	5	0	2	2	0	2	0	13	7	0	48	2	0	5	3	1	1	0	0	4	0	13	9	0	0	1	0	4	0	1	0	0	0	6	14	0	2	0	1	392	0	4	0	617	5	2	0	2	4
ENSG00000277397.1	0	0	0	0	0	0	0	0	0	0	0	0	0	0	0	0	0	0	0	0	0	0	0	0	0	0	0	0	0	0	0	0	0	0	0	0	0	0	0	0	0	0	0	0	0	0	0	0	0
ENSG00000157184.6	312	164	282	68	75	266	142	60	268	328	132	233	225	136	167	136	110	89	104	71	260	104	219	174	226	266	254	87	187	250	47	178	29	337	346	190	654	468	222	206	42	87	142	270	303	166	96	186	149
ENSG00000236723.2	1	0	3	0	0	0	0	0	2	3	1	3	0	0	1	0	0	0	0	0	1	1	2	1	4	2	2	0	2	1	0	3	0	2	2	1	2	1	1	2	0	0	0	3	3	2	0	1	0
ENSG00000162384.13	292	268	228	170	142	267	202	158	273	353	293	371	430	337	311	271	76	108	157	277	265	274	390	495	376	287	283	199	183	368	157	501	43	249	238	267	276	265	254	387	201	180	228	347	292	266	235	293	344
ENSG00000259818.1	0	0	1	1	0	0	1	0	0	0	0	1	1	1	0	0	1	0	0	1	0	1	1	0	2	0	1	0	1	0	0	1	0	0	0	0	0	0	1	1	0	0	0	0	0	0	0	1	0
ENSG00000162385.10	177	101	209	51	56	121	208	205	205	186	349	330	374	74	190	65	63	76	179	171	192	359	558	385	311	225	383	376	223	341	36	435	0	222	318	305	163	238	160	463	35	55	101	395	410	228	316	219	98
ENSG00000226754.1	2	5	2	0	0	0	2	0	6	3	4	2	4	0	5	0	0	0	2	0	0	2	3	1	3	1	2	3	5	4	0	13	0	1	2	6	2	1	1	0	0	0	2	6	3	2	0	1	0
ENSG00000157193.15	4	1	2	4	0	1	4	2	5	5	2	4	59	3	3	18	4	4	7	2	5	82	4	6	38	1	8	28	11	5	1	12	0	9	10	35	3	3	0	22	0	0	6	29	13	14	29	5	0
ENSG00000234578.1	0	0	0	0	0	0	0	0	0	0	0	0	0	0	0	0	0	0	0	0	0	0	0	0	0	0	0	0	0	0	0	0	0	0	0	0	0	0	0	0	0	0	0	0	0	0	0	0	0
ENSG00000228838.1	0	0	0	0	0	0	0	0	0	0	1	0	1	0	0	1	0	0	0	0	0	0	0	0	0	0	0	0	0	0	0	0	0	0	0	0	0	0	0	0	0	0	0	0	0	0	0	0	0
ENSG00000225030.1	0	0	0	0	0	0	0	0	0	0	0	0	0	0	0	0	0	0	0	0	0	7	0	0	0	0	0	0	0	0	0	0	0	0	0	2	0	0	0	0	0	0	0	0	0	0	0	0	0
ENSG00000232762.1	1	0	0	0	0	0	0	0	0	0	0	0	0	0	0	0	0	0	0	0	0	0	0	0	0	0	0	0	0	0	0	0	0	0	0	0	0	0	0	0	0	0	0	0	0	0	0	0	0
ENSG00000225675.2	0	0	0	0	0	0	1	0	0	0	0	0	0	0	0	0	0	0	0	0	0	1	0	0	0	0	0	0	1	0	0	0	0	1	0	0	0	0	0	0	0	0	0	0	0	0	0	0	0
ENSG00000226938.1	0	0	0	1	0	0	0	0	0	0	0	0	0	0	0	0	0	0	0	0	0	0	0	0	0	0	0	0	0	0	0	0	0	0	0	0	0	0	0	0	0	0	0	0	0	0	0	0	0
ENSG00000230138.1	0	0	0	1	3	0	0	0	0	0	0	0	0	5	0	0	0	0	0	0	1	0	0	0	2	1	2	2	0	0	0	0	0	3	1	0	0	0	0	1	0	2	0	1	0	0	4	0	2
ENSG00000236253.7	0	0	0	0	0	0	1	0	1	0	0	0	0	0	0	0	0	0	0	0	0	0	0	0	0	0	0	0	0	0	0	0	0	0	0	0	0	0	1	0	0	0	0	0	0	0	0	0	1
ENSG00000143006.7	0	0	1	0	0	0	19	0	0	0	0	3	0	0	0	0	0	0	0	0	2	6	0	0	1	6	0	0	0	0	0	0	0	0	0	0	0	0	0	0	0	1	0	0	0	0	0	0	0
ENSG00000174332.5	0	0	0	0	0	0	0	0	0	0	0	0	0	1	1	1	0	0	0	0	0	0	0	0	1	0	0	0	0	0	0	0	2	3	0	0	0	0	2	2	2	0	0	0	0	0	0	0	7
ENSG00000239007.1	0	0	0	0	0	0	0	0	0	0	0	0	0	0	0	0	0	0	0	0	0	0	0	0	0	0	0	0	0	0	0	0	0	0	0	0	0	0	0	0	0	0	0	0	0	0	0	0	0
ENSG00000058804.11	41	56	136	8	21	45	191	42	96	129	92	246	110	49	66	40	24	13	169	88	98	401	205	327	182	149	124	105	262	122	7	170	24	116	180	271	144	175	66	204	4	6	25	246	212	154	222	83	38
ENSG00000201003.1	0	0	1	0	0	0	0	0	0	0	0	0	1	0	0	0	0	0	0	0	0	0	0	0	0	0	0	0	0	0	0	0	0	0	0	0	0	0	0	0	0	0	0	0	0	0	0	0	0
ENSG00000229687.2	0	0	0	0	0	0	0	0	0	0	0	0	0	0	0	0	0	0	0	0	0	0	0	0	0	0	0	0	0	0	0	0	0	0	0	0	0	0	0	0	0	0	0	0	1	0	0	0	0
ENSG00000058799.14	303	322	364	202	232	419	286	183	276	535	308	394	514	379	377	712	268	140	510	226	417	480	366	796	400	483	317	501	304	367	310	353	90	290	447	356	239	581	270	482	333	300	374	475	504	352	270	350	323
ENSG00000211452.10	256	462	411	132	19	100	3655	697	2366	7220	558	1408	959	242	588	257	326	45	2855	531	836	701	363	94	1402	2831	39	348	450	1161	65	972	149	2404	552	1634	876	31	1018	71	59	353	385	832	1809	743	1105	1283	187
ENSG00000081870.11	113	90	134	24	30	113	153	94	90	222	118	290	437	53	135	44	67	53	209	136	221	513	319	400	324	278	264	460	333	356	43	252	19	202	291	236	281	165	147	293	33	34	65	362	475	304	384	164	60
ENSG00000116212.14	251	194	141	48	55	213	231	147	122	267	200	681	538	29	136	94	74	6	204	110	130	394	256	337	234	265	188	333	348	329	35	187	15	184	410	316	363	291	151	342	46	34	73	390	258	266	255	136	53
ENSG00000219102.3	0	0	2	0	0	0	3	0	0	0	0	1	0	0	0	2	0	0	2	0	1	1	0	1	0	0	0	3	4	1	0	0	0	0	2	2	0	0	1	0	0	0	0	0	2	1	0	0	0
ENSG00000203985.10	2	557	0	67	7	10	1	0	10	5	99	115	9	6	78	277	14	0	0	0	6	2	80	64	19	0	0	0	14	1	4	1	17	2	37	27	10	0	4	4	1	0	316	85	163	3	0	40	22
ENSG00000116209.11	985	1065	2231	229	145	1425	1711	404	1305	2147	904	1324	1862	284	1705	793	600	621	3450	887	1432	1426	2226	1924	2140	3952	2167	2361	1439	3280	169	1971	125	2725	3710	2057	1430	1781	1270	2624	247	285	495	2359	2971	1809	1821	1077	409
ENSG00000280378.1	2	1	9	21	44	6	9	4	7	2	13	11	16	55	4	16	178	118	2	22	5	12	6	13	8	11	8	3	5	5	35	5	112	3	16	8	1	4	2	13	61	24	7	9	6	11	7	4	17
ENSG00000116205.12	34	42	35	21	48	31	98	21	77	79	121	81	93	41	36	21	224	178	35	47	40	137	107	67	83	62	81	58	47	87	27	60	110	51	44	87	57	39	22	103	65	23	43	106	113	102	97	48	53
ENSG00000283749.1	0	0	0	0	0	0	0	0	0	0	0	0	0	0	0	0	0	0	0	0	0	0	0	0	0	0	0	0	0	0	0	0	0	0	0	0	0	0	0	0	0	0	0	0	0	0	0	0	0
ENSG00000225183.1	0	0	0	0	0	0	7	0	0	0	0	0	0	0	0	0	0	0	0	0	2	1	0	1	0	0	1	0	1	0	3	0	0	0	0	0	0	0	0	0	0	1	1	0	1	0	0	0	0
ENSG00000279049.1	0	0	0	0	0	0	0	0	0	0	0	0	0	0	0	0	0	0	0	0	0	0	0	0	0	0	0	0	0	0	0	0	0	0	0	0	0	0	0	0	0	0	0	0	0	0	0	0	0
ENSG00000256407.2	1	0	1	0	0	0	0	0	0	0	0	1	0	0	0	0	0	0	0	0	1	0	0	0	1	1	1	0	0	0	0	0	0	0	0	1	0	1	0	1	0	0	0	2	0	2	0	1	0
ENSG00000157211.11	0	0	0	0	0	0	0	0	0	0	0	0	0	0	0	0	0	0	0	0	0	0	0	1	0	0	0	0	0	0	1	0	0	0	0	0	0	0	0	0	0	0	0	0	0	0	0	0	0
ENSG00000280425.2	0	0	0	0	3	0	0	0	0	0	0	0	2	0	0	0	0	0	0	0	0	0	0	0	1	0	0	0	0	0	0	0	0	0	0	0	0	0	0	2	0	0	0	1	1	1	0	1	0
ENSG00000215883.10	31	44	51	40	60	37	89	20	106	71	66	114	101	47	26	33	91	35	23	26	28	54	118	47	78	71	126	66	63	57	27	42	37	31	64	49	35	74	27	96	69	24	37	106	168	98	70	43	49
ENSG00000116221.15	1448	618	583	826	1581	1298	814	673	768	744	736	1116	1383	1887	766	1906	2650	181	554	1514	1877	1025	1464	2311	457	1030	487	1096	810	1064	1188	1359	466	858	1692	1075	1331	1202	821	1071	1619	1161	1297	1502	1123	672	894	821	1266
ENSG00000157216.15	167	172	192	160	301	341	286	127	366	229	218	210	388	787	652	706	3193	217	153	515	303	221	290	378	457	205	557	330	420	813	290	444	542	251	1188	426	301	206	247	802	449	616	201	459	571	376	201	465	490
ENSG00000198711.5	3	4	2	0	0	3	12	11	4	13	1	5	2	1	8	3	0	0	2	3	1	2	16	7	10	4	9	5	6	13	1	6	0	4	12	3	2	3	0	8	0	0	4	8	13	11	13	5	1
ENSG00000225632.1	0	0	0	1	0	0	0	0	0	0	0	0	1	0	0	0	0	0	0	0	0	0	0	0	0	0	0	0	0	0	0	0	0	0	0	0	0	0	0	0	0	0	0	0	0	0	0	0	0
ENSG00000232245.1	0	0	0	0	0	0	0	0	0	0	0	0	0	0	0	0	0	0	0	0	0	0	0	0	0	0	0	0	0	0	0	0	0	0	0	0	0	0	0	0	0	0	0	0	0	0	0	0	0
ENSG00000235741.1	0	0	0	0	0	0	0	0	0	0	0	0	0	0	0	0	0	0	0	0	0	0	0	0	0	0	0	0	0	0	0	0	0	0	0	0	0	0	0	0	0	0	0	0	0	0	0	0	0
ENSG00000237173.1	0	0	0	0	0	0	0	0	0	0	0	0	0	0	0	0	0	0	1	0	0	0	0	0	0	0	0	0	0	0	0	0	0	0	0	0	0	0	0	0	0	0	0	0	0	0	0	0	0
ENSG00000227453.1	0	0	0	0	0	0	0	0	0	0	1	0	0	0	0	0	0	0	0	0	0	0	0	0	0	0	0	0	1	0	0	0	0	0	0	0	0	0	0	0	0	0	0	0	1	0	0	0	0
ENSG00000162390.17	0	1	0	13	43	24	47	4	8	3	2	12	9	111	5	20	46	1	2	6	5	31	3	6	10	2	1	2	5	0	13	6	103	7	7	3	31	0	5	10	8	28	2	7	4	3	2	3	50
ENSG00000162391.11	32	0	0	0	0	1	356	4	14	7	4	4	3	1	0	2	1	0	16	1	7	16	0	0	3	0	0	8	2	13	0	116	0	36	7	1	106	0	1	1	0	0	4	1	5	1	7	3	0
ENSG00000230728.1	0	0	0	0	0	0	0	0	0	0	0	0	0	0	0	0	0	0	0	0	0	0	0	0	1	0	0	0	0	0	0	0	0	0	1	0	0	0	0	1	0	0	0	0	0	0	0	0	0
ENSG00000184313.19	10	5	1	15	18	7	44	4	2	1	3	10	4	287	1	8	8	0	0	31	1	7	2	4	19	38	16	4	4	1	23	69	0	6	8	1	66	3	9	3	2	43	2	2	2	3	6	19	39
ENSG00000271723.5	0	0	0	0	0	0	0	0	0	0	0	0	1	0	0	0	0	6	0	0	0	0	0	0	0	1	0	0	0	0	0	0	0	1	0	0	0	0	0	0	0	0	0	0	0	0	0	0	0
ENSG00000243725.6	7	8	4	1	14	7	5	9	5	6	16	7	9	28	6	11	1	0	5	11	5	14	7	18	10	7	13	10	8	5	8	9	0	2	7	5	6	4	9	27	17	14	23	5	9	13	10	5	8
ENSG00000162396.5	71	41	36	12	29	47	59	45	51	42	86	99	47	38	41	48	21	0	22	31	36	139	123	101	44	52	37	70	103	37	41	51	0	34	46	70	64	46	22	46	55	35	50	61	67	43	51	30	34
ENSG00000006555.10	104	68	61	60	102	101	109	42	75	190	176	105	297	89	73	86	38	31	52	36	7	260	18	177	73	43	53	86	66	34	58	44	47	55	30	112	78	205	44	181	29	43	89	135	132	45	69	34	38
ENSG00000237453.1	1	0	0	0	0	1	1	0	0	0	0	0	2	0	0	0	0	0	1	11	0	0	0	0	2	0	0	0	0	1	0	0	0	0	0	0	0	0	0	0	0	0	4	0	1	1	0	0	0
ENSG00000162398.11	9	6	3	1	20	5	11	0	10	20	12	9	11	5	8	2	1	0	3	2	0	18	9	13	11	2	5	8	5	1	1	7	0	2	3	6	11	9	1	9	0	4	17	6	11	4	3	0	2
ENSG00000116133.11	4672	2845	7976	4545	4045	8183	8603	3913	18727	17182	7831	12200	12853	7045	7201	9151	9801	2056	5387	3725	4456	11703	24263	14574	7494	14000	3970	8040	10989	6796	10242	7190	3157	5484	13985	14888	4385	8020	12429	8695	9232	5714	9012	9544	12702	10546	11585	9535	7925
ENSG00000242396.1	0	0	0	0	0	0	0	0	0	0	0	1	0	0	0	0	0	0	0	0	0	0	0	0	0	0	0	0	0	1	0	1	0	0	0	0	0	0	0	0	0	0	0	0	0	0	0	0	0
ENSG00000233203.6	2	0	3	0	1	3	2	1	2	0	0	4	4	0	1	1	0	0	1	0	1	12	5	3	4	1	4	2	6	2	0	3	0	2	6	1	0	0	4	5	0	0	0	10	5	2	0	3	0
ENSG00000284601.1	0	0	0	0	0	0	0	1	0	0	0	0	0	0	0	0	6	1	0	0	0	0	0	0	0	0	0	0	0	0	3	0	3	1	0	0	0	0	0	0	0	2	1	0	0	0	0	1	0
ENSG00000143001.4	1	1	0	0	0	0	0	0	0	2	0	0	1	0	0	0	0	0	0	0	0	4	0	3	0	0	0	2	0	0	0	0	0	0	0	0	0	0	0	11	0	0	0	0	0	1	0	0	0
ENSG00000233271.1	0	0	0	0	0	0	0	0	0	0	0	0	0	0	0	0	0	0	0	0	0	0	0	0	0	0	0	0	0	0	0	0	0	0	0	0	0	0	0	0	0	0	0	0	0	0	0	0	0
ENSG00000162399.6	1	0	0	0	4	0	0	1	0	0	39	1	5	0	0	0	2	0	0	0	0	9	2	0	0	0	2	0	0	0	7	0	0	1	2	0	0	0	3	1	0	2	0	0	2	0	2	1	1
ENSG00000169174.10	179	164	948	238	204	862	910	545	575	1436	1031	704	3556	123	568	426	32	100	173	266	22	638	478	266	518	639	278	680	963	341	305	317	90	355	607	163	455	1288	310	821	143	236	78	745	843	414	497	807	250
ENSG00000162402.13	186	138	323	100	80	264	382	200	244	459	345	406	524	161	197	207	97	182	313	187	177	771	489	438	456	340	449	549	539	377	103	254	138	399	425	437	247	374	188	618	120	95	119	485	537	499	603	366	124
ENSG00000231090.1	0	0	0	0	0	0	0	0	0	0	0	0	0	0	0	0	0	0	0	0	0	3	0	0	0	0	1	0	0	0	0	1	0	0	0	0	0	1	0	0	0	0	0	0	0	0	0	0	0
ENSG00000231095.1	0	0	0	0	0	0	0	0	0	0	0	0	0	0	0	0	0	0	0	0	0	0	0	0	0	0	0	0	0	0	0	0	0	0	0	0	0	0	0	0	0	0	0	0	0	0	0	0	0
ENSG00000265822.1	0	0	0	0	0	0	0	0	0	0	0	0	0	0	0	0	0	0	0	0	0	0	0	0	0	0	0	0	0	0	0	0	0	0	0	0	0	0	0	0	0	0	0	0	0	0	0	0	0
ENSG00000231900.3	0	0	0	0	0	0	0	0	0	0	0	0	0	0	0	0	0	0	0	0	0	0	0	0	0	0	0	0	0	0	0	0	0	0	0	0	0	0	0	0	0	0	0	0	0	0	1	0	0
ENSG00000232198.2	0	0	0	0	0	0	0	0	0	0	0	0	0	0	0	0	0	0	0	0	0	0	0	0	0	0	0	0	0	0	0	0	0	0	0	0	0	0	0	0	0	0	0	0	0	0	0	0	0
ENSG00000199831.1	0	0	0	0	0	0	0	0	0	0	0	0	0	0	0	0	0	0	0	0	0	0	0	0	0	0	0	0	0	0	0	0	0	0	0	0	0	0	0	0	0	0	0	0	0	0	0	0	0
ENSG00000252162.1	0	0	0	0	0	0	0	0	0	0	0	0	0	0	0	0	0	0	0	0	0	0	0	0	0	0	0	0	0	0	0	0	0	0	0	0	0	0	0	0	0	0	0	0	0	0	0	0	0
ENSG00000272051.1	0	0	0	0	0	0	0	0	0	0	0	0	0	0	0	0	0	0	0	0	0	0	0	0	0	0	0	0	0	0	0	0	0	0	0	0	0	0	0	0	0	0	0	0	0	0	0	0	0
ENSG00000234810.2	0	0	0	0	0	2	0	1	0	0	1	0	0	0	0	1	0	0	0	0	1	0	0	0	0	0	0	0	0	0	0	1	0	2	1	0	0	0	1	0	0	1	0	0	0	0	2	0	0
ENSG00000230250.2	0	0	0	0	0	0	0	0	0	0	1	0	0	0	0	0	0	0	0	0	0	0	0	0	0	0	0	0	0	0	0	0	0	0	0	0	0	0	0	0	0	0	0	0	0	0	0	0	1
ENSG00000227104.3	0	0	0	0	0	0	0	0	0	0	0	0	0	0	0	0	0	0	0	0	0	0	0	0	0	0	0	0	0	0	0	0	0	0	0	0	0	0	0	0	0	0	0	0	0	0	0	0	0
ENSG00000233079.1	0	0	0	0	0	0	0	0	0	0	0	0	0	0	0	0	0	0	0	0	0	0	0	0	0	0	0	0	0	0	0	0	0	0	0	0	0	0	0	0	0	0	0	0	0	0	0	0	0
ENSG00000235612.1	0	0	0	0	0	0	0	0	0	0	0	0	0	0	0	0	0	0	0	0	0	0	1	0	0	0	0	0	0	0	0	0	0	0	0	0	0	0	0	0	0	0	0	0	1	0	0	0	0
ENSG00000260971.4	4	1	6	4	1	1	7	0	6	7	2	2	5	4	8	0	3	3	1	2	0	20	2	2	8	5	5	6	7	4	0	6	22	3	3	4	8	10	3	3	0	4	3	3	12	1	6	11	3
ENSG00000284686.1	3	3	4	0	4	2	6	0	2	2	0	0	7	0	0	1	0	0	2	4	0	15	1	3	9	1	2	2	1	2	0	2	0	1	2	1	7	13	2	1	0	0	4	1	4	2	3	1	1
ENSG00000229871.1	0	1	0	0	0	0	2	1	0	0	0	1	0	0	0	0	0	0	1	0	0	1	1	0	2	3	1	0	0	1	0	0	0	1	0	0	0	1	0	0	0	0	0	1	0	0	1	0	0
ENSG00000223956.2	28	39	295	7	31	27	74	152	43	28	115	62	29	224	51	31	27	1	17	374	78	331	106	17	103	103	17	52	121	63	390	163	24	95	69	78	13	218	176	209	182	446	128	92	120	12	55	295	84
ENSG00000162407.8	179	81	949	34	17	264	1132	172	615	425	238	461	432	19	157	47	90	127	217	45	67	124	273	51	466	530	642	437	470	472	55	497	37	649	1171	522	180	559	249	496	41	50	46	435	777	416	406	206	14
ENSG00000236776.1	1	1	0	0	3	0	2	1	1	0	0	0	0	0	4	1	7	0	0	3	2	1	0	0	0	0	0	0	0	1	0	0	0	0	1	1	2	0	1	0	0	0	1	0	1	0	0	2	1
ENSG00000224980.1	0	0	0	1	0	0	0	0	0	0	0	0	0	0	0	0	0	0	0	0	0	1	1	0	0	0	0	1	1	1	0	3	0	0	0	0	0	3	0	0	1	0	0	0	0	0	1	1	0
ENSG00000225475.1	0	1	0	3	13	0	0	5	3	0	4	0	0	2	0	1	1	0	0	7	3	4	0	8	0	0	0	0	1	0	2	0	0	0	0	0	0	0	0	4	5	3	1	0	0	1	0	1	2
ENSG00000162409.10	4	23	1	8	0	6	125	14	13	21	35	105	28	8	8	4	120	18	91	22	52	79	0	50	42	0	115	64	242	193	13	53	31	14	16	489	0	9	4	51	114	0	12	16	94	163	220	52	27
ENSG00000187889.12	19	13	229	5	4	10	133	8	104	169	8	107	32	7	43	15	7	30	132	15	15	37	73	21	206	341	179	202	141	75	19	64	36	290	137	216	75	14	53	70	12	18	5	138	157	95	142	97	3
ENSG00000229913.1	0	0	1	0	0	0	0	0	0	0	1	0	2	0	1	0	0	0	0	0	0	0	0	0	0	0	1	1	0	1	0	0	0	0	0	0	0	0	0	0	0	0	0	0	0	0	0	0	0
ENSG00000157131.10	1547	638	3581	439	224	1598	1075	351	2903	1072	476	2637	1968	633	2109	2443	353	818	384	1211	1849	397	590	1232	3675	6077	4091	2992	1275	2816	190	4534	134	6161	4901	976	2781	1484	2169	1785	240	1136	360	1586	2794	1804	1032	2625	493
ENSG00000021852.12	2143	903	6409	1425	811	2839	2810	1116	2906	1299	697	2072	3176	2385	6218	5938	405	684	1441	4112	2319	501	1128	5099	3821	3364	3779	3680	2181	5597	1922	7589	156	6143	5469	1152	2450	1730	2829	3541	1122	3191	871	5397	5889	847	697	3470	1732
ENSG00000236341.1	4	1	2	1	2	3	4	0	7	3	0	6	9	3	6	4	10	5	0	1	1	1	1	6	5	5	0	6	1	1	5	2	0	13	3	0	8	8	2	3	0	5	2	2	3	1	1	6	2
ENSG00000173406.15	64	1	143	4	3	7	299	11	22	493	22	20	50	1	127	5	3	6	23	112	12	6	20	18	91	65	43	270	109	23	5	124	0	89	52	186	110	82	101	107	0	14	7	44	31	12	11	33	0
ENSG00000227935.1	0	0	0	0	0	0	0	0	0	0	0	0	0	0	0	0	0	0	0	0	0	0	0	0	0	1	1	1	0	1	0	1	0	0	0	0	0	0	0	0	0	0	0	0	0	0	0	0	0
ENSG00000236888.1	0	0	0	0	0	0	0	0	0	0	0	0	0	0	0	0	0	0	1	2	0	0	0	1	0	0	0	0	1	0	0	0	0	0	0	0	0	0	0	0	0	0	0	1	1	0	0	0	0
ENSG00000226759.7	0	0	0	0	0	0	0	0	0	0	0	0	0	0	0	0	0	0	0	0	0	0	0	0	0	2	1	0	0	0	0	0	0	0	0	1	0	0	0	0	0	0	0	0	1	0	0	0	0
ENSG00000229887.4	0	0	1	0	0	0	0	0	0	0	0	0	0	0	0	0	0	0	0	0	0	0	0	0	0	0	0	1	0	1	0	0	0	1	0	0	0	0	1	0	0	0	0	2	0	0	0	1	0
ENSG00000223416.3	0	0	2	2	3	0	0	0	1	1	1	1	1	1	0	1	0	0	0	2	1	2	3	0	0	0	0	1	1	0	1	4	0	1	0	0	0	0	0	1	0	3	0	1	0	1	0	0	1
ENSG00000235038.1	1	0	0	0	0	0	0	0	0	0	0	0	1	0	0	0	0	0	0	2	0	0	0	0	0	0	0	0	0	0	0	0	0	0	0	1	0	0	0	0	0	0	0	0	0	0	1	0	0
ENSG00000230546.1	0	0	0	0	0	0	0	0	0	0	0	0	0	0	0	0	0	0	0	0	0	0	0	0	0	0	0	0	0	0	0	0	0	0	0	0	0	0	0	0	0	0	0	0	0	0	0	0	0
ENSG00000233216.1	0	0	0	0	0	0	0	0	2	0	0	0	0	0	0	0	0	0	0	0	0	0	0	0	0	0	1	0	0	0	0	0	0	0	0	0	0	0	0	1	1	0	0	0	1	0	0	0	0
ENSG00000162600.11	14	27	115	8	4	20	72	1	72	63	25	77	33	16	29	13	27	38	33	16	23	56	160	98	168	105	166	94	133	146	14	89	0	114	226	102	85	83	34	106	20	5	13	89	149	109	65	48	17
ENSG00000270209.1	0	0	0	0	0	0	0	0	0	0	0	0	0	0	0	0	0	0	0	0	0	0	0	0	0	0	0	0	0	0	0	0	0	0	0	0	0	0	0	0	0	0	0	0	0	0	0	0	0
ENSG00000264128.2	0	0	0	0	0	0	0	0	0	0	0	0	0	0	0	0	0	0	0	0	0	0	0	0	0	0	0	0	0	0	0	0	0	0	0	0	0	0	0	0	0	0	0	0	0	0	0	0	0
ENSG00000184292.6	0	0	4	0	4	0	2	0	45	53	3	4	92	0	23	13	0	0	4	0	3	2	0	1	14	4	0	1	0	0	0	0	0	24	1	1	1	5	1	12	0	0	4	8	7	0	2	3	28
ENSG00000185839.3	36	19	32	2	5	32	40	16	33	63	23	25	69	7	33	2	19	1	20	14	30	73	42	71	29	50	27	22	28	62	2	26	1	40	18	33	57	38	48	47	17	5	14	66	56	28	48	42	11
ENSG00000162601.9	10	23	118	11	16	32	93	24	99	82	27	109	85	8	21	11	32	80	81	13	10	62	80	21	147	85	180	60	105	63	21	21	4	132	175	131	30	42	19	124	0	7	13	94	178	148	187	64	3
ENSG00000283445.1	1	0	0	0	0	1	1	0	1	1	0	4	1	1	1	0	0	0	2	0	2	3	2	0	2	0	0	0	0	1	0	0	0	1	0	0	0	3	0	1	0	3	0	4	2	1	1	1	0
ENSG00000177606.6	687	624	1123	67	71	359	1149	221	3523	4617	1112	1041	3499	278	945	98	168	139	689	180	117	967	964	679	703	1157	496	749	843	565	77	600	143	1814	1377	706	419	1156	984	2527	105	134	319	2799	1444	1652	1930	1307	533
ENSG00000234807.5	0	0	2	0	1	3	1	0	6	14	1	4	0	0	0	0	0	1	0	0	1	3	0	1	4	8	1	0	0	0	0	0	0	0	0	0	1	0	0	3	4	0	4	1	3	2	2	1	0
ENSG00000272226.1	0	0	0	0	0	1	7	1	0	3	2	1	1	0	0	1	0	0	0	0	2	4	1	0	5	1	0	2	2	0	0	1	0	0	0	0	2	4	0	2	0	0	0	1	3	2	2	0	0
ENSG00000231740.1	0	0	0	0	0	0	0	0	0	0	0	0	0	0	0	0	0	0	0	0	0	4	0	0	0	0	0	0	0	0	0	0	0	0	0	0	0	6	0	0	0	0	0	0	0	0	0	0	0
ENSG00000232453.6	5	3	2	2	6	1	6	3	14	23	6	9	30	5	4	1	0	0	3	8	6	25	21	12	15	10	2	2	12	19	1	32	0	18	2	14	8	42	6	7	13	0	1	6	13	4	3	9	9
ENSG00000237352.3	7	2	0	1	0	0	4	1	5	2	0	2	4	4	2	2	0	0	2	2	64	15	0	3	14	3	3	1	6	7	0	6	2	4	1	0	1	13	1	1	0	3	7	2	4	10	25	2	3
ENSG00000228121.1	1	1	0	0	0	0	0	1	0	0	1	0	1	0	2	0	0	0	0	0	0	0	0	0	0	0	0	0	0	0	0	0	0	0	0	1	0	0	0	1	0	0	0	1	1	0	0	1	1
ENSG00000241042.1	0	0	0	0	0	0	0	0	0	0	1	0	0	0	0	0	0	0	0	0	0	0	0	0	0	0	0	0	0	0	0	0	0	0	0	0	0	1	0	0	0	0	0	0	0	0	0	0	0
ENSG00000235215.2	0	0	0	0	0	0	0	0	0	0	0	0	0	0	0	0	0	0	0	0	0	0	0	0	0	0	0	0	0	0	0	1	0	0	0	0	0	0	0	0	0	0	0	0	1	2	0	0	0
ENSG00000224609.6	0	0	0	0	0	0	0	0	0	0	0	0	0	0	1	0	0	0	0	0	3	1	0	0	0	0	0	0	0	0	0	0	0	0	0	0	0	0	0	0	0	0	0	0	0	0	0	0	0
ENSG00000270457.1	0	0	0	0	0	0	1	0	3	0	0	1	0	0	0	0	0	0	0	0	0	1	1	0	0	0	0	0	1	1	0	1	0	0	0	0	0	0	0	1	0	0	0	1	1	3	0	0	0
ENSG00000172456.17	1515	622	975	332	212	1562	650	29	1759	2191	336	896	1101	392	1527	1597	815	158	120	2774	450	347	81	1399	1305	1831	896	318	553	1210	865	1417	14	367	443	106	2662	326	1202	328	524	595	529	854	1152	236	765	1314	992
ENSG00000266150.1	0	1	0	0	0	0	0	0	0	1	0	0	0	0	0	0	0	0	0	0	0	0	0	0	0	0	1	0	0	0	0	0	0	0	0	0	0	0	0	0	0	0	0	0	0	0	0	0	0
ENSG00000226883.1	1	0	0	0	0	2	5	0	7	2	0	1	2	0	1	1	3	0	0	1	0	1	0	0	3	4	3	0	0	1	0	0	0	0	0	0	0	0	1	0	0	0	0	0	1	1	1	3	0
ENSG00000134709.10	20	30	125	14	16	37	156	62	57	106	83	109	88	43	37	35	36	36	117	22	7	279	304	152	261	294	100	210	204	99	17	43	10	334	177	253	83	70	68	264	24	18	38	213	189	129	172	135	19
ENSG00000134716.9	421	300	1816	69	54	512	795	228	635	559	1031	650	295	189	411	311	271	228	1490	330	480	209	2065	298	967	915	929	464	728	1120	130	1598	49	1289	1026	717	879	1051	943	421	205	380	426	483	814	803	709	898	264
ENSG00000265535.2	0	0	0	0	0	0	0	0	0	0	0	0	0	0	0	0	0	0	0	0	0	0	0	0	0	0	0	0	0	0	0	0	0	0	0	0	0	0	0	0	0	0	0	0	0	0	0	0	0
ENSG00000162598.13	0	0	0	0	0	0	0	0	0	0	0	0	0	0	2	0	0	0	0	0	0	0	0	0	0	0	0	1	0	0	0	0	0	0	0	0	0	0	0	0	0	0	0	0	0	0	0	0	0
ENSG00000229332.2	0	0	0	0	0	0	0	0	0	0	0	0	0	0	0	0	0	0	0	0	0	2	0	0	0	0	0	0	0	0	0	0	0	0	0	0	0	0	0	0	0	0	0	0	0	0	0	0	0
ENSG00000238242.1	0	0	0	0	0	0	0	0	0	0	0	0	0	0	0	0	0	0	0	0	0	0	0	0	0	0	0	0	0	1	0	0	0	0	0	0	0	0	0	0	0	0	0	0	0	0	0	0	0
ENSG00000226476.3	0	0	0	0	0	9	8	6	1	1	47	64	2	5	6	0	0	0	0	0	9	2	0	0	105	1	0	0	61	0	14	0	0	0	1	77	0	1	0	3	3	0	0	0	10	21	88	0	0
ENSG00000231252.2	1	0	0	0	0	0	0	0	0	0	0	3	17	0	6	1	0	1	1	0	0	1	0	2	3	0	0	7	9	0	1	0	1	0	0	0	3	0	0	0	0	0	0	0	0	0	2	0	0
ENSG00000162599.15	206	152	414	99	104	140	403	142	533	372	149	510	350	145	291	202	444	120	356	454	326	324	399	394	578	598	835	626	453	927	89	877	183	624	731	498	278	344	366	441	475	405	242	317	594	472	349	722	340
ENSG00000237928.5	0	1	1	0	0	0	0	0	0	1	2	0	0	1	1	0	0	0	0	1	1	1	0	3	0	0	0	0	1	0	1	0	0	0	0	0	0	0	0	0	0	2	0	0	0	0	2	0	8
ENSG00000270742.1	0	0	0	0	0	1	3	0	1	0	2	1	4	0	0	0	7	0	0	5	0	1	1	0	2	0	2	1	0	1	0	2	0	2	1	2	0	0	1	3	3	0	0	2	1	0	0	4	1
ENSG00000237853.6	0	1	0	0	3	1	1	0	0	4	0	3	1	0	0	0	0	2	1	2	0	13	1	0	2	2	2	0	1	3	0	1	0	1	1	2	1	1	2	1	0	0	0	0	4	0	0	0	0
ENSG00000223920.2	0	1	0	0	0	0	0	0	0	0	0	0	0	0	0	1	0	0	0	0	0	0	0	0	0	1	0	0	0	0	0	0	0	0	0	0	0	0	0	0	0	0	0	0	0	0	0	0	0
ENSG00000162604.12	45	26	115	14	26	66	117	19	82	175	62	114	114	21	26	30	81	24	164	21	19	96	118	117	122	145	105	107	118	128	17	83	23	124	163	158	65	104	38	138	23	9	24	106	147	117	131	47	18
ENSG00000271200.1	6	0	0	2	3	2	2	2	1	1	2	3	3	8	3	7	0	0	1	1	0	21	2	10	3	1	6	5	2	2	0	0	0	1	0	1	1	2	0	0	0	0	1	3	0	1	0	2	6
ENSG00000132849.19	148	161	205	82	140	171	227	57	330	484	173	335	394	268	195	157	544	170	379	157	37	501	274	800	294	264	301	227	250	303	146	163	114	359	220	438	181	109	110	332	131	200	120	412	354	185	328	237	134
ENSG00000200575.1	0	1	0	0	0	0	0	0	0	0	0	0	0	0	0	0	0	0	0	0	0	0	0	0	0	0	0	0	0	0	0	0	0	0	0	0	0	0	0	0	0	0	0	0	0	0	0	0	0
ENSG00000212360.1	0	0	0	0	0	0	0	0	0	0	0	0	0	0	0	0	0	0	0	0	0	0	0	0	1	0	0	0	0	0	1	0	0	0	0	0	0	0	0	0	0	0	0	0	0	0	0	0	0
ENSG00000236646.1	0	0	0	0	2	0	0	0	0	0	0	0	1	0	0	0	0	0	0	0	0	0	0	0	0	0	0	0	0	0	0	0	0	0	0	0	0	0	0	1	0	0	0	0	0	0	0	0	0
ENSG00000242860.3	1	0	0	1	13	1	0	1	0	0	0	0	1	41	3	32	51	0	0	12	1	13	0	26	0	0	0	2	0	1	26	1	9	0	0	0	2	0	1	1	14	34	5	3	2	0	1	15	17
ENSG00000263908.1	0	0	0	0	0	0	0	0	0	0	0	0	0	0	0	0	0	0	0	0	0	0	0	0	0	0	0	0	0	0	0	0	0	0	0	0	0	0	0	0	0	0	0	0	0	0	0	0	0
ENSG00000283690.1	0	0	0	0	0	0	0	0	0	0	0	0	0	0	0	0	0	0	0	0	0	0	0	0	0	0	0	0	0	0	0	0	0	0	0	0	0	0	0	0	0	0	0	0	0	0	0	0	0
ENSG00000234204.1	0	0	0	0	0	0	0	0	0	0	0	0	0	0	0	0	0	0	0	0	0	0	0	0	0	0	0	0	0	0	0	0	0	0	0	0	0	0	0	0	0	0	0	0	0	0	0	0	0
ENSG00000234088.1	0	0	0	0	0	0	0	0	0	0	0	0	0	0	0	0	0	0	0	0	0	0	0	0	0	0	0	0	0	0	0	0	0	0	0	0	0	0	0	0	0	0	0	0	0	0	0	0	0
ENSG00000240563.1	0	0	0	0	0	0	1	2	0	0	0	0	17	0	0	0	0	0	0	1	1	0	0	1	1	0	0	0	0	1	1	0	0	0	0	0	0	0	0	1	0	0	0	0	0	0	2	0	1
ENSG00000237227.1	0	0	0	0	0	0	0	0	0	0	0	0	0	0	0	0	0	0	0	0	0	0	0	0	0	0	0	0	0	0	0	0	0	0	0	0	0	0	0	0	0	0	0	0	0	0	0	0	0
ENSG00000200174.1	0	0	0	0	0	0	0	0	0	0	0	0	0	0	0	0	0	0	0	0	0	0	0	0	0	0	0	0	0	0	0	0	0	0	0	0	0	0	0	0	0	0	0	0	0	0	0	0	0
ENSG00000132854.18	60	0	0	1	0	0	8	18	71	0	51	0	33	1	2	3	0	0	0	0	1	5	8	0	2	0	0	7	0	60	3	48	14	6	29	3	0	0	6	90	0	5	0	12	8	5	12	0	0
ENSG00000201153.1	0	0	0	0	0	0	0	0	0	0	0	0	0	0	0	0	0	0	0	0	0	0	0	0	0	0	0	0	0	0	0	0	0	0	0	0	0	0	0	0	0	0	0	0	0	0	0	0	0
ENSG00000162607.12	7	20	92	3	10	16	155	22	60	68	28	181	71	7	22	9	42	59	89	54	23	218	169	160	190	108	153	218	242	108	7	63	0	85	165	282	106	59	22	135	10	4	7	158	300	201	344	58	6
ENSG00000116641.17	58	64	132	21	43	48	190	61	144	189	131	225	170	69	95	24	268	119	182	110	38	185	244	146	133	131	189	179	223	190	34	160	162	129	262	216	114	121	69	218	112	56	28	157	251	259	445	84	48
ENSG00000270549.1	0	0	0	0	0	0	0	0	0	0	1	0	0	0	0	0	1	0	0	0	0	0	0	0	0	0	0	0	0	0	0	0	0	0	0	0	0	0	0	0	0	0	0	1	0	0	1	0	0
ENSG00000132855.4	329	1191	1781	111	52	862	1013	280	2159	728	150	1368	341	272	1708	1017	675	871	3528	524	599	637	4546	776	3095	984	6365	992	2709	3539	267	3560	257	6052	5326	3761	1053	888	1557	1341	589	776	926	2093	1819	1693	2020	1423	831
ENSG00000278967.1	3	16	37	4	6	3	19	2	25	9	8	31	11	8	47	13	40	41	56	12	3	25	104	5	104	47	161	15	26	52	8	17	0	139	58	30	9	10	4	28	11	5	2	51	85	37	26	46	7
ENSG00000213703.2	0	0	0	0	0	0	0	1	1	0	0	2	1	1	0	0	0	0	0	0	0	0	0	2	1	0	0	0	0	1	1	0	0	2	1	0	0	0	1	0	0	1	4	0	1	1	2	0	0
ENSG00000235545.1	0	3	1	0	4	1	3	1	2	0	1	3	1	0	0	2	3	0	3	0	0	4	5	0	0	0	5	0	4	1	1	0	26	1	0	0	2	3	0	3	3	3	1	2	4	3	10	1	0
ENSG00000125703.14	18	7	73	0	2	10	79	9	43	47	28	40	17	10	31	8	15	37	81	37	20	86	66	65	107	90	170	87	116	92	1	58	0	73	82	111	58	45	15	66	1	23	6	52	104	94	67	45	6
ENSG00000234318.1	0	0	0	0	0	0	1	0	1	0	0	0	0	0	0	0	1	0	0	0	0	1	0	1	0	0	0	0	0	0	0	0	0	0	0	0	3	0	0	0	0	0	0	0	0	0	0	0	0
ENSG00000237163.1	0	0	0	0	0	0	0	0	0	0	0	0	0	0	0	0	0	0	0	0	0	1	0	0	0	0	0	0	0	0	0	0	0	0	0	0	0	0	0	0	0	0	0	0	0	0	0	0	0
ENSG00000229537.6	0	0	0	0	0	0	0	0	0	0	0	0	0	0	0	0	0	0	0	1	0	0	0	0	0	0	0	0	0	0	0	1	0	0	0	0	0	0	0	0	0	0	0	0	0	0	0	0	1
ENSG00000227485.1	0	0	0	0	0	0	0	0	0	0	0	0	0	0	0	0	0	0	0	0	0	0	0	0	0	0	0	0	0	0	0	0	0	0	0	0	0	0	0	0	0	0	0	0	0	0	0	0	0
ENSG00000229225.1	0	0	0	0	0	0	0	0	0	0	0	0	0	0	0	0	0	0	0	0	0	0	0	0	0	0	0	0	0	0	0	0	0	0	0	0	0	0	0	0	0	0	0	0	0	0	0	0	0
ENSG00000203605.3	0	0	0	0	0	0	0	0	0	0	0	0	0	0	0	1	0	0	0	0	0	0	0	0	0	0	0	0	0	0	0	0	0	0	0	0	0	0	0	0	0	0	0	0	0	0	0	0	0
ENSG00000224209.7	0	0	0	0	0	0	0	0	0	0	0	0	1	1	0	0	0	0	0	0	0	0	0	0	0	0	0	1	0	0	0	0	0	0	0	0	0	0	0	6	1	0	0	3	0	0	0	0	0
ENSG00000252259.1	0	0	0	0	0	0	0	0	0	0	0	0	0	0	0	0	0	0	0	0	0	0	0	0	0	0	0	0	0	0	0	0	0	0	0	0	0	0	0	0	0	0	0	0	0	0	0	0	0
ENSG00000228734.2	0	0	0	0	1	0	0	0	0	0	0	0	0	0	0	0	1	0	0	0	0	0	0	0	0	0	0	2	0	0	0	0	0	0	0	0	0	0	0	0	0	0	0	0	0	0	0	0	0
ENSG00000223683.1	0	0	0	0	0	0	0	0	0	0	0	0	0	0	0	0	0	0	0	0	0	0	0	0	0	0	0	0	0	0	0	0	0	0	0	0	0	0	0	0	0	0	0	0	0	0	0	0	0
ENSG00000230798.5	0	0	0	0	12	0	0	1	0	0	0	0	0	0	1	0	0	0	0	0	0	0	0	0	0	0	0	0	0	0	0	0	0	0	0	0	0	0	0	11	0	0	0	14	0	1	0	0	3
ENSG00000187140.5	0	0	1	0	0	0	0	0	0	0	0	0	0	0	0	0	0	0	0	0	0	0	0	0	0	0	0	0	0	0	0	0	0	0	0	0	0	0	0	2	0	0	0	1	0	0	0	0	0
ENSG00000275836.1	0	0	0	0	0	0	0	0	0	0	0	0	0	0	0	0	0	0	0	0	0	0	0	0	0	0	0	0	0	0	0	0	0	0	0	0	0	0	0	0	0	0	0	0	0	0	0	0	0
ENSG00000252784.1	0	0	0	0	0	0	0	0	0	0	0	0	0	0	0	0	0	0	0	0	0	0	0	0	0	0	0	0	0	0	0	0	0	0	0	0	0	0	0	0	0	0	0	0	0	0	0	0	0
ENSG00000236674.1	0	0	0	0	0	0	0	0	0	0	0	0	0	0	0	0	0	0	0	0	0	0	0	0	0	0	0	0	0	0	0	0	0	0	0	0	0	0	0	0	0	0	0	0	0	0	0	0	0
ENSG00000088035.15	14	19	89	9	14	17	118	18	26	64	19	55	38	24	24	23	51	39	96	166	48	177	188	173	191	143	97	173	145	152	23	85	19	156	154	154	95	21	30	195	17	11	17	118	216	136	163	69	22
ENSG00000142856.16	20	10	77	6	9	24	59	11	21	42	29	218	71	15	20	6	24	7	50	72	22	148	115	160	149	51	166	131	182	63	4	99	6	37	38	99	48	43	36	121	7	2	12	123	167	104	146	42	14
ENSG00000203965.12	8	8	22	0	2	12	21	5	23	19	7	39	34	1	3	1	3	0	28	10	2	26	42	32	42	23	42	30	36	35	5	23	0	15	7	70	25	3	7	39	0	6	2	31	48	29	52	16	3
ENSG00000264271.2	0	0	0	0	0	0	0	0	0	0	0	0	0	0	0	0	0	32	0	0	0	0	0	0	1	0	0	0	0	0	0	0	0	0	0	0	0	0	0	0	0	0	0	0	0	0	0	0	0
ENSG00000251720.1	0	0	0	0	0	0	0	0	0	0	0	1	0	0	0	0	0	0	0	0	0	0	0	0	0	0	0	0	1	0	0	0	0	0	0	0	0	0	0	0	0	0	0	0	0	1	1	3	1
ENSG00000116652.6	0	1	0	0	0	0	2	0	0	0	0	1	1	0	0	0	0	0	1	0	0	2	0	0	2	1	3	1	0	0	0	0	0	0	0	0	0	0	0	1	0	0	0	0	0	1	1	0	1
ENSG00000276884.1	0	0	0	0	0	0	0	0	0	0	0	0	0	0	0	0	0	0	0	0	0	0	0	0	0	0	0	0	0	0	0	0	0	0	0	0	0	0	0	0	0	0	0	0	0	0	0	0	0
ENSG00000278287.1	0	0	0	0	0	0	0	0	0	0	0	0	0	0	0	0	0	0	0	0	0	0	0	0	0	0	0	0	0	0	0	0	0	0	0	0	0	0	0	0	0	0	0	0	0	0	0	0	0
ENSG00000277565.1	0	0	0	0	0	0	0	0	0	0	0	0	0	0	0	0	0	0	0	0	0	0	0	0	0	0	0	0	0	0	0	0	0	0	0	0	0	0	0	0	0	0	0	0	0	0	0	0	0
ENSG00000275823.1	0	0	0	0	0	0	0	0	0	0	0	0	0	0	0	0	0	0	0	0	0	0	0	0	0	0	0	0	0	0	0	0	0	0	0	0	0	0	0	0	0	0	0	0	0	0	0	0	0
ENSG00000277689.1	0	0	0	0	0	0	0	0	0	0	0	0	0	0	0	0	0	0	0	0	0	0	0	0	0	0	0	0	0	0	0	0	0	0	0	0	0	0	0	0	0	0	0	0	0	0	0	0	0
ENSG00000274199.1	0	0	0	0	0	0	0	0	0	0	0	0	0	0	0	0	0	0	0	0	0	0	0	0	0	0	0	0	0	0	0	0	0	0	0	0	0	0	0	0	0	0	0	0	0	0	0	0	0
ENSG00000079739.15	1158	359	2094	167	187	1267	1346	645	1821	1387	709	1464	1251	360	1126	455	341	374	1158	1548	697	1045	2503	1351	1021	1739	1147	1009	978	2304	160	1973	161	2543	860	2237	1795	1143	1731	1109	265	345	284	1617	1351	1111	1416	879	433
ENSG00000244256.3	3	1	5	0	0	1	5	3	3	1	6	6	5	3	0	0	8	3	2	0	0	6	2	1	5	2	6	1	0	3	0	2	13	14	5	5	2	2	5	3	5	9	3	3	6	2	9	3	3
ENSG00000185483.11	0	0	0	1	0	0	2	3	4	0	0	1	11	11	1	1	0	7	2	2	11	0	2	1	1	0	1	2	6	1	9	4	21	2	4	50	0	0	0	15	19	1	1	4	0	2	13	2	5
ENSG00000177452.7	0	0	0	0	0	0	0	0	0	0	1	0	0	0	0	0	0	0	0	0	0	0	0	2	0	0	0	0	0	0	0	0	0	0	0	0	0	0	0	0	0	0	0	0	0	0	0	0	1
ENSG00000228056.3	0	0	0	0	0	0	0	0	0	0	0	0	0	0	0	0	0	0	0	0	0	0	0	0	0	0	0	0	0	0	0	0	0	0	0	0	0	0	0	0	0	0	0	0	0	0	0	1	0
ENSG00000207190.1	0	0	0	0	0	0	0	0	0	0	0	0	0	0	0	0	0	0	0	0	0	0	0	0	0	0	0	0	0	0	0	0	0	0	0	0	0	0	0	0	0	0	0	0	0	0	0	0	0
ENSG00000200508.1	0	0	0	0	0	0	0	0	0	0	0	0	0	0	0	0	0	0	0	0	0	0	0	0	0	0	0	0	0	0	0	0	0	0	0	0	0	0	0	0	0	0	0	0	0	0	0	0	0
ENSG00000223949.6	0	0	0	1	2	0	2	0	0	0	1	0	0	14	0	2	1	1	0	2	2	0	0	0	0	0	0	3	0	0	3	1	3	1	0	3	0	0	0	4	12	3	4	0	0	0	0	0	8
ENSG00000177414.13	0	2	0	0	8	2	0	0	0	0	0	0	0	0	0	0	0	0	0	0	0	99	0	28	0	0	2	0	0	0	0	0	0	1	0	2	0	1	0	12	0	0	0	6	2	0	1	0	0
ENSG00000238653.1	0	0	0	0	0	0	0	0	0	0	0	0	0	0	0	0	0	0	0	0	0	0	0	0	0	0	0	0	0	0	0	0	0	0	0	0	0	0	0	0	0	0	0	0	0	0	0	0	0
ENSG00000158966.13	14	3	16	4	0	4	7	3	22	36	5	18	14	9	3	3	5	0	49	4	2	42	4	2	22	7	58	62	79	56	3	8	0	12	42	115	3	12	5	77	5	4	0	24	16	12	63	11	4
ENSG00000264470.1	0	0	0	0	0	0	0	0	0	0	0	0	0	0	0	0	0	0	0	0	0	0	0	0	0	0	0	0	0	0	0	0	0	0	0	0	0	0	0	0	0	0	0	0	0	0	0	0	0
ENSG00000162437.14	2	2	13	3	0	2	12	15	26	96	26	38	151	33	11	13	6	0	39	6	5	201	7	19	66	12	155	155	59	14	38	5	12	17	35	7	61	33	2	208	0	6	22	105	63	62	50	27	22
ENSG00000162434.11	323	339	745	119	59	223	844	157	940	876	352	1046	482	229	486	206	243	273	570	694	338	685	513	516	799	626	726	837	795	763	121	633	164	829	1308	1158	558	476	360	852	82	101	274	804	1159	982	917	508	264
ENSG00000234784.2	1	0	0	0	0	0	0	0	0	0	0	0	0	0	1	0	0	0	0	1	0	1	0	0	0	0	0	0	0	0	0	0	0	0	0	1	0	0	0	0	0	0	0	0	0	0	1	0	0
ENSG00000233877.2	1	0	0	0	0	0	1	0	0	0	0	0	0	0	0	0	0	0	0	0	0	1	0	0	0	0	0	0	0	0	0	0	0	0	0	0	0	0	0	0	0	0	0	0	0	0	0	0	0
ENSG00000226891.7	6	11	5	0	11	7	13	0	13	12	6	9	10	15	3	5	41	16	2	17	4	23	1	14	25	14	60	9	22	42	5	26	12	1	25	6	5	17	1	8	4	0	2	7	27	34	15	13	3
ENSG00000185031.6	0	1	1	2	2	0	1	0	0	2	0	0	0	0	0	0	0	0	0	0	0	1	0	3	0	0	1	0	1	1	0	0	0	0	3	1	0	1	0	0	0	0	1	1	0	1	0	0	0
ENSG00000272506.1	0	2	0	0	1	1	4	1	1	2	0	2	2	1	1	0	3	0	0	9	2	2	2	6	2	0	7	2	1	7	0	7	0	3	6	1	5	5	0	3	2	0	0	1	3	2	2	1	1
ENSG00000212257.1	0	0	0	0	0	0	0	0	1	0	0	0	0	0	0	0	1	0	0	0	0	1	0	0	0	0	0	0	0	0	0	0	0	0	2	0	0	0	0	0	0	0	0	0	1	1	0	1	0
ENSG00000265996.1	0	0	0	0	0	0	2	0	1	0	0	0	1	0	0	0	0	0	0	3	1	4	0	4	1	1	3	7	0	2	0	0	0	2	3	1	0	1	0	1	0	0	0	0	0	2	1	0	0
ENSG00000199135.1	0	0	0	0	0	0	0	0	0	0	0	0	0	0	0	0	0	0	0	0	0	0	0	0	0	0	0	0	0	0	0	0	0	0	0	0	0	0	0	0	0	0	0	0	0	0	0	0	0
ENSG00000231485.1	0	0	0	0	3	0	0	0	0	0	0	0	0	0	0	0	1	0	0	1	0	0	0	0	0	0	1	0	0	1	0	0	0	0	0	0	0	0	0	0	0	0	0	0	0	0	0	0	2
ENSG00000235804.2	0	0	0	0	0	0	0	0	0	0	0	0	0	0	0	0	0	0	0	0	0	0	0	0	0	0	0	0	0	0	0	0	0	0	0	0	0	0	0	0	0	0	0	0	0	0	0	0	0
ENSG00000234496.2	0	0	0	0	0	0	0	0	0	0	0	0	0	0	0	0	0	0	0	0	0	0	0	0	0	0	0	0	0	0	0	0	0	0	0	0	0	0	0	0	0	0	0	0	0	0	0	0	0
ENSG00000162433.14	284	397	737	109	54	479	1013	174	755	1048	2511	1447	403	306	380	333	385	213	544	257	529	1086	902	578	404	686	498	623	915	783	228	350	110	1158	772	2173	284	938	567	701	206	240	635	902	1418	546	620	777	296
ENSG00000231622.1	0	0	0	0	0	0	0	0	0	0	2	2	1	0	0	0	1	10	0	0	0	1	0	0	0	0	0	0	0	0	0	0	0	1	0	0	0	0	0	0	0	0	0	0	0	0	0	0	0
ENSG00000116675.15	1	12	1	3	9	15	11	2	13	21	12	31	26	0	10	7	11	0	17	0	3	34	10	35	22	2	6	11	23	4	1	2	0	2	10	78	2	5	1	18	0	0	5	13	13	17	25	11	0
ENSG00000229294.1	0	0	0	0	0	0	0	0	0	0	0	0	2	0	0	0	0	0	0	0	0	0	0	0	0	0	0	0	0	0	0	0	0	0	0	0	0	0	0	0	0	0	0	0	0	0	2	0	0
ENSG00000234144.1	0	0	0	0	0	0	0	0	0	1	0	1	0	0	0	1	0	0	0	0	0	0	0	0	0	0	0	0	0	0	0	0	0	0	0	0	0	0	0	0	0	0	0	0	1	0	1	0	0
ENSG00000222624.1	0	0	0	0	0	0	0	0	0	0	0	0	0	0	0	0	0	0	0	0	0	0	0	0	0	0	0	0	0	0	0	0	0	0	0	0	0	0	0	0	0	0	0	0	0	0	0	0	0
ENSG00000213625.8	114	127	451	42	68	167	392	103	578	423	261	568	294	53	280	83	159	156	580	405	444	396	652	423	657	385	702	548	530	563	68	562	51	470	1379	662	276	261	205	583	64	77	55	591	990	750	542	354	67
ENSG00000116678.19	172	125	1105	104	131	349	82	88	352	256	212	806	91	113	512	252	76	550	296	3642	215	140	779	744	169	979	836	668	798	321	312	50	11	761	1773	168	341	62	411	141	362	524	95	85	225	357	627	245	345
ENSG00000237852.1	0	1	0	2	0	0	0	0	0	0	3	0	0	1	1	3	0	0	0	7	1	6	1	1	5	2	0	1	1	1	0	0	0	0	0	0	0	2	0	2	0	0	0	1	0	0	2	1	0
ENSG00000224570.1	4	3	6	0	2	2	4	0	3	0	1	10	3	0	2	0	0	26	1	44	1	3	0	1	3	4	6	0	4	4	2	2	0	5	4	0	4	1	13	0	0	3	0	0	1	2	6	4	0
ENSG00000239319.3	0	0	0	0	0	0	0	0	0	0	0	0	0	0	0	0	0	0	0	0	0	0	0	0	0	0	0	0	0	0	0	0	0	0	0	0	0	0	0	0	0	0	0	0	0	0	0	0	0
ENSG00000184588.17	29	15	50	11	37	33	106	34	49	382	130	53	34	14	138	24	0	0	12	41	59	76	6	141	82	28	25	25	196	21	23	69	0	159	48	68	66	422	11	171	4	5	1	13	91	143	142	45	36
ENSG00000227466.1	0	0	0	0	0	0	0	0	0	0	0	0	0	0	0	0	0	0	0	0	0	0	0	0	0	0	0	0	0	0	0	0	0	0	0	0	0	0	0	0	0	0	0	0	0	0	0	0	0
ENSG00000223152.1	0	0	0	0	0	0	0	0	0	0	0	0	0	0	0	0	0	0	0	0	0	0	0	0	0	0	0	0	0	0	0	0	0	0	0	0	0	0	0	0	0	0	0	0	0	0	0	0	0
ENSG00000118473.21	2	1	3	4	2	78	81	30	3	24	2	7	51	0	1	4	0	32	106	41	0	13	2	9	81	153	0	13	8	4	2	2	14	14	13	4	1	7	2	4	0	5	0	10	17	7	13	31	10
ENSG00000264720.3	0	0	0	0	0	0	0	0	0	0	0	0	0	0	0	0	0	0	0	0	0	0	0	0	1	0	0	0	0	0	0	0	0	0	0	0	0	1	0	0	0	0	0	0	0	0	0	0	0
ENSG00000248458.2	0	0	1	0	0	1	1	0	0	0	0	0	1	0	1	0	0	0	0	0	0	0	0	0	2	1	0	0	0	0	0	0	0	1	0	0	0	0	0	0	0	0	0	0	0	0	0	0	0
ENSG00000152760.9	0	0	0	2	1	2	3	7	2	8	0	10	23	0	1	3	1	0	15	15	0	16	2	1	28	65	0	2	14	62	0	5	0	78	1	2	2	10	12	0	0	26	0	9	20	4	5	13	5
ENSG00000172410.4	0	0	0	0	0	0	0	0	0	1	0	0	0	0	1	0	0	0	0	0	0	0	0	0	0	0	1	0	0	0	0	0	0	0	0	0	0	0	0	0	0	0	0	0	0	0	0	0	0
ENSG00000152763.16	8	5	4	1	4	5	5	1	15	7	18	27	5	2	17	3	0	11	11	7	12	9	4	3	16	28	22	23	4	10	0	30	0	17	7	14	9	1	6	26	0	7	0	9	11	35	2	13	3
ENSG00000231080.1	0	0	0	0	0	0	0	0	0	0	0	0	0	0	0	0	0	0	0	0	0	0	0	0	0	0	0	0	0	0	0	0	0	0	0	0	0	0	0	0	0	0	0	0	0	0	0	0	0
ENSG00000198160.14	34	30	90	14	10	30	110	22	60	90	28	79	53	14	57	28	33	24	126	46	74	125	105	134	258	215	180	162	188	132	23	62	5	214	212	158	50	61	47	120	21	29	16	128	172	157	128	85	26
ENSG00000116704.7	139	84	671	31	33	186	599	72	291	229	217	378	359	56	187	126	106	132	285	116	187	183	269	155	355	586	283	421	375	396	29	253	48	755	909	475	328	192	237	275	51	77	51	309	558	523	403	185	47
ENSG00000203963.11	0	0	0	0	0	0	0	0	0	0	0	1	0	0	0	0	0	27	0	0	0	3	0	0	0	0	0	0	0	0	0	0	0	0	0	0	0	0	0	0	0	0	0	0	0	0	0	0	0
ENSG00000252433.1	0	0	0	0	0	0	0	0	0	0	0	0	0	0	0	0	0	0	0	0	0	0	0	0	0	0	0	0	0	0	0	0	0	0	0	0	0	0	0	0	0	0	0	0	0	0	0	0	0
ENSG00000275678.1	0	0	0	0	0	0	0	0	0	0	0	0	0	0	0	0	0	12	0	0	1	0	0	0	0	0	0	1	0	0	0	0	0	0	0	0	0	0	0	0	0	0	0	0	0	0	0	0	0
ENSG00000162594.15	0	0	3	0	0	0	0	0	0	2	0	0	1	2	1	1	2	0	0	1	3	2	0	0	0	0	1	0	0	0	1	2	0	0	2	0	1	1	0	0	1	0	0	0	1	1	0	0	0
ENSG00000253074.1	0	0	0	0	0	0	0	0	0	0	0	0	0	0	0	0	0	0	0	0	0	0	0	0	0	0	0	0	0	0	0	0	0	0	0	0	0	0	0	0	0	0	0	0	0	0	0	0	0
ENSG00000252116.1	0	0	0	0	0	0	0	0	0	0	0	0	0	0	0	0	0	0	0	0	0	0	0	0	0	0	0	0	0	0	0	0	0	0	0	0	0	0	0	0	0	0	0	0	0	0	0	0	0
ENSG00000228523.1	0	0	0	0	0	0	0	0	0	0	0	0	0	0	0	0	0	0	0	0	0	0	0	0	0	0	0	0	0	0	0	0	0	1	0	0	0	0	0	0	0	0	0	0	0	0	0	0	0
ENSG00000081985.10	24	4	15	1	0	2	14	0	8	7	8	5	15	1	2	6	11	0	1	2	43	92	4	4	14	7	30	3	4	12	4	32	5	17	13	2	9	13	2	14	0	2	3	9	14	12	14	8	2
ENSG00000142864.14	535	476	819	155	202	400	887	556	1139	961	973	1202	1043	142	793	270	400	329	981	1112	926	2952	2494	2892	1364	1418	1852	1695	2257	1499	186	1376	178	1340	1386	2296	832	1149	689	1744	204	160	348	1752	1826	1446	1623	804	332
ENSG00000223263.1	0	0	0	0	4	0	1	0	0	0	0	1	1	0	0	0	0	0	2	0	0	0	1	0	0	0	1	0	0	0	0	0	0	0	3	0	1	0	0	1	0	0	0	0	1	2	1	0	0
ENSG00000235200.2	86	75	46	99	21	4	53	13	69	15	331	68	17	35	1534	390	159	50	2	71	101	777	2	34	81	498	150	83	36	102	121	380	23	364	55	10	82	98	193	48	52	242	187	53	71	23	14	301	183
ENSG00000207504.1	0	0	0	0	0	0	0	0	0	0	0	0	0	0	0	0	0	0	0	0	0	0	0	0	0	0	1	0	0	0	0	0	0	0	1	0	0	0	0	0	0	0	0	0	0	0	0	0	0
ENSG00000238139.2	0	0	0	0	0	0	0	0	0	2	0	0	0	0	0	0	0	0	0	0	0	0	0	0	0	0	2	0	0	0	0	1	0	0	0	0	0	0	0	0	0	0	0	0	1	0	0	0	0
ENSG00000242482.3	0	0	0	0	0	0	0	0	0	0	0	0	0	0	0	0	0	0	0	0	0	0	0	0	0	1	0	0	0	0	0	0	0	0	0	0	0	0	0	0	0	0	0	0	0	0	0	0	0
ENSG00000232048.2	0	0	0	0	0	0	0	0	0	0	0	0	0	0	0	0	1	0	0	0	0	0	0	0	0	0	0	0	0	0	0	0	0	0	0	0	0	0	0	0	0	0	0	1	0	0	0	0	0
ENSG00000116717.11	1369	290	1632	34	14	268	921	195	1115	633	127	680	590	22	145	66	117	134	464	57	228	204	381	152	767	1201	2351	908	349	1152	42	1247	0	1449	1391	1242	688	640	505	283	55	117	127	354	1074	1271	496	1250	105
ENSG00000172380.5	104	43	192	22	24	52	171	21	261	255	29	165	226	15	72	28	76	45	102	52	70	150	223	246	338	276	250	193	115	234	12	66	18	297	182	157	131	111	41	521	31	22	22	285	399	247	125	131	27
ENSG00000238778.1	0	0	0	0	0	0	0	0	0	0	0	0	0	0	0	0	0	0	0	0	0	0	0	0	0	0	0	0	0	0	0	0	0	0	0	0	0	0	0	0	0	0	0	0	0	0	0	0	0
ENSG00000232284.7	3	6	5	2	3	1	1	0	7	4	2	1	2	2	1	1	0	10	1	2	5	3	1	3	3	4	16	1	2	4	3	4	0	4	7	3	0	1	1	8	0	4	1	3	6	9	7	10	1
ENSG00000235055.3	0	0	0	0	0	0	1	0	0	0	0	0	2	0	0	0	0	0	0	0	0	0	0	0	0	0	0	1	0	0	0	0	0	0	0	0	0	0	0	1	0	0	0	0	0	0	0	0	0
ENSG00000162595.5	14	5	76	0	0	0	0	0	13	2	0	0	2	0	0	5	0	0	3	3	0	17	3	0	47	28	69	24	1	23	0	18	0	31	8	0	15	0	1	17	0	3	0	21	2	6	4	3	3
ENSG00000228431.1	0	0	0	0	0	0	0	0	0	0	0	0	0	0	0	0	0	0	0	0	0	0	0	0	0	0	0	0	0	0	0	0	0	0	0	0	0	0	0	0	0	0	0	0	0	0	0	0	0
ENSG00000116729.13	162	177	28	18	41	5	11	1	71	347	7	14	227	21	12	24	69	22	132	9	11	71	332	31	24	28	146	259	33	306	1	76	14	47	122	12	6	15	38	186	0	4	67	84	95	251	323	58	19
ENSG00000234383.1	0	1	0	0	0	0	0	0	0	0	0	0	0	1	0	0	1	1	0	0	0	0	0	0	0	0	1	0	1	0	0	0	0	0	0	0	0	0	0	0	0	0	1	0	0	0	0	0	0
ENSG00000221203.1	0	0	0	0	0	0	0	0	0	0	0	0	0	0	0	0	0	0	0	0	0	0	0	0	0	0	0	0	0	0	0	0	0	0	0	0	0	0	0	0	0	0	0	0	0	0	0	0	0
ENSG00000229133.1	0	1	0	0	2	4	0	1	2	0	5	4	1	1	0	0	0	1	0	1	1	0	2	1	1	0	1	0	1	1	0	1	0	0	0	1	0	0	2	1	0	0	0	1	2	0	1	1	0
ENSG00000225242.2	0	0	0	0	0	0	0	0	0	0	0	0	0	0	0	0	0	0	0	0	0	0	0	0	0	0	0	0	0	0	0	0	0	0	0	0	0	0	0	0	0	0	0	0	0	0	0	0	0
ENSG00000237622.1	0	0	0	0	0	0	0	0	0	0	0	0	1	0	0	0	0	0	0	0	0	1	0	0	0	0	0	0	0	0	0	0	0	0	0	0	0	0	0	0	0	0	0	0	0	0	0	0	0
ENSG00000229440.1	0	0	0	0	0	0	0	0	0	0	0	0	0	0	0	0	0	0	0	0	0	0	0	0	0	0	0	0	0	0	0	0	0	0	0	0	0	0	0	0	0	0	0	0	0	0	0	0	0
ENSG00000116745.6	0	0	0	0	0	0	0	1	0	1	0	0	1	0	0	0	0	0	1	0	0	0	0	0	0	0	1	0	0	0	0	0	0	0	0	0	0	0	0	0	0	0	0	0	1	1	1	0	0
ENSG00000024526.16	2	0	7	0	3	2	68	2	8	18	19	94	39	2	10	1	3	0	1	10	2	119	51	22	54	17	7	72	96	10	1	29	0	3	1	72	23	23	0	104	2	1	2	94	69	40	54	18	2
ENSG00000233589.1	0	0	0	0	1	0	0	0	0	0	0	0	0	0	0	0	0	0	0	0	0	0	0	0	0	0	0	0	0	0	0	0	0	0	0	0	0	0	0	0	0	0	0	0	0	0	1	0	0
ENSG00000234264.1	0	0	0	0	0	0	0	0	0	1	0	0	0	0	0	0	0	0	0	0	0	1	1	0	0	0	0	0	1	0	0	0	0	0	0	1	0	0	0	0	0	0	0	0	1	0	1	0	0
ENSG00000225167.1	0	0	0	0	0	0	0	0	0	0	0	0	0	0	0	0	0	0	0	0	0	0	0	0	0	0	0	0	0	0	0	0	0	0	0	0	0	0	0	0	0	0	0	0	0	0	0	0	0
ENSG00000223883.1	0	0	0	0	0	0	0	0	0	0	0	0	0	0	0	0	0	0	0	0	0	0	0	0	0	0	0	0	0	0	0	0	13	0	0	0	0	0	0	0	0	0	0	0	0	0	0	0	0
ENSG00000235446.1	0	0	0	0	0	0	0	0	0	0	0	0	0	0	0	0	0	0	0	0	0	0	0	0	0	1	0	0	0	0	0	0	0	0	0	0	0	0	0	0	0	0	0	0	0	0	0	0	0
ENSG00000229639.1	0	0	0	0	0	0	2	0	0	8	0	0	0	0	0	0	0	0	0	0	0	2	0	0	0	1	0	0	0	0	0	0	0	0	0	0	0	3	0	1	0	0	0	0	0	0	0	0	0
ENSG00000033122.18	1	1	9	1	4	0	9	2	8	4	3	8	3	0	3	0	0	0	2	1	0	27	8	1	21	5	17	6	5	2	0	2	0	9	9	10	1	1	0	8	2	0	1	4	7	6	8	4	2
ENSG00000270615.1	0	0	0	0	0	0	0	0	0	0	0	0	0	0	0	0	0	0	0	0	0	0	0	0	0	0	0	0	0	0	0	0	0	0	0	0	0	0	0	0	0	0	0	0	0	0	0	0	0
ENSG00000240692.3	0	0	0	0	0	0	0	0	0	0	0	0	0	0	0	0	0	0	0	0	0	0	0	0	0	0	0	0	0	0	0	0	0	0	0	0	0	0	1	0	0	0	0	0	0	0	0	0	0
ENSG00000229359.2	1	0	0	0	0	0	0	0	0	0	0	1	0	0	0	0	0	0	0	0	0	7	0	0	0	0	0	0	0	0	0	1	0	0	0	0	0	1	0	0	1	0	0	0	0	0	0	0	0
ENSG00000237919.5	0	0	0	0	0	0	0	0	0	0	0	0	0	0	0	0	0	0	0	0	0	0	0	0	0	0	0	0	0	0	0	0	0	0	0	0	0	0	0	0	0	0	0	0	0	0	0	0	0
ENSG00000066557.5	5	6	73	3	10	5	71	8	37	56	12	51	17	0	10	3	34	22	83	10	5	23	37	13	78	104	168	34	83	23	12	18	0	77	96	128	13	25	4	44	2	0	0	48	79	67	82	18	2
ENSG00000244389.3	0	0	0	0	0	0	0	0	0	0	0	0	0	0	0	0	0	0	0	0	0	1	0	0	0	0	0	0	0	0	0	0	0	0	0	0	0	0	0	0	0	0	0	0	0	0	0	0	0
ENSG00000116754.13	165	117	500	108	251	185	750	166	701	496	425	722	817	246	144	218	318	287	564	672	287	772	1057	594	1412	1338	1820	876	793	902	133	296	149	1184	1270	1415	219	302	154	1116	223	161	144	679	1160	1105	1587	665	264
ENSG00000228988.1	0	0	0	0	1	0	0	0	0	0	0	0	0	0	0	0	0	0	0	0	0	0	0	0	1	0	0	0	0	0	0	0	0	0	0	0	0	0	0	0	0	0	0	0	0	0	0	0	0
ENSG00000118454.12	19	26	80	8	3	25	93	20	66	51	29	75	54	10	37	14	30	36	74	81	31	102	64	83	115	87	323	62	86	66	9	78	7	82	145	133	54	54	13	94	5	14	11	85	153	132	179	60	12
ENSG00000197568.13	176	103	84	39	159	98	70	16	151	57	181	114	116	100	131	189	47	0	31	194	123	122	146	302	107	69	193	65	66	89	31	171	0	66	44	59	142	93	76	134	63	115	97	172	114	116	55	144	120
ENSG00000226088.1	0	0	1	0	0	0	1	0	0	2	0	1	0	0	0	0	0	0	0	0	0	3	0	0	1	1	4	0	1	0	0	0	0	0	0	0	0	0	0	0	2	0	0	1	4	1	4	2	0
ENSG00000116761.11	907	558	549	49	44	1584	791	16	574	110	65	745	366	9	213	115	226	69	89	558	40	77	312	659	359	674	7468	103	357	1371	33	1807	51	1630	1534	1441	906	150	208	114	82	81	98	243	1288	2119	1773	568	161
ENSG00000278636.1	0	3	1	0	0	0	1	0	0	0	0	0	0	0	0	0	0	0	0	2	0	0	0	0	0	0	0	0	0	0	2	1	0	0	0	0	0	0	0	0	0	0	0	0	1	1	0	0	0
ENSG00000271992.1	50	41	67	21	3	109	56	3	10	4	3	47	22	3	21	62	46	31	25	267	9	10	20	73	29	93	234	21	27	165	9	96	14	166	124	60	78	18	31	14	4	30	10	20	113	134	45	45	31
ENSG00000233020.1	0	0	0	0	0	0	0	0	0	0	0	0	0	0	0	0	0	0	1	0	0	0	0	0	0	0	0	0	0	0	0	0	0	0	1	0	0	0	0	0	0	0	0	0	0	0	0	0	0
ENSG00000237033.2	0	0	0	0	0	0	0	0	0	0	0	0	0	0	0	0	0	0	0	0	0	0	0	0	0	0	0	0	0	0	0	0	0	0	0	0	0	0	0	0	0	0	0	0	0	0	0	0	0
ENSG00000229051.1	0	0	0	0	0	0	0	0	0	0	0	0	0	0	0	0	0	0	0	0	0	6	0	0	0	2	0	0	1	0	0	0	0	0	0	0	0	0	0	0	0	0	0	0	0	0	0	0	0
ENSG00000226208.1	0	0	0	0	0	0	0	0	0	0	0	0	0	0	0	0	0	0	0	0	0	0	0	0	0	0	0	0	0	0	0	0	0	0	0	0	0	0	0	0	0	0	0	0	0	0	0	0	0
ENSG00000050628.20	4	0	6	1	0	1	5	0	6	4	1	7	0	4	4	1	0	0	0	6	4	2	0	3	2	17	3	10	6	4	0	2	0	4	26	0	2	2	0	1	0	0	1	2	11	13	12	4	3
ENSG00000235782.1	0	0	0	0	0	0	1	0	0	0	0	0	0	0	2	0	0	0	0	0	0	0	0	0	0	0	0	0	0	0	0	0	0	0	0	0	0	0	0	0	0	0	0	0	0	0	0	0	2
ENSG00000269933.1	0	0	1	0	0	0	1	0	0	0	0	0	0	0	0	0	0	0	0	0	0	0	0	1	0	0	0	0	0	0	0	0	0	0	0	0	0	0	0	0	0	0	0	0	0	1	0	0	0
ENSG00000235079.1	0	0	0	0	0	0	0	0	1	0	0	1	0	0	1	0	0	0	0	0	0	0	4	1	2	0	2	0	1	1	0	0	0	0	1	1	0	0	0	0	0	0	0	4	2	3	0	0	0
ENSG00000132485.13	30	46	92	15	25	35	229	29	111	134	69	163	62	28	51	23	83	78	366	125	88	403	441	126	579	400	495	273	677	291	22	89	20	386	412	494	49	70	43	207	35	26	44	242	569	397	397	138	24
ENSG00000207721.1	0	0	0	0	0	0	0	0	0	1	0	0	0	0	0	0	0	0	0	0	0	0	0	0	0	0	1	0	1	0	0	0	0	0	0	0	0	0	0	1	0	0	0	1	1	0	1	0	0
ENSG00000229956.10	2	1	0	0	0	0	0	1	2	1	1	1	1	1	2	0	9	0	2	3	4	5	1	0	2	1	0	2	1	0	0	5	7	0	1	1	0	0	0	2	0	0	0	0	0	0	0	1	1
ENSG00000226324.1	0	0	0	0	0	0	0	0	0	0	0	0	0	0	0	0	0	0	0	0	0	0	0	0	0	0	0	0	0	0	0	0	0	0	0	0	0	0	0	0	0	0	0	0	0	0	0	0	1
ENSG00000172260.14	0	0	2	2	2	0	6	0	1	1	0	1	0	11	0	0	1	0	0	7	0	15	0	0	0	1	1	2	0	0	1	1	60	3	1	0	1	0	0	6	4	0	0	0	0	1	1	3	16
ENSG00000231985.1	0	0	0	0	0	0	0	0	0	0	0	0	0	0	0	0	0	0	0	0	0	0	0	0	0	0	0	0	0	0	0	0	0	0	0	0	0	0	0	0	0	0	0	0	0	0	0	0	0
ENSG00000271618.1	0	0	0	0	0	0	0	0	0	0	0	0	0	0	0	0	0	0	0	0	0	0	0	0	0	0	0	0	0	0	0	0	0	0	0	0	0	0	0	0	0	0	0	0	0	0	0	0	0
ENSG00000228853.1	0	0	0	0	0	0	0	0	0	0	0	0	0	0	0	0	0	0	0	0	0	0	0	0	0	0	0	0	0	0	0	0	0	0	0	0	0	0	0	0	0	0	0	0	0	0	0	0	0
ENSG00000233994.2	2	2	7	0	0	2	9	0	6	7	4	10	4	0	1	0	0	0	10	0	0	2	5	0	6	6	2	4	7	4	1	8	0	3	14	11	0	3	1	6	0	0	1	0	6	4	8	1	0
ENSG00000227207.2	0	0	0	1	1	0	0	0	0	0	0	0	0	0	0	0	0	0	0	1	0	0	0	0	0	0	0	0	1	0	1	0	0	0	1	2	0	0	0	1	0	0	0	1	0	0	0	0	0
ENSG00000212366.1	0	0	0	0	0	0	0	0	0	0	0	0	0	0	0	0	0	0	0	0	0	0	0	0	0	0	0	0	0	0	0	0	0	0	0	0	0	0	0	0	0	0	0	0	0	0	0	0	0
ENSG00000225087.1	0	1	0	0	0	1	1	0	0	2	4	9	0	0	0	0	0	0	0	0	2	2	0	0	3	0	0	0	0	0	0	0	0	0	0	9	0	0	0	2	0	0	0	0	1	5	7	0	0
ENSG00000227016.3	0	0	0	0	0	0	0	0	0	0	0	0	0	0	0	0	0	0	0	0	0	0	0	0	0	0	0	0	0	0	0	0	0	0	0	2	0	0	0	0	0	0	0	0	0	1	0	0	0
ENSG00000280317.1	0	0	0	0	0	0	0	0	0	0	0	0	0	0	0	0	0	0	0	0	0	0	0	0	0	0	0	0	0	0	0	0	0	0	0	0	0	0	0	0	0	0	0	0	0	0	0	0	0
ENSG00000229636.2	0	0	0	1	0	0	0	0	0	0	0	0	0	0	0	0	0	1	0	0	0	0	0	0	0	0	0	0	0	0	0	0	0	0	0	0	0	0	0	0	0	0	0	0	0	0	0	0	0
ENSG00000251825.1	0	0	0	0	0	0	0	0	0	0	0	0	0	0	0	0	0	0	0	0	0	0	0	0	0	0	0	0	0	0	0	0	0	0	0	0	0	0	0	0	0	0	0	0	0	0	0	0	0
ENSG00000233973.6	0	0	0	0	0	0	0	0	0	0	0	1	0	0	0	0	0	0	0	0	0	2	0	0	0	0	0	0	0	0	0	0	0	0	0	0	0	0	0	0	0	0	0	0	0	0	0	0	0
ENSG00000223479.3	0	0	0	0	0	0	0	0	0	0	0	0	0	0	0	0	0	0	0	0	0	1	0	0	0	0	0	0	0	0	0	0	0	0	0	0	0	0	0	0	0	0	0	0	0	0	0	0	0
ENSG00000200601.1	0	1	0	0	0	0	0	0	0	0	0	0	0	0	0	0	0	0	0	0	0	0	0	0	0	0	0	0	0	0	0	0	0	0	0	0	0	0	0	0	0	0	0	0	0	0	0	0	0
ENSG00000252005.2	0	0	0	0	0	0	0	0	0	0	0	0	0	0	0	0	0	0	0	0	0	0	0	0	0	0	0	0	0	0	0	0	0	0	0	0	0	0	0	0	0	0	0	0	0	0	0	0	0
ENSG00000162620.15	2	1	0	0	0	0	2	1	7	3	3	0	0	0	3	0	0	0	14	1	4	6	2	1	5	8	6	2	1	6	0	3	11	3	2	7	1	5	0	2	0	0	0	2	9	4	1	1	0
ENSG00000254685.6	21	18	41	2	5	23	43	7	32	40	21	43	19	12	23	18	9	63	69	26	32	108	70	75	131	78	124	41	114	81	20	36	17	75	138	107	61	49	23	50	9	12	26	50	120	83	68	50	18
ENSG00000259030.6	0	1	0	0	0	3	1	0	2	3	0	1	0	1	1	1	1	0	3	0	0	3	1	0	21	12	22	2	2	0	0	3	0	5	3	0	0	2	0	0	0	0	0	1	12	6	0	2	0
ENSG00000116783.14	0	0	0	0	0	0	0	0	0	0	0	0	0	0	0	0	0	0	0	0	0	7	0	0	0	0	1	0	0	0	0	1	0	0	0	0	0	0	0	1	0	0	0	0	0	1	0	0	0
ENSG00000237324.3	0	0	0	0	0	1	0	0	0	0	0	0	0	0	0	1	0	0	0	1	0	1	0	0	0	0	0	0	1	0	0	1	0	0	1	0	0	0	0	0	0	0	0	0	0	0	0	0	0
ENSG00000233894.1	0	0	0	0	0	0	0	0	0	0	0	0	0	1	1	0	0	0	0	0	0	2	0	0	0	0	1	0	0	0	0	0	0	1	0	0	0	0	0	0	0	0	0	0	0	0	0	1	1
ENSG00000162621.6	0	0	0	0	0	0	0	0	0	0	0	2	0	0	0	0	0	0	0	0	0	1	0	0	0	0	0	0	0	0	0	0	0	0	0	1	0	0	0	0	0	0	0	0	1	1	0	0	0
ENSG00000178965.13	1	2	6	1	0	0	4	0	1	0	7	7	2	0	0	0	45	22	0	4	3	5	4	0	17	6	6	2	3	3	1	25	9	10	5	0	2	3	1	0	0	4	0	2	9	8	1	13	1
ENSG00000234497.5	0	0	0	0	0	0	0	0	0	0	0	0	0	0	0	0	0	0	0	0	0	9	0	0	1	0	0	0	2	0	0	0	0	0	0	0	0	0	0	0	0	0	0	0	1	0	0	0	0
ENSG00000272864.1	0	0	2	0	0	0	6	1	1	1	2	1	0	0	0	0	0	0	13	3	7	10	25	3	11	18	29	18	5	15	0	2	0	17	8	16	2	4	0	13	1	1	2	4	12	14	11	5	0
ENSG00000116791.13	454	146	740	17	24	264	902	77	1015	676	286	755	330	16	192	73	238	695	864	65	249	297	1223	184	1107	1443	3869	425	1177	1590	52	315	14	1341	1578	1392	297	654	140	393	60	54	178	480	1476	1661	626	440	29
ENSG00000162623.15	57	61	113	13	8	63	86	64	85	73	116	143	131	26	70	42	67	51	110	141	82	265	204	207	155	109	182	150	239	178	17	96	11	107	165	250	90	99	80	95	16	13	72	113	199	143	131	116	40
ENSG00000229943.1	0	0	0	0	0	0	0	0	0	0	0	0	0	0	0	0	0	0	0	0	0	0	0	0	0	0	0	0	0	0	0	0	0	0	0	0	0	0	0	0	0	0	0	0	0	0	0	0	0
ENSG00000261213.1	0	0	0	0	0	0	0	0	0	0	0	0	0	0	0	0	0	0	0	0	0	0	0	0	0	0	0	0	0	0	0	0	0	0	0	1	0	0	0	0	0	0	0	0	0	0	0	0	0
ENSG00000224127.1	0	0	0	0	0	0	0	0	0	0	0	0	0	0	0	0	0	0	0	0	0	0	0	0	0	0	0	0	0	0	0	0	0	0	0	0	0	0	0	0	0	0	0	0	0	0	0	0	0
ENSG00000162624.14	0	0	0	0	0	0	0	0	0	0	0	0	0	0	0	0	0	0	0	0	0	0	0	0	1	0	0	0	0	0	0	0	0	0	0	0	0	0	0	0	0	0	0	0	0	0	0	0	0
ENSG00000224149.1	0	0	0	0	0	0	0	0	0	0	0	0	0	0	0	0	0	0	0	0	0	0	0	0	0	0	0	0	0	0	0	0	0	0	0	0	0	0	0	0	0	0	0	0	0	0	0	0	0
ENSG00000206999.1	0	0	0	0	0	0	0	0	0	0	0	0	0	0	0	0	0	0	0	0	0	0	0	0	0	0	0	0	0	0	0	0	0	0	0	0	0	0	0	0	0	0	0	0	0	0	0	0	0
ENSG00000137968.16	1	11	7	0	0	17	72	0	8	101	15	97	0	10	0	0	0	0	74	4	6	7	4	1	197	3	492	0	37	0	1	27	16	1	0	226	30	1	11	11	0	0	6	0	43	114	130	3	0
ENSG00000224493.1	0	0	0	0	0	0	0	0	0	0	0	0	0	0	0	0	0	0	0	0	0	1	0	0	0	0	0	0	0	0	0	0	0	0	0	0	0	0	0	0	0	0	0	0	0	0	0	0	0
ENSG00000252338.1	0	0	0	0	0	0	0	0	0	0	0	0	0	0	0	0	0	0	0	0	0	0	0	0	0	0	0	0	0	0	0	0	0	0	0	0	0	0	0	0	0	0	0	0	0	0	0	0	0
ENSG00000213579.3	1	0	0	0	0	0	0	0	0	0	1	0	0	0	0	0	0	0	0	0	0	0	0	0	1	0	0	0	0	0	0	0	0	0	0	0	0	0	0	0	0	0	0	0	0	0	0	0	0
ENSG00000230863.2	0	0	2	0	0	0	0	0	0	1	3	1	0	0	0	0	0	0	0	0	0	1	5	0	1	0	0	0	3	0	0	0	0	0	0	2	2	0	0	1	0	0	2	0	1	0	1	0	0
ENSG00000178193.5	0	0	0	0	0	0	0	1	0	0	0	0	0	0	0	1	0	0	0	0	0	0	0	0	1	0	0	0	0	0	2	0	0	0	0	0	0	0	0	1	1	0	4	0	0	0	1	0	0
ENSG00000117054.13	146	67	799	18	23	238	956	57	873	771	243	555	290	20	134	38	198	257	433	73	43	87	300	133	453	1006	591	305	955	473	45	233	65	983	1192	889	455	387	182	163	38	17	62	412	951	623	441	161	4
ENSG00000181227.3	0	4	3	1	0	1	6	2	9	7	0	6	2	3	1	2	2	21	1	1	2	3	2	1	5	1	9	0	4	6	1	4	0	6	8	8	3	4	2	2	4	4	1	3	7	6	14	2	0
ENSG00000137955.15	233	405	549	81	57	238	304	222	321	369	564	770	393	43	323	115	120	194	431	325	386	640	894	1189	519	579	451	693	935	408	42	326	24	467	1017	1136	345	350	273	716	42	55	155	740	806	743	691	423	127
ENSG00000206620.1	0	0	0	0	0	0	0	0	0	0	0	0	0	0	0	0	0	0	0	0	0	0	0	0	0	0	0	0	0	0	0	0	0	0	0	0	0	0	0	0	0	0	0	0	0	0	0	0	0
ENSG00000207241.1	0	0	0	0	0	0	0	0	0	0	0	0	0	0	0	0	0	0	0	0	0	0	0	0	0	0	0	0	0	0	0	0	0	0	0	0	0	0	0	0	0	0	0	0	0	0	0	0	0
ENSG00000201487.1	0	0	0	0	0	0	0	0	0	0	0	0	0	0	0	0	0	0	0	0	0	0	0	0	0	0	0	0	0	0	0	0	0	0	0	0	0	0	0	0	0	0	0	0	0	0	0	0	0
ENSG00000057468.6	0	0	2	0	0	1	2	0	0	2	0	3	1	0	2	0	3	0	0	0	0	3	0	2	3	2	0	1	2	0	0	0	0	0	3	2	0	0	1	2	0	0	3	0	0	6	4	0	1
ENSG00000154007.6	0	0	0	0	0	0	0	0	0	0	0	0	0	0	0	0	5	0	0	0	1	0	0	0	0	0	0	0	0	0	0	0	0	0	0	0	0	0	0	0	0	0	0	0	0	0	0	0	0
ENSG00000225605.2	0	0	0	0	0	0	0	0	0	0	0	3	0	0	1	0	0	0	0	0	0	0	0	0	0	0	0	0	0	0	0	0	0	0	1	0	0	0	1	1	0	0	0	0	0	0	0	0	0
ENSG00000230027.1	0	0	0	0	0	0	0	0	0	0	0	0	0	0	0	0	0	0	0	0	0	0	0	0	0	0	0	0	0	0	0	0	0	0	0	0	0	0	0	0	0	0	0	0	0	0	0	0	0
ENSG00000184005.10	1	3	13	0	1	6	13	1	6	12	0	4	1	2	13	5	1	7	14	21	20	10	3	2	12	20	13	21	13	7	1	13	0	19	42	8	12	9	8	1	0	0	2	1	13	10	8	8	3
ENSG00000223905.1	0	0	0	0	0	0	0	0	0	0	0	0	0	0	1	0	0	0	0	0	0	0	0	0	0	0	0	0	0	0	0	0	0	0	0	0	0	0	0	0	0	0	0	0	0	0	0	0	0
ENSG00000272855.1	0	0	0	0	0	0	0	0	0	0	0	0	0	0	0	0	0	0	0	0	0	0	0	0	0	0	0	0	0	0	0	0	0	0	0	0	1	0	0	0	0	0	0	0	1	0	0	0	0
ENSG00000226415.1	73	77	202	4	8	66	110	61	67	126	98	112	174	4	83	5	9	10	140	17	44	88	99	108	38	115	43	75	123	65	1	71	44	113	78	151	115	168	72	136	2	16	24	172	77	82	73	49	17
ENSG00000199921.1	0	0	0	0	0	0	0	0	0	0	0	0	0	0	0	0	0	0	0	0	0	0	0	0	0	0	0	0	0	0	0	0	0	0	0	0	0	0	0	0	0	0	0	0	0	0	0	0	0
ENSG00000237552.1	0	0	0	0	0	0	0	0	0	0	0	0	0	0	0	0	0	0	0	0	0	0	0	0	0	0	0	0	0	0	0	0	0	0	0	0	0	0	0	0	0	0	0	0	0	0	0	0	0
ENSG00000117069.14	0	0	0	0	0	0	0	0	0	0	6	11	0	0	0	0	0	0	0	0	1	1	0	0	7	0	2	0	1	0	0	2	0	1	1	11	0	0	0	7	0	0	0	1	1	1	6	0	1
ENSG00000276081.1	0	0	0	0	0	0	0	0	0	0	0	0	0	0	0	0	0	0	0	0	0	0	0	0	0	0	0	0	0	0	0	0	0	0	0	0	0	0	0	0	0	0	0	0	0	0	0	0	0
ENSG00000230498.1	0	0	0	0	0	0	0	0	0	0	0	0	0	0	0	0	0	0	0	0	0	0	0	0	0	0	0	0	0	0	0	0	0	0	0	1	0	0	0	1	0	0	0	0	0	0	0	0	0
ENSG00000142892.14	15	16	198	8	13	33	151	22	95	190	65	139	63	13	36	10	36	22	223	49	41	102	105	71	236	165	156	93	158	120	8	121	8	160	149	205	65	120	52	136	21	14	8	114	173	156	140	49	14
ENSG00000226084.5	181	250	230	227	231	221	99	704	271	164	557	420	121	366	235	279	290	57	153	471	360	379	775	1648	148	250	206	341	416	206	364	245	14	172	154	586	138	266	272	447	305	174	338	474	181	220	293	288	717
ENSG00000228187.1	1	0	0	0	1	0	0	1	0	1	0	0	2	2	1	0	0	0	0	3	0	2	1	2	1	0	0	0	0	0	0	0	0	0	0	0	0	1	1	0	2	0	0	2	2	0	1	1	2
ENSG00000154027.18	0	3	2	5	1	1	0	0	0	0	0	0	0	2	0	1	0	0	2	18	0	0	2	1	0	2	0	0	0	0	0	0	0	0	3	29	0	0	1	3	5	0	0	0	0	0	0	1	4
ENSG00000233099.1	0	0	0	0	0	0	0	0	0	0	0	0	0	0	0	0	0	0	0	0	0	0	0	0	0	0	0	0	0	0	0	0	0	0	0	0	0	0	0	0	0	0	0	0	0	0	0	0	0
ENSG00000251767.1	0	0	0	0	0	0	0	0	0	0	0	0	0	0	0	0	0	0	0	0	0	0	0	0	0	0	0	0	0	0	0	0	0	0	0	0	0	0	0	0	0	0	0	0	0	0	0	0	0
[truncated: 56,289 more rows]
[truncated: 99 more columns]
