# Supplementary material for: Hepatitis B-related hepatocellular carcinoma: classification and prognostic model based on programmed cell death genes
Source: Front Immunol. 2024 May 10;15:1411161. doi: 10.3389/fimmu.2024.1411161 (PMC11116790; doi:10.3389/fimmu.2024.1411161)
Supplement: Supplementary file 5 [file DataSheet_5.zip › original data11/normalized_symbol.txt]

TLCN101	TLCN103	TLCN105	TLCN106	TLCN107	TLCN109	TLCN110	TLCN115	TLCN116	TLCN118	TLCN120	TLCN123	TLCN124	TLCN125	TLCN126	TLCN128	TLCN129	TLCN132	TLCN134	TLCN137	TLCN139	TLCN142	TLCN143	TLCN144	TLCN145	TLCN149	TLCN150	TLCN152	TLCN153	TLCN154	TLCN155	TLCN156	TLCN160	TLCN163	TLCN165	TLCN173	TLCN175	TLCN179	TLCN180	TLCN186	TLCN196	TLCN197	TLCN198	TLCN199	TLCN200	TLCN203	TLCN221	TLCN223	TLCN227	TLCN234
ALB	646420.361005327	195209.64821894	191696.341302718	46004.9065789991	663469.724119597	102668.179083358	226734.347278505	501996.324296736	176518.117940068	201391.264484336	391755.988561797	158609.967766263	4702.54906964966	119653.118504521	55931.1692721352	1260056.5378577	89263.5554403057	84143.2644306924	971749.269446312	444764.588225123	897224.494166277	198704.422057864	96202.5221610611	362573.414564419	58731.8079374834	190709.137827479	194835.100700414	107331.732652863	155259.286708591	188020.448545001	189351.437847868	80947.2090922568	186325.863271752	394304.299802855	324567.566713166	178033.777077726	147431.931233129	156095.139744301	243147.196798333	112771.096856164	143649.671830067	305918.687953247	67077.9719854876	157059.768267358	126729.074658918	209162.37407868	98953.8165912848	125969.577934514	261179.076406558
COX1	56090.7580966593	109859.233452369	199467.995503849	157288.163843682	166724.259347502	137958.560880835	111700.375680444	148102.089730784	94500.9253932554	89234.1249432422	114706.251985203	186546.13894843	41768.9655185534	209619.628277225	78900.7642424595	237820.783457283	120098.502299124	104581.350499455	214310.093011211	244262.804015862	205264.668920936	62655.9585521656	78116.7516772183	103514.406642789	86805.3325302932	40896.9291117172	60223.5731197217	81967.2408640725	88612.8635064933	144568.879911281	94252.0685157055	113791.437906541	159089.716827689	140069.418220936	272777.420368616	106326.150759503	48492.6233106533	103976.414116922	121519.917806383	42701.8844746336	126506.877423179	60072.4288058068	110496.361721068	86742.5780850739	235387.609901092	65426.5456442034	92898.1042242827	81571.5732218642	161131.536787711
APOA2	292024.644845621	301486.93788521	289831.110357894	32003.0785506253	333509.567175234	41396.5519705552	89662.2081802385	113140.79995488	77299.9856884752	96131.8312381117	41919.7793503603	178543.241596354	592265.020891195	109727.42879299	130474.922332653	87339.5266296777	82667.5212775911	41583.7565362038	198294.802938371	644920.576910027	190784.077444055	95584.4952497631	370348.138457	424764.735919675	638767.826597932	114192.23377059	82406.4392269739	67747.6237065819	99336.843246966	177743.394419789	307279.729477334	77940.8655674651	213681.880725772	107159.593179326	318900.785292409	120952.244123646	209078.178616797	175118.749151919	65940.3264635517	305205.102161568	140399.427664609	66228.2344132913	286026.880651413	98441.6057742533	149247.063253675	366797.509682656	456057.624535867	770254.353511602	10654.3069376027
SERPINA1	113679.033256278	109041.7774016	215274.924348074	36495.2114191097	136477.746825367	114561.506185222	101376.504717457	145551.426527194	103838.723662238	205783.166814167	97747.6763579406	72203.4004326338	425357.850789808	142922.237512939	65523.319961711	239393.541042436	86474.6130139377	78513.6401523717	201883.738147156	178829.485404181	279892.760640031	276006.834363074	155344.676710406	321712.464573845	183493.017932797	277735.067253709	65328.4084876093	119661.433110469	49704.7561063862	98121.676582521	202010.213518892	615459.061882123	105097.816093101	123604.29603796	66228.5592606506	106802.394820034	112011.579239279	305635.628509709	142600.020093232	210688.676989795	232367.095780908	111957.656467615	160109.929201405	99976.0511630545	138003.21694396	201502.234510402	222191.556553426	207186.693158248	152310.49656239
HP	22446.590402001	80626.3190997455	173632.16242419	13831.8172871358	16651.6178612068	16481.4342503789	115254.290991962	242044.661108197	48002.6224319446	81565.2681402019	32528.6386226695	60308.4888074083	79314.3838656057	44616.734288896	29430.3774176468	236675.92928719	51272.8192260649	7844.5892709945	116110.853028091	44433.3490356561	291691.270552777	28020.4011998298	32301.4416218034	296205.32609488	131701.535778563	28688.050543866	52420.5714988601	58345.8429782471	16882.8787188788	150952.960347088	100414.025650959	582229.023928428	118214.610546224	31968.4941894554	16130.5992102138	97648.6893926729	3520.50064627013	58753.6307425012	42347.5155783062	127841.420269494	220061.624548241	3926.68757208253	212998.525178561	18181.8357767784	183309.838179728	241403.226281621	44556.9356219861	187177.796017423	564166.751750882
COX2	25050.7123211018	118615.731204599	199273.369474432	60677.7958727877	95220.1520802315	84495.4246153945	22632.9520123633	30849.1868545729	39814.8869920608	26009.3573766036	59384.9855476133	78230.3988436433	76986.0181172141	157841.965322572	62862.7779706795	79642.9327535057	46336.3835671342	46846.4155013798	113934.027839048	177903.083601526	137421.912437921	36873.8114962444	170108.457612186	162490.280298953	132924.014827672	30246.1305711689	39358.7235505463	40552.9686817689	27697.4905403012	74851.2258943387	139698.087906196	119726.963128242	89373.8271734244	63404.044013591	112867.965748087	44419.3326230537	71362.3187187071	54494.2480597352	37774.3859292248	82101.9837206912	55638.4834061737	19141.1630087306	139516.793359178	35671.9408881243	155482.984841827	102258.040094069	171609.445515862	125637.380583609	68015.5601388216
FTL	100154.352657246	48328.2303805298	110428.131696373	135012.265891738	162801.679533249	226150.13894734	24175.1877696725	28263.9288787927	27246.4037529059	27927.6595436563	97164.681698794	72873.1795095802	135784.542423423	72494.1349651858	67421.5718317167	73837.4263761183	39712.3616447842	141579.92249475	55106.4203172286	122496.917966701	133073.629092216	49494.2157871957	140769.771470483	201574.836806282	254841.058191577	70137.8237804972	64637.0116476753	101079.813091003	62139.314311629	185384.290013365	262347.41791718	157939.874505555	85586.9929952521	89881.7818875478	574280.079360112	97688.9491998518	84015.0650377894	236729.427144145	142421.8462108	118749.089674249	85920.770282664	68305.6749153001	266775.043521285	29099.1015659783	102421.603788177	70053.0522836818	291811.10780758	146541.840685894	101908.91160267
COX3	25303.482620247	142188.191141334	178759.374066887	80939.226928554	103990.497127444	125394.205920287	54372.9579818202	79509.0714236625	58756.5997631407	59606.6268640806	92847.2367441557	107532.473498918	25745.3107170102	188900.036942459	47930.8597176428	113445.413344916	67312.8312008773	92299.3037495098	164126.85989272	124350.638801519	179853.105024893	71464.6182013947	36453.0027382952	56271.3097030779	57756.3100431502	41201.8482940151	49766.0306679088	51663.698476576	41120.0200784184	75746.7630031719	74107.1110801149	103135.686252282	70604.0248643974	105912.993428262	114637.558276747	46143.6307061309	14606.8076202517	95767.6831513451	77134.0625559834	17202.2558728202	62189.6958357095	25233.3182227376	76651.0207849021	72157.518088459	146021.551747187	51616.2811044934	59670.3775805942	43661.6909967272	107871.244208315
C3	58325.2769329983	121048.663338917	36933.6358258616	9111.93418038913	31132.1454043537	68077.242991039	142415.857542572	167271.33349912	56136.1176204929	123842.767896289	38961.2867350005	28641.4151119023	366632.218076796	65897.8039857228	52598.0183507867	113410.463176357	52931.6613039128	23573.2871543991	95448.6117800135	40548.8820710584	117861.922048222	67846.311841055	105746.298251337	301791.898355581	37935.6840372711	59610.275283261	45115.9572750447	58102.5610182348	54310.6621301419	99319.0295177718	108581.345946122	317037.176429342	47645.0940028743	72035.2924128518	21025.4684586878	44733.5555083525	63008.5072621976	90017.2630954967	25995.87401753	243530.373839283	103933.678073582	51363.1590089237	160361.965892447	51632.0742123856	73864.6174448946	453778.555251871	73732.6437113384	250310.703906604	174618.855096724
APOE	99871.4556654698	208795.424794176	75625.0845205892	34739.2891596065	58540.3335146412	33658.6473870161	83562.5528755857	62471.6136172726	49865.4360637493	33846.1961752162	40518.9499299318	96419.8151980535	444145.138281973	126593.614924432	40991.7775865395	71429.6431421513	40080.7410756606	57376.4381152336	150197.738398894	196557.697326671	180560.379866991	62782.2708627699	248930.715438103	442867.959957494	233479.518314394	74556.3022118337	38069.7906271511	36645.9457660626	53209.196569772	157122.616404724	188906.224394909	148279.807207236	112739.59297783	74533.5967460658	182234.702767643	51345.9833508594	170711.580726408	68043.6805962055	70569.0402725369	329169.016703579	80767.3969554994	32335.0770183923	306948.822981379	54358.7344586663	87921.9499966484	380733.917947901	245477.156512345	295718.999531798	45763.4121475714
ND4	34486.2454935548	63590.0776836381	159577.897612074	68822.2727030376	104018.011935435	81517.967668666	35244.8749141343	59848.955887774	63089.8873424933	32181.1725610729	61809.7506581205	92525.7743618885	40856.7792951227	133247.133514846	66151.0882966735	121470.727725373	70789.3648031521	58588.3645853117	95004.9276650493	230176.910467969	171200.246329342	60348.4130835827	101683.619799248	81495.7071775743	90145.014811848	46835.7288865673	55068.5024173837	44698.1518320134	41805.0679695602	111193.455166084	117721.540082935	80824.0469439064	67468.3082175799	108289.802781642	96454.6187644604	65939.6724799562	56688.5147109868	60776.8797558341	63416.9578892834	37044.5848866837	67283.5658933384	41499.3794154548	107987.582704487	53712.2990106145	137328.626560011	37181.4814530655	84864.5370035118	64442.8613605315	91937.1612596525
FGA	39023.6193226879	35755.4133311417	49312.4691572251	19776.4192807629	28051.3467470831	30287.0074085472	80282.6744073659	107503.722075683	61672.8607763526	79918.5223597738	12647.6996265298	76449.0499521579	27830.0102824307	39792.1794741564	20559.4129700219	178987.369983609	50392.3394364548	8559.70116327659	33061.9324033012	12165.2149590221	99573.4369926316	33951.3055211765	31166.3359284896	88205.4437043014	40397.7288820452	27325.1757874734	32058.7362654303	19369.5121215403	21503.4818368425	35239.4753268637	66041.263936624	324967.038125535	44096.1856171915	36758.8676800317	25399.9957971549	70272.0205110136	14640.3058139861	43346.5261474425	45828.7591273571	20436.2890105225	151168.543987134	17266.1849285278	43913.7721972841	29429.0296925791	83955.1969604926	56298.4393875902	21749.356402666	41137.6760728439	302519.521821214
TF	133509.744981078	43688.7385567217	94879.6744573528	35468.0899220455	47418.3322219267	26132.501594947	66078.6908676862	83936.267270071	31419.5130900332	47304.7744007766	42111.9212521072	73556.1312461337	84545.9176401673	106410.547357856	27875.9034453587	177477.900541522	27989.2724872439	38551.1175509075	224531.892429039	46008.2321001695	175571.045915339	25551.8977583054	70254.3393218998	148296.681874644	21423.6735010254	44885.1010334556	51277.0566488736	62063.3620514174	48603.2905460164	70504.1770511593	55429.7091005737	71230.7543043317	181924.236110697	152575.233414046	42420.7667046532	18130.6604817416	66026.5350024527	66155.5964438886	26658.3153752891	78691.7951467174	30473.4777097525	62038.1425533074	64882.0661026139	35007.0518329914	28297.4508213143	191463.914704829	142927.02664182	65497.6735675275	55818.6752974554
APOC3	31741.7772746379	84009.3295252378	65026.7189398228	11427.2880110604	7576.89025059146	63455.2177677001	45974.351545752	99103.7373905439	15006.7520374725	44228.8760984335	32189.5163772785	106692.463128587	247954.291268122	25308.1172824919	12603.944010884	65905.627311536	61303.0271386333	3154.01981964418	161540.480136018	89493.1658249887	212555.957321213	14699.1440311824	114282.737478379	470871.019027627	67136.9339028291	25606.7994610652	39030.871894134	25507.9001020611	11178.7731556884	97834.2758403502	92128.7428169787	57788.2735584838	23214.1108145366	76806.2675453034	45435.3095056023	23473.431478338	19508.7099700424	37796.3190419739	10323.4252051689	603181.056226918	64461.5501758507	15975.5716309955	329798.701149145	18935.6376660291	20472.0003943358	168132.272293602	48943.6861438544	109212.4476461	54997.1983606776
APOA1	31241.3802580161	104524.618161613	68932.6265037411	17047.265721418	38187.1141408611	8571.18917854402	34717.8210990417	24391.1843812585	10745.5022919249	34446.7535687127	15036.3354905547	43773.7611559535	784465.573831775	44170.6709234815	66648.0715618522	91038.5769020254	21993.0840918495	24049.4011247869	10476.7044742614	54128.4649307675	170573.765055349	12878.0814045842	199758.233079298	561568.483447173	70776.4109194259	11943.8553533305	11579.9055820307	4883.56523940471	11694.8044634377	88099.5892599247	137636.914512869	43731.4659521897	17324.9933935661	51839.5596726366	45729.8832315153	16957.2343944538	96755.5447214141	88020.2022739856	62369.9959732849	955178.010748859	23433.5580992761	3759.43600624284	150565.850136593	6478.33448588233	6557.0589266191	421090.0164936	152214.957867238	156524.88478782	27594.55860746
CYP2E1	76.4189276485565	1303.35650052764	36010.9642789935	17.9633990742023	28268.8856977639	7281.38563050002	7.0066238343172	5722.16231890606	40483.5675905567	314.204665293107	32938.3771225486	54597.6342269696	113475.549671391	326.48926979057	11075.6270525527	51325.7394275504	48610.9563569602	58843.3584311123	149.316769459085	2648.95881788854	64324.9250586486	704.461800856079	145836.083341457	43608.4125788216	73605.0441448731	46.3078197415141	22184.1880897378	61909.7102871991	43816.9368655952	6716.52831624914	55749.349528339	112818.011770182	56649.9495690029	33138.5214742381	76016.1475844167	19268.7364944332	26718.7973833369	226.401142201762	4130.74065039397	72.2688969318952	174270.444518506	5425.85747803023	772.043427158109	14443.0231421121	21613.1487983216	6079.63288951505	140283.231347382	69432.6710540158	16635.1087216896
AMBP	40017.0653821191	105679.346289274	59613.2319734325	23410.1582934872	47825.0354775474	51911.1551660525	42941.261939252	75096.8354787413	33166.2186838228	51424.2499709491	28349.9628192928	84979.8669700277	177341.081013232	74844.0258878822	54227.2266486655	97078.3438686729	35639.7644048696	43035.6218648765	84614.6136074036	69415.0119040814	151441.583231188	22724.6673546647	101668.806021848	268742.399840179	66301.2366621424	23392.5732494248	27379.5792578844	23964.5534925796	17552.4130105788	66707.6042376551	107821.565722981	127846.761631529	34886.096352198	71718.7928855546	81419.5327903974	31232.7728521856	81861.6097262966	53465.3055552511	57712.3479440757	358751.837982044	51601.040248662	54377.7499851112	130953.339810663	26947.858340498	38043.6660840281	239749.754114558	44407.7743592613	243343.121325002	59475.5726289177
CYTB	18574.2082028867	47367.8624327726	129203.879814728	27668.7669740071	58067.4227522916	40949.2000647659	20260.0420738079	29094.2034113398	42956.584049886	19127.3177963471	36213.821763867	65096.2439338407	21396.8065286008	95473.1568198724	41813.855168038	51019.689302872	53603.3675351617	30345.2085869704	60482.8905661089	90878.1823814332	88959.0164222735	21348.9458460257	64189.9491985676	59350.2617448396	66748.5987538111	20937.5463751286	35173.98799259	35548.1892728142	16161.0880922169	43253.3612253259	61114.7424229712	58890.7973684148	47280.9404044458	59007.7634828106	56664.5889477966	30495.33101825	18396.8889684791	49078.3610349013	30329.9156363397	16355.3547368995	42846.2559194357	19164.8626233233	55416.2053212288	24171.9884753344	107940.520626923	27253.2282315385	60184.8077622752	36867.0565204932	43141.5918166042
FGB	26795.8561015376	20937.1645562831	30757.0912520726	9369.19571713038	26622.2964070373	26651.3564692845	59752.4880590571	80073.8077048094	30152.4947189923	62811.3403754635	16167.8378008421	44831.6270505557	12681.0545992457	16956.6465342185	15156.1212298089	149429.917973386	28394.7167889888	7475.742084449	21841.8437268043	8927.39479726773	67469.2517911206	35601.3051899849	13534.2373775373	53617.4441369996	19923.1464852198	23807.2063431104	22005.059462948	11420.5941859807	10835.8409575006	26439.9673369502	23050.8948165841	233521.368797394	16311.5384912063	24513.3988722798	20476.099210726	58394.3954467185	6840.01213013426	34020.1507373401	31686.0168526257	8256.72147446903	108470.55850982	10259.2245912437	24718.4260496306	21466.0186369931	31659.2942167732	37306.3884754091	9095.31353182013	21890.7780101247	251921.199960702
ATP6	8022.51780833596	65123.236514522	113631.737926626	27879.8369131289	56502.518047789	43975.2423619182	16112.1207638921	27262.5504729841	20651.1281920762	20270.1175900586	25091.7616819774	47077.0588728148	18949.7316141463	52639.6362178898	28298.1523849465	53975.3400439793	24695.7939615031	24150.0813517266	64448.3173436009	126330.937308382	74947.2925373449	23245.7958589866	45669.024003585	51070.825158823	49528.2649057566	20403.9378061071	20355.2253210022	13588.7913032833	16387.2600419741	56934.1771183163	53799.7966018497	36665.2231757543	32279.8099993552	59892.9411930258	45807.2894660617	23261.3310307613	15701.0819489066	36473.3929647801	32750.4915861282	12084.7146088304	26217.5307427983	16874.802721826	49966.9982424881	22986.4840204298	48499.8170352393	35288.0888668475	33150.2097669968	35281.4134950415	42166.7403979842
AHSG	105187.714718713	24428.7880234861	29890.0271421809	1786.07510794926	15013.6269479775	1287.05343386907	10997.2853648405	23436.5556675979	12237.9567075791	28196.6048111786	29608.7386115067	33262.9920709835	44170.2228601416	41193.7958298178	6034.79679145499	56852.5890556165	20089.9164366443	40121.540903827	39315.1053985771	32618.5157485292	59766.0486419812	21195.9275040365	8699.39077844716	35853.5093045427	8773.26768661482	26121.8849021901	10347.1569142708	14740.3259140081	26015.4897587134	19164.854506137	11418.266391839	26016.8909280222	60651.0985831581	13029.5708624754	18143.1613084223	10397.8316638411	8090.61136288268	57265.1277105627	19891.514977123	7773.42322623698	23787.6513261852	13011.0884113754	3999.27186188281	15282.3826641932	10460.1904145881	46247.7525501027	87105.4794387795	17830.7784276775	9950.87214130031
FGG	33074.6997242003	26695.9423572986	36190.1437981398	11891.128637155	18514.8862648645	32157.0850475022	44965.3977136103	75997.2345495103	25123.4064154761	57469.8610654807	9149.73167164977	56956.5535781515	12822.6725517418	20580.261518996	19146.9342163563	125858.390778247	32036.1512453314	4961.55922105721	19587.1605079721	9375.00279696635	61044.1763997047	20549.2084737424	19152.3624566792	55750.6762672639	35304.3250675251	19438.5978714956	23149.2353041772	11896.9146550574	11596.0073301503	21415.4095341706	32161.9154222917	237042.619135168	28113.3842896539	24416.4070816564	17387.3754350032	47869.8926822413	10657.2110637656	27446.0698096755	21067.1580304332	8550.31386825485	105318.836151298	17787.5764495665	23267.0423460426	17488.4275107021	45450.022185649	46032.5661947781	13635.92330894	37464.6692806257	241654.745770375
ND2	16728.3971812215	37396.0419085602	86619.9105316505	18955.876873052	61275.4773965218	28792.7787068331	12783.9744425914	20366.0358873222	22969.8989366701	9686.38149597502	17925.8540899027	43361.3555821	13005.9428432073	62995.7926736671	38095.822469897	34731.9661552488	36469.5636567615	18257.9357340023	19540.2323804278	186234.279218868	54824.3961403583	18371.584238924	48178.1075507957	49366.5793801658	49862.2331339121	13570.3284682517	21340.1022727246	19903.8788126551	12343.9261242932	65893.1519777102	69832.5545659516	31385.573491051	38747.3958547372	33748.0383058396	41345.6801137299	40382.5504934805	18961.572805715	26880.9117345524	30833.218782867	14880.6175588831	23830.5717173257	13025.308180131	34388.5234599637	14404.4383273062	52750.3423736252	22880.2457463218	37347.8660896628	13602.967812299	49894.084056452
ND1	9306.20883335547	39826.6874525267	50534.8030033551	25457.3442379794	54094.1125108046	43907.4062122699	15678.4885999238	21419.7739483364	25800.5620532431	19398.0038099376	17352.7128616149	37101.3024241953	17600.1958315364	43443.8683770369	36795.4452046175	36872.4278296973	24275.9775669726	27065.1032494765	24855.9093731712	115391.140971486	60128.9574560913	21465.1531717817	40317.5469176522	40355.9160584552	45442.9791380872	16686.4885228576	20288.4652054827	17982.3781390141	15300.4915758123	77123.4035487425	68495.6457926792	32397.5805413511	18280.3290183711	52433.7620109818	41236.0212814557	36393.8837432186	18116.1422019437	41922.2264244866	46512.5204368601	18789.9132022928	24787.5013470718	12625.1232594376	33738.1529181364	17560.005138168	36428.890599096	30147.1136996966	42576.731771954	16647.5394097648	46988.8019867922
RBP4	52497.5989024146	63667.8217555994	35877.0945233095	2365.39472809228	34228.4211411195	37251.2132042048	15627.8852055648	67899.2528756467	32886.5423878739	27385.4171434413	36208.8950484376	38592.8528043241	33128.1877993433	37892.5110158527	8426.29521035976	67641.8005496808	68500.4199205403	22261.6213940817	74990.0812674123	38721.7608919608	106010.432746555	10208.2000507249	33014.3546592027	66670.3288536259	46402.9436264597	17274.2416195768	31719.647757891	34189.2247803946	23969.3276428595	22893.8566122343	40646.3393164276	47502.0083492754	47181.0478961487	39201.0188713059	44771.9810790026	23926.1088224716	15514.4491552439	19756.8787786291	15019.1445767781	50990.2235915103	61432.7362101407	15748.0553309059	21215.9851361817	32039.9354944423	34176.8897664516	37234.6596903009	54109.1289270343	32194.0329606035	22930.6895470442
APOH	36638.4670231954	82465.8810377709	47986.1288086022	3357.87252694196	23661.0151969786	21617.7308244305	32481.1510683758	44752.5452993659	20327.3816919172	30180.1849557852	19554.9546585605	53793.0887094273	43614.1641348996	47178.7392594819	14188.3117134084	77671.5543269506	22753.2921576211	11065.415596365	30062.7984338802	28719.3731118103	42843.1073358339	13739.8922552216	67513.7905028062	51729.9041899284	32679.1794601633	21537.4107477802	32970.9041804484	27617.1973764133	36114.0264901103	31428.4874291127	52131.831671249	33914.1072354957	68722.4132535646	64286.1588251549	48061.746047228	35661.3516418658	12561.8226503748	30728.0415912197	18172.9745811895	20061.3941076883	56114.5095624592	11553.2235480035	18372.6056849408	15289.0930667681	28339.8651867722	95281.7973907012	28478.0561991274	81732.5348248798	56468.3085739492
ALDOB	2913.47161660122	55521.8436273017	2072.92167839903	4297.10167853597	4234.70091740388	115556.130811823	51864.5866491347	46423.3792967328	35622.2850646098	30644.0937829354	8811.43054549706	38011.2292185945	14926.1156696985	48081.2637377565	4682.10549826199	72790.8105176501	43669.2257164769	9372.67047239729	45041.403507333	42980.4574956507	71438.7325060398	17074.5372551756	6810.63415988264	38815.4650685934	7390.79455611071	19213.4706247522	25386.6906609427	4143.47590841994	4224.59807958016	34670.98044188	15384.5982078	12817.7667162639	2580.85916891261	11799.3065708845	24563.5784294165	14672.2448504215	5653.21898068932	42324.3418860092	10621.1431027365	39160.7085249707	14427.1042038169	7409.8537853594	70145.8668798982	13720.5364648778	17499.9652147516	73759.4517486689	809.229212735547	5984.68938871918	22317.1916196755
APOC1	22935.9654579043	126078.018817707	71215.6207218288	6264.73542712806	17978.3475090351	28979.7864707286	17142.0944675367	12353.1386531678	10881.9504241908	9551.47367569682	9815.65937385815	35779.9833374508	212274.8977069	34974.9030826287	46802.3714012222	29301.4656405075	19139.8454609138	11841.6883741713	26343.7443259957	37101.933581576	51441.6621577411	14062.5299857367	119780.500616141	360126.242422297	168636.868471964	19767.0271776623	13693.7555763988	8966.43406304966	12119.3871850035	68778.871655369	139756.434968408	95667.3116420759	21206.2713977647	42943.88102315	84925.3901633984	23696.3333375969	112632.093399405	34984.0451524603	22966.1565893425	229074.336049875	41957.6087301404	6503.85137607393	141352.02604625	14764.0040652797	34152.6529861899	260201.114792733	294137.788606462	280497.853901949	21439.5041398142
TTR	4676.98533156791	39307.6314426674	28154.8691550461	6169.78603202156	9404.90530651037	8782.94797001393	8045.16118931489	36491.8746968275	8104.68005502624	15163.6389992701	4214.80504985895	22445.1986890168	32482.576545317	43842.1021042019	4558.79386103721	69948.5116745719	2573.36103458202	1516.78996099834	48392.4984333361	31072.0667987508	137612.638238038	2176.90245018641	49098.4134718021	96553.1281189828	27616.8424575646	5609.65804068741	11016.0800519507	6815.30936399357	7529.81126592351	56685.5169150588	32654.0602078986	9456.77555947558	24203.9547603898	40693.6714806884	22193.0124964305	15215.2612740785	3254.11024847805	7329.31458859135	12756.9454113734	116592.314781438	6175.65900705644	2021.91569067743	128705.288405504	2834.58588769422	20247.8101769156	217396.343927824	22855.7336427195	74478.9885443034	14526.4103482991
CLU	17350.0357657473	37495.5085888636	25299.3242895714	10574.0265550358	5544.2338102376	36384.0105343756	21638.7899416496	15566.7124914162	15990.7040968561	37680.1893902193	2211.27410856617	56741.7378984047	85816.3139787352	28756.0103354395	11609.9774805267	39212.1999248467	17468.1441421524	3009.11556778702	41738.3032572274	8342.20237143224	54833.6675334195	6263.64703671009	20339.3163708948	78898.3898123896	21912.9757887881	7211.9086037438	23141.303409264	36167.0644342489	10443.918445286	27782.3720574346	22041.2369574524	41421.0627596424	32990.8630356883	49020.671947257	30738.8758076802	10258.3952584897	29095.573986392	29058.7555576724	6704.36339663021	36825.5197928589	23145.7963859478	45177.559600237	20000.7047696045	16330.3238663117	36940.8925821233	91749.7730757185	43239.1487182281	53778.298982007	33166.6294425538
CES1	7761.66473799714	1346.8017172119	9147.42338262223	6130.65148403848	70.5066954775874	16273.3422778089	11682.3774730849	20116.3925312523	13901.6069165111	4023.73453642668	13057.4381264089	16956.2527588825	1207.91783011373	26217.9201839784	9517.41636398506	25497.5648624829	6239.75754681571	41931.9031153411	29904.9492775949	13057.6792698966	30234.0127725934	1263.12310604317	4501.53660757876	5467.62604502843	36842.1322576364	3966.7990818577	19675.7263234379	38305.3848196202	4124.98444105894	14937.6310507593	7595.26540261408	11462.9830844106	12430.2604870077	29484.4833832806	6630.05900622425	26630.3895290745	7868.88522340305	17737.0088868216	11957.4472209745	6377.73015423975	31211.9035300561	12268.2747768566	26159.6703461078	10822.2017527217	45230.88129745	10011.1123353589	15559.751248651	6270.65308769374	44724.3201082845
HPD	525.380127583826	13315.9589137241	17061.1854782489	94.3078451395622	14332.6354501939	7181.46481547742	274.036843297739	14089.4222195417	30392.3383303666	3095.91688212626	5129.53188125246	20584.8138398888	13866.0636429262	18554.780316601	16830.1701230423	19931.0420701066	12140.6362742626	5448.96443184948	4960.51639110146	4621.91948869127	39339.8452434209	770.144202370324	48611.4105397605	65149.3772433826	73429.5166575169	2247.71032745349	14003.7604692564	28764.4638825766	4747.16142919966	19639.6513435164	58035.0322697403	40652.4122434321	17819.9153664926	11764.5937195035	12963.3941133537	18739.4673220081	25018.3652632989	1619.44399104767	2811.94934965989	97739.16629433	32456.5948731305	3603.01854993122	8669.19307981479	9458.87162958132	28524.6706362672	54019.1954056178	58300.9127590418	48975.1362537216	5206.70230505094
AGXT	20691.8942556092	26109.4319320612	5228.12884313555	763.444460653599	2584.67227567839	12292.0936572296	31557.8337497647	25222.3939076487	18777.297009219	33702.5846245974	8244.85827111508	30778.4258127798	76956.8614799355	26285.5055423745	7245.49286602553	23822.7905691038	38247.1646065757	4354.6550493178	68547.0626652528	25155.0192453578	57062.7753222781	10929.9846827496	38423.2351325625	110961.219719095	5769.10697381151	6830.04719787531	7548.51999239632	8477.30928028809	7651.4705457568	31106.8508618557	23357.8511003905	30796.4726127971	5665.72144786972	18713.2897930036	10815.3711046888	6636.9765054209	10561.5019388104	14396.7472589643	18866.6344397164	129736.220410927	18212.8777950957	10358.7629725329	33894.5894849902	14235.0006622892	7434.63234525948	65227.4364303686	16664.9539905728	31005.6568702541	14384.2779750736
GC	15657.7973967605	22234.8045809312	28883.9444398481	2678.47111195695	13737.6277273831	10377.0974867506	24597.1422272502	36280.5660883189	15727.9778794497	41059.8478814468	20039.415009119	20822.9349943251	17050.3849571399	23481.2330563071	4084.23089353579	48900.0088097289	17734.4060716565	9541.09814176373	49784.3440343655	23496.6682956547	53408.5219714398	20049.7335083813	16089.6139791246	28915.6300362791	22840.3201246431	19020.4026378299	10563.3010506555	9116.67134361865	9956.46482071908	7296.73545718334	13612.6232967359	42342.5530503116	27765.5767380376	23083.0252021397	18769.9367909306	10372.3010544106	29057.2903364099	8258.5730080762	11433.5855495513	20535.6587438039	26409.6970394955	57538.6014399278	16075.3057309582	18405.5158626095	6368.21401374712	49985.0695948778	26546.0067724947	31027.9175174797	41709.0259757327
HPX	8216.5043169823	22347.9908033455	13064.6583874061	4245.7776811811	11341.2599188948	4390.0989279195	22342.5663801188	34802.3408226015	12121.848669564	20861.1008801805	8496.12075801492	38269.6160031956	33632.1811008735	22884.402352932	4689.57893082106	54570.4375086318	11759.3976024727	4452.51246615641	14832.4879490535	12285.3720245149	71085.095084991	6998.42379211121	22813.2171967793	66812.674324841	15592.432903371	11103.190318023	12829.1790308599	10176.0148958125	4236.84565808687	19331.5289177408	25727.2491919207	44790.9572042634	9662.32989346592	33904.246137054	7036.44173759327	12051.4295977261	4104.32630849707	9225.00176434043	10296.775265489	51195.7382671604	17255.9481653496	4489.38413569705	21313.0337471002	7634.76052962895	27503.6962677454	102587.003143013	12450.8546940632	31762.5188759233	55511.1233260127
EPHX1	11601.7158523371	9875.78372943664	16107.6209108383	8260.59737426532	16712.6663414374	27707.4003124592	25055.6868315183	21134.6008262341	14280.4411719327	4882.79272103692	14067.4147894377	28564.4057172761	53852.3090535877	21007.6089390085	16239.7689508752	12084.2569290462	19651.9458196475	17445.907361582	17016.7789765693	37111.1058766518	35464.4029438368	3818.96248804253	51479.7281889335	24594.5675128187	56212.2894906546	6693.97345063487	17877.8301431124	17531.6662973071	6767.19537757255	23092.9649633934	40596.8711549877	15459.075439921	14640.6092615092	60124.7005243047	17343.2968847753	27424.7842609706	23278.0543411962	19681.693324689	12214.0480687502	59542.7958627943	10280.4091415839	13665.8749059786	27919.5817232131	16732.3888205931	38148.6921318286	26841.4060687621	28395.841329909	59434.2157347794	17329.7104326503
SERPINC1	17534.4699084375	15451.634302308	20429.5544847284	696.723264092276	8536.46917928643	7483.06066999517	32138.6050142536	41915.7739798298	25342.0624286725	10050.1974242091	14506.7135818933	40311.3782422986	12345.7532705417	30278.2405614694	6266.47320078639	28377.6476715708	27017.2651593668	12407.1913310943	30845.6449251871	58477.9672557078	48768.8519866677	1655.05216123257	6269.93128476417	15336.2620699531	9998.85341691565	10255.4010027553	22532.5304746758	16007.0993478967	10619.4670705488	14727.7113864151	13986.8055435246	24567.1388926216	24460.0428271151	52764.5550653183	16276.8109865794	16053.8435992197	4078.80387517567	12229.8855808019	6015.27209919122	7755.35600200401	15614.2432042256	11952.7313368513	11812.4092841921	27081.5071917821	31170.5191481634	38522.0677126738	11274.0075661081	21906.1892274347	15180.0586635847
ITIH3	11093.2360645217	18264.1404350255	29500.7750833459	1396.01272805229	8868.36655068093	7045.79251618068	27453.5092103735	26969.8974001381	18005.2209316148	13822.3941537945	7998.52249964466	19974.8183719285	31845.2957590846	20055.1752729953	5384.60815881526	9769.98901095322	24608.8049788527	7625.35101980801	10747.6077559943	16963.2425131685	24657.9320886394	32187.2638805082	9277.12809706689	56089.9654726258	15037.8903105733	18869.367902673	13162.9796084571	16849.6231883604	10625.1826071853	15155.6591999924	29332.0829050519	35816.443069051	6990.65935337412	21942.6059376525	22008.0976027917	12480.5402254623	14357.9638953681	25716.8043690523	17530.3303214784	44327.9346556012	24938.6981794985	5855.8361999258	21220.330596372	25762.3538855933	9980.50413857639	74909.5857167831	36263.8043141114	45947.6882310448	32474.4367548681
FN1	28100.1214532317	3864.33769454687	6459.73059542826	5451.25006905347	22000.6685022564	9602.48199414424	18409.5148677888	17369.3806206402	14427.9068552512	12018.1108542028	19802.9326685074	13719.8316215651	3575.85330052634	17617.9432717561	7742.47613120418	26417.6044348186	14640.6239930438	39843.9645772175	16582.6937967847	3090.14621103411	12070.0292809674	9998.88250743777	2390.57332800666	1491.70254081553	2856.59335617646	9441.80823129671	14632.3631411276	15207.2565530493	17129.4632994805	11105.9214694035	1723.77516402013	6267.91463411656	11049.0195313722	11919.7805845009	12539.8099965299	22811.5995261774	9529.43854137641	49440.7718185004	10359.2122670249	1499.57961133683	12744.4297784224	19483.7917225561	3031.68272615745	9343.67638537832	18895.5998114847	2397.96748835836	1885.0695013651	1613.04074511401	24022.7800983812
VTN	15043.5067860471	24227.5680725274	9238.04290954678	4223.96498230529	11097.0659979725	10007.6654825845	26315.3220941767	39261.3264596706	9604.76200602451	41815.3316750048	14889.3551469106	21230.2741606374	96827.1097853064	23415.7272474001	10474.015731547	32885.2748165257	18705.6569735975	4083.66527961091	22016.7576567421	8758.62456787317	41868.2865796842	22892.8431739265	56933.0499944947	54682.1102641699	18866.8748798909	22539.796938185	23021.6639943232	21489.9064677528	26894.0493902612	23119.9932463562	18561.9762695148	17695.284567197	14421.7538569673	21615.8967481844	16593.9615309018	15735.6929278547	26734.7489041628	24193.6653414785	13385.8839878205	68468.0046338834	21402.6432275826	25810.2345551078	16551.8578651702	13708.234060157	3984.93062135206	36151.3076945289	57496.381538833	27519.2970432349	51345.1190757653
EEF1A1	14975.9054269734	6434.46524997331	9488.2763759407	6453.99266737412	12177.8820493789	35787.235758415	10222.6641742688	15476.9530824921	12215.0741015469	12321.0006700532	28363.1007271046	17906.7108136113	4438.05671719372	9997.43416890551	16602.2304299904	20244.648987987	10445.4857514824	64630.119138395	11356.6068657167	10048.2492555294	17916.3048484195	18565.0225203066	3851.58212413156	2482.27102543552	2570.77868649921	19351.6816559807	14241.7173166525	20132.6492171579	30777.3482821211	8313.89983934904	3321.97730284674	7184.95328086941	31369.8800601397	10830.4096308681	18578.5713777463	16714.6936048638	5367.6867579062	17867.9498459308	12524.7102227337	1312.13215991972	10588.6555870475	8656.4535129338	2452.28803410634	13119.3962342068	7186.20534757762	3175.85379582479	4262.253719909	2251.75008473983	15512.5038755358
C1S	6929.87410243785	13544.6179489044	10302.8223509102	2521.29137005768	3088.53719701822	6542.52162216777	18537.1911243252	23972.3071396131	15690.6877066565	26521.1367206267	10976.7219767221	18191.4429174267	5246.11209320084	6234.48936835751	5018.40996342047	28298.3013429504	23533.1672977311	10344.6580838807	11634.9759859226	5352.03417672426	26283.0748437966	3479.72371099094	5184.8220901771	17884.8309860916	8838.50799164984	8372.45380926575	14308.4774321719	11822.6496356852	5691.85798468367	13541.1697643494	7663.75977999237	21296.6644954642	13425.5531151316	7912.488182431	10988.4600458275	13877.8501185255	3552.40368792187	12641.2936265193	7877.7221693965	3220.48271952758	30910.4853286376	7848.63522124653	10823.0928475148	5265.42922046336	23507.6571221068	17122.1556866021	3562.25283342077	11611.4960643504	45515.2827502455
APOB	27008.9473420961	23347.2307870833	27171.4413344445	5892.6364463053	33362.5645271447	2692.3617772603	28953.7052246768	33348.425396801	24517.441107587	37157.0951967535	19173.1342127813	33974.3156897677	66300.1105546045	28788.2433525207	23657.1507657595	43105.8376221444	27680.6507053187	25015.7431160681	15985.4267189483	18902.2656921908	37845.8264758437	16249.5374207714	45617.1757826832	51341.8665355202	42103.2968565323	15806.6399477688	28995.0418552064	32857.5761571694	28453.5743867819	28448.1687610842	21769.796276731	34319.2068318769	37507.8206381412	34481.0920497087	23987.3320166816	19396.3895415859	21293.6851504576	24859.3522819822	20787.7143772176	43535.2351923795	50163.2071454553	14549.5319643624	32079.63561214	26392.5725274224	27884.4156910221	62631.596431367	62459.8106433619	44382.5934953397	38582.9167725304
GLUL	1212.4156790396	1883.00715470967	117483.067820919	2514.23432042139	28893.1279040655	1893.91196180449	3948.62178751743	2690.91228003458	166927.763500804	772.891254238999	81747.3468816984	72629.9919476027	3261.37814130707	35142.3068165022	16138.8776113276	3353.32698335917	5631.59109419845	80314.5929968821	1623.28659369091	7129.62496241262	3937.69308156658	1165.68218071984	44674.649195576	1825.14193229194	42883.0738357605	1642.85895882971	35739.1355051556	93489.4159386197	71865.524656422	15328.6402109541	19619.8338756905	40515.895163333	109827.272304114	48480.5808184175	38610.6598264209	40498.4201824344	20743.357681965	3641.00344361788	3561.1933680908	948.529272231125	107047.357358138	25497.3996424845	2240.80897150768	61160.2866685745	90265.8486211183	1649.76205748842	61272.3930322217	100256.818031508	1826.03964245617
B2M	16431.5390392021	3995.81663977553	14096.4852735242	4538.32446610383	3504.69866788593	6221.67496842549	34864.181685803	29407.4263487309	23936.0534135842	11053.7375324722	35148.0089926383	23392.6168992209	2224.23490096804	9348.61472830259	6651.35497757888	43677.3201080408	12464.3865749096	7913.27765012159	12811.3788195895	16418.4081856665	18725.5650141905	9689.23690029918	1286.94691166896	6003.85898453728	7603.60221777258	13551.8053403551	19998.2900499081	33476.4513186042	23787.2469757265	9868.02610970849	4954.42663036249	14619.1986210503	17004.4292533035	15541.1477565116	4841.11491892781	17074.0860299243	4748.76774986233	6130.57122745591	6140.90752911103	2258.40302912173	39154.126817918	10549.7141529653	2546.43967156465	10071.1958645439	48060.525392997	4161.50623946667	2050.67373793362	2267.16130204984	46527.072525749
SERPING1	11450.3475918025	15961.54395076	12987.4258360499	1726.41096102423	7000.79895827459	3590.73240773871	26091.1101314785	20064.9678698895	19590.0532753249	13465.5412098328	8190.66440139159	21276.8851100165	27255.2080046524	17756.233312782	2966.95272595372	21449.9575036958	18026.3864829877	6202.65472884679	15860.6405616147	11033.3537466694	35022.0250463449	8903.93522065634	12508.3832925523	33501.8841225512	14481.7943771795	8725.10566729728	13504.7120809675	14186.32594191	10844.8225150722	16970.1579295599	13669.7019445511	42268.3589850403	9982.89403372846	22920.6915736227	6522.55034713191	11560.4563394467	4452.0694625011	14271.7197625245	8614.78335825942	19602.9382927766	44740.6059102276	5453.61988369593	22551.4899013595	10085.1758699083	36757.0969984725	37242.07990945	5568.29564235011	21159.6013666389	32248.7915747757
ADH1B	869.26530200233	523.62919056286	14129.4378287695	236.090387832373	1810.81830092438	861.702441479292	7772.68137353588	8608.48831211896	27151.4833130687	2331.72935822779	9758.18102718172	50576.9332022746	3384.25254126692	7305.45735525014	2458.75931193646	29769.9868190275	26806.2223231974	26049.832549776	7842.3300416618	4158.7185873638	13081.9356093619	1260.23596751508	7747.60558046464	13655.4155468381	24564.5281862831	404.659101741231	15335.6578234314	37338.2323259573	10790.9331696427	3810.0869549856	5030.53149411614	12485.3773038487	9072.96409451297	18900.1266107307	6776.27078258982	6924.68683477263	5370.87706207137	3152.72038319766	3086.82444178749	5043.01396402881	51382.5364392194	9082.36944375634	3902.22325096425	23011.0888298712	12808.1285024349	11484.0258364599	29797.0176010171	21969.5464541537	7141.95100264081
HRG	21816.1342489004	10334.2450949731	189.477192660418	936.021401759328	159.069983699435	2033.25108000114	10949.7960255191	10618.7250744798	7145.30560952904	3262.15813163037	1140.53462190806	25191.1915763463	2536.62744323883	24645.7807702098	6942.8188473829	18987.3875190149	30859.9089147097	1002.0975858953	10406.3122829449	13019.1556305783	22946.6978264853	1460.89209521793	6334.74156089138	15617.0531364596	747.156826710646	5266.26774660419	6449.95254691798	1346.1601787347	2970.44604049336	10874.3791786891	15174.0414180815	4390.80478275353	5.44868227075146	28517.6283756984	8303.96882829189	5912.29997620051	1619.07936382609	48126.29354512	4269.32033672977	8376.41683501248	11912.3594683578	2158.69632346941	17000.8887515098	5100.46515716294	1428.9601695928	35735.775422178	3317.95722202891	9757.01291471298	18532.6160546377
FABP1	18290.5764137295	8009.92600236549	9690.1107768181	1857.92870424607	14118.535850512	794.7829965559	5160.7677108543	9632.30657015853	2588.27699341735	19405.8371672441	6791.47721943958	12331.6359552767	18826.8572141864	3551.87052740314	12637.5744573999	16341.565299187	6649.7404041771	2282.71243510047	25976.8516924677	12454.1422539095	32138.6218043098	3995.79972288858	2983.1244240269	34332.5576942994	2886.10682750183	2489.93584610141	1672.96883544265	658.995344314008	3364.00156317554	14865.5556295253	8027.79471161398	55897.8087753719	8730.60522516742	5888.93314016284	17607.7681861425	3960.19030128162	1512.20417429274	28611.8667359383	9691.44092132985	17053.2012728981	21147.0718076096	2471.53123609264	15747.9477299493	3023.03636000689	600.870177319939	47463.4317873674	23657.9158666649	17334.1947587995	30531.9609874532
ND3	7913.76779591302	27331.6144750998	52853.8390787424	10048.5971321154	26516.5363638209	22219.089124016	9048.66542514098	10018.4590273004	14202.4708106379	7033.4844881817	14059.2035970553	34548.8463049396	6987.17986212339	26279.2668939072	14248.099173881	30759.9267284812	14858.474662638	13698.1564840036	23155.8312980442	74856.9345725484	33218.0768535788	13974.4722606297	21091.1155739704	22827.9237193823	22754.8863918591	9129.05234104248	12661.9482464399	8071.83934693427	5940.07557575293	18393.6474989326	27634.9444433455	18864.5830358721	23407.5390351483	29903.0795322866	35803.60873752	16077.4103156172	9746.37922460828	20229.955792185	17722.9713140221	4114.81031905978	24231.4871891153	11467.2278036244	22410.9866885371	11971.3581936788	36848.9947902979	7641.58902040551	13261.2584049304	10477.9154133255	17500.7510851758
ITIH1	9453.16830960269	24922.6915394755	26198.311187357	5367.84857335181	13914.7543038268	4106.83716790131	13751.6670454866	28234.944069661	14058.3951430278	15543.1216421172	6160.8576444753	22454.318222591	35677.310944273	23338.783916303	12435.7917783048	21073.0624427492	8579.38296714557	8641.56265620888	14189.3592920262	5247.47001286024	26630.0898412303	5917.19041333825	25229.7146352368	31298.4542256602	9001.60875423741	8396.67636113054	10776.8012220691	8168.29851002686	11735.6297251267	19179.2695903839	26281.5462829265	29431.3018118058	20326.3092110383	12244.4478415348	5619.47761075631	9743.85528381293	14142.6183642188	7029.41755321216	24708.3012175639	52081.0322545761	20703.2359446795	6555.3133963323	23384.369771183	10913.3513876978	16444.6554075259	55762.9469056618	24124.1916249465	60278.4079718719	20667.0106762949
ND5	4684.33330538027	6851.76798917733	24494.0462207646	6696.49855487585	15443.5458228408	5876.99399183377	9286.1121217484	6983.46901305708	12578.6532862804	2096.7286390335	7935.29631830058	16974.4918260309	4964.95880515713	15326.2797347548	24744.5352031052	17954.9406478003	10587.6938274675	9931.58687241777	9581.87040586014	35546.3123367218	19986.4744705145	3954.65799886317	13165.7446646997	13462.3716886149	16070.8618069612	4460.51168310184	7188.94075633121	5617.67922400322	5513.04333848575	13343.8632987211	22770.5752350915	4623.7741477053	11098.0576718089	9444.95847427989	8006.16984260612	8876.79650969151	12617.6529732654	6443.13996855536	4848.76616805692	4846.53290049522	8623.09676549976	8109.33098176589	11550.233186039	5453.32049256145	16571.8985038995	5314.11361396382	17869.9890736884	5405.91256085449	11976.8607155822
ORM1	13703.9711600536	16426.8650873519	6265.10456601077	4154.67758587622	3257.06539596465	12111.5028264089	15177.1257388904	30450.8794774726	2750.15024349683	66049.9984351744	7468.90059098325	36096.1271680216	5473.11734058428	11169.2603060201	8392.66476384391	22144.2378791237	14084.6509300168	2466.19509167285	17968.1401076943	19035.2639707898	41705.3749587516	11731.887408929	2897.94520397399	43842.4051342437	4290.32672635094	11388.8739444284	8249.17070972908	5684.26165516448	1900.82418424094	13380.8019521036	13580.9129368385	131682.594806054	4134.64172978856	8380.09070985724	6441.91885281266	10085.5726715754	12373.5947046295	19296.4734707934	8531.78783182754	15838.1804432307	18322.129699817	26435.9043803542	25439.7724412343	6048.3095208721	5156.37500066489	45657.8451277474	5578.86612553534	12565.2791800919	120212.670446181
DCXR	2623.22665101295	20788.5361834159	16606.0283089233	1697.54121251212	7602.68538308326	2540.18879291396	3289.22063333224	8779.59218538037	17079.7466432023	2361.32204138559	2670.27976273939	36836.8359505448	44422.2195109067	28094.7135979019	15103.8072018954	12276.0105565453	2238.26434489365	5313.46954699603	4104.07806341828	7467.16542120175	18244.7770597308	2169.68460386616	130211.251628273	67263.1099940284	84406.974649958	2588.96333754865	7234.54915208211	12550.7882738975	8305.49123801496	15918.757722308	51038.4584619882	16546.7604367978	10925.5160665685	19154.3471987855	21939.2920609726	15632.588543616	88602.7224273105	1396.42197037131	2289.61053193266	110334.279987742	97676.080137985	1900.70909033207	24165.1041187218	4094.46397113771	15767.035426044	47976.6636118484	83429.3002865846	127315.490912921	5342.41061620973
SCD	32292.1405131838	249.238348346514	36282.8228597672	4100.14583868668	44638.4767770603	744.364236682112	1219.93106093056	1798.92815385217	1328.8861577205	2136.76579859993	5317.56818680821	5850.68742857582	6745.59629610064	1748.90112034312	7716.31911724741	6995.7013066924	736.002435816667	26292.5942184718	2792.22358888489	26248.3568183921	2969.49474903204	13644.6166837944	1448.04674089946	2595.36742722284	13970.7453210718	14632.5586103224	9690.79261020337	10537.0965417255	5253.39467414356	5216.45861181523	5979.30546224495	17174.4422289927	15071.0551608985	4014.43916558951	28752.1157876538	11753.8998032088	4448.87915833592	32773.2548944677	16913.5745745993	1106.61748426965	40712.917387066	8011.14686416769	3315.5861252625	4192.88320890338	8506.10000599301	2172.88750750162	6139.10173435225	16784.5280080759	7215.02470864939
ITIH2	21531.0328649808	3589.94685233052	9258.63825657508	2337.16652954711	22235.4042079318	1708.73760735894	15799.9367463853	18964.4801167274	4351.0851618221	11562.0353843591	10846.985137081	6581.26339601662	7324.56380777585	23759.8926878481	4386.90491217843	19385.0637612667	15498.4110045711	6657.12715512607	12268.5057077704	5387.80612751984	10909.7806635936	14097.8974327059	2940.53481400044	4473.15768448474	321.54150338691	8447.97117684421	4252.81765596129	4935.63611505647	15247.4187356165	5267.8123494445	2075.12595168281	4623.7741477053	17285.944503959	22723.6450937247	10626.1558646863	6448.44277424161	4214.39180219559	19098.7948615576	9775.95930145772	1664.44303246271	6849.70424064924	8393.04922503242	1465.86857088932	9604.26368537151	5981.43539540504	4654.95081288337	2819.97001419165	1833.93485989077	6186.37177022092
PLG	3502.77911635259	2708.46627171051	7942.59558146631	692.232414323725	2987.07634255047	1698.65385538418	5291.55802242822	19641.4156590293	15160.9977522079	7788.96828173964	9861.6420511993	5693.62879479867	1891.01618921253	8012.50418154819	2331.71095843215	24532.1845309355	5992.40626571391	5517.65281097658	10143.9413880383	10375.7001897352	16187.852284866	3479.72371099094	1409.16057522313	3500.13864152141	995.69132208217	4944.96272039768	8807.70830986699	10985.2475206955	13665.03159255	5615.57625689884	1098.44686684432	7983.28142318823	9206.45681014638	9771.66766374801	4110.05603709993	7047.43014934248	1027.27794118621	7738.18829316469	4922.62457231281	1355.04181747304	13781.3474098394	1176.1780156419	1147.20149026121	4209.65921534071	8506.10000599301	5750.66984057058	2314.93581756424	1318.515258745	14365.8087966319
A2M	2241.13201277017	3647.1116111256	5795.53065376539	1347.89648053211	15115.0878024452	13932.9951149402	6149.4801852524	5334.13987407828	5340.12224476842	32826.9893523402	9683.45917650236	1380.08941422242	5614.73529308038	13169.7869145457	5971.27261470284	30637.1288389497	5909.95583867998	2155.68598055037	23787.2279231855	22629.8864109924	8426.37180791341	6973.16132999035	742.540592200364	8864.41797457177	6199.38231892347	9219.53069653744	1346.43916151588	1654.31732808361	4438.52245083065	7710.26818651377	20508.9923672123	38168.3949381501	1428.46286864867	4408.53212538543	5834.49492894098	7397.00310923741	1542.5120638619	24260.4029916052	8443.46231745967	1120.16790244438	14882.6456279672	1651.52457118629	2337.85758242624	1955.52315037812	2472.15158668775	10072.9474949349	4441.95193405782	5212.41616573996	5784.86789105289
CPS1	10704.5282498478	11523.2720779106	3181.98111587332	1780.94270821377	21601.7037863833	15547.3121356264	3609.9683021921	15333.8990245195	22647.8474443654	3177.73194732724	14891.8185046254	7024.06741511735	5660.55286594676	9681.3426465605	8063.8337312445	26868.178229484	10033.9900422488	19584.6564815257	11354.4737690101	4817.28937380562	17778.5584372244	651.771522718278	10575.1853417862	6204.70259460787	5189.71093147665	6500.19303571653	14354.0858279228	12172.634209738	11676.0248430607	8572.47041302623	6787.28543242952	9378.12985028804	7402.94297852765	3896.00708440731	5178.69210847774	19006.556774512	1111.82100156333	2634.8700094302	233.758042335659	1623.79177793852	13391.1620358349	1472.76176397301	1854.06301456356	3728.74703080392	14462.2887552922	4234.47172776638	2559.2314289561	1121.59414867269	5038.8736835587
GSTA1	11345.2715662857	8427.22874156952	367.626944455267	1022.63064729566	10229.4897084983	10871.2013335138	5968.08647931952	5449.14411676217	5064.68346845517	7045.66971065844	2514.26710747479	10648.5753700906	7995.16646518381	21456.7916286567	3333.15092134852	10207.3384175153	855.517733719066	7375.06185750928	13749.9413704752	2636.11760478244	17191.8117049224	1652.16502270447	15304.4837768978	12323.6079188943	16485.6037461124	1995.51081686125	4022.79270347846	4191.27867951007	4973.33337895686	8670.67317445764	17894.7902972745	10494.0085919679	3040.36470707931	17948.5860964048	4391.72872392185	5841.59982700827	6390.17924284464	12474.027111012	3995.20667145017	5440.49289715424	6035.19227241482	4483.96708093301	11638.5908765768	2398.96892053821	2576.16776864397	12639.1066173401	13484.4130499518	29168.2972954056	6565.39143215553
HLA-B	5653.53105123071	12497.3595677786	26468.1102334278	3327.71967849598	1380.89942606104	4756.78081791069	22574.5634804107	16266.0878859491	11496.3907713511	7203.20722982202	19065.5675925726	8137.66379267274	5487.69565922359	7477.02018810187	11740.7625503106	26364.706882405	4623.27532138897	1021.8572566031	4834.66368541451	18107.0277091197	17032.8735381588	11709.5120853362	857.347367054285	11471.4850295657	38720.1210382875	13053.1057431388	10719.9559751912	15972.9545114038	11640.0986127744	8918.43243494973	18573.3919990778	25315.015070556	9390.80389364014	17881.202326077	1565.32607638439	7402.89478833676	4107.51661266225	1146.36697749176	5073.38708821659	4677.15267331109	26291.6659638592	7682.73791909785	8302.72593709246	8745.33215578021	47219.3071447491	12833.2690184088	3117.11804150964	15195.4602676664	21584.0455363146
RPL8	6118.65779355317	20649.0541719559	25074.8350069629	20623.9067870851	22467.560400358	48176.5001164923	3922.1523196989	5018.1119551583	3749.35737356856	5859.3512652443	6699.51186475729	5478.81311505186	27375.9997876638	6500.67170296383	26538.1590172838	4309.2613234041	4109.6621107831	8701.78260503264	7265.32738253776	11254.406057996	10748.193527384	9901.44158211444	29114.6277585195	18444.4631811426	20626.8097752405	8459.37002478059	3922.98302582068	4071.77175178474	8421.43498121179	8515.71101880441	57083.7214728197	41259.3196973511	11249.7126616782	4782.20576083959	11381.9417381054	10947.721713114	41284.1310494414	11148.5666926741	14932.3419161062	26197.475137812	8397.76471201215	6807.8835747056	15875.4145622005	6346.363235242	12731.3786982731	24032.8531208189	38929.9150730514	56454.7137215114	9573.45849488237
C4BPA	2863.50539467716	1475.99407208876	7025.07287135527	2103.00079161554	12249.2485826062	4329.59641607095	8539.51742651393	13082.4338506754	17198.3971929988	5823.66597084813	11943.1793201244	19365.8361854765	3265.54337520402	11542.5394393157	3407.88524693929	11464.5998864874	12920.5114143726	4685.86476784846	4082.74709635269	12928.3499093279	7538.96704348367	1540.28840474065	1368.42268737174	3303.19490737452	3909.7582803133	1834.50208975998	7591.48442317616	12130.8067850341	5837.19591629659	6929.15080888962	2355.44553317541	18655.3557718071	10259.868715825	21626.1064103553	4580.94396392436	16597.8419693933	1477.11082847582	6269.11520999729	2383.26603423652	980.146914638829	14298.3430303954	3397.17046889775	828.534409633093	5976.17269319158	31086.7002830919	2306.45145218584	769.29627625803	3532.59347894926	16205.4995709798
APCS	10809.6042753646	10253.0711374841	22230.6175823538	934.096751858521	250.212785170462	14007.2481976634	6528.6163860649	11915.5615346632	6666.46589070756	30158.4256299339	4602.37333030575	28424.5728691391	8461.67266164153	7034.07614692104	1827.25426069442	18201.4810260135	4900.88363993442	4361.2416062204	11464.3282493979	11496.5546479969	9617.08357391689	13072.2414705988	2283.17344185299	11615.7804387426	14949.3498965972	8582.62006809262	13729.4491035082	1259.94446658999	508.682760645234	9385.12078744028	3845.83244835102	36169.6068197422	10372.4748160872	10547.6019887348	2366.26558662227	16045.9880270873	502.472906014993	23740.0182766937	5071.10280767259	1291.80653265763	14990.9220692534	1054.29428345103	1954.00859894238	7798.04699228563	23966.1362153896	9439.7554608764	911.41055019272	3450.40031996256	16669.638055298
AZGP1	25782.570512813	17406.6690530994	21407.833468573	1027.76304703115	3406.67716441709	3341.3887225447	6156.48680908671	8906.75134802273	11862.512467866	6967.33613759368	5160.73441230538	21434.9570253019	10792.1210269816	37057.5718959742	1580.63098624487	16453.0279989155	12780.5726161957	4100.60214021759	28550.4328689303	29958.5501765497	45309.2978901147	1754.65844045198	48933.6101982215	54502.7159716796	6256.85592097813	2884.62095589832	3673.12833605485	2909.14006919966	3668.55801537566	16307.9649969719	26285.3515261142	25620.6946194736	17506.6161359244	10878.3950430713	17648.6214765976	3171.68724848491	9006.22865828778	2460.00047049078	8868.33849864305	56902.722721751	15976.1401386148	3668.02320709969	7862.38597113362	4212.4552164136	6918.59089885529	41872.2966585029	9304.37419926125	23440.4615285198	7966.63997045193
C1R	4579.2572798635	18104.0791103993	8564.57506172116	982.854549345641	773.853974754008	5554.31392864152	11926.0522797672	13364.8019912489	9389.49600853663	18680.816429878	5708.42094420795	15524.4859877399	7203.77202476447	4409.68469166181	2593.28109799985	17397.6271491575	9957.59102270361	2272.36213139639	2632.24133589301	2899.36247345765	22638.0928860195	3321.65287657754	2655.3695990407	27925.0615516591	6497.6237133693	5296.18972243716	6364.0236853583	8262.19681038249	3389.31322542274	11834.784166633	10205.6622293642	29836.401408187	4765.78075948394	3222.16938112932	8082.50099056168	5032.47589736383	2172.59713648388	6443.13996855536	4848.00474120892	7558.87493847042	19532.679822666	2899.4785624517	11784.8880363197	1649.08143278955	15473.1644653716	31027.6463720592	3038.4266666863	11810.1295319016	32752.2774392524
AKR1C1	7268.6156951877	7680.65699170588	3685.53735071541	3647.21156203001	7662.0141878144	24546.6024207351	677.306970650663	761.084988168224	5276.55945023459	2654.63775386143	3231.10420245373	5242.71852363202	17989.6452009007	7995.8677856353	24221.3949239698	3512.01964059983	2319.95834599149	23496.1303449686	3279.63618633347	1371.25811383081	5221.11877818212	345.013054107793	31003.384377084	6434.79527410621	44573.1084042869	1219.67672919188	4287.85019182793	6937.37715445588	2078.82232520508	5550.70837778819	10316.014281807	7265.08287136238	5864.59835075215	2261.44017084963	5775.36516644019	12219.3424520577	14710.4925056199	5237.63836436911	2483.01295132437	12692.2250236641	5285.06089089114	735.36518421825	12481.6101535111	1564.08300017375	6876.17653339742	6904.51391825926	102935.36525772	33668.3727499275	3557.32436942869
AGT	14226.4120981125	7719.52902768653	17798.4989018623	29896.2284592081	29991.1407104664	14559.1044421001	28050.6292638092	33071.6672192853	8262.31578547013	10819.6071863119	17792.0116540705	1463.17849789808	16910.8496215922	17637.6989919027	5556.49710767404	13130.8727875143	6509.04518006415	5400.97666013055	22054.0868491068	26075.9176709673	30926.7182827378	18948.2901599117	10460.3785669323	10309.3220043029	9843.51935730845	12206.0288558671	7292.05539020282	7319.79932317696	9256.71983536921	10093.2618010649	8012.57373886325	20858.9195103638	21682.1229827436	20831.7946934609	10561.6506692309	6886.39092062683	8117.72894828667	8548.3326788792	16369.9158051281	10115.3871674362	8508.96754360344	10737.2796741702	8970.47831968137	10954.7322035766	8624.25430976853	18028.6591259867	8853.36691669165	10104.6214829276	9045.07938989725
CYP3A5	9801.46226830861	18182.9664775365	1236.75058904979	508.107573813151	1098.01280640096	7224.54993755139	3261.97265175434	20143.507352698	4178.19436069009	8034.41347734257	2631.68715854236	15805.1649655223	17623.1046179696	5074.10075343306	3729.24284697962	11287.9598453921	8841.1063410331	671.82880406502	15316.7009014423	7460.74481464869	14246.1576809048	1623.29363742349	13260.1824956279	26601.0536755627	5947.7411423598	2318.95312705582	3384.27516296578	5678.28630877821	5490.18119193989	22232.5646224118	12233.8568483989	24429.1379312171	8778.73525189239	2294.11108979645	11041.1392887827	5436.05591566949	3487.00245253579	2900.13104917406	2113.72093004491	56274.8866796552	7315.00029914962	1763.25132569459	19344.5402808566	1751.41507205727	1721.821264421	26220.5810666188	7671.82179620985	16555.0721059047	1845.31182865624
ADH4	420.304102067061	969.514309164422	7151.73425557935	30.1528484459825	257.091487168276	1.83340944995594	1156.09293266234	9945.52950754963	16802.6128590349	242.834076500767	8432.89457667084	12994.3220616655	6631.05236393469	4257.87757895664	1337.74442807485	28983.1357268759	5503.75511099905	3012.87931458851	2448.79501912899	771.390015874053	13606.4315596816	148.687634197082	6094.01767813316	19602.7263304817	14071.7124598165	199.479838886522	6151.84549643017	15362.6155590922	8081.76880395911	5459.71315848019	3310.56157328369	13093.768639073	6734.5712866488	8628.1855006096	6456.97006508559	8454.55950757123	3885.79047318261	2077.3149577393	2821.84789868388	9313.654092098	16497.0376129108	1277.07066062212	5305.80689245808	3170.10601644082	9731.0672750503	9460.77941513225	5789.10129110814	16591.0316129614	13910.5033976554
NEAT1	12817.8055182829	14499.2694207821	7082.73984303453	5118.92718618072	4212.34513591098	7170.46435877768	13529.7906240665	6627.23635888989	23337.7156410392	5787.98067645196	5972.82133891954	9737.63529418317	15278.0779339902	4352.49708071123	35203.604069534	13539.8842195691	22813.8062325084	9512.87004075259	3683.85801222628	10665.5447141302	7954.85524651492	9621.38914488886	22011.4214949769	13786.0613902821	16909.6657288401	7098.6325523761	14176.2791836186	23921.0188260511	19420.5769854685	10093.2618010649	10290.6459938891	14898.1683064702	3119.37060000521	20282.5148686676	7716.97154964775	10969.3245364783	23279.6494932788	16718.2037469137	4541.91114831337	7039.44224177242	11426.5786777222	14133.7730112224	10001.8008715324	17530.3675267954	8866.62211238498	5845.89598631766	12025.6863703908	8351.16742454461	9504.39982766547
TMEM176B	10433.3880161717	14570.153721688	11436.5962048185	3918.58719804385	6092.81029456322	7312.55359114927	6830.6797246999	12865.515279109	7830.08878264012	6856.79876226896	10141.6437114373	14043.0684226935	16192.3467743694	13936.1009012835	5167.87861460202	11217.114909124	9335.8089032367	4919.21706954051	23665.6414109117	18981.1474298426	25818.1807060132	4158.20126509413	14589.7190173234	20351.5025078323	17889.8236449616	5827.66100747054	6775.82122960199	8018.91485037019	4611.62156039211	9350.8849623541	20846.3905965201	27319.7387141856	2656.23260699134	15486.0155807888	5171.16650234127	9129.15676444712	5745.73780147938	7268.49040113417	6189.63884738296	17349.0520697131	13684.7765297733	4653.25004230922	14025.6970078273	7643.7077330622	9225.12448708847	33969.7632646866	4841.28129883298	23916.4969076511	18888.3484915805
RARRES2	7533.14275243271	24570.5566252979	27633.8068752299	1311.32813241677	6805.61578908663	12331.5119604037	4221.10160329643	10331.6819646915	7044.45264220204	10447.0875277373	8503.51083115903	7855.97153338212	44951.2042158186	17651.2160635819	14319.0967831923	7391.48835064381	4216.31816777195	5903.43685812876	31303.1941687439	19711.2621178756	25330.7703279384	4275.13037548213	58825.5100574094	39685.1373995787	27264.2341422562	7363.65576689676	4591.90616350063	4814.42194550648	5039.47030289307	12718.6090195156	40759.2281976621	50159.6397672922	7812.5022625458	16457.9754194565	8473.83250965778	9038.81768492371	31400.5687457306	11739.0681792376	5520.34464799194	54357.5025079308	9289.33829161247	5448.8799607774	30258.8877923694	4929.34989150218	12679.8755402171	73811.3932827128	33401.5523671788	108459.010355389	13037.6339643441
CD74	645.152100725314	9895.21974742697	41285.4326529427	3016.56794453212	1409.27407180202	5083.12770000285	17058.7934952843	2863.8861409819	12514.2429878195	11359.2384674247	24455.3942723454	8128.54425909859	2559.53622967203	4132.06483486537	3710.55926558192	16121.4736971806	5311.6229232319	1027.50287680532	7132.00883837786	4364.17799706153	7666.1175768945	6140.9436492659	564.775263394292	12651.1974964852	56505.8708633122	11730.8393825196	16644.4204841096	25865.5672643248	8215.67566229911	4836.26076480555	12898.5059918475	21940.6689820188	11425.8867217658	4044.04718588506	1958.80776866233	2700.35292053669	1670.12423046888	1545.94809787024	2020.06542774105	8758.08694693405	19713.1405581431	3138.50610391491	13662.1268385653	1711.71185682225	34944.3878080703	4949.28617246526	4682.72405105461	3902.46269438941	25252.1849763937
KNG1	20305.390833079	3851.76144761195	4663.81633455996	387.496180029221	3456.54775390123	2839.03453325677	23537.5850007496	18366.0840572339	11323.4999702191	11402.7571191274	6610.83098702794	20485.5122520813	2853.18521940657	19075.7074636236	14565.7200576418	14612.0042550938	20110.3399369187	9614.49120439268	17382.605061744	10000.5533211353	17336.1805397326	4197.17763522346	8251.27401208185	6742.88547207857	2401.46456152736	6027.14084635706	10329.9711419588	12123.9778177356	10594.1554083016	8432.82428438524	5678.69125041804	7110.75921559814	6653.74916629932	18822.533178232	6518.25000076822	5923.10138788266	5597.38865779877	17479.3508705099	4804.60341087298	4991.07069435901	12024.5377633841	6704.95953418887	6854.23920696468	12266.0567067612	6741.86437611414	14580.7306280273	6393.96782892934	3707.253941796	12707.597775668
ND6	2555.62529193923	10254.21443266	28845.8430478458	6730.50070312345	13314.5875545176	7278.63551632509	6644.61493621081	5329.46490486348	5823.19948322549	2346.52569980669	5449.76838416401	17189.3075057777	3200.98224980139	18796.008057338	11860.3374712558	11521.2758355019	2295.75271603657	3884.18669913222	9570.13837397406	21427.3985265562	25128.1241653149	1248.68741340268	12930.5759484667	20263.755299549	8630.36035177619	1382.11031228519	1729.15309107783	1394.81657073716	2378.47974600252	9589.63479519193	14972.3635291344	5159.45529896385	9079.32089049551	5383.55486270434	5099.13570074941	2988.06324988841	5083.74968720566	2837.61730095417	1780.9773974694	3349.21169218752	9231.7859489468	5893.07845142857	11424.2148405178	2395.05451903617	11523.5791485678	8122.66656190701	16931.5650664668	8774.11972183035	7617.33159557575
SERPINF2	3181.6726607524	14290.0464035921	12878.2704967999	4615.95201210306	14322.3173971972	837.868118629865	6554.30734012406	15440.4883226168	8908.11377793379	14678.8412193026	4168.00125327957	9751.82123529853	20717.873403399	10871.8847290771	1730.09963742642	15710.5730668253	12380.4232960035	5445.200685048	9847.44094582665	4676.03602963844	22546.7034401305	2181.95494261058	16045.1726469231	21041.7805463273	3950.14513581117	4350.08534371823	7303.29224132986	4687.23242957023	8869.69635455727	8890.50320922153	7536.91834040295	19033.7455046906	5653.91596961643	9285.68774441418	12916.090303353	4566.0513019984	7084.07039877011	13040.8747468977	9651.08529838591	16113.7056127835	5968.86075883405	1732.78039264687	7343.82772174787	2276.5040735457	11681.1182202685	40274.4761350584	13294.1443526178	23103.1271051786	11335.2575166717
F2	10579.6126950377	14614.7422335481	9025.91083515522	1764.90395904038	7685.22980705702	3000.3745648529	17321.1526321915	20367.9058750081	6693.58601637533	12072.0739823141	3758.26275340043	11171.4286283423	19816.1002647106	6135.71076762469	3351.83450274621	14258.7241729033	12258.6387202928	5309.70580019455	14171.2279700204	17748.3909716563	23795.6925339472	10099.9323559212	8886.41471812854	21082.7292435262	3668.99048792213	10032.41104	5715.59127620411	4106.77020919001	6200.5407453289	13726.7639740271	10200.5885717806	12884.5413750081	4921.97631791215	12085.1771116691	6928.93307850094	5422.30866443767	1260.17014524395	15593.801059337	10747.5399595043	13688.1807595068	6874.09082652452	3905.69648487188	15196.0742857706	10142.7734920098	6587.35490194615	50041.9579416877	7016.45183872591	13193.7143748444	11959.1945448988
ALDH1A1	4108.25215849115	1968.75429290228	4659.69726515429	3097.40324036603	6554.54316616645	8160.50546175389	3954.84989759238	5817.53169088782	11015.0085407483	3084.60203268357	3695.85769129459	11338.6200772018	614.371999799225	7031.99659743192	3538.67031672314	10809.9926753697	8817.65713701428	22303.022608898	4362.18276491184	2683.81353917655	3527.10281742744	1275.39344478759	974.00586408327	1193.36203265242	2586.31209245993	6174.61344153388	13199.9951180521	8696.68985475532	1403.57249686863	6430.92945960917	780.074853474893	715.230789215005	2722.52490795215	4560.65609173152	7827.70546851285	14022.1962564596	4440.90339792299	11477.1862610192	5354.35359512818	661.712087532666	5144.59415624952	9121.64309079562	1436.89883628676	6175.24796958123	16732.4671731329	723.471367039525	851.511145476446	833.918092219239	8198.70921261105
HMGCS2	2967.11182543145	13772.1336889088	12605.3821486749	3386.74227545407	3763.50983055366	10543.0210419716	10753.6105581582	14505.4944796583	3117.11944393878	12282.7042565549	4853.63581720558	13334.784648434	3113.51233796556	12002.1198764094	3019.26675386727	13108.2024079085	20204.8931789301	4384.76502372968	23800.0265034249	5802.39386494561	16826.2539213662	6119.29011030516	8164.24306985388	9580.04520657086	4577.69473662427	9352.7547317938	8189.02050663731	2107.59003252757	4866.37119333161	8351.73943549692	2429.01356813727	7201.27597522909	5053.65280612198	11846.2710168706	20223.453861859	3993.57648284462	2966.98287361234	5894.03272067795	5969.58648831128	4611.65898546656	6758.98614119319	4471.10157586842	6650.00257801666	4905.86348248991	3092.20921504815	14468.190637599	5713.93341067987	3561.70355609038	7068.0742888739
RPL3	5355.93811183008	16495.462797906	16636.9213294658	13623.9550978486	26719.4580727564	42986.117963667	7551.58346587521	12045.5256788344	13290.5565850592	11636.0170922536	12807.8178779856	8842.90772240755	41560.7038237062	18234.5296952778	8885.91131274302	11495.7716584454	9923.5518555795	23008.7251341764	8584.6476955441	12069.8230902338	14015.6973390977	17013.1855614535	23139.1202995904	17617.6894853181	14217.7264758473	9319.2706159807	5210.59396673032	5801.20772015284	8490.02142084935	10280.6578962735	30743.8281276821	24500.3642338775	17050.7430526049	11545.0859828296	11656.0888187909	9888.20142174707	21097.4814442994	18183.8977085557	14531.0699672108	32098.6822529071	11039.3196940227	5912.71527494821	13447.7508025064	14099.1150101468	12849.5330020486	25058.0800665895	40768.0046491488	45844.9467823114	9379.13061736504
HLA-A	7079.03797082878	9755.73773596699	16299.1576382016	6457.84196717573	2449.6777489713	5609.3162121402	15526.6784168469	13129.1835428233	9125.92228720303	6135.25951703908	13784.1286522467	7666.4878913413	13820.2460700599	5939.19334090362	9962.08560125016	9740.70643729571	4130.08561105756	2018.30922229617	4905.05587673094	10405.9687634853	12934.9178051057	7505.11660379253	6536.57927797328	21351.8206822615	44260.8869444764	8424.46105297544	4934.96061849658	6565.19843668268	10198.1503699181	10350.9314319767	24208.9571600355	24135.3294327429	11849.9758251726	12673.2536527117	2062.01608139097	7628.74248714528	8033.18588790954	2040.98940134125	5344.4550461042	11524.6306576082	16513.620491306	9324.78264444707	16993.6463178592	6489.51849017388	38521.3326283514	11691.7919726353	11293.9740343469	25442.2074213418	17271.8938740501
GPX3	9012.28988086102	8867.39738429157	11216.2259916156	2272.36998288659	4021.46115547166	2628.19244651184	3449.59446776217	5547.31847027281	1538.21962771856	1752.06091754854	2944.5335883098	7977.56531437088	21984.1045080699	8121.68052972657	17779.2960580451	4037.21676813439	14623.9826224498	2642.15025464226	3747.85091342303	6316.95961869751	10973.3559302991	4970.93076075391	25305.6352444144	16166.9356417014	33702.8309129748	5388.80536192019	4500.02838075606	2414.03994005183	5475.48409773185	8172.45182517719	23067.3842037307	47877.430319548	4977.37125433146	4085.90680078566	2167.37456730146	8658.80438301546	31204.3650395724	14051.2320829922	3087.58586863549	20933.1376769293	8253.39612363048	3277.9952640889	15269.9471090071	7914.36063691779	8101.1438024547	9444.70227364248	15124.0124417934	6258.66658534151	4057.59820287205
PEBP1	16490.322829701	21612.8520052408	18462.6988435252	3699.81865931874	19467.5864915617	8636.27521401746	6329.31686366654	12115.6502170563	10711.6021348402	8411.28500108748	7516.52550680086	15641.0133611875	8440.84649215681	13176.0255630131	6666.30184269703	15524.4870342276	13884.9544828887	11850.1568044746	10889.4586869804	9300.70720685244	26487.0454911431	4349.47419258067	14404.546799817	18192.9211840639	18624.5537469036	6143.97903770488	9667.65791670653	9932.73293580025	8797.0273887508	17217.0162472865	18365.3720381512	18600.4521635064	14879.4431677104	11176.5171784609	21535.0595027855	11479.9367250889	6954.86308008054	8795.85333061471	12712.7826541894	11784.3470059572	26218.5062062333	5849.06488147076	19134.509704988	9518.70605254113	12575.8593582608	21349.2071952193	19205.3934494219	29500.4946463101	15025.0781662258
MLXIPL	4760.75223302882	16605.2191347925	8124.86440266682	1864.98575388236	6357.64032147904	3876.74428193184	5529.78323279501	10153.0981406864	12313.3845570926	8971.80523501757	5554.87164665806	8504.4716986555	23908.442568458	14535.0111541477	10743.0593036737	7765.54961413965	10041.5543016097	4698.09694495328	13519.5669261669	7576.31573260366	16075.2710834085	20815.5470029595	45200.538293294	22859.1227267719	12390.9979348666	3184.55314222412	5603.88375617653	7037.25080119777	6941.11099236779	21873.9894017723	14669.2124885157	24697.7204474991	8710.626723508	11270.446070433	15220.0008677017	6793.10600155375	28211.8597326386	6230.25531245519	8547.77779563552	44294.0586101644	10206.2739205231	6536.35370465816	21194.2578352297	17883.2228621939	7066.03131211363	29034.0808273281	26898.3562120022	66535.3621997346	6314.05000379635
CFH	7617.64445127486	4448.56152943251	4542.30378709295	6258.96147742564	8826.23450094432	9557.56346262032	23537.5850007496	25139.1794556253	12182.0214483893	9353.8989969668	11438.19098861	19693.1261126379	7684.85653986149	8606.21556068964	3280.83689343497	15633.1159365054	12033.9802172738	1544.0771253091	11644.5749211021	5728.0982748317	9474.03922382971	9064.89319359784	3020.15886752816	7635.95705860604	6848.67868808157	12681.9307572106	12154.3069719951	9571.65128988726	5012.52563017832	9376.11135978602	6919.20052960251	15450.1721520885	9370.82539198072	12805.9792609332	5464.66514166334	10772.9352331665	5204.98124548229	11463.6697749176	8516.55929486756	3179.83146500339	8269.00353859066	11492.9588137535	4209.30243775134	11723.0732984063	21823.2008939225	7190.19235550051	1281.37746167559	7308.34171990084	16051.3220813793
SULT2A1	1479.88192580955	3800.31316469639	9649.9498501129	47.474697553249	4218.36400015907	2383.43228494272	5153.76108701999	3843.75968840242	13312.5916871643	9450.51040374668	1924.70349442224	23014.6628966475	6474.85609279929	14891.6538915304	5134.24816808617	14020.6851870423	10864.5457200769	2533.94253409958	4892.25729649159	6094.99007786336	11687.2531960119	1834.77653460671	10736.2851710167	16317.0808647639	8155.03812937815	3056.31610293993	7490.35276303285	10870.8623184442	2083.72135660776	8433.72522715066	4217.477866348	4508.03140588213	3653.34146253885	11677.8115910511	6326.88458758387	10398.8136103576	4759.93381444044	5003.6341987352	370.05344812746	7491.12284759676	13840.8506793751	6394.83314894765	3886.28989693285	7195.2291609709	12083.0448262741	4479.33895968745	4592.28769491435	16448.9059422136	5886.84987636157
ALDH1L1	1598.9191015698	1245.04844655667	3643.31688930738	941.153801494814	5312.0776178114	3686.06969913642	624.3680350136	3658.63090749663	7659.74049328947	178.42647198085	3062.7747586156	10941.4137259719	2934.40728039698	9317.42148596592	7380.01465208892	2360.55327645481	6394.0684377783	16212.3393473954	555.671692058452	1702.37796606688	10221.0486076183	186.220435062365	14069.3850861306	4500.45681595065	10736.6902000499	1277.38339686977	4527.79001295226	5747.42960267644	2193.94956316813	4189.38385922985	7647.27039284574	4766.22675302614	5078.17187634036	5438.68703842709	3654.21932254844	9535.68262230246	9829.32713290282	8541.5744358284	3026.67172079558	6964.9149418114	7452.54064348622	1440.93656723429	7661.04631564585	3491.64613982298	9316.01241306964	6440.75022143905	14615.4547507709	11304.9840756292	3429.64613585326
IFI27	4281.66434046287	4592.61672159609	2826.71137963504	332.322882872743	88.5632882218476	5978.74821630632	6637.6083123765	9685.60121920716	5598.6109425393	7302.42975570405	1153.67252971982	13382.4088793212	33413.506321284	346.244989937133	739.869823348662	3267.36846068715	7820.68775324617	457.295236380392	6593.40191997188	2745.26791618435	36452.4685472167	1206.82390474525	264.796271034045	63166.2903361808	5866.96743136405	2545.50522979123	4205.88727772485	5998.39415089965	4445.87099793467	16912.4975925726	38588.9711662873	58524.2786859747	9737.70333154465	19177.8294217786	4287.44532460229	1368.83344408296	2194.9292656401	119.95881415168	213.199517439689	46893.4804966835	33682.7524109397	1294.67608860524	12646.7376407457	2069.04079393739	9024.16118408567	42621.7387925644	2231.54645021413	17613.3090278585	2474.8699111917
MAT1A	4948.12556524403	7285.07686084398	4147.90289150088	1305.55418271435	1485.79963152769	4644.0261367384	1241.72944619288	5606.2230823792	10383.6181150456	4850.58891877696	6325.08149212225	8730.43347499295	7551.56905515929	6843.7973686673	22517.4523005002	14180.3224434332	11850.1687148036	10196.9310219224	5343.40724992868	4488.00398058471	12725.649218867	2053.47727811019	20615.2229749792	17604.0399195851	10273.7947024204	4979.1592642068	8325.18470264726	7474.30470830758	4164.17669228041	4574.98736283208	7887.00071366973	16312.3071905406	6610.15970813331	4688.2768688675	8325.47056011036	9098.7164224338	18907.337634907	6671.23067151982	7178.73232293352	10517.3829066199	13072.1854925862	2754.57234751366	3603.83498455793	5130.66196875014	5551.23254576084	2792.47580645341	5399.16791138651	7280.94400023861	7557.90902145889
DHCR24	3958.35349271898	4258.77453023287	4588.64331790664	7508.05926304963	20862.2433216183	13360.0546618289	5834.18211270812	13089.9138014191	3364.59059065714	6997.79919378553	9023.27930896162	6886.26112999676	21330.1627862497	7475.98041335732	11796.8132945037	5180.18173992724	10578.6167162344	14008.6655951261	4676.8145291292	7356.18065078467	16462.0206225331	6275.91737545451	17095.0991201839	11141.945514013	13998.7054518011	6799.41279404631	8395.9107656233	9002.28614136726	9459.21313334677	8590.48926833475	10052.184087461	10066.6507760054	13211.2382791487	13507.3830520725	10999.2109117367	6672.32658001702	13062.7004043072	3945.96916128518	12680.8027265735	17421.320966645	9462.97078304447	7348.23478741846	12953.8168275328	7779.59338520457	6744.89397364684	13180.7826152261	16639.1150316756	25885.7080083742	7867.8700161766
PAH	3442.52573109122	1302.21320535174	1747.51519535179	542.109722060748	7826.2431980122	1192.63284719634	3234.72467017644	5455.68907366288	16315.2981009422	1819.95001420467	4140.08319917959	4415.88081290846	1249.57016908317	2670.14154401969	1778.67694906042	10997.9679062678	7793.45641954689	12129.6150044848	4538.1632432029	1977.54681834062	1740.37292606071	276.443514065449	899.93697708074	740.97642550314	1026.75813400361	2081.00217638404	7436.81247236874	10957.0780305889	6483.05155621695	3039.78089054656	445.213452958842	721.166314436707	1964.2499586059	3171.12107027493	3208.05838731525	7569.82569615176	923.593055818035	2755.67360396323	3571.85334396278	415.546157358398	6073.23534638026	2765.40645704174	295.491292946068	5991.27109898517	7347.78388265525	552.806326609688	860.907130529979	880.151744149258	4215.79073126425
IFITM3	6612.44163374385	15480.2166817055	13852.4304112388	3912.81324834143	5360.22853179609	11834.6579994656	7108.60913679449	5835.29657390403	8400.45892559031	8841.24927990963	6080.38795912829	9603.88213509554	45128.2266564387	5054.3450332865	5354.71442857895	5751.66422582366	6970.46500107974	1439.6331515679	3877.96981252309	6416.93763502363	12601.1476549023	12447.8977638975	6181.04862036113	11865.3724978595	15786.60047788	15530.2178853118	6892.15568832893	6647.14604426577	6301.78739431768	11310.4354771552	16146.9152597323	31713.51125955	5081.80433118753	8561.82269649888	4645.44915937976	8343.59955120009	4914.66356645141	11280.3524321646	4113.22783288999	15540.0712433866	15535.2306659897	6694.12542466079	11641.487850037	4716.85380996266	10196.6154292427	16486.4902461605	9042.46111589401	15909.5133363633	13906.4883588637
CTSD	3937.04436866313	21091.5094050298	8950.73781850191	3754.99195647522	4189.98935441809	9539.22936812076	7282.21770513368	4287.88176380771	2862.86826580348	5184.81216385328	3573.51092479761	6014.83903291065	116755.671365234	6303.1145014982	22237.1985795348	5759.2210190256	5090.74654989329	1218.51302698067	5431.93076325085	20748.6486909476	11997.1826212008	12367.7796697427	21818.8423887703	31573.3954782811	31604.2677676815	12031.4839968414	2035.19203647883	1736.2649356667	2395.6263559119	8428.31957055811	23153.6363826515	30247.4365297898	3975.72183022498	8348.44075712752	2916.70992117503	6175.46164263827	24581.29359267	12017.0009247017	9701.33947035383	46794.1107634022	7666.16713575369	12349.5305983172	32525.7695250194	6131.07115262959	7349.80361434372	26132.7751400208	21622.5106044433	48517.9368068581	5621.05430835234
UGT2B4	11481.2090818144	457.318070360576	463.395308136891	1123.99554207152	2446.23839797239	4028.0005615532	3406.7762109969	6060.63009005703	2502.67909677847	7027.39187694333	3605.53457508877	3163.46486872423	593.545830314506	1125.03627360954	3766.610009775	7047.65425995571	5467.44666606667	11899.0855128939	7054.15080858848	4511.85194778177	4617.15374448069	445.341117959222	857.347367054285	934.020283726326	3015.03409697581	2814.09058429201	6524.64455735062	4854.5421283857	3066.79365807945	5693.05733472546	934.821409773978	1112.91097906899	602.987504629828	4095.09549673945	2959.71338481196	14990.3955217866	2866.48829240934	11538.0104484763	3520.83774514686	754.306611726656	3155.62421226151	5048.69504008404	2071.33602408273	4317.5848567542	9492.7389358108	1017.80672662142	783.39025383833	1544.54644595843	12049.1314138324
RPLP1	4095.0258056289	37923.1009846508	17095.1678008456	10444.4334617148	12751.3938284466	75124.8689166697	3773.4561916595	5489.34885200939	4406.17291708475	8439.13693817718	8321.22236027091	5859.80696214998	46167.4525137262	13121.9572762962	7424.85524744339	5319.03781501282	4928.1149736337	19660.8723542557	8449.19605467765	7563.47451949755	10430.317193857	7666.07457673403	40487.905357758	23526.0015097247	17353.9211393167	10631.5629846556	5687.82964400791	5269.40189177509	11079.976022401	9389.62550126741	41928.7062706765	21120.0826201186	14817.6914353086	8366.8181490351	37969.9082182306	7256.5847573695	20976.2498860227	14180.4834813387	6386.84840101467	35377.8834511918	7906.13114076646	4092.58487423122	23274.2847796932	5177.07558656008	7942.59486490978	24161.4702527371	51545.1995055514	30420.0306124739	6488.30268735527
CTSB	6734.41799902904	11053.3777606151	6173.45527173481	3134.6131384483	5155.58714736115	17339.4698729583	6500.58989072763	2825.5513934206	2896.76842288818	7016.94740053469	4632.75474212044	5996.59996576233	11523.1195758953	7534.20779905245	38032.2982931448	12999.5735056307	11651.2286936116	3463.5879940663	6466.48266593166	11327.7844186023	13568.0215027138	13280.8372292539	7366.15081240161	12056.4664181208	12985.9273831622	20284.2499027752	5855.0604284279	8421.82392098704	5110.50625823197	7244.48077678864	9327.91946740547	5656.55553628133	10994.5327086647	9028.40425770804	12379.6220944823	8394.66077006114	10274.3745639447	12831.369212323	2847.73641151584	10619.0110429304	6365.87437688364	5198.34117794061	6284.98392202446	3776.8382492576	9263.49938916941	14925.7708184616	17077.2028347966	6001.81296350807	9127.78918900586
FASN	2961.23344638157	2651.30151291544	5076.7530424775	6035.70208893198	11246.6777664249	2554.8560685136	8644.61678402869	9886.62489544324	3949.36830036832	1066.20696671484	2611.98029682473	8177.18177149409	9113.53176651325	2267.74871787654	5429.44875416972	2023.33137981841	1727.67683803214	4421.46155504416	2150.16148021082	11763.4684347024	4627.74962226492	9196.97978125836	2905.35209267424	6986.62771730987	8566.67338733724	5468.5972974748	7190.26273881674	4231.39886238929	3309.29571251225	8293.17815574424	2897.05848022221	3990.15683028869	4177.32307424278	2250.20954246167	11678.6656372003	6783.28653638816	3531.66671084824	5706.49147601828	3045.70739199555	8590.96512277905	9017.18399324432	2284.64284673331	14284.9761325202	6349.15923631488	2942.74907010135	13403.3891896998	3716.11208867238	10472.7783408888	6034.6033038954
ORM2	5047.32321171091	21001.1890861336	5696.67298802952	5823.99059984317	3453.10840290233	8122.00386330482	6755.94240380052	12457.8579635791	1317.86860666797	24809.1129626446	3235.2097986449	16497.23623565	6653.96115036788	10084.7752474482	3579.77419579807	13306.5682294593	6375.15778937602	2344.81425732497	13170.8056146446	9016.36605950291	31220.7538912504	4488.0568419294	5010.76020572116	59032.421857058	6522.47716290645	4850.20979692658	3220.34933475962	2768.29261866623	1802.0270509535	12690.6797937874	20221.0622993443	85841.0496375495	2934.11540279966	8296.37148005604	5786.11603234942	5743.4051753524	4045.30568144134	6206.6014617774	5090.89990572057	53648.3639567866	8478.72817711809	8594.15738314735	32063.7022581086	2594.6889956404	3102.30787349051	72366.9239550168	2145.80808660064	29433.7127046335	47281.8998185849
RPLP0	5837.96519392098	15330.4450136624	13848.3113418331	6414.2165694241	23220.7782691186	50867.0284843026	3112.49800995558	6692.68592789699	4145.98921145962	8940.47180579166	9556.18569457597	5025.87628086873	19330.8505157166	7677.69671380117	6505.62304267687	5629.81093544244	6224.62902809389	24015.5274035735	6240.37441503647	8577.93035488008	8721.73190114898	12726.506631859	9306.7556518679	9523.49700567719	7707.67603770941	13379.3977653175	4660.64925274838	5802.91496197749	12165.927983329	7629.18333762545	16013.7317481635	14632.5535527991	13513.6401451754	5257.97601800253	18792.51360934	7874.22911628498	8526.08788142901	12434.3224330885	6865.78588840597	18073.9994420612	5368.95074630211	5105.57411510645	10272.6678900663	7169.50595110033	6155.13232061349	16084.5617089163	20228.3813221253	19041.4151652524	6374.27558567155
AKR1C2	9736.80009875983	939.788634590984	1511.69847187768	3466.29447135411	932.923958453443	11670.5678536945	369.015521940706	781.654852713311	2106.89476281452	58.3149932815461	1601.18251455775	3944.70491157701	2161.75639251388	7630.90685029616	4921.25534015246	2102.67770843874	1861.56422872027	14618.3925769666	1147.6060281284	2023.40829371957	3945.63998990475	75.0656017305658	27427.7088570369	4551.15520295876	15087.5972096476	812.880343462578	4277.27433194366	6545.56515569924	557.673074672062	4985.81726386623	9490.27651007992	84.5812344092434	4340.78354236533	3657.10098960875	6350.53649258418	10216.1715582777	4227.15301885629	6850.32411236599	3375.40521717907	4080.93427362296	2364.52336646735	2625.91729686775	12287.512931674	2914.55151837883	5561.3312042032	2339.84243835689	28883.258054561	12957.4090427577	6276.30863915455
FGL1	5660.87902504307	3521.34914177644	4043.89638900794	2188.96848718494	17176.9787262898	10854.7006484641	12312.9736181734	6155.06446819584	515.282387687541	13465.5412098328	3267.23344893605	796.439265476376	2746.9717550345	178.841256063624	2727.80288406325	12160.7694602158	9994.65589357207	1779.31130040189	3746.78436506975	2653.54496542644	6598.58289013276	8680.18198472869	11.1103330503795	5522.22430796024	1043.8448805604	8819.85859076837	3427.23959374562	1395.67019164948	2370.31469366471	2641.56418822837	1530.97617584422	15712.8191431487	9511.58301730846	1040.36457521254	5797.94198484958	5742.42322883584	4678.58105822849	15151.980919891	1856.35865542129	528.466308814484	8208.52480561996	9472.39738676712	1917.79643068919	2714.9170417746	1088.63538008554	3645.8010086026	101.006839325482	371.581572919045	22729.1345997018
IGFBP4	1838.46304785277	16574.3501650432	5667.83950218989	3325.79502859517	2902.81224307726	4455.18496339294	7466.72546610403	8176.52115667213	3171.35969527431	9680.28888473665	2455.14652232189	5739.22646266946	23198.270189029	9838.34863298845	8826.1238522704	8612.85505190674	4969.71840011871	1351.18510173301	3070.59270909075	6061.05258608293	14288.5411920418	4659.84158435128	19283.8347311087	30658.8745741733	26554.3574898513	5804.8633115978	7395.17002407443	2873.28799088206	1877.96203769509	16052.097251591	16389.1824093481	16172.8223478306	3407.24264664325	6792.4882422856	5658.18072802955	7210.43327109124	14222.3759683482	9677.80404874396	5669.58431019972	49689.3834467362	8828.91955028714	2366.57580003939	20264.3293544877	3284.74206042924	3725.39509938362	35383.3150125946	8740.61509604926	16716.0337089203	18845.7890803887
RPL13A	3027.36521069282	21584.2696258433	12541.5365728871	7119.92153305348	12592.3238447472	45065.204279917	3732.97347617233	6860.98481962952	4007.84607133944	7182.31827700475	6616.57882169558	5869.93977723237	50938.7279426754	9582.56404582768	6894.24153574889	5578.80258132937	4200.43322311403	13483.622916319	4652.28391700378	6421.52378256153	10042.2431700093	9285.75929099739	26161.1308892936	26564.0048542876	15457.2922715128	8909.62451826731	3236.87411582879	4828.07988010366	8336.51843689862	12132.0952792235	29365.0616793451	19940.3969823055	13073.2049949563	6354.49373515491	28518.8219974235	7015.02591429604	28980.7230364457	10261.5472922567	7610.46134574889	33105.9300038954	5474.30079728333	3996.43215216953	19160.5824661303	5274.93562411118	6372.25347712406	28144.8912326248	37387.7990261403	40966.440324955	5221.15644470099
CYP27A1	2385.15229949245	2988.57358980637	7019.92403459819	1598.74251760401	3582.94390311106	248.42698046903	2238.22705818466	3433.29739134363	4090.05395226986	3479.7513901436	3199.9016714008	8856.08038201466	11510.6238742045	9548.25147925734	2933.32227943788	5184.90473567845	4624.03174732506	6326.85837329579	4050.75064575432	6208.72653680317	15023.6302133231	1324.47479976527	15684.0868227857	10190.37578863	9761.19230571663	1932.10472521517	4054.52028313126	3474.23711315804	3381.96467831871	6507.50959467036	8315.72477948195	10090.3928768922	4576.89310743122	7177.39250612773	4571.26818460605	6366.94121336723	3879.40986485226	10274.218997977	3880.99264425033	8733.24451361371	8108.0520718138	1126.07025907454	10310.3285450496	2917.34751945171	10195.6055633985	17825.8398025773	9667.29412195397	17399.2643429973	4693.5803474742
ACSM2B	3095.70136714778	5175.69726130582	10172.0418972805	241.864337534795	882.193531219569	1968.1650445277	5806.93413113022	6985.339000743	6502.05012884674	1177.61471507361	3377.26342685951	2274.81698599805	7766.0786008519	6391.49535478546	5728.38605653282	6811.50447239521	5783.63270735276	4721.62036246256	7709.0114975019	8560.50299423608	10381.3112591049	2444.68454866756	22200.2971568333	14903.3758424224	13574.6434690735	2811.95330030394	4011.55585235143	3649.22940018443	3838.391104002	5891.26474311913	8552.91827151415	12577.377944785	4535.1198766888	9180.52822405413	2725.34450799067	3483.94624075061	13158.4095292625	740.027614062474	1321.07558127807	22778.2529517217	11622.6468281595	2912.34406751629	18174.1630029133	5111.6491614545	2988.19303309193	10518.1606438823	14044.6486587687	9053.23399088935	4056.79519511372
RPL13	1248.42075072017	8849.10466147715	13441.5532380241	8408.15386666056	17090.1351135674	21794.6548363512	3544.57314640514	5536.09854415731	4559.57112789304	4017.64192518831	5952.29335796367	2738.89991677181	49587.1095431171	4175.73537413672	12301.2699922414	4853.3504339435	2928.12479860876	14258.0138207244	4556.29456520865	7204.83778203411	11085.9371317566	6096.19300208037	18587.5871932849	19881.5674590263	27337.2411502716	5130.19399936374	2612.89838265698	4613.82103111038	7043.17414659035	9130.15398482479	42618.7237020429	20511.6912848942	15060.157796357	5834.82193065718	10355.2340437736	8827.69918386357	32316.1860411357	7354.65800003185	8422.1423657157	39702.7252519599	5772.79260839678	2287.35137411533	20252.7414606467	4513.30493185639	6576.24637765956	31185.9443805738	42130.4224819112	58321.1833735011	3426.43410481992
RPS18	4888.60697736391	11190.5731817233	7473.02166922093	7066.6728857978	42525.8554259819	31637.3134684397	4234.3363372057	6072.7850100155	5212.99665570077	8485.26670898198	5996.63379682835	6060.43670078143	11600.1764029888	11051.7657598852	6479.4660287201	5907.5230856136	5136.88853199485	21112.7376829285	3863.03813557718	5340.11019312573	9095.23659304328	9420.01123255398	11354.7603774879	6984.67777934802	9952.25319903349	8589.03192005683	4884.06429280354	6607.02586138655	11201.6353022343	6838.15558958162	24627.5339106805	12602.6039269773	14869.4539168807	8597.55651409696	17794.8332529631	7576.69932176767	9953.74899534463	14502.344806633	7043.19834398971	5844.74703936703	4929.99220054703	4830.65858583149	7264.16095159084	9487.39084052478	7691.13826969522	8421.94873425498	12621.1569231585	19421.5585255659	4949.7398223834
RPS11	4610.85356725666	13598.3528221717	10063.9163253819	8214.40577664595	12643.054271981	28801.9457540829	5001.95090394311	6645.93623574906	4535.84101793375	7038.70672638602	6430.1847546163	7287.52060725967	32913.6782536507	9949.60453065594	6718.61587061057	5423.88832068968	4127.05990731319	9091.33039898631	4237.39660757817	7114.03206078378	10312.4380535074	8137.39994144614	21452.2013981078	19078.193018744	12617.7856618931	7701.3466370118	3532.33720134553	4952.70853330294	8732.52347528215	11527.5626836228	20846.3905965201	15135.5893153383	10950.9432504986	7045.6878641234	27115.8339962685	5193.51512607947	17077.6981961794	10837.6875123373	5441.91768264805	18351.7830146431	6101.52378599559	4807.63610308432	14864.3708245713	5074.74194729237	6200.57628360407	20676.4406590322	22659.592454727	22584.282789075	6579.04256404724
FTCD	3431.50377037268	538.492027849578	5099.40792420863	2999.88764539179	5478.02630350865	4053.66829385259	1866.09748120648	4057.87327843992	5852.01461674749	11378.3866741739	1545.34640635779	5572.03501380991	41929.3270235858	4059.28060274645	7596.74419630217	8970.85812984847	5195.88975500996	468.586476784846	2976.73645400219	6322.46299574298	20242.1000220592	6617.32150640218	26824.0474279663	50733.4858914229	5209.90435922558	2831.18885619657	2843.58432638257	2057.22639870046	2010.23588556752	12406.8828226783	11230.5410612467	18328.9018846136	3994.79221817261	6437.19199873902	2516.77770935154	4922.49788750924	32166.2417453725	4391.16842225655	6826.95311915803	118265.791426017	7952.95338564701	1379.31756929335	17846.8050019044	5783.24861916228	4177.81499760099	26403.6131389639	16217.4702023983	41156.5120051117	3046.61143512697
ACTB	11423.1600886967	19075.8800099155	13434.3448665642	10719.6583975302	12409.1784040554	16473.1839078541	16556.6521204915	9178.83455632365	10756.5198429774	10273.8832939607	12190.336210833	7694.85977357201	16942.0888758193	9543.05260553456	13171.9248853739	9500.77825313424	9158.04880825528	7792.83775247408	11533.653892361	14817.8426949409	10213.1016992801	11334.1840766834	17454.3332221462	19372.6336509834	16083.2885317298	10355.8533501946	7917.35310586017	10648.0672603276	9234.67419405714	17497.2094473339	21596.0235044935	13267.3827518078	11099.8738992325	9990.15443420481	13995.4772406401	12002.3322718982	9583.67371218438	13016.3761158386	6202.58310379894	23586.7612361473	10974.939107312	11079.9083879956	17742.5139573352	11974.7133949663	15700.3842803245	13387.31204821	18158.9156140846	22640.7905858784	14617.9532327494
RPL19	3662.96494546206	19490.8961587678	11007.1832192783	10875.5550394956	12827.0595504225	26192.0874020706	4495.13844659417	6357.95813211784	4990.95062679594	7315.48535121485	7028.78067928943	6252.96018734697	18501.9689702248	9706.29724042984	5519.12994487865	5580.69177962986	5847.17248598442	8503.24496125432	5607.91124154192	8227.54868298485	11133.6185817856	9394.74877043312	19600.4792230445	10143.5772775456	28918.541877073	9168.23588082376	5595.29087002057	5584.38800842259	4349.52338034857	7985.95667273405	25906.0956217418	14806.1676655339	9988.34271599922	7311.13908056624	14151.3647963239	9231.27920216924	8916.90014166289	11406.2247089858	6312.98999675878	10754.5152246777	9811.2112293435	3883.35113397022	11118.5841404609	6131.63035284417	6890.31465521671	14188.6957163153	24792.481061879	15986.5694229134	8479.76192802867
ASGR1	3121.41927549104	5985.15024584404	11583.8529360709	1838.68220523799	6641.38677888884	2079.08631625004	3482.29204565565	8750.60737624866	7245.31107292893	8986.60157659647	3493.04123945061	6121.23359127581	13926.4595344319	6741.89944370081	5803.12038212359	7419.82632515107	8234.45274028802	2755.0626586868	6931.49774796138	4801.69647217678	18214.3139111011	4880.70768175083	17524.6986647986	10627.1618920845	5876.28747494048	4574.50016246557	2860.10910745174	3606.54835456824	4085.79218983748	7390.43350478762	5177.66756403986	12126.2780279357	7099.63299878915	7250.90207375806	7085.89572077574	3679.35359754581	12030.6370068733	10194.8096421301	4246.4775312898	16156.6152703368	5489.90821224351	3160.85145481656	4078.93863203984	6208.24078224131	5279.57863366158	26977.4434198294	7905.54692441649	23532.9288323799	4249.51705711437
SERPINF1	11526.766519451	3687.12694228215	9404.86522047606	2740.70145874973	8391.15659958262	2109.33757217431	4664.85444613652	10765.5191078242	3023.04650802872	12322.7414161213	2317.19849029845	8927.01008759144	5306.50798470653	11583.0906543533	1494.68651181548	8303.9711297776	4710.26430403945	4492.97274427237	12898.8357845584	2436.16157213019	13350.8060081369	2604.92073697704	6266.22784041404	6616.1395045583	2466.70486656238	2483.5239941372	3263.97475678223	3209.61463033765	4493.22830149394	5953.42979393351	4609.41791467929	13623.5142651099	10059.175585519	9084.55739964787	6172.0721184909	3115.71629704106	5117.24788093999	7079.2595957118	3718.80872562657	6492.90870872496	4679.29809774913	6786.89248749495	4151.36296854623	7332.79241375701	7609.33913631216	15933.6839195508	1261.41099343683	4768.91557870756	5827.4273022447
RPS4X	2777.53410107254	10433.7117752765	12324.2556617385	6958.89249135259	17747.0511543586	21334.4690644123	3388.87039453142	3303.3332471724	9953.93362399699	5975.11087877334	15907.5430023217	5453.48107734587	14095.1515072582	6385.25670631812	2522.28348868862	4582.25047782404	6155.03784197351	15170.7224200845	3934.49687524689	4498.09350516808	9463.44334604547	7612.6625139642	10434.4544564814	10695.4097207493	10943.2844993274	7712.74548494818	4968.67117187768	4048.72398715199	5990.69890024732	4306.5064187352	14468.8030139644	9971.68237245816	18061.4736138293	5298.81466668605	13720.2550733637	4117.30174393103	5289.52430585942	13214.0547250745	4302.82311804172	13475.8908747693	6235.16227659213	2629.98008794077	7840.6586701817	4739.78101876035	3880.91443939584	9217.1488864027	15552.7042598608	19707.5222245405	3819.90790640458
SDC1	8953.50609036213	7559.46770306032	11200.7794813444	2749.04160831989	3677.52605558099	7296.96961082464	5512.6559300889	8535.5587923682	2545.05429313435	3758.27076104054	2264.64685905143	6858.90252927429	6449.86468941763	8612.45420915698	4726.94609361645	7293.25003901864	4713.29000778382	6372.96427161398	15069.2616834815	6643.49332339568	11524.3415750793	3585.10426726654	11691.7738133494	22344.3391048434	11376.6665256315	7159.9013600341	9828.27878869885	7861.8486025026	4239.29517378821	13836.678991409	7576.23918667567	3656.28353656799	10100.9488162614	5345.77911267209	6875.17874895477	5070.77181150962	5109.27212052706	3876.69717001449	4618.81525996125	20192.3814833774	5385.5336246973	4039.09145843633	9079.11482444095	3743.28623638293	5463.37421731238	23210.4454984578	10450.6843757923	12106.3673757495	4730.51870435766
AOX1	394.586193723797	211.509607541766	2840.09835520343	112.271244213764	536.538755829445	1600.56644981154	365.901466903232	61.7095936352614	12706.6263792752	540.501654146867	2485.52793413658	11595.9935802947	1097.53913184472	6954.01349159023	2204.66260492783	7152.50476563258	6045.35608124029	9069.68885487777	483.146404035468	737.452524093625	2425.13152786694	329.855576835275	2218.36316572578	536.232939508851	1175.87883122653	395.397537792928	3074.93126135094	6769.21383472808	4811.66534266832	1488.35744848338	551.760262213949	2285.177210355	2898.69896803978	3937.86669930792	2721.04416162698	4249.86452366647	2014.67708030773	1400.64587227806	648.735674495053	228.098705941294	10171.1572368627	4885.50626531738	152.091106663417	5276.05402454033	5037.21083104513	369.774254264646	1234.39753640792	1335.63883353389	6289.15676328793
TMEM176A	6312.64430219951	6154.35793187745	5301.24232508603	5006.65594196696	4367.11593086178	6230.84201567527	3934.60853984879	6743.17559541674	3984.96346530727	4276.14271630203	6017.98289702245	7115.26275085892	14168.0431004547	7303.37780576103	4558.79386103721	7241.29708575533	6915.24590774509	2809.63698730833	12451.9520245344	11514.8992381485	14573.3054074931	3950.32729107102	9734.50347430751	14993.0729886675	12821.2732799785	4914.32831656868	4362.54220226057	4898.93041582654	2652.00899931897	6982.30643204974	19410.545500368	19627.2980268607	1358.5381128407	7759.34324986782	3948.79304846143	7050.37598889215	6052.00700133614	4517.04069907768	3749.26579954652	12513.8111843635	9287.38736474244	2874.42468416802	9745.41872029974	3927.26310697899	5639.09087420931	19572.0647090043	2327.85529701285	8303.2214151357	12767.8233575432
IGFBP2	1664.31606849981	12421.9020861692	5813.03669873945	399.044079434066	2380.89072899316	273.178008043435	64.616642027592	126.224168799398	2700.14751179688	1600.61600962333	5073.69577305249	6532.62588362112	4675.47504931953	8005.2257583363	1468.52949785871	1099.51341088171	8421.28994650253	10288.2018818584	108.787932034476	6779.24329051739	12219.6960546698	490.813549776776	8334.6015099597	4896.29422220627	5601.34618943574	2416.55576251101	4212.49719015252	2756.34192589369	5433.02582557526	2209.111660824	7079.02074348517	7382.30949449098	6051.66977538129	5891.9960388141	5786.11603234942	5891.67909935277	2274.68686976946	3131.60087366392	182.742443519733	406.512545241911	3805.28285997902	563.373695460022	699.61909065172	1418.13174416898	4120.25264447958	7412.79892997421	22462.2767686028	2340.79267364209	144.541396500489
TFR2	4699.02925300499	4520.5891255143	2916.30113920817	2177.4205877801	5332.71372380484	2645.60983628642	5155.31811453872	15604.1122451345	4248.53718664086	3235.17656757473	4218.08952681189	4712.77229482268	8978.16166486257	7082.94555991517	5892.80157283252	7775.94020479231	7047.62044656104	474.232096987073	12122.3885833711	9004.44207590438	11427.6541902982	1837.66367313481	11502.8981514929	11904.3712570965	4313.62683529202	2967.97503143304	4151.68599581798	2898.04299733945	2608.73422192861	4644.35995576986	7464.61871983699	11474.854134854	4279.93992367527	5612.25129533203	6679.51298940672	3468.23509648567	4447.28400625334	3411.22317989072	6348.77705861473	19770.0601169316	5011.93112908798	2689.5676903452	7296.02765965365	4998.69071810981	4556.51468918918	15540.4123046473	4505.37483316917	5691.87625982905	13383.7303081869
GATM	3635.77744235632	483.613859406309	505.615769544919	421.498328276819	1352.52478032006	232.843000144404	3874.66298037741	7543.53032498922	4545.16356113204	2964.49055398427	8116.76366995046	6410.01882112412	1207.91783011373	3157.79589921644	1808.57067929673	7945.02345268563	2074.11991676187	9100.73976599002	992.956516902915	3790.90955482457	1570.83888151294	666.928999990796	1268.42968991833	518.683497852198	511.049056107697	3850.6733185059	8440.19717888867	5882.30170682361	2818.57606701019	946.890846462488	130.646682777096	142.452605320831	1393.04643388879	5319.23399102781	2765.12271185483	1383.56264183134	607.752943465754	2505.61861108367	1965.24269468513	767.857029901387	3896.97642287008	3573.22474872901	146.297159742906	7716.40376095729	1556.20326596643	675.239942570223	247.819105786938	573.639755428018	9412.05393545682
RPS20	9145.28820686476	14809.1024134514	23761.8816339084	18171.9028134565	17233.7280177718	22534.4355494085	4404.83085050741	4369.2262281451	3137.4595381896	5873.27723378915	5233.81402450827	4314.55266208449	10546.372227062	9650.14940422382	6580.35736826764	4556.74630076751	4049.9044618319	9505.34254714962	6048.39571144622	8055.10953555997	8292.59885088743	6537.92519687947	7736.49524741426	8115.64179722123	10593.7828652112	7393.57774272974	4652.05636659241	4473.82720148927	6557.35353249097	7729.18798458771	25722.1755343372	29207.2357346866	10925.5160665685	7598.03058756793	16506.879517037	6162.696337923	3308.34541928602	10365.4552791627	11706.9377879829	8810.03021660385	5226.53308479046	3470.30070821227	10507.322740347	3696.31341835841	6995.34070301717	16829.0570302117	35626.0518286028	24633.9746913059	6012.92209442033
ACADVL	4078.8602632417	5381.49039296808	19738.5805919287	4025.72604252213	7688.66915805593	4534.02156974104	5243.29016934737	8675.80786881197	11701.4867217136	11589.0169484147	3185.94264435081	4741.14417705339	6033.34129972324	4695.62274641469	2597.01781427939	8596.79686635263	9648.96924077843	4652.93198333547	10377.5154774064	4676.95325914601	15386.5390274332	7652.36066872556	8060.54662805033	7407.81431706955	4920.98300835619	7035.93888872605	3607.02921177817	3088.40046078767	3470.14724356701	7964.33404636384	4506.67634861186	7506.95552414671	8354.64614848557	3963.39085473511	5422.73676461734	4122.21147651382	3801.24741280549	15506.788680058	10253.373935153	10429.3051884841	5608.91475131489	3334.1972072658	6269.05056799305	6245.14799640344	8398.04436065985	20024.6980771008	5331.0470197484	13378.6489825645	4531.37278029032
HPR	440.878428741672	3578.51390057151	13375.6481275335	1304.91263274741	2358.53494750027	432.684630189602	3645.77993512305	3606.27125229096	4768.05709396399	735.465213774723	3428.9939388683	1953.60674788607	10004.8918204592	6868.75196253664	2918.37541431972	3116.23259664843	2695.90203622878	589.026374432356	314.631764217358	4116.52603001516	6240.9720149148	262.72960605698	5657.01124481823	5851.76382351295	18348.0591208028	1431.2678440108	3772.93801371263	3488.74866866755	1010.83347942022	5190.33127161788	6069.36288435344	14478.2298970349	6647.39237031678	8469.93573696098	1344.9333252451	7111.2566729188	2494.81785716651	1093.14581346671	1844.93725270131	11992.1200846364	6641.93052899184	564.050827305527	7458.25817342796	1163.13644632156	14545.0977545195	13936.4082652451	16648.5110167291	9419.67849137173	5030.04059821701
RPL37	2806.19119894074	16885.3264528884	9202.00105224724	8287.54247287663	12004.1948239341	25161.7112911953	4323.08690577371	5330.39989870644	4667.20412663699	10854.422107674	7993.59578421525	5128.21771320094	15911.1934863257	8576.06209309752	2765.17004685863	4998.81870308077	3974.26186822279	11959.3054617177	4032.61932374857	5097.04437361726	11630.3003529217	11118.370471708	12941.6862815171	9697.04148428188	16614.5310155864	8765.00163507458	4052.53730940296	4586.50516191601	6147.46790513317	7915.68313703084	25519.2292309941	18759.2274631869	12523.7961993222	6885.3961680406	24872.1282810115	7141.69701493212	5602.17411404653	16353.2586221705	7627.21273640486	7136.55357202465	5773.7680718318	4663.40701999179	13059.5563588321	7430.09325109352	7283.1524686242	14491.6879982379	24926.3738488919	15892.3897615744	4840.5307672497
HLA-C	10600.9218190935	5731.33871679392	12735.1328349532	2670.13096238679	2014.5998476096	3238.71779334717	12156.4923525403	6776.83537376325	7011.39998904445	6022.98139564625	8993.71901638517	5460.57404790355	6778.9181672762	9911.13286510737	7820.94717307449	10719.3111569464	4518.13211627231	1321.07512732113	6052.66190485934	6226.15389744717	4929.73213911564	6397.89897826668	2716.47643081779	8462.73075443059	17771.7697596601	5118.08272343134	5434.66999802824	8612.18138443526	11123.2507997914	6456.15585704109	8423.54000313295	17367.346798698	6780.88508595019	8864.02869675689	1914.72921843447	4744.7655680121	4678.58105822849	1162.4178047374	2150.26941874886	6903.93806002512	9976.06454986041	7940.72515223519	4520.72708472882	4941.09309600831	17090.9695478364	6884.72666719493	4749.67044456103	10640.58937382	9891.44956718344
RPS19	2435.1185214165	16334.2581781039	11862.9198883044	7178.30258004463	10939.7156897725	28817.5297344075	2956.79525808186	4787.16847594755	3826.48023093626	7675.81978731276	4174.57020718545	4077.44478915641	43684.9731111476	5901.7614500996	5220.19264251556	4264.86516334272	3963.67190511751	7372.23904740817	3785.1801057878	4802.61370168436	6727.05790826661	9176.76981156167	14989.691007137	20733.690348355	15137.3041087219	6947.59781721916	2090.71530087124	2702.56380841729	5576.73074672062	7605.75882572438	22856.8274140123	16150.5641282492	7861.54040298256	3953.18119256424	23012.2284787141	5590.22151876922	14212.8050558527	9457.31636921164	5310.95226479224	33361.1295461861	4660.76429248392	3567.80769396497	12906.0167654386	4888.52827583801	5745.126787854	24833.0000857327	24006.7418117773	28894.3200987832	4502.46450099022
TAT	7358.99577307975	3234.38205262518	129.75068627833	93.6662951726264	88.5632882218476	369.432004166122	4539.51373087818	10331.6819646915	30501.6663369648	237.611838296449	2876.38069153631	6585.31652204958	3157.24729388348	5453.61853519598	766.026837305433	11849.9963397861	2666.40142472123	7419.28588242673	13412.9120908389	3018.60230944294	13148.1598455134	435.957917742901	1307.31585559466	2716.26358085756	1301.69941950836	1150.57121357762	3231.58618588666	5479.39263620675	2064.12523099703	2472.18694832832	1600.7389676184	1244.97641525185	316.023571703585	1411.99627823253	1294.4042554717	4457.05523866037	955.496097469781	143.612664829476	138.579686335798	1303.09854780324	5139.71683907446	3024.74795387009	724.243365063892	7677.81894615143	2140.9155897786	1971.30488728376	549.665125631692	205.482897466753	1420.52072449647
ACSM2A	2833.37870204648	9848.34464521501	2777.2825467671	428.555377913112	902.829637213009	666.444335058985	4833.01341816013	4973.23225069629	4890.09765946893	2330.85898519374	2750.7494480864	1937.39424375424	2253.39153824665	4381.61077355879	6064.6905216913	7131.72358432725	5049.89954934437	2596.98529302445	8290.28035003905	4047.73381694673	13666.0333722179	857.480142845309	19309.7588415596	14782.4796887876	10189.9143102325	1411.31986012214	2707.42013037262	2882.67782091762	2741.00806980104	8662.56468956881	6486.67122060261	11427.3699330804	4730.36432472406	5761.31236302685	5551.74715552814	2923.25477979553	5539.96318282562	618.379239148095	983.763487614563	19709.0832351453	8670.89447381531	1746.32302955697	11718.2576467338	4738.10341811661	1780.39348338664	8748.43837681641	11099.0073444861	8227.87768606456	4647.00589749071
SERPIND1	4362.49205239885	3503.05641896201	10058.7674886248	1451.18602520877	4791.01594147703	1344.80583154268	8478.79335328318	7351.85658718273	6374.92453977909	6951.66942298073	3139.95996700967	7172.00651532034	11558.5240640193	13830.0438773388	1692.73247463103	7809.00117505078	6437.1847161355	3549.21323380008	6338.49686353816	7308.48471639056	9680.6588406223	2217.32238957979	7334.67153542554	8920.96617546543	5284.46470783704	2611.76103342139	3239.51808079986	2081.12778424553	2786.73236289275	5184.92561502533	4339.24564835384	5520.0384561822	10577.7085149522	13461.4395723036	7422.39782373475	2292.84511616479	2853.72707574864	5743.66181279767	5831.76822882348	8843.90626204068	5247.0178169257	3133.08904915087	2001.8086610366	4757.11622541225	8247.57434986881	11336.8581566689	15079.3815127891	5185.01844607773	5102.31129646725
TPT1	4740.91270373545	17258.0406802322	13647.5067083072	3056.34404248214	10731.6349543386	19826.4897918235	6245.23737765473	13016.9842816683	12969.3525966816	8289.43277632007	11445.5810617541	6498.17431234097	5085.7505881685	8272.44786768718	4271.06670751273	16432.2468176102	9254.87132807495	9358.55642189172	6230.77547985696	6341.72481540215	15177.2704411946	8187.20308105584	9841.90336046118	6748.73528596412	5884.05417792084	5616.06989265162	3685.02617842465	5518.65919817365	9184.05086956275	9574.31876817969	10962.905623713	12792.5407340717	9636.90270953575	7183.51830343026	13694.4529951815	11593.8425210097	4198.44028136972	28523.1647958966	10255.658215697	4794.58963082542	16320.4787311738	5880.21294636398	8741.61741632118	10360.8615756951	13923.0203944706	7375.69783422859	15492.8048551445	19337.6530091003	13570.0281081209
SLC27A5	1198.45452879611	8876.54374569878	7428.74167311007	474.105425565554	418.740984116891	418.934059314932	1371.74124400743	3875.54947906301	2293.3456267804	1401.30058482521	1330.21316594029	10740.7839873404	6901.79256723604	10647.293384253	1139.6984652593	5642.09072439559	5435.67677675084	3233.99943917573	3609.19962749674	1803.27321190058	13470.0096332096	299.540622290238	10132.6237419461	27219.1840094693	8063.3910342099	1587.2895751399	3827.1392956195	3679.95975302809	2541.78079275861	10588.7803220491	5126.9309882041	7070.69442035166	2545.44273415272	8371.92298012054	13144.0086606288	1560.31301481193	3172.7574922661	544.038565589308	1078.94184361442	35764.0703691716	8776.24452479653	1439.58230354328	5521.63141524712	3319.41247373306	2832.67369307971	30131.0365582068	19984.0857107334	14063.5919741203	4156.36815714739
RPL4	4139.11364850307	12899.799469696	8479.10437155369	7664.59745498197	14881.2119345196	26067.4155594736	3842.7439162433	5306.09005878952	4120.56409364609	6560.00155765691	7289.89659704807	5914.52416359492	14332.569839384	7755.67981964287	3882.4482144407	5507.01304591098	4815.40750915612	17658.5590558659	3998.48977644364	5620.78242244495	8085.97923409484	8064.49969361165	16604.3927437922	9051.61201890941	9984.873351551	8945.24591806847	3275.21160790926	3898.486706583	7344.46457785535	6186.77397017879	17356.9825934153	10888.721019211	10687.590274079	5476.46278845934	19497.7704129857	4486.51363415714	7123.94920083479	11351.313984198	9442.45434203421	9679.51538281572	4867.56254070631	2626.59442871325	10148.0980312753	4723.56421253759	5838.03444552364	11606.4594524204	25679.2271513062	18755.4514662779	5716.61223159433
POR	3083.944609048	8199.71300156513	2581.62674999819	1181.73503909574	3748.03275105858	1548.31428048779	3384.19931197521	8007.28727109664	8992.86417064556	2793.02706627584	4786.30403967033	6008.75934386121	6422.79066908749	10065.0195273016	1830.99097697396	4693.7131775526	6396.33771558658	5336.05202780494	6065.46048509869	3390.99748952007	20134.8167594938	1770.53770235652	15206.3425016194	8195.58925365709	7045.95294378272	2499.90983804574	3663.87445865611	5610.85025670463	4058.84751712273	5005.6380047056	7918.71107356709	7693.9245686303	8164.85038272106	4781.1847946225	8109.37815533477	4695.66824218416	2324.13658432967	2456.62134896538	2580.47558786823	8362.86641683775	7506.19113241184	2968.54601069319	4775.66074923131	5326.38204385232	5320.98313327522	8440.49928212779	4082.55550576017	4022.32771791169	4718.47358798262
TMBIM6	13719.4019050596	7454.28454687739	10782.6939366697	2030.5056453518	8417.81156982415	4291.09481762188	7149.09185228165	8755.28234546345	9570.86184893981	4429.32837029534	5265.83767479943	8765.89832778133	2755.30222282839	10868.7654048434	4775.52340525045	12283.5673497472	10546.8468269186	9857.25287308844	7764.47201187242	8505.46922378133	10211.7772145571	6114.95940251301	2722.03159734298	7308.36748101518	4621.18827331428	8602.56805198127	9996.83155560437	6551.5405020855	7275.06163298401	7468.81552537966	5091.41538511906	9655.61565440257	8347.38123879123	9747.1644745379	6460.19532485836	6936.47019297133	5287.92915377683	6031.73192283798	8192.19145762004	6215.12513614299	12886.8474399341	11211.949097869	6121.30492152002	8858.84979933948	9207.95676773647	7059.10181719933	5076.18092517131	6232.98122315817	9649.74423192429
MT2A	141.081097197335	7439.42170959067	544.746928898701	806.428308438297	972.47649494087	2828.03407655704	7100.04548544143	3593.18133848954	4814.66980995546	608.390750802996	877.776465672943	11555.4623199651	1314.1312944858	8536.55065280439	1035.07040943222	12209.8886160284	3611.17741889904	1200.63522967362	3804.37797614683	4570.55463626683	25391.6966251977	2659.77636901091	366.640990662524	27111.9374215675	1876.43544005501	3075.55165883256	1243.32452764426	2694.88122020638	1204.3452198262	7493.14098004616	14527.1500761755	32786.3574433725	4304.45899389365	15620.7831214444	11615.2355283358	5814.10532454463	401.978324811995	1972.56219045191	5953.59652450331	10117.6455704653	27871.9167285774	1170.76096087786	9723.69141934782	2496.26975787473	842.228114092149	25853.2802187372	2334.902285803	1690.09683166404	2377.70597243304
KRT8	7140.02615347138	4908.16619014488	12728.9542308447	4261.8164303545	12201.0976686215	6712.1119962887	2298.95113141541	3082.67470023419	3887.50051368874	4589.47700856108	2383.70914859547	3533.31261923171	10875.4257049205	2341.57272474001	9849.984112864	5069.66363934892	2310.8812347584	5226.90337056188	2739.96271957421	2886.52126035154	10827.6626107658	6191.46857350763	10728.8782823165	16654.420132164	16108.1419812669	7075.12242850733	3569.35271094047	5243.79326440537	3748.57552828615	8850.8617275428	8368.99818410951	4797.38826044007	6987.02689852695	5123.20847734694	6542.97699235946	4145.77819291124	5099.70120803153	10868.9443864473	8125.18589499613	16016.5942825313	7552.03791385737	5859.89899099883	4656.88483736083	4002.75513594697	5582.53838693214	6231.74738207208	9977.36162872056	11835.814894085	4770.66909227446
SOD1	5128.15092364688	10413.1324621103	8809.65969135801	4598.63016299579	4854.64393495681	9833.49158483869	4007.01031947007	4485.16546467195	5536.74315585971	3350.93618110377	3391.2224539095	11504.7982445531	5798.00558454591	8195.50453659004	5235.13950763371	6828.50725709957	6134.61434169905	5875.20875711762	6107.05587087657	3912.90107933259	10907.1316941476	2506.03624238966	8760.49761022424	10237.1742997144	12178.1902732047	4241.79628832269	7526.04629014225	7451.25694367483	3199.88401118567	6829.14616192736	8729.22787254344	8661.41517976761	10697.5795249087	8711.9047304108	4496.01212324141	8189.43394810036	2848.94161950088	5144.71252242063	2312.45333737262	6368.69654212327	15605.4640333105	2844.63088296581	11215.6327513794	5070.82754579033	9154.43387799201	11216.8979470914	16566.2961475107	11801.5677445072	8038.91066870218
AQP9	870.734896764803	1724.08912525937	14611.3689492319	10.9063494379086	6012.84538383864	237.426523769294	1461.27032633482	4897.49774941665	8275.87584830401	1112.33673751964	3181.01592892141	12538.3453829576	1320.37914533122	8524.07335586972	971.546232680061	4194.02022707457	2540.07829339401	12924.7065162985	521.542144753518	2140.8136706897	4557.55193194436	80.1180941547385	4101.5646177651	3182.2987537398	4281.00668277451	766.572523721064	3303.63423134823	5838.76704029509	5262.37623171514	2392.00304220543	3441.20825606079	4555.51560765574	12727.2136707636	5953.25401183937	5735.58696257603	2994.93687550433	861.382124597131	1751.22973053825	1987.3240732771	1126.94311153174	11188.5655995794	2664.51381206152	1991.6692539257	6202.64878009553	8105.18326583164	4253.02227563919	8463.43353697003	7748.41759197547	1981.82314757337
EEF2	3089.08819071665	6913.50592867601	7293.84215007467	6819.03459856059	13784.0589658683	18469.7667988561	5220.71327032568	7690.32435833371	6991.05989479363	6587.8534947466	10707.3948665811	3633.62748854744	13199.6262194152	8247.49327381784	5739.59620537144	7333.86780247905	9478.77340515792	23069.8860197005	6767.24930155639	7657.03192927063	8463.45738015823	9013.64648472409	10484.4509552081	8792.27026998331	8546.4799595883	6820.78563392701	6497.54391639718	8433.77461375958	8973.39251924739	6406.60400494267	10767.5698067453	9272.77427760284	11044.4789628132	6108.44087683673	6337.6354534931	8389.75103747835	9519.86762888089	9736.93867543844	5174.65685900044	13225.2081385368	6867.26258247944	4237.49108916925	8835.76905377949	8989.14344933607	7034.72547094234	11453.1082566719	16340.7925062259	7560.05826929761	8763.22366672129
GAPDH	6491.20006583989	1073.55417017145	3864.71686986167	7198.19062901964	14661.0934705895	15825.0736672947	3263.52967927308	4263.57192389079	2557.76685204112	3303.93603726491	8232.54148254156	2735.86007224709	616.454616747697	3655.84800185874	2996.84645619003	4848.62743819229	5636.88607575108	14423.6186799898	6870.70449182446	12610.071270198	3733.72243422004	8550.98253559628	568.478707744418	727.326859770187	3380.06913705273	12537.3078740179	3642.06174764481	4033.35881073016	3184.37041174384	3496.55887261743	1565.22336453336	3392.15266420229	6674.63578167054	3032.26966475098	4189.61244482826	6745.97256875893	4815.764137331	4092.1161672587	2527.93713535631	670.745699649153	4349.59145671532	9859.03967055038	1861.3054482142	2887.15070786452	6457.08220803981	1249.07022343576	932.55151656317	244.867119481214	9456.2193621653
CYP2D6	6202.42469501409	4190.17681967878	1477.71614928098	367.608131054212	392.086013875364	1313.63787089343	5756.33073677127	4792.7784390053	2492.50904965306	3323.95461704813	1842.59157059877	1745.88403869694	3846.59350382769	6346.78504076955	1169.59219549561	5668.53950060236	1422.83718578741	3444.76926005888	7559.69472804281	8771.46578097928	17324.2601772253	1486.87634197082	2914.61070354956	8023.99471301426	2763.39292041214	1759.69715017753	1825.65781252177	2945.84576842959	1557.07548081936	6934.55646548218	4165.47287611634	7029.14574379975	4372.56752227805	5377.42906540182	1800.7700397966	2680.71399020551	1909.39704285697	2385.65979693199	3482.00497589891	13771.7416715843	5884.97090342308	721.822547308153	2678.25196400627	1660.82463729569	1940.96215262004	15976.968531254	9720.14653788009	1669.54854191737	4614.88558715727
LOC107987478	6202.42469501409	4190.17681967878	1477.71614928098	367.608131054212	392.086013875364	1313.63787089343	5756.33073677127	4792.7784390053	2492.50904965306	3323.95461704813	1842.59157059877	1745.88403869694	3846.59350382769	6346.78504076955	1169.59219549561	5668.53950060236	1422.83718578741	3444.76926005888	7559.69472804281	8771.46578097928	17324.2601772253	1486.87634197082	2914.61070354956	8023.99471301426	2763.39292041214	1759.69715017753	1825.65781252177	2945.84576842959	1557.07548081936	6934.55646548218	4165.47287611634	7029.14574379975	4372.56752227805	5377.42906540182	1800.7700397966	2680.71399020551	1909.39704285697	2385.65979693199	3482.00497589891	13771.7416715843	5884.97090342308	721.822547308153	2678.25196400627	1660.82463729569	1940.96215262004	15976.968531254	9720.14653788009	1669.54854191737	4614.88558715727
LOC107987479	6202.42469501409	4190.17681967878	1477.71614928098	367.608131054212	392.086013875364	1313.63787089343	5756.33073677127	4792.7784390053	2492.50904965306	3323.95461704813	1842.59157059877	1745.88403869694	3846.59350382769	6346.78504076955	1169.59219549561	5668.53950060236	1422.83718578741	3444.76926005888	7559.69472804281	8771.46578097928	17324.2601772253	1486.87634197082	2914.61070354956	8023.99471301426	2763.39292041214	1759.69715017753	1825.65781252177	2945.84576842959	1557.07548081936	6934.55646548218	4165.47287611634	7029.14574379975	4372.56752227805	5377.42906540182	1800.7700397966	2680.71399020551	1909.39704285697	2385.65979693199	3482.00497589891	13771.7416715843	5884.97090342308	721.822547308153	2678.25196400627	1660.82463729569	1940.96215262004	15976.968531254	9720.14653788009	1669.54854191737	4614.88558715727
PCK1	4290.48190903771	8611.29926488965	351.150666832622	99.4402448750485	79.9649107245808	2367.8483046181	2530.16971794788	521.726564370846	10148.8595272341	592.724036190043	1502.64820596958	10090.2572590506	4315.18231723388	4393.04829574891	780.973702423587	17661.1703120751	10216.2886928468	2966.77341627032	1893.12332707054	9.17229507579136	1999.97193177448	717.453924232523	720.319926099605	2238.52878020422	1349.85297798659	3995.29620169863	8536.04090908985	4589.06602465299	6406.30006424158	2492.00768916769	390.671633935394	2454.33967917348	596.630708647285	3658.12195582584	1018.1070016044	6423.89411132764	386.026803986122	90.3915008044346	47.9698914239299	237.132318057781	8540.1823735238	731.979524990726	7.24243365063892	2121.60561410769	4509.05099451013	1163.73770322084	182.047210412206	1558.24530578954	1779.46519247268
ADH1C	5.87837904988896	226.372444828485	6552.40965705564	127.668443420224	16.3369172448068	18710.8601415254	7841.19058436032	6388.81292893547	7614.82278515223	1479.63415788998	179.825113173409	18925.0587293922	443.597410024525	5984.94342966408	799.657283821281	11650.6859190851	1549.91674305072	2050.30107010879	3628.39749785576	779.645081442266	6911.16128476771	270.669237009252	1970.2323942673	5079.58839062021	1787.8950260789	1669.21879468258	4821.93111598346	4637.72241665544	260.465169575971	3900.18123152817	801.637898205094	1495.75235586872	2789.72532262475	5297.79370046896	452.611454778727	4350.02306835546	395.597716481645	10516.6709674244	617.517173727098	1510.87162648243	4477.3771667018	283.041111421021	3309.79217834199	391.44015020437	9766.41257959853	5913.91466185129	1836.91507796574	4099.38380446172	5425.12041531834
RPL37A	3430.03417561021	16189.0596907644	10270.8995630163	7351.5210711173	13566.5200151875	36293.2567666028	2934.99687281954	4809.60832817855	3689.1845947432	5456.3685504778	5396.39563367875	6151.632036523	29935.5360173358	8745.54537646014	4603.63445639167	4333.82090131039	4180.76614877566	11279.0082273493	4763.20494574481	5828.99352066541	11189.2469401529	8831.03497282185	21120.7431287714	10835.8052540025	14553.2480445988	7801.79898445109	3883.98454249744	4257.86111067133	6345.06217170805	5997.57598943937	20486.1609080862	15082.169588343	9475.25846883679	8036.02509469863	14107.2862460961	6157.78660534021	10883.722659493	10106.9524824697	5530.24319701592	14517.0146711945	5312.37386707146	4047.8941724279	12490.3010738919	5191.05559192453	4801.91208933833	17324.9750100115	33196.0151941328	19625.3290655538	3758.07630901271
BAAT	3661.49535069959	20272.9100590843	7811.81512783657	1292.72318337563	1802.21992342711	5723.90430276245	1474.50506024409	2737.6619721825	6623.24319042456	2493.61874256163	1453.3810516755	10662.761311206	7018.41911635047	7940.75972417383	3224.78614924189	5897.13249496093	8378.93009408142	969.164801382312	10240.9972881867	5240.1321767996	10622.3674786962	2250.52448265292	6014.39362460544	17986.2277601078	9997.30007631958	3200.22655813663	4554.8906539057	5357.32484574444	2749.98962737263	6991.315859704	4535.84987971743	4792.93661652379	5964.49085904926	4575.97058498784	5709.78488439387	3807.00664469845	2727.71006122425	987.548265797982	486.551755871289	8042.17318670247	10415.9985590505	4629.55042771655	6707.94204722177	7804.75739486057	4927.1354540235	16437.0221184997	4035.57558049251	8090.88908775339	2987.99186876844
P4HB	6604.35886255025	3976.38062178521	4206.59963053156	6324.39957405309	6255.31962926156	4567.02293984025	7631.77038309017	9282.61887289205	3528.15884859085	5896.77730570858	7300.57114714513	7979.59187738736	5693.87473712231	5288.29435081159	3856.29120048393	6073.77253605619	6401.63269713921	5812.16599819276	6280.90325246108	9812.5212720816	5244.95950319665	7985.82516872096	4103.41633994017	6688.28720914676	11772.7683776299	7291.70053929841	8111.02353999083	8386.82546358177	11582.126741176	6180.4673708208	5015.31052136541	5017.00269364301	7365.71031634418	10866.1434484662	6840.77597804522	8486.96374261767	5157.12668300468	5113.45564831068	5255.36810488833	5670.85000612465	14647.5589401295	8982.83106246713	4561.28471317239	6854.6762302931	7306.37938304161	3674.24518200757	4615.77765754818	2688.40124185668	22020.0787490911
ASGR2	1920.02555716998	6237.81847971826	11241.970175401	1685.99331310727	10686.9233913528	1990.16595792717	1847.41315098164	8629.05817666405	6292.71665884867	8179.7657740294	1819.6002319282	2973.98122668341	7670.27822122219	2764.76104577428	1326.53427923624	5837.62274849569	7319.17735761775	1339.89386132855	4136.07451401665	2682.89630966897	11056.7984678499	4057.15141661068	9127.13860088677	9482.54830847834	2005.36270952899	3921.20369011221	1833.58970743497	1749.06924935156	2058.40969436057	3585.75220639458	4402.66636814854	12580.3457073959	5600.33726062071	1698.88778523422	2114.69532434621	1911.84986773998	1746.69153043307	10846.1353161508	4041.6537091781	7976.67949885793	3592.63183114656	2400.43239231464	2979.53720387285	4094.46397113771	5207.87815872088	28342.7637432681	5866.61816779979	28711.097848542	3108.44303251884
CYP3A4	22.7787188183197	81.1739574890023	19243.262495898	37.2098980822762	6.01886424808673	86.1702441479292	2326.97762675268	150.534008716319	42620.1249908203	141.870804550627	486.10258903497	29235.1980757308	372.788433776479	13246.7302456429	2066.4041025849	18235.4865954222	52741.0419680178	1286.2604694074	20663.3077964308	101.812475341284	72140.7094092454	65.6824015142451	9636.36219902916	12333.3576087036	8627.25367058405	48.445103729584	8627.25770059166	21571.8540753359	8497.36996795337	1145.09825485616	9060.28402987181	368.00256374548	21831.9617451893	50407.1440700624	663.328426599702	2086.63634768744	6248.21070749438	43.9285798301925	33.5027813119511	799.474672309091	110319.061719166	20220.5111704654	1319.57141114641	50347.5913195007	11900.2591084675	435.319523415235	14892.6363098501	18861.617629969	13.6511318917128
ALDH2	5429.41784995369	3508.77289484152	8870.41596509151	898.811503677052	8781.52293795853	889.203583228631	2491.24402997945	4725.45888231229	6004.56532362867	3926.25275661275	2864.88502220103	9619.08135771913	866.368650564331	5366.27745665328	863.181460573439	10828.8846583745	4745.05989709964	4961.55922105721	2933.00797151774	2034.41504781052	9809.13385875616	1276.83701405164	1864.68423028869	2039.63510809548	1314.12614427694	1928.54258523506	3003.54420713213	3045.71941517148	2853.68579206275	4090.28015503301	1440.91875373574	6153.65577359881	6967.04839686753	7447.94855365602	6496.74826894975	3731.39676292342	1116.6064578111	3180.59813578221	2983.27039045964	1077.25824489106	17278.3838243549	2344.23044913773	1024.08011820034	3345.13568360363	6561.09838999604	4032.88910754853	2858.72845253747	6166.19928148147	5868.38069791984
HSP90B1	13731.8934605406	11461.5341384119	8257.7043909994	9335.19356888278	12859.7333849122	7071.46024848006	12357.3489024574	12340.0487393664	5271.47442667188	11276.5530291897	9719.58842298469	6355.30161967917	7272.49838406405	4357.69595443401	5279.98010298818	10940.3473581031	5312.37934916799	7476.68302114937	9362.16144508462	8258.73448624254	8609.15069969147	11591.8611903162	4955.20854046926	6035.05799192689	7452.92817995359	8777.11291100698	7335.68081222543	6765.79935107879	11725.8316623214	8419.31014290385	6357.29295222141	11878.4698499297	5847.34419022811	14752.9618369197	6609.6323609967	10346.77044498	6769.82543850042	11410.4486108925	11184.5989702557	4069.64225847735	6751.1824337131	14121.5846380033	13890.9877419255	8051.36468948932	8305.13670299021	24565.8721963643	9710.75055282656	14501.9554887161	15450.6722781439
RPS27	3080.27062214182	11875.4069920883	9158.7508234878	5018.2038413718	9144.37446834319	38200.002594557	3398.21255964384	6042.86520704082	3556.12647818573	6374.61210140363	6949.13211318065	6310.71723331663	34450.649561623	7214.99695247377	3448.98912601422	4540.68811521339	3838.86162566247	7940.56481443236	3949.4285521928	8754.03842033527	7497.90801706976	6789.10624882406	12263.9559654439	7934.29756676915	12442.2581745369	6203.11056137482	4307.01893786816	4524.19083531637	8590.45156460435	5631.79322667651	22631.0496515432	16298.9522587917	10353.4044281396	7322.36970895421	16863.8082652235	6716.51417326216	9612.38644967095	7952.76251002755	2794.43653215592	10698.0551489496	5227.50854822548	4023.51742598972	7549.51283742601	5535.52292410437	5606.77516719378	12792.4578130886	19678.7161964936	19055.1140250835	3204.80396351917
SLC22A7	3121.41927549104	2959.99121040883	2912.18206980251	298.962284592081	1907.97996664349	53.1688740487223	8464.00159185518	7280.79705511789	211.028477852299	10487.1246873037	1523.99730616369	3632.6142070392	2588.69286695063	7458.30424269987	317.620883760789	5095.16781640546	3342.64621158669	49.8696451196723	3506.81098558194	1671.19216280919	9232.98300423835	798.293803019286	175.913606631009	12226.1110208018	146.014016030771	2653.79428518677	3985.77719388352	165.602456990826	1417.4530858429	8610.31000917412	873.937518771059	2510.72716877965	1050.68756454324	5335.56945050121	803.089683419736	795.376678412624	1389.37746393352	8191.83535794956	2998.49892741962	14498.9474469615	1165.67880483849	3523.79412400716	9329.70302875306	2048.90958621259	525.130239002299	17482.0363153346	101.006839325482	4902.47946206094	7861.44595410991
CYP2C9	9010.82028609855	2375.76737552319	3024.42671110678	52.6070972887354	3835.7362015307	1793.07444205691	1571.04076640579	6360.76311364672	5730.82155516966	2680.74894488301	3121.07422453027	4777.62231135002	1309.96606058886	3886.67799515016	807.130716380358	12867.3296245968	10744.2739962384	2394.68390244464	209.043477242719	675.080917578244	11658.1145321053	329.855576835275	2075.78055824591	1801.74267674974	618.229557236667	2614.61074540549	4592.5671547434	1512.61625663785	1832.23774460338	2589.30950783367	2647.18084423106	4316.61071748226	5627.58067197446	4152.26960489637	3118.82620026861	3757.90931887051	1365.45018269471	3064.86322353728	571.070135999166	298.109199844068	8649.43427824506	774.63883125753	196.994195297379	1715.6262583243	1401.69379179845	530.545669162318	1185.06861487687	678.093561640284	400.700871409688
CFHR1	2844.40066276502	2421.49918255925	3672.15037514701	1381.89862877971	1650.88847947522	4543.18861699082	7303.23757663663	10558.8854685304	3456.12101478584	4131.66079264924	3061.13252013913	13792.7878901583	2451.24014835148	5622.06204381405	833.287730337129	6268.35996100605	7174.70000382435	2515.12380009215	3299.90060504578	3010.34724387472	7320.42706418381	2149.47463416947	1920.23589554059	1468.30328527333	1141.70533811294	5067.50033571369	8196.95240155051	2430.25873738598	1855.91639638301	1671.24882986481	1633.71774191165	6903.0158328386	2130.43476786382	7982.93485141006	4861.54156415535	1174.40803380432	969.852466213066	7277.78298532901	1748.99746985345	959.821287376733	4791.47639277543	3062.66733721836	1263.08042867143	6230.04959060984	6365.18441621441	3626.01375753827	487.416724652035	3059.98281477573	4098.55159854719
GPX2	370.337880143005	888.340351675419	5049.9790913407	2657.29996304807	988.813412185676	12828.3659213417	1177.89131792466	64.5145751641369	96.615447691414	154.056027027368	1023.11457084049	1114.60965906363	9063.54895974993	90.4604027763681	10339.4939454836	1379.11475935335	1586.98161391919	5843.21690930501	113.054125447593	129.329360568658	900.649611660031	178.280804110094	166.654995755693	5325.28057381335	28412.1528427535	490.150461264026	1621.41151850685	2100.76106522898	1429.70066434961	3750.62473246749	7566.09187150852	37238.0013596485	815.486113189135	1945.96160976948	2509.25210321508	10058.0781691117	4412.19066043642	18617.2700441881	1522.09226914978	4523.58126733082	6669.24350517215	7134.93825608444	6074.95334615593	144.273655361039	6142.00406463843	866.928937255909	4521.81780701285	7469.30332291646	9086.83579333072
COL18A1	7020.25418032989	4256.48793988106	5268.28976984074	943.078451395622	5034.35002464968	1111.96283139828	7451.93370467603	8160.62626134184	16628.8745539757	4618.19931868483	2510.16151128362	5694.64207630691	7097.5585603924	7063.1898397686	3123.89480969435	5348.32038867032	9015.84073227015	7985.72977605017	3779.84736402141	2885.60403084396	6651.56227905393	3490.55048047131	4520.0538293294	7813.40141313442	2861.25337796468	2365.97337479336	4557.53461887676	5988.15069995177	5627.35407121501	5583.14231734352	3784.9485573481	4070.28642078166	4525.13062585909	7447.94855365602	2678.04069799004	3267.91800710767	4070.82811476274	4370.04891272281	6124.91756530306	9873.73804332019	4861.70976009624	3085.01268812002	5382.57668915485	6917.86585454038	5122.03956196089	8314.35555659269	5319.30203843148	5435.02263799561	3625.58002888726
CYP8B1	238.809148901739	4186.74693415108	5618.41066932195	17.9633990742023	13.7574039956268	83.4201299729953	1752.43447233867	3989.61872790394	4935.86287153329	1446.55998259596	1479.65686729901	5277.17009491217	295.731606683017	4881.74242569021	609.084753564807	2937.70335725268	860.056289335612	2644.97306474338	3967.55987419854	2396.72070330428	10703.161046801	36.8110162332582	1798.02223198642	7604.75805121643	1870.22207767072	716.702563999433	2577.20485554757	3326.56069532602	1584.02015353412	3427.18627967964	3389.20326582913	5094.16452152513	4631.37993013874	3758.17664510045	144.061603183728	1182.26360593679	1934.91947617837	122.493155295729	15.9899638079766	6691.64817528767	8458.24344498285	973.038461990446	2347.99698953714	2619.85300529639	2481.24037928586	5455.09777779717	898.491070744112	2753.47082605449	4700.80741729923
ECHS1	1212.4156790396	6331.56868414218	15179.8005272131	1415.9007770273	4363.67657986288	5654.23474366412	1786.68907775089	10631.8149882812	3706.98217721267	4435.42098153371	3299.25709922721	3667.06577831935	20132.6580408783	3421.89868433365	4973.569368066	7438.71830815591	4967.44912231044	3355.38027352361	4184.06918991422	14624.3072688417	13468.6851484866	2173.29352702628	19828.2410505773	28426.1956078547	13153.6881675379	3429.62837285613	4110.70453876644	3533.13695610839	2494.42348919934	5724.59033151536	7776.64866122694	6581.0135895613	11085.3440798438	4412.61599025378	5601.20113871061	3556.61028297596	11515.4028841976	3890.21365611609	3018.29602546759	29406.665842194	5673.29533802563	2522.99325635101	14287.8731059805	3385.9572992678	5124.05929364936	16756.091541912	10107.7309213383	32132.3880913635	2919.73620930987
RPS14	2770.18612726017	17878.8499607467	9405.89498782747	7688.97635372553	10538.1714606501	23858.1571722767	3069.6797531903	4360.81128355847	3945.97828465985	5311.01625379096	8385.26966085323	6120.22030976757	25110.1125477263	8092.566836879	4745.62967501414	4139.23347636053	3496.95710254928	9982.39745423781	3531.34159770736	4648.51914441106	11274.0139624267	7180.31351938143	22211.4074898837	13113.3327934437	23314.0890064451	6550.06299543816	3399.47796154941	4447.36495320723	5082.74508028344	5567.82629033128	27686.9494335772	16297.4683774863	8435.46826883505	5513.2175722745	7747.0739741936	5399.72389455682	8884.99710001115	9405.7847659493	5310.95226479224	12168.2755209079	5427.47855240279	2466.79131317411	10484.1469526649	5711.11179148176	4073.79881564476	12179.0530300944	22387.1088881745	13955.7134529503	4007.00871409688
RPL32	2648.94455935621	13066.7205653776	11937.0631376063	6794.65569981703	9030.87588537927	26506.517122738	2787.85777229888	3834.40974997283	3313.74035503008	5161.31209193386	4870.87932120851	4099.73698233768	15303.0693373719	6307.27360047642	5179.08876344063	3665.04470293904	3130.84694948118	9581.55841987969	2688.76839861681	6455.46127434196	7219.76622523357	5240.15642849911	17039.547454932	9427.95004554653	9740.99887796769	6150.39088966909	3121.20064834461	3707.27562222245	4949.65472717722	6062.44386855003	26549.1817204601	11679.6297550027	9700.47066936118	4650.50111883525	14664.1811001944	5121.83303037068	12686.2445128166	10596.9251036526	4956.12735362476	10969.0635124442	5937.64592891369	2667.22233944354	10801.3655465629	3006.81955378414	4409.07427593084	13075.6628439468	20790.9659272056	18625.3122978823	3909.84477533822
ADI1	5268.49722346298	1902.4431727	8743.75458086743	962.966500370631	2966.44023655703	3488.06147854118	1360.84205137627	2702.13220615008	3617.99426486532	1850.41307039652	1615.96266084598	5043.10206650881	1620.27598591118	9079.3130694626	3841.34433536578	7752.32522603626	5566.53846369461	1769.90193339818	4601.08959604637	3472.63091569461	9081.99174581299	1860.7607813596	8773.45966544969	6653.18832583345	5571.83271811037	1947.06571313166	3542.9130612298	2904.01834372572	1645.25804606765	5164.20393142053	5060.9734396176	6174.43011187477	4809.37021764995	6620.96591781484	4858.31630438258	3857.08591704295	5310.26128293305	1187.7612161779	1607.37207612565	5183.03495183436	9120.58311735551	4044.50851320037	4516.38162453843	5235.23240887616	4372.71910553838	7792.46680977102	12239.4450303587	15685.1945066288	3939.55606239665
HLA-E	3001.64730234955	5625.01226543509	10054.6484192191	1477.48957385314	1568.34405550146	2510.85424171466	11152.9881167142	5947.49583505906	7046.9951539834	4141.23489602383	5528.59583103454	5231.57242704139	8534.56425483805	5006.51539503692	15294.3797321519	7668.25590166472	2955.35613230804	1567.60054281838	3945.16235877968	5439.17097994428	6029.05445923009	4828.01740361302	4577.45721675636	10248.8739274855	11347.1530543062	5585.43548882262	4702.29170104268	7781.60823674416	6388.33694909841	4742.56271720127	10267.814534763	13188.7370426203	6321.37954778348	9380.63760260336	1579.30220206639	3381.82380302849	5390.01888706242	1736.8684640553	2434.28163305245	8803.25500751649	8341.1878327815	2635.39714270481	8028.96194509831	3828.28466899874	19585.3381830973	6519.89922569637	5217.12070097431	8106.3003050634	7397.30746979168
MTATP6P1	1044.88187611776	1740.09525772199	6765.57149879861	2122.88884059055	5377.42528679063	2925.2047774047	2019.46469180209	3555.7815847712	2874.73332078312	2107.17311544214	3226.17748702432	4731.01136197099	695.594060789631	6077.48338192956	4073.02074469718	6723.6567514227	3807.84816228274	3616.01973952643	8058.83935737747	15060.9085144494	8278.02951893411	3089.96000969762	1518.41218355187	2181.98057931056	2403.01790212343	2630.99658931402	2949.34292522525	2102.46830705363	2144.9592491413	4887.61450243482	3335.92986120158	2032.91738843269	2970.43995127134	5710.26405217246	4287.44532460229	3104.91488535891	1631.84058048679	3206.78632760406	3660.17885833065	765.598626872265	2355.74419555225	1827.57885101755	2043.8147762103	3038.13476580049	5242.21359742488	1211.96912769014	1382.38430100107	1198.65023522272	5721.43027814434
IGFBP1	10131.3862924836	27177.2696263531	950.475265356334	87.2507955032684	2141.85583456915	781.032425681231	439.860274043247	96.3043658247261	14020.2574663076	821.632144145963	8624.21535917954	24745.3477127208	1932.66852818197	8057.2144955641	1218.16950712961	7092.99501916733	15299.4709833791	6776.62611607321	2838.08516807589	2165.57886739434	2972.1437184781	6199.4082044599	616.623484296063	1058.81631328475	2003.80936893292	5257.00618265588	2188.54200480072	5475.97815255746	16261.5182359719	1746.92802216057	489.607956815136	7775.53804042869	2199.45140996001	2374.76742094639	1962.0330284351	4616.1305743429	421.120149803042	2634.8700094302	389.089119327432	6.77520908736518	15141.1434382452	3919.23912178198	8.69092038076671	9850.31177978569	4764.54705310163	980.7056308758	2101.17715759636	792.821512725888	142.935380983817
PTMS	2651.88374888116	36556.8632494486	11111.1897217712	2345.50667911727	5051.54677964422	4220.50855379858	3621.64600858263	5400.52443692833	2983.21382345419	4720.03296366902	3699.96328748577	5157.60287693989	15540.4876694977	9964.16137707972	6871.82123807166	6237.18818904806	2971.24107696595	3198.24384456163	11454.7293142184	7547.88161786871	12827.6345425403	1942.32244477839	14691.5637369518	47048.1031435257	17106.9399845413	2462.1511542565	2139.62865283598	3086.69321896302	2163.73886951825	13119.5285501301	15741.0226530462	12173.7622297093	5013.69580280313	7967.62035815374	5534.54577007336	2523.6025475561	10674.7577366741	3777.85786539656	4508.40836700142	47360.9699237117	6378.55540153879	3668.70033894519	25205.1175909536	2485.64495379775	2459.02333071269	22731.8413633393	12876.0230177356	15363.2713005976	3245.75735919431
RPL23	2624.69624577542	11850.2544982184	6887.08404626562	5696.32215642294	9877.81606886005	23627.1475815822	2994.94243229092	3610.01122766279	3690.87960259744	5290.12730097369	6033.58416254891	4379.40267861183	16627.6137166	6847.95646764552	4846.52101456169	3823.7373601797	3604.36958547422	8424.20627842314	3546.27327465327	4881.49543933616	7202.54792383419	7453.86989491878	13817.550870322	6382.14694913625	19954.2132971413	6753.81740230082	4875.47140664757	4115.30641831325	2999.84022890945	5443.49618870252	17436.8927003567	10323.362241844	9901.16379966719	6763.90118820714	16926.1632874971	6422.91216481108	7387.14929446169	9074.63085646016	4983.53872015272	5248.52863967889	6732.64862844789	3062.66733721836	7749.40400618365	4841.55545781348	5224.03601222864	8507.2812544699	20438.6164876981	11899.1721208039	5589.73700577723
HPN	2888.48850563919	7128.44542174548	4509.35123184766	963.608050337567	5599.26342622011	2288.09499354501	5316.47046272802	7531.37540503076	3566.29652531114	4155.16086456867	1762.94300449	6959.21739859001	6443.61683857221	6538.10359376785	2073.87753514398	5883.90810685755	6283.630251109	1656.04859265327	7038.1525832893	3390.08026001249	12126.9821240577	5817.58413411885	5303.33230938115	14429.5409176927	6719.7514186076	6322.08603671071	2717.99599025689	2944.99214751726	2430.73608096447	8089.56509075802	6591.94961546182	11802.791903353	2933.20728908787	3028.18579988262	7561.08399396386	3132.40938782256	2418.25055720232	5953.16734737244	7818.33087525258	12516.0695873926	6579.50086915112	3543.4309475268	8648.914265593	3760.62144303484	3134.62358050603	11333.1480470944	1778.19017138116	6155.92513660814	4274.41029762278
CES2	509.949382577868	2219.1359364247	5173.55117351054	375.948280624377	1802.21992342711	887.370173778675	2943.56052417259	5089.17148722315	2999.31639806942	1028.78092625056	1200.4763262992	2447.07484239879	10390.1759559266	3966.74065048097	7992.83612193327	3089.78382044165	1121.02323728705	1290.02421620888	3717.98755953121	3637.73222705885	7732.34181304597	221.587882031574	18200.5772586967	10223.5247339815	6138.80203567666	692.480012134641	2029.24311529393	2464.40357387894	1641.17551989875	5882.25531546487	6083.31544270827	3902.6078332686	4439.76793695065	14306.7996000523	2583.43307798879	3259.08048845864	8031.59073582695	950.377929018589	709.649822334964	28464.9117790502	2377.2043911225	2139.05949994977	5830.15908876433	3117.54119627052	4792.82329674022	14783.5499514367	4554.70375470022	15325.599436062	3185.5317773191
STARD10	2440.26210308516	7432.56193853526	13746.364374043	2653.45066324646	3922.57981425309	6911.03692160892	769.950108015524	4822.69824197997	2987.45134308977	2880.93474271519	2934.68015745098	5313.6482292088	21705.0338369747	3955.30312829085	12682.4150527543	3777.45200181784	4319.94852101643	4140.12148163318	5807.35578360512	5858.34486490794	10727.0017718156	946.259652584344	40384.2089159545	27648.1703610764	21052.4250985642	1710.53961845193	2572.5779168482	3790.07685071787	4040.88440197956	9135.55964141734	13728.0490067622	7098.88816515474	5436.87679249816	2934.25690791054	5671.08176712063	4601.40137659452	22724.5365685384	4653.89512085636	2181.48791951681	40597.0528514921	6007.8792962345	2063.89786509873	17087.7979553175	3086.78518446875	5550.22267991661	23245.0731878204	22540.9681434261	36137.5922344863	4308.93963123123
RACK1	3546.86695922675	5750.77473478425	6694.51755155095	7648.55870580857	11919.0708867112	20971.453993321	3036.98217529682	4257.96196083304	3946.82578858697	5428.5166133881	7495.17640660676	3979.15648285716	22331.9015384647	6432.04656982314	7551.9036009477	4301.70453020216	4239.76737179077	11709.0162994189	3385.22447330811	5183.2639473297	10382.6357438279	9885.56232020989	16124.7967004508	9956.38323320798	13133.494739789	7551.73675784691	3437.15446238712	5306.96121191734	7821.30363438314	5499.35464015892	23097.8261492322	12957.2515589739	7994.12500490418	3810.24592217193	5222.77065870559	5787.59276859754	13142.4580084366	9290.89463408572	6775.17609349411	16023.3694916186	4242.29047886408	2650.97117515143	10084.3646151496	6653.36415304514	4738.29054115152	12694.7582609585	21284.2551425161	19435.257385397	4554.66000528206
PSAP	11803.0503347958	8735.91843906291	8438.9434448485	3603.58616427837	5543.37397248788	8089.91919793059	4303.6240617895	6038.19023782603	3499.34371506884	6781.07630830635	9052.01848229984	5891.21868890541	20605.4120881815	5276.85682862147	6812.03377759904	8327.58610853365	7269.25324583574	7345.89281979777	8580.38150213099	11333.2877956478	9966.74754079667	6540.09055077554	7575.39541818376	18298.2178340038	12939.32716528	9770.94996545947	8294.77910547999	6851.16144231117	5403.63163715916	5745.31201512016	11619.9442807862	7118.17862212527	8998.49877014603	7270.30043188273	7701.92033737482	7044.4843097928	9783.06772250779	6574.92570804593	6099.79047931909	19137.7072687775	6958.95614537051	7461.31580561777	9215.27257707297	4882.37707347765	9479.61067983574	12850.5828630901	9629.71018173983	15097.8558913697	9728.43899224122
CYP2A6	8780.82870577164	19495.4693394714	419.115312026033	48.1162475201848	6.01886424808673	574.773862561187	16963.0363028819	20378.1908072806	174.585808986239	2009.69133562821	0.821119238234746	19480.3369959075	8.3304677938878	10193.9515956266	227.93969305186	11122.6549940998	12962.1148408576	127.96739125048	22660.9528621227	866.781884662283	19558.665904976	301.705976186312	770.316424826313	1294.75880666864	416.295279747304	3163.89273033945	5122.68213144234	61.4607056873168	908.770325197665	10400.4832840751	2657.32815939821	94.9684035472206	346.89943790451	8426.0341896262	224.693097502978	699.145919789862	215.345531149283	564.313294741704	162.945345471762	18139.4931299057	3371.201631399	2057.12654664369	9822.18851699651	5419.20927947222	11.1085242865871	23196.8417633511	5584.73861619379	251.716549396772	2519.03533790018
ANPEP	1270.46467215725	6556.79783379476	4065.52150338766	2066.4324435002	1366.28218431569	10674.1098176435	3632.54520121379	2228.09032777012	414.429420360539	7761.986717684	1290.79944250502	2943.58278143622	6170.79401832239	3082.93211760841	1655.36531183564	3840.74014488406	3940.22270109868	2777.64513949571	5098.10112867447	2856.25268660143	7235.66004190993	3860.10421206794	2094.29777999654	7082.17467744053	1172.77215003438	4711.28633770204	1442.28289171706	760.576232880545	2287.0311598191	7145.37707259181	5118.05208743284	5637.2650793108	3044.90527563827	6787.38341120017	5108.81148006772	1531.83656583172	3022.8131965029	3835.30293132835	7385.07899874122	9288.81165877766	1239.81402589934	3137.1518402239	4464.23610225383	1938.18794372621	2119.70840704967	9891.1521257814	4594.63669117773	5537.76408672899	4501.66149323189
GPC3	145.489881484752	3043.45175824963	5310.51023124877	991.836248882742	16342.0762713052	2411.85013141704	2456.21091080786	108.459285783187	8.47503927117666	3833.12284196909	4282.1368273942	938.298676629929	8045.14927194714	35.3523413149025	2563.38736776354	34.0055694087127	229.197058635612	10586.4788158761	7651.41788642482	7001.21283135154	747.009383788614	5334.71021529434	1546.18801617781	107.24658790177	4.66002178821609	10465.5672615822	14190.8209909594	3119.98443454365	16531.7814683532	1415.38108448389	1218.94623445426	2261.43510946819	325.104708821504	53.0902432885693	5277.60007484268	3927.78606623518	1485.08658888876	5668.47635885754	5414.50631612009	6.77520908736518	1346.13954031557	2594.76923197452	27.5212478724279	3602.36778230936	2269.16855199647	630.718627675483	103.355835588865	1839.07193232744	343.687320567829
HSPB1	2501.25028572775	9528.22199596261	12518.881691156	13645.1262467575	8019.7066917007	2872.03590335598	1505.64561061883	1249.15177419256	505.112340562129	1682.43107482431	5210.8226858377	2654.79755158792	27990.371787463	5891.36370265404	21938.2612771717	1412.17572961182	1385.01588898285	2263.89370109305	2232.28570341332	5897.78573373384	8646.2362719363	4368.24059301331	17578.3986078754	5822.5147540852	16491.8171084967	5118.79515142736	1844.16556731924	913.374376186513	2376.03023030117	3629.89840190044	12516.7132586833	10851.6239865754	3224.71179057307	3543.773739512	7807.27882328531	4462.94691775973	15351.74364282	3626.64217713493	5458.66907330403	5643.74916977519	2433.78127035316	4207.02015612153	9173.26646189926	3029.18756236725	2415.59909941058	20363.5547515775	24231.0709549304	39219.8356964876	3159.03252129401
ECHDC2	1196.2501366524	5368.91414603316	5850.1083233904	1106.67369296425	2239.87733803799	3075.54435230109	5112.49985777345	15776.1511122389	7791.10360199271	2027.09879630927	2285.1748400073	5639.92487486197	4750.44925946452	6649.35949143533	6557.93707059041	7645.58552205891	4132.35488886583	2908.43534084731	4438.97424634794	2716.8338014494	9336.29281263465	2589.04147507249	9736.35519648258	23709.2956781386	3122.21459810478	2457.16415828434	4014.19981732249	3888.24325563511	3791.03380044273	13462.7877437573	4789.53275889625	7411.98712059948	5251.62159529261	7359.12449276937	8155.60687874447	2826.04207465621	7605.68512977615	1759.67753435175	3991.39953721017	23966.1729450398	6224.43217880701	2560.23550785378	14732.5585321297	5168.68758334142	4411.09400761931	18382.3562387615	6170.81318390793	8292.94727026237	9492.35471129043
RPS12	2275.66748968827	7086.14350023713	8983.69037374719	4018.66899288583	5585.50602222448	38173.4181575326	2288.05193878425	4257.02696699008	2762.01529847647	5391.09057292383	7370.36628239508	2031.62942402053	12808.0942331025	3910.59281427495	2888.48168408341	3989.04221147205	2086.22273173933	16701.6264315884	5164.22712657778	6140.85155324232	6793.28214441809	6711.15350856539	9210.46609876461	5136.13659151387	3763.74426428253	6919.81312537425	3373.03831183874	4710.28019420297	3805.73089465078	4846.17113522524	10880.4586879799	12899.3801880623	11146.1876985339	3258.92416494448	10033.7831530875	5513.62969047764	4137.8245022314	8871.88356493619	4040.8922823301	6872.32041761741	3809.18471371907	3430.34992932749	4131.08415432444	3227.70363854232	2682.20368228867	15361.0903418768	34277.7279734208	18299.9643768932	3324.45211951124
RPS6	1936.19109955718	9253.83115374626	7606.89142490492	4526.77656669898	14467.629976901	30954.3684483311	3820.16701722161	5891.39620448155	4909.59024979264	7858.59812446387	6345.60947307812	4680.34728655901	12229.1267214273	7529.00892532967	3295.78375855313	5481.50886885444	6086.20308178921	18544.9214276155	4478.43653541927	5064.94134085199	8202.53388972143	10377.8194392507	5542.20446996431	7770.50277797371	7763.596299168	8470.05644472094	4256.78360341789	5752.55132815038	6908.45078301657	5788.55726786059	12980.9529275806	10183.877399134	10491.4377123319	5343.73718023792	11550.7303328804	6895.22843927586	6721.9708760228	13742.0424634181	8366.55820581178	9600.47127679646	4587.60453485807	5449.5570926229	8305.62291055272	6384.94805004786	5559.31147251473	9944.33036301678	10457.7313645824	12620.0746194164	5052.52481545042
HSP90AB1	8692.6530200233	3410.449509714	5137.509316211	6172.3522318893	16577.6718147303	5082.21099527787	2149.47648961664	2546.92322821897	2597.59953661565	3298.71379906059	6728.25103809551	4307.45969152681	2988.55532105725	9078.27329471804	12077.0670154691	3532.80082190516	3975.01829415888	8187.0902299296	4067.81541940679	3619.38763690727	5444.9566963741	6076.7048170157	4614.49166025762	1751.04428974163	8311.92552958143	6724.60785446387	6352.1258429885	5812.30479201305	8520.23211449923	3955.13874021914	4655.08083293148	3641.44472351374	7693.53936630106	7670.51918898117	4245.51694755628	7115.18445898503	4723.24531654094	4560.12449852653	3861.95697305036	1637.34219611325	5924.96490425854	6698.86534757932	3567.62281630473	9756.36614373664	5216.966951319	2415.28133303964	5373.3289524893	6746.68846682505	6079.57173836222
ADH1A	673.809198593522	234.375511059795	187.417657957587	780.124759793929	5111.73542212508	595.858071235681	2862.59509319826	4246.74203471753	4707.88431513864	1046.18838693162	3603.07121737406	12450.1898917408	1972.23825020294	2145.05529801894	683.819079155581	10253.6237758771	3488.63641725228	3795.73864929733	2395.46760146503	823.672097806064	7431.68378091829	434.514348478852	3370.13435861512	5998.00917065173	8934.81510860631	69.8179436102828	720.480454615761	2198.92747014622	4071.09509562943	1335.197178361	2412.52418099065	6517.20669342802	1295.87826672706	2333.92877226287	2096.41885230052	1980.58612389909	1370.23563894247	2683.02249116714	2444.94160892443	1863.18249902542	21932.3198727937	1197.16910285255	3697.98662201623	3283.06445978551	57.5623531214059	3659.40474370932	5511.91973202891	5856.26257780246	4121.83882353894
RPL11	2042.00192245518	8052.22792387385	7840.6486136762	6487.99481562172	9005.9405906372	36439.9295225993	3824.05958601846	5583.7832301482	4261.24974554763	4055.93833868664	5694.46191715796	6458.65633351962	14534.5836833857	7983.39048870062	3624.61479115253	5866.90532215319	2601.34879421739	12136.2015613874	3869.43742569686	5960.15734024922	8870.07419012828	9174.60445766559	12786.1416188118	11011.299670569	9431.88409934936	6586.39682323535	2927.53021421395	4423.46356766216	6806.38762879401	6257.047505882	17226.3359106383	11782.0175650771	10620.3898594064	6756.75442468753	11092.743445147	5182.71371439732	7583.35300061993	5394.76751530018	6833.04453394202	11725.6285272	5528.92674964396	3927.36470392804	9602.01853401708	6078.50633245929	4797.87262596139	12912.4180226661	19416.8031131263	14918.0583560863	4966.60298530846
IL32	925.109902976276	14240.8847110283	2941.01555564214	2084.3958425744	1049.00205466654	4422.18359329373	3356.95133039731	3376.26276692316	855.978966388843	3501.51071599492	3018.43431975093	1369.95659914003	9248.90186816393	891.086956084454	2006.61664211228	4568.08149057041	987.135846598922	55.5152653218994	3353.22802270974	777.810622427107	8123.06480633966	993.175653665947	986.967919308713	6175.45352518011	16539.970666975	2182.87937981537	2797.97593063167	2011.13086943498	961.843165393396	6842.66030340875	6881.14809772568	7061.79113251911	3053.0782990444	1845.90692049487	892.321870466374	3527.15188747919	941.139728726495	935.171882154291	213.199517439689	10427.046785455	3410.22016879945	939.181869715205	8201.33186598352	945.607562850843	6421.73690349158	10413.0408726031	3360.23915476981	5323.71940186779	10439.903866127
HGD	5328.75060872435	15815.2021682446	2576.47791324111	1299.78023301192	5873.55166838292	9430.14150584838	1437.13639979439	4621.67456574389	6980.0423437411	2033.19140754764	2248.22447428673	8970.58119244575	1793.13319263435	6364.461211427	1524.58024205179	9502.66745143473	5878.18594936415	3607.55130922309	6029.19784108719	1054.81393371601	10276.6769659856	289.435637441893	4453.39183102712	4709.10017786864	3547.82992142851	1165.53220149411	5202.00108057435	8814.48954065601	2332.75545291081	4737.15706060872	3211.62525040395	4635.64519814871	4625.0231341562	4597.41087554668	4071.35291982669	7083.76217045515	1132.55797863697	3221.147594087	2570.57703884425	1524.42204465716	9185.93916750127	2341.52192175572	1758.46289037513	3932.29590891019	6836.79176547224	3226.55862667713	3215.77588457174	1815.09892762298	2301.42023539111
RPS16	2525.49859930855	12292.7097312923	7012.71566313829	5063.11233905731	7261.32979644177	27591.8955171119	2385.36615870532	3836.27973765875	2516.23915961235	4171.69795221568	5036.74540733193	4014.62133564555	29512.764776796	7106.86037903995	3613.40464231392	3373.16356551425	2865.34144591319	7457.86428714194	3288.16857315971	4103.68481690905	8489.94707461882	7203.41062760622	16458.1066919622	11175.0944593645	10034.5802506253	6701.0977305951	2803.2638605738	3160.10461742287	4721.03326171869	5051.58608574231	17114.7154437996	9891.5527819652	7120.51961416036	4336.04352397219	22211.2889684762	3881.63457995692	11770.6272174115	6261.51218656514	4196.98478616987	14600.575583272	4105.7255979625	2971.93166992072	9229.75744437425	4163.80479774534	3624.4085149601	13274.7720577816	22982.5794409422	20024.3083581351	3380.66266259476
ACTG1	4149.40081184037	8487.82338589229	5263.14093308367	6940.28754231145	5208.03725009447	9195.46509625402	5335.15479295287	3595.98632001841	5119.77122371782	8782.06391359403	3819.84669626804	4390.54877520247	3344.68281924595	4142.46258231093	3848.81776792486	3730.22204430574	7760.93010429497	5467.78316585691	2959.67168034972	7224.09960169327	3795.97321620242	10444.945410029	3125.70703150677	3886.22635796778	6449.47015489106	11858.3639938077	5088.31058681847	6536.17532566367	8351.21553110667	6277.76918948679	7067.60501392212	3168.08658708306	6972.49707913828	6197.26493772338	12264.5878292535	7552.1506588537	3777.32013156668	6781.0521210953	3895.45975436231	1300.84014477411	11993.3229334637	6532.29091358513	2326.26968858522	4528.40333764999	5289.67729210393	2574.8160447458	4317.4551320985	3059.98281477573	4295.28849933952
ASS1	2719.48510795488	17091.1195845506	3915.17547008102	1364.57677967244	5398.92123053379	5349.88877497144	1486.18276663462	2286.05994603355	3543.41391927896	3443.19572271338	2124.23546931329	4293.27375041146	5379.39957790305	4245.40028202196	2970.68944223326	28454.1602027404	8117.20672019389	3931.23353415077	6029.19784108719	4855.81301312394	13820.9980848124	2765.87870991854	2979.42097967677	9619.04396580786	7942.23046771628	4553.12732258487	4056.50325685956	2593.30033163984	1260.68408095705	4589.40244707889	7439.2504319191	7035.08126902145	4234.53423808567	3209.91778652427	5104.51113370403	3686.22722316172	2915.93800696955	2851.13378705577	3077.68731961151	13116.804793139	5148.49600998956	942.567528942729	4519.27859799869	1779.93428300073	3016.46927673052	7248.31740550197	5682.2219611242	6868.26584782621	5282.98804209286
PCK2	1181.55418902768	4301.07645174122	4096.41452393012	393.911679698579	2076.50816558992	954.289618702067	2598.67892877231	4787.16847594755	3556.97398211285	3353.54730020593	1569.97998350483	6658.27279064283	1845.19861634615	5545.11871271691	1188.2757768933	5353.04338442153	5114.19575391211	3928.41072404966	12033.865070049	7302.0641098375	9560.13073082662	819.947341980026	2407.23882758223	6159.85402148531	4442.554104766	2076.7276084079	3412.69778640475	2627.44516813279	2496.0564996669	3536.20035429616	3968.86864475275	3948.60815373678	4506.06023791146	7426.50826309717	4017.59859028053	2746.50440681495	1962.03706158235	1159.038683212	2487.58151241237	7881.82657163482	5565.99436017439	2318.49943900855	4384.5693320968	2525.90736924734	3098.26841011357	8729.8878289436	4250.50873859208	5685.0268299135	3140.56334285228
RPS24	3580.66763876361	14569.0104265121	7591.44491463369	4325.32987708114	12765.1512324422	20048.3323352682	2290.38748006236	3813.83988542775	3761.2224285482	7372.92997146234	6396.51886584867	2856.44057172761	21469.6981217973	3654.80822711418	2582.07094916124	4726.77414781107	4151.26553726811	11407.9165553001	3314.83228199169	4073.41624315894	7198.5744696651	5513.71280403646	8075.36040545084	9322.65339560661	9852.83940088488	5647.41672447665	3310.90513501867	3945.43585676081	4950.471232411	4199.29422964953	17084.2734982981	11330.9176482278	10923.6998391449	4588.22217959289	25063.4936941959	5003.01750186706	9199.24206028084	11748.3607634325	6988.37561093379	11682.7188696467	5519.17211529385	1991.44475762972	5343.4675474414	3361.35248982638	4161.65714409322	7851.828562964	21647.1750652088	16500.2766665803	4080.8854278638
SLC38A3	3569.64567804507	3154.35139031207	779.533885021392	365.683481153404	3902.80354600938	584.857614535945	3080.57894582146	5318.24497874798	2366.23096451252	2762.56401008399	2093.03293826037	4432.09331704029	7816.06140761523	5996.38095185419	1976.72291187597	2910.30998189566	3502.25208410192	3150.2560728427	5001.04522852607	4550.37558710009	7454.20002120979	2861.87606597782	6969.88226693808	11124.3960723563	1818.96183800035	2058.91690850732	2930.83517042778	3007.3064741169	2151.49129101154	6854.37255935928	5936.17937278455	4889.38890137644	1848.91951720833	4064.46651022681	7500.87914487215	1858.8247558458	6134.95490963068	6927.19912706882	8620.11334619541	13387.8131566336	2321.60297532686	1718.56062389127	7571.24013837793	3874.69828680869	2306.53358823318	11695.5020822099	4460.74390416488	6532.64378196385	2555.97369478364
SERPINA6	1833.31946618412	11167.7072782053	4396.07682319197	1589.76081806691	2336.17916600738	3763.98960075955	3557.8078803144	3827.86479307212	3184.91975810819	3921.90089144249	520.589597040829	3278.97896066355	11600.1764029888	6315.59179843287	1296.64054899993	6061.49274710305	4223.12600119677	1315.4295071189	7117.07716143196	7774.43730624076	7594.59540185091	840.879096308742	1823.9463424373	7505.31121516206	3404.92258658989	1900.04546539412	2149.54352147748	438.761148934456	984.705311939249	3067.71011627476	4850.41664989917	7158.24341737175	622.96600628925	4258.45009147351	4042.32558187176	2917.36310069618	1520.17993470568	5454.74692237602	1847.2215332453	14295.6911743405	5892.77461090317	1469.37610474549	5582.46785791248	696.763467363779	2770.06201073713	13753.3761929001	2394.80169051927	4575.41918359303	2482.09698101672
INSIG1	3884.87375459537	5099.09648452042	843.379460809142	356.701781616303	248.493109671009	2358.68125736832	1500.19601430325	6481.37731938836	8526.73701073084	940.873249811214	1946.05259461635	5626.75221525486	4704.63168659813	2112.8222809377	2290.60707935722	3998.48820297447	3441.73800921463	1557.2502391143	7681.28124031664	4016.54801368904	5397.27524634504	438.123271638975	2549.8214350621	2055.23461179029	2802.22643531394	1391.37187623349	2943.39400404035	1813.09081777584	787.927550598155	2301.90876566285	3173.57281852713	5619.4585036457	423.18098969503	2034.78567065613	1813.67107888768	4502.22477842208	886.904557918528	912.362811857845	306.093592895553	587.184787571649	4839.27410109098	1290.61329753221	2410.28191893263	2407.91612397145	4096.01586421793	3666.82496285845	667.114938800857	3003.47501797237	4606.85550957391
NUPR1	8663.26112477386	3435.60200358383	3970.78290705745	4959.82279438065	3061.02238902696	3150.71413974928	1161.54252897792	664.780622343498	444.939561736775	499.59412154638	1610.21482617834	4101.76354535416	8569.96874296207	2449.70929817383	6819.50721015812	1187.36113185422	1613.45652168238	326.505035028798	19433.5775450999	14882.0487604715	1815.86855527339	3807.41393393014	17276.5678933401	7084.12461540238	31458.2537516507	6000.06858250818	2911.66642438755	1141.29115977698	649.938166089256	2653.2764441789	7243.91461495141	2156.07953678299	1766.28116943526	5205.90674093105	1883.55170729769	3308.17781428658	15318.2454490856	1572.98107007343	3427.182242843	13071.6367325565	4304.7201387048	9734.44741097749	6932.45749039158	1042.90840018736	2388.33272161623	5395.73602460418	16545.1551811403	23587.7242717043	5136.8406300757
RPLP2	2479.94116167191	27004.632054792	10459.3469883253	6675.9689559339	7896.74989348979	27451.6396941903	2423.51333291438	3428.62242212884	2539.96926957165	5284.90506276937	4292.81137749125	3469.47588421261	84600.0656808275	4224.60478713085	21063.8696677596	3381.66495786643	2481.83349631499	9363.26110539358	3600.66724067051	4946.61873437428	7566.78122266729	8426.11379425601	37467.7464902298	20764.8893557446	19121.6227376467	8700.88311543248	2844.90630886811	3621.05991007775	5630.62009215013	7387.73067649134	28371.89320736	15686.1092796511	5029.1337359036	4867.96692307497	8326.54564670128	5660.92166796146	30929.9988813674	7672.2954234194	3919.06398665028	40312.4940698228	4087.19179269728	2892.70724399665	20109.341274364	4173.87040160774	3861.72698835537	26664.5575123747	50852.2456078534	46267.8990795972	3083.54979201042
C4BPB	1535.72652678349	4751.53475104639	4157.17079766362	2313.42918077048	4290.59037113611	3808.90813228347	2384.58764494595	5064.86164730623	6669.85590641603	4223.92033425885	2942.89134983333	6448.52351843722	7776.49168559426	4822.47526525052	1816.04411185581	4776.8379027739	3958.37692356487	1874.34590713938	2703.70007556272	5560.24527494472	5270.12471293421	1307.15196859668	4651.52610375889	6690.23714710861	4409.93395224849	1588.71443113194	3412.03679516198	4720.52364515086	2383.3787774052	4365.9686412533	4996.284305427	18233.9334810664	4379.83243197238	6792.4882422856	6374.18839758449	6315.87999450617	2887.22526948298	5997.94070758398	2042.90823318102	3376.31252853698	5012.90659252299	2929.27236365391	4071.6961983892	3113.62679476848	7655.79296514698	6263.90166505161	3211.07789204497	15858.1426119966	3664.12440128739
RPL10	2716.54591842994	10752.691129353	12633.1858671631	7536.28746159481	8724.77364647657	23352.1361640888	3184.12127581748	4948.92241077937	6052.02554354726	5456.3685504778	4886.48058673497	4237.54326745828	17643.9307874544	5153.12363401931	1576.89426996533	4933.64136171407	4558.97911682123	10832.063294673	5840.41878255678	5233.71157024655	7629.03200464967	11079.3941015787	3247.92069506094	17424.6456270949	7277.40069259745	7974.91898748475	5139.86790375427	4063.2355426615	6543.4729435167	5374.12359576474	13771.1750962226	9799.55214102883	14878.5350539986	4557.59319308026	6444.06902599451	4541.50263908443	4667.41499365038	8071.03176341653	5461.71478069602	7540.80771423744	4757.33517255004	3196.06231078282	7081.65162359474	7171.74275195864	3428.49454117847	9549.82204492173	12373.3378173715	6592.57629372499	3493.88675652015
FMO3	3305.85341818131	300.686631262079	739.372958316195	266.884786245292	1040.40367716928	212.675496194889	1589.72509663064	4858.2280080124	6790.20146406674	895.613852040462	3421.60386572419	11213.9864516884	945.508094606265	2701.33478635637	807.130716380358	4227.08119733304	2461.40999604053	5953.30650324843	1839.79590940658	3447.86571898997	4960.19528774532	427.296502158605	1709.13956758338	852.122889328611	1461.69350090378	1150.57121357762	3039.8987254843	3777.27253703301	3203.96653735457	1347.81037707696	508.634172753548	1225.68595828132	2174.02422602983	4166.5631319356	3739.15116323138	2125.91420834979	1963.63221366494	3531.1819940424	284.773641151584	1314.39056294884	3939.89681401058	2765.40645704174	399.782337515269	3634.80139475487	4394.93615411155	316.596017029262	431.040814330835	1726.05633872072	1182.02742027066
GPX4	1350.55758671199	11213.4390852413	6851.04218896608	3325.79502859517	5612.16099246601	7082.4607051798	1601.40280302117	2884.45600552699	1677.21027176586	2599.80425271609	3629.34703299758	3027.68514662012	19401.6594919647	6356.14301347055	6247.7896193887	1999.71640106236	3681.52503095552	3839.0217375144	5463.92721384923	3546.00927630094	8647.56075665933	2055.64263200626	19807.8721066516	12105.2148671671	11938.9758214096	2397.32020661838	2668.42164704938	2893.77489277783	2514.83612004385	5902.07605630424	10583.6497193407	7061.79113251911	5870.9551467347	5090.53755840012	2951.11269208457	4143.81429987812	16101.465121636	3073.31102735078	1397.97969292596	32742.3271162068	4041.34501125175	1397.60012912198	13528.8660593935	1911.34633342648	4158.62754656052	21535.9493771389	23250.3650149679	17678.3786120563	2762.34668867601
RPL7A	1516.62179487135	5108.24284592764	7738.70164588608	5545.55791419303	12740.2159377001	23997.4962904733	2971.58701950986	4265.4419115767	4133.27665255286	5487.7019797037	6798.8672925837	4037.92681033506	9413.42860709321	6677.43340953834	2925.8488468788	3863.41052448986	4684.54582221235	13434.6942078997	4021.95384021578	5081.45147198841	6738.97827077388	8557.4785972845	4486.72283017826	6173.50358721826	7235.46049650351	8385.27751319416	3172.09697403765	3358.99828999433	3279.08501886238	4953.3833243109	12838.8905152404	9826.26200452648	9406.2418267406	5211.01157201649	9317.7754835326	5589.23957225266	3276.44237763427	9910.96343399652	5767.80837359158	6915.23007517072	4073.53530460713	2153.27926870537	7433.63389901579	5008.19712175763	4716.07349257834	7698.47736721546	7844.47302156853	7858.00847062441	4320.98474760628
RPS2	1168.32783616543	9200.09628047889	7127.01983914539	10720.9414974641	13438.4041904782	43091.5390070395	1862.98342616901	3788.59505166787	2063.67206253152	3244.75067094931	5760.15145621674	1577.67930832916	13193.3783685698	4804.79909459307	3404.14853065975	3127.56778645133	2254.90571548765	11898.1445761935	4160.60512614207	6812.26355279024	4629.07410698795	7686.28454643072	9184.54198831373	4465.35793263734	8675.40722906228	9696.85745387305	4343.37345622034	4093.11227459283	6451.20785209951	5696.66110578717	14380.0140062518	13135.317315625	9912.96927792049	3324.26600283811	9382.280678988	4909.73258279398	3957.57231689904	5747.04093432307	4077.44077103405	6145.11464224022	2866.88703549817	1914.25172724217	7546.61586396576	3508.98134647489	5179.60191508229	5675.23094588783	13613.6078444379	5607.97074336346	4206.95764592256
RPL18	1824.50189760929	11437.524939718	7036.40031222084	4762.22540456442	7954.35902272147	20381.0961504352	2200.85839773497	3327.64308708932	3007.7914373406	4285.71681967661	3648.23277547698	3082.40234806506	28669.3049126649	5279.97615285514	5698.49232629651	3096.39601449334	2392.57523585624	6022.9358190759	2949.00619681693	3797.33016137762	6233.02510657663	7735.3659014084	14195.3021940349	18138.3229211321	10152.6341359268	6188.86200145435	2131.69675792278	2718.78260575144	4521.80598467625	9110.33324398542	15839.958975926	9404.83971378569	6749.10110603747	3710.19123289732	16748.7739999947	3552.68249690972	10996.9784573567	6487.06854838555	5558.41599039188	20260.133574251	3671.64436938248	2437.6746438174	9804.80667623498	4128.01598401237	3575.93495443681	12913.6547258576	17488.2771808887	15666.358574361	2694.09102921744
ACSL1	4028.89404131765	683.690515189061	1201.73849910167	974.514399775476	648.317663293913	513.354645987664	5722.07613135905	13585.4605381871	11132.8115866177	4545.08798382438	1672.61988828418	5046.14191103353	514.406386272572	1408.89477887332	878.128325691593	11746.0904332595	2461.40999604053	2578.16655901702	4383.51373197742	2525.13283436536	3593.32705357892	1086.28587119713	283.313492784677	1384.45595291376	1110.6385261915	1241.04956907258	2277.11483133146	1916.37894816703	1014.09950035535	1102.75394488115	258.756536762404	945.23239155593	637.495825677921	1829.57146102146	876.195571602523	2145.55313868097	1016.1118766081	1308.56481071093	2976.41754882765	679.779311765639	2879.56806015331	1684.70403161603	727.140338524148	1476.84776669963	1431.9897671255	671.529832995661	205.537173046039	666.107059288057	9959.70522664201
CPB2	5677.7793648115	4776.68724491622	4800.77539229819	443.952577119572	5784.12854241134	1103.71248887348	3038.53920281556	8940.41112636923	9924.27098654787	2372.63689082828	3891.28406999446	2710.5280345411	1280.80942331025	4676.90680101269	609.084753564807	7699.42767362271	3364.58256373334	3695.99935905798	2821.02039442343	5993.17760252207	5960.18125363256	643.831891766006	5705.15602136988	3578.13615999542	1534.70050891916	1511.77220756143	2794.67097441783	2571.95980883174	4150.29610330614	2475.79071939003	1324.22462931348	4297.32026051173	4209.1070541555	2816.84579294544	1556.725383657	2717.04601131819	1282.50227440017	3116.39482679962	1340.87267932604	1364.07542958952	5119.23210693922	2256.88044106761	2048.16023640069	3967.52552242858	7039.77480016352	2888.93865539202	4887.08672596895	6188.45992870704	6110.88904093733
GRHPR	978.750111806512	5534.69194653887	6332.03944385276	724.309912670515	2068.76962584238	2129.50507612383	1537.56467475294	2949.90557453409	4629.91395384381	1515.31945228615	1624.99497246656	5864.87336969118	1270.39633856789	7777.51508927855	1446.10920018147	4622.86824128445	2963.67681760504	4480.74056716754	2334.67434532812	3534.08529270241	8574.71409689271	1334.57978461362	2346.13199580514	5789.36580873374	6137.24869508059	1067.92956603892	1594.31087755341	2445.62391380781	1196.99667272217	3998.38399295958	4732.45411108102	3144.34448619626	5526.78004996556	4260.49202390768	2795.22513640069	2049.32238005821	1255.38468899619	1549.32721939564	2154.07655298885	6043.48650592974	5996.17373501437	1152.47840104923	5171.09762655619	1583.09580746939	3095.23881258086	9125.63285023017	5143.12731867773	9476.18628817508	2162.49989319898
PPIA	6351.58856340503	4155.87796440174	5885.12041333852	7427.22396721572	6290.57297700036	8679.36033609142	2618.9202865159	5119.09129019782	2737.43768459006	4422.36538602292	5512.17344626985	3399.55946014407	2265.88723993748	4185.09334683772	4371.95804706027	3191.80052866779	3962.15905324533	5138.45532072699	8011.91122983319	7466.24819169417	7631.68097409573	5568.56843607034	3470.12735606853	3543.03727668212	6741.4981869526	6516.57887962507	3797.394689695	3103.7656372095	3490.55987441152	4031.71887528034	7549.60248436189	6665.59482397055	6714.59278498938	2370.68355607804	5920.50185621484	3652.84104159872	2892.01072573074	4617.56956445832	4046.98369711409	2177.10052007334	4054.0260359069	4856.38959596067	7701.60394408943	3675.06381020446	4565.6034817873	6347.99748207501	5607.05408069593	3654.17085995042	5238.82261538438
MGST1	5536.69826761417	1524.01246947662	2346.8397938755	814.126908041526	4760.06178248687	5400.30753484522	2001.55887533661	2895.67593164249	3092.54183005236	2470.11867064221	2875.55957229808	4275.03468326314	424.853857488278	2774.11901847529	2410.18200030246	6831.34105455029	5043.84814185564	6315.56713289133	6176.38151383972	2045.42180190147	5684.68843124243	747.768878777559	1164.73324811479	1635.99794999246	2822.41986306288	2066.04118846755	4480.85963471582	4245.05679698648	1079.41991905778	3296.5495786929	1270.95122468592	1615.94674160818	4144.63098061828	3561.13016520249	4979.80108915692	5752.24269400142	1213.91073484892	4658.11902276311	2037.57824524502	499.107069435901	5247.0178169257	2696.33900880025	1767.1538107559	3262.37405184614	5202.8288294997	2364.5765021873	1057.04831852248	1601.05424276178	8337.62955480319
RPL28	1248.42075072017	9784.32011536453	6824.26823782928	3592.03826487353	5766.07194966708	21821.2392733756	1724.4079770014	2678.75736007612	1639.92009897268	3099.39837426247	2515.08822671303	2130.93101182801	40363.1990783349	4476.23027531339	7854.57761959034	2149.90766595084	2167.91673283717	4342.42287221298	2713.29901074223	4000.95511206019	5693.95982430364	6304.06697610348	13669.4130963169	19374.5835889453	9242.37654662857	5804.15088360177	1619.42854477855	2358.55458075078	4035.98537057687	8017.48966952396	19321.7564926554	11310.1433099518	5910.91215005354	2613.67351574495	12423.7006447101	3652.84104159872	16656.5780463764	6254.75394351434	3067.78877058752	24295.8997872915	3228.78396988735	1645.43038457675	10740.5291038975	2695.34503426438	3548.66857664246	21343.0236792617	21996.0010103212	23161.3472594608	1933.6426820732
LBP	1597.44950680733	1953.89145561556	2853.48533077183	2494.34627144638	1198.61382311899	1386.97424889167	3543.79463264577	6780.57534913508	255.098682062418	6677.50191725405	2269.57357448084	1547.28086308197	3952.80696819976	347.284764681689	1991.66977699412	5261.41726684805	2456.11501448789	219.238251186484	1595.55633650565	2745.26791618435	4838.34269322661	2815.68184952824	248.130771458476	2991.20483347846	2643.78569451459	3613.43479583014	2727.24986765562	1435.79037452871	639.32359805011	2007.30048136862	1107.32576761558	14635.52131541	1661.84809257919	749.389203342497	759.011133191879	3491.80181288308	338.172241508503	9075.47563684151	2644.43544310014	932.720451027273	4181.81174589338	239.704673308711	3263.4406029779	903.10834654294	4765.55691894587	1649.76205748842	191.443195465739	698.64185138696	28341.3558227125
PON1	1781.14885211636	2590.70686859266	3432.21458226724	290.622135021916	306.962076652423	1802.24148930669	4127.6799521722	7004.03887760217	1951.80154415199	1453.52296686839	992.733159025808	5046.14191103353	1214.16568095915	6448.68296573603	474.562967501414	6804.89227834351	3282.88856263549	820.496802723666	7722.87662609453	3307.52960433036	11590.5658112308	449.67182575137	2564.6352124626	4075.37034026727	262.514560736173	1491.82422367278	2464.83634427722	1231.77497648331	805.074160507545	3183.03079024926	3731.67515272055	4697.96821297657	82.6383477730638	4043.02621966797	860.069272738673	1155.7510499897	744.93602256826	2786.93047807318	831.478118014786	5530.82901831911	2593.75727369501	1289.93616568671	5318.84327302923	2485.64495379775	2808.43691281807	10911.4322587859	1465.77366835118	3720.95280162712	1867.79604588965
NNMT	811.216308884677	11843.394727163	2136.76725418678	2216.55513576318	26.6549702415269	4384.59869956963	1546.128326106	14073.5273242114	14316.8838407987	7889.93155368978	633.904051917224	2500.77876233549	14420.0397512198	76.9433310971407	6770.92989852412	18224.1514056193	941.750290433454	163.722985864585	1539.02927378185	1074.99298288275	5352.24276576204	2699.47452377227	464.782265940876	44090.0472553987	2337.7775970884	3646.91891164324	1315.37257310584	1990.6439675392	137.9893845089	4378.58183996926	24934.4901944869	136475.531422578	89.9032574673991	240.948027232738	174.164027729581	9152.72348084453	453.023191454787	9430.28339700845	1210.66868831823	4880.40894593205	28758.6129910027	694.73727348796	11760.2637619075	348.38173368189	3154.82089739074	5581.24150333226	237.248622601713	8287.8101978257	17339.3465257503
RPL7	5328.75060872435	5484.38695879921	10519.0734947074	6006.83234041987	8265.62028812253	19731.1525004258	1567.14819760895	2533.83331441755	1957.73407164181	3191.65791587208	3991.4606170591	2750.04601336245	4227.71240539806	3914.75191325317	4782.99683780953	2829.07445497485	2682.28636937914	8531.47306226546	2403.99998829127	3884.46696459764	3966.83174547322	4245.53720556912	4321.91955659763	2176.13076542501	4228.19310250806	4010.25718961512	2383.53442141691	2490.01220124865	4206.63496443699	2496.51240299482	9008.27903964015	11198.8522120449	6405.83412298013	3479.45286783546	5309.85267257038	4444.28993394511	4507.89978539165	4247.55575742708	5140.39265084049	3419.22218609029	3272.67982446286	3172.36269619015	2828.89458393956	3048.75956987747	3567.85602768293	3882.01131818302	9728.36802480193	9959.07109722195	4007.00871409688
HSPA5	4754.87385397894	8287.74673010954	6648.17802073726	8351.69746957021	6698.99590812053	5023.54189287928	7181.78943017513	7193.84262772274	2573.02192272924	8151.91383693971	7307.96122028924	5054.24816309945	4929.5543170331	3229.5403565908	5216.45592623602	7131.72358432725	5049.89954934437	4591.77109781134	6942.16323149417	10107.8691735221	6643.61537071576	7077.0983170019	1992.45306036806	2527.11959855808	5658.8197914904	6236.59467718791	5617.76457227464	3682.52061576506	4577.32834057333	5247.0906658397	4764.16447097837	7400.11607015608	4052.0033820155	8896.69961570371	3433.82657140915	8479.1081704852	3175.94779643127	9032.39183739267	9890.17332865756	2274.21185032558	5899.60285494825	5750.20363202705	6854.23920696468	5298.98123333802	5841.06404305635	8410.81840553129	2760.07060947538	4284.3184121818	11642.8094881144
RHOB	6628.60717613104	4767.54088350901	1309.86407100028	383.005330260671	1932.91526138557	1210.05023697092	3089.92111093389	6654.35118033569	6730.87618916851	2497.10023469785	4337.15181635593	6843.70330665069	985.077816627232	4153.90010450104	1543.26382344948	5908.46768476384	3558.22760337266	4325.4860116063	2189.62376928215	2101.3728018638	8564.11821910847	1074.73731708474	1277.68830079364	1446.85396769297	2011.57607191328	1191.17960935095	2037.17501020713	3107.18012085879	1370.09578228363	2194.69657657718	2000.28950232505	2245.11241510851	5162.62645153701	3444.74001645448	5065.80801643079	1820.52884170001	508.853514345342	3526.1133117543	2763.97945823596	374.894902834207	8557.740715354	1978.57925256512	727.140338524148	4372.94567799739	2050.02766379744	1297.30164790506	1510.40459735546	1262.00746194164	2959.88659722667
ENO1	5474.2404902091	3804.88634539999	6177.57434114047	10310.9910685921	6066.15532432169	27841.2392023059	2619.69880027527	1609.12440373159	2319.61824852105	1936.58000076776	5834.8733068961	4320.63235113393	4152.73819525307	4841.19121065253	6471.99259616102	3678.26909104243	2254.90571548765	8684.84574442596	5538.58559857877	6664.58960207	5843.62659800597	10105.7066329774	5807.00074099836	5434.47709967697	9434.9907805415	10239.0151588468	3416.00274261858	3373.50984550383	4448.32051363601	4684.0014374486	7123.41524734146	4904.22771443069	7214.05532647493	3496.80929352596	3515.53315231933	5058.00650679436	9105.12808740819	2704.14200070089	4331.75733826567	7373.68589008243	4301.79374839977	15497.5165480691	6445.76594906864	5211.18679964932	4590.85012789318	4281.46644904416	7562.59346996253	4837.40987786314	7698.43537916769
KRT18	3736.44468358567	9235.53843093184	6939.6021811878	1463.37547458055	11200.2465279397	8117.42033967993	1690.15337158918	2314.1097613223	2078.92713321964	3578.10354299158	1826.99030507231	2063.04115077596	12568.5932840282	1822.72512720659	6139.42484728208	3247.53187853207	1770.03669045324	2000.43142498912	1203.06654249891	1604.23440875591	6058.19312313674	5446.58683325817	10856.6471123958	12731.144952921	16018.0482266948	7106.46926033235	2906.37849444541	3997.50673241256	2718.14592325519	10539.2284699507	8948.66356303312	4068.80253947623	3834.96420489723	3558.06726655123	4688.45262301669	3461.36147086975	2601.69304669985	9279.91248912817	4651.55661442521	16450.2076641227	5318.22664768152	1878.36373943041	4507.69070415767	2358.70650508862	3469.89904079212	7046.73478528412	12025.6863703908	11457.3838912504	4377.99829844813
RPL27A	2395.43946282975	24952.4172140489	8589.28947815513	5213.87658128722	10302.575917225	23662.8990658564	3191.1278996518	4594.5597442981	3973.94591425474	5218.75671218135	4806.8320206262	4091.63073027176	60706.2014310089	3689.12079368453	8205.82894986697	3840.74014488406	3257.92650674449	7822.94772688596	3809.71071791322	5583.1760126342	6407.85709001652	7847.96430400425	27298.0883047825	17159.4540642832	10640.3830830934	7864.49264810114	2661.81173462172	3877.1461837749	5455.88797212111	7544.49471767543	23549.3816741705	15856.755629775	4964.65766236637	5205.90674093105	8330.84599306497	5124.77886992035	24397.8511031724	9577.27518336332	5454.10051221603	36635.8139384126	3893.07456913004	3081.6270288925	14460.2430268657	4085.51676770447	4068.74948642359	20105.0837845497	36939.1407398341	41361.9949025785	3251.37841350266
HSP90AA1	3875.3213886393	6484.77023771297	7084.79937773736	7699.88270316344	3552.84958187062	5846.7427359095	2302.06518645289	2854.53620255232	2876.42832863736	4157.77198367083	4680.37965793805	2585.89440902762	8615.78631582846	4476.23027531339	70949.0319996012	6309.9223236167	3982.58255351979	4223.86484796621	4611.75507957917	3508.40286649019	7525.72219625338	6653.41073800342	13512.0167114365	3745.83082471456	13852.6914357704	6422.53838414999	5537.12364065709	7307.84863040443	2980.24410329872	6376.87289368362	9941.83203501823	8055.99160715407	3345.4909142414	4369.73540913609	4074.57817959946	9468.91025917647	12029.0418547907	6732.05485897701	4633.28237007323	12877.4140720521	4757.33517255004	8825.73647431001	6577.57824151027	6113.17674576311	5101.84224507619	3456.58542029995	10496.4898029283	8500.14252520801	3045.00541961029
CD81	2709.93274199881	5290.02677889597	12053.4268483162	1490.32057319186	2521.90411994834	2838.1178285318	2439.08360810176	3299.59327180057	6578.32548228733	1987.93200977688	1836.84373593113	4517.20896373242	5339.82985588208	6420.60904763302	2193.45245608921	6204.12721878959	2319.2019200554	1620.29299803917	4752.53946221202	4566.88571823652	7260.82525164748	1966.86312226723	7545.76786338275	14174.0990446903	6909.25897132838	2618.88531338163	2719.97896398519	2247.58386214868	2027.38249547691	8391.38091717565	9609.50746329397	5220.29443248628	4197.30157590221	7387.71154684783	1834.09772411522	2395.94950040346	2572.98030921328	143.612664829476	262.692262559616	23812.6015390595	6836.04775255908	2386.21262355903	12885.7379512168	3596.77578016358	2594.34535384021	19342.0379153815	7712.92923081906	17693.7898293663	3187.13779283578
AKR1B10	9097.52637708441	18.292722814423	116.36371070993	5750.85390361248	196.902844687409	24493.4335466864	1954.8480497745	2.80498152887552	43.222700283001	52.2223820431756	315.309787482142	300.94460794718	233.253098228858	65.5058089070252	8269.35312661913	52.8975524135531	383.507949598202	2926.31313815436	386.090503887062	14564.6873508491	442.377897491839	2159.57961901782	94.4378309282258	72.1477045884636	2507.09172206025	2182.87937981537	2973.79960120762	274.012312855954	75.9349867415839	4444.35066184534	670.991215427998	418.454528129941	14.5298193886706	295.059236738395	2282.40883253025	10140.5616765027	1414.89989725492	21515.7115325995	5791.41260587954	33.8760454368259	204.84732135237	2560.23550785378	2995.47055790426	1552.33979566762	9439.21604606633	0	1.17449813169165	217.46939981898	2583.27595856707
HSPA8	9695.65144541061	3506.48630448972	5097.3483895058	3589.47206500578	2325.86111301066	6652.52618916513	1449.59261994429	4510.41029843183	1719.58546812174	4147.3275072622	9155.47950631742	7221.65730922409	1949.32946376974	2818.82933249119	4151.49178656749	9023.75568226202	4963.66699262998	9732.10829193908	8196.42409495048	7071.83950343514	7633.00545881876	5406.16689386479	1246.20902381757	1622.34838425951	4756.32890517255	8556.26023223975	5454.49973531125	2830.60694526587	1891.84262666935	3138.88459474339	2857.73763394949	5131.26155416076	3771.3962450718	4192.0872873628	1296.55442865355	5354.55435479511	2147.07470316248	3367.29460006053	2882.76204652379	1160.81915696857	2617.16839613528	4594.3395717503	2904.21589390621	3182.96762137611	3938.47679251725	2579.76285751188	4680.37505479122	1573.65652309955	5296.63917398457
CALR	5273.64080513164	2778.2072774405	5347.58185589972	5619.97771035758	6855.48637857078	4121.50444350095	9196.58303942101	9738.8958682558	2801.84798305101	7544.39345917077	7229.1337734187	4575.97929121032	1984.73395189377	3881.47912142738	6053.48037285269	6359.04147942928	3984.85183132806	4903.2211456342	5414.86598959839	9269.52140359475	5370.78555188445	7941.07452153543	1386.93990912238	2376.9743754956	3988.97865071297	7449.85955441558	4665.93718269051	4017.14001339601	9506.57043690603	4762.38345804064	2162.6465449995	3835.83317452446	4629.56370271516	12962.1870921476	1833.0226375243	6342.39255045326	3643.32735662935	7999.22543100179	7260.2049956694	1802.20561723914	4871.46439444636	7096.34174089066	3018.6463455863	4676.59139451307	5924.88290812787	7973.02547573302	2607.38585235546	1938.38866610303	16309.0875718051
PRDX6	4522.67788150832	12451.6277607426	4422.85077432877	3713.29120862439	5398.06139278407	22233.7563996157	2523.16309411356	4059.74326612583	6767.31885803457	2266.45138067382	2908.40434182747	9773.10014697156	8157.61058716463	6388.37603055179	3224.78614924189	5553.29840427284	4624.03174732506	3051.45771930372	12848.7080119543	4235.76586600045	9005.17163187728	2529.13335061445	7169.86826184491	7585.25867159793	11323.8529453651	3654.7556195995	4041.30045827593	3119.13081363133	2930.43728403811	4343.44507211765	10081.3576185666	4099.96404689017	3831.33175005007	3769.40727348842	4469.13495846833	5431.1461830867	2636.78639251677	5881.3610149577	2286.56482454066	5088.18202461125	3757.48515166347	3902.31082564436	7587.17349240934	4980.23711102874	7496.23416175782	7506.78837252977	6275.34351762848	12676.5824162198	3281.89270831943
AKR1C4	5904.83175561346	1589.180294503	1657.92543577865	1762.33775917263	4358.51755336452	1291.63695749396	1007.39680462294	757.34501279639	1455.16424286103	923.465789130155	1169.27379524628	2283.9365195722	1420.34475885787	3862.76317602537	2384.02498634569	3271.14685728812	3288.18354418813	5179.85653554333	2127.76396479196	732.86637655573	4202.59002617247	474.212503240209	3283.10341638714	6097.4560067061	10457.0888927569	811.455487470531	2944.05499528312	6496.05514278445	2439.71763853605	2627.14910398156	2633.22828587623	3895.18842674147	5860.05778219319	1581.47667026911	3174.73070299663	3092.14958064365	572.659597648833	2906.04451184351	2836.31500879586	3769.27465560416	3488.25724360035	636.503934774544	5266.69775074463	676.073059424405	1177.50357437823	5081.61341395796	43362.4710220557	1325.36468866056	5137.64363783404
RPS8	1476.9427362846	6507.636141231	7603.80212285068	5573.14456277127	15087.572994454	40761.2755961455	2749.71059808982	4102.75298290192	3435.78092053502	6204.88935976331	5076.1591307672	4130.13542758487	11527.2848097922	6149.22783930392	3478.88285625053	3972.0394267677	4104.36712923046	12901.1830987892	3648.66191656807	4352.254013463	6278.05758715963	8539.43398148388	8969.74221600639	7206.97070699896	6988.47934172806	7231.85658763245	2769.5533071927	3819.09996173688	5917.21342920708	4986.71820663166	13072.278764085	9614.06697785066	11146.1876985339	4346.25318614307	11663.6144249273	4823.3212893368	5128.4139455181	5198.77846682702	5961.21079298329	6330.3036906282	3704.81012617286	2724.10141446595	7865.28294459387	4907.54108313365	4712.0340292014	8728.65112575208	14723.5085788865	10477.9154133255	3427.23711257825
CYB5A	5494.81481688371	1506.8630418381	3660.82293428144	975.797499709347	3431.61245915916	3518.31273446545	2285.71639750615	5404.26441230016	6384.24708297738	3763.49299924485	2832.86137190987	10103.4299186577	1639.01953844742	10575.5489268786	2320.50080959353	6150.28506722579	7369.10146939977	4687.7466412492	5322.0762828631	4773.26235744182	9916.41712132155	1017.71633115479	2123.92533479755	2593.41748926099	2988.62730684258	1608.6624150206	3464.91609458332	4784.54521357515	4276.85441454211	3652.42197103608	2148.69398664467	5939.97686561756	5516.79079913585	4929.22489610024	5157.19037665927	4397.15650115029	1094.27432865487	2135.60480405244	2424.38308402846	2764.28530764499	6872.1398996545	2279.22579196927	2691.28834457742	3538.05975763293	4842.30672310774	3284.68367667859	1317.78690375803	1032.55155977043	9102.89594849744
RPL38	1505.59983415281	17882.2798462744	5997.36505464279	6411.00881958942	5281.98329657097	15022.957032939	1484.62573911588	1828.84795682684	1756.0281369878	3034.1203967085	3057.84804318619	4125.06902004367	21403.0543794462	3806.61533981935	5022.14667970001	1960.04323675219	2057.47854616787	3990.51254627416	2000.84471075174	3068.13270285221	4385.36891795053	4310.49782245134	21115.1879622463	13659.3154227618	25745.0670392978	3921.91611810823	2700.14922670219	2102.46830705363	3431.77149757932	4652.46844065869	21455.2295065493	8021.86233712929	6344.08239057828	3359.99982043618	15644.6600711165	4455.09134562726	15748.9365113842	5507.12330601971	2305.60049574063	11325.8911910455	4441.28501960638	1763.92845754009	11395.2451059153	2590.77459413835	2669.07542631361	12369.5053215886	26495.5033528319	20370.2045688708	3176.69869197741
SELENBP1	1910.47319121391	5730.19542161802	5682.2562451097	1247.17313572319	3097.13557451548	2660.27711188607	2533.28377298535	12141.8300446592	4866.36754950964	1884.35761872459	2108.63420378683	5794.95694562264	2122.18667049292	7443.74739627608	504.456697737724	3496.90605419596	2735.99261084161	1697.4498074696	5059.70538795642	2677.3929326235	7021.09351677915	807.677003235607	3316.43441553828	5615.82133012906	2597.18547663243	1021.6217462974	2626.11820751231	3921.53447121574	2286.21465458532	4768.69005739862	4415.35051210748	4864.16291918421	6626.50575494557	11308.2218204653	2887.6825832201	1950.14578188577	2507.5790738272	1279.84227774503	2058.89819698899	5083.665218553	4656.86243874387	5515.91601348238	5379.67971569459	8875.62580577681	2331.78023433906	3554.28497243007	1845.13656488758	7368.27423166198	1717.63359508081
ALAS1	1524.70456606495	1297.64002464813	2165.6007400264	677.476765084202	1512.45460176922	1131.21363062282	1484.62573911588	4571.18489822414	8325.87858000395	1404.78207696142	1533.85073702251	6351.24849364622	787.229206522397	6844.83714341185	1502.15994437456	5106.50300620836	1571.09666926127	2899.02597384359	886.301681574997	700.76334379046	5117.80896978582	472.047149344135	3862.69245718194	1452.70378157852	1311.01946308479	608.413508603893	2251.33617286356	4029.94432708087	2423.38753386044	2558.6774538092	4638.59144578485	5039.26091322439	3663.33071336856	2789.27970508406	2189.95138571085	3349.41956798205	827.883930862798	1429.36840524396	1006.60629305453	465.231023999075	7006.75385368606	1884.45792603995	508.418842274852	3341.78048231617	4377.76843475955	1897.10269579253	1283.72645793897	1917.84037635636	4087.30948993049
RPL27	2745.93781367938	13440.5780878973	5302.27209243745	8009.10978722649	7888.15151599252	19808.155697324	2217.20718668171	3369.71781002246	2250.97043042452	3947.14170943002	4071.93030240611	3312.41725043546	17256.5640350386	4819.35594101685	3897.39507955886	2838.52044647727	2556.71966398801	5328.52453420197	3091.92367615634	4277.95842334909	5140.32521007732	4843.89666551757	13423.1340470335	6150.10433167606	17504.5951771357	4742.63316952706	3137.06443817101	2275.75335225537	1971.86013957984	4531.74211009164	18572.1235846819	8912.19112038448	6955.24291861424	3864.35713167759	9223.16786353135	5088.44684880768	8749.40917299123	5698.04367220478	3634.29034549869	10332.1938582319	4627.59853569354	2591.383572747	7384.38535019145	3103.56119090608	3068.98230063075	10171.8837502566	19665.796717045	13024.1909844343	4828.48565087466
RPS27A	3823.15077457153	9201.23957565479	5928.37064209796	4359.33202532874	7416.9604291423	19180.2129607141	2422.73481915501	3851.23963914609	2029.77190544681	5318.84961109743	4502.19678324111	4537.47459389722	12379.0751417173	5931.91491769172	2753.95989802002	4080.66832904553	3322.97913724832	9098.85789258927	3431.08605249912	4139.45676770464	6908.51231532165	6190.7467888756	6266.22784041404	5218.03398591158	7790.00308930122	5815.54973153814	2488.63202901683	3039.74406878521	4458.11857644138	4347.04884317936	10576.0392329653	8428.44581481583	7450.16489154083	4888.38624741673	10034.8582396785	4537.57485301819	3790.08134822738	6159.2937604218	4646.22662648922	5341.12316387288	3199.52006683701	3164.23711404409	6871.62104772621	3572.17097072217	3714.28657509703	8386.08434170088	15631.3956346842	8625.14462116695	4048.76511753035
RPSA	2701.11517342398	6216.09587137613	8145.45974969513	5686.05735695197	7444.47523713355	16845.3660261952	1901.13060037807	2745.14192292617	1333.12367735609	3074.15755627494	3695.03657205636	2356.89278816546	10633.8421388978	3314.80188564439	2765.17004685863	2272.7055554823	2363.07462434868	6995.8643672597	3016.19874307352	2748.01960470709	3900.60750932175	7137.00644145995	9532.66575722562	4898.24416016812	7005.56608828485	5283.36601850874	2062.29267743227	2219.41437204199	4815.74786883722	3492.95510155572	13364.0140751406	8001.08799885334	5332.44371564209	1727.47483931268	7035.36665100235	3434.84891492267	5106.08181636188	5199.62324720837	3989.11525666617	7771.16482320786	2270.87887670627	2005.66452638532	6508.05087846414	3804.2390597719	2646.85837774044	7433.82288423006	11719.1423580193	6154.21277912925	3301.96790227783
C8G	727.449407423759	4117.00592842109	4764.73353499866	3101.25254016764	3564.02747261707	5408.55787737003	2139.35581074485	5370.60463395366	1797.55582941657	3352.67692717187	1640.59623799302	2313.32168331115	11573.1023826586	3260.73359892748	2839.90437244941	3160.6287567098	3058.23005961643	732.048752888775	4297.12331536181	7967.97273233995	6013.16064255374	5188.18793499334	7880.9295770692	12315.8081670469	10825.230614026	6334.90974063913	2206.38876835542	1696.14475278748	814.872223312911	5572.33100415841	8245.96198770777	11308.6594286464	3222.89556314949	2902.60695518082	1445.99146479189	3479.03650816781	3628.97098788606	3749.98011281201	2499.00291513235	16163.3904794242	3106.85104051094	1956.23390166347	6432.72956849749	2527.58496989108	3924.33867069795	12454.8378418035	2738.92964310493	13445.4309242412	3272.2566152194
CD14	498.927421859326	7400.54967361002	1720.74124421499	226.467138328336	1314.69191933209	1088.12850854885	2926.43322146648	4581.46983049668	2067.90958216711	1051.41062513594	693.84575630836	3514.06027057516	11252.3793725939	1451.52554340011	1008.91339547545	4250.69617608909	4583.18474677614	384.843110451811	1056.94941809967	2020.65660519684	10138.9305547905	1039.36987011553	5495.91141558773	15640.4523920018	6460.34353906357	2006.90966479762	1445.58784793089	475.466848164381	926.733440340836	3538.90318259244	10553.2077738392	13196.1564491474	653.841872490175	1871.43107592207	610.649183644458	2577.60960596684	1331.95198896038	2203.18723456043	509.394561311256	11091.0172760168	2709.83742246135	413.727557603454	3482.16209922719	512.786596767725	2000.54423742991	11586.6722013561	3060.74213118844	5280.91046489555	2955.87155843499
F12	1676.80762398083	9834.62510310419	5489.68975039504	819.900857743949	1900.24142689595	318.096539567356	2694.43612117465	6112.05475141975	5686.75135095954	2733.84169996024	3977.50159000911	5647.01784541965	17389.8515197408	5880.96595520848	20723.8284863216	4060.83174689045	2086.97915767542	1947.73896976833	1340.65128007193	7541.46101131566	9181.3281000402	1326.64015366135	22066.9731602288	16861.1135561201	7139.15337954704	2479.24942616106	5063.8539108361	7307.84863040443	2785.91585765897	5538.09517907223	6832.94835068171	4873.06620701676	5309.7408728473	3963.39085473511	1366.43505706357	2398.89533995314	12301.8128609131	3199.18330417191	2425.90593772446	38203.1456406231	4571.99711989789	689.997350569426	5815.67422146306	1970.06235595714	1793.5217393617	24981.4044687152	6483.22968693791	6438.46412062492	2794.46699900945
G6PC1	5295.68472656872	5037.35854502175	221.399980554292	131.517743221838	1798.7805724282	2294.51192661986	1233.9443085992	4820.82825429406	4975.69555610782	1149.76277798392	1331.03428517852	4019.68774318675	2676.16277878646	3990.65546960576	1580.63098624487	4090.11432054795	3927.36346018514	1339.89386132855	2645.03991613236	956.670376405039	2325.79517363973	2140.09143395315	1770.24639936047	2199.53002096721	908.704248702137	3773.73109493539	6502.83184633932	1474.20331558328	4407.49525194699	1924.41374694945	961.458112087755	2117.49862284193	516.716702009597	1396.68178497621	1363.2097972908	3462.34341738631	567.874141401072	2209.10069722987	399.749095199416	591.701593629892	3234.63675049742	1286.55050645918	431.64904557808	4523.37053571879	283.772302230089	1741.27809366094	1313.08891123126	1046.25041960155	2080.5931018487
ND4L	1285.16061978197	1036.96872454261	3512.53643567763	735.857812075359	2137.55664582051	1056.9605478996	1689.37485782981	1865.31271670222	3873.09294692774	476.964422661004	2152.15352341327	3321.53678400962	783.063972625453	2238.63502502897	2996.84645619003	6480.8947698105	4093.77716612518	3609.43318262383	1773.66991150327	8038.59940442355	3875.44229958419	1883.85788958439	2396.12849453185	1897.28963688041	2022.44945608578	1964.87641303224	3351.22560082744	2449.89201836943	1922.05332031923	3261.4128108413	3198.94110644501	685.553163106499	1528.35537694578	2301.25785331606	2459.79812003261	3336.65426326679	1984.36919073858	1643.09784172547	1974.37981686112	429.096575533128	2328.43121937194	2131.61104964922	1210.93490638683	2431.96173319829	4060.6705596697	348.750300008797	2225.67395955568	631.859909710265	2145.63673027392
LRG1	445.287213029089	2108.23630436226	1512.7282392291	2145.34308943331	1622.51383373424	4296.59504597175	3941.61516368311	3492.20200345002	817.841289668548	4863.64451428775	1352.38338537263	1425.68708209321	14384.6352630958	1577.33828749138	8093.72746148081	4679.54419029897	3352.47974875588	95.97554343786	1749.13929937785	1886.74109709028	5880.71217025079	3530.97041986469	5697.74913266962	10428.2682199758	3650.35040076927	3005.73371522228	2516.39366121303	1092.63476777452	383.757459876822	1781.16384724675	4284.70382933039	19096.0685195185	946.25448768717	1597.81212974252	518.191736825051	2986.0993568553	2389.53781971575	14185.5521636268	1583.00641698969	10293.8010067368	5355.29425821195	1938.62847368034	3254.74968259713	2088.6128014476	3727.41483107209	4652.47740650033	728.188841648823	9573.79066447179	15850.5701417953
RPS5	2898.7756689765	9292.70318972691	6046.79388751072	4570.40196445062	7037.77198151284	20155.5867880906	1500.97452806262	2897.54591932841	1652.63265787945	2905.30518766867	3443.77408515652	3638.69389608863	28946.2929668116	4692.50342218103	2873.53481896526	2216.97420561802	2114.96691731079	8629.33047910406	3050.32829037845	5426.32976683817	5370.78555188445	6434.70999449994	11027.0055525017	11490.9844091842	9136.74938609567	6214.50940931119	1895.72288425505	2455.01374384338	5081.11206981588	5372.32171023389	13166.1414293811	8477.41389789487	6389.48807616788	2797.44743482077	17045.4978990896	4502.22477842208	15670.7740593374	4873.53802000732	3752.31150693852	14519.2730742236	2657.16239697074	2375.37851403096	8111.52568871559	3499.47494282707	2826.6144980143	10340.0753843034	15967.302100348	11972.8034923961	2723.80231627588
SOD2	1328.51366527491	9828.90862722468	1890.65285719852	1626.97071614918	1125.52761439222	4855.78492820831	2890.62158853553	4710.49898082495	2863.71576973059	11762.2211821913	3597.32338270642	3918.35959236278	805.972759058645	712.245700020829	2634.38497707478	4340.43309536208	3308.60704446259	1783.07504720338	4708.81097972757	1738.14991686246	2025.13714151204	3289.89435276845	925.861087531626	1505.35210654848	2736.98613027891	3379.7584131345	4803.423361186	5825.10910569791	1437.86571668741	3052.39408926252	923.405680210931	7644.95648555126	2333.85223930521	929.079257549962	1353.53401797249	7533.49367503908	982.613682873764	5114.30042869203	2145.70085766087	420.062963416641	5881.06904968304	1821.484664408	1987.32379373532	2080.22479822894	3871.82564679772	1977.48840324137	1094.63225873662	2664.42823715223	22679.348118685
SERPINA5	3791.55448717838	2124.24243682488	2606.34116643216	697.364814059211	1332.74851207635	2112.08768634924	3367.0720092691	4720.7839130975	1407.70402294244	2562.37821225182	892.556611961169	1928.27471018008	2130.5171382868	4189.25244581594	754.816688466816	5610.9189524376	2568.06605302938	1183.69836906694	5662.30520755916	7530.45425722471	4590.6640500201	3236.48228999862	1062.88852848631	3765.33020433306	772.010276247798	2909.55593575913	1416.50423324915	523.269619254516	930.815966509738	2254.15879909528	1831.59038767113	503.035762539184	1254.10503598463	3161.93237432114	2326.48738275811	917.138046465915	1867.9230887097	2185.44684655208	3312.20678879516	4035.76621304052	1351.01685749063	3827.82632263883	3063.54943422026	2936.91952696193	1673.34770389771	7350.96377039818	1786.411658303	3130.1894714102	766.06940145259
RPL29	1458.5728017537	6974.10057299879	8266.97229716214	4887.3276481169	7829.68254901111	13788.1557683937	1876.99667383764	2419.76406557661	2645.05975653424	3078.5094214452	2784.41533685402	3300.25787233659	11710.5551012578	4565.6509033452	2981.89959107188	2252.86897332722	1316.18112879856	6957.28596254448	2009.37709757797	3246.07522732256	4785.36330430543	6498.22704211811	12823.176062313	8228.73819900855	6851.78536927372	4141.3439408834	1920.84055148018	2519.88893317999	3392.57924635786	3613.68143212278	13488.3186859382	7321.47036096854	6276.88197590568	3167.03720540658	10472.4184821843	3345.49178191582	8068.27923372646	6503.11937563119	4383.5343639296	11192.6454123273	3125.38484577616	1618.34511075655	7698.70697062918	3851.21187779643	3203.29445791403	9901.04575131356	10896.9936658351	9974.48231453196	2809.72414641783
ST6GAL1	5500.6931959336	1050.68826665342	6284.67014568766	626.794317696274	47.2910762349671	850.701984779557	3869.21338406183	5663.25770679967	1682.29529532857	4779.21832998462	2331.15751734844	4562.80663160321	1903.51189090336	2606.71528460178	1356.42800947255	5696.87747510963	5967.44420982291	928.704523266351	2746.36200969388	2980.99589963219	2932.40917678722	2920.34062117182	1168.43669246491	1992.83659701108	1522.27378415059	5400.20420985656	6422.19091472177	969.713356399887	3283.16754503128	2722.64903711669	1038.8313902373	2457.30744178433	3071.24057328024	2864.83120514857	932.100074330537	3879.6706869238	2269.9014135217	5783.36649072112	2860.68066793182	788.182657163482	4248.14325947415	4328.2267564669	1455.72916377842	2454.3297417814	3462.82997988247	1343.05966599132	102.181337457173	1705.50804897405	8620.28828573748
PABPC1	2826.03072823412	1135.29210967013	5825.39390695643	5934.33719415612	12608.660761992	7905.66154821002	1981.31751759303	1770.87833856341	1762.80816840475	2450.10009085899	4241.08086548246	1903.95595398233	808.055376007116	2725.24960548116	4469.11267032828	1932.64986139517	3173.96322783837	9546.74376196595	2229.08605835348	1718.8880972033	1540.37573288326	2910.9574209555	905.49214360593	694.177914418731	1668.28780018136	3759.48253501492	3481.44087565249	3195.95669574047	5941.70858622049	1913.60243376434	2215.91994962705	3711.18714486873	3716.90942236429	1635.58787977477	6627.9088330424	3905.20129635433	1966.82251783012	3933.29745556493	4656.8866023612	277.783572581972	2404.51736730282	3059.28167799084	560.564364559453	2111.54001024529	5259.38131677687	837.248060659416	3134.73551348501	2208.94114776759	2898.85800759313
AKR1C3	7804.28298610884	1774.39411299904	1748.5449627032	2996.67989555711	6162.45715229108	11038.9582981847	2175.16744367581	953.693719817676	1267.86587496803	3870.54888243336	2263.82573981319	2313.32168331115	2996.88578885114	6907.22362808521	2365.34140494799	1344.1645907944	5021.15536377291	9386.78452290286	4640.5518851177	1392.35439250513	2999.95789766172	2181.95494261058	4320.06783442257	2421.82294861816	6110.84190494736	1813.84167787531	2602.32252277271	5074.77632376525	3177.02186463982	3075.81860116359	2879.30067867969	3073.11818353584	5491.36361520568	3489.66253000634	11584.058017199	5874.98600857127	3613.01946706019	9977.70108412315	4475.66701253746	1578.62371735609	2757.6351307769	6533.64517727614	8072.41654700214	2247.98486260224	2467.10225746657	2176.59761707618	12499.0091174625	2395.58811296656	4255.94111918106
UBA52	2470.38879571584	15322.4419474311	6499.89152213346	3865.98010075511	4842.60620646063	24342.177267065	1709.6162155734	2266.42507533142	1818.74342759451	3233.43582150662	3223.71412930961	4146.34793171671	20201.3844001779	6828.20074749896	6632.67139618118	2423.84141952102	2028.7343605964	4896.6345887316	3222.0425752564	3670.7524893317	6374.74497194078	3824.01498046671	18183.9117591211	11286.2409231899	12613.1256401049	3803.65307076836	2079.47844974421	2339.77492067966	3107.61891976848	4486.69497182035	15645.8915733542	9692.71268703821	6392.21241730325	4531.04807143597	5040.00593824863	3411.28219852526	14929.0283409344	3662.96773353298	2628.44547929216	20309.8184408917	3742.8532001383	1354.94082285517	12667.0164549675	2509.13136281001	3086.15001998274	21997.2396675761	21887.9471822056	17638.9943900418	2896.44898431813
RPS3	2540.19454693327	8758.78434258094	5663.72043278422	5113.1532364783	9524.42275372238	20760.6119065761	2510.70687396366	2790.02162738818	2874.73332078312	5002.90419973622	4260.7877272001	3166.50471324895	18856.013851465	3179.63116885211	2727.80288406325	3377.88656126546	2980.31818819904	9698.23457072571	3258.30521926789	3572.60893202073	5186.68217538335	5334.71021529434	6145.86589903493	7333.71667451923	7053.71964676308	6038.53969429344	2441.70165078039	3149.00754556266	6408.74957994293	3978.56325212022	12212.2938036687	8283.02544688415	4236.35046550926	3963.39085473511	7019.2403521385	3876.72484737412	4846.07202690016	8961.43028535928	5282.01804456829	7823.10809287766	3414.1220225395	2999.01694374091	6276.29300164369	3531.90855527257	3646.62556353327	7090.01939698734	8789.9440175803	8392.26400403796	3139.76033509395
HSD11B1	2079.47658889822	1039.25531489441	4738.98935121327	10.2647994709728	2.57951324918003	641.693307484579	1056.44317146316	7393.93131011586	14410.1092727817	2161.13624355342	2940.42799211863	10448.9589129674	27.0740203301353	7858.61751935391	373.67162795387	3850.18613638648	4309.35855791116	4763.02157727889	2653.5723029586	22173.106116218	5308.53476990206	45.4724318175543	1679.51201278237	1156.31321137727	981.711256717522	1074.34141800313	2371.63657904711	1440.05847909032	1400.30647593351	2900.13476190556	587.275865298985	964.522848526459	11579.3579390586	6647.51103945913	5214.16996597821	3649.89520204904	516.829274758279	1445.4192324896	22.8428054399666	803.991478367334	2866.88703549817	596.553155889759	1142.85603007082	1337.60691326979	16649.6581739056	1791.98292451328	274.832562815846	303.08727376346	570.135508418594
MYL6	4224.35014472646	13813.2923152412	6065.3296998362	2582.23861691658	4118.62282119077	8444.68392649706	2626.70542410958	3768.02518712278	2134.01488848228	4056.80871172069	2304.0605824867	3300.25787233659	10152.7576238008	3554.98985163681	4334.59088426489	3072.78103573729	2108.15908388597	1829.18094552157	3291.36821821954	4657.69143948685	8540.27749409394	3829.06747289088	6016.2453467805	13721.713437541	13936.5718279582	4775.40485734414	2039.8189751782	3102.05839538485	3334.60737475945	6269.66070459796	15100.4733831197	7802.24790392634	5784.68434411446	4777.10092975415	6052.73750689841	2513.78308239052	4037.32992102841	2470.98261544833	3264.99832421923	15049.9977860672	4407.14379938099	3688.33716246483	11315.5783357583	2809.9810782528	3498.1752844307	15202.7923333622	12030.3843629176	12558.4297501764	2998.4309696268
PROC	3404.31626726695	6033.1686432319	9211.26895840998	3555.46991675819	3855.51246977441	1236.63467399528	3137.41045025537	2478.668677683	4239.21464344257	3312.63976760544	1913.20782508696	5449.42795131291	11498.1281725136	4059.28060274645	2178.50559097106	4797.61908407922	2534.02688590528	2376.80610513759	3872.6370707567	7996.40684707491	11003.8190789287	2918.17526727574	13782.3681489958	12364.5566160932	3249.58852698268	2992.19758329783	2444.34561575145	2618.90895900955	2401.34189254837	8524.72044645867	5083.80489874369	6845.14446192701	6485.74812961782	5034.38441646029	5587.22501302861	2259.45893460179	3530.07155876565	4731.61491594055	6083.03908866312	16621.8462943359	3528.25124443582	1501.87843332972	16040.5420494351	2120.48721367853	5053.3686845529	20724.6720835015	7569.64045875268	12272.4660512018	3617.5499513039
RPS9	1776.0052704477	14125.4118982623	7746.9397846974	4920.04669643063	9185.64668033007	24248.6733851173	2666.40962583738	3946.60901112785	2725.57262961041	3991.53073416672	3525.06488974176	3175.62424682311	32865.7780638358	5536.80051476046	8261.87969406006	4530.29752456073	3093.02565267662	6272.28404467426	3561.20495159918	4505.43134122872	7582.67503934364	6640.41861462697	15163.752891593	16531.5740405674	10362.3351163965	5747.15664391991	2153.50946893408	2512.20634496907	4121.71842012382	5744.41107235473	18223.309625811	16134.2414338895	7016.99465101609	4634.16565936185	9713.40734899239	4603.36526962763	18074.6682477965	5175.96939653057	4133.78635778596	25007.2967414649	4580.77629081299	2729.51846922999	12219.434055358	3775.16064861386	4172.76566837981	15325.2259493227	16090.6244041756	20479.7954475197	3172.68365318573
RPL5	1529.8481477336	10000.4029036099	5418.63580314738	5172.81738340333	13597.4741741776	20743.1945168015	2762.16681823971	3554.84659092824	3282.38270972672	4708.71811422633	5714.98989811383	3946.73147459349	10675.4944778672	5167.6804804431	3389.2016655416	3676.37989274194	3836.5923478542	12437.3013055062	2780.49155699882	3070.88439137495	4801.25712098178	6462.13781051688	8719.75972237285	4822.19657965596	5424.26536148352	5219.24749886665	2651.89686598021	3242.05222500596	4735.73035592674	4046.13395952715	9140.19413681314	9523.55021821972	7600.00365398649	4686.23493643333	17802.3588590996	4148.72403246091	6264.16222832025	4239.95273399493	6042.68346571918	6086.39616348305	3428.75397406467	2915.05259489831	6300.91727605586	4546.85694473105	3921.30907316525	6396.22890654431	15390.6235176874	11465.9456786448	3353.36039881134
LGALS3BP	1317.49170455636	269.81766151274	2411.71513701466	3041.58839324261	754.077706510294	3190.13244292334	3673.02791670095	2007.43178083191	221.198524977711	307.241681020683	3649.87501395345	4181.81278450509	1001.73875221501	1269.56496310282	594.137888446652	2762.00791530767	2922.07339112003	93.1527333367465	1287.32386240797	262.327639167633	1009.25735894845	5640.7468992728	157.396384880376	5346.72989139371	3080.27440201083	4276.70526012783	2333.29908696664	2746.95209585813	2735.29253316458	2989.32809568272	3285.19328536581	5617.97462234027	6840.82059092846	5761.31236302685	90.3072736375607	2625.72498527822	914.022143322511	2525.89334023607	383.75913139144	6413.8646027057	6891.64916835473	1681.3183723885	2049.60872313082	2175.28883470714	4350.5020569652	4304.96380968305	3909.9042804015	315.073776115688	6010.51307114532
PIPOX	2927.4327668447	4484.00367988545	2197.52352792028	916.774902751254	877.034504721209	2052.50187922568	2049.82672841747	4288.81675765067	4201.07696672227	4149.93862636435	2262.18350133672	4214.23779276876	3940.31126650893	5083.45872613406	2017.8267909509	5369.10156997564	3367.6082674777	433.771818871112	4461.3717617668	1094.25480254191	6558.84834844187	568.766290035441	9141.95237828727	6893.03069514105	9408.58399040828	2112.34900820907	2917.61534557245	2234.77954846382	1863.26494348704	3843.42183730635	6806.31164836793	2955.89156040724	2601.74578428382	3055.751887744	818.140895692663	1999.24310771371	3882.60016901744	1400.64587227806	1997.98404914908	8457.71934406086	5807.90929205719	1852.63272930123	4620.67266910763	2156.2760274115	1602.65709480125	6064.7924512168	5448.49683291756	10073.7990483076	5953.49952030346
OSGIN1	1437.26367769785	739.711978808232	3818.37733904798	1321.59293188774	1024.06675992447	3978.49850640439	950.565300189034	732.10017903651	1060.2274128242	284.611982135307	2136.55225788681	3030.72499114484	8488.74668197167	1757.21931829956	8702.81221504562	812.355269208138	1929.64256296847	2745.65329168309	1949.65038979434	11069.125697465	3676.76959112977	137.139080084687	8238.31195685641	6023.35836415579	25123.730800869	359.06370999574	1490.53525243903	2705.97829206659	1350.4996566729	2908.2432467944	4379.83490902245	3062.73101439787	1111.5311832333	5173.23582198424	2510.327189806	4539.53874605131	14003.8401330337	2679.64336964174	2871.34064380381	18254.6716843909	2862.00971832311	1077.9938980437	9974.27962365993	2338.01609714925	5592.63704537449	5864.44653419047	13601.862863121	22947.3025745996	1563.45610548029
CST3	4410.25388217919	2963.42109593653	6983.88217729866	2910.71219998771	3252.76620721601	1515.31291038859	2331.64870930889	3289.30833952802	3301.02779612331	3210.80612262125	3020.89767746563	4187.89247355453	10009.0570543562	6270.88148441697	1647.89187927656	3938.03385735898	1613.45652168238	1441.51502496864	1644.61756075649	8624.70905976662	7120.42987100636	1761.87628677222	12119.521635789	15047.6712515993	3583.55675513817	1330.81549657151	1265.79822989833	1488.71487109278	1520.33274529924	3739.81341928238	8211.71479901863	10287.7490905138	2638.97844646729	3504.97702326266	1451.36689774651	1719.38835049445	4267.03182092097	2616.28484104051	1641.6362842856	12086.9730118595	3824.79212867925	3177.10261910868	5983.69868215788	1900.16232913493	5084.67452572419	10310.3945077069	10887.5976807816	12757.0632177276	2248.42172334093
APOM	4177.32311232734	11845.6813175148	5015.99676874399	1628.89536604999	19356.6674218469	522.521693237443	578.435723210853	2392.64924413082	1410.2465347238	2276.0254840484	2024.88004148688	1963.73956296847	7818.1440245637	4499.10531969362	2286.87036307768	2504.1323472916	2449.30718106307	2181.09127146039	1502.76662977036	4530.19653793335	2939.03160040237	2515.41944260598	7756.86419133996	7791.95209555407	3718.69738699644	2993.62243928988	2289.67366494403	612.89981504852	2064.94173623081	2664.08775736401	2606.59158356245	4096.99628427931	3428.12926201446	2952.63429981812	2903.80888208395	2213.30744832353	1952.46614908683	4713.8745279322	3213.98272540331	4957.19464892219	4278.3826259595	199.076762578421	792.322241379898	1327.54130940739	1078.53672164318	5537.95689162905	14280.7227832388	7685.06036525656	1189.25449009569
HSD17B6	6503.6916213209	423.019215083533	1547.74032917722	105.214194577471	38.6926987377004	1158.71477237215	3047.88136792798	6237.34392637619	1959.42907949604	3109.84285067111	783.347753275948	3346.86882171561	537.315172705763	2570.32316854232	564.244158210343	7450.99809710906	4274.56296485096	1505.49872059388	5326.34247627622	1472.15335966451	5142.97417952338	295.20991449809	607.364873420746	1240.16054373683	442.702069880528	1612.93698299674	3210.43446611812	1128.48684609212	2006.15335939862	1294.65475391684	323.445670953004	644.00448655459	2375.62547004764	2522.80752242413	921.349208421304	1183.24555245335	692.296003842879	1080.47410774647	676.908467871011	722.688969318952	3928.19125279044	1138.25863229363	530.146143226769	1365.0077237841	1094.69457515095	1263.91066173401	88.0873598768737	1202.0749501805	7732.16170501781
CD63	5336.09858253671	6896.35650103749	5222.98000637847	3078.15674135795	4191.70902991754	6097.91983055346	2818.21980891425	2397.32421334561	1780.60575087422	3169.89859002076	2220.30642018675	3340.78913266617	4417.230547709	3260.73359892748	2641.85840963386	3296.65103434465	2916.77840956739	2333.52301692052	4164.87131955519	6677.43081517611	5137.67624063127	4879.9858971188	3714.55468317688	6770.18460354448	8642.78707654477	4375.73275157507	1936.04335006382	2614.64085444793	2259.26998187057	3542.50695365414	8115.31530493068	3165.11882447221	4148.26343546544	3916.42640874907	4914.22080711059	2324.26740469467	4656.24892907227	6235.32399474329	3619.06180853872	5286.92149117396	4016.95842537647	5895.10984696508	8046.34378585984	3301.51806686657	4155.59794902781	6312.13308952091	9422.9985105621	5763.79527394242	3101.21596269382
GRINA	3560.82810947024	2504.95973040006	6238.33061487397	3711.36655872359	2492.66963645763	2644.69313156144	1616.19456444917	2768.51676900014	1531.43959630162	1690.26443213078	1432.85307071963	2830.09525251338	4581.75728663829	2996.63081381026	14397.5678250626	1906.2010851884	2063.5299536566	970.105738082683	3876.90326416981	4623.75394770642	5176.08629759912	2257.74232897317	8606.80466969399	5147.83621928497	10039.2402724135	2256.97189140179	1969.75390344492	1690.16940640121	1762.83479973204	2764.09240432627	8590.97070339098	11424.4021704696	1884.33595196821	4034.85848993127	1512.64683342914	3359.23903314764	10917.2208532273	1675.19949621677	3481.24354905092	9826.31157970863	4290.08818717963	2891.35298030564	4824.90929805565	2090.29040209134	4957.43142935055	4188.71370968012	4007.38762533191	8572.06153932137	4543.41789666536
TMSB4X	5167.0951848524	5859.38777649488	3942.97918856924	2394.90602657133	1393.79699230694	3511.8958013906	5848.19536037676	3224.79376436389	1686.53281496416	6764.53922065935	3774.68513816513	3552.56496788826	1940.99899597586	3849.24610434615	2073.87753514398	6128.55928677023	2878.20068682674	1280.61484920517	3491.87930863603	2889.27294887428	2695.32641136495	5691.27182351453	785.130202226819	5165.38566094162	2316.03082874339	5557.65079697771	2538.8673634671	3026.93975510035	3605.68711237456	5459.71315848019	6649.02826327706	3503.44376210919	3948.47841887122	4714.82199051179	3404.79923345422	2824.0781816231	3249.32479223029	5759.71264004332	1112.44462492638	3204.67389832373	2602.53644461011	6006.83660147338	4352.70262403399	2381.07451367173	5584.55811862061	2477.11649261567	2054.1972323287	1720.91926628405	3702.66877368752
GAMT	557.711212358215	7303.3695836584	8072.34626774464	470.256125763939	2743.74225937782	8410.76585167288	1121.05981349075	3384.67771150979	1865.35614358598	3775.6782217216	1319.53861584324	1996.16457123214	10435.9935287929	5268.53863066503	13407.3380109848	2483.35116598627	2571.84818270983	860.957080839626	3987.82429291085	4355.00570198574	8819.74377065316	2905.1831438993	16600.689299442	8008.39520931946	8018.34415692381	1932.8171532112	1161.36161354119	949.226454504114	1171.68501047498	3904.6859453553	11836.8431424841	4534.74126937979	4002.05712786695	2000.07281927514	1731.9644979775	1993.35142861435	7768.39064220005	4588.00225111107	2173.11222418883	16323.7370944918	4693.9300492743	1573.65440895323	11479.2573362627	3039.25316622965	3664.80314872951	21192.1458898962	5286.41609074411	30740.2414610262	2447.56764740827
SQSTM1	3538.04939065192	240.091986939303	475.752516353875	3020.41724433373	2853.80149134284	2281.67806047017	1151.42185010613	1006.05337502335	1278.88342602056	628.409330586213	5120.49956963188	2368.0388847561	691.428826892687	1277.88316105927	19180.5646628721	1176.97054120156	3055.96078180816	2932.89969505696	1456.90505057936	2387.54840822849	1696.66493020073	1125.26224132646	875.864588804918	557.682257089205	5500.37905069105	2390.19592665815	5530.51372822942	7718.4402892322	1580.75413259899	2397.40869879798	901.84263548073	593.552522170129	1305.86751755677	3379.39817856085	914.898688875764	5444.89343431852	1560.05873677036	2321.45648794941	648.735674495053	991.438929784438	1698.28184035465	2504.03356467688	705.413037572231	3265.17005291903	1887.43926287557	596.090938312907	1215.60556630086	991.454980277082	2368.06987933301
SAA1	257.913880813878	36099.545179088	9103.14338651137	185.407940444445	64.4878312295006	2781.28213558316	4831.4563906414	12737.4211226237	215.265997487887	3519.78854971004	241.409056041015	691.057988619451	2420.00089412441	356.642737382693	2466.23274449554	2406.83863481667	372.917986492926	63.0427589248688	1829.13042587379	1324.47940894427	3851.60157456966	297.375268394164	951.785197982511	26035.5716666261	4117.90592018695	458.091201442978	1792.60825038343	2447.33115563246	323.336072577067	5353.40191215994	3802.70635889062	630293.42329246	2153.13761065862	707.529588441894	12.9010390910801	10813.1950403455	301.483743608996	7415.48218748904	128.681137311812	47966.2219355163	40104.228203619	15.5740324466112	72672.0277372411	143.714455146462	4929.15518571197	6261.42825866857	1075.84028862955	12000.2012120584	317896.317385591
ADH6	279.223004869726	1935.59873280114	6212.58643108859	175.143140973473	3292.31874370344	201.675039495153	695.991300875509	1870.92267975997	2795.91545556118	1294.2447016367	2051.97697634863	3397.53289712759	5662.63548289523	1581.49738646961	889.338474530209	5736.55063941979	2412.9987361307	2949.83655566364	606.866013015852	1463.8982940963	3419.81955486206	282.217791121646	4344.14022269839	5606.07164031981	5208.35101862951	336.978442119018	1585.71799139744	2652.20017459018	1390.50841312814	1550.52249929776	3509.70263343907	5079.32570847088	2906.8719914459	3128.24048915724	1093.36306296904	2705.26265311948	3053.12108607205	1367.69943740542	2974.13326828366	5352.41517901849	3954.52876553575	715.051228853105	1461.52311069893	1224.08926971052	3578.96455196952	5206.52043630154	8513.93695663277	14801.6180475218	3288.31677038612
TST	1667.99005540599	3615.09934620035	8349.35368527536	1360.08592990389	3410.11651541599	3224.05051774752	2018.68617804272	2391.71425028786	4563.80864752863	3407.51042831721	1285.87272707561	5262.98415379682	8447.09434300223	5967.26725900663	926.705637325596	2449.34559657756	3340.37693377842	2052.18294350954	6130.51993464872	3519.40962058114	5895.28150220411	1767.65056382842	12438.0178498999	7409.7642550314	7723.20944367013	1119.93680974862	1220.85082539019	1181.4113426562	970.824722964981	3077.62048669444	7176.68865196902	6300.56002283592	4128.28493380602	2566.70906975891	1917.95447820724	1451.3169514739	2413.46510095455	3396.01713302642	2843.16785042785	12475.4183328684	7625.19767148321	1555.3718491246	3317.03461199263	3180.7308205178	3666.82288041798	15422.9255014528	19671.6692077034	18115.0297691732	3398.32883327816
ATF5	10148.2866322521	1381.10057248894	256.412070502413	338.096832575165	464.312384852405	1760.98977668268	278.707925853951	3473.50212659085	677.155637767015	7811.59798062502	224.165552038086	5065.39425969008	5877.14502858784	507.410075343306	1434.89905134286	4531.24212371097	4858.52378751331	214.533567684628	318.897957630474	8820.07894488097	7842.27404505742	2335.69506923184	451.820210715433	24458.0718554892	1693.14124971851	2786.3058924471	2699.48823545942	335.473018543271	1042.67718353766	10733.8321072827	919.600437023248	267.098634976558	1546.51765118162	329.772088119382	869.745052056983	3452.52395222073	5139.58001009622	6953.38731889067	3628.9603575627	22419.1668700914	2648.38322605564	9094.55781697542	606.915939923542	1246.45727829363	248.426997681857	11893.3745928532	584.900069582441	13885.5067963158	8544.00254869555
F5	3242.660843395	1990.47690124441	6117.84783475838	1149.65754074895	2486.65077220954	320.84665374229	3295.44874340719	3830.669774601	7061.4027207444	1036.61428355704	4571.17079925283	4298.34015795266	1676.50664351992	5337.16376380572	1913.19873512381	2562.6974946066	4409.96320741128	4596.4757813132	2583.18011164217	4466.90770191039	3864.84642179996	2091.01007897547	1120.29191591327	592.781140402512	1741.29480819674	2594.66276151683	3489.37277056569	3075.59614710281	4318.49618146492	1465.83387934773	734.411935222704	2629.43767321367	6674.63578167054	13062.2417814222	4064.90240028115	3035.19668268324	3145.63990686212	4193.48981302069	1730.72322550147	246.165930174268	2809.3346928325	7585.90806519066	701.067577381848	7057.66590818479	8884.79969758121	1162.50100002932	1789.93515269807	1789.41356543964	1893.4922941564
CYP4A11	1698.85154541791	2228.28229783191	4113.92056890418	143.707192593619	1676.68361196702	428.101106564712	2002.33738909598	4350.52635128593	2493.35655358017	1065.33659368078	1055.95934036988	3462.38291365493	1920.17282649114	3416.69981061087	1020.12354431406	3670.71229784049	2877.44426089065	491.168957593754	1626.48623875075	853.023442048596	7711.1500574775	393.372624453446	4597.82616068205	7548.20985032277	785.990341612447	890.534995029117	943.234503428157	318.400600296794	1723.64254851058	4516.4260830794	3987.89486069116	271.550278892834	3043.99716192648	1312.962555175	519.266823415974	934.813083763973	591.801422639881	576.985000461952	4267.03605618577	7978.93790188706	4065.73159712704	564.050827305527	5583.91634464261	1614.41101948574	1724.85086195371	4992.57078416848	1194.46459993041	9003.57562400155	1211.7387073291
BHMT	3727.62711501084	7590.33667280966	399.549732349142	74.4197961645525	1209.79171386543	1068.87770932431	2284.15936998741	803.159711101356	7552.10749454552	1743.35718720801	1458.30776710491	8930.04993211616	281.153288043713	5452.57876045143	67.2608930316965	9112.54800238477	5914.49439429653	10817.9492441674	8997.40190826315	1507.9253104601	4329.7405595833	156.627265149354	986.967919308713	4603.80352792872	4809.142485439	2404.44448657862	6598.6755765405	6518.24928650487	2569.54197070715	1839.72512699943	2417.59783857422	433.293341184194	2276.64107546232	4807.72991626678	6226.90153462799	1984.51390996533	582.230510144357	1392.19806846456	1193.15587081426	1095.32546912404	4394.46277472584	1768.66838045863	350.533788690924	3393.78610227189	1575.3907170069	1605.24074259368	3301.51424818523	464.048876779083	1472.71622878831
CP	10181.3525144077	433.308871666646	811.456672915267	1166.97938985621	1077.37670040752	1653.73532386026	7613.86456662469	5479.9989135798	2206.9002262144	2023.61730417305	1645.52295342243	2492.67251026957	1116.28268438097	1867.4354412225	766.026837305433	5381.38135892879	3231.4515989813	1526.19932800205	3083.3912893301	1943.60932656019	1982.7536303751	3673.16199237355	148.13777400506	1230.41085392758	330.861546963342	4039.46673745207	3176.72391273702	2443.06305107084	1548.09392324777	1326.18775070674	372.913832392876	2433.56534089753	874.513504455609	670.774804626731	469.8128402335	1843.11361158086	1694.05151170769	5298.4625518263	302.286458655559	232.615511999538	1911.90833262212	3655.8348338806	806.807108681176	1920.29353685972	2539.81259825151	1412.31504471647	692.953897698073	253.428906875662	5041.28270683371
TMSB10	2796.63883298467	9341.86488229067	7688.24304566673	9220.99767476821	1123.80793889276	5770.65624373632	4340.21420847982	1072.43793787341	803.433722907548	3643.38152054555	3787.82304597688	1412.51442248609	13349.5746397052	1446.32666967733	6225.36932171147	1843.85754127242	2239.77719676583	589.967311132728	2120.29812631901	1113.51662220107	3431.73991736932	5411.94117092098	2681.29370949159	11161.4448936315	6343.84299435817	5956.61047475076	929.353687330055	1111.41442784564	1521.9657557668	3733.5068199244	14735.1700371022	4844.87246221368	2964.08315528879	4509.60778087713	3326.31791231682	1664.39934556716	2325.73173641225	6874.82274342513	1166.5059311343	11915.3343816462	1674.87071791438	1791.01373136029	10985.3233612891	1458.39415961857	3362.85326130319	7191.42905869203	11829.5451823983	6128.5274169459	1491.98841498838
C5	2303.58979017524	5992.01001689945	1906.09936746975	513.881523515573	2423.02277872977	3139.71368304955	4953.68305086226	5343.48981250786	2360.2984370227	7334.63355796401	1085.51963294633	3582.96341313545	4569.26158494746	2249.03277247453	1547.00053972902	5906.57848646335	7123.26304017015	330.268781830283	2923.40903633823	1656.51649068792	2992.01098932354	3528.08328133659	1744.32228890958	6750.68522392597	1270.63260758692	2659.49370915495	3061.05044525283	1071.29424496642	1338.25207816619	2991.12998121357	2407.45052340707	6919.33852719828	1015.27112978336	2054.1840287808	4785.21041619979	2679.73204368895	4022.97355228512	5404.90487987638	3614.49324745072	4051.57503424438	4713.43931797453	8092.40268562827	1803.36597900909	2510.80896345375	2591.3157563075	7002.21347038938	307.718510503212	4580.5562560297	5023.61653615032
ARG1	2784.8820748849	5543.83830794608	134.899523035406	283.565085385622	662.07506728954	1167.88181962193	2721.68410275255	6505.68715930528	467.822167768952	748.520809285517	3198.25943292434	1757.03013528758	3023.95980918127	1117.75785039765	291.463869804018	5960.42063802715	1058.99631052758	3373.25807083067	4604.28924110621	6147.27215979537	5523.10129503284	1004.72420777834	2222.0666100759	2464.72158377886	1272.18594818299	2752.10934863798	4086.90885402683	358.520783176014	1042.67718353766	1649.62620349459	722.996205659657	2369.75844476424	909.929939215494	1690.72005549751	1393.31222183665	1840.16777203118	133.992774937332	2356.9372639661	3020.58030601159	1666.70143549183	1154.94870705336	423.884535286026	1154.44392391184	971.330772721416	634.1957501797	3099.17819795051	708.222373410065	535.967890892447	4217.39674678093
C4B	687.035551455773	165.777800505709	630.217619066172	271.375636013842	613.924153304846	577.523976736121	3444.92338520596	566.606268832855	2338.26333491764	1248.1149308319	1824.52694735761	2009.33723083925	370.705816828007	2607.75505934634	1236.85308852731	3332.54580205385	956.122383219186	687.82472797133	1035.61845103408	1043.80717962506	1484.74737451602	1483.98920344272	94.4378309282258	175.494416566533	315.328141002622	1471.1638117881	1733.11903853443	2635.12775634371	3355.02000560396	633.362764094319	293.003725451545	949.684035472206	1614.62617956602	2935.27787412763	739.659574555259	1671.27297118307	1767.42850750671	766.21580588432	2199.00073702079	295.850796814946	1603.66188715855	3781.7813571445	73.872823236517	1584.77340811312	1242.13498840928	134.800647875741	90.436356140257	547.954393244674	3799.83271244618
SDS	11330.575618661	70469.2847570371	3.08930205424594	293.829884856595	29.234483490707	21809.3221119509	2330.87019554952	4627.28452880165	1033.95479108355	63.5372314858636	354.72351091741	2128.90444881153	993.40828442112	4838.07188641886	4872.67802851846	9181.50374035244	6045.35608124029	17.8777973070524	44598.7859407221	1363.0030482626	15230.2498301157	345.013054107793	1399.90196434782	12569.3001020875	3206.09499029267	1068.64199403494	1104.51636666324	92.1910585309751	496.435182138527	6283.17484607934	8790.11176354636	7318.50259835769	22.7028427947977	84.7401960182933	37.628030682317	3943.49721050012	151.539447845792	124.182716058429	89.8483680638688	1854.14888690894	30.2393664853498	54.8476794858915	5792.49843378101	110.162442271801	599.860311475703	11610.169561995	68.1208916381157	47.946009408909	4495.2374311652
METTL7A	10379.7478073414	4948.18152130143	5399.07022347049	758.312060918112	5324.9751840573	1141.29738259757	2984.82175341913	3891.4443743933	6477.47251496032	3177.73194732724	3066.05923556854	4145.33465020847	3290.53477858568	3235.77900505813	17973.6053045811	5587.30397368155	6524.93012472207	5915.66903523359	4163.80477120191	3680.84201391507	3618.49226331648	946.259652584344	15489.6559944041	9934.93391562762	2449.61812000559	2033.9819286465	3995.03107128226	2665.85810918736	2125.36312353057	3519.9833845185	3518.58153421033	1359.2352757696	3727.80678690579	4613.74633502009	3612.29094550243	3723.54119079095	14412.1990661761	2264.01142201762	3558.1476606988	18358.5582237305	4133.03857414281	3265.80689086981	5576.67391099197	3553.7173636411	2651.90770696161	3517.18387668446	3117.11804150964	5366.52833884003	3420.81305051157
RPL35	881.756857483345	8331.1919467938	6505.04035889054	6020.94643969245	7952.63934722202	18493.6011217056	2005.45144413346	2862.95114713895	1917.90138706728	3249.97290915363	2653.8573779747	2857.45385323585	16765.0664351992	3689.12079368453	5773.22665188728	2042.22336282325	2568.82247896547	4098.72026681684	2231.21915506004	3377.23904690638	4827.74681544237	5311.61310706955	8697.53905627209	11102.946754776	10724.2634752813	4464.07382308196	1665.03694052945	1819.91978507444	1747.32120029021	4774.09571399117	18591.1498006203	10706.2036186437	5621.22387599192	2918.94241465422	7376.16910032505	3719.61340472472	11454.7871050593	6521.70454402089	3065.50449004352	18092.0666662941	2965.40884243431	3155.43440005253	11566.1665400704	2950.3403321118	3431.52413871118	15181.7683791063	11224.6786445771	23082.5788154319	2523.05037669186
CDHR5	2670.9884807933	2236.28536406322	4081.9977810103	66.0796465943871	1404.97488305339	1050.54361482475	2097.31606773895	233.748460739626	1796.70832548945	2314.32189754673	799.770138040643	3683.27828245118	15646.7011338698	2657.66424708502	2062.66738630536	1924.148469043	2764.73679641307	738.635309791373	2193.88996269527	1058.48285174632	3592.00256885589	1080.51159414093	1479.52601787554	11933.6203265242	2393.697858547	1783.2072740463	1474.67146261263	1553.5900604294	3476.67928543725	6599.40575674379	2543.17086376774	5479.97366093572	1683.6428216622	8618.9968046558	1427.7149927462	1549.51160312978	6683.6872260407	1801.07177303789	907.620802814675	9230.09318002049	2167.47975259507	2603.57194596609	3363.38618735672	3227.70363854232	1448.14762063326	17768.9514557673	7505.04306150964	15753.6888057844	2081.39610960704
CYP2C8	1963.37860266291	834.605478408052	1899.92076336125	9.62324950403696	7.73853974754008	1693.15362703431	3020.63338635008	12522.3725387433	12485.4278542975	4106.41997466171	371.145895682105	3209.06253659502	120.791783011373	1985.96976210187	231.676409331399	13991.4026133848	8043.83340439305	128.908327950851	4369.64860338479	808.996425684798	13765.3697264452	1267.45381383532	1192.50908074073	2484.22096339737	187.954212124715	4246.78328429485	4734.68027193825	881.790402430531	692.39643824584	1513.5838459153	451.555524938312	51.9358456898863	2500.94516227492	1920.43745434228	198.891019320818	1048.71887968479	566.278989318484	312.568741099447	609.14147839911	1000.47254190092	6236.13774002714	891.782640529866	411.370231356291	923.798754482314	1967.21866457015	465.000400011729	130.369292617773	455.487089384635	2129.5765751072
C3P1	135.937515528682	7668.08074477096	643.604594634571	67.3627465282587	157.350308199982	1570.31519388726	3669.91386166348	5799.76680787161	3555.27897425861	681.502085663442	812.908045852398	1679.00745915312	672.68527435644	4701.86139488203	717.449525671429	4896.80199485463	1365.34881464449	1435.86940476642	9248.04077128375	1768.41849061257	4123.1209427907	297.375268394164	420.340933739358	6649.28844990975	1497.42033461344	1449.07854391138	2936.78409161268	1002.15095106819	673.616817868889	6171.45794316655	3254.75133986435	7544.05255678234	273.342227249365	3007.76647554087	25.8020781821602	2766.14333714613	534.375947666739	395.357218471733	148.478235359783	16030.144700706	2726.42030085654	406.2791073029	10734.735156977	1207.87246348777	2761.98308398325	19774.8840324137	2635.57380751606	7219.29913099858	10533.0527660939
MST1	2492.43271715292	2916.54599372457	2643.41279108311	743.556411678589	2844.34327609584	356.59813801643	2904.63483620416	4584.27481202555	3766.30745211091	4638.21789846805	1257.95467297563	1912.06220604825	7172.53277053739	3334.55760579095	1603.0512839221	4429.22541548483	1487.88981629125	1705.91823777294	1668.08162452863	5864.765471461	4576.09471806678	3364.95995449902	7068.02354221643	6582.99055920684	3120.66125750871	2407.29419856271	1684.20568656969	1469.93521102166	1744.87168458887	5178.61901566734	4138.83617380256	7104.82369037644	2648.967697297	4524.92227413344	4759.40833801763	3371.02239134635	2383.1572113854	2978.69562463959	5090.13847887257	10558.0341611441	3418.99933971455	606.710133572331	5055.21868814597	2391.14011753412	3572.90535690411	10921.325884318	3063.09112745182	4333.9767790696	5366.50084895981
RPS4Y1	72.0101433611398	2878.81725291983	2526.01931302176	1068.1806949481	0	5556.14733809148	0	2327.19967512372	0	364.686301268176	0	0	3336.35235145206	2719.01095701382	792.183851262203	1606.76315456168	0	4358.41879611929	1154.00531824807	2831.48748989679	0	1312.20446102085	3151.63114195765	1.94993796185037	0	2604.63675346116	1090.63555056514	478.881331813676	2135.97769156971	3293.84675039663	0	5705.52361936036	586.641457817574	1578.41377161785	6962.26076281956	3930.73190578486	0	0	0	0	0	0	1.44848673012778	5.59200214577672	1899.55765300639	5873.10345653112	7142.12313881692	0	2671.60681198403
PTGR1	2837.05268895266	1321.64922334207	1930.81378390371	1625.68761621531	687.87019978134	10637.4416286444	826.78161244943	1379.1159183638	1392.44895225433	2466.63717850599	1557.66319493131	4571.92616517736	310.309925322321	1649.08274486574	3265.89002831682	4056.10875113924	1443.26068606187	4443.10309915269	3456.68321297782	984.187261632413	1757.59122746009	928.936821415752	335.161713686449	1331.8076279438	1784.78834488676	2016.88365674194	2519.69861742686	1836.13858240859	633.608061413646	2129.82869746653	1560.14970694979	2117.49862284193	2854.20139616197	3451.88677997409	1821.19668502414	3833.51920064554	1402.13868059422	7061.51920770345	3574.13762450678	1323.42417506533	2977.11440365444	2466.79131317411	11199.699397348	2048.90958621259	5318.96340158675	1652.23546387146	884.397093163812	676.381204161395	3276.27165401108
TPI1	3567.44128590136	7981.34362296796	5319.77813741151	4901.44174738949	4603.57131203662	7788.32334341284	1683.14674775487	3811.96989774183	1308.54606346968	2934.89787082647	3391.2224539095	2875.69292038417	5937.54092009353	3975.05884843742	5519.12994487865	3349.5485867582	2289.70130854784	3955.69788836043	5242.08515636716	6821.43584786603	6605.2053137479	4145.93092634971	11425.1258201403	7417.5640068788	8346.09902269501	5927.4009269138	1846.80953229031	2687.19863199546	2169.45440615471	4095.68581162557	7538.18675479885	5306.35954820095	5126.30190306533	2314.5304141382	2954.33795185734	3217.83873476317	6702.82905103175	2083.22842040875	2273.62056812468	7244.9569174225	3151.72235852146	4144.04689448958	10077.122181499	2039.40318256477	3160.88009245615	10599.7830545227	7754.03666542827	11501.9051857015	3286.71075486945
RPL12	903.065981539192	4339.94848772187	5459.82649720399	5478.83671763171	9729.06413815733	23779.3205659286	2087.97390262653	3761.48023022207	2818.79806159336	3189.91716980398	3586.64883260937	2565.62877886283	7170.45015358892	3908.51326478584	3052.89720038311	2472.96057533361	3529.4834178012	6098.21075510559	2026.44187123044	3785.40617777909	4128.41888168282	5178.08295014499	4729.29843511154	5522.22430796024	4672.44851298466	4047.30344540833	2019.9892378952	2529.27876321555	2341.73701048239	4012.79907720639	11031.4000010913	6935.66122155796	5299.75162201758	3771.44920592259	7148.2507430493	3535.98940612822	3877.81471276968	5979.35553919428	3257.38405573924	7942.80345342111	3064.90611280546	2571.06961738185	7333.68831463697	3326.12287630799	4034.41404771959	9238.17284065855	8549.17190058352	12616.6499044586	2767.16473522602
RPS28	1268.99507739478	7919.60568346928	6124.02643886687	2063.22469366552	3043.82563403243	17443.9742116058	908.525557183131	2210.32544475391	1345.83623626285	1974.00604123204	2573.38769262769	1347.66440595875	20955.2917355248	3075.65369439652	4779.26012152999	1859.91572682654	1850.2178396789	5065.06225809804	2290.94586284367	3556.09880088431	4319.14468179906	3594.48746748286	6216.23134168734	8544.62814882831	11393.7532721883	4162.7167807641	1787.3203204413	1894.18480444661	2901.8596008558	4658.77504001667	12812.2538129267	7015.79081205092	4839.33797013909	2371.70452229512	3742.37642300415	2468.61354262881	8077.85014622199	3920.62574984468	1314.22273964608	6944.58931454931	4339.83682236521	1129.45591830206	7036.74853496078	1793.35508815059	2212.6160647193	15106.3294844236	33831.418683378	23642.5197110288	1500.01849257174
SCP2	1088.96971899193	252.668233874218	353.210201535453	201.44668961784	1047.28237916709	388.68280339066	1778.9039401572	3481.91707117748	2910.32848572207	438.668009162675	1622.53161475186	3233.38129279277	293.648989734545	1395.37770719409	437.195804706027	4223.30280073207	2943.25331733058	2776.70420279534	1822.73113575412	806.24473716206	1855.60309696427	808.398787867632	357.382379787208	427.03641364523	301.348075637974	2226.33748757279	4695.68178861501	3181.44514023097	1366.82976134851	842.381485673098	90.0574221084836	203.291738843269	921.735417468788	2241.02084650788	1407.28834751865	1805.79964395163	682.725091347356	529.67729910636	938.839303582629	318.434827106163	1910.93286918711	1940.65986921685	205.685115678145	3094.61398747284	1839.97556819652	468.71050958629	276.007060947538	313.361418636798	4624.5216802573
EIF1	4059.75553132957	12117.7855693794	6586.39197965235	5644.99815906808	4125.50152318859	8045.00066640667	2363.567773443	3446.38730514505	3201.02233272343	3360.51028447835	4065.36134850023	5701.73504686459	3427.98749718483	5399.55024847907	2245.76648400276	3434.56251027999	5272.28877455516	2518.88754689364	2936.20761657758	5317.17945543625	5960.18125363256	3558.39823588163	4218.22311479409	3743.88088675271	13406.8826846977	4434.15184724898	4572.7374174604	3949.70396132243	1756.3027578618	4486.69497182035	10414.9506046867	6310.9471919739	6003.53974865632	4575.97058498784	6763.36974349874	4744.7655680121	2606.47850294762	3728.86060327827	3302.30823977118	2028.04592015131	6986.26912155082	4028.93448075376	5368.09182185357	2936.91952696193	4658.51113945694	6140.23134589956	12567.1300091006	7008.67916109516	6277.11164691289
FBP1	1723.83465637994	5231.71872492499	17.5060449740603	87.2507955032684	123.816635960641	994.624626601098	1345.2717761889	1241.6718234489	1946.71652058928	4087.27176791254	430.266480835007	3553.5782493965	2357.52238567025	2742.92577613861	422.248939587873	5811.17397228891	5313.13577510408	215.474504384999	6086.79145216427	6785.66389707045	7642.27685187997	1052.36199349197	585.144207319987	5951.21065956732	2030.21615906614	2397.32020661838	2612.23739141421	419.127867951007	259.64866434219	2310.91819331711	1770.70649666821	2630.9215545191	842.729524542892	1734.62160283229	1239.57483933461	1134.14822662541	988.994291204114	3100.34399955397	1200.77013929425	6777.4674903943	2928.34123190388	2008.37305376734	3183.77383282087	857.813129162148	355.472777170787	9521.37787151675	157.382749646681	520.55667358244	3059.45955926034
MPST	2088.29415747305	5622.72567508328	5629.73811018752	1752.7145096686	3785.00577429682	4996.04075112994	1888.67438022817	1984.99192860091	3317.97787466566	3233.43582150662	1505.93268292252	3884.92130259087	22134.0529283599	4466.87230261238	10967.2622804461	2473.90517448385	3527.97056592902	2510.4191165903	4221.39838227899	3479.05152224766	4368.15061655115	3927.23018284624	20531.8954771013	14794.1793165587	6802.07847019941	2363.12366280926	1650.49513318858	936.422140819257	1266.39961759351	4282.1809640687	6323.04576353226	6024.55810002681	3908.52141555238	3064.94058369779	4104.68060414532	2562.88040821846	14284.5868995691	5001.9446379725	4277.69603205775	21314.8077888508	4751.48239193997	1882.42653050344	2417.52435258327	3410.56210870922	2044.97833457626	15253.4971642145	19664.6222189133	17705.7763317185	2116.72845097382
DDX5	3876.05618602054	937.502044239181	1016.38037584691	1011.72429785775	1568.34405550146	748.031055582024	3658.23615527295	3487.52703423523	4766.36208610976	2214.22899863065	2514.26710747479	3303.29771686131	601.876298108393	1833.12287465215	1479.73964669732	4267.69896079345	4723.87997088909	3449.47394356073	1443.03992198673	1496.00132686157	2199.96912495193	1684.64533114558	394.416823288473	462.135296958537	740.943464326358	1692.01649055532	4769.05181656212	8862.29231174615	4092.32423170773	1793.77704596271	542.88136144269	1017.94257552177	2524.55611878151	1611.08469056466	3039.26979254029	3264.972167558	1501.03810971463	3197.49374340921	3722.61585986656	158.088212038521	2905.90557289862	3063.34446906387	372.261089642841	2316.76648899529	2996.27195984581	364.827441498564	537.920144314775	260.27833679122	5036.46466028369
GPX1	1159.5102675906	4435.98528249759	3433.24434961866	3001.17074532566	2812.52927935595	4320.42936882117	1878.55370135638	2160.77077107711	989.037082946317	1416.96729943816	1801.53560868703	2410.59670810216	7886.87038386327	3569.54669806059	7294.07017765953	2317.10171554368	1341.14318468957	1876.22778054013	3560.1384032459	9111.75792829114	4994.63189054408	3074.08074779307	12739.8485644352	6582.99055920684	14408.7873691641	3721.01142322966	1670.32487047159	1980.40051659132	1791.41248291436	3335.29011760621	10021.7421419596	6940.11286547423	3053.0782990444	4249.26139551972	2464.0984663963	2875.13940048415	6737.92239684867	2398.33150265224	1216.76010310222	14544.1155075439	2420.124782263	1372.5462508383	13854.7755736723	1561.84619931544	2587.27629293056	14379.1480078095	8430.54758928266	8751.85907460478	5207.50531280927
RPL31	2252.88877086995	5229.43213457319	6009.72226285977	4189.32128409075	7417.82026689203	26990.5372175264	1682.3682339955	3837.21473150171	3437.47592838925	4817.51474348295	4466.06753675878	3465.42275817965	6926.7839706177	5462.97650789699	2582.07094916124	3430.78411367902	2627.06727604449	8565.34678347882	2846.61755490213	4048.65104645431	5968.12816197074	6707.54458540527	4566.34688370598	3913.52548943369	4930.30305193262	6119.04405784407	2646.60893603808	3105.47287903414	3929.02318495163	2922.65833104121	8169.85712395413	8680.70563673814	8736.96202114996	4462.64333489108	13362.2512385862	3826.64557502963	2241.18867603513	7916.43695362951	3838.35274076239	2890.75587727581	3685.30085747263	2559.55837600827	4448.30274822243	3757.82544196195	3885.96376861702	6411.06934484256	10117.1269063919	6508.6707772594	2868.34371277636
C8B	1058.84302636125	4701.22976330672	2388.03048793211	321.416533434834	969.89698169169	4674.27739266267	2974.70107454734	3145.31928771241	3202.71734057766	3202.97276531477	1790.86105858998	5671.3366016174	4002.78977496309	7890.85053643514	582.927739608036	5802.67257993673	4136.89344448238	1083.9590788276	2613.04346553399	1586.80704811191	3746.96728145033	2555.83938199936	2077.63228042097	6222.25203626452	1352.95965917874	3844.97389453771	3892.57742865341	723.016912738296	569.104147944989	3126.27139602743	2196.89373368864	5331.58553039318	5266.15141468128	2695.35081311198	2274.88322639379	2095.47386633647	1154.89010779319	475.611354699969	843.660947582768	4713.28712177704	3189.7654324869	1965.71374750053	1894.62064300714	1406.38853966284	2376.2143314854	8686.60321724038	1546.8140394379	2176.40635566869	7493.668400792
REEP6	364.459501093116	2287.73364697878	776.444582967146	600.490769051906	2610.46740817019	2846.3681710566	2051.3837559362	5163.03600081687	438.159530319833	816.409905941645	614.19719019959	2114.71850769618	3392.58300906081	1864.31611698883	2043.98380490767	1681.3864874308	1220.87146085108	762.158727300653	2101.10025595998	3803.75076793068	6496.59756645949	596.915890684403	2901.64864832412	6085.756378935	2948.24045134471	1118.51195375657	1316.03356434861	348.277332228128	671.983807401328	4608.32224515283	4099.51532752985	3611.76709740523	831.832160001389	1700.92971766839	115.034265228798	1677.16465028242	1357.47442228178	2721.88238870924	247.463725599639	33966.3815579908	3061.00425906541	285.74963880304	12665.5679682374	314.829720807229	115.124706242812	24349.4491378482	4088.42799641863	16620.1416901025	4092.1275364805
APOA5	1002.9984253873	4293.07338550991	5287.85534951764	612.03866845675	309.541589901603	9285.30215930186	1026.08113484779	2603.02285879648	1285.6634574375	769.409762102787	1665.22981514006	5149.49662487397	12329.0923349539	1146.87154324522	1939.35574908058	2249.09057672625	9822.19078014329	327.445971729169	5062.90503301626	931.905179700402	6878.04916669197	215.813604975377	3388.65158036575	17352.4979225064	5085.63711153982	1543.83146738248	2563.32403944947	384.12941054573	153.502983950729	805.442832290641	2804.46422932193	629.165673500337	446.79194620162	5862.38801851855	179.539460684198	822.871180876271	1110.22584948075	373.392928556637	99.7469170878543	22791.8033698965	2585.95356621492	988.612494437058	4173.09026949815	2519.75616688699	1036.12235618531	8988.35879597139	4715.60999874197	6508.6707772594	2089.4261871904
C6	1411.54576935459	2001.90985300342	2000.83796379995	680.684514918881	241.614407673196	765.448445356605	1681.58972023613	5573.49829787565	4368.88274429157	8166.71017851861	1664.40869590183	3708.61032015717	678.933125201856	5283.09547708881	564.244158210343	6825.67345964884	3056.71720774425	188.187340074235	1609.42146509828	1419.8712777325	7198.5744696651	224.475020559673	1342.49857692086	2302.87673294528	932.004357643217	312.043462258203	779.969666464769	891.180232466093	196.777761341094	1799.18270255527	1492.9237439674	8588.70499580177	1344.91640716382	2931.19400925928	1461.04267706482	1814.63716260065	1617.4842117435	1458.9357185912	1695.69759049352	761.081820814022	4645.15687752374	4462.97599372236	767.697966967726	3929.4999078373	2645.8485118962	2433.83188091245	30.5369514239829	1940.10102358192	4255.13811142272
CFI	2087.55936009182	275.534137392247	3022.36717640395	1350.46268039985	1678.40328746647	624.275917709998	5771.90101195864	6163.47941278247	7534.30991207605	1939.19111986992	3372.3367114301	5003.58408768746	374.871050724951	2613.99370781367	650.188632639733	7300.80683222058	4031.75023936571	347.205642436964	1380.11356914326	3606.54642380116	2980.09062681628	1299.21233764441	246.279049283412	1538.50105189994	1393.34651467661	686.068160170432	1860.69034838841	3130.22788549154	1000.21891138108	1400.96600023708	665.917557844421	4623.7741477053	1615.53429327781	3871.50389519721	1195.49628910676	2616.88746662919	1220.29134317927	2839.30686171687	4194.70050562587	519.432696697997	6815.56302042385	2823.63979575516	876.33447172731	2291.6024793393	6703.4894740332	1298.53835109658	199.66468238758	1128.44357858825	12940.4700255854
CANX	9070.33887397867	1027.8223631354	2784.49091822701	4759.01765472974	3599.28082035586	2525.52151731431	3959.52098014859	4331.82647442676	2024.6868818841	2620.69320553336	7748.9022512213	2502.80532535197	1407.84905716704	1246.68991872259	1367.63815831116	3868.13352024107	3602.10030766595	4646.34542643287	2805.02216912424	2642.53821133549	1713.88323160012	3728.73940903945	1175.84358116516	707.827480151683	2010.0227313172	3252.94622984236	5279.99804722082	5284.76706819692	3876.76684998968	2261.36634121869	937.358238565766	1313.23495530141	2284.81409886844	3491.70446244052	1264.30183092585	4942.13681784042	2123.14742192367	2561.37411625276	3180.47994409136	395.220530096302	1709.98740157478	4150.14108109913	822.740462712582	4668.76259150898	3108.36706855592	868.16564044743	1024.16237083512	720.902498612524	5373.72791878483
BST2	2208.80092799578	4375.39063817481	6946.81055264771	2988.33974598694	1683.56231396483	4402.01608934421	1783.57502271341	2255.20514921592	1903.49382030628	2151.56214017883	1928.80909061342	3910.25334029686	11533.5326606377	2769.95991949706	1449.84591646101	3137.01377795375	942.506716369545	1464.09750577755	1667.01507617536	2660.88280148707	6768.11693468053	1824.67154975837	111.103330503795	15014.5223062478	2651.55239749495	3241.54738190599	1099.88942796388	985.078532821716	2275.60008654618	4989.42103492793	9287.33020673686	11712.2751437221	4000.24090044336	3075.15024586867	107.508659092334	1867.66227449483	1462.75445973254	1147.21175787311	1845.6986795493	17199.9974697911	4479.32809357182	1162.6353787318	6319.74760354752	810.840311137624	4343.43299605556	13256.2215099088	388.758881589936	13642.3520343135	3544.47624529532
RPL14	1859.03737452738	5212.28270693467	7226.90727223267	3606.79391411305	8346.44503659684	15025.7071471139	1795.25272910394	2302.8898352068	2100.9622353247	3081.12054054736	3375.62118838304	3536.35246375643	7441.19035689028	4352.49708071123	2716.59273522463	2417.22922546933	2511.33410782254	7684.6300319314	1958.18277662057	2409.56191641039	5038.33988640406	6262.92525207807	9288.23843011727	5559.2731292354	5108.9372204809	3549.31627618805	2099.30818702721	2652.20017459018	3659.57645780408	3779.45490096112	12843.964172824	6629.98167264034	6193.33551442082	3194.60329326795	9704.806656265	4253.7923097327	6450.79502198296	6049.47231084632	3181.24137093935	6504.20072387057	4546.6350705876	1961.6509564275	5888.09855796945	4228.67202263635	3762.76013562032	6531.02955442005	9023.66914578694	9145.70129474939	2764.75571195101
CHI3L1	1.46959476247224	0	10451.108849514	12.8309993387159	2.57951324918003	84.3368346979733	10300.5155502057	5801.63679555753	3532.39636822643	14.7963415788998	2717.90467855701	3065.17656242498	1472.41018256967	10112.8491655512	538.087144253572	499.692950478029	6434.91543832722	5935.42870594138	680.457849392116	40676.3769726119	2565.52690850806	20038.1849542689	892.530088380487	563.532070974756	44375.8341485857	11096.7784660588	471.286756092695	1177.9968590069	511.132276346576	1315.37643752163	1903.8900082371	5189.13292507235	7151.39548036129	7796.09803368298	0	3492.78375939964	237.677660305505	67786.8673602752	795.691056158838	106.144942368721	1163.72787796846	219.390717943566	6816.57855198136	8651.94571994574	14229.0097452738	4003.20823095204	4357.38806857602	1955.51224089193	3422.41906602824
ATP5F1B	7372.222125942	5735.91189749753	6025.168773131	3153.21808748944	5876.1311816321	7031.12524058103	2224.9923242754	5635.20789151092	2452.67636507853	3927.99350268086	5282.26005956412	4149.38777624142	1818.12459601601	3778.54142171634	2256.97663284137	5333.20680226645	5409.95829492375	4991.66919546909	6676.59269152766	6676.51358566853	6272.75964826751	4935.5633137847	1912.82900684034	3318.79441106933	5006.41674114015	5894.62923909673	3608.35119426371	4006.0429415358	4178.05728125468	3721.79456397387	4166.74129051223	5110.48721588481	6674.63578167054	4437.11917946389	3989.64633891652	3770.67462358577	2164.62137607094	2991.36733035984	2933.77764533972	3378.5709315661	5804.00743831714	4207.02015612153	6030.05025752197	4159.33119602872	4046.53243785041	6267.61177462617	3254.53432291756	4400.75872074629	4166.80725800575
TSKU	2030.2451643554	890.626942027222	693.033427502506	832.090307115729	489.247679594478	1337.47219374286	1328.14447348279	1013.53332576702	1491.60691172709	308.112054054736	694.666875546595	1645.56916938121	999.656135266536	1337.15032149896	485.77311634003	1526.4722267911	1478.05627912206	2465.25415497248	4891.19074813831	598.950868449176	6773.41487357264	181.889727270217	3242.36552853575	3071.15228991433	3097.36114856763	1034.44545022582	2809.2127817587	2841.70401712608	563.388611308526	3073.11577286731	3183.72013369428	882.909376728067	523.07349799214	2365.5787249926	1067.56098478688	2874.15745396759	909.23668707475	4038.05022285231	1351.53265519803	2825.26218943128	1597.80910654848	665.620604131252	4081.8356055001	1423.72374631475	2936.68987503594	899.083220235443	2252.68741658458	1722.63162376294	3849.61919346302
SERPINA4	1667.25525802476	3819.74918268671	3571.23317470831	365.683481153404	1271.70003184575	726.030142182553	2536.39782802283	2068.20638062421	1192.43802545456	1096.67002290669	737.365075934802	2624.39910634073	3167.66037862584	6669.1152115819	1094.85786990484	5133.89638156538	1235.24355363681	623.84103234609	3091.92367615634	3531.33360417967	9234.30748896138	905.117928558937	3496.05146651942	8505.6293895913	1105.97850440328	834.9656113393	659.66926028122	324.375946683061	752.817825545595	4048.83678782343	4185.76750645065	259.679228449431	2182.19724943596	4553.5093282119	1776.04304820536	787.521106280154	1778.59457208482	901.380666900297	3864.24125359436	11757.2461696077	1832.8957943862	914.805123277031	4162.95086238725	1538.35979030318	859.395833444148	7896.34987785874	3289.76926686831	3625.0607828093	449.684344668187
CRP	10419.4268659282	5094.52330381682	38.1013920023666	200.163589683969	1.71967549945335	3214.88347049774	5436.36158167078	33699.9830817534	24.5776138864123	44354.2098153371	46.8037965793805	206.709427680892	14322.1567546416	18.7159454020072	1240.58980480685	4375.38326392104	1440.23498231751	13.1731138051965	555.671692058452	2027.99444125747	133.772957025975	64557.8610575506	299.978992360247	739.026487541289	96.3071169564658	35215.3158434314	5359.31699635283	34.1448364929538	66.1369239362182	846.886199500227	1172.01490180618	176041.742550439	28.1515250655492	54.1112095056572	7.52560613646339	2183.84905282676	2252.35474061324	25410.1490906223	1547.21935513374	4105.7767069433	4590.53092516311	4418.96242376455	51398.1031318543	27773.2378572146	125.223364685164	698.737303209114	7.0469887901499	820.219232388122	140365.756157141
ALDH3A2	990.50686990629	1046.11508594982	2423.04257788023	417.007478508268	2263.95279503034	1154.13124874726	482.678530808518	828.404544861236	4335.83009113398	1517.9305713883	1349.09890841969	4668.18790846013	901.773138688354	3353.27355119296	4173.91208424472	2072.45053563099	3798.77105104964	4409.22937793933	1533.69653201546	1535.44219568747	2272.81578471855	381.102285709026	1372.12613172187	1012.01780220034	1599.94081395419	603.42651263173	2669.74362953492	4848.56678199943	2060.04270482813	1043.29172236305	915.795193835566	2696.21233195781	2537.2697107466	2581.00259679814	5374.35786802578	1862.75254191204	3041.95502149394	3291.26436573904	866.503753022735	347.794066484746	2445.48683157329	2990.21422974935	913.995126710632	2470.54654800415	3406.2774926053	1763.53875110831	2171.64704549786	2327.09381381098	1189.25449009569
SEPHS2	6164.95002857105	4209.6128376691	4354.88612913536	2085.03739254134	4134.09990068585	2940.78875772933	2800.31399244878	3371.58779770837	2651.83978795118	1853.89456253273	2339.36870973079	3357.00163679801	5906.30166586645	3653.76845236963	3224.78614924189	3675.4352935917	2605.13092389784	3406.19085534366	6583.80298479237	6084.90055327999	4165.50445392764	2586.87612117642	9584.51397812739	5672.36953102272	13243.7819221101	5693.72454421816	7412.35579638637	2950.96749390353	3136.19660295079	3658.72857039407	3195.13586325733	4933.9053405392	4655.89900035712	2658.59602929682	3015.61788753997	3901.27351028809	2563.40939671776	1229.15545486404	1686.56046831754	6793.27631159815	5059.72883740353	2455.95720364603	4827.80627151591	2261.4056677521	3374.97165143401	8465.2333459582	10007.8985801445	12299.863770864	4939.30072152503
RPL10A	1929.57792312605	5715.3325843313	5462.91579925824	2610.46681546176	10199.3953872578	12361.7632163279	1539.12170227168	3721.27549497485	1897.56129281645	3256.065520392	4004.59852487086	2102.5591295973	7114.21949598018	4700.82162013747	2286.87036307768	2852.6894337309	2404.6780508337	8039.36316797133	2962.87132540956	3465.29307963398	4341.66092209056	4217.38760492015	4636.71232635838	3410.44149527629	4476.72759787959	4263.88155619941	2088.07133590017	2694.88122020638	4543.85162598833	2781.21031686936	9013.35269722373	6972.75825419359	7412.93222935736	4616.80923367135	5994.68283098855	3284.61109788917	4212.79665011301	4645.44731704286	3516.26918405886	4930.09381257273	2336.23492685203	2039.52111866056	4682.95759850313	3424.54211407366	3768.81933068573	5827.34543844486	7718.80172147752	9902.5633004186	2445.15862413327
TM4SF4	10127.7123055774	2267.15433381256	894.867828379907	985.420749213384	4515.8678615645	3352.38917924444	2102.76566405453	3624.03613530717	1060.2274128242	2637.23029318037	2524.12053833361	1799.58795863364	2093.03003321431	1214.45690164136	1700.20590719011	3055.77825103294	1881.23130305863	1290.96515290925	3934.49687524689	3874.37744001427	2346.9869292082	2246.9155594928	1429.52951914883	1162.16302526282	770.456935651726	2473.55000219288	1588.36195636851	1335.06310687449	1773.44936777119	1709.98936877812	1582.98116607588	936.329103723378	2157.67817921758	2313.50944792112	1663.15895615841	1799.90796485227	1682.88544712958	1700.54290765726	788.076787678849	1219.53763572573	1447.58773755675	3694.43134907437	902.40723286961	2152.92082612404	1177.50357437823	1913.1798372823	819.799695920771	943.508970868173	1987.44420188172
RPL9	2904.65404802638	11455.8176625324	4377.5410108665	3142.95328801847	6642.24661663857	7798.40709538759	1727.52203203887	3386.54769919571	2124.69234528399	3520.65892274409	3232.74644093019	3022.61873907892	4925.38908313616	6580.73435829464	1636.68173043795	3121.90019154988	2702.7098696536	3174.72042705235	2065.90416030177	1820.70057254458	4704.56973620063	4220.99652808028	4597.82616068205	2556.36866798583	2761.83957981607	2929.50391964778	1936.70434130659	2116.97986256313	2177.61945849252	3687.55873888769	8833.23785300676	8559.02736969326	10407.8912508471	4164.52119950143	12139.8777847064	3845.30255884424	3416.81576090195	3087.67229383373	2839.36071618785	3220.48271952758	2621.07024987532	1816.74474148947	4797.38805018322	2765.24506108659	3718.32603847397	8345.27313638071	12614.1099343683	12786.1732948687	2922.14523258488
C4A	740.675760286009	114.329517590144	443.82972846	199.522039717033	1100.59231965014	439.101563264448	2157.26162721033	893.854113868332	2064.51956645864	725.891110400141	1085.51963294633	1629.35666524938	279.070671095241	1448.40621916645	564.244158210343	835.970247964188	815.427159106236	608.786045140151	548.205853585497	541.16540947169	603.965033701433	986.679591977725	205.541161432021	130.645843443975	330.861546963342	844.939603283626	1610.83565862258	2898.04299733945	4942.3061800732	283.796971109119	50.7365758357654	1040.20079510315	1165.10989222902	2285.94336005974	752.560613646339	683.434775524922	1212.31558276633	762.83668435892	708.126968638966	264.233154407242	527.725718341105	3079.59563335598	63.7334161256225	1839.76870596054	2119.70840704967	42.0479085116989	31.7114495556745	327.060278467915	2101.47130356544
LOC110384692	740.675760286009	114.329517590144	443.82972846	199.522039717033	1100.59231965014	439.101563264448	2157.26162721033	893.854113868332	2064.51956645864	725.891110400141	1085.51963294633	1629.35666524938	279.070671095241	1448.40621916645	564.244158210343	835.970247964188	815.427159106236	608.786045140151	548.205853585497	541.16540947169	603.965033701433	986.679591977725	205.541161432021	130.645843443975	330.861546963342	844.939603283626	1610.83565862258	2898.04299733945	4942.3061800732	283.796971109119	50.7365758357654	1040.20079510315	1165.10989222902	2285.94336005974	752.560613646339	683.434775524922	1212.31558276633	762.83668435892	708.126968638966	264.233154407242	527.725718341105	3079.59563335598	63.7334161256225	1839.76870596054	2119.70840704967	42.0479085116989	31.7114495556745	327.060278467915	2101.47130356544
MASP2	574.611552126646	1010.67293549687	11062.7906562547	128.309993387159	1637.99091322932	1355.80628824242	684.31359448498	1092.07280857553	1759.41815269628	835.55811269081	1672.61988828418	2239.35213320966	11670.9853792368	3272.17112111759	1905.72530256473	2243.4229818248	1114.21540386223	100.680226939716	7.46583847295425	3739.54470240014	4046.30082885499	417.19151731026	9391.93487192081	11379.8379453587	5523.67915963213	832.82832735123	998.096776577797	958.616284539677	1486.03952548046	2980.31866802846	3976.47913112811	10446.5243901943	3468.0862653333	4131.85028055461	1588.9779813847	1929.52490503803	5953.10757221573	825.35043257881	755.335433214897	10169.5888401351	2536.20493102934	553.893849622954	3146.11317783755	1403.59253858996	2988.19303309193	9497.88051087786	5284.06709448073	11263.8874961358	2046.86677599859
RHBG	5.87837904988896	8.00306623131008	5377.44510909077	276.508035749329	2514.1655802008	148.506165446431	2.33554127810573	0	6365.60199658079	16.5370876470056	1417.25180519317	5049.18175555825	1334.95746397052	6399.8135527419	2100.03454910075	117.130294630011	280.634022289808	3391.13586813772	2.13309670655836	42.1925573486402	343.041543264629	29.5931699130115	16265.5275857556	21.449317580354	6138.80203567666	27.0722638488852	1460.79064651452	4097.38037915445	4061.29703282407	945.989903697062	3384.12960824555	5809.39531074014	4717.65073275897	7786.90933772919	1048.20942615026	4113.37395786479	20993.7965589312	30.4120937285948	166.752479711756	6.77520908736518	7432.05591135098	1595.32262800939	33.315194792939	3926.14470654983	7905.22982867308	0	8296.65480226981	18998.6062282802	2.40902327500814
RPL36	1213.15047642083	16073.5868779984	6292.90828449898	3642.07916229452	6938.89064029427	21812.0722261258	1200.46821694635	3139.70932465466	1721.28047597598	2910.52742587299	2134.91001941034	1226.07062496999	46390.2925272127	3526.9159335338	15996.8823927052	1908.09028348888	1693.63767090804	4779.0175011852	2128.83051314524	2698.48921129782	5505.88299363345	5307.28239927741	19220.8761771566	14917.0254081553	12094.3098810168	4737.6461735549	1495.1621911384	2029.05690859378	2284.58164411776	4219.1149704889	24664.3179281615	11014.8509301722	5277.04877922279	2750.48298883472	3520.90858527394	4186.03800009015	28197.5033638953	4327.80989365532	1804.58162975736	29009.1869090686	2542.05771163941	1119.29894061949	13552.0418470756	2626.00420765675	2600.40454890562	26948.9992464244	28811.6136685279	23750.3982321988	1629.30274166384
NUCB1	3615.93791306295	5791.9333611167	4059.34289927917	2822.17830455057	1279.43857159329	4052.75158912761	2675.7517909498	2536.63829594643	2019.6018583214	2867.87914720439	1891.03760565462	2930.41012182911	13749.4370938118	4144.54213180004	2447.54916309785	2793.17968726565	1836.60217282926	1506.43965729425	3028.99732331287	3068.13270285221	4691.32488897034	3102.95213307406	6288.4485065148	13407.7734256831	6067.34836825734	2797.70474038347	2340.56999063707	2107.59003252757	2333.57195814459	8315.70172487989	4757.8223989989	6539.46491300939	4324.43749555307	3114.96792833509	4580.94396392436	1919.70543987245	5673.95595776295	2430.43315714354	2230.98066463674	21025.7322011233	3497.03641451546	2972.60880176622	7530.68250993435	2288.24727805183	4083.89747408711	10493.4265800519	6836.75362457709	7001.8297311796	6750.88622433116
LRP1	2890.6928977829	1481.71054796827	5566.92230175118	797.446608901196	2367.13332499754	958.873142326957	1778.12542639783	2388.90926875898	4995.18814643153	2791.28632020774	2529.86837300125	3465.42275817965	3707.05816828007	3210.82441118879	3336.88763762805	3144.57057115569	3549.15049213957	5066.94413149878	2016.84293605093	2434.32711311503	3487.36827573656	2983.85766878999	3984.90612073612	5251.18293126304	3582.0034145421	2970.11231542111	3746.49836400196	4790.52055996141	2696.10028194312	2699.22452521562	3443.74508485258	6589.91687739386	4269.04255913377	3821.4765505599	3784.30480005016	2778.90864186139	2572.98030921328	3539.6297978559	4035.56229439411	4943.64423074746	8644.55696107001	2222.34671694686	3680.6047812547	2889.38750872283	4609.02771308941	3943.84647775905	2841.1109805621	4871.65702744093	5090.26618009221
SERPINA7	270.405436294892	455.031480008773	550.925533007193	8.34014957016536	64.4878312295006	871.78619345405	4079.41209909135	2075.68633136788	2873.88581685601	4602.53260407188	864.638557861187	3661.99937077815	2315.87004670081	5186.3964258451	321.357600040328	3718.88685450283	944.775994177819	103.503037040829	18259.3078081395	154.094557273295	4398.61376518083	4491.66576508953	218.503216657464	5141.98640539942	3.10668119214406	1338.65220452777	104.436616357147	195.47918892216	1269.66563852863	605.43353836612	447.75028175063	6164.04294273679	1872.53047371492	221.549669108068	464.437407278884	626.481877564512	3461.4800192144	7876.73227570606	253.55514038363	806.249881396456	3017.1084044899	7183.01461711528	253.485177772362	2658.99702031683	76.7498041618745	2830.81360539055	90.436356140257	3717.52808666934	2440.34057758325
GSTO1	3191.22502670847	4746.96157034278	3939.88988651499	928.322802156098	2091.985245085	3415.64180526792	1026.08113484779	924.708910685962	1491.60691172709	3307.41752940112	2003.53094129278	2102.5591295973	11100.3483353555	2034.839175096	2163.5587258529	3288.14964199247	3144.46261633082	4080.84246950979	3767.04878378206	2041.75288387116	5837.00417439082	1548.94982032494	8832.71477505171	5925.86146606327	5331.0649257192	2702.95181691238	3008.17114583149	2307.33732601135	2088.62038801045	2237.94182931762	6314.16686276101	4936.87310315005	5301.56784944117	1807.11020424553	4545.46610642389	2642.41807605972	4782.26594359667	5033.20151208245	2526.41428166031	3636.02887688598	4142.79320849293	1463.95904998145	4303.45407520965	2042.75838385223	2883.16698529147	5849.60609589223	8544.47390805675	9606.32545657069	1506.44255463843
AFM	2092.70294176047	1540.01860193924	2809.20533466098	216.843888824299	538.258431328899	135.67229929674	4792.53070267297	3535.21172022611	2485.72901823612	1403.04133089332	1055.95934036988	711.323618784244	414.440772745918	2356.12957116379	227.93969305186	9080.43163127654	3030.24229998106	330.268781830283	2464.79324442818	4199.07668569728	9288.61136260558	285.82671428177	2451.68015978375	6898.8805090266	773.56361684387	1013.07261034512	1540.7705868893	284.25576380384	835.284854157423	3316.37031953227	2475.94490078535	362.067038523779	2158.58629292937	3744.90408427831	2274.88322639379	1581.91583817622	328.60132901298	1058.50981783137	1940.11560870117	2996.90081964453	982.291679056364	471.960896316869	1797.57203208858	1045.70440126025	1043.19141709495	7174.11521401074	1115.77322510707	4664.46177249529	2318.28339831617
HSPD1	4223.61534734522	3506.48630448972	4322.96334124149	4605.68721263209	6806.47562683636	5810.99125163535	1648.11362858328	3187.39401064555	2937.44861138983	3298.71379906059	5133.63747744363	2773.35148805196	1978.48610104835	3446.85327820299	2327.97424215261	3592.3105683704	3348.69761907542	7958.44261173941	3950.49510054608	2185.75791656108	3497.9641535208	3530.97041986469	2468.34565935931	818.973943977154	1879.54212124715	4461.22411109786	4570.09345248933	3504.11384508938	3841.65712493712	3305.55900634716	1491.6553295715	2877.2458512197	7312.13160734846	2391.10288041979	3090.87394890461	6636.9765054209	1778.59457208482	4087.04748497061	2135.04088178888	858.193151066256	2895.17547511349	3120.90067593178	1816.40235958024	3126.48839970376	3504.23447949611	1743.75150004398	2791.78205903105	2289.4219492754	4686.35327764918
LDHA	8211.36073531365	1257.62469349158	1600.2584640994	3176.31388629913	4678.37719626284	4207.67468764888	2875.05131334816	3485.65704654931	2555.22434025976	2952.30533150753	2914.15217649511	3116.85391934521	1032.97800644209	887.967631850786	1547.00053972902	4228.97039563353	3152.78330162782	2822.81010111353	1368.38153725719	2933.29996523808	3287.37108255911	6514.10630402266	387.00993458822	497.234180271844	655.509731542396	6746.69312234059	2487.97103777406	2190.39126102298	2923.08873693409	1403.66882853335	673.528044219786	2967.76261085064	1389.41397904162	1520.21869724384	879.420831375293	2843.71711195427	3544.42792750894	3440.79049323797	1592.90496601367	453.939008853467	4603.21194981825	7496.52666158402	619.952320494692	3405.52930677802	2554.96058591503	1032.64716491966	683.55791264454	474.323021652421	6746.87118553948
TXN	842.077798896594	1705.79640244495	2726.82394654775	4714.10915704424	2135.83697032106	7703.98650871486	2701.44274500897	1542.73984088153	1747.55309771663	1556.22698488663	4163.8956570884	2915.21089920551	1505.73205374522	3152.59702549366	724.922958230507	1908.09028348888	1586.98161391919	5690.78516384487	2257.88286389202	2327.01126072827	3610.5453549783	3026.44296207945	1211.02630249137	1725.69509623758	5803.2804669251	4360.05933566256	5047.99012100969	4554.06756724771	995.319879978395	3640.70971508555	3138.05721544209	2567.11465838581	3998.42467301978	4793.43638922755	3771.40376095908	4813.50182417122	2222.04685104408	12392.083414021	1780.2159706214	831.092314716795	3882.34447134491	4125.76433466095	7950.74366167141	1983.483161107	3157.85049492344	3792.96868839354	1519.80058240899	1029.12684481265	3032.15729547692
RPS7	3106.72332786632	2756.48466909837	4623.65540785476	4614.66891216919	8202.85213239248	10177.2558567054	2513.04241524177	2884.45600552699	2028.92440151969	3219.50985296178	4158.96894165899	2710.5280345411	4077.76398510808	3544.59210419125	3008.05660502865	2648.65601727863	2869.88000152974	6764.39393896839	2207.7550912879	2947.97563735934	5437.00978803592	6086.80980186405	5527.39069256381	3024.35377882992	3555.59662440887	3746.6588310865	2587.11972418907	2950.96749390353	3602.42109143944	3931.71422831807	5189.08329360291	4306.22354834429	6584.73252420314	3324.26600283811	10766.9922080973	3453.50589873728	2228.42745937443	5720.85274250123	4766.53206847304	2703.30842585871	2919.56206098878	2522.99325635101	3815.31404715659	3892.59269367517	2774.10147411407	3987.13108946227	10606.8926273073	4082.26022967282	2849.87453433463
RDH16	809.746714122205	4864.72097346063	4889.33538451991	82.7599457347178	26.6549702415269	462.935886113875	1258.85674889899	3243.49364122306	172.890801132004	4521.58791190495	665.106582970144	2484.56625820366	1318.29652838274	3637.13205645673	567.980874489882	7099.60721321903	914.518956734173	1408.58224045565	868.170359569251	411.836048903032	4391.99134156568	482.873918824505	1190.65735856567	22326.7896631867	4913.21630537583	907.633266933676	1732.45804729166	345.716469491157	813.23921284535	7311.15054143015	2248.8987239203	2849.05210641662	365.96982585214	2101.14847476684	977.253711149317	2157.33649687967	279.151614452774	1107.50707994966	486.551755871289	24962.1286808824	3675.54622312252	29.7938012022127	5134.885458303	317.625721880118	833.139321494033	9889.91542258988	1611.41143668094	2397.30047044545	5678.0678591942
ERRFI1	3904.71328388874	1543.44848746694	261.56090725949	422.78142821069	772.994137004281	1210.9669416959	2324.64208547457	2362.72944115614	2544.20678920723	904.317582380991	4109.7017873649	5676.4030091586	1511.97990459064	3255.5347252047	1128.48831642069	5367.21237167516	2783.64744481535	3181.30698395495	516.209402987122	765.886638828578	5430.38736442078	3020.66868502325	464.782265940876	1281.10924093569	633.762963197388	1777.50785007812	1846.80953229031	2911.70093193663	1802.84355618728	1318.98020858333	574.591721340043	695.940332244476	2167.66743004729	1438.54139987681	2917.78500776595	1191.10112458582	247.248572801028	2076.47017735795	4132.26350408996	187.447451417103	1604.63735059356	1096.95358971783	270.867018533896	3627.53179196536	259.535521968444	1460.54646918578	446.309290042827	808.232730035894	1416.50568570479
LGALS4	1153.63188854071	5679.89043387836	1137.89292331392	69.2873964290661	792.770405247995	6694.69460651412	2332.42722306826	1016.3383072959	286.456327365771	2611.11910215878	7.39007314411271	564.397800089493	4104.83800543821	185.07990453096	1139.6984652593	552.590502891582	263.236225759712	114.794277445284	2381.6024728724	572.351212729381	215.891009853802	2393.43783979381	3410.87224646651	2168.33101357761	2926.4936829997	4672.10279792076	2105.25710821211	110.117097689776	338.033166785115	851.390913327356	232.119834448627	810.199192762226	352.348120175261	1524.30256211219	1891.07731343416	975.072890942884	1837.61519914055	4334.56813670611	37.3099155519455	3039.81047719784	48.7731717505642	3659.22049310812	4309.24802213016	177.8256682357	10.0986584423519	1341.8229627998	1047.65233346895	993.167337755972	5262.91284813446
GLUD1	1052.96464731136	998.096688561958	6204.34829227726	480.520925234912	8454.7845930624	740.6974177822	1402.88179438218	3017.2251312271	3212.88738770307	1712.02375798211	2497.02360347186	1551.33398911493	2619.93212117771	1103.20100397387	777.236986144049	5730.88304451834	3962.15905324533	6049.28204668629	2531.98579068477	1219.91524508025	2463.54158483479	1193.83178136881	1485.08118440073	1696.44602680982	897.830864529633	1548.10603535862	2002.1424743405	2506.23099858281	3457.08315982652	1401.8669430025	1022.34200309067	3111.6990974769	4605.95274620857	572.762047786296	2816.72686821915	2702.31681356981	709.84267675134	6916.21698211127	2944.4376212117	889.81079347396	3483.3799264253	720.468283617143	845.916250394626	1268.26608666216	1916.72537235839	1702.9402947238	3893.46130655782	4477.81480729632	2295.79918108276
ABCC3	1826.706289753	1623.47914978005	123.572082169838	1460.80927471281	665.514418288447	1636.31793408568	2064.61848984547	2993.85028515314	558.505087970542	2206.39564132417	781.705514799478	1008.21510069847	1380.7750368369	878.609659149782	1969.24947931689	1211.92070976051	1095.30475545995	1831.06281892231	1020.68677408817	1894.07893315092	3444.98476459962	2066.46940148663	1927.64278424084	3511.83826929251	3347.44898453522	1900.04546539412	2212.33768954032	1673.95060906706	307.005967901457	2877.61119276992	2035.80510541009	1687.17304426859	295.136956332371	784.102054723485	1856.67454252461	1966.83887266727	886.904557918528	5620.3238771206	2173.11222418883	4372.26826437966	2046.52228665368	917.51365065905	4044.17495051677	1147.47884031338	989.668527350487	2583.47296708644	1264.93448783191	1001.72912515042	3467.38750049506
SRRM2	1800.98838140973	2631.86549492512	2946.16439239921	2057.4507439631	4420.42587134484	4529.43804611615	4233.55782344633	2815.26646114806	8013.99713482465	1412.6154342679	2329.51527887197	1415.55426701081	3003.13363969655	3569.54669806059	2499.86319101139	4242.19478373691	2989.39529943214	3186.0116674568	1712.87665536636	2247.21229356888	2917.83984483389	2331.36436143969	6308.8174504405	3948.62437274699	3515.209768911	4003.13290965489	4480.19864347305	3357.29104816968	3724.08037127273	3458.71927646954	3288.99852855349	3129.505673142	3753.23397083596	3126.19855672306	2089.96833275498	2510.83724284084	3174.35264434869	1483.43434965035	2854.58925314783	3575.05199509969	4286.18633343959	2481.01108192971	2559.4760521358	3496.1197415396	4672.64926127623	3556.75837881312	6006.3834454711	8359.72921193906	2478.08194222504
HJV	2115.48166057879	498.476696693028	5013.93723404116	1154.78994048443	2190.86658630357	544.522606636914	2405.60751644891	6211.16409877335	1842.47353755381	1091.44778470237	3827.23676941215	2980.06091573285	4727.54047303133	2187.68606254573	1857.14799093073	1781.51399735645	2422.83227329988	759.335917199539	5083.16945172856	9244.75620689011	2087.38792349442	173.950096317946	1448.04674089946	1413.70502234152	2940.47374836435	723.826843959666	1259.84930871343	1021.78423205164	1696.69787579582	1333.39529283014	1609.61786838966	2697.69621326324	313.299230568209	8013.5638379227	3073.67256344983	2076.81688252185	1253.7895369136	2071.40149506985	1462.70097500586	934.978854056394	4257.89789382426	1973.16219780109	1636.7900050444	4629.61857648854	2021.75142015885	3227.79532986865	2101.17715759636	10299.830235521	785.341587652655
PGRMC1	6344.9753869739	1163.87448906767	1549.79986388005	409.950428871974	711.945656773687	789.282768206033	3926.82340225511	4228.04215785836	6680.87345746856	2024.48767720711	2188.2827698956	3237.43441882573	391.531986312727	2634.78920270479	500.719981458185	3671.65689699073	3738.25697616235	2220.61061287598	6377.95915260948	2123.3863100457	3046.31486296775	1213.31996643347	911.04731013112	1368.85644921896	319.988162790838	2309.69156310752	3448.39131351415	1344.45293691005	1934.30089882594	1240.59818799129	244.803978407568	664.778824830544	2740.68718218798	1712.16034605636	1826.57211797876	1389.4543209307	1051.20522242502	1306.03046956688	1457.37098706987	562.34235425131	2875.66620641327	2008.37305376734	499.727921894086	1862.13671454365	1006.83624670249	928.764096831937	595.470552767666	743.163145838089	2278.9360181577
TKT	2828.23512037783	613.949509459074	4025.36057668246	4177.77338468591	2407.54569923469	9231.21658052816	458.544604268092	324.442863506602	318.661476596243	554.427622691714	1902.53327498991	571.490770647171	1153.76978945346	567.717010527552	3811.45060512947	468.521178520042	614.217860105996	6028.58143927813	687.92368786507	1467.56721212662	1173.4934646041	1100.72156383762	2455.38360413387	760.475805121643	5065.44368379089	1304.45566071865	1660.41000183008	1107.99994419635	940.614029315104	1786.56950383931	3037.85247816645	2304.46766732553	1353.08943056995	847.401960182933	2918.86009435687	3618.47291351916	1598.34238675245	3765.18615967631	1677.42334614155	1255.67208419168	1229.08392811422	1224.25437667274	4248.41157946479	903.667546757518	2695.33193826373	357.40722234944	1443.45820384904	1804.82478274965	2647.51657923395
CYP2B6	423.978088973241	528.202371266466	128.720918926914	208.503739254134	0	69.6695590983257	384.585797128078	1889.62255661914	2992.53636665248	3039.34263491282	312.025310529203	5732.13349211178	699.759294686575	2757.48262256239	661.398781478349	2552.30690395394	4429.63028174964	1234.50895088698	7773.00439869865	29.3513442425323	12581.2803840568	298.818837658214	3079.41397713019	18978.7461826896	1211.60566493618	455.953917454908	421.051421642422	839.962977726662	478.472066995357	1964.95617139361	6784.74860363773	3257.11946540858	259.720521572486	3312.01440823305	111.809005456028	573.456765670337	2423.03601345008	731.579810248976	200.255261023708	8080.56603819753	2240.63951022092	1044.81443761396	2546.43967156465	2326.83209285769	59.5820848098763	5332.66416183663	2865.77544132762	2726.07310639225	2184.18110267405
SAT1	1953.09143932561	4785.83360632343	5126.18187534543	923.831952387548	1801.36008567738	1747.23920580801	4208.64538314653	3678.26577819876	7844.49634940112	2165.48810872368	3212.21845997433	4557.74022406201	449.845260869941	3770.22322375989	844.497879175745	7184.62113674081	4325.24350256907	1992.90393138615	3637.99643303528	1651.93034315002	4140.33924419008	2702.36166230037	440.709877665054	1949.93796185037	1206.94564314797	3151.06902641103	2967.85068002272	3713.25096860872	2712.43038661873	2428.04075282246	1052.78394859213	2857.95539424917	3658.7901448096	2893.41825922703	1854.52436934276	3372.0043378629	1084.70341615935	5461.50516542682	539.851635231212	663.970490561787	5344.56416042683	2364.54440450288	1050.15287934264	2665.14822267718	9988.58306533027	2956.95733092565	1118.12222137045	905.837106332602	2653.94064130064
RPL24	2104.45969986025	8091.09995985449	3432.21458226724	3336.70137803308	6048.09873157743	12815.532055192	2154.92608593222	2813.39647346214	2679.80741754606	3686.02979921414	2401.77377183663	3289.11177574595	10948.317298117	3881.47912142738	2798.80049337448	2929.20196490051	2151.27536224317	5061.29851129656	2111.76573949277	2759.94358830562	6136.33772179548	3900.52415146132	10658.5128396641	6731.18584430747	6941.8791238459	4122.8208129868	1951.24614864746	2339.77492067966	3156.60923379531	4516.4260830794	11339.6246992936	8104.95969023311	5293.39482603504	2644.30250225759	6364.51261826618	3084.29400851118	6439.62895740485	8524.6788282014	4466.52989036148	6806.82672977288	3064.90611280546	2077.44050200883	7042.54248188129	2453.77054156682	3061.9132397211	8966.09813852402	12378.0358098983	11806.7048169438	2176.95403284903
HABP2	440.143631360436	2263.72444828485	1359.29290386821	288.697485121109	251.932460669916	1372.30697329202	1498.63898678451	569.41125036173	65.2578023880603	2640.71178531658	563.287797429036	863.315845020194	3359.26113788525	811.024300753645	354.988046556176	3172.90854566295	303.326800372542	140.199568355305	2414.66547182406	1651.93034315002	4052.92325247014	3683.98876185392	12.9620552254428	5742.56729764933	76.1136892075294	4669.25308593667	681.481971292523	53.7781174764022	140.438900210241	1138.79165549818	705.238404117139	2049.24008279237	65.3841872490175	139.872371741038	938.550593876077	311.277045749138	1359.06957436436	2896.75192764866	1354.57836259002	2520.37778049985	1772.4170614155	2757.95800674119	112.981964949967	641.961846335167	12.1183901308223	3778.1282500953	300.671521713062	828.78101978257	2140.01567596557
APLP2	5735.82835792916	599.086672172355	2062.62400488487	1571.7974189927	3820.25912203562	1606.0666781614	3244.84534904823	4007.38361092016	2361.99344487694	2484.91501222111	1895.96432108403	4190.93231807925	1051.72155897833	1783.21368691346	1214.43279085008	3118.12179494891	3956.1076457566	4710.32912205811	3479.08072839668	3540.50589925546	2255.59748331917	2295.27512983845	651.806205622265	1023.71742997144	824.823856514247	3025.68169911093	3359.81848698341	3192.54221209118	2313.15932730008	1305.46606710195	586.007450903091	828.00576842733	1540.16085519908	3264.02899602992	1566.40116297531	1786.16071362045	2879.24950907004	2645.85215438775	1911.94281532521	449.422202795223	2918.58659755376	5526.07299116495	795.219214840154	1879.47192119555	2628.6807925442	1069.74826066528	923.155531509636	775.697937936992	2119.13747424883
RRBP1	3379.33315630492	3507.62959966562	2341.69095711842	2203.08258645753	3830.57717503234	1019.3756541755	4670.3040424521	3754.0002794784	2479.79649074629	4863.64451428775	2649.75178178353	1897.87626493289	9096.87083092548	3805.5755650748	3624.61479115253	3993.76520722326	2984.85674381559	1539.37244180724	2759.16058993323	2702.15812932813	5887.33459386594	5261.80996745985	3583.08240874739	6893.03069514105	1818.96183800035	3248.67166186622	1378.16674116868	1892.47756262196	2742.64108026861	4261.45928046391	2936.37932649492	4536.22515068521	3202.91706149007	3610.13654362271	2547.95522048832	2724.90158345066	4779.07563943149	7755.08390079168	4404.09288882557	4216.43845537026	2092.36906809921	3206.89642031089	2686.94288438704	3308.78766965608	2126.77746795931	4910.94837352812	5894.80612296039	4638.77641031195	3897.79965896318
GNAS	5634.42631931857	2587.27698306496	1269.70314429508	2721.45495974165	3810.80090678862	529.855331037267	2689.76503861844	1573.59463769917	2545.90179706147	4814.03325134674	2070.86271882803	2877.71948340065	1428.67522665176	2519.37420605908	855.708028014361	3060.50124678415	3292.72209980468	2493.48225598362	3748.91746177631	2003.22924455283	2411.88668063664	4021.78396964147	1212.87802466643	1850.491125796	1298.59273831622	4962.06099230224	2860.10910745174	2017.10621582124	1652.60659317168	2863.19610852311	1341.982430856	1535.81715111521	2919.58558341099	3451.88677997409	2483.45002503292	2801.49341174224	1963.63221366494	4656.42946200041	3748.50437269853	591.701593629892	1587.07900876336	3689.69142615584	1342.74719882846	1647.40383214582	4168.72620500287	913.92365853369	734.061332307281	488.021881483538	1616.45461753046
GJB1	1690.03397684308	3742.00511072541	7494.64678360065	986.703849147256	2245.89620228608	2454.01854876603	1686.26080279234	1737.2185602169	2157.74499844158	2021.0061850709	4111.34402584137	3060.11015488379	8921.93100725383	3291.92684126415	2313.02737703445	2821.51766177291	3174.71965377446	1593.94677042877	4075.28125787974	3668.00080080896	4307.22431929179	1878.08361252819	8529.03233834134	6444.54496391546	5209.90435922558	4075.80056524926	4780.94965893193	1423.83968175617	1499.92011445473	2047.84290581278	3606.10212752703	3586.541115213	4186.4042113607	3977.68438177434	2352.28946094027	1790.08849968668	2789.92099244515	2291.88917460216	978.433499678571	9785.66032518444	2827.86849809771	1254.04817787495	3787.79279928416	1510.39977957429	1546.10460752408	7122.17367996688	4842.45579696467	5779.20649125242	3141.36635061062
RPS21	1163.18425449678	8962.29088389139	4307.51683097026	5172.1758334364	3623.35627734821	13349.0542051292	1256.52120762088	1968.16203942765	1211.93061577826	3011.49069782313	2248.22447428673	2055.94818021828	21642.5553285205	3720.31403602121	2301.81722819584	1573.70218430321	1457.6327788476	3640.48409373608	1903.78881060333	2413.23083444071	4872.77929602537	2922.50597506789	10415.9372347308	5744.51723561118	11413.9466999373	2933.0660596279	1741.71192469039	1456.27727642448	2300.91174879337	2633.45570333954	9868.26400005637	8683.67339934899	4574.16876629585	2773.96521182774	6551.57768508684	2398.89533995314	13145.6483126018	3167.92643006196	1717.77896908549	10128.9375856109	2261.12424235616	1574.33154079874	6164.75952342385	1900.16232913493	1589.52883882619	10628.2272279276	17239.28357697	11989.927067185	1394.02146847138
HLA-DRA	243.217933189156	1514.86610806941	10636.4669727688	478.596275334105	441.096765609784	1321.88821341823	5075.90971108313	1294.96647249753	2721.33510997483	4294.42055001714	6913.82398593656	2187.67477628944	293.648989734545	598.91025286423	1621.73486531979	7007.98109564555	2360.80534654041	556.093589919365	2136.29635161819	1562.04185140727	1745.67086495282	1747.44059413173	85.1792200529096	1579.4497490988	3216.96837446517	3398.99396902713	3776.24296992646	4158.84108484177	3088.02279415775	991.937984733776	1675.57541697615	2121.95026675821	2833.31478079076	1137.35636583589	683.755071827245	1416.94882339434	642.846289282674	390.288536183634	246.70229875164	731.722581435439	3372.17709483401	1269.62221032156	1810.60841265973	736.466682598794	9272.58818176752	718.524554273443	576.6785826606	549.666750723564	5535.93548596872
UGT2B7	199.130090314989	1052.97485700523	3084.15321748886	834.656506983472	392.945851625091	1761.90648140766	2793.30736861446	4444.02573558178	1303.46103990697	2176.80295816637	881.882061864117	1737.77778663102	35.4044881240231	1203.01937945124	530.613711694495	8713.92716098264	1301.80903601283	1021.8572566031	3987.82429291085	4476.99722649376	3835.70775789331	119.094464284071	324.051380636069	2480.32108747367	725.410058365637	223.702390751314	669.584128922721	861.303500534759	1068.80535101864	1166.72088122638	606.302081237397	1558.07537069659	1811.68685502486	2408.45930611029	566.570633416601	1196.01085716861	539.161403914501	433.372335632476	521.577390879238	1847.37367782157	2311.84834097675	1421.29974371465	5715.72863708424	1410.86214137947	3074.03162985192	6858.755900173	2118.79462957174	2424.69819010768	6422.45605117171
HNRNPA2B1	4044.32478632361	1417.68601811779	2003.9272658542	2969.7347969458	3597.56114485641	2164.33985567299	4748.93393214833	5319.17997259094	5835.06453820513	3436.23273844095	5575.39962761393	3193.86331397142	876.781735306691	3018.46608344594	2783.85362825633	4587.91807272549	3838.10519972638	6390.84206892103	11958.1401369661	3561.60217792978	2618.50629742924	4139.43486466149	1011.04030758454	781.925122701997	1247.33249864584	3484.48532854993	4341.39048249203	5684.26165516448	5096.62566925771	2521.73880042674	791.49058303794	1566.97865852914	3132.0841919703	2702.49757663159	3146.77845163262	3976.88339206312	1990.74979906893	3802.3564964557	4841.15189957693	451.680605824345	3187.81450561688	4853.00393673314	822.740462712582	5792.19582259552	3622.38878327163	1254.01703620184	1455.20318516595	1099.33350144713	4264.77420452275
SDC4	1717.95627733005	8467.24407272607	877.361783405847	1134.90189150943	995.69211418349	1787.57421370704	1710.39472933277	4621.67456574389	1578.89981622021	4957.64480196547	1355.66786232557	2710.5280345411	6653.96115036788	2988.31261585382	949.125935002829	4074.05613499383	1565.80168770863	1576.06897312172	3628.39749785576	819.085950268168	5431.71184914381	1258.79239825103	8512.36683876577	6465.99428149582	4044.89891217156	2116.6235761852	2580.5098117614	2879.26333726833	2754.88865877531	4731.75140401616	4188.30433524243	4588.1609963751	1796.2489219244	2328.82394117743	4337.97439437568	1886.31925830945	2204.50017813562	3377.43196463673	3340.37958217112	4367.75145832142	1779.24530546058	2132.96531334023	2339.30606915637	931.068357271823	1983.37651807792	3465.2423426406	1826.34459478051	4111.37030681395	3097.20092390214
RPL35A	1775.27047306647	6701.99632113424	4651.45912634297	4093.08878905039	5449.65165776767	12966.7883348134	1574.93333520263	2210.32544475391	1950.95404022487	3250.84328218768	3404.36036172126	2908.11792864784	11137.835440428	3783.74029543912	3482.61957253006	2353.94108240311	2022.68295310768	5543.99903858697	1802.46671704181	2681.97908016139	4390.66685684265	3390.22241661988	9412.30381584651	6313.89912047149	6746.15820874082	3900.54327822753	1940.67028876319	2298.80111688811	2996.57420797433	3347.00237355675	13898.016535812	6748.69217707437	5124.48567564175	2858.70540784604	3645.61862982105	3015.55775235206	6304.04103038493	7111.36125020309	3032.76313557957	6178.99068767704	2508.89195484902	2767.43785257826	6416.79621446609	1995.78556582771	2635.74985345385	6882.25326081189	11223.5041464454	8495.00545277134	2600.13912149212
PCYT2	793.58117173501	5774.78393347818	1801.06309762538	903.943903412538	1779.00430418449	808.53356743057	1325.03041844532	1611.92938526046	3134.06952248113	926.076908232314	835.078265284737	2556.50924528867	12429.0579484806	2958.15914826169	5010.93653086139	1252.53847322092	1550.67316898681	1617.47018793805	1065.4818049259	3322.20527645163	3059.55971019805	2010.17020018871	15163.752891593	6867.68150163699	8779.48104899911	1280.23310885386	1889.77396307015	2497.69478945957	2589.13809631788	3165.01193494074	3880.07963704016	3187.37704405359	1599.18824646555	2937.3198065618	4617.49690801575	2396.93144692002	13048.344035564	1227.46589410134	1403.30968086195	9234.60998607874	6175.65900705644	1535.73502560496	5801.18935416178	2460.48094414176	1741.00871546147	3856.04055116109	5877.18865098501	14101.2638386559	1697.55840112241
ALDH4A1	705.405485986676	1319.36263299026	4051.10476046784	697.364814059211	3065.3215777756	1185.29920939652	1753.99149985741	2714.28712610854	1581.44232800157	1155.85538922229	969.741820355235	2565.62877886283	2155.50854166847	4229.80366085363	1012.65011175499	3595.14436582113	1287.4369432271	1553.48649231281	2763.42678334635	3515.74070255083	3455.58064238385	2108.33291014406	1748.02573325971	3453.340130437	4197.12629058662	1768.24628612981	1224.15578160403	1795.16477861704	1681.18427635399	3856.93597878774	3026.43674860341	8029.28174365642	3029.46734253781	1708.07648118801	2318.96177662165	2894.77833081533	969.852466213066	1420.07582104911	4053.83653874608	4799.10643688367	5001.20103130286	788.858600013132	3709.57451585726	1681.51504523506	4157.61768071628	3658.1680405178	3004.36622086724	4104.52087689839	5080.63008699218
HSD17B4	2302.854992794	443.598528249759	1392.2454591135	370.815880888891	844.360670231595	580.274090911055	2193.07326014128	2919.98577155941	6498.66011313827	1362.13379829283	3446.23744287123	3313.4305319437	535.232555757291	2316.61813087067	1162.11876293653	2749.72812635452	2518.89836718346	4044.14593819532	2799.68942735784	1897.74785118123	3169.49194220949	806.955218603582	692.544093473656	450.435669187435	793.757044592807	1191.89203734697	2862.09208118004	4574.55446914348	1770.18334683606	1421.68768384187	452.823939334206	1335.49317488279	2734.33038620544	3593.80108414931	768.686912510189	2285.97149054888	590.206270557294	1889.77371307963	1707.88042006151	408.770948271032	3655.06149098728	2862.23631094893	434.546019038335	6124.91995026924	3030.60739854981	372.247660647687	293.624532922912	426.377012243512	2675.62185077571
RPS17	1379.2146845802	11347.2046208218	5038.65165047513	3885.86814973012	5461.68938626384	15258.5501472583	1388.09003295417	2061.66142372351	1523.81206095756	3190.78754283803	2490.45464956598	2334.60059498419	23348.218609319	3560.18872535959	2085.08768398259	1919.42547329179	1548.40389117854	4377.23753012671	1847.26174787954	2490.27811307735	4442.3217610408	2668.43778459521	16335.893028408	9958.33317116983	9163.1561762289	3096.21207071723	1181.19135082419	913.374376186513	1801.21054571972	4139.83200713143	19085.8314150191	9487.93706688951	5728.38129398337	2783.15390778154	10243.4250383176	2762.21555107989	10291.9212368531	5249.46528970801	3162.96712658738	14060.8172593119	2390.86087921266	949.338847397777	11179.4205831262	1396.32293580045	2616.56240241338	13703.9080652393	23923.3524444272	16692.0607042159	1699.96742439741
LMNA	3150.07637335925	4323.94235525925	3893.5503557013	4572.96816431836	4656.02141476995	7573.81443776799	1332.81555603901	1807.34309843879	1721.28047597598	2849.60131348928	3703.2477644387	2294.0693346546	21680.042433593	1730.18517494111	23866.4068774136	1423.51091941472	2448.55075512698	1821.6534519186	2102.16680431326	5175.92611126906	1756.26674273706	2049.86835495007	13019.4586128697	4553.10514092061	11196.4790164872	2955.86375550064	2641.32100609595	1708.94906647234	2807.96149897104	2745.17260625233	7898.41644323278	4846.3563435191	2662.58940297388	5683.71893052818	3788.60514641386	4046.6015947388	11424.4792154901	3734.77406594772	1821.33302041334	9957.29895539769	2728.37122772656	1923.73157307923	4746.69101462875	1843.68310746258	3036.66659361522	5206.52043630154	5452.02032731264	21262.3428153722	1619.66664856381
EFNA1	842.81259627783	2359.76124306057	1036.97572287522	2883.76710137641	1601.01788999107	6815.69963021121	1712.73027061087	2360.85945347023	2196.73017908899	3609.43697221749	981.237489690521	3136.10626800176	2476.23155173315	1881.99228764628	657.66206519881	876.588011424595	4570.32550586259	836.492726629976	2228.0195100002	698.928884775302	2132.42040407743	9407.01910917754	1486.93290657579	1561.90030744214	981.711256717522	9176.07258878002	3299.66828389163	1417.8643353699	2279.68261271508	2811.84237089384	1260.80390951877	5904.36371428736	941.71391912821	4178.81472654066	3556.38644277441	5075.68154409241	1086.29856824194	2941.5252878602	814.72672735881	557.825548193066	3542.88319596099	2166.14477376996	960.346702074721	4139.19998830393	3757.71080639915	1936.67719792119	637.752485508566	4104.52087689839	2090.22919494873
FURIN	2175.73504584015	2959.99121040883	462.365540785476	754.462761116497	1153.9022601332	5303.13683399756	1933.82817827155	2254.27015537296	237.301099592947	1630.20869278113	931.970335396437	1217.96437290408	3482.1355378451	954.513215502367	1326.53427923624	2436.12120847417	1897.87267365264	334.032528631768	2229.08605835348	1782.17693322626	2385.39698617605	2116.27254109634	2242.4355540016	2694.81426327721	860.550690223904	3189.54013819628	2568.6119693916	519.001514692897	1015.73251082291	1848.73455465369	1541.12349101137	2147.17624895044	241.558247336648	914.785730510732	1096.58832274181	1658.50766646781	733.769957990149	2838.46208133552	2866.01065586781	2402.94082298552	965.708800661172	1236.44274989183	1012.49222435932	780.64349955043	421.114057046075	3560.46848838768	645.973972430407	1066.79870934822	2792.86098349278
C2	2603.38712171957	10214.1991015035	2809.20533466098	930.247452056906	3502.11915463675	1977.33209177748	2530.94823170725	2056.05146066575	1202.60807257997	3452.76982608796	1033.78912093755	2234.28572566846	15809.1452558506	4581.24752451354	2458.75931193646	1924.148469043	1295.00120258801	483.641463990785	1945.38419638122	2001.39478553767	4476.75836383957	2766.60049455056	16034.0623138727	10662.2607753978	5668.13983506683	2521.99510592246	1237.37560645936	1149.82736890022	2620.98180043532	4022.70944762608	7217.27791263763	6131.39755401743	2263.92748349723	3812.28785460611	2331.86281571273	1383.56264183134	6745.89815726161	1808.67479647004	2093.92383199694	9476.25911019476	2445.48683157329	2347.61610836526	6044.53512482325	2426.9289312671	2541.83232993998	9776.13872896999	3834.73639997324	20493.4943073508	2704.53013007581
ANXA2	2562.23846837035	1407.39636153467	2430.25094934014	2299.3150814979	1429.91017779546	2520.93799368942	1290.7758130331	640.470782426577	401.716861453774	1612.80123210007	1335.1398813697	1142.98154129434	2513.71865680564	875.490334916114	1939.35574908058	619.657042558765	1506.04403875744	3054.28052940484	1093.21206211116	1830.79009712796	1894.01315393212	1502.75560387537	1044.37130673567	1142.66364564432	4125.67262316731	2433.65403441557	2191.84696101455	1449.44830912589	1505.63565109119	1737.91859450632	3806.5116020783	1954.27167924515	3458.09701450359	2322.69814387491	2123.2960170736	2151.44481778032	1164.46102028871	4579.55444729757	679.954175263007	560.083951222188	2396.71365982273	1926.44010046125	3257.64665605739	930.509157057246	3034.64686192675	787.779932998593	3044.29915734476	845.904594571466	2751.1045800593
RPL34	852.3649622339	6496.20318947198	5321.83767211434	3305.90697962016	6200.29001327906	8497.85280054579	2300.50815893415	2960.19050680663	2463.69391613106	2296.04406383162	3827.23676941215	3361.05476283097	9180.17550886435	2460.10704561939	1849.67455837165	3095.4514153431	2041.59360150995	3007.23369438628	1931.51906778859	2962.65130948061	4679.40452646307	2451.90239498781	6879.14788035998	7138.7228783342	9274.99669914608	1902.18274938219	1462.77362024282	2322.70250243318	1846.11833357765	2942.47907188058	12490.0765563695	8484.83330442199	3360.02073363007	3866.39906411177	4751.88273188117	3512.42268973081	8285.21991695833	3579.33447577934	3751.55008009052	9964.07416448505	2921.5129878588	1142.32142336665	8311.41685747323	2058.97519007499	2972.03517958417	12845.636050324	16741.2963691328	21853.1061455892	2564.80678012534
GOT2	563.589591408104	3010.29619814849	2532.19791713026	1134.26034154249	3027.48871678762	870.869488729072	1738.42122467003	3794.20501472562	1511.0995020508	720.668872195823	954.96167406701	1470.27146845575	4071.51613426266	3877.32002244916	601.61132100573	3973.92862506818	2776.08318545444	1178.05274886471	2592.77904682168	2132.55860512149	4115.17403445252	881.299035702123	2716.47643081779	3418.24124712369	4175.37952224161	1193.31689333902	1943.31425373425	1642.36663531108	1338.25207816619	3272.22412402641	3823.00098922492	2731.82548328802	2559.97255354139	2475.84307643809	1229.8990600163	2763.19749759645	430.691062298566	943.61968596779	2211.18356658877	4631.98461272866	2104.07462931934	692.02874610594	4335.32078327246	1514.31418107633	1230.01659827846	7593.35759593621	2013.08979771949	4801.45037080646	2784.83090590942
BHMT2	3436.64735204134	700.839942827583	1043.15432698371	991.836248882742	1938.93412563365	650.860354734359	1381.86192287923	3108.85452783703	3164.57966385737	1277.7076139897	3268.87568741252	3097.60157068865	526.902087963403	2278.1464653221	1050.01727455037	3817.125166128	3089.24352299617	2202.73281556892	2075.50309548128	2203.18527720508	3312.53629229667	321.915945883003	966.598975383017	807.274316206052	1795.66172905927	1350.05105246414	3445.08635730032	3178.03065658167	1192.91414655327	1924.41374694945	707.775232908927	646.972249165441	2601.74578428382	2664.72182659934	2709.21820912682	3092.14958064365	912.426991239924	2562.21889663411	2217.27498137276	503.623875494145	2381.10624486255	1346.81524070911	821.291975982454	1825.22950038152	2262.09949108683	921.343877682814	910.236052061028	635.284624668044	2903.67605414315
UGT2B10	278.48820748849	225.229149652584	1959.64726974334	139.857892792004	4947.50641192729	985.457579351318	4284.16121780528	5449.14411676217	1043.27733428185	207.148782104597	3259.84337579194	350.595401850924	29.1566372786073	850.535741046771	205.519395374628	7054.26645400741	292.736837267266	2212.14218257264	1416.37621315475	1531.77327765716	3358.8932576027	129.921233764441	162.951551405566	2823.51016875933	911.810929894281	98.3150634512145	2829.0425190417	7137.97806885198	3018.61984928641	937.88141880823	450.287110542418	1607.04345377562	1160.56932367006	2714.74917123665	1349.23367160879	1299.11524140729	110.065493698522	124.182716058429	1535.79795241376	962.079690405855	3167.32977348164	1042.78304207744	1810.60841265973	2541.00577504094	1573.37098531843	3988.36779265379	5397.99341325482	708.915996260297	1524.10872532182
COX4I1	1841.40223737772	5732.48201196982	6618.31476754622	5322.94007566631	3841.75506577879	5206.88283787487	2090.30944390463	2991.98029746722	1869.59366322157	2274.2847379803	2985.58955022154	2298.12246068756	9196.83644445213	2109.70295670403	2798.80049337448	3368.44056976304	1872.91061776163	2210.26030917189	4425.10911775531	5646.46484865716	7646.25030604906	2057.08620127031	8712.3528336726	12091.5653014341	17655.2692149547	2125.88514013351	1567.21023659997	2020.52069947054	2280.49911794886	5478.63295655413	11088.4786489065	7213.14702567249	7033.34069782834	2717.81206988791	2796.30022299161	3209.9831626307	6165.26279919984	2313.85346451726	2535.5514038363	14512.4978651362	3866.73705638473	1609.54239676499	13391.2598200314	1927.00393943466	3382.04071234365	15796.409865292	14951.3612164347	13400.9096297901	2887.61589897643
SERF2	1928.10832836358	7421.12898677625	5722.4171718149	3278.32033104192	3176.24064749034	4951.12221960602	1639.54997723023	1445.50048121385	1410.2465347238	2086.28416262487	1570.80110274307	2640.61161047257	13547.42324981	3961.54177675819	3306.99390739175	1676.66349167959	1446.28638980624	1188.4030525688	2146.96183515099	3580.86399758895	4411.85861241112	2520.47193503015	15443.3629400275	12456.2037003001	9383.73054087113	3153.2063103991	1364.28592507058	1354.69638785794	1788.96296721301	4732.65234678159	10307.1353810357	6448.94815337845	3838.5966597444	3656.08002339167	3873.5369870968	1867.66227449483	5779.23599521371	3835.30293132835	3613.73182060272	14433.453759117	3452.16509650494	1333.27260379902	10046.7039601663	1509.28137914514	3504.23447949611	7548.83628104147	13048.6742430942	13337.5524030711	2515.82330686684
GPT2	561.385199264396	5766.78086724687	814.545974969513	116.762093982315	1960.43006937682	1297.13718584383	161.930861948664	403.917340158075	8917.43632113209	100.092898916087	1494.43701358724	1397.3151998625	2065.95601288417	3899.15529208483	1214.43279085008	1832.52235146952	2919.04768737566	1529.96307480353	1463.30434069903	532.910343903478	3941.66653573567	180.446158006168	7016.17532131466	1766.64379343643	3094.25446737548	373.312269916206	1168.63251721162	2166.48987547792	1338.25207816619	930.673876684824	4166.74129051223	4508.03140588213	2068.68303546197	932.142156201226	1066.48589819595	2489.23441947655	907.641534992162	419.011069149529	257.362274623624	1262.44729327904	2545.95956537945	815.26674198782	735.831258904915	1467.90056326639	3983.92075550783	2488.24682133936	1868.62652752141	2041.13011483641	453.699383459867
SLC13A5	1823.76710022805	1450.84157821893	1289.26872397197	97.5155949742412	2408.40553698442	327.263586817135	947.451245151559	4649.72438103265	969.54449262261	14.7963415788998	1295.72615793443	2552.45611925571	1605.69766727187	2178.32808984473	519.403562855879	2891.41799889082	2173.21171438981	1009.62507949827	149.316769459085	1712.46749065025	3993.32143993381	145.800495668984	25.9241104508855	544.032691356252	939.771060623577	1135.61022566113	2010.0743692537	436.200286197484	78.3845024429253	849.589027796504	1054.05236298803	6281.26956586539	849.994434237227	1232.30622402506	834.267194556513	1064.43002394973	521.614731006041	2319.76692718671	615.232893183102	824.31710562943	1724.61935309995	481.440742153937	163.67900050444	682.783461999337	3085.14015413851	3320.54806923269	668.289436932549	1445.22971218283	1874.22010795634
UBC	4211.85858924544	4091.85343455126	3939.88988651499	4021.87674272051	3392.05992267173	3590.73240773871	3349.94470656299	2842.38128259386	3289.16274114366	2296.91443686567	3558.73077850939	2011.36379385573	6056.25008615643	1847.67972107593	4484.05953544643	2861.19082608308	2974.26678071031	3804.20707960067	3346.82873259006	3116.7458667539	4133.71682057494	3511.48223480002	6473.62072402113	7025.62647654687	5410.28529611888	3874.89587037069	2493.25896771619	2983.40508857183	2752.43914307397	3837.11523794837	8285.28283398049	5701.07197544409	2991.32656664255	4402.4063280829	2650.08844662604	2746.50440681495	4614.774974925	4309.22472526562	1500.77231740581	7416.59554763575	3977.93988797602	3027.45648125211	7917.42846687847	3449.14692351508	2590.30589046327	9684.62269279747	8208.56744239294	9251.86745844055	3888.96657362148
PTP4A1	3551.27574351417	2155.11140657422	910.314338651137	924.473502354484	2938.92542856578	1942.49731222832	2836.12562537973	3451.9972682028	3712.9147047025	2683.36006398517	2890.33971858631	1851.26531555387	978.829965781816	691.45020512971	3150.05182365112	4970.48072857351	3956.86407169269	4740.43909646999	2094.70096584031	738.369753601204	1490.04531340814	1846.32508871911	796.240535277198	1004.21805035294	1180.53885301474	2239.87361949723	3367.75038189661	3306.92741434257	4525.07200561138	2034.3287643314	853.642888436753	1267.23463483323	2925.03426568174	597.265236996404	2250.15623480255	3821.73584244683	623.704464291626	2095.90012612899	1248.74003071818	94.8529272231125	1764.61335393541	1803.87923642488	389.642930404374	2788.17226988427	3282.06399376437	1009.14980428077	722.316350990364	431.514084680181	3469.79652377006
BSG	881.022060102108	2128.81561752848	2867.90207369165	4025.08449255519	2601.86903067292	4098.58682537651	1992.99522398356	1554.89476084	1454.31673893392	1952.24671538071	2004.35206053101	751.854879113831	7803.56570592439	4437.75860976482	1838.46440953304	1126.90678623873	2927.36837267266	1322.0160640215	3806.51107285339	4400.86717736469	2419.83358897482	5463.90966442676	3747.88568232802	4568.70464461541	3547.82992142851	2242.0109034853	1470.04452391326	1177.9968590069	1254.1520390868	2732.55940753637	3792.55904372346	3372.86220723176	2375.62547004764	3017.97613771175	999.830529558708	1694.83968758048	5383.63827873207	4386.9445203498	1362.95405791801	8545.79706219661	1726.57027996997	2827.70258682819	5863.47428355727	3646.544599261	3262.8765427239	6242.87771079576	4251.68323672377	4106.23323437728	2628.24439303389
SEC14L2	928.04909250122	926.069092480167	2355.07793268682	113.554344147636	27.5148079912536	31.167960649251	1062.67128153811	2115.8910666151	2634.88970940882	402.112341732452	463.932369602631	3511.02042605044	1461.99709782731	4072.79767442568	298.937302363096	1907.14568433864	1381.99018523849	1541.25431520799	1513.43211330315	3387.32857148975	2313.87481113246	112.598402595849	5851.44207319988	7733.45395669856	3948.5917952151	754.461247788668	1868.62224330161	1372.62242701674	347.014724356701	2751.47920561031	2238.75140875315	2055.17560801407	3762.31510795388	3979.72631420852	1109.48936183289	1185.20944548647	2660.71367375558	257.658016311706	452.287547711339	9031.35371345778	2873.71527954325	760.419062501929	2269.77870611024	1696.61345102866	2647.86824358467	4471.91874053833	6301.1824765257	7421.35731350756	925.867945361464
SNRNP70	3498.37033206517	5213.42600211057	4596.88145671796	2376.30107753019	3040.38628303352	5653.31803893914	2814.32724011741	3799.81497778337	5090.1085862687	4705.23662209012	2307.34505943964	4288.20734287026	7384.95969928153	6648.31971669078	1416.21546994517	3910.64048200196	3149.00117194737	3012.87931458851	2967.13751882267	3476.29983372493	4944.30147106896	4497.44004214572	11184.401937382	12649.2475585233	4627.40163569857	3093.36235873314	2050.39483506247	1856.62548430436	3753.47455968883	19091.8781421376	4703.28057997545	5076.35794586003	4971.92257206071	3342.64339474569	7257.90957532348	2148.49897823064	4487.16280831802	3767.72050082036	6105.12046725508	10151.5216159022	3724.31939487309	2371.99285480343	5191.37644077798	3988.77513058253	3394.15910247448	7891.40306509266	7533.23101667024	8080.61494288005	1748.95089765591
UPB1	915.557537020206	1319.36263299026	3385.87505145355	665.928865679357	1492.67833352551	454.685543589073	3694.0477882039	3380.002742295	1927.22393026557	2902.69406856651	1170.09491448451	4481.74411094404	3255.13029046166	4110.22956522969	788.447134982665	2659.04660793129	3251.87509925576	1886.57808424421	1916.58739084268	4810.86876725257	4846.28960156478	2317.65045343122	4373.7677774994	5531.97399776949	3585.11009573424	1097.8515418719	1453.51974284409	651.312756103093	640.14010328389	3387.54479800091	1855.69026119312	2400.91995217817	2749.7683193059	3460.05450971079	1566.40116297531	848.401790306799	1531.34599928379	3576.80013463529	2706.11101778805	5840.23023330878	3773.09256662365	1052.94001976002	2817.30669009854	2599.7217975716	1712.73247182288	9690.80620875507	2399.49968304604	5607.97074336346	1571.48618306365
TUBB	2697.4411865178	3051.45482448094	4055.22382987351	3618.3418135179	5572.60845597858	4234.25912467325	2713.12045139949	918.163953785253	2431.48876690058	3190.78754283803	3202.36502911551	3455.28994309726	3804.94116485825	5891.36370265404	3497.56643764822	1763.56661350185	1720.86900460732	5208.08463655446	2313.34337826254	2508.62270322894	2198.6446402289	4179.85480405487	7323.56120237516	2700.66407716276	6096.86183958271	4043.74130542821	2308.1814197415	2833.16780800284	4725.11578788759	1644.22054690204	4287.24065812218	2418.72652784328	8019.55218883435	5980.82009970075	1960.95794184417	1880.42757921009	3761.36861074081	2160.10343511158	1666.00194342157	1592.17413553082	2538.15585789936	4074.30231440259	2307.43936109356	4353.93287070175	3298.22184727213	2803.6061351771	6378.69935321735	6258.66658534151	2306.23828194113
MALAT1	1601.85829109474	3355.57134127073	2351.98863063258	2878.63470164092	1394.65683005667	3267.13563982149	3033.86812025935	2265.49008148846	3010.33394912195	2324.76637395537	2752.39168656287	2977.02107120813	10535.9591423196	1328.83212354251	16284.6095462296	3685.82588424436	2273.05993795384	2091.70228492512	3800.11178273371	3076.38776842042	2675.4591405195	2986.02302268606	4771.888045138	2302.87673294528	5938.42109878337	1867.98620557308	2624.79622502678	3386.31415918869	3692.23666715529	4416.42143611714	4903.69005452673	5741.13677069057	1589.19899563584	3712.2331653315	3667.12036163952	2922.27283327898	4865.2138518912	3530.33721366105	2034.53253785303	1653.1510173171	2328.43121937194	4892.95471561793	2591.34276019861	3267.40685377734	2800.35798606418	1387.58098088606	5287.59058887581	6179.89814131259	2148.84876130726
PDIA3	7421.45355048482	3145.20502890486	2990.44438851007	5197.83783211383	4787.57659047813	2733.61348988431	7156.09847611597	4907.7826816892	2011.97432297734	4935.88547611415	4364.24875121767	2909.13121015608	1724.40683333477	3197.30733950956	1845.93784209212	4160.01465766586	2977.29248445468	2711.77957046973	3431.08605249912	4044.06489891641	3570.81081328742	3647.89953025269	1540.63284965263	1881.6901331856	2275.64397324552	4593.7357183582	3463.59411209779	2852.80108898629	4442.60497699955	2996.53563780612	2856.46921955359	4166.73870563431	3351.84771022394	5211.01157201649	2371.64101957689	3170.70530196835	1984.36919073858	5687.90630762858	2993.93036633163	1131.45991758998	4873.41532131638	3850.84880538599	3085.27673517218	2425.81053083794	4621.14610322023	3973.52735435554	2096.47916506959	1892.15501417302	8523.12434697882
EDF1	1232.25520833297	9613.96913415521	7878.75000567856	2514.23432042139	3057.58303802806	8602.35713919327	2077.07470999537	3091.08964482082	1758.57064876916	3222.99134509799	1906.63887118108	3027.68514662012	19474.5510851612	4270.35487589131	14659.1379646303	2632.59783172451	2307.85553101403	1693.68606066812	3120.72048169488	3069.96716186737	6342.95733858807	3805.24858003407	14728.5981804531	19074.2931428203	13677.1639484142	3042.06754301946	1795.91320659727	1856.62548430436	1629.74444662582	7079.60825071573	11141.7520535341	8554.57572577698	5547.66666533678	4060.38264535846	3841.2843893691	3116.69824355762	12880.8530668923	3446.70395590741	2933.01621849172	36606.4546990341	3370.22616796399	1631.21061582114	16343.2757760318	2638.30661237746	3369.92232221283	23042.253864411	12470.8211623019	25765.8429848519	2975.94675239339
AADAC	4592.48363272575	325.839125131911	1830.92635081643	39.1345479830836	259.671000417456	437.268153814492	2191.51623262255	2161.70576492007	3771.39247567362	1368.2264095312	1049.39038646401	3369.16101489688	476.919281200076	3122.44355790153	534.350427974033	2749.72812635452	4424.33530019701	1026.56194010495	1795.00087856886	1972.96067080272	1821.1664941655	1341.79763093386	1316.57446646997	528.43318766145	953.751125988226	1012.3601823491	1589.68393885404	1803.70098774028	771.597445922546	1147.80108315244	345.008715683205	403.615715075688	5566.73705328441	4370.75637535317	1164.31877796998	2186.79489237644	422.715301885629	3208.47588836676	344.926362143496	408.770948271032	2690.32815376112	1274.3621332401	496.83094843383	2867.5787003543	7803.23337840532	492.207870225181	287.752042264454	625.010479794706	1593.16739253872
DUSP1	1376.27549505525	2295.73671321009	176.090217092019	686.458464621303	116.937933962828	991.874512426164	1331.25852852027	6763.74545996183	3554.43147033149	1377.80051290578	828.509311378859	5466.65373695299	489.414982890908	1790.49211012535	351.251330276637	6425.16341994622	2009.06728625804	2278.00775159862	3883.30255428949	232.059065417521	5422.4404560826	1717.12563958669	38.8861656763283	532.33306358515	419.401960939448	2064.6163324755	2920.25931054352	1641.51301439875	1057.37427774571	1821.70627169091	857.448131624436	1351.81586924247	433.170240524741	511.504074761023	520.341910006897	1439.53359327519	95.7091249552368	684.272108893384	568.02442860717	47.4264636115562	417.49835018483	606.710133572331	63.7334161256225	1914.70153471395	351.433313793846	149.641086173987	39.9329364775161	265.415409227889	1442.20193397154
RPL6	2740.79423201073	4650.92477556706	4990.25258495861	2890.8241510127	11828.7879229899	12938.3704883391	2501.36470885124	3095.76461403561	2705.23253535959	4259.60562865502	4442.25507884998	3004.3796719306	2522.04912459953	3233.69945556902	1909.46201884427	2875.35981333671	2981.83104007123	7255.56289656214	2617.3096589471	2982.83035864735	4569.47229445163	5551.24560490174	1575.81557097883	2427.67276250371	3207.64833088874	4674.95250990485	2474.09022167596	2661.59000462575	3410.54236150103	3098.34217029923	4913.83736969388	5425.07005263498	4893.8247928466	3072.0873472174	10371.3603426375	3264.972167558	1501.03810971463	6070.59182038007	4736.07499455308	2154.51648978213	3036.61767319013	2179.01027883456	3692.19267509572	3257.34124991494	3481.0075650787	4353.19523415235	6588.93451879015	3708.96629927489	3346.93633674465
DPYS	1797.31439450355	281.250613271754	1021.52921260399	530.561822655904	208.940573183582	506.02100818784	1481.5116840784	2530.09333904572	2242.49539115335	1537.07877813747	375.251491873279	1787.42858053477	162.444121980812	2011.96413071577	1494.68651181548	3516.74263635104	1179.26803436607	1782.13411050301	2090.43477242719	3657.91127622559	2300.62996390217	428.01828679063	296.27554801012	522.583373775899	556.095933393786	953.228658679167	1651.15612443135	947.519212679467	1909.80574181252	1342.4047204844	534.002460671431	2024.01410060014	274.250340961157	1415.05917688379	1688.96103434057	1229.39703873161	992.184595369288	1867.80942316453	2755.60376290798	661.712087532666	3757.48515166347	1602.77107830994	415.715691546674	1273.29888859336	2390.3524533047	954.734863853868	334.73196753212	518.844316103551	4202.94260713088
SHMT1	573.141957364174	3059.45789071225	1257.3459360781	117.403643949251	120.377284961735	2683.19473001052	549.630714114216	3049.01492188769	2578.10694629194	1622.37533547466	275.896064046875	1986.03175614974	1982.6513349453	2763.72127102973	1603.0512839221	3034.99706972761	2906.18844646211	279.458200010239	3289.23512151299	3976.18991535555	3758.8876439576	1035.7609469554	1212.87802466643	2160.53126173021	955.304466584298	1052.96857812243	621.992759443515	513.879789218954	820.587759949374	1204.56047737426	465.508083293148	2107.11145370396	1629.15599895469	870.884183175954	2267.35762025733	1436.58775372552	1237.83801608773	978.255681603134	485.028902175292	761.081820814022	1977.26438276787	2317.14517531754	1409.37758841433	1622.23982248983	933.116040073317	3106.59841709963	509.732189154176	2501.75427665772	1614.84860201379
SCARB1	7262.00251875658	3431.02882288022	1976.12354736599	2083.11274264053	2765.23820312099	2608.02494256233	2001.55887533661	2857.34118408119	823.773817158372	2375.24800993044	1234.14221506682	3468.46260270437	3286.36954468874	2596.31753715622	1210.69607457054	2120.62509229334	2774.57033358226	1698.39074416997	2449.86156748227	3612.96703035422	3829.08533427816	4283.0700064344	1579.51901532895	7349.31617821404	3481.03627579742	3550.74113218009	2445.66759823699	1872.84428163851	1535.84634474107	4338.0394155251	1823.97990129577	2972.21425476692	1191.44518987099	3076.17121208575	2546.8801338974	1495.50454471905	2982.93439443821	2880.70110040301	1346.20266726203	6027.67768472589	2736.17493520665	5122.50241124407	2710.11867206909	3212.60523274872	2050.02766379744	8602.50740021698	3266.27930423448	3006.89973293015	5445.19560927674
LMAN2	2695.23679437409	9050.3246124358	4944.94282149634	2895.95655074819	1934.63493688502	2381.59887549277	2094.98052646084	2432.85397937803	1410.2465347238	2567.60045045613	3015.97096203622	2994.24685684821	12976.7862059287	3386.54634301875	20495.8887932697	1821.18716166662	1445.52996387015	1681.45388356329	2599.17833694136	3810.17137448373	4234.37765952517	2560.89187442353	11917.6839187071	8548.52802475201	18663.3872618054	2084.56431636416	1631.98737839111	1812.23719686352	1600.35025820973	3114.5591400769	9481.39760930866	8130.18567242534	3188.38724210139	3733.67345589034	1176.14473047014	2496.10804509246	6455.58047823072	2960.1104562499	2612.45551548418	14388.2856985345	3122.45845547112	1359.68074577371	5967.76532812647	2239.59685938358	3106.34733686745	10801.3656747405	10731.3894292666	14431.7488320816	4367.55919758977
RPL21	1935.45630217594	8659.31766227751	3879.13361278149	2095.94374197925	3848.6337677766	8874.61844251173	922.538804851765	2533.83331441755	1211.08311185115	3111.58359673921	2825.47129876576	2717.62100509878	7280.82885185794	2203.28268371407	1857.14799093073	2574.97728355975	1803.31943164125	2593.22154622296	2515.98756538558	2398.55516231944	4405.23618879598	2364.56645451282	10634.4404513883	6331.44856212814	5152.43075717092	1654.97023476211	906.879985075985	1214.70255823683	2393.17684021056	3078.52142945987	10445.3925501882	7547.02031939319	2526.37234620509	1992.92605575552	3388.67293459037	2707.2265461526	8557.99092308076	3331.81382404383	2722.86240844402	9117.17302856441	1991.89633429304	1867.52962990233	5880.85612431881	1923.08953793261	2115.66894367273	9219.62229278574	14527.367390894	13577.2824501157	2134.39462165722
OAZ1	1488.69949438438	4568.60752290216	3033.69461726951	2473.1751225375	3055.00352477888	5131.71305042668	2191.51623262255	1616.60435447526	1230.57570217485	2285.59958742299	2363.1811676396	1218.97765441232	7984.75338044146	1732.26472443022	4812.89056804584	2198.08222261318	1729.94611584041	1147.94277445284	3323.36466881792	3095.64958807958	3360.21774232573	2078.01795559903	8362.37734258564	6354.84781767035	5326.40490393099	1730.48760234058	1661.73198431562	1597.12472695791	2024.11647454179	2657.78115800603	4070.34179642428	5497.78023660082	1968.79052716486	2105.23233963519	1752.39114320505	1926.57906548836	3373.7466546721	3714.49933679532	1406.35538825395	9241.3851951661	2021.16023734338	1452.44780860787	8107.18022852521	1434.34855039173	2340.86902693717	13024.9580130945	7703.53324576553	9286.11460801834	3330.07317381959
PSMB4	3336.71490819322	2966.85098146424	4161.28986706928	3749.2180067728	3704.18102582252	3652.15162431223	2435.19103930491	3991.48871558986	2558.61435596823	2333.4701042959	3330.45963028013	3947.74475610173	3298.86524637957	2996.63081381026	1756.25665138319	1528.36142509159	2130.09543603262	1577.95084652246	3241.24044561542	4271.53781679604	2765.52410168551	2891.46923589083	2834.98665002184	2074.73399140879	6963.6258921909	3295.69190960376	3801.3606371516	2451.59926019408	2411.13995535373	2693.81886862306	3526.1920205857	4221.64231393504	5287.0380300525	4298.26777393994	3480.05529481886	3257.11659542552	1885.46976161816	2398.33150265224	1341.63410617404	1508.61322345331	4351.54238358534	2653.00257068794	2617.41552134091	2789.29067031343	1900.56751885063	2943.35359581892	4796.6503698287	6084.00612249477	2658.75868785066
ACAA2	2450.54926642246	1447.41169269122	625.068782309095	549.166771697042	611.344640055666	1980.99891067739	996.49761199178	3695.09566737202	3670.53950834661	3444.93646878148	2295.02827086611	3506.96730001748	381.118901570367	3757.74592682522	777.236986144049	4122.23069165618	2459.14071823226	1900.69213474978	8464.12773162356	2138.97921167454	6332.36146080384	758.595648257929	1157.32635941453	1464.40340934963	1315.67948487301	1117.79952576055	1011.31660143313	1427.25416540547	942.247039782665	1749.63085045685	970.337012859013	1196.00833217281	1357.6299991289	1813.23600154806	1933.00569048017	1322.6819578047	465.784408115486	593.880608088949	1431.48247423791	1537.9724628319	3095.14547929081	1188.36638886098	1035.66801204137	1232.47727292919	1814.72892209064	2198.85827452355	840.940662291221	1107.89528884158	3700.25975041251
XBP1	1700.32114018038	2031.63552757686	1604.37753350506	2509.74347065284	3932.03802950009	4469.85223899258	3004.28459740334	6679.59601409557	2011.97432297734	2837.41609101254	4277.21011196479	1803.6410846666	2990.63793800572	2888.49424037644	1872.09485604889	5717.65865641495	3013.60092938705	3394.8996149392	3761.71604201566	3231.3995552013	2739.03440722492	3006.23299238275	2644.25926599032	2456.92183193146	2359.52436543341	2433.65403441557	2926.20823172842	1389.69484526322	1742.42216888753	2295.60216630487	1836.66404525471	2670.98634976558	2059.60189834405	3783.70080052765	1144.96721933336	2891.83249126565	1189.98345361011	4274.58872963027	2872.8634974998	1425.05231137581	2236.73765648088	1985.35057102017	942.964861313188	2885.47310722079	2784.20013255642	4014.33855967572	3615.1052493469	3224.36913274913	7856.6279075599
CBR1	1861.24176667109	1010.67293549687	6251.71759044237	2349.99752888582	871.015640473122	2872.95260808096	1429.35126220071	638.600794740659	3772.23997960073	893.002732938303	1126.57559485807	3028.69842812836	706.007145531991	4001.05321705132	777.236986144049	1927.92686564396	2192.87878872818	4169.29051934468	1824.86423246067	944.74639280651	3217.17339223855	621.456568173242	2329.46649622957	1173.86265303392	6245.98253680563	1631.46011089334	2944.05499528312	2888.65316730389	1241.08795534632	1455.92350892805	1548.73397738674	796.844261013398	5913.63649118892	3626.47200309612	1757.76657615966	2922.27283327898	387.621956068709	3456.84132048361	1162.6987968943	609.768817862866	4498.83736227205	830.840774434431	1946.76616529174	1703.88305381817	6179.36910087513	1780.8525957896	4390.27401626339	1559.95766326843	1455.85306586326
SORD	1696.6471532742	2415.78270667974	2033.79051904524	411.875078772782	585.549507563866	1038.62645340004	1078.24155672548	1550.2197916252	959.374445497198	813.798786839486	1437.77978614904	3062.13671790027	566.47180998437	3466.60899834955	474.562967501414	2667.54800028347	1644.46998506211	3431.59614625368	1483.56875941134	736.535294586046	2301.9544486252	226.640374455747	857.347367054285	758.525867159793	1275.29262937514	1054.39343411447	2516.39366121303	2358.55458075078	1481.14049407778	736.971182118283	377.987489976452	755.295584461489	1369.4354773822	3525.39634760442	1324.50668001756	993.729874757501	646.036593447848	723.132006435477	478.937487391301	271.008363494607	2901.02825572356	1085.44234834425	411.370231356291	1820.19669845032	2131.82679718049	848.378389383101	1338.92787012848	554.803823160233	1307.29663057109
CAT	2572.52563170766	541.921913377283	792.920860589791	184.124840510574	1084.25540240534	543.605901911936	2110.55080164821	3240.68865969418	2306.90568961429	1319.48551962424	1449.27545548433	2488.61938423662	787.229206522397	769.433310971407	1042.5438419913	5561.79979662502	2207.25088151391	3092.85893412006	1030.28570926769	1668.44047428645	2001.29641649751	582.480198043909	455.52365506556	703.927604227983	768.903595055654	1120.64923774464	1930.75542012169	1402.49915894808	1576.67160643009	770.306064439036	202.946303343062	209.22726406497	618.42543773029	3187.45652974833	967.577931831007	1307.95276005632	813.527562119513	1058.50981783137	1215.23724940623	431.35497856225	1976.28891933286	1159.92685134978	357.776222341563	1783.2894842882	1424.92070621585	1027.70035215358	413.423342355461	1053.09984951711	2479.68795774172
ANG	557.711212358215	9525.9354056108	5456.73719514975	442.027927218764	1353.38461806979	1199.04978027119	4083.30466788819	9306.92871280897	874.624052785432	2198.56228401769	1179.1272261051	1167.30029749209	13505.7709108406	4300.50834348343	1804.83396301719	4386.71845372394	1341.89961062566	292.631313815436	1518.76485506955	6683.85142172916	8787.95613730045	993.175653665947	1029.55752933517	18054.4755887726	1273.73928877906	1151.99606956967	607.450952102646	336.326639455594	1167.60248430607	4113.70466693408	3753.23819745075	7293.27661616546	3098.483984634	4669.89947695992	1010.58139546794	1470.95588180508	401.978324811995	989.237826560682	1212.95296886223	20976.0473344826	1336.38490596546	777.347358639549	7578.48257202857	1603.22701519418	1258.29284191705	23948.7573037955	9408.9045329818	10325.5155977043	4588.38633113218
BCAP31	2667.31449388712	1679.50061339922	6629.64220841179	2589.93721651981	3353.36722393403	2079.08631625004	931.880969964188	1085.52785167483	4504.4833726304	1079.26256222563	2435.43966060426	1984.00519313326	3906.98939533338	3927.22921018784	1894.51515372612	1204.36391655858	1338.1174809452	2764.47202569052	3570.80388677869	2665.46894902497	2034.40853457325	2690.09132355595	6829.15138163327	5301.88131827115	4136.54600733981	1741.88645027695	1594.97186879618	1621.02611250298	2467.47881648459	1664.94223050683	3049.2682077295	4279.51368484663	4534.21176297701	3073.10831343449	2683.41613094466	1500.41427730184	3123.30777770589	1781.64182426685	1747.47461615745	3392.12134974083	3509.7174391706	1744.29163402045	2521.81539715247	2696.46343469353	2440.84574551646	2602.02351495925	8369.47368643469	6197.02171610149	1515.27563998012
GSTK1	2813.53917275311	3421.88246147301	4536.12518298446	2725.9458095102	1433.34952879437	2236.75952894625	3472.17136678386	5630.53292229612	2949.31366636948	2289.95145259325	3035.67782375386	3416.78524578415	2755.30222282839	5661.57348410718	889.338474530209	3052.94445358221	2053.69641648741	2339.16863712274	8760.62817383517	4097.264210356	9839.59700738584	1307.15196859668	3316.43441553828	5968.76010122397	3538.50987785208	2053.92991253515	2583.15377673247	2851.94746807396	2180.06897419386	3656.92668486321	4080.48911159143	5569.00653926123	4164.6094822777	2988.3681174162	2167.37456730146	1761.61205070648	1373.42594310765	2044.36852286665	2464.7387069724	5494.69456985316	3649.20871037722	1712.46643728173	8535.93230064303	3328.91887738088	3473.93850416906	9816.94993429017	3247.48733412741	2022.29418256863	3958.82824859672
SLC9A3R2	555.506820214507	2790.78352437542	3791.60338791118	688.38311452211	1295.7754888381	1438.30971349044	851.694052749224	2430.04899784916	2132.31988062805	1462.22669720892	1400.00830119024	1019.3611972891	4475.54382226622	5704.20424863397	1218.16950712961	1624.71053841628	1677.75272625012	694.411284873928	1173.2031886071	3352.47385020174	4821.12439182722	767.97884847425	11171.4398821566	4705.20030194494	2834.84658783145	1062.94257006675	1577.78609648424	1790.89667405542	1026.34707886205	3975.86042382394	4424.22941287874	4082.15747122506	1934.28220611677	4108.36805756159	2637.18740753496	1700.73136667983	2520.3402904879	1514.69122376029	1935.54704761317	9559.82002227226	2659.11332384076	497.014774600548	3603.83498455793	912.055549976183	2082.34337081296	8084.32876296987	7246.65347253748	8034.38129095004	1288.02444437102
C8A	282.16219439467	1384.53045801664	1904.03983276691	254.695336873511	507.304272338738	1129.38022117286	2861.03806567952	5681.95758365884	3467.13856583837	2604.15611788636	1046.9270287493	2853.40072720289	395.69722020967	4714.3386918167	500.719981458185	5819.67536464109	3707.24351278262	918.354219562268	2966.07097046939	1361.16858924744	2872.80736425089	1288.38556816404	444.41332201518	2215.12952466202	559.20261458593	1129.91080169294	1846.80953229031	1539.93212583221	842.633401261447	2364.97475924266	625.328297175809	4223.12619524047	4399.8109336318	2066.43562338585	1723.36380525012	1960.94719356791	260.009789461727	413.94238686143	1509.90943958179	1309.8737568906	4437.38316586633	815.26674198782	1297.8441101945	1616.64782034405	2794.29879099877	2697.24966070633	1256.71300091006	806.520372557005	6250.6123908878
PLEC	2171.32626155274	2046.49836486358	4528.91681152455	3517.61846870898	4115.18347019187	1916.82957992894	1599.06726174306	788.19980961402	1379.73639334756	1035.74391052298	1081.41403675516	1208.84483932992	5069.08965258073	775.671959438743	5732.12277281236	1142.96497179284	1742.80535675396	604.081361638295	2031.77461299683	1824.3694905749	1190.71176600348	1076.90267098081	4714.48465771104	3112.10098711319	5298.44477320169	1539.55689940634	2304.2154722849	1084.95217956361	1276.19768039888	1788.37138937016	3772.26441338916	3334.2812932907	1078.83908960879	1276.20777135984	889.096610693603	1813.6552160841	3845.91167111793	1121.02356605126	3602.31041788274	5237.23662453328	1805.58281820589	1498.4927741022	3093.96765555295	1025.01399332087	2656.95703618279	2600.78681176773	3464.76948849037	4130.20623908173	1938.46072862322
ALAD	802.398740309844	687.120400716766	1079.19618428325	447.160326954251	1401.53553205448	677.44479175872	1181.7838867215	1526.84494555124	3473.91859725531	1183.70732631198	920.47466606115	3086.45547409802	454.010494766885	2272.94759159932	396.091925631102	2056.39235007688	3008.30594783442	2850.09726542429	1990.17922721895	798.906901101427	1515.2105231457	508.858165577393	431.451266789738	323.689701667161	720.750036577421	1106.40067782417	2751.04555239523	2610.37274988631	569.104147944989	830.669229722563	517.513073524807	504.51964384461	969.86544419376	2641.23960360632	1719.06345888642	1308.93470657287	985.803987038939	1211.41506685569	1009.65200044653	808.508284425578	2336.23492685203	1753.09434801202	512.764302465236	2319.56249006818	1786.45267845205	605.984563845072	784.564751970022	695.21713642918	1535.35083393852
ANGPTL3	2592.36516100103	599.086672172355	616.830643497773	408.667328938103	3908.82241025747	711.362866582905	2409.50008524575	920.03394147117	5394.36249610395	863.410049780503	2224.41201637793	3586.00325766017	556.05872524201	3701.5980906192	960.336083841445	5716.71405726471	4028.72453562135	3538.86293009599	1123.07541600297	814.499802730273	2062.22271375687	967.913191545084	1090.66436111226	1513.15185839589	1438.3933919627	1491.11179567675	1202.34307059272	1445.18020456427	1649.34057223655	1282.04155520088	1054.05236298803	3317.95859893102	3323.69618515839	1630.48304868933	5360.38174234378	1732.15365520972	167.490968671664	739.182833681124	2041.38537948502	282.300378640216	2032.86579856352	808.495423532772	194.097221837123	1945.45754651572	3774.87852575114	1403.65812237583	2967.9567787848	1578.79359553622	2780.0128593594
FMO5	1635.6589706316	3375.00735926105	2476.59048015383	205.937539386391	4155.59584442902	539.939083012025	843.908915155539	2720.83208300925	1663.65020893198	2660.7303650998	1532.20849854604	4125.06902004367	5144.06386272572	1433.84937274266	3131.36824225343	2647.71141812838	2400.89592115324	1296.61077311148	912.965390406976	1218.08078606509	2556.25551544685	1596.58760603857	3564.56518699676	1191.41209469057	672.596478099188	1625.76068692516	2995.61231221893	1317.99068862802	2340.10400001483	1205.46142013968	520.049902316595	2718.47055153919	9403.51748560523	948.477615674632	2383.46697207705	2785.7822674773	1671.71938255147	3289.57480497634	837.569532798777	853.676345008012	3481.42899955528	1233.73422250981	247.691230851851	2504.09856087881	862.425430976853	490.97116703366	1194.46459993041	2111.33677147089	457.714422251547
SLC2A2	1208.74169213342	333.842191363221	1952.43889828343	156.538191932334	945.821524699343	90.7537677728191	2423.51333291438	2410.41412714703	3667.14949263814	1685.91256696052	2432.97630288955	2318.38809085235	2226.31751791651	2007.80503173755	952.862651282367	3374.1081646645	2428.88368078861	5043.42071398951	1030.28570926769	1105.26155663286	1817.19303999642	1139.69793396696	2016.52544864388	1372.75632514266	546.775889817354	1232.5004331203	2801.94187808827	3036.32958513591	2536.88176135593	1147.80108315244	617.717810800444	1449.75203540054	2053.24510236151	1466.10748773818	1004.1308759224	1512.19763550055	462.594103950311	2071.40149506985	1085.79468524641	447.163799766102	2206.49828999553	1165.34390611382	554.770417638942	2345.84490015333	1339.08210945586	1472.91350110098	2137.5865996788	869.87759927592	2384.93304225806
TMPRSS6	1353.49677623693	1799.54660686887	3675.23967720125	383.646880227607	1400.67569430475	469.352819188721	1729.07905955761	2026.13165769108	356.799153316538	1083.61442739589	1407.39837433435	1987.04503765798	19953.5529833097	2623.35168051468	3975.86612142917	1823.0763599671	1313.1554250542	1024.68006670421	2313.34337826254	941.077474776193	2994.6599587696	1556.16766664519	12747.2554531354	10254.7237413711	1851.58199051786	1191.89203734697	1505.0770597799	540.342037500993	976.540259601445	6275.06636119051	3339.73510438926	2289.62885427127	1699.08075476266	3234.42097573437	1047.13433955933	662.813898677187	2249.16443644806	1573.82585045478	2592.65841743621	23489.6499058951	1197.86909819386	414.404689448958	2122.0330596372	1573.58940382157	1457.23641323138	10222.5885811089	1937.92191729122	5945.30516670471	1125.81687718714
ABAT	624.577774050702	641.388593680708	477.812051056706	217.485438791235	1128.96696539112	576.607272011143	2083.30282007031	3020.03011275597	2285.71809143635	1181.96658024387	1576.54893741071	1426.70036360145	710.172379428935	2141.93597378527	433.459088426489	3231.47369297795	2086.22273173933	1741.67383238705	2252.55012212562	1806.02490042332	1683.42008297044	292.322775969992	746.24403655049	434.836165492632	428.72200451588	1265.27212093737	2672.38759450598	1716.63165468325	1723.64254851058	985.631385375796	227.04617686505	1138.13696126122	1096.09325013284	1785.66991368669	2324.33720957626	1560.31301481193	649.226897613023	576.140220080602	504.826000223263	476.523039144684	2388.90995234264	808.495423532772	527.249169766514	1408.06614030658	954.323222802256	558.989842567291	256.04059270878	296.237843847902	2520.64135341686
SLCO2B1	532.728101396187	1939.02861832884	773.355280912901	225.825588361401	635.420097048013	638.026488584667	1835.73544459111	4178.48748418156	622.915386431485	1788.61658497876	831.793788331798	2650.74442555496	762.237803140734	939.956369078584	530.613711694495	4004.15579787592	2230.70008553274	650.187259956483	2164.02660880345	160.515163826349	2598.6390265838	342.847700211719	196.282550556705	1218.71122615648	767.350254459582	895.52199100128	2427.15984343952	2482.32961303774	1081.05292952535	1450.5178523355	499.755271982289	1439.36486626256	358.704916157804	2180.78383969969	478.413532960887	1552.45744267946	197.798858240823	1574.67063083613	482.744621631295	1233.08805390046	1554.88871540799	1027.20900963083	1115.33478219839	2351.43690229911	619.047762516172	1735.09457770334	190.268697334047	159.249245536733	2176.95403284903
APMAP	3945.12713985673	1727.51901078708	1323.25104656868	896.886853776244	394.665527124544	458.352362488985	2443.75469065797	3277.15341956956	1260.23833962397	4518.97679280279	1618.42601856068	2107.6255371385	2813.6154973856	1959.97539348798	463.352818662798	2287.81914188617	2253.39286361547	1808.4803381134	2935.1410682243	5851.00702884731	5425.08942552866	2822.17791121646	977.709308433397	2103.98306083655	545.222549221282	2954.4388995086	2564.646021935	1426.40054449314	1241.9044605801	982.928557079519	834.616672498341	4616.35474117818	1034.34151773099	2129.7355288453	1284.72847615339	1214.66784098323	1580.79571384399	3371.51850196728	4295.20884956173	887.552390444838	2063.10516504887	2718.68435970191	2013.39655487762	1471.81496476843	1447.13775478903	2834.52371496511	1037.08185028373	279.114269059006	6465.81847012186
SLC39A14	729.653799567468	921.495911776561	493.258561327935	510.032223713959	896.810772964922	1504.31245368885	3258.0800829575	3064.90981721798	1264.47585925956	3118.54658101164	865.459677099422	2624.39910634073	595.628447262978	1028.33722236584	526.876995414956	4517.07313645734	3350.9668968837	812.969309120696	3575.0700801918	831.009933866697	1573.487850959	1821.78441123027	114.806774853922	959.369477230381	425.615323323736	1452.6406838915	1808.47204020984	2109.29727435222	901.421778093641	1461.3291655206	320.908842161216	1838.52893742197	2103.19135651006	1674.38459602411	1187.97068297029	1535.76435189796	1296.85864314346	3176.37423387546	896.199400094691	160.346615067643	2226.98302213076	3068.0843919824	464.964240371019	1885.62312355591	1571.35125362996	1126.63660747523	212.584161836189	294.525486369012	4214.18471574758
H1-0	2466.71480880966	2379.1972610509	1706.32450129517	649.890116505962	1190.87528337145	1179.79898104665	2000.00184781788	3302.39825332944	1896.71378888934	2224.67347503928	1416.43068595494	1876.59735325986	2763.63269062228	1846.63994633138	855.708028014361	1432.0123117669	2966.7025213494	2400.32952264687	1412.11001974163	2018.82214618168	1153.62619375866	1765.48520993235	3179.4069745836	1768.59373139828	845.017284263184	3388.30754908678	4909.18196002868	1727.72872654346	2128.62914446569	1777.56007618505	975.41067044259	854.715631924986	3252.86331563862	1482.44294721159	1985.68493343541	2062.08768477347	1239.43316817032	2088.29710269685	621.324307967093	1698.31907789954	3822.84120180923	2021.23855883193	221.618469709551	1436.58535125004	1352.21036543092	582.487203206181	1061.74631104925	1369.88598311169	2054.89685358195
H6PD	1219.02885547072	2081.94051531652	1878.29564898153	660.154915976935	634.560259298286	3648.48480541232	2101.20863653579	1226.71192196156	3169.66468742007	1085.355173464	1482.12022501372	4064.27212954929	3211.39533454375	2163.77124342094	3852.55448420439	2156.51986000253	1414.51650049041	2208.37843577115	1906.98845566317	2253.63290012194	1307.26642163007	3269.68438307176	4618.19510460775	3757.53045248566	4350.90700959775	3715.31199926148	3971.23538654265	2793.04762512362	1851.01736498033	2488.40391810599	2579.95488124867	4809.25931088347	1289.52147074451	1755.04092717405	2480.22476526015	2041.46680792574	1636.62603673455	1251.96452516049	2932.25479164372	3109.82097110062	2980.04079395948	1106.4334355549	1922.14189087957	2626.00420765675	2686.24314566561	1835.2675362165	2368.96273162206	1474.33978932395	2890.02492225144
COX5B	2080.94618366069	5810.22608393112	4365.18380264951	3341.19222780163	1870.14710565552	3553.14751401461	752.822805309415	2059.79143603759	1144.13030160885	1745.96830631017	1624.99497246656	3068.2164069497	5102.41152375628	3057.97752373906	844.497879175745	1999.71640106236	2058.23497210396	1171.46619196211	2624.77549742006	3865.20514493848	5413.16906302139	2110.49826404014	8240.16367903147	7680.8056317286	6545.77727184753	2275.4950192984	1732.45804729166	1806.26185047725	1263.13359665839	3480.34190283976	5511.26055016002	4883.45337615474	4779.40246516082	2346.18036686793	3193.00717504232	1994.33337513091	3159.9962756054	2450.70788629593	1461.93954815786	6413.8646027057	2548.88595568449	1488.33579641963	8194.08943233288	1531.09018751367	2080.32363912449	8489.96740978861	7472.15711382227	5229.53974052886	1599.59145460541
IDH1	2246.27559443882	236.662101411598	1708.38403599801	1286.94923367321	2472.03353046419	1796.74126095682	2746.59654305234	2171.99069719261	2846.76569118824	1400.43021179116	2543.82740005124	3234.39457430101	974.664731884872	2813.63045876841	1375.11159087024	2638.26542662596	2470.48710727362	3823.96675030846	3223.10912360968	1954.61608065114	2728.43852944068	1330.97086145349	985.11619713365	559.632195051055	977.051234929306	1399.20858418975	1842.18259359094	2315.01991422226	1869.79698535728	1240.59818799129	383.061147560029	1138.13696126122	2459.17193153249	3598.90591523474	1327.73193979033	2241.78389730373	1751.47698668083	2533.49636366822	1388.08114390197	555.567145163945	2475.72619805864	3231.95029859457	1011.04373762919	2799.35627417582	1782.41321507511	682.660161719346	529.698657392934	580.489185343577	2720.59028524253
PSMD4	2807.66079370322	3181.79047453371	5173.55117351054	4083.46553954635	4041.23742371537	3631.06741563774	1482.29019783777	1429.60558588356	2111.13228245011	2295.17369079757	3690.10985662695	4132.16199060135	5468.95210668734	3509.23976287635	2398.97185146384	1084.39982447784	1839.62787657362	2452.08104116729	2085.10203066079	3388.24580099733	2350.96038337729	2085.9575865513	7567.98852948351	2630.46631053615	9750.31892154412	2405.86934257066	3040.55971672706	2233.9259275515	2535.24875088837	2595.61610719165	4310.07211724827	3457.443441641	5899.10667180025	5955.29594427355	4020.8238500533	3110.80656445826	2698.99732373768	1775.7283615974	1307.36989801409	2899.7894893923	4888.04727284155	2103.17151213801	2453.73652083647	2972.7083406949	2033.86981028967	3110.3085266742	8384.74216214669	12198.8346796096	2091.83521046541
ABCC2	1159.5102675906	226.372444828485	889.718991622831	334.889082740486	2232.13879829045	993.70792187612	459.323118027461	1176.2222544418	2378.09601949217	522.223820431756	1642.23847646949	625.194690583873	2022.22105696626	479.336157240295	9808.88023378907	1684.22028488152	2444.01219951043	6534.80538407782	685.790591158511	834.678851897014	1177.46691877319	180.446158006168	2627.59376641475	826.773695824556	1321.8928472573	859.188163204092	2299.58853358553	2657.32190006413	2392.36033497678	879.320139055555	769.92753830774	617.294623056934	1755.38380489376	666.69093975838	1974.93406752618	2305.61042088005	8203.86716074638	2235.28888905172	1997.22262230108	3584.08560721618	1369.55066275584	705.571383016037	505.521868814597	1323.06770769077	2165.15237004025	378.43117660529	749.329808019272	943.508970868173	888.929588478005
COX6B1	2744.46821891691	10662.3708104568	4786.35864937838	4512.02091745946	2191.72642405329	5964.08094070668	1441.80748235061	1380.98590604971	1092.43256205467	2424.85927287145	1873.79410165169	2531.17720758268	12468.6276705016	2506.89690912441	2346.6578235503	1596.37256390901	1428.88859327614	1237.3317609881	2285.61312107728	3915.65276785533	4090.00882471496	3061.81040904865	11982.4941948343	9999.28186836868	10141.7607517543	2898.86951581878	1435.01198804662	1212.99531641218	1466.44339986973	3643.41254338183	7388.51385608334	5017.00269364301	4526.03873957088	2226.72731946865	5647.42986212031	1554.42133571257	5209.76670173006	2372.1433108304	1624.88489362963	13069.3783295274	2366.47429333738	1545.89200328754	8685.1264338462	1646.28543171667	1752.11723974806	8493.67751936317	8223.83591810493	6935.04778950291	2000.2923260151
RPS15	550.363238545854	5997.72649277896	3517.68527243471	1610.29041700885	4102.28590394597	9422.80786804856	1035.42329996021	1148.17243915305	1251.76330035279	2119.35833791888	1303.11623107854	1345.63784294227	10954.5651489625	2602.55618562356	945.38921872329	1050.39425506913	1450.82494542278	2087.93853812364	1453.70540551952	1972.04344129514	3170.81642693252	2826.50861900861	5223.70825585343	5650.92021344236	5349.70501287207	1889.35904545377	967.691179410527	994.468362857278	1557.89198605314	2637.96041716666	8607.4600905376	5175.77799332352	2773.37927581249	1554.93154862483	1852.37419616092	1752.77453205745	3656.08857329005	3852.19853895535	755.335433214897	8295.1143259641	1735.34945088508	797.661314004694	5405.75247683689	1758.68467484678	1877.34060443322	10295.5540694086	8435.24558180943	7429.919100902	1206.92066077908
VMP1	2828.23512037783	4120.43581394879	1158.48827034223	4178.41493465285	1266.54100534739	1830.65933578101	2555.86067200704	2641.35760635778	3205.25985235901	2251.65503909492	2166.11255046326	2160.31617556696	4300.60399859458	1352.7469426673	1569.42083740625	4062.72094519093	2136.14684352134	2449.25823106617	2121.36467467229	701.680573298039	2111.22864850895	1528.73985062825	866.605977929602	3894.02610981518	5767.55363321544	2145.83312402216	4288.51118307069	6215.21386262991	2480.54290022507	4788.51079823799	4765.43288537427	3264.53887193571	1335.8352700459	857.611622353811	4070.27783323577	4555.24989031625	874.143341257829	3570.88667196584	1206.10012723024	591.701593629892	1786.07354950566	1718.56062389127	1031.32255185098	1270.50288752047	2235.84297913671	1131.58342024131	6073.32983897752	844.192237092576	4095.33956751385
EBP	2754.75538225422	3924.93233886965	9283.35267300905	1473.64027405153	3155.6045414969	1755.48954833281	488.128127124098	1093.00780241849	431.379498902892	1769.4683782296	2603.76910444238	2057.97474323476	8413.77247182668	2125.29957787237	2002.87992583274	1651.15931462305	798.02936257614	1199.69429297325	873.503101335647	5892.28235668837	6332.36146080384	1234.25172076219	4710.78121336091	3513.78820725436	1968.08253522326	1218.25187319983	694.701796147858	555.707213922822	1152.90539009803	3487.54944496317	3589.6127403804	3825.44600538648	2073.22360402093	2474.822110221	2230.80467616593	1110.581510228	2135.90863858437	1639.71872020007	564.978721215175	7527.25729606271	1938.24584536742	1069.86831589764	8007.23464414639	851.661926801794	1151.24706242812	7746.70879168476	3530.5413838651	10760.4543973423	2228.34652938253
COX6C	4646.12384155599	5196.27657447205	8623.27180075184	6405.234869887	3915.70111225528	4268.17719949743	1146.75076754992	1855.02778442968	1050.05736569879	1726.82009956101	1597.07691836658	2779.4311771014	753.907335346846	2605.67550985722	2100.03454910075	2085.67492373438	1993.93876753621	1258.03236839626	4122.20938542402	5367.6270783531	2990.68650460051	1570.60335928568	1457.30535177478	2035.73523217178	3571.13003036959	1908.5946013464	1901.67180543995	1646.6347398727	1615.04735241777	2393.80492773628	5589.90224270545	6813.98295451308	3485.34042585735	2551.39457650259	6116.16761576289	2891.83249126565	1256.97984107878	1883.86025041018	3410.43085218702	966.596496464099	3703.83466273785	1744.29163402045	2856.41583181199	1310.76530297006	3957.66424355771	3623.54035115523	4239.93825540685	4155.89160126508	1215.75374612078
SELENOP	2005.26205339337	1717.22935420396	3582.56061557388	733.291612207616	1212.37122711461	552.772949161716	1533.6721059561	1824.17298761204	1842.47353755381	1162.81837349471	2772.0985482805	2171.4622721576	2903.1680261699	3002.8694622776	747.343255907739	2224.53099881996	2006.04158251367	1577.00990982209	4008.08871162315	3479.05152224766	2904.5949976036	430.905425318729	2714.62470864273	1643.79770183986	4054.21895574799	1102.12610984803	2051.716817548	1815.65168051282	1518.69973483168	1388.35280152112	3611.1757851106	3963.44696679104	1618.25863441318	2374.76742094639	584.847105462298	1772.41346238863	1357.47442228178	689.340791181483	517.008829791245	1691.54386881217	897.426360210382	2492.52232330329	2701.42775168832	2799.9154743904	1573.37098531843	5630.70963099309	6480.88069067452	3416.15317038477	1165.96726510394
CERS2	2195.57457513353	65.1678250263821	141.078127143898	181.558640642831	695.60873952888	170.507078845902	807.318768465215	1771.81333240637	963.611965132787	590.983290121937	1573.26446045777	1064.95886515989	691.428826892687	460.620211838288	784.710418703126	935.1531587396	1818.44795036307	1921.39274215794	1271.32563710878	1589.55873663464	581.448793409932	614.96050648502	107.399886153669	87.7472082832665	217.467683450084	981.013350524075	2184.57605734412	2352.57923436451	1446.03076902522	488.310978860769	55.810233419342	118.710504434026	775.529109870291	1436.49946744263	677.304552281705	1226.45119918194	1054.39552659019	573.605878936553	344.926362143496	155.829809009399	580.400743831715	2103.17151213801	39.1091417134502	2526.46656946192	505.942787961831	27.2074702134522	42.2819327408994	53.0830818455778	1024.6378996368
PLIN2	5045.85361694844	1482.85384314417	1944.20075947211	1499.30227272896	1008.58968042939	3411.97498636801	3028.41852394377	3445.45231130209	1489.91190387286	2251.65503909492	1156.13588743452	3082.40234806506	449.845260869941	1785.29323640258	1898.25187000566	2748.78352720428	3103.6156157819	1787.77973070523	1020.68677408817	1947.27824459051	6749.57414855811	10843.3705269066	564.775263394292	3143.29999450279	2319.13750993554	14792.8549094277	1656.44405437348	1014.10164384073	1512.16769296143	5615.57625689884	919.600437023248	310.131192833892	2105.00758393365	1990.88412332135	829.96684819282	1569.15053346096	1293.66833897828	4985.89381072685	1480.21379250984	1741.22873545285	1528.55120266268	2590.70644090149	504.073382084469	1918.61593621599	1617.80508246478	1613.89766493432	1048.82683160064	1118.16943371491	4514.50961736526
IFI6	1000.7940332436	1131.86222414243	974.159914438887	880.848104602849	631.12090829938	2758.36451745871	2061.50443480799	3059.29985416023	3734.94980680756	917.373177891785	490.208185226143	4017.66118017027	10009.0570543562	1135.4340210551	530.613711694495	987.106112002911	425.111376083214	388.606857253296	3012.99909801368	1363.92027777018	5867.4673230205	2497.37482680536	374.047879362777	21486.3664016292	1904.39557078431	1171.23162546229	479.879642248663	1262.50532932697	3852.27169297627	8089.56509075802	12955.5846396627	21131.953670562	3331.86920856452	8043.17185821825	799.864423646966	2472.54132869505	1858.35217621418	271.174502413304	825.386703230795	24715.9627507082	10500.8638778965	2796.55452193496	3611.07741820857	1943.77994587199	2468.11212331081	8289.62149276228	3115.94354337795	7049.77574058851	743.585184219181
TM7SF2	1401.99340339852	1598.32665591021	2397.29839409485	569.696370638988	2232.99863604018	5080.37758582791	447.645411636932	950.8887382888	1663.65020893198	678.02059352723	820.298118996511	3326.60319155082	18514.4646719156	1022.0985738985	4857.7311634003	1103.29180748268	515.126062478058	2172.62284115705	1704.34426854013	1028.21427799621	4052.92325247014	1068.24125539651	13110.1929994478	3002.90446124957	3383.17581824488	1220.3891571879	1275.71309853983	1717.48527559557	1383.15986602412	1967.65899968989	7601.60747459355	2714.01890762291	1527.44726323399	4666.83657830866	1618.00531933963	1362.94176498361	7671.08636516223	996.840849992831	2382.50460738852	17633.6108513824	3404.36738818938	955.433034007321	5010.31559951201	1894.01112677457	1524.89742479514	2489.48352453088	6093.29630721628	14308.4590936016	688.980656652329
GCGR	67.6013590737231	3405.87632901039	0	10.2647994709728	2.57951324918003	18.3340944995594	350.33119171586	4.67496921479253	879.709076348138	956.539964424166	82.1119238234746	1932.32783621304	7888.95300081175	1781.13413742435	175.625665138319	1881.6415072821	1940.23252607374	108.207720542685	728.452525289679	2566.40816220642	4454.24212354807	302.427760818337	3977.49923203586	12366.506554055	17.0867465567923	418.907661661697	425.017369099022	406.32355426615	716.891595259254	3438.89853563018	1329.29828689705	2964.79484823979	684.7177386911	34.7128513809876	2555.48082662478	854.293469406152	5670.76565359778	767.06058626567	1428.43676684591	13082.9287477022	6639.0041386868	33.1794604297369	6447.21443579877	144.273655361039	0	6928.01127889815	5296.98657392934	551.379108202453	182.282761142283
ASPSCR1	370.337880143005	2402.06316456893	14810.114048055	752.53811121569	1300.07467758673	925.87177222775	841.573373877433	807.834680316149	3372.21812600119	596.205528326255	1020.65121312579	2908.11792864784	6641.46544867705	3335.5973805355	6120.74126588438	686.723582225949	867.620548696524	3033.57992199667	1040.95119280048	1178.63991723919	1275.47878827737	687.138969687487	18313.5323113756	4274.26401237601	11870.6288351824	555.693836898169	1202.34307059272	2673.54069739828	3817.97847315749	2210.91354635485	3341.00351878515	2267.37063468989	4584.15801712556	2381.914184466	2102.86937184606	2820.15039555686	20327.0229884097	850.693844019306	1169.55163852629	12014.7041149276	8099.2729008987	775.99309494854	2898.4219469857	1222.41166906679	1686.47595987277	4375.45589159972	11348.0009484047	19760.6053063861	780.523541102639
FCGRT	2022.1623931618	3162.35445654338	3541.36992151726	615.246418291429	2740.30290837891	974.457122651583	1171.66320784971	2280.4499829758	1609.40995759645	2598.93387968204	1639.77511875479	2039.73567608644	7395.37278402389	4321.30383837455	601.61132100573	3043.49846207979	2009.82371219413	1315.4295071189	2591.7124984684	2814.97735876037	5742.96575905573	1853.54293503936	4368.21261097421	10018.7812479872	2684.17255001247	2213.51378364437	989.50389042183	1151.53461072487	2232.32530915581	6413.81154706608	4246.65139745356	3582.08947129673	3537.10290742949	2931.19400925928	2870.48119776532	1102.72593809553	2346.46871348589	1219.86287066919	1748.23604300545	10442.8556066589	2179.18531381521	1112.52762216444	3308.34369161186	1354.9421199217	1485.51265686997	7087.5459906043	4797.82486796039	3844.24254010717	1732.08773473086
UQCRQ	1512.21301058394	8575.85711443671	6324.83107239286	2729.15355934488	1954.41120512873	4560.6060067654	1288.440271755	2348.70453351177	1358.54879516962	1330.80036906692	2252.33007047791	2398.43733000329	8340.88087863016	4243.32073253285	1901.9885862852	1890.14289963428	986.379420662831	1033.14849700755	2457.32740595523	2978.24421110945	5462.17499777348	1092.78193288535	11480.6774853922	9862.78621103916	24065.9058549439	1694.15377454339	2220.93057569629	2326.9706069948	917.751882769251	4038.92641740374	13659.5546293839	12601.1200456718	4171.87439197203	3016.95517149466	2313.58634366703	2355.68969322455	4565.3252603648	2362.85072663555	1098.7389416624	17466.4890272274	3022.96118509997	984.549703364029	12638.0467203649	1401.35573773165	2658.97676787126	11503.8130875242	15720.6574926927	15301.6264313575	3033.76331099359
GLYCTK	1479.14712842831	1197.03004916881	3418.82760669884	984.137649279513	1744.61079419542	617.858984635152	2263.91801224382	2230.895309299	1725.51799561157	1973.13566819798	1897.6065595605	2525.09751853324	7024.66696719589	5807.14194834501	1543.26382344948	1833.46695061976	1832.06361721271	1552.54555561244	3380.95827989499	2016.07045765894	3093.99631299681	709.514293280252	13184.2618864504	7986.9458917391	2670.19248464782	973.176642567819	1708.66236255206	1041.41751303509	926.733440340836	2185.68714892293	3276.31438459455	2475.11401744944	1857.09254061446	3329.37083392355	3727.32521073123	1704.65915274607	6586.38294900288	1456.40137744715	2114.48235689291	18139.4931299057	1500.26276304736	542.382608249372	2918.70076120749	798.537906416915	880.603016173087	7527.81232678562	3878.19283084583	4962.41197382208	1341.0229564212
GALK1	1227.11162666432	4309.07951797253	1051.39246579504	1292.72318337563	693.0292262797	1347.55594571762	474.893393214833	888.244150810581	374.596735786009	2928.8052595881	1337.6032390844	2529.1506445662	8426.26817351751	2111.78250619314	855.708028014361	624.380038309975	1593.78944734401	1513.96715089722	2728.23068768814	1105.26155663286	4644.96792366431	996.784576826071	8423.48417436273	2031.83535624808	8426.87273369076	1689.87920656725	1485.90831373966	1307.74723768013	3213.76460015994	1522.59327356956	2841.24824680286	2721.43831415004	953.519397381505	659.544176238765	1905.05343911616	1754.73842509057	7184.56497997311	995.996069611481	689.852724286992	4376.7850704379	2398.66458669275	560.665168078002	1958.35405913277	571.502619298381	284.782168074324	5304.21998843166	6419.80678782656	4101.09616194061	925.064937603128
ANGPTL4	4582.19646938845	7334.23855340774	675.527382528446	1294.0062833095	105.760043216381	4597.27419576452	812.768364780795	353.427672638315	238.996107447182	987.873393650072	248.799129185128	1363.87691009059	2497.05772121787	1120.87717463132	2948.26914455603	2830.96365327534	1716.33044899077	485.523337391527	3938.76306866	12.8412131061079	3973.45416908837	874.081189381877	5740.33874269608	7043.17591820353	1581.30072680133	1929.9674412271	1666.35892301498	1053.36820580762	843.449906495228	2921.75738827578	885.353248334106	617.294623056934	983.487149870638	1050.57423738342	158.037728865731	1224.48730614882	473.760168528422	82.7884773722859	28.1727933759589	2768.80211370324	572.597036351624	196.368235196402	183.957814726229	224.798486260224	1014.91517345637	2600.78681176773	1486.91463472163	1071.93578178489	925.064937603128
H1-2	782.559211016468	5698.18315669278	13834.9243662647	2256.3312337132	5568.30926722995	1499.72893006396	428.182567652718	218.78855925229	1300.91852812562	235.871092228343	1175.84274915216	637.354068682749	15098.9728764216	8432.5731783488	3546.14374928222	495.914553877061	711.796805861751	1515.84902429797	388.223600593621	1478.57396621757	619.858850377786	729.724262976942	7453.18175462959	2304.82667090713	13465.9096273484	569.229968822611	549.283722739172	1471.64245284631	3292.96560783664	920.76350626514	12256.688307525	1052.07184554655	4588.69858568452	6517.84832988897	6924.63273213724	743.333513035008	5823.90025352616	288.914890421651	367.007740735464	1406.98508714284	920.837482650653	431.332985586579	2201.69982979423	946.725963279998	5102.85211092042	1127.87331066675	16218.64470053	3626.77314028819	1183.63343578733
EIF4G2	4546.19139770788	1406.25306635877	1362.38220592246	1102.82439316264	1849.51099966208	1139.46397314762	1957.96210481197	1645.58916360697	2718.79259819347	2276.89585708246	2630.86603930413	2197.80759137183	787.229206522397	734.080969656504	1177.06562805469	2077.1735313822	2535.53973777746	4167.40864594394	983.357581723402	999.780163261258	752.307322680732	1811.67942638192	287.016937134804	352.938771094916	472.215541205897	1982.68711293283	3156.23318421125	3634.71784467493	3043.11500629982	892.834280536941	237.193492032203	436.261103795045	1335.8352700459	1647.83947437982	1263.22674433493	2041.46680792574	1502.63326179722	1596.63492075123	1745.95176246145	137.762584776425	1636.82764394894	3538.01389276276	328.806487739007	2959.84673575962	1815.73878793487	351.223706391838	608.390032216274	337.334423341253	3285.10473935277
ATP5F1E	2947.27229613808	10648.651268346	4903.75212743972	4008.40419341486	2098.00410933309	5303.13683399756	1492.41087670956	1711.03873261407	1172.94543513085	3123.76881921595	1939.48364071047	3275.93911613883	5254.44256099473	3504.04088915357	1442.37248390194	2133.84948039672	2006.04158251367	2007.01798189172	2397.60069817159	3753.30314501382	5577.40516867705	2992.51908437429	4386.72983272484	4170.91730039794	8905.30163728094	3383.32055311462	2159.45839011898	1694.43751096283	2131.89516540081	2923.55927380663	6052.87349720681	8242.96065163766	3696.93092070486	2888.31342814159	4854.01595801889	1919.70543987245	2633.5960883516	2659.36864048935	1630.21488156562	3439.54781335239	2959.55606182424	1912.22033170565	7088.89405724538	1623.91742313356	2491.33903772822	8520.88498957662	16582.7391213544	12416.3040794285	2641.8955249256
AKR1A1	641.478113819133	2274.01410486797	3574.32247676255	1428.09022639908	1892.50288714841	3912.49576620598	1722.85094948266	1673.63897889573	2294.19313070752	2416.15554253092	2020.77444529571	1820.86687030668	5064.92441868378	2379.00461554403	1173.32891177515	2539.08251585055	1308.61686943765	1975.96707077947	3142.05144876046	5064.94134085199	3195.98163667008	2055.64263200626	3260.88275028639	4993.79112029879	3617.73024825175	2551.20465375941	2480.03914286086	1744.80114478994	1852.65037544789	3454.21456264241	2182.94117533381	3024.15010045681	2660.7731755503	4198.21308466532	1779.26830797813	1430.69607462617	2319.35112808191	965.583975882886	1457.37098706987	6517.7511420453	2100.1727755793	1523.54665238588	4456.99366860319	1422.04614567102	1553.17366843372	6584.20779165543	2733.05715244647	3806.5706755716	3603.09581165385
RIDA	1905.32960954526	931.785568359674	810.426905563852	787.823359397159	723.983385269861	1388.80765834163	1902.6876278968	2858.27617792415	2765.40531418495	1790.35733104687	968.920701117	2535.23033361564	195.765993156363	1917.34462896118	661.398781478349	4972.369926874	3029.48587404497	1305.07920341482	4945.58471415555	1468.4844416342	1333.75611609066	465.551087655913	255.537660158729	489.434428424442	278.047966696893	791.507503581879	1412.53828579255	596.681017714367	423.766216332065	1341.50377771898	527.66038869196	654.391655692567	787.334588123586	1486.52681207994	1137.4416131969	2613.94162707951	446.642583124438	603.173192283798	2345.19469183658	442.646993707858	2946.87503716909	824.069455979383	224.515443169807	1167.61004803818	2393.3820508374	837.248060659416	139.765277671306	568.50268299135	7509.72855595872
MYH9	2973.72500186258	3096.0433363411	2450.84629636845	2006.76829657517	3107.4536275122	3482.56125019131	2934.99687281954	2848.92623949457	2504.3741046327	2336.95159643211	2849.28375667457	2606.16003919242	2948.98559903628	2129.4586768506	2888.48168408341	2596.70306401531	3740.52625397063	4940.85861364905	2153.36112527066	1759.24619553678	2096.65931655563	2420.14387117872	1844.315286363	1727.64503419943	1884.20214303537	2331.06440298822	3053.11855033963	1909.54998086844	2473.19435312105	2917.25267444865	1901.35317944531	2015.11081276759	3430.85360314983	3328.34986770646	2600.63446344356	2835.8615398218	1175.62708486683	2532.65158328687	2176.91935842882	1079.51664792018	2273.80526701131	2301.57114287093	1334.05627844769	3212.60523274872	3169.96888505426	1575.55986599719	2608.56035048715	1440.09263974616	2771.1797740177
SERINC2	675.278793355995	912.349550369349	2435.39978609722	778.200109893122	847.800021230502	2039.66801307598	1329.70150100153	1332.36622621587	772.076077604194	462.168081082104	608.449355531947	960.590869811202	5062.84180173531	1507.67337960614	650.188632639733	1149.57716584454	852.492029974701	946.582320573403	835.107360617596	2246.2950640613	1063.56123259265	1824.67154975837	5999.57984720493	4381.51060027778	7131.38667656668	1226.80100915211	923.404766145154	1688.46216457656	581.351726451696	1933.42317460371	2516.53416145396	2798.60014203216	543.960113363354	1573.30894053241	2381.3167988952	863.130988055181	2119.95711775849	1439.50576982016	1469.55381663785	5630.19875160046	2519.62205263415	4085.81355577617	2442.14862699545	2379.95611324257	1000.77705163707	3916.6390075456	3219.29937896681	5202.14202086663	1728.07269593918
UGT2B15	3005.32128925573	232.088920707992	868.093877243109	313.076383864669	336.19656014313	729.696961082464	851.694052749224	2956.4505314348	858.521478170196	1744.22756024207	93.607593158761	1349.69096897523	145.783186393036	778.79128367241	1094.85786990484	4360.26967751717	769.285177004677	263.462276103929	863.904166156134	407.249901365136	2115.20210267804	115.485541123947	1123.99536026339	1374.70626310451	259.407879544029	817.154911438718	2459.54841433509	2452.4528811064	476.839056527796	1134.28694167105	856.179717228541	53.4197269953116	919.919190045205	2960.80202955483	3108.07533435938	1973.71249828318	1166.0561723713	431.682774869777	565.740148063174	334.243648310015	816.462895104445	1845.86141084618	579.394692051114	813.636312210512	1001.78691748131	2057.8741106902	268.960072157388	693.504778950291	2756.72563436765
ACAA1	1465.18597818482	434.452166842547	2400.3876961491	626.794317696274	930.344445204263	385.015984490748	804.204713427741	1769.94334472045	2818.79806159336	1175.00359597145	1320.35973508147	2160.31617556696	158.278888083868	2883.29536665366	780.973702423587	3948.42444801165	1433.42714889269	2466.19509167285	2434.92989053636	1344.65845811101	4901.91795993202	1005.44599241037	568.478707744418	926.220531878925	677.256499887405	998.824050424657	1815.74294388027	2158.807287267	1036.14514166742	1566.73946907542	429.992480208112	667.746587441395	3021.29431913168	3041.45836070477	2857.58015867424	893.571330068504	478.545624776184	913.207592239195	1471.83809718185	842.384329862404	1884.5953564418	776.670226794045	559.115877829325	1443.29575382497	1071.46766073354	661.636207463497	522.651668602784	239.730047044545	2249.22473109927
GANAB	2759.16416654163	873.477514388701	1377.82871619369	1756.56380947021	2901.95240532753	1650.98520968532	2383.80913118659	3178.97906605892	1849.25356897075	2113.26572668051	2738.43265951288	2146.13023445161	1511.97990459064	1563.82121581216	874.391609412055	2456.9023897795	2207.25088151391	3019.4658714911	1846.19519952626	3359.81168626237	2472.812977896	2713.91021641276	766.612980476186	1070.51594105585	1241.11913626155	2802.69173635564	2903.07353823158	3205.34652577603	3164.77428613311	1900.08829228296	1301.39317018738	1866.72268222506	1119.70420663942	3832.70717894787	1606.17936683947	1822.49273473312	1365.45018269471	2176.99904273858	2791.39082476392	1135.97672364823	1480.75349434713	3009.85105326899	1609.26875717197	3218.75643510908	2761.98308398325	1637.39502557321	985.403932489294	876.727029191479	3231.30321954426
F10	2324.89891423109	4147.87489817043	2292.26212425049	948.852401098044	1775.56495318558	211.758791469911	1233.9443085992	1393.14082600817	945.814382663316	1884.35761872459	1155.31476819629	3758.26111406091	4971.20665600254	3800.37669135202	313.88416748125	1199.64092080737	2459.89714416835	730.166879488033	1421.70895492114	4155.96689884106	4882.05068908658	1274.67166015557	3381.2446916655	3755.58051452381	2083.02973933259	688.205444158501	676.194041350388	925.325068959047	1934.30089882594	2464.07846343949	2823.49044526035	5149.06812982587	1245.9320125785	2126.67263019403	958.977239103621	1686.00216893145	1162.86586820613	2682.17771078579	1286.04994627012	3389.86294671171	1959.70604093767	455.709732024753	2303.09390090318	871.233934312013	725.083676160867	5155.81560544919	3988.59565522484	988.030265319303	3310.80098761953
LAMP1	2425.56615546043	2879.96054809573	2996.62299261856	1533.30442097655	2494.38931195708	748.947760307002	2222.65678299729	3099.50458940745	1504.31947063386	1436.98587922138	1583.11789131659	1581.73243436212	5927.12783535117	4997.15742233592	2488.65304217277	2816.7946660217	1565.80168770863	1199.69429297325	2268.54834742481	2681.06185065381	3394.6543451245	1665.87893071294	7193.94065012073	6571.29093143574	5769.10697381151	1156.98306554183	1028.50237374507	1080.68407500199	1634.6434780285	4174.96877498303	6543.74986841784	2341.56469996116	1618.25863441318	3048.60512422438	717.082756145869	2233.92832517126	3128.09323395366	1680.26817850486	1570.06216057371	9096.84740130231	2046.52228665368	1229.67143143678	5008.86711278188	2018.15357441082	3378.00124896671	6742.50580017007	3873.49483831906	8334.04384975572	5160.12785506745
GRN	2227.17086252668	3359.00122679843	3454.86946399838	2389.13207686891	1433.34952879437	2689.61166308537	1859.09085737216	1396.88080138001	925.474288412492	2081.9322974546	2020.77444529571	1732.71137908983	7178.78062138281	4155.97965399015	2589.54438172032	1569.92378770224	1894.09054397218	1260.85517849738	2953.27239023004	3798.2473908852	2483.40885568023	2849.6057272334	4981.13265092015	3537.18746279657	7429.62807101251	3312.79018150831	2295.62258612893	1706.38820373536	1586.46966923546	1868.55529549305	4221.28310953568	2663.56694323845	3708.73639895816	3346.72725961404	1795.39460684198	1805.79964395163	2734.0906695546	1387.97416655781	901.529388030683	4537.13168550555	2249.41868113602	2038.16685496955	3750.13214430083	1825.22950038152	1965.19893288168	3670.53507243301	4717.95899500536	2804.84155042118	2894.03996104312
SAT2	589.307499751369	2605.56970587938	2013.19517201694	932.813651924649	2673.23556390023	2295.42863134484	512.262053664524	1386.59586910746	2072.99460572981	2223.80310200523	780.063276323009	1277.74798189022	4150.6555783046	2250.07254721909	1442.37248390194	2363.38707390554	3562.76615898921	594.671994634583	6470.74885934477	5909.70971733237	4270.13874704697	928.936821415752	7042.09943176555	2271.67772555568	2912.51361763505	1104.2633938361	822.934097244608	761.429853792869	605.84688346511	1250.50855841097	4916.37419848567	3288.28097282251	751.010039651909	1224.13849428836	1596.50358752116	1467.02809573884	7484.45357149952	2991.36733035984	919.803632382657	5054.30597917442	1170.55612201354	1427.39393032419	1300.74108365475	1530.53098729909	1133.06947723188	6626.25570016713	2835.23848990364	14457.434194265	1255.90413403758
PC	1145.54911734711	2017.91598546604	3443.54202313281	268.809436146099	999.131465182397	1051.46031954973	604.126677270017	460.951964578543	1702.63538957939	1123.65158696233	1787.57658163704	2339.66700252538	4344.33895451249	1812.32737976103	766.026837305433	1890.14289963428	1349.46386998657	2358.92830783054	1295.8562492342	1636.33744152118	2472.812977896	874.081189381877	3842.32351325625	1907.03932668966	2648.44571630281	1009.51047036501	1420.47018070575	1442.6193418273	1082.68593999291	1105.45677317742	1780.85381183537	7729.5377199605	1785.35155738289	2814.80386051126	2060.94099480005	1702.69525971295	1604.7229950828	1253.65408592319	2025.39541567704	1553.78128403575	4678.32263431412	973.038461990446	1365.9229865105	1764.27667699255	2511.53635461292	1192.18187662581	1842.7875686242	2356.2038909521	3235.31825833594
GOT1	890.574426058178	7556.03781753262	325.406483047239	436.253977516342	2625.94448766527	3164.46471062395	780.070786887315	1804.53811690992	2319.61824852105	1517.9305713883	408.096261402669	773.133790786864	974.664731884872	1000.26330426283	934.179069884674	3055.77825103294	2975.02320664641	648.30538655574	1806.73291045493	1037.386573072	2794.66276559216	1884.57967421642	512.927042492521	1729.59497216128	1435.28671077055	2388.05864267008	1132.93899010222	326.936809420032	411.518637825358	1449.61690957007	3013.75260464447	5920.68640864704	703.78812663873	228.696432627683	573.021152962141	1950.14578188577	430.691062298566	3356.31245510298	1373.61403378999	684.296117823883	2509.86741828404	433.364381123094	551.873444178686	717.453875303153	753.359919799453	1209.4957213071	503.859698495718	2280.86016188096	716.282920435755
PFN1	1341.74001813716	3860.90780901916	3684.50758336399	2455.85327343023	3823.69847303452	3126.87981689986	1657.4557936957	2053.24647913688	1307.69855954256	3446.67721484959	1546.16752559603	1322.33236825276	5589.74388969871	2010.92435597122	6954.02899622151	2108.34530334019	1733.72824552086	1067.96315492129	2925.54213304479	2206.8541952354	3639.68401888495	2677.0992001795	5138.52903580052	4188.46674205459	3962.57186057975	3005.73371522228	1029.16336498783	1138.73029704001	1520.33274529924	2123.52209810855	4324.02467560311	4451.64391627597	1917.02804559272	1640.69271086021	1991.06036639003	1550.49354964634	4346.78942505034	3887.67931497204	1460.41669446187	7398.52832340277	1524.64934892264	1677.93271316098	4446.8542614923	1450.0061563999	2818.53557126042	6539.68647676069	4410.24048450214	5801.46713847799	1809.97948728945
TAGLN2	3491.02235825281	1847.56500425673	2966.75973942752	2162.66493854057	1409.27407180202	4737.53001868615	2084.85984758905	1763.39838781974	331.374035503008	3055.00934952577	1399.18718195201	1931.3145547048	2863.59830414893	1226.93419857603	2694.1724375474	1086.28902277832	2444.76862544652	1077.372521925	2529.85269397821	3354.3083092169	2260.89542221128	2626.57427593778	575.885596444671	2821.56023079748	4832.44259438008	2522.70753391848	1607.53070240874	1096.04925142382	959.393649692055	2641.56418822837	3636.54407302849	2958.85932301809	2267.5599383444	1674.38459602411	1611.55479979409	2136.71562003194	1850.37641580124	2289.35483345811	1215.23724940623	6971.69015089877	1748.03047554022	2217.60679402833	3072.24035460103	1946.57594694488	2368.13540473152	3583.96584902657	1369.46482155246	1438.38028226727	2879.58582139307
SLC9A3R1	1520.29578177753	2438.64861019777	2805.08626525531	2749.68315828683	1010.30935592884	2257.84373762074	1286.88324423626	1120.12262386429	567.827631168836	1693.745924267	1534.67185626074	2412.62327111864	3911.15462923032	2606.71528460178	2417.65543286154	1244.03708086874	1342.65603656175	2046.53732330731	2379.46937616585	1342.82399909586	1958.91290536057	1657.21751512864	7093.94765266732	6637.58882213865	10357.6750946083	2050.36777255504	1990.24463197069	1443.47296273962	1698.33088626338	1737.91859450632	2072.58912289102	1805.88354870262	2370.17678777688	2591.21225896902	2737.17046049083	1691.8938480308	3955.97716481645	1142.14307558501	1241.88718908619	5478.88574864931	3240.48953110749	2522.31612450551	2333.51212223586	1142.44603838218	1253.24351269587	3483.7928905134	6013.43043426124	3347.65887122918	3005.65803945183
RPL18A	833.995027702997	7247.34812003923	3759.68060001731	1895.78015229528	3914.84127450555	30292.507636897	1046.32249259137	1551.15478546816	928.864304120962	1794.70919621713	1367.16353166085	1542.21445554077	17902.1752890649	2257.35097043098	2342.92110727076	1214.75450721124	1347.95101811439	2932.89969505696	1072.94764339885	1807.85935943848	3062.20867964411	3087.07287116952	8829.01133070158	7238.16971438856	6104.62854256307	2696.53996494817	735.02226195663	968.006114575239	1715.47749617277	2097.3947579112	10331.2352545577	6628.49779133491	3655.15768996244	1732.57967039812	1978.15932729895	2096.45581285303	8049.13740873541	2731.17497290409	1499.24946370981	9207.50914972928	1432.95578603158	685.934559496397	5763.52869917846	1563.52379995917	1730.91005701912	12755.356717343	11389.1083830139	10407.708756691	1261.52518834593
CYP4F3	1547.48328488327	2568.98426025054	477.812051056706	406.742679037295	588.129020813046	1958.08129255294	2674.19476343107	2601.15287111056	1788.23328621828	2049.72849519464	1018.18785541108	3592.08294670961	7274.58100101252	2511.05600810263	11920.1249317284	3372.21896636401	3118.74413450372	4300.08072069628	1840.86245775986	945.663622314089	2527.1168515402	1149.08113418328	5781.07663054747	5023.04018972655	2952.90047313293	1476.86323575629	2546.13826713753	2262.94903857051	1802.0270509535	2415.4275541065	1161.86758663903	1299.88002355258	914.470507774453	1821.40373128476	1166.46895115183	2670.89452503992	11150.1130572851	1978.47565312136	1228.94293267021	12879.6724750812	1889.47267361686	555.925245159469	4125.29020740393	1435.46695082088	1067.4281973566	3029.92281922536	925.50452777302	2024.00654004752	3155.82049026067
ITM2B	3277.93111769433	655.108135791525	1264.55430753801	571.621020539795	1695.600042461	719.613209107707	1969.6398112025	3021.90010044189	2701.84251965112	1206.33702519736	3961.07920524441	1446.96599376624	387.366752415783	755.916239292179	993.966530357293	2938.64795640293	2479.56421850672	2202.73281556892	1385.44631090965	2115.13124447749	1621.16930098806	892.125805182493	633.288983871632	286.640880392004	478.428903590185	1113.52495778441	1966.44894723109	2297.94749597579	2823.47509841287	1155.00862527584	181.383258612861	464.454848598126	1185.99650760023	2276.75466410595	1130.99109365136	2525.56644058922	622.109312209039	3218.61325294295	1827.42443519733	160.346615067643	1798.75457416081	1512.03541101229	378.055036563352	2023.18637634202	3640.56636846786	200.34591702633	372.315907746253	198.633467551194	3754.06127022103
PDIA4	2051.55428841125	1668.0676616402	2345.81002652408	1934.91470027836	2278.57003677569	882.786650153786	2732.58329538371	2568.42808660702	1006.83466541579	2100.21013116971	3154.74011329789	1294.97376753029	4800.43206622784	1895.50935932551	2858.5879538471	2275.53935293303	1380.47733336631	1939.27053946499	3462.01595474421	3887.21865312038	2531.09030570929	2189.17278893083	3731.22018275245	2408.1733828852	2381.27113377842	2527.69452989065	2163.42433757558	1621.8797334153	3404.01031963079	2075.77213154098	1481.50801440435	3709.70326356331	1681.82659423862	3522.33344895315	1003.05578933148	3329.78063765088	1477.11082847582	2969.40304044475	3022.86458655559	3066.9113135473	1948.00047971754	2088.95174338241	3627.01077223997	1944.89834630114	1805.64012949252	6998.50336081482	1765.27069193255	2977.78965578903	5741.50547210274
HDLBP	3456.48688133471	3679.12387605084	3851.32989429327	3129.48073871282	4149.57698018093	5034.54234957901	2634.49056170327	2846.12125796569	2131.47237670093	3395.32520584047	4152.39998775311	4090.61744876352	8917.76577335689	4201.72974275061	4570.00400987582	3288.14964199247	5034.77103062255	2080.41104452067	4037.95206551497	3844.10886626416	4508.54599719227	3860.10421206794	9256.75915314119	5563.1730051591	6938.77244265375	3523.66886833121	2860.10910745174	2360.26182257543	3242.34228334225	4020.90756209523	4943.01090079945	4692.03268775487	3375.45866673053	5183.44548415512	1572.85168252085	4183.09216054047	4415.38096460159	4173.21508386829	4112.46640604199	6779.72589342342	3507.76651230058	3183.87393756373	3412.63473618106	3341.78048231617	2805.40731528536	6127.86431398435	6304.70597092077	6957.30843672847	4604.4464862989
SLC25A1	368.133487999296	1929.88225692163	3552.69736238283	2101.07614171474	3160.76356799526	3567.81478961426	845.465942674276	1753.1134555472	2512.00163997676	1275.09649488754	1361.41569699321	1270.65501133254	13428.7140837471	3430.2168822901	2462.496028216	1274.26425367649	1348.70744405048	1312.60669701779	2539.45162915772	3008.51278485957	2385.39698617605	1439.96034088922	8243.8671233816	4560.90489276801	3507.44306593064	936.130386774608	1247.29047510086	1003.00457198052	1006.75095325132	4174.96877498303	2766.41179744511	2711.05114501206	1709.07000559237	1982.71639358464	4179.93666550995	1690.91190151425	3043.55017357653	1924.40970871497	1377.42116802999	11305.5655637834	1668.0424738693	645.306648766107	2321.92422839484	1306.29170125344	2703.41086501761	4382.87611074885	4917.62367739294	6712.44131724726	827.09799108613
HSPA9	4035.50721774877	3903.20973052752	2294.32165895332	3076.87364142408	4209.7656226618	3568.73149433924	2077.07470999537	2817.13644883398	2184.01762018223	2076.71005925028	4841.31902863206	2889.87886149952	1509.89728764216	2681.57906620981	1681.52232579241	2978.32112071309	4329.78205818561	2943.24999876104	2481.85801808065	3685.42816145297	4058.22119136226	1896.12822832881	1394.34679782263	1335.7075038675	3372.30243407237	3006.4461432183	3589.84343946624	2849.38660533699	2015.95142220399	2875.80930723907	3120.29941389957	4518.41857502011	2933.20728908787	2585.08646166649	1513.72192002006	3955.28056869883	1146.91434738025	3580.17925616069	2380.22032684452	731.722581435439	2375.25346425248	2250.10912261256	2500.08809620056	2973.26754090948	2433.77668460681	2329.94881282473	1619.63292360278	1981.19760307528	4284.84939848115
ATP5F1A	3604.91595234441	1608.61631249333	2674.30581162557	2595.71116622224	2796.19236211115	3320.30451387021	1231.60876732109	3770.83016865165	1965.36160698587	3061.9723337982	3860.90265817978	3128.00001593584	737.24639975907	2818.82933249119	1154.64533037746	4209.13381347844	1591.52016953573	3721.404649968	4085.94674141253	5182.34671782212	3626.43917165465	2327.75543827956	1401.75368652288	1177.76252895762	2216.61703059478	2602.49946947309	1537.46563067547	2392.69941724373	2727.94398606056	1957.74862927021	1497.99740155097	2332.66141212861	4094.68472646972	2683.09921850692	2205.00259798377	2085.65440117088	1316.00046813451	1376.99202160027	2543.92709916428	1018.5397661339	2224.05663182573	2627.27156055876	2207.49377671474	2070.71839458112	2788.23959593336	2645.30812666247	1315.43790749465	1601.05424276178	3348.54235226132
OGDHL	2453.48845594741	1814.40944415559	563.282741224177	165.519891469436	21.4959437431669	164.090145771057	187.621816007827	14.0249076443776	708.513283070369	926.947281266367	340.76448386742	968.697121877119	372.788433776479	812.064075498201	534.350427974033	1976.10142230631	1997.72089721667	184.423593272751	2167.22625386329	1152.95749102697	2482.0843709572	492.257119040826	527.740819893027	1602.849004641	243.874473583308	1106.40067782417	672.889085136555	234.745750889057	89.8155757158519	849.589027796504	1279.83012545718	1926.07793444207	692.890762097227	492.105716636354	2071.69186070928	805.196143578212	449.832887289613	141.078323685426	684.522736351	1795.43040815177	294.589957373408	134.072105409957	2605.82762749988	128.056849138287	774.567102528392	1740.04139046942	57.5504084528908	2087.36376676643	848.779200561203
NDRG2	2187.49180393993	2225.9957074801	2005.98680055703	456.783576458287	1174.53836612664	817.70061468035	1400.54625310407	2409.47913330407	3116.27194001166	1128.00345213259	683.171206211309	3076.32265901562	1514.06252153911	3426.05778331187	739.869823348662	3126.62318730109	2074.87634269796	2022.07296909766	506.61046780761	2322.42511319037	2905.91948232663	1205.3803354812	2223.91833225097	5711.36829025973	798.417066381023	1642.14653083369	1113.77024406198	873.254193307292	1191.28113608571	3268.62035296471	1633.71774191165	879.941614117216	3854.94270655666	1146.54506178968	772.987258873883	894.553276585063	1572.81995343106	1150.5908793985	1662.19480918157	7635.66064146055	2241.61497365593	794.952786622675	1360.12903958999	1344.31731584472	870.504357730735	2634.17779793878	1055.87382039079	2018.86946761085	1133.8469547705
ORMDL3	1957.50022361302	1385.67375319255	3031.63508256668	903.302353445602	2028.35725160523	375.848937240968	1885.5603251907	1183.70220518547	1670.43024034892	1383.0227511101	1515.78611378134	2874.67963887593	3246.79982266777	2177.28831510017	971.546232680061	2136.68327784745	3526.45771405684	975.75135828491	1263.85979863583	3339.63263709563	2316.52378057852	2757.21729433424	2529.4524911364	3498.18870355956	6085.98845541021	2742.13535669366	2921.58129302905	2371.35889443564	820.587759949374	1874.86189485103	1707.28577687351	3220.02243277295	1627.3397715311	2408.45930611029	2981.21511663043	2230.00053910502	1043.22946201208	2077.3149577393	3657.13315093866	2337.44713514099	5493.81006598356	1067.15978851562	1264.52891540156	1793.91428836517	1766.25536156735	2871.62481071073	4262.253719909	1344.20062092834	2393.76612759976
DECR1	4641.71505726857	1375.38409660943	3620.66200757624	1026.47994709728	2696.45118314285	1468.56096941471	1231.60876732109	2132.72095578835	1396.68647188991	1818.20926813656	986.985324358165	2085.33334395723	758.07256924379	1605.41220559439	1427.42561878378	3408.11373407321	2829.78942691691	1222.27677378216	6693.65746518012	4655.85698047169	4176.10033171188	773.753125530447	1409.16057522313	2027.93548032438	2578.54538947957	1228.93829314018	1616.78457980748	1376.89053157836	924.283924639494	1890.17792186327	3028.9735773952	5991.91271130745	3081.22982410995	794.311716894363	1601.87902047578	1940.32631672018	839.049995440909	2923.78489985185	1708.6418469095	1840.59846873421	2706.91103215632	1072.57684327966	4332.4238098122	1022.21799224798	4727.18201686493	4037.83592031461	2089.43217627944	2536.00142623551	2150.45477682394
HAGH	1212.4156790396	3022.87244508341	1804.15239967963	520.297023184931	1138.42518063812	1302.6374141937	1039.31586875705	2915.31080234462	1923.8339145571	833.817366622704	894.198850437638	2029.60286100405	1403.68382327009	2536.01060197197	1292.90383272039	2051.66935432567	1246.58994267818	825.201486225522	1904.85535895661	2471.01629341819	3864.84642179996	629.396199125513	3088.6725880055	2862.50892799634	2883.00014630969	1169.09434147422	2171.35623248878	1721.75338015719	1118.61217027925	1500.97064719934	1830.32197327524	2012.14305015674	2640.79467389087	2840.32801593846	1126.69074728766	1211.72200143355	993.779747451875	512.781691479363	488.074609567287	2488.76013809214	3790.65090845385	1059.71133821507	1701.97190790015	1512.07738021802	1390.58526751186	4789.75146075911	3427.18554827623	2753.47082605449	2380.91800346638
CFL1	3137.58481787823	3312.12612458647	4247.79032458817	2649.60136344484	2932.04672656796	3783.24039998408	2120.67148052001	1728.80361563028	1182.26797832914	2098.46938510161	2270.39469371907	1752.97700925462	7557.8169060047	1647.00319537663	4099.17775865395	1624.71053841628	1460.65848259197	1995.72674148726	2829.55278124966	3343.30155512595	2397.31734868332	2749.999448014	5301.48058720609	5545.62356350244	6755.47825231725	2618.88531338163	1715.27227497972	1733.70407292973	2086.17087230911	2628.95098951241	4747.67508383175	5284.10132861957	1702.71320960983	2329.84490739452	2898.43344912933	2186.79489237644	3778.91528364927	2307.94000184781	2151.03084559686	6029.93608775501	2438.65858752821	3228.56463936705	8740.16892959105	1787.76308600482	2738.75616956584	4428.63412883511	5009.23453166489	4984.67262104765	3440.08523671163
HNRNPA1	1709.87350613645	1734.37878184249	1089.4938577974	1316.46053215226	4192.56886766727	2911.45420653003	2165.04676480402	2079.42630673972	2930.66857997289	2476.21128188058	3441.31072744182	1730.68481607335	712.254996377407	2070.19151641091	1192.01249317284	1849.52513617388	2335.08686471331	4675.51446414437	1765.13752467704	1640.0063595515	1454.28422588634	3572.1121438901	433.302988964801	491.384366386293	717.643355385277	3099.06178270133	2185.89803982965	3182.29876114329	4041.70090721334	1606.38095075415	809.248384580458	1182.65340042398	2929.5748342407	2127.69359641112	3038.19470594936	2702.31681356981	1432.44657016338	2627.26698599805	2304.07764204464	309.401214989676	1791.92633011573	2471.53123609264	576.497718590858	3102.44279047692	1998.52450574144	812.513996829005	754.027800546039	799.670942641446	1519.2906787718
GPT	1384.35826624885	3760.29783353984	1918.45657568673	347.078532112266	1484.93979377797	663.694220884051	402.491613593555	1079.91788861707	979.714539748022	1353.4300679523	470.501323508509	1128.79560017899	2719.89773470437	1452.56531814467	1356.42800947255	1634.1565299187	1201.20438651271	748.985613495456	1823.79768410739	464.118130835043	2590.69211824562	294.488129866066	2827.57976132159	4596.00377608132	2028.66281847007	429.594081602046	668.262146437187	1061.05079401854	849.165443131691	2075.77213154098	5191.6201223947	3150.28001141796	316.931685415376	5047.65697728243	1290.10390910801	754.134924717155	3600.25825039949	233.15938525256	1118.53603971037	8035.3979776151	1563.66788632309	518.682993656703	1248.59556137015	761.071492040211	1510.75930297585	2035.61345324283	1862.75403686296	4786.03915349645	825.491975569458
GPAA1	2245.54079705758	1974.47076878179	9145.3638479194	2107.49164138409	4208.90578491208	2905.95397818017	753.601319068783	756.410018953431	630.542921775544	1423.93028371059	955.782793305244	1303.08001959621	6139.55476409531	1763.4579667669	7933.04866146065	594.152865502231	605.140748872902	982.337915187508	2758.09404157995	1886.74109709028	1275.47878827737	1607.41437551894	8319.78773255919	2236.57884224237	3824.32454752933	1897.90818140605	1648.51215946028	1008.12629745446	1361.93072994583	1477.54613529827	6047.79983962324	2780.79356636705	2005.11507563654	1327.25608221423	1756.69148956874	1588.78946379213	10279.1600201924	930.103199866192	2666.51682169211	7202.04725986918	1197.86909819386	2834.47390528324	2520.36691042235	1146.9196400988	3014.44954504205	2457.32924155134	6376.35035695397	6018.93653829697	1194.0725366457
TALDO1	1044.88187611776	1932.16884727343	1860.78960400747	1537.15372077817	1599.29821449162	3858.41018743228	871.935410492807	1291.2264971257	727.158369466958	1207.20739823141	1271.91370002562	1188.57920916513	3123.92542270792	924.359747910244	2574.59751660216	926.651766387422	863.081993079977	3308.33343850506	1163.60425342758	3316.70189940616	1992.0250234363	1461.61387984996	3079.41397713019	2819.61029283563	8941.0284709906	2051.79262854709	1863.99530460224	933.861278082285	1094.93351849961	1688.3667424079	2314.8562725068	2619.05050407569	1405.76002585388	1264.97714297187	582.696932280451	1943.27215626986	1201.14951818822	3857.26722124344	774.371104414869	2983.3504014698	2592.78181025999	982.518307827514	7939.15576783039	1134.05803516352	2309.56318576588	4455.84159904856	4438.42843966274	3779.17295590936	3553.30933063701
VEGFA	3275.72672555062	716.846075290203	703.331101016659	762.161360719727	2670.65605065105	2025.00073747634	1718.95838068582	1663.35404662318	1792.47080585386	1107.98487234938	1211.97199563448	798.465828492855	510.241152375628	1715.62832851733	1221.90622340915	1697.44467298491	1608.91796606583	1681.45388356329	1704.34426854013	942.911933791352	772.174593526174	2902.2960053712	766.612980476186	551.832443203654	574.736020546651	3218.03725803722	1421.13117194852	1329.94138140055	1540.74537614375	1040.58889406677	384.329561955923	644.00448655459	1373.06793222937	1652.94430546526	870.820138647907	1080.14116821468	1678.09999088182	1181.0029731271	1417.77679097393	401.995739183667	1867.0370146116	3015.94523987853	307.07918678709	2312.29288727867	2261.08962524259	630.718627675483	521.477170471092	1171.25251556049	3268.24157642772
PLOD1	1715.75188518634	1697.79333621364	5002.60979317559	4862.94874937334	1052.44140566545	4404.76620351915	1328.14447348279	855.519366307033	761.906030478782	891.261986870197	1089.62522913751	1597.94493849395	762.237803140734	3323.12008360083	1700.20590719011	1229.86809361511	540.088118369065	2293.06273880456	2080.83583724768	1897.74785118123	1826.46443305762	1789.30410278916	4001.57162031169	3254.44645832826	4980.00995100692	1786.0569860304	1745.01688090423	955.201800890381	1178.21705234522	1838.824184234	2971.89492957996	1718.33455168252	1307.68374498035	1800.984406943	276.297253867299	1199.93864323485	3989.47535855079	777.197950841868	780.46251919886	7278.83296285932	1539.28130044781	3548.84800229083	4519.27859799869	1192.77405769417	1962.16933534898	5324.00723949599	6099.16879787474	3674.7191496971	3892.98161241316
HNRNPH1	1712.07789828016	471.037612471393	341.882760669884	735.216262108423	1507.29557527086	683.861724833566	2628.26245162832	2832.09635032131	3298.48528434196	1913.95030188239	2278.60588610142	1374.00972517298	464.423579509245	929.558621633024	2111.24469793936	2320.88011214464	2764.73679641307	2768.235772492	824.441877084805	880.54032727597	818.531558832205	1607.41437551894	549.961485993786	329.539515552712	619.782897832739	1363.58718438858	2384.85640390245	3662.03371386929	2629.14685277312	1007.25401174601	300.61421182691	517.874575593437	859.983685066939	1166.96438613144	880.495917966217	1983.53196344877	890.094862083702	2031.6968171464	1897.47570521323	149.054599922034	1219.32929376411	1914.92885908767	281.00642564479	2510.80896345375	1370.38795062715	557.75313937577	502.685200364026	523.98138854022	2208.27133542413
DEPP1	7250.2457606568	1328.50899439747	2481.73931691091	258.544636675126	546.856808826165	1314.55457561841	360.451870587652	857.38935399295	136.448132265944	819.021025043804	1485.40470196666	380.993847098114	2278.38294162831	180.920805552736	646.451916360194	723.562949085388	2187.58380717554	409.307464661462	145.050576045968	3061.71209629916	839.723314400676	1001.11528461822	1394.34679782263	1318.15806221085	4642.93504165929	781.533511637553	920.760801174087	674.360520735837	1165.96947383851	536.961888193761	956.384454504178	4113.31897863899	579.376548123238	627.894223509041	2954.33795185734	1076.21338214844	2325.73173641225	1776.57314197875	214.722371135686	241.649124116025	4673.44531713907	3756.05034701531	553.321930908814	662.652254274541	1913.69577482569	2009.6426862209	9998.50259509101	1392.14663033725	1188.45148233735
ATOX1	838.403811990413	8390.64329594067	3541.36992151726	1603.87491733949	1559.74567800419	1340.22230791779	754.379832828152	910.684003041585	1926.37642633846	634.501941824583	1610.21482617834	2489.63266574485	24033.3995853663	3576.82512127249	6180.528726357	811.410670057895	965.95592038837	1271.20548220146	1486.76840447117	1390.51993348997	3761.53661340366	656.824015142451	26942.5576471703	6267.10060938708	29626.8651888818	758.023387768784	1578.44708772701	2605.25102441237	1166.78597907229	1876.66378038189	10842.4062561031	5827.20188640524	4085.6035893518	2423.77379936661	890.171697284527	2140.64340609817	12574.5838670355	1012.04689685713	877.925155742718	12012.4457118985	3220.98026240726	901.262486366934	4832.15173170629	1684.87024652252	1782.41321507511	8891.89594703279	18971.6683212152	23621.9714212821	849.582208319539
HADHA	2921.55438779481	3628.81888831117	4322.96334124149	2779.19445676587	2174.52966905876	3676.90265188664	1616.19456444917	1781.16327083595	1608.56245366933	1611.06048603197	2629.22380082766	2636.55848443961	5798.00558454591	2702.37456110093	5791.91023328498	2329.38150449682	2353.2410871795	2859.506632428	2439.19608394948	2660.88280148707	5040.98885585011	1961.08884521103	10282.6132381262	5789.36580873374	5679.01321923934	2694.4026809601	1821.03087382241	1445.18020456427	1511.35118772765	2508.22465894535	3513.50787662675	2653.17977410048	3211.09008489619	3946.03442904462	2758.67219230929	2042.44875444229	3818.79408571395	1548.48243901429	2020.06542774105	10354.7778885231	2221.1302415207	1539.12068483249	4613.43023545699	1608.81901733996	1996.50477405297	3727.42341924295	4831.88531377945	6036.06011308586	2525.45939996687
CTSZ	2193.37018298982	2292.30682768239	1830.92635081643	2039.4873448889	1169.37933962828	1700.48726483414	2555.86067200704	3983.07377100323	3043.38660227954	2630.26730890794	1457.48664786667	4220.3174818182	2680.3280126834	2964.39779672903	1636.68173043795	4009.82339277738	2440.98649576607	1201.57616637399	2007.24400087141	3420.3488337626	6826.39426249382	2163.91032680996	2466.49393718425	4406.85979378183	7459.14154233788	2646.67000522654	2068.24159861717	1971.86430746808	2319.69136917032	3528.09186940733	3032.77882058288	5514.1029309605	1445.71702917272	2510.55592781907	2006.11157866296	2198.57825057514	1834.42489497537	2015.64598990076	1463.46240185386	3956.72210702126	5392.36186874238	2078.11763385434	3615.42287839895	1006.56038623981	1379.47674322527	4965.36331395503	3515.27290815311	5167.89487128883	2876.37379035972
[truncated: 18,829 more rows]
[truncated: 99 more columns]
