# Supplementary material for: Hepatitis B-related hepatocellular carcinoma: classification and prognostic model based on programmed cell death genes
Source: Front Immunol. 2024 May 10;15:1411161. doi: 10.3389/fimmu.2024.1411161 (PMC11116790; doi:10.3389/fimmu.2024.1411161)
Supplement: Supplementary file 5 [file DataSheet_5.zip › original data11/sample1.txt]

TLCN101
TLCN103
TLCN105
TLCN106
TLCN107
TLCN109
TLCN110
TLCN115
TLCN116
TLCN118
TLCN120
TLCN123
TLCN124
TLCN125
TLCN126
TLCN128
TLCN129
TLCN132
TLCN134
TLCN137
TLCN139
TLCN142
TLCN143
TLCN144
TLCN145
TLCN149
TLCN150
TLCN152
TLCN153
TLCN154
TLCN155
TLCN156
TLCN160
TLCN163
TLCN165
TLCN173
TLCN175
TLCN179
TLCN180
TLCN186
TLCN196
TLCN197
TLCN198
TLCN199
TLCN200
TLCN407
TLCN408
TLCN410
TLCN415
TLCN418
TLCN419
TLCN420
TLCN421
TLCN425
TLCN429
TLCN432
TLCN436
TLCN438
TLCN440
TLCN441
TLCN442
TLCN451
TLCN464
TLCN465
TLCN467
TLCN468
TLCN469
TLCN471
TLCN476
TLCN478
TLCN483
TLCN485
TLCN487
TLCN500
TLCN503
TLCN504
TLCN509
TLCN510
TLCN514
TLCN516
TLCN517
TLCN526
TLCN527
TLCN533
TLCN537
TLCN540
TLCN543
TLCN545
TLCN548
TLCN550
TLCN554
TLCN556
TLCN562
TLCN565
TLCN579
TLCN580
TLCN584
TLCN587
TLCN597
TLCN203
TLCN221
TLCN223
TLCN227
TLCN234
TLCN238
TLCN241
TLCN244
TLCN252
TLCN255
TLCN262
TLCN265
TLCN272
TLCN274
TLCN277
TLCN280
TLCN281
TLCN285
TLCN289
