# Supplementary material for: Hepatitis B-related hepatocellular carcinoma: classification and prognostic model based on programmed cell death genes
Source: Front Immunol. 2024 May 10;15:1411161. doi: 10.3389/fimmu.2024.1411161 (PMC11116790; doi:10.3389/fimmu.2024.1411161)
Supplement: Supplementary file 5 [file DataSheet_5.zip › original data11/sample2.txt]

TLCN002
TLCN003
TLCN004
TLCN005
TLCN008
TLCN009
TLCN016
TLCN019
TLCN037
TLCN038
TLCN042
TLCN043
TLCN046
TLCN050
TLCN052
TLCN059
TLCN090
TLCN092
TLCN291
TLCN301
TLCN302
TLCN307
TLCN317
TLCN340
TLCN341
TLCN348
TLCN372
TLCN373
TLCN374
TLCN396
