# Supplementary material for: Hepatitis B-related hepatocellular carcinoma: classification and prognostic model based on programmed cell death genes
Source: Front Immunol. 2024 May 10;15:1411161. doi: 10.3389/fimmu.2024.1411161 (PMC11116790; doi:10.3389/fimmu.2024.1411161)
Supplement: Supplementary file 6 [file DataSheet_6.zip]

Archive with 3 entries (3 files):
- original data12/sampleExp.txt
- original data12/sampleExp-HBV.txt
- original data12/symbol-ann.txt
