# Supplementary material for: Hepatitis B-related hepatocellular carcinoma: classification and prognostic model based on programmed cell death genes
Source: Front Immunol. 2024 May 10;15:1411161. doi: 10.3389/fimmu.2024.1411161 (PMC11116790; doi:10.3389/fimmu.2024.1411161)
Supplement: Supplementary file 6 [file DataSheet_6.zip › original data12/sampleExp.txt]

ID	TLCN101	TLCN103	TLCN105	TLCN106	TLCN107	TLCN109	TLCN110	TLCN115	TLCN116	TLCN118	TLCN120	TLCN123	TLCN124	TLCN125	TLCN126	TLCN128	TLCN129	TLCN132	TLCN134	TLCN137	TLCN139	TLCN142	TLCN143	TLCN144	TLCN145	TLCN149	TLCN150	TLCN152	TLCN153	TLCN154	TLCN155	TLCN156	TLCN160	TLCN163	TLCN165	TLCN173	TLCN175	TLCN179	TLCN180	TLCN186	TLCN196	TLCN197	TLCN198	TLCN199	TLCN200	TLCN203	TLCN221	TLCN223	TLCN227
ENSG00000223972.5	0	0	0	2	0	0	0	0	0	0	0	0	0	0	0	0	0	0	0	0	0	0	0	0	0	0	0	0	0	0	0	0	0	0	0	0	0	0	0	0	0	0	0	0	0	0	0	0	0
ENSG00000227232.5	38	86	48	54	31	38	31	45	39	35	17	23	75	39	7	8	49	23	22	27	32	52	37	61	40	39	25	23	47	105	32	35	54	18	17	32	46	29	28	91	27	35	34	48	31	139	78	77	25
ENSG00000278267.1	6	0	2	2	1	0	5	9	5	2	4	3	2	3	0	6	5	0	2	2	0	6	0	0	0	4	11	1	6	1	1	0	5	5	2	3	0	8	3	0	3	4	1	9	3	2	2	4	1
ENSG00000243485.5	0	0	0	0	0	0	0	0	0	0	0	0	0	0	0	0	0	0	0	0	0	0	0	0	0	0	0	0	0	0	0	0	0	0	0	0	0	0	0	0	0	0	0	0	0	0	0	0	0
ENSG00000284332.1	0	0	0	0	0	0	0	0	0	0	0	0	0	0	0	0	0	0	0	0	0	0	0	0	0	0	0	0	0	0	0	0	0	0	0	0	0	0	0	0	0	0	0	0	0	0	0	0	0
ENSG00000237613.2	0	0	0	0	0	0	0	0	0	0	0	0	0	0	0	0	0	0	0	0	0	0	0	0	0	0	0	0	0	0	0	0	0	0	0	0	0	0	0	0	0	0	0	0	0	0	0	0	0
ENSG00000268020.3	0	0	0	0	0	0	0	0	0	0	0	0	0	0	0	0	0	0	0	0	0	0	0	0	0	0	0	0	0	0	0	0	0	0	0	0	0	0	0	0	0	0	0	0	0	0	0	0	0
ENSG00000240361.2	0	0	0	0	0	0	0	0	0	0	0	0	0	0	0	0	0	0	0	0	0	0	0	0	0	1	1	0	0	0	0	0	0	0	0	1	0	0	0	0	0	0	1	0	0	0	0	0	0
ENSG00000186092.5	0	0	0	0	0	0	0	0	0	0	0	0	0	0	0	0	0	0	0	0	0	0	0	0	0	0	0	0	0	1	0	0	0	0	0	0	0	0	0	0	0	0	0	0	0	0	0	0	0
ENSG00000238009.6	0	0	0	0	0	0	0	0	0	2	0	0	0	1	0	0	0	0	0	0	0	0	0	0	0	0	4	1	0	0	0	0	0	0	0	0	0	0	0	1	0	0	0	0	0	0	0	0	1
ENSG00000239945.1	0	0	0	0	0	0	0	0	0	0	0	0	0	0	0	0	0	0	0	0	0	0	0	0	0	0	0	0	0	0	0	0	0	0	0	0	0	0	0	0	0	0	0	0	0	0	0	0	0
ENSG00000233750.3	0	48	0	1	0	0	1	3	1	1	0	2	6	3	145	0	0	1	3	0	2	2	5	6	2	1	1	1	0	4	0	5	0	2	1	7	28	0	0	115	0	0	23	0	0	1	3	0	3
ENSG00000268903.1	31	67	17	27	4	21	17	10	3	4	24	28	9	59	8	6	12	33	68	39	9	55	18	13	1	77	26	6	27	89	14	144	8	17	49	25	21	1	11	25	2	90	27	9	2	76	48	2	66
ENSG00000269981.1	12	4	6	15	3	4	9	0	2	1	22	6	2	4	0	2	7	11	11	10	1	16	0	0	0	19	24	16	22	2	0	10	6	9	13	13	7	3	1	4	0	22	3	8	1	1	1	0	26
ENSG00000239906.1	0	1	0	2	0	0	0	0	0	0	2	0	0	0	0	0	0	0	0	0	0	0	0	0	0	1	0	0	0	0	0	0	0	1	0	0	0	1	0	0	0	1	0	0	0	0	0	0	3
ENSG00000241860.6	2	1	0	2	1	1	0	0	2	0	0	1	0	3	0	0	3	0	1	0	0	0	0	0	0	1	5	3	2	1	0	0	0	4	3	5	15	1	1	3	0	3	0	5	0	0	1	0	0
ENSG00000222623.1	0	0	0	0	0	0	0	0	0	0	0	0	0	0	0	0	0	0	0	0	0	0	0	0	0	0	0	0	0	0	0	0	0	0	0	0	0	0	0	0	0	0	0	0	0	0	0	0	0
ENSG00000241599.1	0	0	0	0	0	0	0	0	0	0	0	0	0	0	0	0	0	0	0	0	0	0	0	0	0	0	0	0	0	0	0	0	0	0	0	0	0	0	0	0	0	0	0	0	0	0	0	0	0
ENSG00000279928.2	0	0	2	0	0	0	0	0	1	0	0	0	0	1	0	1	2	1	0	0	0	3	0	0	0	0	0	1	0	0	0	0	0	1	1	0	0	0	0	0	0	0	0	2	0	0	0	0	0
ENSG00000279457.4	60	154	82	50	57	27	61	57	76	58	56	71	15	69	11	38	72	38	55	68	56	71	5	32	20	68	54	32	52	36	16	11	37	75	57	65	10	87	79	30	85	96	21	72	56	69	106	68	40
ENSG00000273874.1	0	0	0	0	0	0	0	0	0	0	0	0	0	0	0	0	0	0	0	0	0	0	0	0	0	0	0	0	0	0	0	0	0	0	0	0	0	0	1	0	0	0	0	0	0	0	0	1	0
ENSG00000228463.10	0	3	4	39	9	4	4	0	11	0	12	4	0	4	0	4	10	4	1	3	0	3	1	1	2	5	12	4	1	12	0	1	2	8	7	15	3	22	12	2	3	2	1	0	8	0	0	0	13
ENSG00000236679.2	0	0	0	0	0	0	0	0	0	0	0	0	0	0	0	0	0	0	0	0	0	0	0	0	0	0	0	0	0	0	0	0	0	0	0	0	0	0	0	0	0	0	0	0	0	0	0	0	0
ENSG00000236601.2	0	0	0	0	0	0	0	0	0	0	0	0	0	0	0	0	0	0	0	0	0	0	0	0	0	0	0	0	0	0	0	0	0	0	0	0	0	0	0	0	0	0	0	0	0	0	0	0	0
ENSG00000237094.12	5	4	1	6	1	2	3	1	8	1	1	4	1	2	0	0	3	3	4	1	2	5	0	0	1	8	6	12	5	4	0	0	0	1	3	0	0	1	9	1	1	2	0	3	0	0	1	0	2
ENSG00000269732.1	0	0	0	0	0	0	0	0	0	0	1	0	0	0	0	0	0	0	0	0	0	0	0	0	0	0	0	0	0	0	0	0	0	0	0	0	0	0	0	0	0	0	0	0	0	0	0	0	0
ENSG00000284733.1	0	0	0	0	0	0	0	0	0	0	0	0	0	0	0	0	0	0	0	0	0	0	0	0	0	0	0	0	0	0	0	0	0	0	0	0	0	0	0	0	0	0	0	0	0	0	0	0	0
ENSG00000233653.3	0	0	0	0	0	0	0	0	0	0	0	0	0	0	0	0	0	0	0	0	0	0	0	0	0	0	0	0	0	0	0	0	0	0	0	0	0	0	0	0	0	0	0	0	0	0	0	0	0
ENSG00000250575.1	0	0	0	0	0	0	0	0	0	0	0	0	0	0	0	0	0	0	0	0	0	0	0	0	0	0	0	0	0	0	0	0	0	0	0	0	0	0	0	0	0	0	0	0	0	0	0	0	0
ENSG00000278757.1	0	0	0	0	0	0	0	0	0	0	0	0	0	0	0	0	0	0	0	0	0	0	0	0	0	0	0	0	2	0	0	0	0	0	1	0	0	0	0	0	0	0	0	0	0	0	0	0	0
ENSG00000230021.9	0	1	2	4	2	6	0	4	6	0	4	1	1	1	0	0	0	6	0	0	0	1	3	0	0	0	5	0	0	0	0	0	6	2	0	0	0	6	1	0	1	1	2	2	4	0	0	0	2
ENSG00000235146.2	0	0	0	0	0	0	0	0	0	0	0	0	0	0	0	0	0	0	0	0	0	0	0	0	0	0	0	0	0	0	0	0	0	0	0	0	0	0	0	0	0	0	0	0	0	0	0	0	0
ENSG00000225972.1	2201	28	25	21	22	21	4	12	10	9	3381	22	3	8177	2	11	4223	5	4493	40	18	8	10	5	19	10	6	2	5	27	20	16	10	21	15	13	4	16	7	8	15	5	21	13	14	19	28	1163	20
ENSG00000225630.1	400	111	350	199	822	94	256	312	512	96	419	445	36	691	40	532	983	351	234	1926	326	329	87	50	70	270	618	438	199	439	281	39	288	286	293	633	108	444	514	19	179	232	34	525	639	29	73	27	633
ENSG00000237973.1	150	235	216	252	285	114	238	228	186	151	259	270	69	439	50	419	361	181	397	563	262	169	147	122	81	107	172	199	170	160	94	49	176	161	308	177	126	181	255	21	142	110	210	242	312	67	86	40	187
ENSG00000278791.1	0	0	0	0	0	0	0	0	0	0	0	0	0	0	0	0	0	0	0	0	0	0	0	0	0	0	0	0	0	0	0	0	0	0	0	0	0	0	0	0	0	0	0	0	0	0	0	0	0
ENSG00000229344.1	10	25	48	13	9	18	6	8	11	9	26	22	17	33	4	12	11	3	9	29	18	7	14	11	15	8	20	7	3	14	13	15	17	7	16	5	7	10	6	1	14	10	21	12	31	7	24	9	13
ENSG00000240409.1	1	1	0	1	0	1	3	0	0	1	1	0	0	1	0	0	0	1	0	1	0	0	0	0	0	0	0	0	1	1	0	0	3	0	0	2	0	1	1	0	0	0	0	0	1	0	0	0	2
ENSG00000248527.1	1422	1522	6570	3309	6254	3191	2594	3803	3392	2421	3929	4669	334	5845	1090	7118	5034	3843	7556	16420	6250	4281	820	1119	1547	3693	4462	2463	2627	5425	2630	1370	3271	5593	3988	3162	1023	3796	4807	339	2415	2699	1411	5433	5191	980	1177	700	7125
ENSG00000198744.5	3	8	28	18	8	12	480	20	18	433	39	37	0	31	5	13	16	11	24	26	25	26	0	0	3	13	16	9	6	15	7	11	19	25	13	5	1	14	43	1	16	14	5	39	42	2	6	1	34
ENSG00000268663.1	0	0	0	0	0	0	0	0	1	0	0	0	0	0	0	0	0	0	0	0	0	0	0	0	0	0	0	0	0	0	0	0	0	0	0	0	0	0	1	0	0	0	0	0	0	0	0	0	0
ENSG00000284662.1	0	0	0	0	0	0	0	0	0	0	0	0	0	0	0	0	0	0	0	0	0	0	0	0	0	0	0	0	0	0	0	0	0	0	0	0	0	0	0	0	0	0	0	0	0	0	0	0	0
ENSG00000229376.3	0	2	0	0	0	2	0	0	4	1	1	1	0	1	0	0	3	1	0	1	0	0	0	0	0	1	0	1	0	1	0	0	0	0	0	3	0	1	2	0	0	0	0	1	0	0	0	0	0
ENSG00000228327.3	26	12	4	11	37	8	47	25	45	11	23	18	4	14	2	12	16	18	8	21	7	37	12	10	6	19	45	36	30	17	2	5	17	13	13	12	14	21	42	0	28	30	3	53	10	0	1	3	26
ENSG00000223181.1	0	0	0	0	0	0	0	1	0	0	0	0	0	0	0	1	0	0	0	0	0	0	0	0	0	0	0	0	0	0	0	0	0	0	0	0	0	0	0	0	0	0	0	0	0	0	0	0	0
ENSG00000229905.1	0	0	0	0	0	0	0	0	1	0	0	0	0	0	0	0	0	0	0	0	0	0	0	0	0	0	0	0	0	0	0	0	0	0	0	0	0	0	0	0	0	0	0	0	0	0	0	0	0
ENSG00000237491.8	8	10	2	14	24	12	18	15	34	15	18	18	4	27	1	8	10	14	2	8	4	18	5	2	8	16	28	28	26	31	4	10	3	11	8	10	12	8	41	18	4	10	10	23	8	10	4	5	16
ENSG00000230092.7	2	2	0	5	5	1	4	2	2	1	5	4	0	3	0	0	1	2	0	3	0	9	2	0	0	3	7	0	4	1	0	0	0	0	1	1	1	1	3	2	3	0	0	5	0	1	0	1	3
ENSG00000177757.2	0	2	1	0	0	1	0	0	5	1	0	0	0	1	0	0	0	1	2	3	0	1	0	0	0	0	1	2	1	0	3	0	0	0	0	0	0	0	0	0	0	0	0	1	0	0	0	0	0
ENSG00000228794.8	40	76	59	114	91	75	105	226	1043	49	54	91	35	654	2	83	48	69	41	409	168	116	43	18	59	69	166	219	76	306	47	44	147	128	68	76	32	29	149	47	68	57	207	99	187	202	40	101	102
ENSG00000225880.5	8	5	1	11	11	3	15	9	25	12	7	8	0	13	0	14	6	4	6	12	3	34	0	3	1	13	19	21	12	15	2	2	6	10	10	10	8	15	26	0	8	11	0	35	13	3	2	4	9
ENSG00000230368.2	0	0	0	0	0	0	0	1	6	3	0	0	0	0	0	0	0	0	0	0	0	6	0	0	0	0	1	5	0	0	0	0	0	1	1	0	0	0	0	0	0	1	0	1	0	0	0	0	0
ENSG00000234711.1	0	0	0	0	0	0	0	0	0	0	0	0	0	0	0	0	0	0	0	0	0	1	0	0	0	0	0	0	0	0	0	0	0	0	0	0	0	0	0	0	0	0	0	0	0	0	0	0	0
ENSG00000283040.1	0	0	0	0	0	0	0	0	0	0	0	0	0	0	0	0	0	0	0	0	0	0	0	0	0	0	0	0	0	0	0	0	0	0	0	0	0	0	0	0	0	0	0	0	0	0	0	0	0
ENSG00000272438.1	0	0	0	6	0	1	0	0	9	1	0	0	0	2	0	0	0	0	0	0	1	4	0	0	0	1	0	0	1	0	0	0	0	0	0	2	0	0	0	0	0	2	0	4	0	0	0	12	0
ENSG00000230699.2	0	0	0	2	0	0	0	1	81	93	12	0	0	170	0	0	1	0	0	0	0	277	0	0	26	6	38	68	0	0	1	59	0	0	0	0	0	10	0	0	0	3	58	238	0	0	0	6	0
ENSG00000241180.1	0	0	0	0	0	0	0	0	0	0	0	0	0	0	0	0	0	0	0	0	0	0	0	0	0	2	0	0	0	0	0	0	0	0	0	0	1	0	0	0	0	0	0	0	0	0	0	1	0
ENSG00000223764.2	0	0	3	26	0	2	2	0	141	3	0	2	3	1	0	42	29	0	9	2	41	30	1	32	0	41	0	3	3	13	94	1	1	3	0	3	13	7	21	5	2	51	12	104	2	33	2	168	0
ENSG00000187634.11	2	1	3	3	0	0	1	1	66	3	2	2	0	0	0	42	55	2	21	0	54	104	1	7	1	86	0	0	1	10	47	1	2	1	0	5	7	26	32	0	2	45	4	76	1	4	3	18	0
ENSG00000188976.10	338	283	379	1499	1121	903	651	514	718	219	588	459	98	735	197	440	363	850	421	535	499	1126	260	206	273	866	628	688	828	549	301	272	792	454	426	513	256	331	716	185	642	791	246	1332	514	261	403	176	584
ENSG00000187961.13	37	67	55	180	116	163	150	104	181	74	86	64	105	79	23	69	93	62	115	95	49	178	152	79	69	174	154	108	111	88	69	46	134	67	57	75	78	56	147	61	82	199	59	189	90	94	126	79	78
ENSG00000187583.10	8	2	4	39	4	27	30	2	5	6	6	2	19	2	27	3	5	2	3	14	1	32	8	0	3	44	10	9	4	8	9	13	0	2	1	16	6	2	0	1	4	17	11	3	5	3	5	3	25
ENSG00000187642.9	1	1	5	33	2	13	11	4	2	1	1	2	19	0	16	2	2	1	1	5	4	9	0	7	5	18	2	4	1	4	12	15	2	2	1	5	4	0	0	0	2	10	13	4	1	6	39	2	8
ENSG00000272512.1	16	11	15	61	2	20	28	10	41	12	9	4	7	12	8	6	12	9	35	12	13	27	10	21	11	21	9	16	13	54	50	2	41	16	8	30	11	6	14	30	18	39	16	26	19	12	7	17	3
ENSG00000188290.10	75	115	130	218	35	130	93	59	47	65	50	19	125	23	12	27	35	23	176	117	63	175	49	52	174	249	29	41	60	209	357	66	115	67	37	62	88	47	49	196	78	154	121	73	56	92	162	45	17
ENSG00000187608.8	646	1845	719	1270	832	988	1131	1363	1690	383	331	1906	6096	401	312	905	244	245	889	489	2530	1766	741	7632	1492	1539	540	751	1507	3508	4913	5679	2695	1305	302	803	885	74	216	6536	6430	449	1440	1341	1527	4833	4106	2933	353
ENSG00000231702.2	0	0	0	0	0	0	0	0	0	0	0	0	0	0	0	0	0	0	0	0	0	0	0	0	0	0	0	0	0	0	0	0	0	1	0	0	0	0	0	0	0	0	0	0	0	0	0	0	0
ENSG00000224969.1	1	1	0	4	0	0	0	3	2	2	1	0	1	1	0	0	1	1	3	0	0	0	1	0	0	1	0	1	0	2	0	0	1	0	0	2	2	0	0	0	3	2	1	0	1	0	0	0	0
ENSG00000188157.14	866	111	460	1839	1311	739	1318	1089	786	486	923	500	198	317	142	531	877	488	1019	425	397	924	123	167	116	912	440	622	681	673	404	311	393	597	238	541	663	676	1324	150	498	2990	320	1000	543	269	303	124	580
ENSG00000242590.1	0	0	0	0	0	0	0	0	0	0	0	0	0	0	0	0	0	0	0	0	0	0	0	0	0	0	0	0	0	0	0	0	0	0	0	0	0	0	0	0	0	0	0	0	0	0	0	0	0
ENSG00000217801.9	3	3	22	31	51	27	48	25	63	21	10	2	21	3	0	18	133	8	1	102	27	115	5	3	13	131	11	8	27	20	13	18	4	6	5	37	7	231	13	0	4	30	15	17	9	7	3	0	11
ENSG00000273443.1	0	0	0	0	8	0	5	2	10	0	2	0	3	0	0	0	29	1	0	9	0	5	0	0	1	4	1	0	3	1	0	1	0	0	0	4	0	21	0	0	0	6	0	3	0	0	0	0	0
ENSG00000237330.2	0	0	0	2	0	0	0	0	0	0	0	0	0	0	1	0	1	0	0	0	0	1	0	0	0	0	0	0	0	0	0	0	0	0	0	0	1	0	0	0	0	2	0	0	0	0	0	0	0
ENSG00000131591.17	111	256	186	457	256	237	286	127	259	156	152	138	252	286	60	138	100	130	144	210	125	268	304	301	136	238	162	202	190	324	159	175	224	164	115	132	261	78	203	405	145	201	317	262	140	332	276	269	139
ENSG00000223823.1	0	0	0	1	1	0	0	0	0	1	0	0	4	1	0	0	0	0	0	0	0	4	0	2	0	0	0	2	1	0	0	2	0	0	0	1	2	6	4	1	0	4	0	0	0	0	1	1	0
ENSG00000207730.3	0	0	0	0	2	0	0	0	0	0	0	0	0	0	0	0	0	0	0	0	0	0	0	0	0	0	0	0	0	0	0	0	0	0	0	0	0	0	0	0	0	0	0	0	0	0	0	0	0
ENSG00000207607.3	0	0	0	0	0	0	0	0	1	0	0	0	0	0	0	0	0	0	0	0	0	0	0	0	0	2	0	0	0	0	1	1	0	0	0	0	0	0	0	0	0	1	0	0	0	0	0	0	0
ENSG00000198976.1	0	0	1	0	3	0	0	0	0	0	0	0	0	0	0	0	0	0	0	0	0	2	0	0	0	1	0	0	0	0	1	0	0	1	0	0	0	2	1	0	0	0	0	1	0	0	0	0	0
ENSG00000272141.1	0	11	9	11	41	4	1	0	2	1	0	0	27	0	0	11	1	0	0	0	3	39	0	0	0	71	2	4	8	7	16	8	3	0	2	1	4	30	13	0	0	7	0	4	0	1	2	2	4
ENSG00000205231.1	0	1	0	0	0	0	0	0	1	0	0	1	0	0	0	0	2	0	0	1	0	1	0	0	0	0	0	0	2	1	0	0	0	0	0	0	1	0	0	3	2	0	0	0	1	0	1	0	0
ENSG00000162571.13	0	3	3	0	0	0	1	0	1	1	0	0	3	1	0	0	1	0	0	0	0	2	1	4	2	4	2	1	2	3	5	0	2	0	0	1	1	0	0	5	3	0	1	1	1	2	3	0	0
ENSG00000186891.13	10	14	34	46	15	21	66	14	17	11	18	16	13	3	35	26	12	6	29	14	11	24	8	6	17	22	19	16	16	19	81	36	40	11	3	15	24	14	5	21	21	114	30	17	22	25	12	18	13
ENSG00000186827.10	28	50	127	67	36	87	123	37	17	33	48	42	56	35	29	19	44	15	67	27	18	54	58	21	110	17	35	28	60	67	134	37	68	74	47	30	87	38	10	105	59	33	48	33	52	67	165	57	48
ENSG00000078808.16	1407	1805	3447	2929	2329	2619	1778	1636	1425	1011	1643	1710	1211	2121	181	1513	1061	1698	2342	1600	1393	4584	1407	1432	1260	2361	1944	1436	1981	1796	1364	1337	2512	2024	1030	1281	1007	1020	1828	1092	1785	2779	1759	4081	1643	1651	2037	1027	2456
ENSG00000176022.4	150	563	258	685	427	494	233	234	233	126	198	208	314	248	53	147	95	183	203	397	205	324	296	243	298	251	212	201	301	209	346	290	161	270	232	177	227	150	374	262	232	335	335	328	274	471	679	483	207
ENSG00000184163.3	14	59	23	31	42	72	12	11	24	4	11	3	43	4	0	18	6	26	5	32	12	24	45	49	12	27	17	17	18	76	42	7	20	13	14	8	26	1	24	74	34	22	39	19	5	48	37	43	14
ENSG00000260179.1	7	8	7	18	20	18	5	1	7	10	3	3	5	1	0	3	0	3	1	6	5	7	9	6	7	8	3	3	8	8	7	6	8	6	1	9	52	0	7	11	2	10	2	3	1	3	14	16	16
ENSG00000160087.20	269	820	433	1091	515	994	340	305	248	253	396	344	456	372	86	300	254	291	357	542	327	964	560	431	461	474	408	371	403	596	597	365	484	341	360	326	463	290	862	414	339	652	530	877	353	614	886	619	391
ENSG00000230415.1	6	4	17	5	17	8	28	25	53	11	19	13	28	13	21	10	4	14	13	18	9	40	16	4	21	13	7	16	21	6	18	11	6	29	10	16	35	10	13	33	15	19	17	48	5	71	66	48	5
ENSG00000162572.20	24	646	196	208	129	299	465	773	512	245	80	364	386	796	108	142	53	102	154	105	140	629	531	187	167	216	171	195	140	255	277	146	303	200	152	111	404	147	410	560	210	184	370	610	131	821	696	834	65
ENSG00000131584.18	596	659	553	1664	880	943	520	948	792	342	271	278	997	456	436	494	403	494	533	719	427	1925	948	793	710	624	522	499	565	870	802	324	730	343	291	404	1601	257	1097	1275	480	778	629	2027	369	1211	1728	1294	231
ENSG00000278073.1	0	0	0	0	0	0	0	0	0	0	0	0	0	0	0	0	0	0	0	0	0	0	0	0	0	0	0	0	0	0	0	0	0	0	0	0	0	0	0	0	0	0	0	0	0	0	0	0	0
ENSG00000169972.11	78	97	108	348	232	295	37	40	76	29	50	30	71	33	66	36	42	62	68	130	64	321	120	37	110	119	72	44	81	71	78	82	53	22	43	72	84	51	116	46	45	118	61	270	67	173	224	210	69
ENSG00000127054.20	442	1092	1001	2134	1319	1797	925	731	1441	518	784	768	657	1306	97	634	596	813	656	1041	645	2765	967	511	728	1278	960	901	959	1108	871	685	1190	1073	743	684	774	510	1218	644	897	1177	713	2655	839	987	1208	733	686
ENSG00000283712.1	0	0	0	0	0	0	0	0	0	0	0	0	0	0	0	0	0	0	0	0	0	0	0	0	0	0	0	0	0	0	0	0	0	0	0	0	0	0	0	0	0	0	0	0	0	0	0	0	0
ENSG00000240731.1	9	21	13	71	40	55	41	37	85	10	24	18	18	34	6	21	25	11	22	35	31	84	34	13	17	32	36	53	45	37	23	12	37	31	9	23	20	20	64	17	26	51	19	101	14	28	34	48	14
ENSG00000224051.6	168	413	557	1362	363	1288	356	428	377	165	261	322	338	462	31	441	415	298	617	899	600	831	568	585	369	591	443	321	263	608	627	331	585	358	287	292	339	273	553	678	495	567	822	654	405	698	540	564	408
ENSG00000169962.4	2	10	11	17	9	12	12	5	12	3	8	15	5	14	0	17	10	11	9	12	54	37	4	4	5	7	15	17	24	7	10	1	5	12	2	3	8	13	5	8	4	12	5	43	4	18	3	2	4
ENSG00000107404.19	365	334	1126	1858	2017	1385	491	722	1164	249	678	440	333	733	86	518	468	784	420	842	548	1203	553	296	347	832	860	855	849	850	517	458	1096	848	650	537	404	442	1646	296	522	811	429	1341	627	490	1090	419	364
ENSG00000284372.1	0	0	0	0	0	0	0	0	0	0	0	0	0	0	0	0	0	0	0	0	0	0	0	0	0	0	0	0	0	0	0	0	0	0	0	0	0	0	0	0	0	0	0	0	0	0	0	0	0
ENSG00000162576.16	163	37	81	287	316	90	188	161	753	96	115	35	51	190	32	246	170	61	184	166	126	136	48	87	29	83	96	86	140	135	884	54	119	387	63	112	64	87	121	57	76	158	166	374	241	28	113	40	140
ENSG00000175756.13	555	4599	2561	2704	1529	4055	865	983	733	733	888	1308	2640	1702	571	892	510	883	1378	2048	1662	2532	3781	3290	3463	1612	1182	969	938	2044	2834	1796	2317	845	1233	976	2067	682	1612	4301	1386	1152	3317	2222	1102	6495	7000	4209	1476
ENSG00000223663.2	1	3	0	3	5	2	0	3	3	0	0	4	0	0	8	0	1	2	1	0	0	1	3	3	0	1	2	0	1	4	0	0	0	0	0	0	0	0	0	0	1	0	1	1	1	2	1	1	4
ENSG00000221978.11	1037	1160	1174	1912	4169	1747	3023	3255	6562	1215	2015	2272	527	3224	166	1697	2281	1889	668	2096	1302	9033	789	745	441	3161	3721	2575	3234	2567	884	1027	2930	1320	1072	1698	711	1638	5541	508	2030	2593	905	9261	2728	1298	1095	998	6901
ENSG00000224870.6	168	121	138	332	441	171	276	372	295	96	277	244	53	343	20	191	183	177	157	660	209	435	68	75	129	324	461	183	240	245	103	141	197	279	259	246	125	163	492	120	245	344	200	577	258	145	112	121	606
ENSG00000242485.5	329	853	869	1329	971	1763	586	665	636	549	707	704	312	1074	183	637	351	618	774	981	898	1448	349	566	548	1034	904	717	703	740	763	730	1098	625	876	475	348	485	879	391	728	912	641	1320	562	1425	1808	844	739
ENSG00000264293.2	0	0	0	0	0	0	0	0	0	0	0	0	0	0	0	0	0	0	0	0	0	0	0	0	0	0	0	0	0	0	0	0	0	0	0	0	0	0	0	0	0	0	0	0	0	0	0	0	0
ENSG00000272455.1	43	18	30	191	128	42	77	55	94	61	49	60	14	59	0	23	31	27	13	49	14	76	16	30	32	86	99	41	67	61	19	22	56	32	46	41	33	64	160	85	43	51	58	86	41	42	36	9	198
ENSG00000235098.8	41	8	18	65	16	69	27	8	557	101	19	9	253	427	0	211	4	84	3	3	81	50	9	5	2	203	294	200	375	9	33	2	121	242	65	29	249	13	554	38	8	831	10	18	15	8	469	53	139
ENSG00000225905.1	2	0	0	7	0	1	3	0	4	1	2	0	0	15	0	6	0	4	0	0	1	1	0	0	0	4	12	13	3	0	0	1	7	10	2	0	1	2	4	3	0	12	0	2	1	0	2	0	0
ENSG00000205116.3	6	0	9	4	1	6	1	1	16	1	1	0	12	0	0	0	1	6	0	0	0	2	0	1	0	12	22	4	8	3	2	0	3	1	5	1	1	1	8	4	1	1	0	0	0	0	20	0	1
ENSG00000225285.1	4	28	70	151	50	28	37	31	36	7	11	41	24	59	25	11	9	8	1	3	12	21	11	54	48	18	28	27	24	47	22	198	23	99	32	26	15	37	31	66	144	18	10	12	121	81	109	51	173
ENSG00000179403.11	228	544	1917	557	1026	1230	860	1176	310	528	472	459	1201	848	149	398	401	227	140	781	487	2137	711	545	1060	1305	1083	734	1175	1206	787	2290	1054	675	401	760	553	1024	779	1180	1028	1062	911	1465	1160	2036	1978	829	2685
ENSG00000215915.9	11	46	25	159	46	203	14	235	6	7	77	17	14	160	101	135	16	11	1	23	192	47	176	48	178	72	164	30	107	700	33	40	18	422	19	12	30	6	6	858	3	63	357	21	67	281	106	261	370
ENSG00000160072.19	293	737	391	1910	532	1530	530	387	563	236	444	275	353	452	199	307	200	356	371	343	305	983	755	360	410	587	410	447	437	694	409	332	495	301	317	432	397	344	860	594	388	413	605	852	566	646	744	663	393
ENSG00000284740.1	3	28	10	69	20	50	8	4	3	5	3	15	26	20	0	5	3	5	8	7	12	16	36	19	47	14	11	2	7	8	41	13	37	17	13	8	10	8	8	22	5	11	19	16	10	34	46	28	4
ENSG00000197785.13	159	628	330	973	359	690	180	356	150	149	298	211	433	382	116	184	70	235	364	366	282	704	684	456	428	496	229	198	297	469	433	237	421	193	170	241	489	101	401	629	207	237	508	498	253	627	891	548	270
ENSG00000205090.8	4	24	11	82	7	38	14	16	11	9	25	19	21	27	13	1	1	8	7	9	4	24	32	13	11	32	10	19	10	6	18	6	23	15	26	16	11	7	3	3	16	7	12	9	6	13	24	2	11
ENSG00000160075.11	768	1677	2132	2397	955	3279	914	1190	944	677	952	1285	1057	1536	276	774	557	1329	926	1170	952	1928	1721	1101	1183	1563	1354	1022	897	1354	1278	882	1819	845	1020	1002	1083	713	1110	1107	1150	1406	1451	1767	1064	1647	2496	1669	1149
ENSG00000215014.4	5	6	6	6	8	4	7	5	12	4	6	5	2	13	3	5	1	8	3	3	1	7	4	7	6	2	8	7	1	6	0	2	8	3	5	5	6	1	2	6	6	3	6	6	3	2	14	5	19
ENSG00000274481.1	0	0	0	0	0	0	0	0	0	0	0	0	0	0	0	0	0	0	0	0	0	0	0	0	0	0	0	0	0	0	0	0	0	0	0	0	0	0	0	0	0	0	0	0	0	0	0	0	0
ENSG00000228594.3	7	19	41	5	3	13	8	2	2	5	6	7	5	63	18	6	6	2	2	3	2	81	20	6	4	130	14	9	57	9	92	14	5	2	0	5	26	2	1	11	4	132	15	3	6	1	8	8	2
ENSG00000272106.1	26	43	34	37	38	33	54	69	66	20	54	67	13	134	0	55	19	48	40	61	26	144	34	50	13	44	54	71	32	44	22	23	92	31	107	27	19	19	83	39	47	71	50	136	34	55	70	31	33
ENSG00000197530.12	345	1652	1241	1789	493	1435	632	775	922	421	509	549	959	1349	289	570	363	553	539	467	495	2271	1426	684	633	835	537	614	621	1080	1027	484	692	717	482	457	1103	480	874	1525	548	1047	840	1992	484	1024	1109	1336	357
ENSG00000189409.13	2	1	1	3	2	3	2	1	5	2	0	0	4	0	0	9	11	1	4	0	8	4	0	8	0	7	1	0	2	7	26	0	0	5	1	5	5	1	1	0	0	12	3	1	2	0	0	2	0
ENSG00000248333.8	204	153	171	371	187	174	303	176	350	98	208	143	65	224	9	214	169	255	159	243	157	484	72	72	195	262	314	293	257	176	92	104	176	216	155	200	109	142	350	47	171	393	52	552	187	78	183	46	266
ENSG00000272004.1	0	1	0	0	0	0	1	0	1	0	0	0	0	0	0	1	0	0	0	0	0	1	0	5	0	1	1	0	1	0	0	0	0	0	1	0	0	0	0	0	1	0	0	1	0	1	1	0	0
ENSG00000189339.11	220	99	232	239	454	224	252	201	611	80	243	125	128	183	53	218	286	312	105	113	95	480	204	77	101	289	526	367	224	290	96	140	157	144	105	248	162	130	464	101	228	350	154	676	284	83	181	110	151
ENSG00000269737.2	5	7	1	14	3	10	4	11	7	1	2	3	3	3	0	2	3	4	5	4	1	12	2	1	3	14	30	14	9	10	0	5	9	2	9	2	14	11	5	8	6	15	0	40	1	1	1	0	3
ENSG00000215914.4	0	1	0	1	4	3	0	1	1	1	2	0	4	3	0	2	4	2	1	1	0	2	1	7	3	1	2	1	0	4	7	0	0	0	1	2	2	1	1	4	1	4	6	3	0	1	1	1	2
ENSG00000008128.22	8	24	8	20	14	30	17	13	19	10	23	13	11	6	0	14	5	8	12	11	11	26	42	8	13	19	14	7	13	27	7	9	20	7	17	12	4	8	25	1	16	22	27	32	10	17	18	11	11
ENSG00000268575.1	5	21	4	12	4	14	6	4	7	7	5	1	44	9	55	6	3	2	2	6	1	11	8	3	5	12	13	8	6	9	6	6	16	3	9	8	86	4	11	26	10	12	7	19	6	3	8	2	3
ENSG00000227775.3	18	4	4	21	14	24	27	15	20	12	12	32	16	6	39	7	28	70	9	18	6	82	3	7	7	27	28	22	30	15	8	18	50	6	24	8	21	17	19	8	11	22	13	75	7	23	11	2	15
ENSG00000215790.6	4	6	5	7	6	16	9	6	19	17	6	12	10	4	12	9	2	11	10	9	2	29	0	5	1	15	14	16	11	10	2	3	11	5	12	6	23	6	18	15	9	9	4	23	10	6	9	9	11
ENSG00000008130.15	309	266	374	574	689	1344	501	641	661	207	616	362	160	349	159	707	637	658	310	800	371	1300	216	164	431	972	1188	643	514	663	227	884	419	443	357	983	220	514	1041	227	784	612	350	1319	670	357	362	284	1345
ENSG00000078369.17	2031	849	1069	2173	1035	2020	1280	1255	910	765	1756	1035	284	844	228	1007	1123	2003	1249	1224	635	2938	264	374	484	1938	1893	1621	1774	1187	542	506	1240	1201	1075	1272	527	875	1210	209	1245	2735	695	2771	1108	647	1025	438	1652
ENSG00000231050.1	0	4	13	73	1	25	5	8	8	2	6	12	11	21	2	1	1	4	10	19	3	18	8	6	15	8	9	8	9	10	9	9	6	28	6	6	5	5	6	16	5	14	4	21	9	27	47	8	1
ENSG00000169885.9	2	191	24	206	22	226	29	52	132	7	12	27	68	159	0	18	11	17	56	115	33	145	28	34	18	157	132	36	17	41	50	25	32	28	46	26	20	22	7	76	34	15	21	57	34	123	104	85	10
ENSG00000178821.12	28	376	82	401	83	259	44	34	15	21	58	40	74	118	9	51	9	22	43	224	51	198	54	80	39	318	71	48	63	110	47	72	72	48	57	33	55	14	3	109	28	49	52	28	16	175	131	46	43
ENSG00000142609.17	7	84	4	4	1	2	17	63	0	5	4	1	3	2	9	56	4	0	1	11	1	5	3	0	1	7	4	2	40	393	3	2	3	1	0	3	5	3	1	4	0	5	6	1	1	0	11	1	4
ENSG00000233542.1	0	4	1	2	2	1	1	2	0	8	5	1	1	1	0	0	0	1	3	0	0	2	0	2	0	2	3	3	5	8	2	0	2	1	1	15	10	0	2	0	6	1	9	0	4	0	1	3	4
ENSG00000187730.8	54	49	43	30	10	63	39	58	1	39	45	8	23	59	25	3	23	12	40	27	0	26	38	2	38	35	39	8	27	65	39	20	33	51	11	47	26	25	10	26	30	74	72	16	36	14	60	75	33
ENSG00000226969.1	0	3	0	3	0	0	0	0	0	0	0	0	0	2	0	1	0	0	0	0	1	2	0	3	8	0	0	0	0	0	1	3	0	0	0	0	0	0	0	2	1	0	4	0	0	4	6	0	0
ENSG00000067606.16	51	19	4	38	25	42	82	60	53	39	47	61	18	46	9	77	34	21	111	43	38	141	2	8	16	73	73	87	102	53	13	27	64	68	6	37	32	28	46	10	88	150	27	139	9	10	22	4	84
ENSG00000271806.1	0	1	0	3	0	2	5	1	2	1	0	1	0	1	0	1	0	3	0	2	0	2	1	1	1	2	1	1	2	1	0	0	0	0	0	0	5	0	0	7	3	0	0	1	0	0	1	0	3
ENSG00000182873.5	6	3	4	35	9	20	74	15	16	9	7	13	11	27	8	25	17	7	34	8	10	56	4	0	1	19	32	27	21	18	8	6	20	17	15	28	11	7	28	5	23	41	3	49	3	7	10	4	19
ENSG00000162585.16	366	1112	796	1419	455	1153	430	364	498	335	308	410	1608	642	205	318	224	216	618	832	371	1003	1421	1093	901	756	345	279	345	541	966	560	392	275	245	417	1403	240	587	1415	481	602	1271	693	322	1736	2836	1206	223
ENSG00000234396.3	3	12	4	25	20	14	21	4	12	10	9	16	71	14	8	7	10	2	12	9	12	14	37	37	16	8	5	7	18	4	22	11	16	21	17	9	28	5	4	15	5	6	12	17	1	33	57	6	5
ENSG00000157933.9	239	121	256	489	292	252	381	368	494	230	465	358	90	346	42	242	393	703	299	416	146	1460	138	106	91	406	426	339	392	311	156	90	266	339	211	259	176	210	993	93	228	681	150	1447	212	145	176	123	212
ENSG00000116151.13	9	406	35	129	62	64	61	25	66	40	38	39	44	85	74	46	54	22	19	22	39	80	116	91	91	106	170	83	52	172	49	21	33	93	25	43	65	24	79	106	44	65	76	98	30	54	70	42	27
ENSG00000272161.1	0	3	0	0	1	1	0	0	0	1	0	3	2	0	0	1	1	1	0	0	1	0	0	0	3	4	2	3	2	3	0	0	2	2	0	1	0	0	0	0	2	0	0	0	2	0	1	0	0
ENSG00000269896.2	2	8	3	24	6	40	32	19	36	10	4	8	15	49	0	15	12	19	14	1	15	34	60	13	22	18	30	22	12	60	34	5	12	42	6	8	9	30	1	48	13	9	28	25	12	27	41	19	4
ENSG00000272420.1	4	3	6	12	8	7	8	9	17	4	7	14	2	2	0	3	4	4	6	6	6	13	0	3	1	8	13	10	9	10	1	1	9	8	10	1	4	1	10	1	8	17	1	17	7	1	2	2	4
ENSG00000157916.19	672	1093	1437	1849	938	3108	1130	1663	969	606	1234	1181	520	1504	196	1186	928	1020	1252	1476	911	3389	1053	715	1509	1948	2199	1298	1024	1641	1045	989	1985	1146	1093	1163	493	1008	1273	460	1064	1521	955	3258	1343	1860	2052	1193	2032
ENSG00000157911.9	51	10	38	122	110	54	83	66	82	37	119	68	11	117	0	57	33	142	76	134	35	127	16	20	33	176	291	103	99	54	3	29	64	106	107	81	49	48	106	4	49	130	16	195	59	13	26	7	78
ENSG00000149527.17	0	5	52	22	97	50	920	2338	24	34	78	59	622	6	0	163	659	5	7	29	178	41	0	24	11	44	39	32	38	370	23	31	13	371	4	695	3	383	14	1129	13	5	140	23	26	1416	3	14	855
ENSG00000224387.1	0	0	0	5	0	1	15	62	1	0	1	0	3	0	0	2	14	0	0	0	0	0	0	0	1	2	0	0	0	2	0	1	0	6	1	5	3	4	1	1	0	0	1	2	0	1	2	2	2
ENSG00000229393.1	0	0	0	1	0	1	34	102	0	1	0	6	1	1	0	4	15	0	0	0	2	0	0	5	0	2	0	0	0	0	0	0	1	9	0	3	0	11	1	7	0	0	2	1	0	15	1	0	5
ENSG00000157881.13	120	108	81	124	86	152	225	150	167	79	146	151	32	110	27	151	129	129	145	196	95	386	21	48	32	196	154	120	155	145	46	97	168	92	85	96	71	93	191	22	127	223	46	366	134	66	65	41	124
ENSG00000197921.5	0	8	1	0	0	2	7	9	1	3	0	1	15	9	0	0	3	1	2	2	0	3	6	1	7	10	29	4	3	11	1	6	4	10	7	4	6	4	6	4	0	1	2	5	2	7	2	6	0
ENSG00000272449.1	8	31	20	49	14	83	42	23	27	19	26	27	70	19	15	24	18	3	23	105	13	99	30	67	27	76	19	15	7	42	20	47	17	14	35	21	56	11	10	36	28	19	6	45	9	72	211	24	9
ENSG00000238164.6	4	92	22	84	8	196	425	149	38	64	38	20	117	27	58	181	103	3	38	140	46	1490	10	70	26	1532	53	59	102	321	51	54	37	21	11	35	52	257	42	49	48	265	124	406	41	126	78	39	40
ENSG00000157873.17	450	1035	1407	1830	651	1433	2056	1254	878	1236	1022	965	892	817	131	1386	1217	275	850	3237	1114	3589	652	1128	785	1947	1008	1093	1321	1795	1099	1129	1081	765	542	616	629	909	1132	1082	959	1777	1435	2567	1136	1940	1545	790	841
ENSG00000225931.3	0	0	0	11	1	2	18	3	0	4	3	1	0	0	0	5	4	0	2	0	0	5	0	2	0	6	9	1	4	0	2	0	1	0	0	1	2	2	1	0	0	2	2	5	0	0	1	0	2
ENSG00000228037.1	1	20	1	23	5	24	21	4	9	5	12	3	0	1	0	4	3	0	1	5	2	23	0	2	1	6	6	4	2	4	1	3	12	1	2	3	1	1	4	1	6	7	2	10	0	4	7	4	2
ENSG00000157870.14	92	108	107	662	69	341	128	81	12	91	180	39	268	68	12	45	110	56	142	422	48	552	217	123	103	351	159	126	173	153	128	91	71	27	62	50	174	180	80	139	69	444	405	343	42	158	279	65	143
ENSG00000142606.15	1	0	0	22	0	5	1	0	0	0	3	1	2	0	0	0	1	0	0	0	0	16	0	0	0	3	5	1	0	0	0	0	0	3	0	0	8	14	2	0	0	19	0	20	2	0	0	0	2
ENSG00000237058.1	0	0	0	0	0	0	0	0	0	0	0	0	0	0	0	0	0	0	0	0	0	0	0	0	0	1	0	0	0	0	0	0	0	0	0	0	0	0	0	0	0	0	0	0	0	0	0	0	0
ENSG00000215912.12	6	0	5	42	9	1	54	2	2	13	11	24	14	26	0	6	2	0	1	23	6	18	6	8	1	6	5	9	23	5	4	8	14	11	7	0	8	6	6	1	1	5	17	11	1	5	21	2	2
ENSG00000283259.1	0	0	0	1	0	0	0	0	0	0	0	0	0	0	0	0	0	0	0	0	0	1	0	0	0	0	0	0	0	0	0	0	0	0	0	0	0	0	0	0	0	0	0	0	0	0	0	0	0
ENSG00000233234.1	0	0	0	0	0	0	0	0	0	0	0	0	0	0	0	0	0	0	0	0	0	0	0	0	0	0	0	0	0	0	0	0	0	0	0	0	0	0	0	0	0	0	0	0	0	0	0	0	0
ENSG00000231630.1	0	0	0	0	0	0	0	0	0	0	0	0	0	0	0	0	0	0	0	0	0	0	0	0	0	0	0	0	0	0	0	0	1	0	0	0	0	0	0	0	0	0	0	0	0	0	0	0	0
ENSG00000284745.1	0	0	0	0	0	0	0	0	0	0	0	0	0	0	0	0	0	0	0	0	0	0	0	0	0	1	0	0	0	0	0	0	0	0	0	0	0	0	0	0	0	0	0	0	0	0	0	0	0
ENSG00000169717.6	0	0	0	0	0	0	0	0	0	0	0	0	0	0	0	0	0	0	0	0	0	0	0	0	0	0	0	0	0	0	0	0	0	0	0	0	0	0	0	0	0	0	0	0	0	0	0	0	0
ENSG00000177133.10	0	3	3	1	0	3	6	1	3	40	0	0	13	0	3	7	27	1	0	0	1	112	5	4	5	46	0	2	0	23	22	4	83	9	0	12	6	54	7	8	1	10	20	91	2	19	1	4	0
ENSG00000142611.16	0	1	4	5	1	2	7	2	4	26	3	1	1	1	0	1	32	0	1	2	0	66	2	2	0	36	3	2	1	9	7	1	44	2	0	4	34	26	4	0	0	221	4	32	1	6	2	0	4
ENSG00000283572.1	0	0	0	0	0	0	0	0	0	0	0	0	0	0	0	0	0	0	0	0	0	0	0	0	0	0	0	0	0	0	0	0	0	0	0	0	0	0	0	0	0	0	0	0	0	0	0	0	0
ENSG00000226286.1	0	3	0	0	0	0	0	0	0	0	0	0	0	0	0	0	0	0	0	0	0	0	0	0	0	0	0	0	0	0	0	0	0	0	0	0	1	1	0	0	0	3	0	0	0	0	0	0	0
ENSG00000279839.1	0	0	0	0	0	0	0	0	0	1	0	0	0	0	0	0	0	0	0	0	0	1	2	0	0	1	0	0	0	0	3	0	1	0	0	0	0	0	0	1	0	0	2	1	0	0	0	0	0
ENSG00000272235.1	0	0	0	0	0	0	0	1	0	0	1	1	0	0	0	0	0	0	0	0	0	1	0	0	0	0	0	4	0	0	0	0	3	6	0	1	0	0	0	0	4	0	0	1	0	0	1	0	0
ENSG00000130762.14	7	5	68	176	31	435	128	137	2	37	23	2	39	9	18	39	65	60	161	2	22	465	0	83	104	414	321	294	50	367	270	26	165	41	7	277	53	150	29	55	4	198	126	211	306	300	5	23	231
ENSG00000272088.1	0	0	0	12	0	22	1	0	0	1	0	0	0	1	0	3	0	0	4	0	0	7	0	0	0	2	9	3	0	7	2	0	2	0	0	2	3	3	0	0	0	7	2	7	3	0	0	0	3
ENSG00000162591.15	12	14	157	18	16	81	67	27	66	92	7	67	27	82	61	119	434	86	16	19	58	91	26	99	9	86	421	578	27	97	402	15	655	310	7	92	22	12	39	87	75	37	152	59	461	125	44	92	20
ENSG00000207776.1	0	0	0	0	0	0	0	0	0	0	0	0	0	0	0	0	0	0	0	0	0	0	0	0	0	0	0	0	0	0	0	0	0	0	0	0	0	0	0	0	0	0	0	0	0	0	0	0	0
ENSG00000238260.1	4	1	3	49	4	10	20	3	4	4	9	6	2	6	0	4	4	6	2	10	1	28	0	5	5	11	16	21	8	7	1	4	8	6	4	12	1	13	25	0	7	5	9	13	19	2	6	0	7
ENSG00000158109.14	441	575	1403	1035	570	1075	578	371	567	291	851	1022	675	980	83	847	473	1071	987	1127	922	820	768	753	739	1180	1256	1130	571	1074	1048	704	1580	974	656	841	627	408	970	1029	959	861	1869	1059	820	1532	1350	1011	1090
ENSG00000116213.15	126	109	118	484	161	216	236	98	260	124	194	144	27	176	32	135	105	189	170	206	104	258	44	58	89	300	262	244	232	240	76	85	180	161	146	192	94	99	290	39	207	336	110	301	156	130	127	56	245
ENSG00000078900.14	18	10	7	11	26	30	38	13	17	39	16	13	18	42	15	6	2	51	62	8	21	48	28	3	14	71	65	25	84	21	17	3	24	46	11	25	24	9	18	12	25	129	22	28	12	41	19	25	23
ENSG00000227589.1	0	1	0	4	0	1	16	16	1	0	5	1	0	4	0	1	1	0	1	5	3	4	0	0	1	1	0	1	3	1	0	0	1	7	1	1	0	2	3	0	2	1	49	1	0	10	0	0	8
ENSG00000235131.1	0	1	0	3	0	1	0	0	0	0	0	1	0	0	0	0	0	0	0	0	0	0	0	0	0	0	0	0	0	0	1	0	0	0	1	0	0	0	0	0	0	0	0	0	0	0	0	0	0
ENSG00000227372.11	175	160	180	350	166	166	271	105	20	109	114	265	46	265	23	124	129	160	85	91	73	234	63	93	60	164	239	268	283	229	85	63	142	240	110	143	47	92	29	53	179	237	89	326	104	90	72	93	138
ENSG00000276189.1	0	0	0	0	0	0	0	0	0	0	0	0	0	0	0	0	0	0	0	0	0	0	0	0	0	0	0	0	0	0	0	0	0	0	0	0	0	0	0	0	0	0	0	0	0	0	0	0	0
ENSG00000162592.9	0	0	1	7	2	1	0	0	0	2	1	0	0	0	0	0	0	0	0	0	0	2	0	0	0	0	0	0	0	0	0	0	0	0	0	0	1	0	0	1	0	1	0	0	0	0	0	0	0
ENSG00000235169.7	40	11	210	139	141	85	45	16	7	9	29	81	193	86	37	47	2	20	44	46	38	75	224	77	57	63	38	39	43	56	59	80	80	38	12	22	53	35	347	64	44	63	127	71	30	246	167	162	17
ENSG00000130764.9	419	671	505	925	481	878	411	278	556	317	429	579	307	598	140	412	326	577	442	471	400	606	459	266	360	611	555	437	565	607	435	419	648	371	430	375	275	323	754	331	545	639	602	780	424	841	998	907	498
ENSG00000266075.2	2	0	2	0	2	1	0	0	0	1	0	0	0	3	0	0	0	0	0	0	0	3	1	0	0	1	0	1	2	2	1	0	4	1	1	0	0	0	4	2	1	1	1	1	3	0	0	0	3
ENSG00000272153.1	6	1	7	21	8	6	19	8	18	2	7	3	1	2	4	13	9	11	9	7	2	12	1	1	2	10	16	12	15	4	1	2	8	7	4	7	4	9	13	1	3	11	1	13	7	0	4	0	9
ENSG00000116198.12	112	105	162	309	95	218	169	71	241	53	178	63	119	118	70	129	124	225	177	134	67	205	136	85	99	146	220	195	255	185	71	64	147	134	134	144	138	96	153	130	109	257	105	275	171	162	182	139	139
ENSG00000169598.15	36	20	18	89	71	60	77	34	86	35	61	42	4	83	30	85	46	67	36	36	16	89	12	12	14	62	86	63	98	89	20	20	54	76	45	57	11	43	80	21	40	73	26	113	56	28	21	19	63
ENSG00000198912.10	73	107	101	254	193	258	224	105	269	149	239	97	38	214	43	183	107	203	120	177	60	193	62	30	29	219	276	220	193	155	46	69	134	139	109	134	81	123	356	23	139	235	56	259	97	103	132	53	270
ENSG00000236423.5	15	12	7	124	28	21	38	6	23	8	74	43	30	46	2	9	26	49	18	17	21	18	160	14	95	22	34	9	22	18	42	22	20	30	16	13	47	18	37	15	16	24	21	22	8	20	54	10	47
ENSG00000233304.6	0	0	0	0	0	0	0	0	2	0	0	0	0	0	0	1	0	0	0	0	0	0	0	0	0	0	0	0	0	1	0	0	0	0	1	0	0	0	0	0	3	0	0	0	0	0	0	0	0
ENSG00000226374.2	0	0	0	0	0	0	0	0	3	0	0	0	0	0	0	0	0	1	0	0	0	0	0	0	0	0	1	0	1	0	0	0	0	0	0	0	0	0	0	0	0	0	0	0	0	0	0	0	0
ENSG00000284668.1	0	0	5	38	2	0	0	0	0	0	7	0	4	0	0	0	0	10	0	0	0	0	0	0	0	0	0	2	0	0	0	0	0	0	0	0	0	0	0	0	0	0	0	0	0	0	2	0	0
ENSG00000284703.1	0	0	0	6	1	0	3	0	0	0	3	1	0	0	0	0	0	1	0	0	0	1	1	2	0	1	1	0	0	1	0	0	0	0	1	0	3	1	1	0	0	0	2	2	0	0	3	0	1
ENSG00000229280.1	0	0	0	0	0	0	0	0	0	0	0	0	0	0	0	0	0	0	0	0	0	0	0	0	0	0	0	0	0	0	0	0	0	0	0	0	0	0	0	0	0	0	0	0	0	0	0	0	0
ENSG00000235054.3	0	0	7	1	0	0	1	0	4	0	6	0	0	0	0	0	0	12	0	1	0	0	0	0	0	0	0	0	0	2	0	0	2	1	0	3	0	0	0	0	0	0	0	1	0	0	0	13	0
ENSG00000284694.1	0	0	1	1	0	0	0	0	0	0	0	0	0	0	27	0	0	4	0	0	0	0	0	0	0	0	0	0	0	0	0	0	0	0	0	0	0	0	0	0	0	0	0	0	0	0	0	0	0
ENSG00000227169.2	0	0	0	0	0	0	0	0	0	0	0	0	0	0	0	0	0	0	0	0	0	0	0	0	0	0	0	0	0	0	0	0	0	0	0	0	0	0	0	0	0	0	0	0	0	0	0	0	0
ENSG00000232596.2	0	0	0	0	0	0	0	0	0	0	0	0	0	0	10	0	0	0	0	0	0	0	0	0	0	0	0	0	0	0	0	0	0	0	0	0	0	0	0	0	0	0	0	0	0	0	0	0	0
ENSG00000196581.10	1	0	0	0	0	2	0	2	0	0	0	0	0	0	0	3	6	0	0	2	3	3	3	0	0	2	0	1	2	0	0	0	0	0	0	0	0	0	1	0	1	0	3	0	3	1	0	0	0
ENSG00000284739.1	0	0	0	0	0	0	0	0	0	0	0	0	0	0	0	0	0	0	0	0	0	0	0	0	0	0	0	0	0	0	0	0	0	0	0	0	0	0	0	0	0	0	0	0	0	0	0	0	0
ENSG00000284674.1	0	0	0	0	0	0	0	0	0	0	0	0	0	0	0	0	0	0	0	0	0	0	0	0	0	0	0	0	0	0	0	0	0	0	0	0	0	0	0	0	0	0	0	0	0	0	0	0	0
ENSG00000231510.1	0	0	0	0	0	0	0	0	0	0	0	0	0	0	0	0	0	0	0	0	0	0	0	0	0	0	0	0	0	0	0	0	0	0	0	0	3	0	0	0	0	0	0	0	0	0	0	0	0
ENSG00000284616.1	0	0	0	0	0	0	0	0	0	0	0	0	0	0	0	0	0	0	0	0	0	0	0	0	0	0	0	0	0	0	0	0	0	0	0	0	0	0	0	0	0	0	0	0	0	0	0	0	0
ENSG00000284692.1	0	0	0	0	0	1	0	0	0	0	0	0	0	0	0	0	0	0	0	0	0	0	0	0	0	0	0	0	0	0	0	0	1	0	0	0	0	0	0	0	0	0	0	0	0	0	0	0	0
ENSG00000284666.1	0	0	0	0	0	0	0	0	0	0	0	0	0	0	0	0	0	0	0	0	0	0	0	0	0	0	0	0	0	0	0	0	0	0	0	0	0	0	0	0	0	0	0	0	0	0	0	0	0
ENSG00000260972.1	0	0	0	0	0	0	0	0	0	0	0	0	0	0	0	0	0	0	0	0	0	0	0	0	0	0	0	0	0	0	0	0	0	0	0	0	0	0	0	0	0	0	0	0	0	0	0	0	0
ENSG00000283356.1	0	0	0	0	0	0	0	0	0	0	0	0	0	0	0	0	0	0	0	0	0	0	0	0	0	0	0	0	0	0	0	0	0	0	0	0	0	0	0	0	0	0	0	0	0	0	0	0	0
ENSG00000236948.2	0	0	0	0	0	0	0	0	0	0	0	0	0	0	8	0	0	3	0	0	0	0	0	0	0	0	0	0	0	0	0	0	6	0	0	0	0	0	0	0	0	0	0	0	0	0	0	0	0
ENSG00000264341.1	0	0	0	0	0	0	0	0	0	0	0	0	0	0	0	0	0	0	0	0	0	0	0	0	0	0	0	0	0	0	0	0	0	0	0	0	0	0	0	0	0	0	0	0	0	0	0	0	0
ENSG00000264101.1	0	0	0	0	0	0	0	0	0	0	0	0	0	0	0	0	0	0	0	0	0	0	0	0	0	0	0	0	0	0	0	0	0	0	0	0	0	0	0	0	0	0	0	0	0	0	0	0	0
ENSG00000131697.17	11	3	94	118	6	10	30	12	14	83	162	4	0	3	12	37	43	3	62	117	2	166	7	42	20	163	225	156	26	52	15	26	27	12	5	18	22	12	14	6	33	75	21	59	127	2	2	31	258
ENSG00000069424.14	23	83	738	673	71	144	835	631	66	159	167	64	15	52	17	252	272	15	52	1328	97	765	26	79	38	229	320	182	285	764	330	852	62	44	25	45	40	99	58	61	41	95	1043	645	223	125	40	232	1882
ENSG00000116254.17	0	1	1	3	0	8	2	1	0	0	0	0	1	0	0	2	1	2	0	1	0	0	0	1	0	5	1	2	2	2	1	0	0	0	0	3	5	0	0	0	0	2	1	2	0	0	0	0	0
ENSG00000116251.9	1276	1076	1860	2694	2516	9041	1341	997	1678	1327	2420	1837	427	2392	169	1835	1214	4818	1150	1640	1206	2524	486	539	752	2401	2014	1872	2474	1356	1306	1139	2667	2210	2504	1480	630	1254	1747	265	1410	1950	659	2769	1251	1265	2538	877	1646
ENSG00000226944.1	6	6	10	13	9	8	12	3	13	1	6	12	2	10	0	7	2	2	4	7	3	3	5	18	18	5	4	5	4	9	6	6	13	7	3	3	20	2	8	33	12	5	13	12	9	32	19	7	5
ENSG00000158286.12	144	59	138	723	149	334	609	164	619	167	281	239	62	165	48	213	207	207	196	225	142	276	87	69	110	294	325	242	257	227	67	107	272	140	53	204	109	190	362	78	172	255	101	348	246	180	106	65	374
ENSG00000116237.15	291	149	252	686	191	645	401	213	250	238	357	271	62	243	24	373	353	329	448	275	260	419	69	99	163	464	518	359	304	290	167	170	264	220	156	236	191	180	410	117	276	892	271	519	254	184	189	66	488
ENSG00000225077.2	1	0	4	14	2	22	12	7	11	2	9	24	3	32	0	8	4	5	20	13	15	6	12	10	14	7	10	10	5	7	7	18	2	6	1	9	4	2	4	21	16	10	31	26	10	31	9	8	6
ENSG00000173673.7	0	0	0	0	0	0	0	0	0	0	0	0	0	0	0	0	0	0	0	0	0	0	0	0	0	0	0	0	0	0	0	0	0	0	0	0	0	0	0	0	0	0	0	1	0	0	0	0	0
ENSG00000158292.6	26	160	8	190	3	19	45	264	228	19	148	103	32	178	20	51	45	52	244	294	289	127	190	146	46	73	45	85	49	244	203	41	133	185	7	52	34	138	35	76	40	175	386	385	20	182	74	32	8
ENSG00000097021.19	136	261	175	784	215	613	291	74	148	199	432	260	177	397	117	199	116	307	1025	410	256	300	198	308	203	262	260	289	296	362	224	152	287	339	347	195	321	110	242	350	301	513	208	318	102	419	526	156	327
ENSG00000271746.1	0	0	0	0	0	0	0	0	0	0	0	0	0	0	0	0	0	0	0	0	0	0	0	0	0	0	0	0	0	0	0	0	0	0	0	0	0	0	0	0	0	0	0	0	0	0	0	0	0
ENSG00000069812.11	7	4	46	2	3	3	5	0	0	2	1	0	3	2	0	0	2	0	0	177	0	28	0	1	2	2	0	0	2	2	0	1	4	3	0	3	9	12	0	2	1	16	1	13	1	6	2	1	12
ENSG00000187017.15	494	546	3355	561	835	1264	1004	683	304	385	604	702	3522	456	330	733	407	625	2220	924	978	924	967	3882	1204	1444	1040	511	653	2321	883	1023	935	1550	467	579	1432	349	1462	6025	965	949	2244	951	362	5530	2618	2239	1231
ENSG00000265392.1	0	0	0	0	0	0	0	0	0	0	0	0	0	0	0	0	0	0	0	0	0	0	0	0	0	0	0	0	0	0	0	0	0	0	0	0	0	0	0	0	0	0	0	0	0	0	0	0	0
ENSG00000231868.1	0	2	0	0	0	0	1	0	2	0	0	1	1	0	1	0	1	0	1	1	0	1	0	3	0	1	0	0	0	1	1	0	0	2	1	2	2	1	0	2	1	1	2	7	0	0	2	0	0
ENSG00000215788.9	246	49	96	120	42	190	283	85	75	99	114	53	22	37	44	67	65	27	95	57	20	119	12	47	54	206	259	123	177	103	69	35	46	238	33	90	38	159	108	36	61	120	81	72	116	36	22	12	101
ENSG00000171680.21	92	17	87	54	6	37	71	48	83	78	100	15	23	15	3	44	53	28	36	48	10	59	7	14	11	57	82	62	55	76	48	37	49	40	23	93	29	56	68	38	32	116	24	51	41	19	24	12	74
ENSG00000162408.10	134	132	137	399	171	280	191	89	255	128	153	209	67	176	185	141	121	189	131	211	106	234	85	71	83	245	278	195	234	150	121	127	176	154	203	141	123	107	375	60	168	302	149	266	161	93	209	125	200
ENSG00000253022.1	0	0	0	0	0	0	0	0	0	0	0	0	0	0	0	0	0	1	0	0	0	0	0	0	0	0	0	0	1	0	0	0	0	0	0	0	0	0	0	0	0	0	0	0	0	0	0	1	0
ENSG00000229519.2	0	8	3	3	0	4	1	0	2	0	0	1	2	0	10	0	1	0	0	0	0	0	15	2	2	4	1	2	3	7	4	1	0	3	1	2	6	2	0	12	2	0	2	1	1	0	2	0	2
ENSG00000173662.20	0	2	0	11	5	0	1	1	7	3	3	4	1	3	0	1	0	7	4	4	0	1	0	0	1	1	4	2	3	0	2	3	2	8	1	0	1	0	1	2	3	1	0	2	1	2	10	0	3
ENSG00000204859.12	175	406	362	690	278	621	423	208	393	289	241	377	547	594	160	376	236	252	333	220	314	621	824	599	411	408	328	313	323	732	616	371	413	327	286	219	545	221	598	961	462	338	726	576	315	994	969	919	373
ENSG00000162413.16	204	59	312	439	396	528	225	99	608	87	419	479	70	256	103	125	580	664	250	499	73	335	112	50	314	580	1120	828	390	318	179	116	444	403	327	597	191	239	496	79	530	384	149	713	951	75	217	116	288
ENSG00000116273.5	111	32	63	199	115	147	152	55	198	78	84	141	38	76	21	56	100	101	94	158	59	269	39	34	51	189	139	142	162	93	50	21	115	69	112	97	48	155	253	9	86	223	48	218	136	68	82	76	107
ENSG00000041988.15	113	103	188	300	157	306	105	90	231	79	111	197	179	132	48	91	75	99	100	274	104	248	259	144	342	194	138	109	181	171	176	117	140	171	104	139	234	77	94	151	215	248	167	254	196	210	316	315	143
ENSG00000007923.15	180	14	39	126	130	94	176	62	194	74	184	132	31	108	62	146	147	265	99	199	53	249	10	7	47	239	261	208	229	83	8	36	116	90	82	160	59	100	194	15	116	237	12	305	113	15	28	18	166
ENSG00000228750.6	0	0	0	0	0	0	0	0	0	0	0	0	1	0	0	0	0	0	1	0	0	0	0	0	0	0	0	0	0	0	0	0	0	0	0	0	1	0	0	0	0	0	2	0	0	0	0	0	0
ENSG00000284744.1	1	0	0	0	0	0	0	0	0	0	0	0	0	0	0	0	0	0	0	0	0	0	0	0	0	0	0	0	0	0	0	0	0	0	0	0	0	0	0	0	0	0	0	0	0	0	0	0	0
ENSG00000237436.1	1	6	8	18	4	6	6	3	14	6	11	17	2	12	0	2	3	4	1	4	2	2	0	4	4	1	8	3	4	3	1	2	5	6	9	4	3	3	11	2	10	6	7	2	3	10	10	3	2
ENSG00000171735.18	264	133	209	446	216	531	300	104	197	144	312	344	111	194	34	243	145	199	302	253	157	228	114	97	94	243	247	196	151	233	120	180	239	154	185	234	100	203	221	52	244	472	137	261	239	178	160	122	310
ENSG00000227950.1	0	1	1	3	0	2	0	0	0	0	0	0	0	0	10	1	0	0	0	0	0	1	3	0	1	1	0	0	0	0	1	0	0	0	1	0	4	0	0	5	0	0	1	0	0	1	2	0	0
ENSG00000237365.1	0	0	0	2	0	0	0	0	0	0	0	1	0	0	0	0	0	0	0	0	0	0	0	0	0	0	0	0	0	0	0	0	0	0	0	0	0	0	0	0	0	0	0	0	0	0	0	0	0
ENSG00000207056.1	0	0	0	0	0	0	0	0	0	0	0	0	2	0	0	0	0	0	0	0	0	0	0	0	0	0	0	0	0	0	0	0	0	0	0	0	1	0	0	0	0	0	0	0	0	0	0	1	0
ENSG00000237402.1	0	0	6	2	0	0	0	0	0	0	0	0	0	1	0	0	0	0	0	0	0	0	0	0	1	0	0	1	0	0	1	1	5	0	0	0	0	0	0	0	1	1	2	0	1	0	1	4	0
ENSG00000237728.2	0	0	0	0	0	0	0	0	0	0	0	0	0	0	0	0	0	0	0	0	0	0	0	0	0	0	0	0	0	0	0	0	0	0	0	0	0	0	0	0	0	0	0	0	0	0	0	0	0
ENSG00000225126.1	0	0	0	1	0	0	1	0	0	0	0	0	0	0	0	0	0	0	0	0	0	0	0	0	1	1	0	0	0	0	0	0	0	0	1	0	0	0	0	0	0	0	0	0	0	0	0	2	0
ENSG00000270171.1	0	1	0	0	0	1	0	2	0	5	1	1	0	0	0	0	0	0	0	0	0	10	0	0	0	7	2	0	1	1	0	0	1	0	0	1	0	0	0	0	0	1	1	1	0	2	0	0	0
ENSG00000270035.1	1	0	0	0	0	2	0	0	0	3	1	0	0	1	0	0	2	0	1	0	1	1	0	0	3	4	1	1	0	0	3	1	1	1	0	0	0	0	0	2	1	0	1	0	2	4	0	0	3
ENSG00000269978.1	0	2	0	0	0	1	0	2	0	7	1	0	0	1	0	1	6	1	0	0	0	12	0	0	2	16	2	1	2	2	1	0	0	0	2	1	0	0	0	0	0	0	1	1	2	0	2	5	0
ENSG00000049245.12	463	209	503	617	344	586	403	228	522	310	536	586	120	630	15	429	368	925	332	362	289	581	197	205	291	533	630	656	589	332	328	294	1067	497	404	333	178	213	292	146	525	772	381	862	458	317	624	172	583
ENSG00000269925.1	0	5	0	3	1	2	5	1	5	6	4	4	0	3	0	0	2	7	0	1	1	5	0	3	2	4	4	6	7	4	0	0	0	3	10	5	0	3	3	0	1	3	0	2	3	2	1	1	2
ENSG00000049246.14	78	10	65	58	46	22	312	33	276	113	122	184	55	117	24	119	262	284	68	113	46	129	20	31	29	112	159	198	123	73	42	43	84	122	63	79	97	24	159	15	99	307	21	277	90	55	59	59	109
ENSG00000236266.1	0	0	2	2	0	1	4	1	4	2	3	3	0	0	0	2	3	2	3	2	0	3	0	0	2	0	1	1	1	3	0	0	0	1	1	2	1	0	4	0	2	3	0	3	2	0	0	0	1
ENSG00000049247.13	42	4	0	37	5	4	22	1	2	5	31	0	1	4	0	11	9	3	4	4	7	7	0	1	0	1	1	30	35	0	4	4	3	4	17	2	1	0	2	0	6	2	5	2	4	2	82	0	1
ENSG00000049249.8	12	1	25	7	0	1	59	5	10	2	29	12	0	1	1	21	8	5	9	0	4	21	0	0	4	18	25	52	117	4	7	2	47	3	3	5	3	1	2	2	3	6	1	11	46	2	65	0	7
ENSG00000270330.1	0	0	0	0	0	0	0	0	0	0	0	0	0	0	0	0	0	0	0	0	0	0	0	0	0	0	0	0	0	0	0	0	0	0	0	0	0	0	0	0	0	0	0	0	0	0	0	0	0
ENSG00000116288.12	1915	1727	4003	2992	2002	4338	1679	789	1669	982	1511	2374	524	3502	203	1824	1087	1428	2003	2404	1596	2582	864	845	1741	2875	2440	1677	1707	1995	1664	1593	3849	1810	1837	1308	556	1187	1332	499	2569	2179	1529	2667	2442	2467	3801	1550	2576
ENSG00000200344.1	0	0	0	2	0	0	3	0	2	0	0	0	0	1	0	1	0	0	1	0	0	0	0	0	0	2	1	2	0	0	0	0	0	0	0	1	1	0	0	0	0	4	0	5	0	0	0	0	1
ENSG00000284747.1	242	30	12	33	5	30	44	47	34	15	45	238	33	31	55	99	67	49	28	25	137	40	17	49	69	40	52	91	55	47	194	31	10	13	44	35	23	40	110	17	74	69	13	203	11	142	27	52	33
ENSG00000284716.1	15	41	7	3	0	26	2	2	1	6	4	98	74	9	111	5	6	8	19	7	29	10	78	142	229	4	3	6	6	34	711	25	9	2	3	29	92	9	1	55	56	12	27	27	0	49	25	76	3
ENSG00000116285.12	5314	1350	254	659	899	1321	2986	2527	3002	1039	5005	5602	726	3131	302	5682	3680	3381	484	835	4100	4185	251	657	408	2495	2794	3411	2208	1464	453	469	2387	1409	2714	1213	155	2458	5427	83	1645	1620	187	6487	257	1181	380	472	1764
ENSG00000238290.1	8	18	6	16	4	7	10	6	10	9	22	20	5	21	4	17	9	16	6	2	18	4	2	8	1	6	19	13	5	11	4	8	5	14	5	3	13	7	19	2	10	3	8	11	2	7	17	10	6
ENSG00000232848.1	0	4	0	1	1	1	0	1	4	0	1	2	0	1	0	2	1	0	0	0	2	0	0	0	0	0	1	0	0	0	1	1	0	1	0	0	2	0	1	6	2	0	1	1	0	0	4	2	1
ENSG00000229305.1	0	4	0	4	0	6	2	0	0	0	4	1	1	1	0	2	0	0	0	2	1	2	0	0	0	0	1	1	0	0	0	0	0	2	0	0	0	0	0	3	1	0	2	2	0	3	1	0	0
ENSG00000227634.2	1	40	1	17	1	21	2	1	1	2	9	9	2	9	0	7	1	3	2	13	4	4	9	9	7	5	1	1	0	1	8	1	7	19	7	2	0	1	25	4	1	5	13	11	1	13	14	0	7
ENSG00000200975.1	0	0	0	0	0	0	0	0	0	0	0	0	0	0	0	0	0	0	0	0	0	0	0	0	0	0	0	0	0	0	0	0	0	0	0	0	0	0	0	0	0	0	0	0	0	0	0	0	0
ENSG00000233645.1	0	7	0	1	1	1	0	0	0	1	0	0	0	0	0	0	0	0	0	0	0	1	0	0	0	0	0	0	0	0	0	0	0	0	0	0	0	0	0	0	0	0	0	1	0	0	0	0	0
ENSG00000251977.1	0	0	0	0	0	0	0	0	0	0	0	0	0	0	0	0	0	0	0	0	0	0	0	0	0	0	0	0	0	1	0	0	0	0	0	0	0	0	0	0	0	0	0	0	0	0	0	0	0
ENSG00000162426.14	28	7	4	2	3	5	8	11	1	4	5	10	4	5	0	6	14	4	4	1	31	5	9	5	6	1	6	6	9	14	9	4	6	4	17	6	2	10	2	6	2	4	14	6	9	8	7	4	1
ENSG00000252254.1	0	0	0	0	0	0	0	0	0	0	0	0	0	0	0	0	0	0	0	0	2	0	0	0	0	0	1	0	0	1	0	0	0	0	2	0	0	0	0	0	0	0	0	0	0	0	0	0	0
ENSG00000142599.17	190	85	429	549	363	562	463	187	680	313	402	346	90	327	101	370	501	459	232	186	215	827	93	119	101	714	802	410	460	347	174	181	474	223	324	308	172	349	707	50	409	632	90	679	440	98	255	224	370
ENSG00000232912.5	1	3	6	4	1	23	5	1	11	5	5	7	1	6	0	8	5	4	4	1	5	9	0	1	0	13	8	4	6	16	4	9	8	7	2	5	0	1	6	3	9	6	3	7	10	2	4	1	2
ENSG00000221083.1	0	5	6	1	2	6	0	0	0	2	0	2	13	2	25	0	0	1	1	1	3	2	10	8	5	3	0	1	0	10	14	5	1	3	1	9	52	2	2	25	1	2	8	3	0	2	12	11	0
ENSG00000270282.1	1	0	0	4	1	1	1	0	0	1	0	1	1	0	0	0	0	1	1	1	0	2	0	0	0	1	0	2	0	3	0	0	1	0	3	2	2	3	0	0	1	2	0	1	0	0	2	2	2
ENSG00000234619.1	1	0	2	2	0	3	0	0	1	0	0	0	0	0	0	0	0	2	1	0	0	1	0	0	0	0	1	0	0	0	0	1	1	1	1	0	0	0	0	0	1	2	0	0	0	0	1	0	0
ENSG00000224315.2	0	0	0	2	0	1	2	1	1	2	1	0	0	1	0	0	1	1	1	1	0	1	0	0	0	1	0	1	1	0	0	0	0	0	0	0	0	0	0	0	0	0	0	3	1	0	1	0	1
ENSG00000222511.2	0	0	0	0	0	0	0	1	0	0	0	0	0	0	0	0	0	0	0	0	0	0	0	0	0	0	0	0	0	0	0	0	0	0	0	0	0	0	0	0	0	0	0	0	0	0	0	0	0
ENSG00000226545.1	1	3	0	2	2	0	1	1	0	0	0	1	0	0	1	0	0	1	0	2	0	0	0	0	0	1	0	1	0	0	0	0	0	0	0	0	1	0	0	0	0	0	0	0	0	0	1	0	0
ENSG00000228423.2	2	6	1	5	0	1	0	0	1	0	1	2	1	0	14	1	0	0	0	1	1	0	22	5	2	1	0	0	0	1	5	0	1	0	0	4	24	1	2	17	1	1	2	0	2	1	0	3	1
ENSG00000229716.2	0	0	0	0	0	0	0	0	0	0	0	0	1	0	0	0	0	0	0	0	0	0	0	0	0	0	0	0	0	0	0	0	0	0	1	0	0	0	0	0	0	0	0	0	0	0	0	0	0
ENSG00000074800.13	7450	3328	5999	16072	7055	30371	3365	1721	2737	2225	7106	4264	1994	4656	1732	3894	2981	9230	5193	7266	4412	14001	3136	2787	6074	14372	5168	3952	5448	5199	5616	3305	7944	3425	3270	5151	5708	3201	5689	3265	4410	22887	4450	9319	4546	3462	6439	2825	9587
ENSG00000274258.1	1	0	0	0	0	0	0	0	0	0	0	0	0	0	0	0	0	0	0	0	0	1	0	0	0	1	0	0	0	0	0	0	0	0	0	0	0	0	0	0	0	0	0	1	0	0	0	0	0
ENSG00000236269.1	3	0	0	7	1	1	2	0	0	0	1	0	0	0	1	0	1	2	0	2	0	1	0	0	1	0	4	0	3	0	0	0	0	1	0	3	1	0	0	5	0	4	0	0	0	0	0	0	0
ENSG00000230679.1	1	0	2	4	3	4	1	2	3	2	3	4	4	7	0	1	0	5	1	6	1	3	6	0	4	1	2	2	1	3	1	3	2	2	12	1	0	0	7	2	1	4	4	5	1	2	12	0	1
ENSG00000201725.1	0	0	0	0	0	3	0	0	0	2	0	1	0	0	0	0	0	2	0	1	0	0	0	0	0	0	0	1	0	0	0	0	0	0	0	0	0	0	0	0	1	2	0	0	2	0	0	0	0
ENSG00000238249.2	2	1	2	1	0	0	0	1	1	1	2	0	0	0	0	1	0	1	1	1	1	1	0	0	0	0	2	0	3	0	0	0	0	1	0	0	1	0	0	0	0	2	0	1	0	0	1	0	1
ENSG00000232208.2	0	0	0	1	0	1	0	0	0	0	1	0	0	1	0	0	0	2	0	1	1	0	0	0	0	0	1	0	0	0	0	0	0	0	1	1	2	0	0	0	1	1	0	0	3	0	1	0	0
ENSG00000232663.2	1	0	1	0	0	0	0	0	0	0	2	0	0	0	0	0	0	0	0	1	0	0	0	0	0	0	0	0	0	0	0	0	0	1	0	0	0	0	0	0	0	0	0	0	0	1	0	0	0
ENSG00000131686.14	0	0	1	0	0	0	0	1	0	0	0	0	0	0	1	1	0	0	0	0	0	0	1	0	0	0	0	0	0	0	0	0	0	0	1	0	1	2	0	1	2	0	2	0	0	0	1	0	0
ENSG00000265141.2	0	0	0	0	0	0	0	0	0	0	0	0	0	0	0	0	0	0	0	0	0	0	0	0	0	0	0	0	0	0	0	0	0	0	0	0	0	0	0	0	0	0	0	0	0	0	0	0	0
ENSG00000197241.3	0	0	0	2	0	0	0	0	0	0	0	0	0	1	0	0	0	0	0	0	0	0	0	0	0	0	1	0	0	0	0	0	1	0	0	0	0	0	0	0	0	0	0	0	0	0	0	0	0
ENSG00000142583.17	12	20	391	576	6	127	937	1	38	129	20	246	3	361	1	4	4	10	591	530	1	1004	0	18	2	326	63	60	39	8	22	5	177	330	2	8	87	34	9	3	3	314	555	723	175	3	39	12	214
ENSG00000252404.1	0	0	0	0	0	0	0	0	0	0	0	0	0	0	0	0	0	0	0	0	0	0	0	0	0	0	0	0	0	0	0	0	0	0	0	0	0	0	0	0	0	0	0	0	0	0	0	1	0
ENSG00000180758.11	76	8	213	600	83	221	183	52	116	79	156	213	49	115	28	93	89	171	89	149	86	731	105	39	47	510	172	154	139	144	65	50	147	193	85	124	81	178	105	23	104	217	146	532	115	69	87	50	129
ENSG00000228526.6	48	6	90	138	173	60	102	60	379	120	154	111	18	157	4	135	118	110	70	52	35	136	72	7	71	142	209	290	286	81	47	60	143	184	119	113	47	137	124	34	143	206	19	307	275	36	128	44	126
ENSG00000284357.1	0	0	0	0	0	0	0	0	0	0	0	0	0	0	0	0	0	0	0	0	0	0	0	0	0	0	0	0	0	0	0	0	0	0	0	0	0	0	0	0	0	0	0	0	0	0	0	0	0
ENSG00000234546.3	0	8	26	35	11	34	13	2	86	20	10	29	19	49	29	9	10	7	20	5	11	21	58	4	22	11	13	19	19	6	16	26	11	59	11	13	36	8	10	27	25	50	7	42	70	15	23	31	8
ENSG00000281937.1	0	1	0	1	1	2	1	0	13	1	0	10	0	0	0	2	0	0	1	0	0	3	11	2	0	1	3	1	1	0	2	3	1	1	2	3	1	1	0	0	3	5	0	3	0	1	2	3	0
ENSG00000049239.12	1659	1821	1824	1029	738	3980	2699	1312	3740	1247	1805	4011	1542	2081	1031	2283	1870	2347	1788	2457	987	4530	2494	1927	2801	5215	6008	3272	2267	2762	2034	3241	1420	1719	2307	2079	1026	1482	3851	1377	3055	1634	1327	4696	2660	1484	2017	861	3599
ENSG00000171621.13	451	647	575	1199	159	1863	380	171	236	583	211	461	345	643	97	360	301	186	767	481	260	531	259	437	275	491	592	290	267	636	323	630	291	489	514	620	272	842	590	98	324	1446	415	767	689	156	169	249	586
ENSG00000284652.1	1	3	15	17	0	9	10	1	1	5	2	5	0	5	0	4	1	0	22	0	3	0	0	2	0	8	13	2	1	7	0	2	1	2	2	6	0	0	0	0	9	0	11	2	1	0	2	0	60
ENSG00000284693.1	10	7	2	12	1	40	43	5	4	17	0	9	0	25	7	6	4	1	25	8	4	4	0	5	3	23	33	5	6	15	4	10	1	9	6	17	4	0	17	13	15	6	17	8	8	7	8	0	59
ENSG00000252956.1	0	0	0	2	0	0	7	1	0	0	0	0	0	1	0	0	0	0	1	0	0	0	0	0	0	1	1	0	0	0	0	0	0	1	0	0	0	0	2	0	0	0	0	1	0	0	0	0	0
ENSG00000235263.1	10	2	137	15	15	17	0	0	1	0	19	18	2	14	5	1	4	18	15	112	8	4	1	0	5	16	27	4	29	9	1	9	8	65	16	18	8	7	9	1	2	30	3	4	1	2	17	3	36
ENSG00000171612.6	185	116	672	393	555	853	499	399	248	130	365	282	65	406	68	248	94	565	122	277	228	128	149	104	103	330	638	370	823	596	137	134	315	433	396	382	101	260	294	47	143	342	167	284	122	176	314	211	1131
ENSG00000231181.1	4	0	1	3	9	0	15	4	14	0	6	1	4	0	0	7	1	17	0	2	2	4	0	0	0	7	9	13	46	7	1	0	6	3	6	4	0	2	1	0	1	7	2	17	2	0	3	0	6
ENSG00000188807.12	62	45	63	368	90	165	87	32	78	72	106	66	82	106	84	32	57	86	73	115	38	172	101	41	36	128	114	77	122	106	64	36	80	58	80	84	88	115	139	47	35	174	68	127	64	47	86	55	71
ENSG00000171608.15	21	36	69	154	21	39	238	42	44	154	143	28	7	15	20	205	90	11	45	40	42	85	8	46	15	69	75	116	161	45	85	46	23	18	13	23	19	32	61	33	32	63	39	69	153	28	28	20	43
ENSG00000179840.5	0	0	0	0	0	1	5	1	0	1	0	0	0	0	0	0	0	1	0	0	0	0	0	0	0	1	0	0	1	0	0	0	0	0	0	0	0	1	0	4	0	1	0	0	0	0	0	0	0
ENSG00000233268.3	0	0	0	0	0	0	0	0	0	0	0	0	0	0	0	0	0	0	0	0	0	0	0	0	0	0	0	0	0	0	0	1	0	0	0	0	0	1	0	0	0	0	0	0	0	0	0	0	0
ENSG00000231789.2	9	0	31	228	1	7	18	2	1	1	5	3	2	1	7	1	0	0	2	2	1	154	0	13	5	152	6	2	0	2	19	4	18	1	2	1	5	3	28	3	0	4	2	37	1	1	0	0	0
ENSG00000171603.16	324	56	366	339	121	346	201	107	288	226	311	120	46	140	49	170	230	206	212	402	60	1097	22	38	22	635	401	364	533	160	135	95	238	287	217	163	183	284	330	22	71	733	58	696	249	40	37	23	51
ENSG00000271264.1	0	0	0	0	0	0	0	0	0	0	0	0	0	0	0	0	0	0	0	0	0	0	0	0	0	0	0	0	0	0	0	0	0	0	0	0	0	0	0	0	0	0	0	0	0	0	0	0	0
ENSG00000280113.2	0	0	0	0	0	0	0	0	0	0	1	0	0	0	1	0	0	0	1	1	0	1	0	0	0	0	0	1	0	2	0	0	0	0	0	1	1	0	0	0	0	1	2	0	0	0	0	0	0
ENSG00000178585.14	103	76	219	201	95	157	115	63	154	86	135	124	16	311	9	127	61	144	169	99	73	223	41	68	26	243	178	189	138	107	59	67	405	156	137	90	51	80	115	23	130	168	61	217	118	53	150	45	101
ENSG00000223989.1	0	0	0	0	0	0	0	0	0	0	0	0	0	0	0	0	0	0	0	0	0	0	0	0	0	0	0	0	0	0	0	0	0	0	0	0	0	0	0	0	0	0	0	0	0	0	0	0	0
ENSG00000162441.11	77	56	135	299	104	311	210	49	90	65	182	146	46	153	46	120	79	297	197	180	101	217	73	45	101	238	228	161	212	116	85	85	151	158	137	120	64	64	153	21	132	310	78	289	145	158	251	49	167
ENSG00000228150.1	1	1	1	16	0	8	2	0	1	1	1	1	1	0	0	0	0	4	3	0	2	2	10	4	13	5	1	1	3	5	5	10	2	3	9	3	12	1	5	0	1	4	1	4	1	3	14	12	3
ENSG00000173614.13	44	51	74	148	58	136	75	38	79	47	80	97	34	86	14	113	73	104	92	99	47	148	17	23	37	158	113	89	56	76	48	41	118	80	74	94	24	42	173	19	84	110	68	126	106	62	43	25	90
ENSG00000202415.1	0	0	0	5	0	2	2	0	0	0	2	0	0	1	5	1	3	0	0	1	0	0	0	0	0	0	0	0	2	0	2	0	0	1	1	1	0	2	0	1	0	0	0	1	0	0	0	0	1
ENSG00000283611.1	0	0	0	2	0	1	0	0	0	0	0	0	0	0	0	1	0	0	1	0	0	1	0	0	0	0	1	0	1	0	0	0	0	0	0	0	0	0	0	0	0	1	0	0	0	0	0	0	1
ENSG00000265521.1	0	0	0	0	0	0	1	0	0	0	0	0	0	0	0	0	0	0	0	0	0	0	0	0	0	0	0	0	1	0	0	0	0	0	0	0	0	0	0	0	0	1	0	1	0	0	0	0	0
ENSG00000241326.1	0	0	0	0	0	0	0	0	0	0	0	0	0	0	0	0	0	0	0	0	0	0	0	0	0	0	0	0	0	0	0	0	0	0	0	0	0	0	0	0	0	0	0	0	0	0	0	0	0
ENSG00000162444.11	92	591	227	76	183	72	121	134	58	301	115	199	91	210	29	35	375	165	338	121	39	75	63	77	265	144	125	111	67	266	181	78	499	281	224	106	57	159	81	405	773	35	203	65	117	259	602	144	282
ENSG00000130939.18	168	72	266	394	147	295	337	110	299	161	437	319	51	242	39	195	223	452	182	239	80	435	74	60	163	365	544	381	365	188	56	99	443	323	262	211	120	111	360	19	331	374	119	500	235	118	181	83	401
ENSG00000224340.1	0	0	0	0	0	0	0	0	0	0	1	0	0	0	0	0	0	0	0	0	0	0	0	0	0	0	0	0	1	1	0	0	0	1	1	0	0	0	0	0	0	1	0	0	0	0	0	0	0
ENSG00000233623.2	0	0	0	0	0	0	0	1	1	0	0	0	1	1	0	0	0	0	0	0	0	1	1	0	0	0	1	1	0	0	0	1	0	0	1	0	0	0	2	1	0	0	0	1	0	0	0	0	0
ENSG00000201746.1	0	0	0	0	0	0	1	0	0	0	0	0	0	0	0	0	0	0	0	0	0	0	0	0	0	1	3	1	0	0	1	0	0	0	0	0	0	0	0	0	0	0	0	0	0	0	0	0	0
ENSG00000054523.17	317	122	166	431	166	366	276	118	380	127	338	380	75	190	101	237	394	522	277	230	115	392	88	101	112	448	615	345	390	208	114	97	429	257	225	289	199	125	318	53	367	497	115	605	274	105	172	61	265
ENSG00000264881.1	0	1	0	0	0	0	0	0	1	0	0	0	0	0	0	0	0	0	0	2	0	0	0	0	0	0	0	0	0	0	0	0	0	0	0	0	1	0	0	1	0	0	2	0	0	0	0	0	0
ENSG00000199562.1	0	13	6	7	0	10	3	1	0	2	0	0	9	4	11	4	1	1	2	3	2	3	35	20	16	4	2	1	4	24	28	10	7	6	6	8	37	2	2	27	4	1	12	5	4	1	3	13	0
ENSG00000264501.2	0	0	0	0	0	0	0	0	0	0	0	0	0	0	0	0	0	0	0	0	0	0	0	0	0	0	0	0	0	0	0	0	0	0	0	0	0	0	0	0	0	0	0	0	0	0	0	0	0
ENSG00000284735.1	1	17	9	6	2	14	3	1	2	2	2	5	16	1	64	5	2	4	2	3	2	6	108	39	14	7	8	2	7	15	25	5	19	4	3	23	179	4	0	57	8	7	18	2	6	4	10	2	2
ENSG00000284642.1	21	8	15	20	12	24	13	10	26	24	15	31	10	14	0	28	17	16	9	16	12	29	11	24	8	27	33	11	17	28	11	9	40	12	24	21	54	10	16	2	31	11	18	37	19	9	6	11	39
ENSG00000142657.20	553	847	539	1838	818	2345	1016	393	296	372	488	544	360	641	213	1057	172	2317	816	838	841	1396	201	709	1199	1147	791	478	648	760	632	860	698	441	610	954	449	1118	894	496	539	1561	1478	1108	547	1195	534	576	2203
ENSG00000271989.1	0	0	0	0	0	0	0	0	0	0	0	0	1	0	0	0	0	1	0	0	0	1	0	0	1	0	0	0	0	0	0	0	0	0	0	0	0	0	0	0	1	0	0	0	0	0	0	2	0
ENSG00000251503.8	0	0	1	2	1	8	3	0	1	0	1	0	0	0	0	2	0	2	0	0	0	1	5	0	0	1	0	1	1	0	1	0	1	2	0	0	0	0	1	1	0	1	1	0	1	0	1	0	0
ENSG00000175279.21	21	16	20	60	13	32	19	3	13	11	15	12	2	15	0	7	8	9	23	6	7	9	6	2	3	8	35	9	10	4	3	6	16	7	8	11	4	3	15	0	11	24	5	21	8	3	2	3	25
ENSG00000241563.3	2	4	3	19	6	36	12	2	4	2	4	9	3	6	0	5	2	1	4	2	0	10	0	7	4	8	3	3	3	5	4	4	9	7	3	5	7	1	5	7	6	10	11	3	6	6	5	9	6
ENSG00000160049.11	265	177	314	1320	314	688	282	88	262	157	413	305	210	341	616	245	147	533	306	384	141	458	351	163	294	462	386	282	286	242	279	171	320	334	266	355	893	190	433	559	299	399	385	492	248	189	206	156	363
ENSG00000203469.2	0	0	0	0	0	0	0	0	0	0	0	0	0	0	0	0	0	0	0	0	0	0	0	0	0	0	0	0	0	0	0	0	0	0	0	0	0	0	0	0	0	0	0	0	0	0	0	0	0
ENSG00000142655.12	177	205	374	282	177	419	301	138	427	160	212	301	101	370	40	286	133	301	188	332	252	381	182	202	307	316	257	230	223	344	205	164	269	311	229	203	141	151	591	180	496	270	261	322	250	312	226	307	336
ENSG00000243267.3	0	0	0	0	0	1	0	0	0	0	0	0	0	0	0	0	1	0	0	0	0	1	0	0	0	0	0	0	0	0	0	0	0	0	0	0	0	0	0	0	0	0	0	0	0	3	0	0	0
ENSG00000130940.14	18	5	2	24	12	18	37	9	36	16	12	24	6	20	31	20	23	52	15	17	5	26	16	4	4	32	23	35	20	19	7	3	25	34	11	17	24	6	27	15	41	120	10	144	18	10	6	9	25
ENSG00000272078.1	3	1	2	14	5	5	11	5	6	2	3	2	1	2	0	3	4	5	4	4	4	13	11	1	0	7	7	3	5	6	3	3	2	2	1	2	4	0	3	9	3	9	5	9	2	1	7	3	3
ENSG00000225158.2	0	0	0	0	0	0	0	0	0	0	0	0	0	0	0	0	0	0	0	0	0	0	0	0	0	0	0	0	0	0	0	0	0	0	0	0	0	0	0	0	0	0	0	0	0	0	0	0	0
ENSG00000175262.14	0	5	5	42	5	197	12	4	2	9	6	2	1	3	6	8	4	2	6	3	4	0	0	7	6	6	2	2	7	9	10	4	7	2	2	4	5	5	8	22	12	2	7	2	5	8	5	4	2
ENSG00000215785.2	1	1	0	1	0	2	0	1	6	0	0	3	0	2	0	1	0	1	0	2	0	2	0	1	0	0	2	3	2	1	0	0	4	0	2	0	2	0	1	0	1	0	1	1	0	0	1	0	0
ENSG00000120948.16	593	707	695	1355	787	1161	764	545	831	632	767	687	540	640	38	641	659	739	556	479	434	888	494	437	629	892	910	831	865	782	624	485	888	715	686	612	420	556	886	382	721	1078	569	1023	664	1026	1013	1038	952
ENSG00000277726.4	0	0	0	0	0	0	0	0	0	0	0	0	0	0	0	0	0	0	0	0	0	0	0	0	0	0	0	0	0	0	0	0	0	0	0	0	0	0	0	0	0	0	0	0	0	0	0	0	0
ENSG00000009724.16	782	884	10743	200	1905	1479	879	1168	2076	960	2037	2210	5604	3147	510	2375	1473	107	7	4077	3055	578	5072	5836	3556	1169	1510	1123	1820	3308	3135	7040	3819	4047	1478	1965	3732	977	992	4503	2600	818	2172	2510	2959	7680	4499	6578	2549
ENSG00000271895.2	15	4	5	8	23	10	22	11	31	17	15	26	10	29	0	21	14	6	9	12	15	21	18	13	11	15	20	24	21	29	13	17	23	21	16	12	26	10	31	19	21	28	14	31	18	12	2	4	12
ENSG00000116649.9	238	523	673	2830	723	2291	311	188	305	303	692	270	337	644	102	219	209	352	339	499	352	846	556	382	814	954	345	372	511	723	791	503	548	297	319	531	251	506	580	373	349	336	642	502	539	612	892	400	507
ENSG00000171824.13	202	117	143	297	160	336	260	99	316	133	243	248	119	368	58	172	226	293	111	128	111	377	129	119	110	372	316	288	387	231	156	105	248	219	211	189	124	128	233	88	222	381	146	504	144	119	174	102	194
ENSG00000226849.1	1	0	1	3	3	2	3	3	7	4	4	1	0	0	0	2	1	4	1	2	3	7	0	0	0	5	2	2	8	1	0	3	1	1	2	2	1	0	3	0	2	7	0	7	3	0	0	0	1
ENSG00000230337.1	1	0	0	3	1	1	2	1	2	5	1	3	0	3	0	1	2	5	2	2	1	2	3	0	1	3	1	1	1	1	3	4	0	1	4	0	0	0	0	0	2	2	1	2	2	0	8	0	2
ENSG00000198793.12	672	144	568	772	342	518	660	269	456	381	596	565	156	494	117	440	445	852	380	939	330	1177	147	203	310	1290	1095	656	576	717	191	267	602	356	655	414	157	247	653	106	461	607	275	891	294	465	385	96	666
ENSG00000225602.5	1	1	0	0	0	0	0	1	0	0	0	0	0	1	0	0	0	0	0	0	0	0	0	0	0	0	0	1	0	1	0	0	0	1	1	0	1	0	0	0	0	0	1	0	1	0	0	0	0
ENSG00000253086.1	0	0	0	0	0	0	0	0	0	0	0	0	0	0	0	0	0	0	0	0	0	0	0	0	0	0	0	0	0	0	0	0	0	0	0	0	0	0	0	0	0	0	0	0	0	0	0	0	0
ENSG00000171819.4	1	0	1	1	0	0	1	0	1	0	0	1	1	2	0	1	1	1	0	0	1	0	0	0	0	1	2	2	16	202	0	0	0	32	0	0	0	0	0	7	0	1	0	1	0	6	0	0	0
ENSG00000207451.1	0	0	0	0	0	0	0	0	0	0	0	0	0	0	0	0	0	0	0	0	0	0	0	0	0	0	0	0	0	0	0	0	0	0	0	0	0	0	0	0	0	0	0	0	0	0	0	0	0
ENSG00000238173.1	0	0	0	0	0	0	0	0	1	0	0	0	0	0	0	0	0	0	0	0	0	0	0	0	0	0	1	0	0	0	1	0	0	0	1	2	0	0	0	0	0	1	0	0	0	0	0	0	0
ENSG00000120942.13	240	104	112	310	259	451	146	84	149	114	167	188	88	275	339	139	151	294	87	433	140	339	151	100	127	298	241	223	284	194	119	127	254	264	131	199	257	144	176	99	155	256	110	282	194	84	131	57	201
ENSG00000238199.1	0	0	1	1	2	0	0	0	2	1	0	2	0	0	0	0	0	0	0	1	0	0	0	0	0	0	5	1	0	1	0	0	1	1	1	0	0	0	0	0	0	1	0	0	0	0	0	0	1
ENSG00000284646.1	2	0	0	4	0	0	0	0	0	0	0	0	0	0	0	0	0	0	0	1	0	0	0	0	0	0	0	0	0	0	0	0	0	0	0	0	0	0	0	0	0	0	0	0	0	0	0	0	0
ENSG00000224338.2	0	0	0	0	0	0	0	0	0	0	0	0	0	0	0	0	0	0	0	0	0	0	0	0	0	0	0	0	0	0	0	0	0	0	0	1	1	0	0	0	0	0	0	0	0	0	0	0	0
ENSG00000204624.7	1	0	8	8	1	2	0	0	2	0	2	0	1	0	1	0	0	1	0	0	0	7	0	0	1	17	7	2	1	0	2	1	0	0	0	0	0	0	4	4	1	4	0	2	0	0	0	2	0
ENSG00000235643.1	0	0	2	6	0	0	0	0	1	0	1	2	3	0	0	0	0	0	0	2	0	0	0	4	0	0	1	0	0	0	0	0	0	0	0	0	0	1	0	0	2	0	0	0	0	1	2	1	0
ENSG00000284708.1	3	1	5	3	0	12	31	56	3	1	5	14	0	4	0	3	5	4	4	19	7	20	0	27	4	8	9	7	4	28	4	0	4	9	1	4	18	8	0	50	1	11	39	31	3	35	6	16	13
ENSG00000116661.10	128	94	380	191	57	535	426	1417	262	67	145	811	142	254	61	384	160	40	198	1583	527	1001	93	2332	4047	335	663	335	403	2561	494	190	381	566	52	148	577	99	34	3155	101	547	3140	1342	163	8444	1563	646	1868
ENSG00000132879.13	299	222	623	1100	85	1090	630	543	535	275	304	614	415	377	97	410	332	229	311	1079	429	924	757	725	1014	604	513	388	422	969	388	315	514	374	131	287	672	252	136	986	355	700	885	1045	248	1410	851	870	604
ENSG00000116663.10	72	123	253	335	52	344	275	130	130	147	198	246	124	202	26	201	192	139	158	211	268	377	133	209	231	267	258	180	195	193	91	117	323	297	163	101	97	148	56	156	197	354	113	339	192	124	179	148	289
ENSG00000116670.14	106	327	723	1065	90	1029	253	172	149	272	307	361	293	504	147	291	124	223	317	482	398	579	663	550	748	458	353	294	328	525	477	298	705	327	323	212	389	122	206	587	337	612	491	420	238	821	961	524	708
ENSG00000162490.6	0	2	4	5	0	0	5	0	1	3	0	4	0	1	33	2	2	0	1	1	0	1	1	0	5	1	2	0	1	10	0	1	2	1	0	8	12	0	2	16	1	3	1	3	5	9	8	1	6
ENSG00000177674.15	127	141	382	572	165	535	247	117	115	191	262	475	102	368	93	136	118	93	279	327	117	497	153	225	311	366	215	166	161	298	280	263	184	227	236	205	278	96	239	355	250	497	725	378	256	363	366	109	310
ENSG00000215910.7	0	0	0	11	0	2	0	0	0	0	1	1	0	1	0	0	2	1	0	2	0	0	0	0	0	3	0	0	5	0	0	0	0	0	0	1	0	0	0	0	0	1	0	0	0	0	0	0	0
ENSG00000177553.6	0	0	0	1	0	0	0	0	0	0	0	0	0	0	0	0	0	0	0	0	0	0	0	0	0	0	0	0	0	0	0	0	0	0	0	0	0	0	0	0	0	0	0	0	0	0	0	0	0
ENSG00000177000.11	109	186	286	474	230	1040	188	73	247	163	179	259	491	185	688	147	150	176	137	139	61	290	421	233	224	301	255	162	191	385	361	676	151	176	135	345	937	149	301	473	225	222	411	293	284	567	419	727	166
ENSG00000011021.21	118	26	102	179	90	188	195	98	280	95	125	127	49	147	9	143	122	335	67	142	61	330	34	39	70	144	184	190	173	259	46	160	102	191	161	192	66	102	332	16	211	200	90	355	127	68	104	99	207
ENSG00000242349.5	1	10	11	18	1	23	6	1	3	7	4	4	13	35	0	4	1	8	5	9	4	17	74	11	36	4	2	5	4	31	13	14	19	8	3	4	34	2	8	14	11	2	45	11	7	8	81	29	11
ENSG00000276470.1	0	0	0	0	0	0	0	0	0	0	0	0	0	0	0	0	0	0	0	0	0	0	0	0	0	0	0	0	0	0	0	0	0	0	0	0	0	0	0	0	0	0	0	0	0	0	0	0	0
ENSG00000278852.1	0	0	0	0	0	0	0	0	0	0	0	0	0	0	0	0	0	0	0	0	0	0	0	0	0	0	0	0	0	0	0	0	0	0	0	0	0	0	0	0	0	0	0	0	0	0	0	0	0
ENSG00000175206.10	0	0	0	11	1	3	4	6	4	1	5	3	1	16	0	1	4	6	4	5	2	102	2	0	0	5	6	3	2	6	0	0	4	2	1	6	1	0	10	2	2	1	2	73	2	2	0	2	1
ENSG00000275915.1	0	0	0	0	0	0	0	0	0	0	0	0	0	0	0	0	0	0	0	0	0	0	0	0	0	0	0	0	0	0	0	0	0	0	0	0	0	0	0	0	0	0	0	0	0	0	0	0	0
ENSG00000120937.8	0	0	0	0	0	1	0	0	0	0	1	0	7	3	0	0	0	1	0	0	0	6	0	0	0	6	0	2	0	0	0	0	1	1	0	0	0	0	0	0	0	0	0	1	1	0	0	0	0
ENSG00000224904.1	0	0	1	0	0	0	0	0	0	0	0	0	0	0	0	0	0	0	0	0	0	0	0	0	0	0	0	0	0	0	0	0	0	0	1	0	0	0	0	0	0	0	0	0	0	0	0	0	0
ENSG00000199347.1	0	1	1	0	0	1	0	0	0	0	0	0	1	0	0	0	0	1	0	0	0	1	0	0	0	0	1	1	0	0	1	1	0	0	0	0	3	0	0	0	0	0	0	1	0	3	0	0	0
ENSG00000201801.1	0	0	0	0	0	3	0	0	0	0	0	0	0	1	0	0	0	0	0	0	0	0	0	0	0	0	0	1	0	0	0	0	0	0	0	0	0	0	0	0	0	0	0	0	1	0	0	0	0
ENSG00000116685.15	430	329	1537	1683	723	1507	888	348	430	383	677	667	900	1353	157	713	360	1523	1218	1032	730	1108	953	928	680	826	669	595	837	1321	709	651	1738	765	752	411	520	417	1070	1713	693	996	1407	1307	697	2989	2936	1166	832
ENSG00000083444.16	2335	1485	4858	7580	1224	4805	1706	915	899	1024	1327	1577	366	3196	455	1302	714	2437	1951	2069	1379	2479	2161	1669	3206	2507	2640	1119	1443	2041	2343	1158	1440	1764	257	1222	2501	920	1025	3223	1578	5241	3120	2133	1943	4305	5193	2146	4848
ENSG00000116688.16	741	209	380	955	942	561	1175	454	795	341	1185	942	101	626	120	910	660	1308	570	745	494	1324	165	177	396	1305	1284	1286	900	776	162	253	876	703	709	879	204	324	963	95	1006	863	183	1341	615	412	422	212	1232
ENSG00000270914.1	0	0	0	0	0	0	0	0	0	0	0	0	0	0	0	0	0	0	0	0	0	0	0	0	0	0	0	0	0	0	0	1	0	0	0	0	0	0	0	0	0	0	0	0	0	0	0	0	0
ENSG00000116691.10	216	302	392	1165	346	859	414	170	374	241	384	396	965	658	259	198	197	580	262	521	264	691	1461	453	641	389	261	314	406	603	642	730	520	354	341	434	955	160	442	888	494	380	578	643	412	689	1075	1058	284
ENSG00000202461.1	0	0	0	0	0	0	0	0	0	0	0	0	0	1	0	0	0	0	0	1	0	0	0	0	0	0	1	2	1	1	0	0	1	0	0	1	0	0	0	1	0	1	0	0	0	0	0	0	0
ENSG00000276869.1	0	0	0	0	0	0	0	0	0	0	0	0	0	0	0	0	0	0	0	0	0	0	0	0	0	0	0	0	0	0	0	0	0	0	0	0	0	0	0	0	0	0	0	0	0	0	0	0	0
ENSG00000243539.3	0	0	0	0	0	0	0	0	0	0	0	0	0	0	0	0	0	1	0	0	0	0	0	0	0	0	0	0	0	0	0	0	0	0	0	0	0	0	0	0	0	0	0	0	0	0	0	0	0
ENSG00000120949.14	0	3	2	4	0	9	10	1	1	6	1	2	0	4	1	3	2	1	4	0	2	3	0	0	0	3	7	11	13	4	8	1	2	2	2	1	1	2	0	2	1	2	2	0	6	3	2	0	2
ENSG00000201135.1	0	0	0	0	0	0	0	0	0	0	0	0	0	0	0	0	0	0	0	0	0	0	0	0	0	0	0	0	0	0	0	0	0	0	0	0	0	0	0	0	0	0	0	0	0	0	0	0	0
ENSG00000227875.2	0	0	0	0	0	0	0	0	0	0	0	0	0	0	0	0	0	0	0	0	0	0	0	0	0	0	0	0	0	0	0	0	0	0	0	0	0	0	0	0	0	0	0	1	0	0	0	0	0
ENSG00000283789.1	0	0	0	0	0	0	0	0	0	0	0	0	0	0	0	0	0	0	0	0	0	0	0	0	0	0	0	0	0	0	0	0	0	0	0	0	0	0	0	0	0	0	0	0	0	0	0	0	0
ENSG00000028137.18	57	1386	357	275	76	1347	775	249	315	393	388	366	128	478	93	531	453	96	321	204	574	317	67	537	282	360	342	452	596	687	773	271	351	397	96	311	197	181	138	456	316	231	442	376	595	968	245	267	639
ENSG00000263676.1	0	1	0	0	0	0	0	0	0	0	0	0	0	0	0	0	0	0	0	0	0	0	0	0	0	0	1	0	0	0	0	0	0	0	1	0	0	0	0	0	0	0	0	0	0	0	0	0	0
ENSG00000225196.2	0	1	0	0	0	0	0	0	0	0	0	0	0	0	0	0	0	0	0	0	0	0	0	0	0	0	0	0	0	0	0	0	0	0	0	0	0	0	0	0	0	0	0	0	0	0	0	0	0
ENSG00000252969.1	0	0	0	0	0	0	0	0	0	0	0	0	0	0	0	0	0	0	0	0	0	0	0	0	0	0	0	0	0	0	0	0	0	0	0	0	0	0	0	0	0	0	0	0	0	0	0	0	0
ENSG00000048707.13	251	125	266	544	100	381	341	198	293	201	255	275	78	225	94	337	241	347	228	242	116	396	86	160	134	354	396	297	262	440	113	226	312	292	320	203	113	142	316	57	328	393	205	519	280	332	187	122	460
ENSG00000239149.1	0	0	2	3	0	2	1	1	4	0	1	1	0	0	0	0	0	0	1	1	0	5	0	0	0	2	0	3	2	0	0	0	1	0	1	1	1	1	0	0	1	1	0	9	0	0	0	0	0
ENSG00000229484.1	2	0	6	29	3	14	19	10	2	3	3	6	3	4	0	9	1	2	3	10	5	3	0	11	0	11	6	4	9	7	1	2	2	9	2	2	7	3	1	5	1	2	3	5	8	28	2	4	11
ENSG00000162496.8	1197	1765	3129	2159	1299	3011	1955	940	1512	1388	1435	3129	2155	2924	595	1928	1693	1927	1815	1640	2978	2139	3320	4038	3960	2057	2415	2100	1742	4603	3605	2483	2487	2868	2436	2004	3356	1697	2086	4391	3840	2469	2949	2977	2319	6153	4534	4286	3477
ENSG00000221340.1	5	0	0	1	2	1	9	3	4	4	3	3	0	2	0	1	1	4	0	1	0	2	0	0	0	1	6	5	3	4	0	1	3	1	1	3	2	1	2	0	3	3	0	3	0	0	0	0	1
ENSG00000276830.1	3	0	0	1	1	0	2	0	1	1	1	2	0	1	0	2	1	6	0	0	0	0	0	0	0	0	0	0	1	1	0	0	2	0	0	2	5	0	1	0	1	0	0	1	0	0	0	0	2
ENSG00000272482.1	3	0	1	11	0	0	1	1	1	0	2	1	3	0	0	2	1	7	6	1	1	1	0	2	7	3	2	3	3	1	3	1	0	1	4	1	0	1	1	4	0	1	4	4	1	0	6	0	5
ENSG00000204518.2	0	0	1	3	0	0	0	0	0	0	0	0	0	1	0	0	0	0	0	0	0	0	0	0	0	0	1	0	0	0	0	0	0	0	0	0	0	0	0	0	0	0	0	0	0	0	0	0	0
ENSG00000226166.2	0	0	0	0	0	0	0	0	0	0	0	0	0	0	0	0	0	0	0	0	0	0	0	0	0	0	0	0	0	0	0	0	0	0	0	0	0	0	0	0	0	0	0	0	0	0	0	0	0
ENSG00000188984.11	0	0	0	0	0	0	1	0	0	0	0	0	0	0	0	0	0	0	0	2	0	0	0	0	0	1	0	0	0	0	0	0	0	0	0	0	0	0	0	0	0	0	0	1	0	0	0	0	2
ENSG00000157330.9	50	0	0	1	0	0	0	0	0	0	0	0	0	0	0	0	0	0	0	12	0	11	0	0	0	16	1	0	0	0	0	1	0	0	0	0	90	0	0	0	0	570	0	3	0	0	0	0	0
ENSG00000116726.4	0	0	0	0	0	0	0	0	0	0	0	0	0	0	0	0	0	0	0	0	0	0	0	0	0	0	0	0	0	0	0	0	0	0	0	0	0	0	0	0	0	0	0	0	0	0	0	0	0
ENSG00000116721.9	0	0	0	0	0	0	0	0	0	0	0	1	1	0	0	0	0	0	0	0	0	0	0	0	0	0	0	0	0	0	0	0	0	0	0	0	0	0	0	0	0	0	0	0	0	0	0	0	0
ENSG00000228338.1	0	0	0	0	0	0	0	0	0	0	0	0	0	0	0	0	0	0	0	0	0	0	0	0	0	0	0	0	0	0	0	0	0	0	0	0	0	0	0	0	0	0	0	0	0	0	0	0	0
ENSG00000239810.3	1	0	0	0	0	2	3	0	0	0	0	0	0	0	0	1	0	0	0	1	4	1	0	0	4	2	1	0	0	0	0	0	0	0	0	0	0	0	0	0	0	2	4	1	1	0	1	0	0
ENSG00000231103.2	0	0	0	0	0	0	0	0	0	1	0	0	0	0	0	0	0	0	0	0	0	0	0	0	0	0	0	0	0	0	0	0	0	0	0	0	0	0	0	0	0	0	0	0	0	0	0	0	2
ENSG00000179172.9	0	0	0	2	0	1	0	0	0	1	1	0	1	2	0	2	0	0	0	0	0	0	0	0	0	0	2	1	0	0	0	0	0	0	0	0	2	1	1	0	0	0	0	0	1	0	0	0	0
ENSG00000120952.4	13	0	0	0	0	0	0	0	0	0	0	2	0	9	0	10	0	0	0	0	0	0	0	0	0	0	0	0	0	0	0	0	0	0	0	2	0	0	0	0	0	0	0	0	0	1	0	0	0
ENSG00000243073.3	455	0	0	1	0	0	59	0	0	0	0	0	2	1	0	3	0	1	8	3	4	3	65	2	0	8	19	0	1	6	0	0	0	0	0	1	0	0	0	19	0	0	0	2	0	12	3	0	4
ENSG00000187545.5	460	0	0	1	0	42	80	17	1	0	0	12	0	7	0	20	3	2	0	0	16	1	0	6	20	14	27	0	1	24	0	0	0	0	0	7	0	0	0	5	1	4	0	3	2	1	0	0	248
ENSG00000204510.5	1	0	0	0	0	1	4	0	0	0	0	0	0	2	0	0	0	0	4	0	1	1	0	0	0	0	0	0	0	0	0	0	0	0	0	0	1	0	0	0	1	10	0	0	0	0	0	0	2
ENSG00000207434.1	0	0	0	0	0	0	0	0	0	0	0	0	0	0	0	0	0	0	0	0	0	0	0	0	0	0	0	0	0	0	0	0	0	0	0	0	0	0	0	0	0	0	0	0	0	0	0	0	0
ENSG00000234064.1	0	0	0	0	0	0	0	0	0	0	0	0	0	0	0	0	0	0	0	0	0	0	0	0	0	0	0	0	0	0	0	0	0	0	0	0	0	0	0	0	0	0	0	0	0	0	0	0	0
ENSG00000232423.6	6	0	0	0	0	0	0	0	0	0	0	0	0	0	0	0	0	0	0	0	0	0	0	0	0	0	0	0	0	0	0	0	0	0	0	0	0	0	0	0	0	0	0	2	0	0	0	0	0
ENSG00000274178.2	0	0	1	0	0	0	0	0	0	0	0	0	0	0	0	0	0	0	0	0	0	0	0	0	0	0	0	0	0	0	0	0	0	0	0	0	0	0	0	0	0	0	0	0	0	0	0	0	0
ENSG00000274764.5	2	0	0	0	0	0	12	0	0	0	0	0	2	0	0	0	0	0	0	2	0	0	0	0	0	0	0	0	0	0	0	0	0	0	0	0	0	0	0	0	0	0	0	0	0	0	0	0	0
ENSG00000277058.2	0	0	0	0	0	0	12	0	0	0	0	0	0	0	0	1	0	0	0	1	0	0	0	0	0	0	0	0	0	0	0	0	0	0	0	0	0	0	0	0	0	0	0	0	0	0	0	0	0
ENSG00000229571.7	0	0	0	1	0	0	0	0	0	0	0	0	0	0	0	0	0	0	0	0	0	0	0	0	0	0	0	0	0	0	0	0	0	0	0	0	0	0	0	0	0	0	0	0	0	0	0	0	0
ENSG00000277862.1	0	0	0	0	0	0	0	0	0	0	0	0	0	0	0	0	0	0	0	0	0	0	0	0	0	0	0	0	0	0	0	0	0	0	0	0	0	0	0	0	0	0	0	0	0	0	0	0	0
ENSG00000236179.1	0	0	0	0	0	0	0	0	0	0	0	0	0	0	0	0	0	0	0	0	0	0	0	0	0	0	0	0	0	0	0	0	0	0	0	0	0	0	0	0	0	0	0	0	0	0	0	0	0
ENSG00000275774.2	0	0	0	2	0	0	0	0	0	0	0	0	0	0	0	0	0	0	0	0	0	0	0	0	0	0	0	0	0	0	0	0	0	0	0	0	0	1	0	0	0	0	0	0	0	0	0	0	0
ENSG00000229978.1	0	0	0	0	0	0	0	0	0	0	0	0	0	0	0	0	0	0	0	0	0	0	0	0	0	0	0	0	0	0	0	0	0	0	0	0	0	0	0	0	0	0	0	0	0	0	0	0	0
ENSG00000233336.1	0	0	0	0	0	0	0	0	0	0	0	0	0	0	0	0	0	0	0	0	0	0	0	0	0	0	0	0	0	0	0	0	0	0	0	0	0	0	0	0	0	0	0	0	0	0	0	0	0
ENSG00000280267.4	0	0	0	0	0	0	0	0	0	0	0	0	0	0	0	0	0	0	0	0	0	0	0	0	0	0	0	0	0	0	0	0	0	0	0	0	0	0	0	0	0	0	0	0	0	0	0	0	0
ENSG00000179412.10	0	0	0	0	0	0	0	0	0	0	0	0	0	0	0	0	0	0	0	0	0	1	0	0	0	0	0	0	0	0	0	0	0	0	0	0	0	0	0	0	0	0	0	0	0	0	0	0	0
ENSG00000204505.4	3	0	0	1	0	0	40	0	0	0	0	0	2	0	0	0	0	0	0	76	0	1	0	0	0	2	0	0	1	0	1	0	0	0	0	0	0	0	0	1	0	0	0	0	0	0	0	0	0
ENSG00000279169.2	0	0	0	0	0	0	0	0	0	0	0	0	0	0	0	0	0	0	0	0	0	0	0	0	0	0	0	0	0	0	0	0	0	0	0	0	0	0	0	0	0	0	0	0	0	0	0	0	0
ENSG00000279804.2	0	0	0	0	0	0	0	0	0	0	0	0	0	0	0	0	0	0	0	0	0	0	0	0	0	0	0	0	0	0	0	0	0	0	0	0	0	0	0	0	2	1	0	0	0	0	0	0	0
ENSG00000250894.1	0	0	0	0	0	0	0	0	0	0	0	0	0	0	0	0	0	0	0	0	0	0	0	0	0	0	1	0	0	0	0	0	0	0	0	0	0	0	0	0	0	0	0	0	0	0	0	0	0
ENSG00000270601.4	0	0	0	0	0	0	1	0	0	0	0	0	0	0	0	0	0	0	0	0	0	0	0	0	0	0	0	0	0	0	0	0	0	0	0	0	0	0	0	0	0	0	0	0	0	0	0	0	0
ENSG00000231219.1	0	0	0	0	0	0	0	0	0	0	0	0	0	0	0	0	0	0	0	0	0	0	0	0	0	0	0	0	0	0	0	0	0	0	0	0	0	0	0	0	0	0	0	0	0	0	0	0	0
ENSG00000207511.1	0	0	0	0	0	0	0	0	0	0	0	0	0	0	0	0	0	0	0	0	0	0	0	0	0	0	0	0	0	0	0	0	0	0	0	0	0	0	0	0	0	0	0	0	0	0	0	0	0
ENSG00000182330.10	0	0	0	0	0	4	8	1	0	0	0	1	0	3	0	1	0	0	8	0	1	1	0	0	0	0	2	0	0	1	0	0	0	0	0	0	7	0	0	0	1	26	0	0	0	0	0	0	7
ENSG00000237700.2	45	0	0	0	0	25	47	6	0	0	0	5	0	0	0	14	0	2	2	0	7	0	0	2	11	12	14	0	4	25	0	0	0	0	0	2	2	0	0	3	0	5	0	1	0	2	0	0	203
ENSG00000204501.7	772	0	0	0	0	3	41	1	0	0	0	0	0	0	0	0	0	0	0	1	2	0	0	5	2	0	3	0	1	6	0	0	0	0	0	0	0	0	0	124	0	0	1	0	0	19	1	0	13
ENSG00000228229.2	0	0	0	0	0	0	0	0	0	0	0	0	0	0	0	0	0	0	0	0	0	0	0	0	0	0	0	0	0	0	0	0	0	0	0	0	0	0	0	0	0	0	0	0	0	0	0	0	0
ENSG00000204481.7	2	0	0	0	0	1	0	0	0	0	0	1	0	3	0	0	0	0	0	0	0	0	0	0	0	0	0	0	0	0	0	0	0	0	0	0	0	0	0	0	1	0	0	0	0	0	0	0	0
ENSG00000204480.7	0	0	0	0	0	0	0	0	0	0	0	0	0	0	0	0	0	0	0	0	0	0	0	0	0	0	0	0	0	0	0	0	0	0	0	0	0	0	0	0	2	0	0	0	0	0	0	0	0
ENSG00000204479.4	0	0	0	0	0	0	0	0	0	0	0	2	0	0	0	0	0	0	0	0	1	1	0	0	0	0	0	0	0	0	0	0	0	0	0	0	0	0	0	0	2	0	0	0	1	0	0	0	3
ENSG00000204478.9	0	0	0	0	0	0	0	0	0	0	0	0	0	0	0	0	0	0	0	0	0	0	0	0	0	0	0	0	0	0	0	0	0	0	0	0	0	0	0	0	0	0	0	0	0	0	0	0	0
ENSG00000162494.5	0	0	0	0	0	0	0	0	0	0	0	0	0	0	0	0	0	0	0	0	0	0	0	0	0	0	0	0	0	0	4	0	0	11	0	0	0	0	0	0	0	0	0	0	0	0	0	0	0
ENSG00000259961.1	0	0	0	0	0	0	0	0	0	0	0	0	0	0	0	0	0	0	0	0	0	0	0	0	0	0	0	0	0	0	0	0	0	1	0	0	0	0	0	0	0	0	0	0	0	0	0	0	0
ENSG00000215909.3	0	0	0	0	0	0	0	0	0	0	0	0	0	0	0	0	0	0	0	0	0	0	0	0	0	0	0	0	0	0	0	0	0	0	0	0	0	0	0	0	0	0	0	0	0	0	0	0	0
ENSG00000162493.16	0	1	0	0	0	9	0	0	2	2	0	0	0	0	20	6	12	0	0	0	0	1	0	1	0	1	0	0	1	7	85	0	0	0	0	7	1	0	0	2	0	0	12	3	0	0	0	0	0
ENSG00000222952.1	0	0	0	0	0	0	0	0	0	0	0	0	0	0	0	0	0	0	0	0	0	0	0	0	0	0	0	0	0	0	0	0	0	0	0	0	0	0	0	0	0	0	0	0	0	0	0	0	0
ENSG00000237445.2	0	0	0	0	0	0	0	0	0	0	0	0	0	0	0	0	0	0	0	0	0	0	0	0	0	0	0	0	0	0	0	0	0	0	0	0	0	0	0	0	0	0	0	0	0	0	1	0	0
ENSG00000253085.1	0	0	0	0	0	0	0	0	0	0	0	0	0	0	0	0	0	0	0	0	0	0	0	0	0	0	0	0	0	0	0	0	0	0	0	0	0	0	0	0	0	0	0	0	0	0	0	0	0
ENSG00000116731.22	133	83	96	127	58	83	185	83	141	119	160	153	39	79	27	142	150	104	62	98	51	154	85	79	55	119	176	137	217	222	85	89	110	89	76	106	77	61	95	81	99	154	98	174	101	170	124	59	157
ENSG00000189337.16	1	8	6	31	5	27	10	9	17	14	7	3	0	6	11	69	62	5	9	4	32	78	7	20	0	6	8	6	6	13	11	6	5	8	1	13	1	5	11	1	7	10	1	71	10	4	2	8	4
ENSG00000252151.1	0	0	0	0	0	0	0	0	0	0	0	0	0	0	0	0	0	0	0	0	0	0	0	0	0	0	0	0	0	0	0	0	0	0	0	0	0	0	0	0	0	0	0	0	0	0	0	0	0
ENSG00000231606.1	0	0	0	0	0	0	0	0	0	0	0	0	0	0	0	0	0	0	0	0	0	0	0	0	0	0	0	0	0	0	1	0	0	0	0	0	0	0	0	0	0	0	0	1	0	0	0	0	0
ENSG00000234593.2	0	0	0	1	0	0	0	0	0	0	0	0	0	0	0	0	0	0	0	0	0	0	0	0	0	0	0	0	0	0	0	0	0	0	0	0	0	0	0	0	0	0	0	4	0	0	0	0	0
ENSG00000235829.1	0	0	0	0	0	0	0	0	0	0	0	0	0	0	0	0	0	0	0	0	0	1	0	0	0	0	0	0	0	0	0	0	0	0	0	0	0	0	0	0	0	2	0	0	0	0	0	0	0
ENSG00000175147.11	2	1	1	24	4	5	4	1	1	4	1	1	0	0	0	5	3	1	0	0	1	20	0	1	0	12	1	2	1	2	5	3	1	0	1	3	14	0	5	0	0	35	2	12	2	0	0	1	0
ENSG00000171729.13	18	7	37	231	13	74	53	22	38	84	29	10	2	9	0	60	49	10	15	10	17	210	8	17	13	131	19	22	48	31	38	18	31	24	13	35	83	20	72	8	11	393	25	111	66	2	8	6	16
ENSG00000204464.7	0	0	0	4	0	2	1	0	0	0	1	0	0	0	0	1	0	0	0	0	0	1	0	0	0	0	0	1	0	0	1	0	0	0	0	0	0	3	2	0	0	1	0	1	0	0	0	0	0
ENSG00000215720.4	0	0	0	3	0	1	1	0	0	1	0	0	2	0	0	1	0	0	0	1	0	2	0	0	0	2	0	0	2	0	0	0	0	0	0	0	1	0	0	0	0	3	0	1	0	0	0	0	0
ENSG00000278480.1	0	0	0	2	0	0	2	0	0	1	0	0	0	0	0	0	0	0	0	0	0	0	0	0	0	0	0	0	0	0	0	0	0	0	0	0	0	0	0	0	0	1	0	0	0	0	0	0	1
ENSG00000142621.19	3	47	26	189	1	16	45	1	17	6	5	2	2	21	0	2	1	0	41	5	4	12	0	3	3	150	240	1	2	2	2	0	2	247	1	6	6	6	2	1	0	5	4	10	12	0	2	0	10
ENSG00000233485.1	0	0	7	1	0	2	0	0	0	0	0	1	0	1	0	0	0	0	8	0	0	0	1	0	0	0	0	0	0	1	3	0	0	14	0	0	1	0	0	0	0	0	1	0	0	0	0	0	0
ENSG00000236045.1	0	0	3	7	0	2	0	0	1	0	1	0	0	1	0	0	0	0	2	0	0	0	0	0	0	0	1	0	0	0	0	0	1	4	0	0	0	0	0	0	0	0	0	0	0	0	0	0	0
ENSG00000228140.1	1	0	1	9	0	1	1	0	2	1	0	1	0	6	0	1	0	1	3	4	1	2	0	0	0	5	5	2	0	1	1	0	1	6	0	1	4	3	0	0	1	3	0	1	0	1	0	0	0
ENSG00000142634.12	170	351	665	933	291	1606	563	138	517	339	487	362	306	594	233	342	323	265	604	541	254	484	482	511	318	351	453	377	474	417	543	170	561	388	62	415	333	356	435	607	506	688	594	452	715	516	273	523	311
ENSG00000162438.11	0	1	6	5	0	1	1	0	2	1	3	0	0	1	1	1	2	0	5	0	1	5	1	1	3	2	0	3	3	5	2	1	2	0	0	1	3	3	0	2	4	4	2	0	1	1	0	0	3
ENSG00000142615.7	1	0	0	1	0	0	0	0	3	1	0	0	0	1	0	0	0	0	0	0	0	0	0	0	0	0	1	0	1	1	0	0	0	0	0	0	2	0	0	0	1	0	0	1	0	0	1	0	0
ENSG00000215704.9	3	0	0	5	1	1	3	1	10	0	0	0	0	4	0	3	1	1	5	0	0	2	0	0	0	6	4	1	6	4	0	0	0	0	0	1	0	0	0	0	2	1	0	1	0	0	0	3	3
ENSG00000132906.17	99	158	102	235	98	198	201	83	249	70	143	108	32	344	0	194	71	153	224	93	84	167	25	50	55	131	153	215	197	159	71	94	120	149	95	176	61	124	204	19	131	223	63	146	143	61	57	22	147
ENSG00000116138.12	246	130	234	507	359	345	375	168	278	190	396	276	94	271	52	395	199	296	245	254	203	304	160	115	105	224	308	235	203	238	95	135	329	356	274	262	174	166	608	230	250	465	131	440	210	142	155	162	343
ENSG00000251866.1	0	0	0	0	0	0	0	0	0	0	0	0	0	0	0	1	0	0	0	0	0	0	0	0	0	0	0	0	0	0	0	0	0	0	0	0	0	0	0	0	0	0	0	0	0	0	0	0	0
ENSG00000272510.1	4	12	7	12	8	21	7	6	7	5	7	7	9	9	0	4	2	5	5	10	7	9	8	11	4	6	2	1	2	7	2	5	13	12	8	3	0	2	9	20	1	2	4	9	7	10	11	17	2
ENSG00000116771.5	306	96	391	1054	693	678	375	263	227	237	1438	530	147	606	179	737	251	978	877	961	631	575	210	186	291	575	573	364	487	382	206	310	684	845	469	475	396	249	716	324	417	1013	267	963	275	224	518	350	492
ENSG00000237301.1	0	4	1	4	0	1	5	1	2	1	3	1	0	1	1	0	0	2	2	0	0	2	2	0	0	0	3	0	2	0	1	0	0	3	2	4	1	0	4	2	2	0	0	1	1	0	0	0	0
ENSG00000235084.3	49	30	52	65	48	61	39	45	22	40	89	47	6	69	19	25	37	28	42	89	49	47	7	20	29	60	39	34	36	28	21	29	62	55	38	23	13	31	45	1	39	55	13	65	22	29	25	4	55
ENSG00000252417.1	0	0	0	0	0	0	0	0	0	0	0	0	0	0	0	0	0	0	0	0	0	0	0	0	0	0	0	0	0	0	0	0	0	0	0	0	0	0	0	0	0	0	0	0	0	0	0	1	0
ENSG00000236500.1	0	0	0	0	0	1	0	0	0	0	0	0	0	0	0	0	0	0	0	0	0	0	0	0	0	0	0	0	0	0	0	0	0	0	0	0	0	0	0	0	0	0	0	0	0	0	0	0	0
ENSG00000197312.11	383	206	397	459	398	263	641	323	904	252	604	676	90	557	79	568	599	731	327	340	210	570	207	175	197	395	764	847	679	512	181	235	610	559	544	461	209	234	693	92	810	678	285	1263	466	329	495	346	731
ENSG00000215695.1	0	0	0	0	0	0	0	0	0	0	0	0	0	0	0	0	0	0	0	0	0	0	0	0	0	0	0	0	0	0	0	0	0	0	0	0	0	0	0	0	0	0	0	0	0	0	0	0	0
ENSG00000271742.1	0	0	0	0	0	0	0	0	0	1	0	1	0	5	0	0	0	0	0	1	1	0	0	0	0	1	0	0	0	2	0	0	0	0	1	0	0	0	0	0	1	0	0	0	0	0	3	0	0
ENSG00000116786.11	291	274	533	899	288	512	432	207	385	306	439	301	336	313	123	259	330	273	318	535	239	646	408	320	375	549	411	456	555	559	412	250	321	313	266	308	275	234	405	450	321	450	483	642	332	299	628	241	294
ENSG00000237938.5	4	1	0	4	0	0	7	0	2	4	3	5	1	4	0	2	2	1	4	0	4	2	0	6	2	3	7	2	9	5	1	4	4	14	3	3	3	4	1	5	2	4	2	10	0	1	6	0	3
ENSG00000162461.7	16	62	46	42	10	7	116	24	117	73	31	134	16	85	1	34	60	50	145	17	18	39	56	25	24	31	47	66	43	47	45	7	21	85	50	30	51	8	22	195	83	30	95	44	21	71	68	40	31
ENSG00000224459.1	0	1	0	0	0	1	2	0	0	0	0	0	2	0	0	0	0	0	1	1	0	0	0	0	0	0	1	0	0	0	1	0	0	0	0	1	0	1	0	0	2	0	0	0	0	0	0	0	0
ENSG00000162460.6	65	335	117	119	49	204	355	49	11	30	41	191	318	296	10	466	51	7	201	17	525	170	103	780	442	36	91	19	48	378	487	76	23	884	27	94	202	52	270	2364	472	9	440	177	30	1526	138	116	45
ENSG00000162458.12	366	117	111	380	17	324	241	115	54	217	88	39	79	86	112	69	196	23	216	63	26	284	9	28	17	41	96	48	97	244	139	16	28	116	28	132	194	329	89	187	63	796	104	231	33	57	65	31	69
ENSG00000224321.1	1	5	38	2	2	13	0	1	24	0	7	2	0	11	0	5	2	1	1	3	21	2	0	0	46	2	10	14	4	16	9	2	29	42	14	8	3	2	1	4	20	3	19	21	26	3	10	3	11
ENSG00000233954.6	143	37	118	435	230	518	104	133	199	83	231	193	28	220	38	111	131	184	169	343	94	314	19	50	55	277	176	156	127	121	86	76	301	184	152	112	38	77	159	39	139	198	66	286	128	105	83	27	152
ENSG00000178715.8	4	4	6	10	23	56	5	6	6	7	17	12	8	5	0	8	3	21	10	4	11	22	9	2	3	14	13	5	4	5	10	5	11	15	18	2	4	6	11	5	9	15	2	23	4	7	10	5	4
ENSG00000179743.4	26	12	18	36	32	19	40	17	63	29	48	50	6	94	29	37	12	35	26	60	13	46	14	16	13	27	36	38	51	31	15	28	43	69	84	22	46	7	115	18	57	48	24	63	40	64	98	23	43
ENSG00000065526.10	157	129	179	450	609	313	370	146	360	201	355	265	113	252	114	235	335	356	196	384	135	363	125	119	138	355	494	364	626	338	147	144	261	246	226	261	112	213	492	65	288	394	116	525	311	147	156	101	306
ENSG00000270620.1	0	0	0	0	0	0	1	0	0	0	0	0	0	0	0	0	0	1	0	0	0	0	0	0	1	0	0	0	0	0	0	0	0	1	0	0	0	0	0	0	0	0	0	0	0	0	0	0	0
ENSG00000116809.11	221	202	255	623	171	390	326	125	272	149	271	226	253	301	23	176	138	235	217	330	187	340	270	164	224	270	208	258	289	353	311	197	303	237	199	170	265	146	432	266	246	501	250	395	239	384	390	308	258
ENSG00000234607.2	0	0	0	0	1	0	0	0	1	0	0	0	0	0	0	0	0	0	0	0	0	0	0	0	0	0	1	0	0	0	0	0	0	0	0	0	0	0	0	0	0	0	0	2	0	0	0	0	0
ENSG00000231353.1	0	0	0	0	0	0	0	0	0	0	0	0	0	0	0	0	0	0	0	0	0	0	0	0	0	0	0	0	0	0	0	0	0	0	0	0	0	0	0	0	0	0	0	0	0	0	0	0	0
ENSG00000275503.1	0	0	0	0	0	0	0	0	0	0	0	0	0	0	0	0	0	0	0	0	0	0	0	0	0	0	0	0	0	0	0	0	0	0	0	0	0	0	0	0	0	0	0	0	0	0	0	0	0
ENSG00000224966.4	0	0	0	0	0	0	0	0	0	0	0	0	0	0	0	0	0	0	0	0	0	0	0	0	0	0	0	0	0	0	0	0	0	0	0	0	0	0	0	0	0	0	0	0	0	0	0	0	0
ENSG00000183888.4	0	0	44	0	18	0	0	0	30	0	2	1	0	29	0	0	0	0	0	0	0	2	0	0	0	2	1	3	4	0	0	0	45	13	2	3	0	0	5	0	2	1	0	0	6	0	1	3	0
ENSG00000233078.1	0	0	0	0	0	0	0	0	0	0	0	0	0	0	0	0	0	0	0	0	0	0	0	0	0	0	0	0	0	0	0	0	0	0	0	0	0	0	0	0	0	0	0	0	0	0	0	0	0
ENSG00000173641.17	4	4	3	48	2	6	4	5	1	5	2	3	0	0	0	1	9	1	1	9	4	4	3	4	4	9	7	1	1	9	42	1	0	13	0	4	7	3	7	2	0	2	6	2	1	2	3	6	1
ENSG00000186510.11	5	2	43	257	5	39	15	0	8	24	44	2	8	12	1	2	27	0	43	112	0	35	0	17	5	45	33	2	11	71	2	4	8	11	1	3	11	2	13	48	1	51	27	14	0	14	6	47	2
ENSG00000232456.1	3	0	0	2	0	0	0	0	0	0	0	0	0	0	0	0	0	0	1	0	0	0	0	0	0	3	0	0	0	0	0	0	0	0	0	0	0	0	0	0	0	0	0	0	0	0	0	0	0
ENSG00000184908.17	2	0	7	41	0	11	1	0	2	0	1	0	2	0	0	0	1	0	1	8	1	0	0	3	2	3	2	0	1	3	4	0	0	2	1	2	5	1	0	3	0	0	0	0	0	3	2	7	0
ENSG00000185519.8	10	2	0	90	0	1	1	2	2	1	2	1	0	0	0	1	1	0	0	3	0	6	0	0	0	8	2	2	0	0	2	0	0	0	0	1	22	1	1	0	0	46	0	0	0	0	0	0	0
ENSG00000142627.12	101	44	56	62	73	56	134	55	101	93	54	95	10	85	11	209	210	41	50	33	218	83	53	73	17	122	152	44	82	367	127	26	82	119	32	96	27	96	217	37	47	117	15	78	43	21	16	15	36
ENSG00000227959.1	0	1	0	2	0	2	1	0	1	0	3	0	1	0	0	2	2	2	0	0	2	1	0	1	3	3	0	1	2	2	5	1	1	2	0	2	0	2	4	0	0	2	0	0	1	0	2	0	1
ENSG00000224621.1	2	0	0	1	1	0	0	1	0	1	0	0	0	3	0	0	0	1	1	0	1	3	0	0	1	1	1	1	0	1	0	0	1	1	1	0	1	1	4	0	0	1	0	1	0	0	0	0	0
ENSG00000234166.1	0	0	0	0	0	0	0	0	0	0	0	0	0	0	0	0	0	0	0	0	0	0	0	0	0	0	0	0	0	0	0	0	0	0	0	0	0	0	0	0	0	0	0	0	0	0	0	0	0
ENSG00000142632.16	41	12	34	112	2	45	96	53	28	26	12	53	3	79	1	21	20	2	51	16	15	66	2	13	0	107	93	76	73	45	11	8	31	25	5	18	23	7	4	1	18	116	7	13	6	0	19	1	48
ENSG00000237276.8	24	9	38	127	1	29	125	11	65	10	19	16	14	113	0	28	4	1	84	35	13	28	28	47	45	36	69	69	32	63	36	28	16	48	5	14	18	0	1	92	28	21	50	13	21	46	85	32	44
ENSG00000132881.11	16	14	21	47	12	11	17	27	17	3	29	31	6	24	23	21	4	10	40	32	19	30	20	5	31	22	23	13	19	33	17	10	9	38	3	20	27	4	6	20	18	32	19	36	27	30	39	28	20
ENSG00000233929.1	0	14	3	4	2	5	15	8	12	0	1	38	4	22	0	23	2	6	6	21	36	4	0	21	2	6	2	3	0	17	16	31	14	49	20	13	3	1	15	5	61	8	20	20	5	37	4	5	4
ENSG00000037637.10	206	137	126	309	138	307	234	188	272	113	174	223	63	217	55	181	117	174	200	191	142	324	121	85	75	218	210	191	223	229	165	115	167	138	152	182	134	117	231	84	226	455	151	364	170	145	169	179	198
ENSG00000055070.16	445	358	535	921	420	830	501	269	550	251	475	452	280	425	54	331	250	419	380	530	238	750	325	319	409	636	546	473	472	499	456	372	482	361	387	415	267	262	1027	360	612	661	401	621	588	266	587	165	494
ENSG00000226457.1	1	0	1	2	2	4	1	1	1	0	0	0	0	2	0	1	0	2	0	2	0	2	0	0	1	2	2	1	1	1	0	0	2	0	1	1	1	0	1	0	0	1	1	1	0	0	0	0	0
ENSG00000187144.11	0	113	75	14	0	3	12	0	799	82	117	43	78	118	0	47	21	60	7	0	53	21	54	78	299	29	89	178	724	95	192	50	237	195	0	181	7	4	228	18	130	2	7	6	109	7	338	38	72
ENSG00000157191.19	213	246	457	670	237	500	445	272	286	304	342	380	105	304	74	395	299	358	326	388	259	570	158	168	218	497	428	470	523	353	222	245	454	372	269	298	145	167	628	91	269	583	308	600	377	283	464	217	401
ENSG00000226029.1	12	5	13	33	12	14	13	5	9	5	10	13	16	0	3	6	8	12	13	2	3	15	12	14	9	10	11	12	13	5	6	7	9	4	3	10	22	5	8	14	6	24	15	27	8	3	5	8	2
ENSG00000080947.14	27	15	15	76	20	13	56	16	42	29	27	14	10	20	50	16	26	34	20	9	10	58	9	15	8	51	31	44	40	22	12	6	35	11	15	20	36	35	46	11	11	39	14	59	24	11	32	10	11
ENSG00000206652.1	0	0	0	0	0	0	0	0	0	0	0	0	0	0	0	0	0	0	0	0	0	0	0	0	0	0	0	0	0	0	0	0	0	0	0	0	0	0	0	0	0	0	0	0	0	0	0	0	0
ENSG00000261135.1	1	2	3	80	3	2	14	5	4	4	7	9	3	18	0	1	1	7	3	3	4	10	0	4	8	10	0	2	5	9	5	2	8	6	15	1	1	13	8	10	5	6	19	5	1	17	56	0	7
ENSG00000224174.2	0	0	1	0	0	0	0	0	0	1	0	0	0	1	0	1	1	0	0	0	0	1	0	0	0	0	0	0	0	1	2	0	2	0	0	0	0	0	0	0	1	0	1	0	0	0	3	0	0
ENSG00000233421.4	0	0	0	0	0	0	1	0	0	0	0	0	0	0	0	0	0	3	0	1	0	1	0	0	1	0	1	0	2	0	0	0	1	1	1	0	1	0	0	0	0	6	0	1	0	0	0	0	1
ENSG00000277344.1	0	0	0	0	0	0	0	0	0	0	0	0	0	0	0	0	0	0	0	0	0	0	0	0	0	0	0	0	0	0	0	0	0	0	0	0	0	0	0	0	0	0	0	0	0	0	0	0	0
ENSG00000268991.2	0	0	0	0	0	0	0	0	0	0	0	0	0	0	0	0	0	0	0	0	0	0	0	0	0	0	0	0	0	0	0	0	0	0	0	0	0	0	0	0	0	0	0	0	0	0	0	0	0
ENSG00000225710.1	0	0	0	0	0	0	0	0	0	0	0	0	0	0	0	0	0	0	0	0	0	0	0	0	0	0	0	0	0	0	0	0	0	0	0	1	0	0	0	0	0	0	0	0	0	0	0	0	0
ENSG00000219481.10	82	22	31	166	53	57	140	60	69	26	184	172	24	52	19	84	30	186	83	78	112	113	15	30	34	62	129	74	161	70	23	6	89	61	75	88	53	62	120	7	36	183	32	162	43	34	39	10	156
ENSG00000271732.1	1	15	24	8	1	4	7	27	5	1	3	36	4	17	0	11	0	2	0	42	87	8	3	22	4	3	4	2	2	22	15	1	5	10	33	23	0	3	3	4	8	7	8	17	20	84	2	123	15
ENSG00000215908.10	605	754	280	679	398	379	539	742	1147	284	470	766	107	823	88	935	308	544	225	676	715	703	187	159	112	611	474	419	733	711	236	340	542	516	446	506	162	284	799	153	675	378	236	677	620	325	636	324	1027
ENSG00000283773.1	0	0	0	0	0	0	0	0	0	0	0	0	0	0	0	0	0	0	0	0	0	0	0	0	0	0	0	0	0	0	0	0	0	0	0	0	0	0	0	0	0	0	0	0	0	0	0	0	0
ENSG00000186301.8	1617	927	408	1270	626	194	656	2005	1826	476	632	1110	201	2014	35	2044	593	716	301	1974	930	1585	388	1001	241	2278	452	298	725	3264	498	1439	380	1286	688	1354	84	495	1773	606	1404	199	798	572	3106	1040	1026	529	4193
ENSG00000282143.1	0	0	0	0	0	0	0	0	0	0	0	0	0	0	0	0	0	0	0	0	0	0	0	0	0	0	0	0	0	0	0	0	0	0	0	0	0	0	0	0	0	0	0	1	0	0	0	0	0
ENSG00000207513.1	0	0	0	0	0	0	0	0	0	0	0	0	0	0	0	0	0	0	0	0	0	0	0	0	0	0	0	0	0	0	0	0	0	0	0	0	0	0	0	0	0	0	0	0	0	0	0	0	0
ENSG00000237847.2	0	0	0	0	0	0	0	0	0	0	0	0	0	0	0	0	0	0	0	0	0	0	0	0	0	0	0	0	0	0	0	0	0	0	0	0	0	0	0	0	0	0	0	0	0	0	0	0	0
ENSG00000280114.1	0	0	1	0	2	1	1	1	6	0	1	0	0	1	0	2	0	3	0	0	0	1	0	1	0	1	4	3	0	0	0	0	0	1	0	1	2	0	3	0	1	1	0	0	0	0	0	0	0
ENSG00000236698.1	17	3	10	19	38	28	17	14	29	20	33	14	3	5	21	17	46	41	10	15	7	25	0	11	12	14	29	29	36	9	5	6	14	11	2	13	7	23	14	3	8	50	5	60	5	12	26	22	18
ENSG00000268869.5	0	0	1	5	5	1	3	1	16	0	1	4	3	7	0	4	1	3	3	1	2	0	0	0	2	3	4	7	7	2	1	3	4	8	0	2	0	2	5	4	1	4	0	0	0	2	5	1	3
ENSG00000279151.1	0	0	0	0	0	0	0	0	2	0	1	0	0	0	0	0	0	0	1	0	0	0	0	0	0	0	0	0	1	0	1	0	1	2	0	1	4	0	0	1	0	0	0	0	0	0	3	0	1
ENSG00000279132.2	0	0	0	0	0	0	0	0	0	0	0	0	0	0	0	0	0	0	0	0	0	0	0	0	0	0	0	0	0	0	0	0	0	0	0	0	0	0	0	0	0	0	0	0	0	0	0	0	0
ENSG00000282740.1	0	0	0	0	0	0	0	0	0	0	0	0	0	0	1	0	0	0	0	0	0	0	0	0	0	0	0	0	0	0	0	0	0	0	0	0	0	0	0	0	0	0	0	0	0	0	0	0	0
ENSG00000058453.16	96	91	133	432	79	350	249	155	260	197	152	254	135	188	20	135	128	129	117	151	96	578	102	109	115	213	224	249	245	211	155	71	257	159	205	137	100	178	322	83	178	358	139	439	113	116	301	74	126
ENSG00000227684.2	0	0	0	0	0	0	0	0	0	0	0	0	0	0	0	0	0	0	0	0	0	2	0	0	0	0	0	0	0	0	0	0	0	0	0	0	0	0	0	0	0	0	0	0	0	0	0	0	0
ENSG00000207389.1	0	0	0	0	0	0	0	0	0	0	0	0	0	0	0	0	0	0	0	0	0	0	0	0	0	0	0	0	0	0	0	0	0	0	0	0	0	0	0	2	0	0	0	0	0	0	0	0	0
ENSG00000186715.10	793	354	469	510	792	390	659	1150	1706	640	483	567	183	1330	50	790	446	735	310	574	993	791	479	592	380	1123	378	208	565	1045	622	873	506	517	1002	821	90	639	1870	388	1207	193	900	488	722	1466	1258	394	1571
ENSG00000223643.6	0	0	0	0	0	0	0	0	1	0	0	2	0	1	0	0	0	0	0	0	0	0	0	0	0	0	0	1	0	0	0	0	0	0	0	0	0	0	0	0	0	0	0	0	0	0	0	0	1
ENSG00000230239.1	0	0	0	0	0	0	0	0	0	0	0	0	0	0	0	0	0	0	0	0	0	0	0	0	0	0	0	0	0	0	0	0	0	0	0	0	0	0	0	0	0	0	0	0	0	0	0	0	0
ENSG00000263811.1	0	0	0	0	0	0	0	0	0	0	0	0	0	0	0	0	0	0	0	0	0	0	0	0	0	0	0	0	0	0	0	0	0	0	0	0	0	0	0	0	0	0	0	0	0	0	0	0	0
ENSG00000228549.3	1	1	0	10	0	1	1	0	0	0	5	1	0	0	0	0	0	10	1	0	1	2	0	0	0	7	4	3	4	0	0	0	0	4	4	3	2	0	0	0	1	18	0	0	0	0	0	0	4
ENSG00000277234.1	0	0	0	0	0	0	0	0	0	0	0	0	0	0	0	0	0	0	0	0	0	0	0	0	0	0	0	0	0	0	0	0	0	0	0	0	0	0	0	0	0	0	0	0	0	0	0	0	0
ENSG00000238142.1	5	30	167	38	15	154	24	8	36	20	27	43	100	81	0	21	3	20	12	19	31	36	33	29	63	29	13	18	25	9	65	52	69	18	71	18	21	10	77	39	48	75	48	39	14	72	87	57	8
ENSG00000235241.1	0	0	6	5	2	4	4	0	9	8	4	2	0	6	0	0	1	1	4	4	2	2	0	0	2	4	4	3	6	5	2	1	7	0	5	5	1	6	14	0	15	16	0	5	5	2	1	4	1
ENSG00000207005.1	0	0	0	0	0	0	0	0	0	0	0	0	0	0	0	0	0	0	0	0	0	0	0	0	0	0	0	0	1	0	0	0	0	0	0	0	0	0	0	0	0	0	0	0	0	0	0	0	0
ENSG00000272426.1	0	1	0	4	0	6	1	0	2	2	1	0	0	4	0	2	1	0	0	1	2	3	5	1	0	3	0	1	0	2	2	1	1	0	7	0	1	2	1	0	0	4	0	6	2	3	6	0	0
ENSG00000117122.13	33	0	2	19	2	2	2	6	2	6	1	1	0	1	0	4	9	2	0	1	1	21	0	0	0	3	0	4	16	10	53	0	2	10	1	6	1	1	16	2	0	1	4	9	0	1	0	0	1
ENSG00000226526.1	0	0	0	0	0	0	0	0	0	0	0	0	0	0	0	0	0	0	0	0	0	0	0	0	0	0	0	0	0	0	0	0	0	0	0	0	0	0	0	0	0	0	0	0	0	0	0	0	0
ENSG00000159363.17	96	85	125	382	84	244	198	108	154	100	174	95	95	77	12	98	102	85	166	98	59	320	89	92	127	199	126	137	192	166	135	90	83	91	52	114	91	99	123	141	92	271	116	215	145	96	161	82	98
ENSG00000117118.9	1091	333	1022	933	677	1745	883	1518	1073	619	861	1249	135	900	105	1757	969	1096	1298	1458	1289	952	226	318	500	787	949	847	795	786	421	737	1463	601	682	694	259	669	783	171	1321	1149	450	1458	680	784	581	393	1787
ENSG00000117115.12	1	1	13	6	0	5	21	22	1	6	26	7	1	2	0	10	5	10	1	0	5	9	3	1	0	6	4	3	11	4	14	9	2	7	1	7	16	108	1	0	1	0	14	5	2	2	1	71	9
ENSG00000204362.6	0	0	0	1	0	1	1	2	0	0	0	0	0	0	1	0	0	0	0	0	0	4	0	0	0	0	0	0	0	0	0	0	0	0	0	0	0	0	0	0	0	0	1	2	0	0	0	0	0
ENSG00000282843.1	0	0	0	0	0	0	0	0	0	0	0	0	0	0	0	0	0	0	0	0	0	0	0	0	0	0	0	0	0	0	0	0	0	0	0	0	0	0	0	0	0	0	0	0	0	0	0	0	0
ENSG00000142623.9	0	1	1	3	0	7	1227	2259	1	0	0	0	0	53	0	0	3	0	6	42	13	925	0	7	0	0	2	0	43	521	0	0	2	0	0	1	1	48	0	1002	1	3	569	740	0	1912	0	33	15
ENSG00000142619.4	0	0	0	5	0	9	6	0	0	0	1	0	0	0	6	0	0	0	4	1	1	1	1	0	0	0	0	0	0	1	0	0	0	0	0	1	0	0	0	0	0	0	0	0	0	0	0	0	0
ENSG00000266634.1	0	0	0	0	0	0	0	0	0	0	0	0	0	0	0	0	0	0	0	0	0	0	0	0	0	0	0	0	0	0	0	0	0	0	0	0	0	0	0	0	0	0	0	0	0	0	0	0	0
ENSG00000159339.13	0	3	0	1	0	6	2	0	2	1	0	1	0	0	0	5	2	0	2	0	1	1	0	1	0	2	3	0	2	0	0	3	0	1	0	0	0	0	4	0	1	0	2	0	3	3	0	1	1
ENSG00000276747.1	0	3	1	1	0	1	2	0	0	0	0	0	0	0	0	0	0	0	0	0	0	3	0	1	0	0	0	0	0	0	0	0	0	0	0	0	0	0	0	0	0	0	0	2	0	0	0	0	1
ENSG00000227751.1	0	0	0	0	0	0	0	0	0	0	0	0	0	0	0	0	0	0	0	0	0	0	0	0	0	0	0	0	0	0	0	0	0	0	0	0	0	0	0	0	0	0	0	0	0	0	0	0	0
ENSG00000179051.13	147	29	89	550	351	262	321	124	245	172	333	76	22	139	33	164	217	280	141	236	62	470	28	45	59	581	443	302	446	171	54	42	259	136	147	209	169	209	404	14	100	596	34	311	248	25	39	20	267
ENSG00000074964.16	1048	227	556	1552	852	1004	3743	2947	1368	1431	1187	1751	287	1619	160	1451	1280	1169	1019	2214	1306	2559	189	648	173	1480	1319	1219	1104	2124	280	568	996	693	802	841	494	1362	5491	294	1031	1555	502	2448	706	1110	569	381	1754
ENSG00000236648.1	1	0	0	4	0	2	0	0	0	0	0	0	0	0	1	0	0	0	0	1	0	6	0	0	0	0	0	0	0	1	0	0	0	0	0	0	0	0	0	0	0	4	0	0	0	0	0	0	0
ENSG00000117148.7	2	0	14	576	44	0	0	0	0	0	2	1	0	0	0	0	0	54	0	0	0	3	0	2	12	0	0	0	0	0	0	0	3	0	0	1	0	0	0	0	0	2	0	1	1	0	0	0	0
ENSG00000284653.1	0	0	0	0	0	0	0	0	0	0	0	0	0	0	0	0	0	0	0	0	0	0	0	0	0	0	0	0	0	0	0	0	0	0	0	0	0	0	0	0	0	0	0	0	0	0	0	0	0
ENSG00000261781.1	0	0	0	0	0	0	0	0	0	0	0	0	0	0	0	0	0	0	0	0	0	0	0	0	0	0	0	0	0	0	0	0	0	0	0	0	0	0	0	0	0	0	0	0	0	0	0	0	0
ENSG00000117154.11	5	13	22	3	5	22	1	17	15	37	36	20	7	5	0	4	5	9	12	30	4	16	3	23	9	21	9	14	7	23	18	13	22	25	13	35	8	10	1	9	23	18	11	7	41	9	21	2	25
ENSG00000280222.1	1	7	6	2	0	2	0	1	1	3	2	0	19	0	21	1	0	3	0	3	2	3	3	13	0	5	2	2	0	5	10	8	6	1	3	0	0	3	2	10	0	1	4	2	1	0	4	3	0
ENSG00000230035.2	0	0	0	0	0	0	0	0	0	0	0	0	0	0	0	0	0	0	0	0	0	0	0	0	0	0	0	0	0	0	0	0	0	0	0	0	0	0	0	0	0	0	0	0	0	0	0	0	0
ENSG00000225387.1	0	0	0	1	0	0	0	0	0	0	0	0	0	0	0	0	0	0	0	0	0	0	0	0	0	0	0	0	0	0	0	0	0	0	0	0	0	0	0	0	0	0	0	0	0	0	0	0	0
ENSG00000179023.8	27	15	131	9	84	28	71	0	86	26	68	13	18	35	0	111	96	50	55	6	23	47	0	31	56	38	31	58	30	114	41	13	20	59	31	11	30	32	159	50	78	93	28	26	12	42	119	47	96
ENSG00000235282.3	0	0	0	0	0	0	0	0	0	0	0	0	0	0	0	0	0	0	0	0	0	0	0	0	0	1	0	0	0	0	0	0	0	0	0	0	0	0	0	0	0	0	0	0	0	0	0	0	0
ENSG00000225478.2	0	0	0	0	0	0	0	0	0	0	0	0	0	0	0	0	0	0	0	0	0	0	0	0	0	0	0	0	0	0	0	0	0	0	0	0	0	0	0	0	0	0	0	0	0	0	0	0	0
ENSG00000009709.11	0	0	0	1	0	0	0	0	0	0	0	0	0	0	0	0	0	0	0	0	0	0	0	0	0	0	0	0	0	0	0	0	0	1	0	0	0	0	0	0	0	0	0	0	0	0	0	0	0
ENSG00000179002.5	2	0	1	0	0	0	0	0	1	0	0	0	0	0	0	0	0	1	0	0	0	1	0	0	0	0	0	0	0	0	0	0	0	0	0	0	0	0	0	0	0	0	0	0	0	0	0	0	0
ENSG00000255275.3	0	2	0	0	0	0	0	0	0	0	0	0	0	0	0	0	1	0	0	0	0	0	0	3	0	0	0	0	0	1	0	1	0	0	0	0	0	0	1	0	0	1	0	1	0	0	1	2	0
ENSG00000159423.16	960	1154	3934	1087	3565	1293	2253	2903	1866	1328	1181	2532	1035	4068	271	3806	1702	1651	2591	3833	2609	2921	944	1771	2702	2482	1852	2103	2059	4281	2386	5411	3336	1673	2157	2948	608	1681	5324	2125	5127	1165	2561	3007	4117	2958	2558	2397	6327
ENSG00000265606.1	0	0	0	0	0	0	0	0	0	0	0	0	0	0	0	0	0	0	0	0	0	0	0	0	0	0	0	0	0	0	0	0	0	0	0	0	0	0	0	0	0	0	0	0	0	0	0	0	0
ENSG00000221662.1	0	0	0	2	0	0	0	0	0	0	0	1	0	0	0	1	0	0	0	0	0	0	0	0	0	0	0	0	2	0	0	0	1	0	0	0	0	1	0	0	0	0	0	1	0	0	0	0	0
ENSG00000169991.10	44	27	100	168	70	115	53	52	65	160	88	53	25	56	9	59	82	82	82	69	21	238	31	17	36	171	139	119	101	80	84	70	77	38	72	102	90	67	363	19	62	280	34	143	151	15	73	16	197
ENSG00000272084.1	4	6	17	26	6	44	15	16	11	19	13	16	1	10	0	16	8	3	10	3	17	9	1	8	6	12	16	5	8	14	7	14	9	9	11	8	2	11	23	3	11	14	8	15	5	5	11	2	32
ENSG00000127481.14	597	105	191	658	477	445	686	496	618	343	673	834	87	405	203	708	706	876	490	280	366	851	79	94	217	805	997	783	791	376	91	134	380	543	441	422	249	396	1057	67	597	997	61	1196	684	69	56	29	1033
ENSG00000230424.1	1	0	1	10	0	6	1	1	1	0	2	1	0	1	0	0	1	1	0	0	0	5	0	0	2	4	0	4	2	1	1	0	1	0	3	0	7	0	4	1	1	4	0	4	1	0	7	1	0
ENSG00000127463.14	445	264	315	1012	305	793	459	332	316	228	527	327	252	499	211	268	228	482	265	301	251	717	260	213	299	600	409	426	498	394	259	215	440	603	323	318	461	251	451	352	286	722	478	705	296	416	563	362	463
ENSG00000053372.4	375	462	548	1994	737	1344	326	268	287	257	474	339	407	604	188	242	197	449	242	493	331	593	672	275	611	665	413	383	530	487	574	509	606	366	479	416	705	285	781	515	347	476	478	532	296	403	1418	586	430
ENSG00000211454.13	72	94	123	147	349	699	203	512	97	149	69	335	12	132	0	295	535	100	219	279	507	170	30	245	64	177	129	65	105	673	246	45	235	185	236	161	73	260	261	205	158	348	336	409	198	328	31	442	106
ENSG00000162482.4	239	262	642	349	540	1263	396	2264	205	14	51	841	12	545	105	1337	722	248	869	891	3030	108	47	689	543	160	281	189	158	851	1238	346	588	767	258	429	248	130	25	356	556	656	1087	1260	515	1522	123	773	337
ENSG00000270728.1	3	0	1	5	3	14	7	13	13	0	5	12	0	5	0	1	8	7	8	6	3	3	0	0	0	4	16	7	9	7	6	2	10	14	18	9	11	2	2	11	6	16	8	24	4	1	1	11	2
ENSG00000053371.12	321	466	1200	868	564	1265	341	540	425	355	489	592	668	764	375	429	308	712	1019	1067	750	738	778	453	839	667	524	548	707	504	733	629	769	802	581	519	1794	263	527	788	737	963	781	960	443	999	1993	1015	570
ENSG00000200403.1	1	0	0	0	1	2	1	0	0	2	0	0	0	0	0	1	1	3	0	0	0	1	0	0	0	2	0	2	2	0	0	2	1	3	1	2	0	0	0	0	0	2	0	5	0	1	0	0	0
ENSG00000040487.12	121	319	222	788	352	739	242	273	198	194	204	282	503	302	524	179	196	238	296	487	266	438	487	302	441	415	215	208	242	688	489	241	333	180	217	356	1302	269	474	903	291	474	536	375	171	725	580	1555	276
ENSG00000077549.17	792	551	926	1533	899	1269	1154	775	1168	582	1182	849	341	1094	126	848	692	916	745	1121	626	1573	476	462	576	1203	943	1090	1080	1031	573	473	1192	949	611	796	353	555	1046	420	907	1273	636	1640	1081	656	1091	489	1324
ENSG00000240490.3	0	0	0	0	0	0	0	0	0	0	1	0	0	0	0	0	0	0	0	0	0	0	0	0	0	0	0	0	0	0	0	0	0	0	0	0	0	0	0	0	0	0	0	0	0	0	0	0	0
ENSG00000201609.1	0	0	0	0	0	0	0	0	0	0	0	0	0	0	0	0	0	0	0	0	0	0	0	0	0	0	0	0	0	0	0	0	0	0	0	0	0	0	0	0	0	0	0	0	0	0	0	0	0
ENSG00000235185.1	0	0	1	2	0	0	0	0	0	0	2	2	0	0	0	0	0	2	0	0	0	0	0	0	0	0	1	0	0	0	0	0	0	0	1	0	0	0	1	0	0	0	0	0	1	0	0	0	0
ENSG00000173436.13	36	51	55	164	24	92	55	47	49	29	44	42	8	21	22	36	28	33	27	32	8	58	29	8	2	32	56	40	45	33	26	13	38	43	23	41	39	9	44	13	38	50	22	77	29	15	25	5	28
ENSG00000270136.5	0	0	0	0	0	0	0	0	0	0	0	0	0	0	0	0	0	0	0	0	0	0	0	0	0	0	0	0	0	0	0	0	0	0	0	0	0	0	0	0	0	0	0	0	0	0	0	0	0
ENSG00000226396.1	29	88	20	114	50	98	40	25	9	44	76	12	38	41	8	33	29	22	10	11	43	80	55	67	62	65	39	49	38	70	50	36	45	34	36	31	40	49	67	13	11	22	25	59	37	32	43	29	27
ENSG00000158747.13	11	70	116	72	1	40	26	10	4	24	13	19	202	11	38	12	12	13	4	8	12	19	188	30	22	17	15	28	31	33	468	26	27	14	12	15	35	4	13	94	27	30	67	14	22	23	642	49	9
ENSG00000158748.3	0	0	0	0	0	0	0	0	0	0	0	0	0	0	0	0	0	0	0	0	0	1	0	0	0	0	0	0	0	0	0	0	0	1	0	0	0	0	0	0	0	0	0	0	0	0	0	0	0
ENSG00000162542.13	107	78	80	424	111	288	242	185	142	113	191	167	15	147	14	131	122	49	204	136	132	201	54	92	103	161	170	145	179	207	110	147	104	134	109	115	73	93	210	57	156	264	163	191	150	142	74	42	161
ENSG00000178828.6	0	0	1	14	4	31	1	0	0	5	3	3	0	0	0	2	0	1	12	0	0	3	0	5	0	1	1	0	2	1	0	2	1	2	0	0	10	0	1	0	1	27	0	2	0	1	0	0	3
ENSG00000235434.1	0	0	0	0	0	1	0	0	0	0	0	2	0	0	0	0	0	0	0	0	0	0	0	0	2	0	0	0	0	0	0	0	1	0	0	0	0	0	0	0	1	0	0	0	0	0	0	0	0
ENSG00000169914.5	51	12	42	116	49	122	94	64	116	38	59	41	2	36	23	42	36	79	39	42	11	110	11	5	6	68	88	107	118	43	8	13	34	70	45	49	59	25	69	2	49	187	18	126	30	5	17	6	66
ENSG00000188784.4	0	0	3	0	1	0	0	0	0	0	0	0	0	0	0	0	0	0	0	0	0	0	0	0	0	0	0	0	0	0	0	0	0	0	0	0	0	0	0	0	0	0	0	0	0	0	0	0	0
ENSG00000242688.3	0	1	0	0	0	0	0	0	0	0	0	1	0	0	0	0	0	0	0	0	0	0	0	0	0	0	0	0	0	0	0	0	0	0	0	0	0	0	0	0	0	0	0	0	0	0	0	0	0
ENSG00000188257.10	5	5	186	15	3	32300	302	9	6	7024	750	719	532	0	120	245	139	1	5963	341	55	2221	0	1825	0	400	14	35	103	4369	567	118874	0	171	32	11003	264	136	55	9	21962	1311	99	1672	35	0	1	2	24812
ENSG00000127472.10	32	18	47	10	4	27	37	61	49	45	25	23	5	33	1	117	56	13	13	13	52	26	5	8	20	15	28	15	18	154	65	36	35	65	16	53	2	58	129	2	8	12	70	23	10	20	18	3	12
ENSG00000117215.14	2	3	23	5	1	1	50	2	16	2	17	10	1	0	16	51	3	1	1	1	3	6	0	13	0	7	2	40	167	1	15	4	4	1	0	0	0	0	0	3	2	1	0	8	11	2	0	1	6
ENSG00000158786.4	0	0	0	0	0	0	0	0	1	0	0	0	0	0	0	0	0	0	0	0	0	1	0	0	0	0	0	0	0	1	1	0	0	0	0	0	0	0	0	0	0	0	0	0	0	0	0	0	1
ENSG00000227066.1	12	13	24	105	29	452	70	69	140	17	17	77	23	174	9	10	18	19	44	93	21	133	12	20	32	74	40	34	58	73	22	289	11	29	62	64	39	82	0	15	33	134	66	106	28	111	37	18	26
ENSG00000187980.6	0	1	1	3	2	5	0	2	6	1	2	1	2	6	0	0	1	2	1	2	0	4	0	0	0	1	6	4	3	1	0	2	2	1	3	2	0	1	0	0	4	4	2	4	2	1	5	6	0
ENSG00000225986.1	1	6	11	7	3	12	6	5	37	2	5	10	1	35	0	2	0	8	15	6	0	2	17	9	9	0	20	40	8	3	2	15	4	6	9	5	13	1	1	2	16	13	5	26	16	7	40	28	0
ENSG00000162543.5	67	32	393	23	55	98	149	344	567	1	153	460	26	499	0	191	16	281	244	170	135	32	90	69	113	25	358	598	304	123	124	193	80	129	73	198	23	10	7	62	408	214	83	640	163	331	99	48	2
ENSG00000228105.1	0	0	0	0	0	0	0	0	0	0	0	0	0	0	0	0	0	0	0	0	0	0	0	0	0	0	0	0	0	0	0	0	0	0	0	0	0	0	0	0	0	0	0	0	0	0	0	0	0
ENSG00000284710.1	0	0	0	1	0	1	0	0	0	0	0	0	0	0	0	0	0	0	0	0	0	0	0	0	0	0	0	0	0	0	0	0	0	1	0	0	0	0	0	0	0	0	0	0	0	0	0	0	0
ENSG00000158816.15	29	0	2	1	0	0	0	0	0	0	0	0	0	1	0	0	0	0	0	0	0	0	1	0	0	0	0	0	1	0	0	0	3	0	0	1	0	0	0	0	0	0	0	0	1	0	0	0	0
ENSG00000226664.1	0	0	0	0	0	0	0	0	0	0	1	0	0	0	0	0	0	0	0	0	0	0	0	0	0	0	0	0	1	1	1	0	0	0	0	0	0	0	0	0	0	0	0	0	0	0	0	0	0
ENSG00000236963.6	1	0	4	4	3	0	2	8	3	0	1	0	0	1	0	1	1	0	0	0	0	3	0	0	0	0	0	1	1	7	0	0	0	2	1	5	4	1	8	0	0	0	1	1	0	0	0	0	0
ENSG00000226487.1	0	0	0	0	0	0	1	0	0	0	0	0	0	0	0	0	0	0	0	0	0	0	0	0	0	0	0	0	0	0	0	0	0	0	0	0	0	0	0	0	0	0	0	0	0	0	0	0	0
ENSG00000284641.1	1	0	1	3	1	1	4	0	0	1	0	1	0	1	0	2	0	1	1	2	2	0	0	0	1	1	4	0	1	1	1	0	0	5	3	0	2	2	5	1	1	0	1	1	0	0	3	0	1
ENSG00000284743.1	0	1	3	1	6	8	8	2	2	3	1	3	1	14	0	5	0	2	8	5	4	3	0	9	7	2	6	7	2	3	3	1	0	19	9	7	0	1	6	9	4	3	5	6	3	8	23	7	8
ENSG00000162545.5	450	469	2748	425	1098	1262	749	826	654	403	813	725	207	450	34	637	372	1415	596	783	297	754	496	390	338	702	1103	998	745	917	343	371	1463	330	748	532	349	656	1202	193	590	1094	68	904	612	801	1981	491	508
ENSG00000090432.6	230	141	230	330	166	276	209	248	182	172	184	213	143	316	26	248	192	233	279	479	224	418	193	163	241	409	237	231	222	220	223	154	337	213	142	225	203	123	204	243	182	328	248	351	215	250	320	200	230
ENSG00000215520.3	0	0	0	0	0	0	0	0	0	0	0	0	0	0	0	0	0	0	0	0	0	0	0	0	0	0	0	0	0	0	0	0	0	0	0	0	0	1	0	0	0	0	0	0	0	0	0	0	0
ENSG00000183114.7	2	2	0	0	5	2	2	5	0	2	0	0	1	0	0	4	4	1	0	0	6	0	0	0	0	2	1	0	0	12	21	0	0	1	0	3	4	0	0	4	0	0	11	0	0	3	1	0	0
ENSG00000158825.5	35	276	23	25	11	141	228	179	7	152	41	255	32	75	0	205	259	14	90	344	242	714	2	399	77	415	313	5	33	359	46	214	33	19	64	110	4	293	10	202	62	27	116	423	5	543	51	1	339
ENSG00000158828.7	158	12	84	52	40	33	106	123	63	54	135	173	11	91	4	165	154	80	382	212	72	87	10	13	16	87	129	107	73	26	10	32	174	85	37	58	40	41	37	10	117	200	10	162	54	12	11	6	116
ENSG00000284005.1	0	0	0	0	0	0	0	0	0	0	0	0	0	0	0	0	0	0	0	0	0	0	0	0	0	0	0	0	0	0	0	0	0	0	0	0	0	0	0	0	0	0	0	0	0	0	0	0	0
ENSG00000117242.7	6	37	18	13	10	10	40	21	28	29	6	17	10	13	0	20	10	18	11	27	14	30	19	29	10	30	8	15	12	24	19	15	15	27	27	25	34	11	28	44	18	24	27	23	18	32	17	9	32
ENSG00000244038.9	1140	625	1200	3388	1311	1888	1440	1116	944	925	2029	962	568	1507	225	1022	851	1504	1273	1445	635	3271	535	393	736	2740	1707	1251	2109	978	665	898	1354	1587	989	1244	740	1009	1452	445	1129	2761	780	2502	1340	771	947	550	2909
ENSG00000117245.12	3	60	32	65	3	8	18	13	11	28	16	7	30	26	10	17	33	5	8	7	34	14	9	46	15	24	17	4	16	27	58	23	13	19	14	15	5	5	18	21	13	10	23	11	20	26	14	10	246
ENSG00000235432.1	0	0	0	0	0	0	0	0	0	0	0	0	0	0	0	0	0	0	0	0	0	0	0	0	0	0	0	0	0	0	0	0	0	0	0	0	0	0	0	0	0	0	0	0	0	0	0	0	0
ENSG00000189410.11	2	2	3	13	5	4	0	0	1	0	1	0	2	2	0	1	4	0	0	8	0	20	0	0	3	23	1	1	1	1	0	0	0	1	0	0	0	0	1	0	1	3	1	0	2	0	1	2	1
ENSG00000233069.1	0	0	0	0	0	0	0	0	0	0	0	0	0	0	0	0	0	0	0	0	0	0	0	0	0	0	0	0	0	0	0	0	0	0	0	0	0	0	0	0	0	0	0	0	0	0	0	0	0
ENSG00000127483.17	734	679	439	1107	648	1132	1004	576	1009	426	1055	899	194	416	475	731	783	926	428	405	214	775	179	183	201	811	1190	1017	1255	570	254	220	533	590	579	693	830	489	824	318	544	1338	235	1189	630	179	263	209	655
ENSG00000075151.20	388	150	169	549	163	411	452	309	623	148	412	183	51	162	240	219	388	402	229	238	95	436	149	72	123	378	560	434	375	197	84	99	235	115	112	289	195	185	362	61	203	531	162	493	293	118	163	181	442
ENSG00000251914.1	0	0	0	0	0	0	0	0	0	0	0	0	0	0	0	0	0	0	0	0	0	0	0	0	0	0	0	0	0	0	0	0	0	0	0	0	0	0	0	0	0	0	0	0	0	0	0	0	0
ENSG00000221808.1	0	0	0	0	0	0	0	0	0	0	0	0	0	0	0	0	0	1	0	0	0	0	0	0	0	0	0	0	0	0	0	0	0	0	0	0	0	0	0	0	0	0	0	0	0	0	0	0	0
ENSG00000233072.1	1	1	2	2	6	11	5	2	1	4	3	0	1	2	0	2	2	2	3	6	3	6	0	0	1	5	6	5	5	3	0	0	7	0	2	1	0	6	4	0	1	3	0	7	2	0	2	0	3
ENSG00000236073.2	1	0	0	0	0	0	0	0	0	0	0	0	0	0	0	2	0	0	0	0	0	0	0	0	0	0	0	0	0	0	0	0	0	0	0	0	0	0	0	0	0	0	0	0	0	0	0	0	0
ENSG00000235112.1	0	2	1	5	0	0	3	1	3	0	0	0	0	0	8	1	0	1	0	0	2	4	0	0	4	0	1	1	1	0	0	1	1	0	0	0	7	0	2	2	0	0	3	3	0	1	0	0	0
ENSG00000117298.14	357	392	345	870	532	662	788	416	417	578	473	713	419	575	81	656	724	566	436	406	498	1845	263	450	168	1281	782	481	747	645	434	500	441	477	480	451	284	464	1683	288	600	839	264	1368	375	755	487	247	934
ENSG00000236936.1	0	0	0	0	0	1	0	0	0	0	0	0	0	0	0	0	1	0	0	0	0	3	0	0	0	0	0	1	0	0	0	0	0	0	0	0	1	0	0	1	0	2	0	3	0	0	0	0	0
ENSG00000231105.1	0	1	1	1	0	2	7	0	0	2	0	1	3	0	0	1	0	0	0	0	4	3	0	0	0	2	0	2	3	0	1	1	0	1	1	0	1	0	0	0	0	1	0	1	2	1	0	1	0
ENSG00000236216.5	0	0	0	0	0	0	0	0	1	1	0	0	0	0	0	1	0	0	1	0	0	0	0	0	0	0	0	0	0	0	0	0	0	0	0	0	0	0	0	0	0	0	0	0	0	0	0	0	0
ENSG00000228823.1	1	0	0	0	0	0	0	0	0	0	0	0	0	0	0	0	0	0	0	0	0	0	0	0	0	0	0	0	0	0	0	0	0	0	0	0	0	0	0	0	0	0	0	0	0	0	0	0	0
ENSG00000236009.1	0	0	0	0	0	0	0	0	0	0	0	0	0	0	0	0	0	0	0	0	0	0	0	0	0	0	0	0	0	0	0	0	0	0	0	0	0	0	0	0	0	0	0	0	0	0	0	0	0
ENSG00000227001.3	0	1	0	0	0	1	3	1	2	0	1	0	0	0	0	1	4	0	2	0	1	6	0	0	0	2	3	0	3	3	0	0	0	0	0	0	1	0	2	0	0	4	0	2	0	0	0	0	2
ENSG00000187952.9	1	0	1	0	1	0	1	0	1	3	1	0	0	0	0	1	5	15	0	4	0	1	0	0	0	1	1	8	6	0	0	0	0	0	0	1	2	2	0	0	2	7	0	7	4	0	0	0	0
ENSG00000186543.7	0	0	0	3	0	0	0	0	0	0	0	1	0	0	0	0	0	0	0	1	0	0	0	0	0	0	0	0	1	0	0	0	0	0	0	0	0	0	0	0	0	1	0	0	0	0	0	0	0
ENSG00000142794.18	9	1	0	13	28	5	10	4	2	4	8	11	5	11	22	13	20	1	26	0	0	13	2	1	0	12	15	18	10	3	0	0	18	21	0	4	7	5	0	0	10	23	2	12	1	0	1	0	9
ENSG00000176378.8	0	0	0	0	0	0	0	0	0	0	0	0	0	0	0	0	0	0	0	0	0	0	0	0	0	0	0	0	0	0	0	0	0	0	0	0	0	0	0	0	0	0	0	0	0	0	0	0	0
ENSG00000162551.13	7	463	266	57	192	2226	627	422	88	43	52	352	126	84	39	377	491	170	26	294	496	627	49	825	159	457	508	20	26	288	399	1195	260	389	198	455	223	531	25	86	425	103	351	531	58	884	570	529	2138
ENSG00000233431.1	0	0	2	0	0	1	0	0	0	0	0	0	0	0	0	0	2	0	0	0	0	1	0	0	7	0	0	0	0	0	0	0	0	0	1	0	0	1	0	0	1	0	0	0	0	0	2	0	0
ENSG00000076864.19	260	24	369	1034	303	3801	242	57	171	173	93	72	82	73	69	132	437	122	432	618	30	2077	35	148	174	1010	201	34	133	167	144	170	126	97	64	197	286	668	832	13	196	943	69	1316	80	57	166	112	381
ENSG00000090686.15	305	204	228	668	245	668	541	394	449	250	393	364	96	257	29	365	346	394	321	334	177	728	40	101	78	427	324	406	585	399	185	166	242	272	216	269	109	263	490	71	314	464	215	722	247	374	268	209	429
ENSG00000231978.2	0	0	0	1	0	0	0	0	0	0	0	0	0	0	0	0	0	0	0	0	0	1	0	0	0	0	0	0	0	0	0	0	0	0	0	0	0	1	0	0	0	0	0	1	0	0	0	0	0
ENSG00000187942.11	0	0	0	0	0	0	8	6	2	2	7	3	0	1	10	5	3	3	0	1	0	2	0	0	0	1	4	3	1	3	8	0	0	4	2	4	1	3	8	2	0	1	1	2	3	1	1	0	1
ENSG00000142798.17	251	29	78	81	62	88	276	544	254	140	369	97	57	105	365	114	693	189	183	94	19	205	24	28	67	159	238	236	198	166	73	55	95	235	33	232	122	143	318	72	56	314	40	469	170	41	84	17	142
ENSG00000232037.3	0	0	2	1	0	2	0	0	0	0	0	0	0	0	0	1	0	0	0	0	0	0	0	0	0	0	0	0	0	0	2	0	2	1	0	0	0	0	1	0	0	0	1	0	0	1	1	0	0
ENSG00000283234.1	0	0	2	2	0	0	0	0	0	0	0	0	0	0	0	0	0	0	0	0	0	0	0	0	0	3	1	0	0	1	0	0	0	0	0	0	0	0	0	4	0	1	0	0	0	0	0	0	0
ENSG00000219073.7	1	0	0	98	0	2	5	0	0	0	0	0	1	0	0	0	0	0	0	0	0	6	0	0	0	9	0	0	0	0	0	0	0	0	0	0	0	0	0	0	0	1	0	1	0	0	0	0	1
ENSG00000273610.1	0	0	0	0	0	0	1	0	0	0	0	0	0	0	0	0	0	0	0	0	0	0	0	0	0	0	0	0	0	0	0	0	0	0	0	0	0	0	0	0	0	0	0	0	0	0	0	0	0
ENSG00000201919.1	0	0	0	1	0	0	0	0	0	0	0	0	0	0	0	0	0	0	0	0	0	0	0	0	0	0	0	0	0	0	0	0	0	0	0	0	0	0	0	0	0	0	0	0	0	0	0	0	0
ENSG00000142789.19	0	0	0	894	1	127	2	0	0	0	0	0	0	0	0	0	0	0	3	0	0	3	0	0	0	3	3	0	0	0	0	0	0	7	0	1	1	0	0	0	0	0	0	0	0	0	0	36	0
ENSG00000278124.1	0	0	0	1	0	0	0	0	0	0	0	0	0	0	0	0	0	0	0	0	0	0	0	0	0	0	0	0	0	0	0	0	0	0	0	0	0	0	0	0	0	0	0	0	0	0	0	0	0
ENSG00000201273.1	0	0	0	2	0	0	0	0	0	0	0	0	0	0	0	0	0	0	0	0	0	0	0	0	0	0	0	0	0	0	0	0	0	0	0	0	0	0	0	0	0	0	0	0	0	0	0	0	0
ENSG00000228397.2	0	0	1	3	0	0	0	0	0	1	0	0	1	4	0	0	0	0	0	5	0	0	2	0	1	1	1	1	0	0	1	0	1	0	1	0	0	0	1	0	0	0	1	3	0	1	1	0	1
ENSG00000218510.7	98	69	202	215	223	231	278	108	275	96	177	234	23	266	52	186	93	214	136	174	70	254	19	19	57	206	176	166	122	117	36	102	218	279	174	108	40	68	354	12	223	216	33	312	192	69	68	35	168
ENSG00000070831.15	1238	391	743	2087	995	1534	1431	945	926	750	1494	829	207	577	171	1160	754	1132	773	1001	429	1499	164	254	489	1409	1290	1223	1309	665	385	392	894	1309	682	943	532	591	915	115	976	2487	340	1922	1170	478	521	285	1442
ENSG00000230068.2	1	1	2	1	1	1	2	0	1	1	0	1	5	0	9	0	0	2	0	0	0	2	0	0	0	0	1	1	0	1	1	0	0	0	0	2	3	2	0	2	1	2	1	1	1	1	0	0	0
ENSG00000271428.1	0	0	0	0	0	0	0	2	0	0	0	0	0	0	0	1	0	0	0	0	0	0	0	0	0	0	0	0	0	0	0	0	0	0	3	0	0	0	0	0	0	2	0	4	0	0	0	0	0
ENSG00000271840.1	1	3	1	6	0	11	10	5	3	2	0	5	0	2	0	6	4	0	1	0	0	10	0	4	1	3	2	4	3	5	0	3	3	6	3	3	0	5	6	0	4	2	3	4	6	3	0	0	2
ENSG00000162552.14	0	127	6	4	1	625	3	1	14	15	12	3	8	2	15	32	31	1	5	1	9	133	2	12	8	110	17	3	2	7	65	25	0	3	8	6	12	62	6	5	1	28	22	44	1	17	0	5	0
ENSG00000266564.1	0	0	0	0	0	0	0	0	0	0	0	0	0	0	0	0	0	0	0	0	0	0	0	0	0	0	0	0	0	0	0	0	0	0	0	0	0	0	0	0	0	0	0	0	0	0	0	0	0
ENSG00000234397.3	1	0	0	1	2	1	0	0	0	0	0	0	0	0	0	0	0	0	0	0	0	0	0	0	0	2	0	0	0	0	0	0	1	0	0	2	0	0	0	0	0	2	0	0	2	1	0	0	0
ENSG00000279625.1	0	0	0	0	0	1	0	0	0	0	0	0	0	0	1	0	1	0	1	0	0	0	0	0	0	0	0	0	0	0	0	5	0	0	0	0	0	0	0	0	0	1	0	0	0	0	0	0	0
ENSG00000184677.16	259	59	168	373	185	171	205	130	377	206	278	144	56	121	27	185	123	247	101	219	84	256	53	45	88	227	320	303	295	224	88	122	135	136	127	167	87	147	372	24	142	262	96	255	223	72	179	81	203
ENSG00000237200.1	0	0	0	0	0	0	1	0	0	0	0	0	0	0	0	0	0	0	0	0	0	0	0	0	0	0	0	0	1	0	0	0	0	0	0	0	0	0	0	1	0	1	0	0	0	0	0	0	0
ENSG00000070886.11	0	0	0	0	0	3	0	0	0	1	0	0	0	0	0	0	0	0	0	0	0	4	0	0	0	2	0	1	1	0	0	0	0	0	0	0	1	0	0	0	0	0	0	0	0	0	0	0	0
ENSG00000276835.2	0	0	0	0	0	0	0	0	0	0	0	0	0	0	0	0	0	0	0	0	0	0	0	0	0	0	0	0	0	0	0	0	0	0	0	0	0	0	0	0	0	0	0	0	0	0	0	0	0
ENSG00000173372.16	172	2448	2169	795	379	1456	1752	853	942	1840	2810	1173	918	278	846	2849	1953	253	603	1195	1943	647	272	4359	1072	920	717	1007	1518	1371	4298	1724	1368	664	370	872	841	253	174	4971	725	767	1970	495	2491	2011	1898	1813	1099
ENSG00000159189.11	157	463	495	320	235	508	958	358	598	809	1782	538	65	124	144	1931	1350	180	360	657	1025	343	10	552	137	466	414	588	838	474	660	346	557	348	167	598	82	108	91	242	302	448	235	331	1247	163	185	78	562
ENSG00000173369.15	162	1592	1221	618	373	1205	1871	695	989	1557	3225	962	376	229	180	3079	2066	279	628	1083	2255	698	133	3368	678	1001	699	1146	1653	1013	2924	1000	1138	578	335	857	315	258	143	2509	601	688	1520	531	2469	1252	902	962	907
ENSG00000133216.16	7	5	437	37	8	9	6	7	157	23	99	152	7	189	34	22	23	974	4	11	21	47	39	8	100	38	205	389	200	47	105	233	253	213	60	65	41	28	88	10	441	77	19	197	324	5	538	317	3
ENSG00000265422.1	0	0	0	0	0	0	0	0	0	0	0	0	0	0	0	0	0	0	0	0	0	0	0	0	0	0	0	0	0	0	0	0	0	0	0	0	0	0	0	0	0	0	0	0	0	0	0	0	0
ENSG00000225952.1	0	0	0	0	0	0	0	0	0	0	0	1	0	0	0	0	0	1	0	0	0	0	0	0	0	0	0	1	1	0	0	0	0	0	0	0	0	0	0	0	0	0	2	0	0	0	0	0	0
ENSG00000264014.1	0	0	0	0	0	0	0	0	0	0	0	0	0	0	0	0	0	0	0	0	0	0	0	0	0	0	0	0	0	0	0	0	0	0	0	0	0	0	0	0	0	0	0	0	0	0	0	0	0
ENSG00000215906.8	0	0	0	0	0	1	0	0	0	0	0	0	0	0	0	0	0	0	0	0	0	0	0	0	0	0	0	0	0	0	0	0	0	0	0	0	0	0	0	0	0	0	0	0	0	0	0	0	0
ENSG00000227868.5	0	0	0	5	3	5	3	1	1	1	1	0	1	5	0	1	1	0	1	5	1	2	0	3	2	2	0	2	1	1	0	4	2	4	2	2	1	0	5	2	0	3	0	0	0	5	11	1	0
ENSG00000004487.15	354	219	423	1145	422	822	345	253	492	242	556	355	203	455	103	274	226	642	360	445	226	779	124	144	202	634	446	465	629	475	337	288	646	381	382	356	235	245	513	226	346	673	293	781	257	340	755	393	296
ENSG00000240553.1	1	0	0	0	1	0	2	0	0	0	0	0	0	0	0	0	0	0	0	0	0	0	0	0	0	0	0	1	1	0	0	0	0	0	0	1	0	1	0	0	0	0	0	0	0	0	0	0	0
ENSG00000263793.1	0	0	0	0	0	0	0	0	0	0	0	0	0	0	0	0	0	0	0	0	0	0	0	0	0	0	0	0	0	0	0	0	0	0	0	0	0	0	0	0	0	0	0	0	0	0	1	0	0
ENSG00000266802.1	0	0	0	1	0	0	0	0	0	0	0	0	0	0	0	0	0	0	0	0	0	0	0	0	0	0	0	0	1	0	0	0	0	0	0	0	0	0	0	0	0	0	0	0	0	0	0	0	0
ENSG00000169641.13	63	44	117	160	64	152	70	48	70	58	95	40	58	42	32	46	58	81	75	107	38	81	43	29	46	71	83	68	105	79	111	48	119	56	64	64	58	60	84	40	55	145	70	105	92	27	104	25	60
ENSG00000229010.1	2	0	0	0	0	0	1	0	0	0	0	0	0	0	0	0	0	0	0	0	0	0	0	0	0	1	0	2	0	0	0	0	2	0	1	0	1	0	0	0	0	1	0	0	0	0	0	0	0
ENSG00000206935.1	0	0	0	1	0	0	0	0	0	0	0	0	0	0	0	0	0	0	0	0	0	0	0	0	0	0	0	0	0	0	0	0	0	0	1	0	0	0	0	0	0	0	0	0	0	0	0	0	0
ENSG00000252578.1	0	0	0	2	0	0	1	0	0	0	0	0	0	0	0	0	0	0	0	0	0	0	0	0	0	0	0	0	1	0	0	0	0	1	0	0	0	0	0	0	0	1	0	0	0	0	0	0	0
ENSG00000179546.4	0	2	1	0	16	4	0	2	0	0	70	13	13	1	1	0	4	40	1	0	13	3	1	0	19	5	11	8	68	1	3	0	78	5	6	5	64	0	6	1	1	89	0	147	16	0	297	42	0
ENSG00000215381.3	0	0	0	0	2	1	0	2	1	0	1	1	1	0	0	0	0	0	0	0	0	0	0	0	0	0	0	0	0	0	0	0	0	0	0	0	0	0	0	0	0	0	0	0	0	0	0	0	0
ENSG00000261326.2	43	10	24	116	39	95	212	108	97	56	93	55	2	37	34	73	47	76	21	31	13	122	18	12	6	64	114	101	73	58	8	7	70	24	44	54	23	54	274	4	35	120	14	160	48	12	17	3	73
ENSG00000284726.1	1	0	0	3	0	0	1	0	1	0	1	0	0	2	0	1	1	0	0	0	0	4	2	0	0	3	0	0	7	0	0	0	1	2	0	0	5	0	2	3	0	2	1	1	0	0	1	0	0
ENSG00000125944.19	544	52	106	395	513	237	606	502	447	254	1019	340	68	174	47	413	389	944	248	299	67	435	20	8	75	415	792	691	1043	225	16	29	277	357	184	486	184	175	291	10	155	926	7	960	252	26	51	33	584
ENSG00000125945.14	29	11	97	67	461	119	65	58	514	36	44	186	2	80	0	30	44	102	40	52	12	136	6	10	31	42	71	56	68	36	48	25	126	59	30	71	6	29	104	2	282	75	22	155	160	51	14	11	60
ENSG00000249087.6	16	9	119	88	78	90	45	16	89	23	17	48	8	51	0	13	12	24	10	29	7	41	2	5	34	23	25	33	22	29	39	14	54	39	19	14	10	22	71	1	68	29	13	57	53	74	19	13	21
ENSG00000201405.1	0	0	0	0	0	0	0	0	0	0	0	0	0	0	0	0	0	0	0	0	0	0	0	0	0	0	0	0	0	0	0	0	0	0	0	0	0	0	0	0	0	0	0	0	0	0	0	0	0
ENSG00000271420.1	6	4	33	39	27	28	13	14	17	11	19	26	12	19	6	17	11	7	11	9	9	13	7	13	6	10	11	15	7	15	13	8	7	42	21	15	9	5	42	7	38	7	13	32	7	27	24	46	28
ENSG00000204219.9	577	1245	2476	3946	2591	4799	1019	1550	1160	734	2235	1847	2844	2373	533	1443	998	1841	1674	1874	1497	1457	2127	1570	1420	1283	1275	1569	2167	2229	1988	3042	1654	2784	1766	1528	2718	699	2274	3204	2130	1616	1737	2402	1105	4629	6458	6953	1729
ENSG00000232482.2	0	0	1	6	0	1	0	1	0	1	0	0	0	0	0	0	1	0	0	1	0	0	0	0	0	0	0	1	1	0	0	0	0	0	1	0	0	0	0	0	0	1	0	0	0	0	0	0	0
ENSG00000088280.18	338	99	319	410	245	160	385	178	192	101	203	191	235	140	49	153	49	415	459	364	95	340	40	234	359	219	390	484	294	268	205	147	172	73	79	150	259	73	517	128	243	460	442	290	207	298	696	198	645
ENSG00000007968.6	15	18	9	161	17	202	54	5	8	16	36	1	12	24	28	6	6	34	41	21	4	27	11	10	25	53	49	28	57	7	30	18	23	5	13	15	14	15	17	10	19	40	10	22	25	2	37	1	17
ENSG00000235052.1	1	0	1	20	2	0	0	1	3	1	5	0	0	0	0	1	0	0	0	0	1	1	0	4	0	4	3	1	1	0	0	0	0	0	0	0	0	0	0	0	0	5	0	1	0	0	1	0	0
ENSG00000117318.8	109	131	318	49	77	120	144	225	188	360	163	112	19	151	21	212	353	61	129	144	196	93	32	223	48	55	68	126	98	478	497	93	76	200	90	193	39	82	152	41	112	119	137	181	159	69	58	10	74
ENSG00000197880.8	0	0	1	5	1	2	1	0	1	2	1	2	1	2	8	2	1	0	0	0	0	2	0	0	0	1	2	4	1	1	4	2	2	1	1	0	1	1	0	2	1	0	0	0	1	2	2	0	1
ENSG00000229239.2	0	0	0	0	0	0	0	0	0	0	0	0	0	0	0	0	0	0	0	0	0	0	0	0	0	0	0	0	0	0	0	0	0	1	0	0	0	0	0	0	0	0	0	0	0	0	0	0	0
ENSG00000142676.12	2779	7043	7614	10113	10474	39751	4912	5972	5028	4660	6935	6374	6979	7678	970	6211	3439	12898	3628	6498	6697	12711	6905	5647	6072	9245	4429	5182	8336	6945	13581	7940	11695	6618	10318	5278	4754	6386	8974	5192	5668	5800	6629	10870	4751	10441	16532	8712	6185
ENSG00000011007.12	297	169	249	797	258	655	357	332	260	182	473	304	87	249	27	306	214	496	301	354	233	500	183	155	221	423	355	346	452	308	175	138	380	295	331	352	113	238	549	71	361	410	134	506	221	315	289	209	419
ENSG00000236810.5	5	1	4	13	17	6	9	7	7	2	10	7	6	12	1	11	3	20	10	13	6	8	2	0	4	8	16	10	8	7	2	4	3	21	12	7	1	4	10	5	8	15	1	16	9	6	7	2	19
ENSG00000057757.9	270	172	247	584	235	527	299	281	259	187	331	264	34	348	28	404	209	380	350	654	278	530	101	153	113	389	369	348	405	399	158	147	334	522	208	289	140	236	468	53	308	566	192	668	222	270	222	218	381
ENSG00000011009.10	499	453	978	1898	773	1144	710	667	360	497	731	559	783	936	318	525	318	863	794	850	708	1557	1067	756	1070	1330	662	587	826	1018	718	658	996	426	645	596	597	504	1207	814	654	705	997	1166	525	1195	1553	791	765
ENSG00000117308.14	378	230	601	1138	1030	1108	859	836	821	386	728	848	414	987	164	587	449	908	866	648	704	3336	618	423	367	2758	646	855	1424	1076	331	451	956	1007	936	649	380	465	1328	162	600	1225	524	2160	745	681	718	594	816
ENSG00000117305.14	352	986	2477	1250	1504	1866	1151	1824	1260	753	1027	2160	957	1783	428	2281	1349	1067	2196	1871	2585	1298	1996	1448	2161	1521	1344	1097	927	1439	1414	1638	1845	1614	1451	1247	1128	644	2457	1738	2398	1392	2163	1845	1572	2969	3290	2470	2526
ENSG00000179163.11	475	276	822	438	438	550	807	1147	700	600	794	781	262	871	0	1057	541	752	1033	1013	715	1355	331	498	398	1279	688	735	1073	588	318	389	850	1043	403	494	212	453	354	220	957	776	466	1268	532	789	574	302	1079
ENSG00000188822.7	0	0	2	1	2	1	10	2	5	24	1	2	0	5	17	13	3	0	0	1	2	7	1	3	0	6	4	2	2	0	6	1	0	0	1	0	3	0	0	1	1	1	1	1	0	0	2	0	1
ENSG00000229106.1	0	0	0	0	1	0	1	0	0	0	0	0	0	1	0	0	1	0	0	0	1	0	0	0	0	0	0	0	0	0	0	0	0	0	0	0	0	0	0	0	1	0	0	0	0	0	0	0	0
ENSG00000232557.3	0	0	0	0	0	0	0	0	0	0	0	0	0	0	0	0	0	0	0	0	0	0	0	0	0	0	0	0	0	0	0	0	0	0	0	1	1	0	0	0	0	0	0	0	0	0	0	1	0
ENSG00000264926.1	0	0	0	0	0	0	0	0	0	0	0	0	0	0	0	0	0	0	0	0	0	0	0	0	0	0	0	0	0	0	0	0	0	0	0	0	0	0	0	0	0	0	0	0	0	0	0	0	0
ENSG00000230228.2	1	0	0	0	2	0	0	1	0	0	0	0	0	0	0	0	0	1	0	0	0	0	0	0	0	0	0	0	1	0	0	0	0	0	0	0	0	0	0	0	0	0	0	1	0	0	0	0	0
ENSG00000189266.11	486	122	136	433	192	426	536	316	399	285	401	316	45	199	61	387	318	373	206	230	101	391	37	30	67	281	390	436	486	204	108	80	256	223	223	255	174	242	503	12	303	822	94	548	305	104	99	50	215
ENSG00000188529.14	396	102	172	493	371	466	599	461	552	271	592	233	46	145	14	448	385	563	180	143	88	465	44	59	75	360	585	510	604	214	66	88	191	182	178	356	187	202	502	49	200	927	62	688	283	81	104	89	474
ENSG00000215905.4	0	0	0	0	0	0	0	0	0	0	0	0	0	0	0	0	0	0	0	0	0	0	1	0	0	0	0	0	0	0	0	0	0	0	0	0	0	0	0	0	0	0	0	0	0	1	1	1	0
ENSG00000225315.2	1	0	1	0	0	0	0	0	0	0	0	0	0	0	0	0	0	0	0	0	0	0	0	0	1	1	1	0	2	0	1	0	0	0	0	0	0	0	1	2	0	0	0	1	0	3	0	0	1
ENSG00000142661.18	0	2	0	0	1	1	14	1	8	1	1	2	2	0	11	1	1	3	0	1	2	10	1	0	1	11	3	9	6	9	3	0	0	2	2	4	1	0	4	1	3	0	7	16	0	4	0	1	0
ENSG00000230703.1	0	0	0	0	0	0	0	0	0	0	0	0	0	0	0	0	0	0	0	0	0	0	0	0	0	0	0	0	1	1	0	0	0	0	0	0	0	0	0	0	0	0	0	0	0	0	0	0	0
ENSG00000142677.3	96	46	6	110	48	81	145	122	94	151	264	48	84	76	1	79	63	215	128	376	110	597	22	86	137	253	115	96	232	103	23	309	79	117	52	44	42	443	66	47	178	112	131	480	12	236	228	16	27
ENSG00000185436.11	39	16	23	21	32	61	118	199	306	73	36	80	60	104	12	119	25	100	44	102	30	108	66	19	22	84	124	172	204	129	44	130	14	148	46	230	126	71	85	61	135	70	9	191	118	51	19	90	48
ENSG00000230023.2	0	0	0	0	0	0	0	3	0	0	0	0	0	0	0	0	0	0	0	2	0	0	0	0	0	0	0	0	0	0	0	1	0	5	0	0	0	0	4	0	0	0	0	1	0	0	0	0	0
ENSG00000232298.2	0	0	0	1	0	1	1	1	0	0	3	0	0	0	0	0	0	5	0	0	0	0	0	0	0	1	1	0	1	0	0	0	1	0	1	0	0	0	2	0	1	0	0	1	1	0	0	0	0
ENSG00000158055.15	6	0	5	4	2	11	13	9	6	0	16	25	2	13	0	5	6	10	11	8	2	4	0	2	0	8	13	7	11	8	0	1	17	9	13	5	4	4	10	1	1	13	1	13	4	2	0	3	4
ENSG00000001460.17	30	30	17	72	23	54	44	45	24	45	29	25	9	72	11	15	16	32	44	13	17	66	6	11	15	37	49	39	25	44	40	18	8	25	73	37	22	6	73	18	37	39	38	40	12	18	27	6	19
ENSG00000001461.16	72	31	57	130	61	121	104	34	73	51	72	53	24	154	64	57	32	68	85	71	24	111	39	39	44	73	94	83	113	53	47	43	30	48	74	57	144	57	164	52	96	133	56	126	50	61	59	24	92
ENSG00000117602.11	56	15	12	235	31	41	130	21	29	31	49	7	13	47	0	48	29	183	66	3	21	60	6	4	1	55	103	126	130	20	9	8	14	14	33	29	34	23	65	3	6	93	5	70	21	10	23	1	16
ENSG00000264443.1	2	2	2	4	2	0	3	0	8	1	3	0	0	9	0	4	0	7	1	0	0	1	0	0	0	0	9	8	3	2	2	0	1	2	4	1	0	0	4	3	1	0	1	1	0	3	6	0	0
ENSG00000184454.6	74	19	76	53	161	9	30	22	131	7	61	4	38	86	6	88	0	271	68	18	76	35	65	20	5	75	269	429	80	65	12	39	84	23	73	28	33	17	377	43	32	23	22	46	11	40	120	17	7
ENSG00000227312.2	0	0	0	0	0	0	0	0	0	0	0	0	2	1	0	0	0	2	1	1	1	0	3	2	0	0	0	3	0	0	0	0	1	2	1	0	0	0	1	2	1	0	0	0	0	0	1	0	0
ENSG00000239106.1	0	0	0	0	0	0	0	0	0	0	0	0	0	0	0	0	0	0	0	0	0	0	0	0	0	0	0	0	0	0	0	0	0	0	0	0	0	0	0	0	0	0	0	0	0	0	0	0	0
ENSG00000133226.16	209	181	165	453	274	505	475	303	616	235	337	254	61	378	128	376	267	352	200	193	109	498	169	66	61	360	411	456	490	250	119	130	308	264	253	289	175	153	517	51	277	670	89	604	282	137	208	162	446
ENSG00000284699.1	0	0	0	0	0	1	0	0	0	0	0	0	0	0	0	0	0	0	0	0	0	0	3	1	0	0	0	0	0	0	0	0	0	0	1	0	0	0	0	0	0	1	0	0	0	0	0	0	0
ENSG00000169504.14	304	40	71	133	69	348	306	295	200	172	279	353	15	131	7	469	427	446	210	46	65	147	21	29	13	263	489	228	247	140	51	38	53	125	64	218	98	68	147	24	113	542	37	469	122	52	49	31	494
ENSG00000238482.1	0	0	0	0	0	0	0	0	0	0	0	0	0	0	0	0	0	0	0	0	0	0	0	0	0	0	0	0	0	0	0	0	0	0	0	0	0	0	0	0	0	0	0	0	0	0	0	0	0
ENSG00000020633.18	11	31	40	20	13	35	122	25	33	56	50	30	6	6	17	164	60	10	28	9	40	44	6	46	17	46	26	88	164	12	56	35	19	14	13	17	9	20	19	27	16	17	30	32	113	20	13	11	24
ENSG00000278034.1	0	0	0	0	0	0	0	0	0	0	0	0	0	0	0	0	0	0	0	0	0	0	0	0	0	0	0	0	0	0	0	0	0	0	0	0	0	0	0	0	0	0	0	0	0	0	0	0	0
ENSG00000229162.1	0	0	0	0	0	0	1	0	0	1	0	0	0	0	0	0	0	0	0	0	0	1	0	0	0	0	0	0	2	0	0	0	0	0	0	0	0	0	0	0	0	0	0	0	0	0	0	0	0
ENSG00000261025.1	0	0	0	0	0	0	0	1	0	0	0	0	0	0	0	0	0	0	0	0	0	0	0	0	0	1	0	0	0	0	0	0	0	0	0	0	0	0	0	0	0	0	0	0	0	0	0	0	0
ENSG00000264371.1	0	0	0	0	0	0	0	0	0	0	0	0	0	0	0	0	0	0	0	0	0	0	0	0	0	0	0	0	0	0	0	0	0	0	0	0	0	0	0	0	0	0	0	0	0	0	0	0	0
ENSG00000233755.1	0	0	1	0	0	0	0	0	0	0	0	0	0	0	0	2	1	0	0	0	0	1	0	0	0	0	0	0	0	0	0	0	0	0	0	0	0	0	0	0	0	0	0	0	0	0	0	0	0
ENSG00000233419.3	1	0	0	0	0	0	0	0	0	0	0	0	0	0	0	0	0	0	0	0	0	0	0	0	0	0	0	0	0	0	0	0	0	0	0	0	0	0	0	0	0	0	0	0	0	0	0	0	0
ENSG00000231953.2	0	0	0	0	0	0	0	0	0	0	0	0	1	0	12	0	0	0	0	0	0	0	3	0	0	0	0	0	0	0	2	0	1	1	0	0	0	0	0	0	0	0	0	0	0	0	1	0	0
ENSG00000117614.9	264	212	369	418	353	756	353	241	528	210	413	440	211	374	26	302	309	469	210	274	174	578	288	156	279	457	462	362	364	350	322	354	459	305	363	380	274	266	392	179	493	500	248	652	393	270	487	340	436
ENSG00000284602.1	11	2	4	33	10	3	22	6	26	16	16	7	0	6	0	8	5	5	3	9	2	6	8	3	10	7	9	5	11	8	5	4	15	12	12	3	7	5	17	7	11	7	5	10	6	1	11	2	7
ENSG00000284657.1	0	1	0	5	0	1	3	0	3	1	1	0	1	2	0	0	1	2	1	0	0	1	0	0	1	1	1	0	2	2	3	2	0	2	2	2	7	0	0	3	1	0	1	1	0	4	0	1	0
ENSG00000117616.17	236	150	333	660	167	422	1087	742	1317	467	729	575	33	260	65	843	784	594	420	279	160	834	62	93	94	690	878	1049	588	550	130	111	384	520	384	694	164	588	1834	39	668	808	161	1202	810	135	131	44	546
ENSG00000272432.1	1	2	2	11	1	7	3	4	4	3	2	5	1	15	0	2	0	1	4	1	1	2	0	4	2	2	2	2	1	2	0	3	3	3	9	0	0	0	8	7	1	2	1	3	3	11	3	1	3
ENSG00000261349.1	1	0	0	6	1	0	2	0	3	3	0	1	0	1	0	1	2	0	0	0	0	1	1	0	1	3	3	2	2	0	0	0	1	0	1	0	0	0	3	0	2	1	0	1	0	2	1	0	2
ENSG00000187010.19	2	4	6	12	8	6	19	11	15	9	1	21	8	9	52	5	5	7	7	5	6	6	26	7	11	12	15	21	15	8	12	10	16	8	11	14	67	10	15	25	6	3	16	8	12	6	7	5	6
ENSG00000224183.1	0	0	0	0	1	0	1	1	4	1	1	1	0	5	0	0	2	2	0	0	0	0	0	0	0	1	5	1	0	0	0	2	3	0	0	2	0	1	1	0	3	1	0	2	1	0	0	0	2
ENSG00000259984.1	0	0	0	1	0	0	0	0	0	0	0	1	0	0	0	0	0	0	0	0	0	0	0	0	0	0	0	0	1	0	0	0	0	0	0	0	0	0	0	0	0	0	0	0	0	0	0	0	1
ENSG00000183726.10	418	97	382	764	353	481	707	312	652	300	460	490	26	436	56	389	445	472	316	406	155	635	55	62	145	457	556	509	442	270	104	217	487	475	287	446	203	326	312	20	1012	912	76	884	753	111	181	74	858
ENSG00000188672.17	0	4	8	20	1	31	4	9	10	0	2	2	3	20	18	11	7	14	17	8	13	3	1	2	7	23	30	2	3	3	4	5	1	49	0	0	1	11	3	0	24	14	0	17	7	4	13	2	5
ENSG00000238084.4	11	0	0	0	1	1	5	10	2	1	3	2	1	2	0	4	15	9	4	10	5	3	0	0	1	5	10	5	2	2	0	0	2	9	0	4	2	2	6	0	4	4	0	3	1	0	0	0	3
ENSG00000204178.9	365	178	371	312	221	302	393	455	444	244	349	573	95	608	67	472	445	403	339	253	293	376	199	161	199	318	503	350	310	329	118	169	485	293	283	412	190	222	419	93	359	495	86	562	252	299	334	207	690
ENSG00000157978.11	235	279	414	565	94	715	418	372	274	221	225	335	387	486	86	360	316	173	487	300	303	389	398	473	324	346	383	277	224	390	310	298	396	331	65	209	364	245	219	574	366	708	539	435	154	761	621	425	462
ENSG00000225643.1	4	1	16	2	2	5	2	5	0	2	3	0	7	0	0	2	1	2	2	3	2	9	5	0	1	3	2	0	7	10	1	0	1	4	1	2	1	0	0	4	3	5	2	6	0	5	10	9	1
ENSG00000117643.14	148	251	63	41	3	95	122	162	103	55	57	255	8	333	47	239	216	16	190	129	199	99	22	49	10	78	136	92	61	52	60	24	40	295	9	56	92	17	40	20	116	441	44	301	54	84	39	2	74
ENSG00000233478.1	1	7	0	3	0	2	3	4	1	0	0	5	0	3	0	3	2	0	0	1	3	0	0	0	0	0	3	1	2	2	1	0	0	2	0	1	4	0	0	2	2	6	0	0	0	5	4	0	2
ENSG00000162430.16	162	265	390	803	143	613	267	202	244	338	293	125	451	204	142	141	325	184	245	365	155	720	231	313	173	456	224	176	257	375	474	290	162	180	179	234	268	317	211	388	333	549	477	518	226	238	427	194	214
ENSG00000255054.3	0	0	0	0	0	0	0	0	0	0	0	0	0	0	0	0	0	0	0	0	0	0	0	0	0	0	0	0	0	0	0	0	0	0	0	0	0	0	0	0	0	0	0	0	0	0	0	0	0
ENSG00000228172.5	0	1	4	5	6	5	6	2	5	0	4	2	4	15	20	3	3	9	4	6	3	6	1	1	3	0	4	1	4	2	6	0	4	9	5	4	1	6	12	3	4	10	8	6	4	11	12	2	8
ENSG00000117640.17	453	731	647	930	442	1243	435	543	439	358	355	730	380	962	84	606	355	386	578	540	559	735	582	692	386	651	538	438	359	843	689	488	856	534	609	349	323	219	1020	835	1262	551	871	778	508	1055	1018	704	537
ENSG00000272478.1	0	0	0	0	0	0	0	0	0	0	0	0	0	0	0	0	0	0	0	0	0	0	0	0	0	0	0	0	0	0	0	0	0	0	0	0	0	0	0	0	0	0	0	0	0	0	0	0	0
ENSG00000127423.10	10	5	10	84	3	46	15	1	4	1	10	7	1	11	16	4	3	17	13	5	1	15	2	1	4	11	9	5	19	2	5	3	5	5	11	10	6	1	21	2	9	18	1	9	8	6	8	3	5
ENSG00000236528.1	0	0	0	1	1	1	4	0	0	1	0	0	0	1	0	2	0	0	2	0	0	0	0	0	0	1	0	0	0	0	0	0	0	0	0	0	0	1	3	0	0	2	0	0	0	0	0	0	1
ENSG00000182749.5	50	103	219	201	182	302	59	14	32	96	45	67	46	43	19	98	27	149	178	51	107	122	81	75	85	127	124	49	35	125	112	43	86	69	50	49	100	88	369	371	134	234	67	72	27	147	245	104	220
ENSG00000207302.1	0	0	0	0	0	0	0	0	0	0	0	0	0	0	0	0	0	0	0	0	0	0	0	0	0	0	0	0	0	0	0	0	0	0	0	0	0	0	0	0	0	0	0	0	0	0	0	0	0
ENSG00000117632.22	1070	520	141	2351	755	1195	940	157	560	700	836	421	58	814	105	166	178	1521	917	456	134	1299	101	35	99	1180	892	976	1756	280	169	137	2141	316	748	407	499	162	773	27	986	2092	69	1019	430	30	288	31	282
ENSG00000229786.1	0	0	0	0	0	0	0	0	0	0	0	0	0	0	0	0	0	0	0	1	0	0	0	0	0	0	0	1	0	0	0	0	1	0	0	0	0	0	0	0	0	0	0	0	0	0	0	0	0
ENSG00000223624.1	0	0	0	0	0	0	0	0	0	0	0	0	0	0	0	0	0	0	0	0	0	0	0	0	0	0	0	0	0	0	0	1	0	0	1	0	0	0	0	0	0	0	0	0	1	0	0	1	0
ENSG00000283938.1	0	0	0	0	0	0	0	0	0	0	0	0	0	0	0	0	0	0	0	0	0	0	0	0	1	0	0	0	0	0	0	0	0	0	0	0	0	0	0	0	0	0	0	0	0	0	0	0	0
ENSG00000158006.13	110	42	123	252	85	117	229	272	1098	66	153	188	64	226	105	240	140	146	240	133	151	184	73	102	391	138	174	187	119	128	102	82	180	152	133	168	176	65	243	123	368	741	173	1897	261	103	89	192	252
ENSG00000207237.1	0	0	0	0	0	0	0	0	0	0	0	0	0	0	0	0	0	0	0	0	0	0	0	0	0	0	0	0	0	0	0	0	0	0	0	0	0	0	0	0	0	0	0	0	0	0	0	0	0
ENSG00000252190.1	0	0	0	0	0	0	0	0	0	0	0	0	0	0	0	0	0	0	0	0	0	0	0	0	7	0	0	0	0	0	0	0	0	0	0	0	0	0	0	0	0	2	0	1	0	0	0	2	0
ENSG00000252691.1	0	0	0	0	0	0	0	0	0	0	0	0	0	0	0	0	0	0	0	0	0	0	3	0	0	0	0	0	0	0	0	0	0	0	0	0	0	0	0	0	0	0	1	1	0	0	0	2	0
ENSG00000158008.9	0	1	7	8	0	2	1	0	61	1	0	3	1	2	7	0	1	0	0	0	0	0	1	1	53	0	0	0	0	1	17	2	12	4	0	0	6	0	2	4	6	48	2	137	7	1	1	22	1
ENSG00000158014.14	3	9	14	3	0	2	0	0	1	0	1	14	1	5	6	1	1	0	0	0	0	0	3	0	3	1	5	3	2	1	7	2	174	1	0	5	28	0	2	4	12	16	3	34	8	4	6	9	0
ENSG00000284309.1	0	0	1	0	0	0	0	0	0	0	0	2	0	0	37	0	0	0	0	0	0	0	0	0	0	0	0	0	0	0	0	0	20	0	0	0	1	0	0	0	0	0	0	5	0	0	1	0	0
ENSG00000158022.6	0	0	0	0	0	0	0	0	2	0	0	0	0	0	0	2	0	0	0	1	1	0	0	0	0	1	0	0	1	0	0	0	0	6	0	2	0	1	0	0	0	2	0	5	1	0	2	0	0
ENSG00000175087.9	70	7	28	63	39	45	132	118	90	72	114	92	8	37	0	83	45	78	72	35	14	38	6	5	15	47	87	74	82	31	1	8	60	52	46	57	29	22	83	3	92	168	5	118	58	28	16	18	120
ENSG00000197245.5	14	26	25	10	6	8	33	23	11	21	16	7	9	19	1	13	27	8	13	14	4	3	23	11	4	9	10	11	7	36	16	25	16	19	6	9	6	5	12	10	14	10	24	4	21	17	17	5	8
ENSG00000282872.1	2	0	0	0	0	0	0	0	0	0	0	0	0	0	0	0	0	0	0	0	0	0	0	0	0	0	0	0	1	0	0	0	0	0	0	0	0	0	0	0	0	0	0	0	0	0	0	0	0
ENSG00000236782.6	0	0	2	1	1	1	0	1	1	0	1	0	0	1	0	2	0	0	1	1	0	1	0	0	1	0	0	1	2	0	3	0	1	0	0	0	0	0	1	0	0	3	2	0	0	2	1	0	0
ENSG00000142684.8	0	0	0	0	0	0	0	0	0	0	0	0	0	0	4	1	0	0	0	0	0	0	0	1	0	0	0	0	0	0	0	0	0	0	0	0	4	0	0	0	0	0	0	0	0	0	2	0	0
ENSG00000142675.17	116	2	1	33	9	11	21	11	11	7	8	4	1	2	0	55	0	5	2	0	28	80	0	1	8	124	4	6	17	8	27	88	3	5	15	9	40	4	12	6	4	159	5	4	1	22	25	1	4
ENSG00000188782.8	0	0	0	0	0	0	0	0	0	0	0	1	0	0	0	2	0	0	0	0	0	1	0	0	0	0	0	0	0	0	1	0	0	0	0	0	0	0	0	0	0	0	0	0	0	0	0	0	0
ENSG00000236155.6	98	145	244	290	24	207	74	134	151	8	82	148	40	271	25	122	11	62	85	283	109	45	213	196	282	31	52	33	47	277	190	78	195	240	91	90	495	26	173	809	78	116	381	76	43	434	230	410	90
ENSG00000278572.1	0	0	0	0	0	0	2	0	0	0	0	0	1	0	0	0	0	0	0	1	0	0	0	1	0	0	0	0	1	0	0	0	0	0	0	0	1	1	0	0	0	0	0	0	0	0	0	0	0
ENSG00000130695.14	71	15	30	260	73	167	147	77	125	35	104	70	20	83	121	71	45	230	68	82	42	124	23	15	92	183	221	129	206	68	25	28	88	57	74	85	59	43	127	14	76	231	31	181	76	15	27	24	75
ENSG00000270733.1	0	0	0	2	1	2	0	0	0	0	1	0	0	0	0	0	0	1	0	0	0	0	0	0	0	0	1	0	0	0	0	0	0	1	0	1	0	0	1	0	0	0	0	0	0	0	0	0	0
ENSG00000142669.14	93	223	433	1068	299	724	691	229	163	404	483	231	79	233	33	311	410	214	373	328	371	521	96	208	221	473	366	266	376	460	296	264	310	245	208	271	103	559	364	83	289	398	308	375	469	189	253	45	356
ENSG00000158062.20	131	223	669	932	291	616	542	307	411	385	468	340	233	878	86	298	200	299	306	275	310	352	491	414	426	391	385	460	471	550	452	316	666	435	297	314	325	159	560	488	256	404	547	435	437	409	819	444	310
ENSG00000169442.8	13	92	168	40	39	92	296	50	28	207	93	48	27	29	14	139	84	12	35	23	60	64	2	68	63	28	21	60	128	44	305	89	28	38	13	16	13	42	20	65	27	24	164	54	144	45	40	26	30
ENSG00000176092.14	7	2	38	61	195	34	66	57	27	16	65	3	26	44	22	5	35	102	3	32	51	61	16	7	64	27	41	69	106	335	9	12	54	86	54	41	18	61	79	9	7	62	103	117	32	6	58	48	17
ENSG00000225854.2	0	0	0	0	6	0	2	0	0	0	0	0	0	0	0	0	0	2	0	0	0	0	0	0	0	0	0	1	3	2	0	0	2	2	1	0	0	0	0	0	1	1	0	2	0	0	2	0	0
ENSG00000176083.17	0	0	5	13	0	35	68	16	2	6	6	4	0	1	3	5	7	0	2	2	10	2	0	3	15	4	0	1	1	4	15	3	1	5	1	1	1	2	13	17	3	1	31	7	12	3	3	3	1
ENSG00000131914.10	0	0	1	17	0	2	1	0	0	0	1	0	3	0	3	0	1	0	1	0	0	0	0	0	2	0	1	0	2	0	0	1	0	0	0	0	10	0	0	5	0	0	0	0	0	0	0	0	0
ENSG00000117682.16	191	226	216	274	138	428	213	229	238	122	149	246	194	306	187	213	143	261	255	805	200	382	299	269	260	324	277	267	282	271	295	238	280	138	169	249	295	189	326	280	182	332	441	396	217	328	439	163	370
ENSG00000223583.1	1	0	0	5	1	2	5	0	2	1	3	2	0	1	0	1	0	4	0	0	0	1	1	0	1	0	1	3	4	0	0	2	2	0	1	0	0	3	0	0	0	3	2	3	0	0	3	1	2
ENSG00000225891.1	0	2	1	1	0	3	7	3	5	5	3	3	3	2	0	0	2	0	2	1	2	3	1	0	0	1	3	4	7	5	1	1	1	2	0	1	1	5	2	1	2	5	0	3	3	4	0	3	0
ENSG00000198830.10	435	299	371	1068	436	771	1104	734	850	994	885	813	122	1322	130	575	595	1019	807	891	447	1284	156	152	239	1313	1248	1216	1532	512	311	352	844	1337	961	558	358	512	1146	72	818	1679	189	1326	549	294	749	155	866
ENSG00000224129.1	0	0	0	0	0	0	1	0	0	1	0	0	0	0	0	0	1	0	1	0	0	0	0	0	0	0	0	0	0	0	0	0	0	0	0	0	0	0	0	0	0	1	0	0	0	0	0	0	0
ENSG00000117676.13	80	86	239	493	48	548	288	200	70	217	174	59	37	300	67	306	113	124	553	135	208	184	81	161	308	316	282	132	213	207	219	115	199	124	38	92	84	35	55	303	188	304	569	157	166	345	229	39	482
ENSG00000238705.1	0	0	0	0	0	0	0	0	0	0	0	0	0	0	0	0	0	0	0	0	0	0	0	0	0	0	0	0	0	0	0	0	0	0	0	0	0	0	0	0	0	0	0	0	0	0	0	0	0
ENSG00000243905.3	0	0	0	0	0	0	0	0	0	0	0	0	0	0	0	0	0	0	0	0	0	0	0	0	0	0	0	0	0	0	0	0	0	0	0	0	1	0	0	0	0	0	0	0	0	0	0	0	0
ENSG00000252802.1	0	0	0	0	0	0	1	0	0	0	0	0	0	0	0	0	0	0	0	0	0	0	0	0	0	0	0	0	0	0	0	0	0	0	0	0	0	0	0	0	0	0	0	0	0	2	0	0	0
ENSG00000252429.2	0	0	0	0	0	0	0	0	0	0	1	0	0	0	0	0	0	0	0	0	0	0	0	0	0	0	0	0	0	0	0	0	0	0	0	0	0	0	0	0	0	0	2	0	0	0	0	0	0
ENSG00000229247.2	0	0	0	0	0	0	0	0	0	0	0	0	0	0	0	0	0	0	0	0	0	0	0	0	0	0	0	0	0	0	0	0	0	0	0	0	0	0	0	0	0	0	0	0	0	0	0	0	0
ENSG00000238316.1	0	0	0	0	0	0	0	0	0	0	0	0	0	0	0	0	0	0	0	0	0	0	0	0	0	0	0	0	0	0	0	0	0	0	0	0	0	0	0	0	0	0	0	0	0	0	0	0	0
ENSG00000235069.2	0	0	0	0	0	0	0	0	0	0	0	0	0	0	0	0	0	0	0	0	0	0	0	0	0	0	0	0	0	0	0	0	0	0	0	0	0	0	0	0	0	0	0	0	0	0	0	0	0
ENSG00000260063.1	5	6	16	17	10	8	19	13	31	8	19	49	2	38	0	6	0	15	19	24	10	6	12	5	5	6	20	23	6	11	6	13	12	28	24	7	12	5	12	10	8	7	18	3	8	19	32	6	29
ENSG00000117713.18	411	129	230	737	318	262	475	286	508	232	375	328	128	303	232	333	408	670	144	252	131	501	362	117	149	369	539	672	701	245	176	117	439	298	299	237	311	237	715	120	297	687	143	825	322	121	224	137	368
ENSG00000060642.10	103	140	160	164	117	162	258	186	251	129	201	291	76	338	16	255	197	260	138	170	212	219	113	67	168	187	229	150	91	102	142	163	179	336	190	64	71	116	262	82	349	202	142	386	183	211	242	69	339
ENSG00000241188.3	0	0	0	1	2	0	3	2	1	0	0	2	0	0	0	3	0	2	7	2	0	1	0	0	0	0	2	0	0	0	3	0	2	0	2	0	0	0	2	0	1	1	0	0	0	0	0	0	0
ENSG00000204160.11	201	179	331	669	320	523	342	245	254	173	412	393	324	205	96	273	202	573	663	434	227	623	164	234	231	495	420	345	414	322	183	238	327	246	247	431	195	385	625	125	326	345	153	511	239	338	374	165	294
ENSG00000175793.11	15	225	500	773	59	1698	92	0	19	2	8	16	2566	67	1063	2	3	0	12	11	7	112	81	10	564	257	445	112	153	57	240	12	148	147	95	147	70	10	2	70	43	77	7	50	65	15	51	181	47
ENSG00000226698.1	0	0	0	0	0	0	0	0	0	0	0	0	0	0	0	0	0	0	0	0	0	0	0	0	0	0	0	0	0	0	0	0	0	0	0	0	0	0	0	0	0	0	0	0	0	0	0	0	0
ENSG00000142751.14	247	144	265	525	269	416	211	238	264	149	280	334	135	262	46	208	164	246	221	277	145	431	123	67	192	402	313	240	319	227	160	142	286	254	238	229	177	214	419	109	235	409	145	401	211	147	307	125	262
ENSG00000198746.12	101	139	290	436	169	300	137	88	136	100	163	191	411	237	238	100	81	199	146	190	111	205	598	190	403	157	139	129	147	193	277	169	219	250	126	167	512	87	292	446	181	177	246	218	127	295	536	468	121
ENSG00000090273.13	1250	1978	1865	4896	1657	4719	1235	970	803	809	1421	1526	1444	2337	642	1256	509	918	1798	1484	1266	2024	2409	1849	2396	2050	1289	953	1062	2174	1929	1524	1341	1343	1098	1264	1414	892	1458	1845	1568	2220	2202	1469	957	2817	4117	3199	1665
ENSG00000131910.4	507	108	129	188	1070	881	2728	919	158	510	38	2754	399	552	117	665	387	41	1298	1908	1735	960	62	471	145	388	405	140	331	1124	747	553	179	571	266	162	352	659	713	391	200	1213	164	833	77	431	270	2783	195
ENSG00000175707.8	25	7	11	21	55	22	30	44	5	18	10	16	11	24	8	18	11	0	42	14	29	69	3	22	1	85	25	7	22	29	23	25	5	20	15	22	21	16	71	6	10	58	22	28	3	37	0	7	20
ENSG00000172746.6	0	0	0	1	1	1	0	1	1	0	1	0	0	1	0	0	1	1	1	0	1	1	0	0	0	0	0	0	0	0	0	0	0	0	0	0	1	2	0	0	0	1	0	1	0	0	0	0	1
ENSG00000224064.1	0	0	0	0	0	1	0	0	0	0	0	0	0	0	0	0	0	0	0	0	0	1	0	0	0	0	0	0	0	0	0	0	0	0	0	0	0	0	0	0	0	0	0	0	0	0	0	0	0
ENSG00000225294.1	0	0	0	0	0	0	1	0	0	0	0	0	0	1	0	1	0	0	0	0	0	0	0	0	1	0	0	0	0	1	0	0	0	1	0	0	0	0	1	0	0	1	0	2	0	0	0	0	1
ENSG00000253368.3	449	23	36	84	716	67	466	78	5	115	8	26	22	2	4	30	66	10	4	148	19	1073	0	9	1	417	59	6	24	108	28	25	3	6	74	41	70	430	274	0	7	317	10	665	2	1	5	5	8
ENSG00000158246.7	2	4	3	27	4	8	4	1	1	0	5	1	4	2	0	0	2	0	4	6	0	2	2	0	0	4	2	5	14	1	9	1	2	0	2	1	2	0	0	1	3	3	5	1	1	1	5	0	5
ENSG00000090020.10	50	27	50	144	45	117	109	68	71	56	72	42	18	70	34	76	69	44	41	66	51	77	41	35	33	66	72	98	63	129	118	31	54	67	42	52	40	45	56	119	41	146	109	131	62	72	78	42	82
ENSG00000229985.2	0	1	0	0	0	0	0	0	0	0	0	0	0	0	0	0	0	0	0	0	0	1	0	0	0	0	0	0	0	1	0	1	0	0	0	0	0	0	0	0	0	0	0	0	0	0	0	0	0
ENSG00000214973.3	5	0	0	2	0	0	0	3	0	3	6	5	1	3	0	4	2	5	3	5	0	2	0	0	0	2	5	3	5	3	0	0	5	2	3	2	0	1	0	0	1	8	0	7	2	0	0	0	2
ENSG00000225159.1	3	0	1	7	5	3	1	3	2	2	9	1	0	1	0	0	3	11	2	1	2	2	0	0	2	6	10	6	6	1	1	2	3	1	1	4	0	4	7	0	1	3	0	8	0	0	0	0	4
ENSG00000225990.2	0	0	0	0	0	0	0	0	0	0	0	0	0	0	0	0	0	0	0	0	0	0	0	0	0	0	0	0	0	0	0	0	0	0	0	0	0	0	0	0	1	0	0	0	0	0	0	0	0
ENSG00000224311.1	0	0	0	0	0	0	0	0	0	0	0	0	0	0	1	0	0	0	0	0	0	0	0	0	0	1	0	0	0	0	0	0	0	0	0	0	0	0	0	0	0	0	0	0	0	0	0	0	0
ENSG00000142784.15	236	76	165	299	160	201	392	214	335	135	254	225	214	192	53	226	160	271	341	351	151	406	173	207	104	286	316	335	302	250	169	165	267	201	223	227	266	137	507	346	244	437	186	487	213	171	195	78	247
ENSG00000252098.1	0	0	0	0	0	0	2	0	0	0	0	0	0	0	0	1	0	0	0	0	0	0	0	0	0	0	0	0	0	0	0	0	0	0	0	0	0	0	0	1	0	1	0	1	0	0	0	0	0
ENSG00000243659.1	0	0	0	2	0	1	5	1	5	1	5	2	0	0	0	1	0	0	0	0	1	3	0	0	0	2	0	3	2	1	0	0	0	1	3	0	0	0	4	0	1	1	0	2	0	0	0	0	0
ENSG00000186501.14	308	377	504	448	412	690	319	358	336	254	297	369	400	568	66	277	257	284	243	610	398	645	522	626	498	650	442	304	381	539	548	400	387	368	290	291	523	260	544	791	439	449	589	514	358	755	737	603	470
ENSG00000206888.1	0	0	0	0	0	0	0	0	0	0	0	0	0	0	0	0	0	0	0	0	0	0	0	0	0	0	0	0	1	0	0	0	0	0	0	0	0	0	0	0	0	0	0	0	0	0	0	0	0
ENSG00000241547.1	0	0	0	0	0	0	0	0	1	0	1	0	2	0	0	0	0	0	0	0	0	1	0	0	0	0	4	3	0	0	0	0	0	0	0	0	1	0	2	0	1	2	0	0	0	0	0	0	0
ENSG00000142765.17	44	16	54	109	16	55	119	40	42	131	62	27	9	8	15	109	50	4	18	16	23	131	5	37	17	182	29	66	111	17	82	33	20	21	4	11	12	34	23	35	17	60	44	40	79	18	13	12	6
ENSG00000142733.14	65	270	103	606	20	315	142	73	117	133	109	72	68	87	18	109	157	42	68	66	99	176	90	129	84	209	85	96	82	135	174	72	127	97	34	68	56	109	175	81	77	161	229	96	82	135	165	34	166
ENSG00000142748.12	6	16	22	14	4	6	20	5	304	44	66	12	4	27	16	1259	529	19	42	55	1442	18	5	2181	19	8	13	17	25	208	520	52	24	9	5	25	5	8	48	4	16	9	406	22	66	18	15	3	17
ENSG00000174950.10	0	0	0	38	0	0	0	1	0	0	0	0	0	0	0	0	0	0	0	0	0	0	0	0	0	1	0	0	0	0	0	0	0	0	0	0	0	0	0	0	0	0	0	0	0	2	0	0	0
ENSG00000231207.1	0	1	0	2	0	1	0	1	0	0	0	0	0	0	0	0	0	0	0	0	0	0	0	0	0	0	0	0	0	0	0	0	0	0	0	0	0	0	0	0	0	0	0	0	0	1	1	0	0
ENSG00000181773.6	6	9	3	22	6	4	0	5	3	8	4	7	6	7	0	1	4	1	5	5	3	4	5	4	4	12	6	3	9	5	8	1	4	4	1	4	0	1	0	8	7	4	2	1	3	6	5	8	8
ENSG00000158195.10	341	188	580	930	427	871	510	227	413	340	640	356	184	298	387	228	436	767	297	391	160	749	588	232	273	700	693	461	653	522	667	260	444	281	313	456	460	196	731	393	349	439	453	783	413	93	351	102	307
ENSG00000241169.1	0	0	0	3	0	1	0	0	1	0	1	0	1	0	0	0	0	0	1	0	0	0	4	3	0	1	1	0	1	0	0	0	0	0	0	0	7	0	0	1	0	0	2	1	0	0	0	0	0
ENSG00000237429.1	0	0	4	19	0	0	3	0	0	3	2	1	0	0	0	0	0	0	0	0	0	0	0	0	0	0	1	0	2	0	1	1	0	1	0	0	1	2	0	0	0	0	3	1	0	0	0	0	1
ENSG00000126705.13	55	63	75	129	64	127	99	130	165	54	94	82	70	73	26	104	177	62	97	94	130	141	192	59	44	98	92	80	76	118	119	58	95	49	57	67	149	111	367	103	69	164	123	166	82	92	157	137	77
ENSG00000000938.12	16	46	33	24	39	31	204	26	32	102	84	35	4	29	15	115	108	18	22	33	67	45	9	42	40	24	36	60	84	40	45	40	24	44	27	27	9	57	46	14	24	17	54	56	53	25	20	8	22
ENSG00000235912.1	26	23	67	78	33	43	15	19	27	26	22	26	8	22	1	10	12	13	15	33	16	32	23	21	26	21	18	18	13	33	73	40	58	35	61	22	20	21	22	17	22	42	42	34	28	21	43	17	29
ENSG00000233975.1	0	0	0	0	0	0	1	0	0	0	0	1	0	0	0	0	0	0	0	0	0	2	0	0	0	1	0	0	1	1	1	1	1	0	0	0	0	0	0	0	3	2	1	0	0	1	0	0	0
ENSG00000126709.14	1362	990	946	1373	734	3009	2648	3272	4407	1054	597	3965	4806	1092	142	1045	562	413	2825	1487	4430	3460	202	11019	1226	1644	726	1479	4718	8979	10214	14241	3669	7878	744	2518	1165	321	1084	10944	10765	4130	2493	3476	2444	6703	2653	4117	926
ENSG00000225886.3	1	0	0	0	0	0	5	7	30	2	0	3	3	0	1	5	1	0	0	0	2	1	0	0	0	1	2	6	14	2	0	2	0	3	0	4	2	1	0	5	4	5	1	9	2	0	0	0	0
ENSG00000206767.1	0	0	0	0	0	0	0	0	0	0	0	0	0	0	0	0	0	0	0	0	0	0	0	0	0	0	0	0	0	0	0	0	0	0	0	0	0	0	0	0	0	0	0	0	0	0	0	0	0
ENSG00000226662.2	0	0	0	0	0	0	0	0	0	0	0	0	0	0	0	0	0	0	0	0	0	1	0	0	0	0	0	0	0	0	0	0	0	0	0	0	0	0	0	0	0	0	0	0	0	0	0	0	0
ENSG00000207095.1	0	0	0	0	0	0	0	0	0	0	0	0	0	0	0	0	0	0	0	0	0	0	0	0	0	0	0	0	0	0	0	0	0	0	0	0	0	0	0	0	0	0	0	0	0	0	0	0	0
ENSG00000009780.15	82	35	51	112	70	100	111	84	145	45	97	109	35	94	6	77	55	103	50	84	57	60	68	39	48	52	100	125	109	96	55	41	59	55	63	75	81	27	66	45	83	138	55	154	76	46	98	82	88
ENSG00000231344.1	0	2	1	4	1	1	2	1	0	1	5	1	0	0	0	0	4	1	1	0	2	1	0	0	0	2	1	3	2	1	2	0	0	1	2	1	1	0	0	0	0	3	0	2	1	3	0	4	2
ENSG00000230833.1	0	0	0	2	0	0	0	0	0	0	0	0	0	0	0	0	0	0	0	0	0	0	0	0	0	1	0	0	0	0	0	0	0	0	0	0	0	0	0	0	0	1	0	0	0	0	0	0	0
ENSG00000117758.13	311	155	129	191	138	269	254	209	289	158	216	262	30	146	16	281	208	212	129	172	124	212	45	39	52	166	278	272	252	127	70	63	186	162	160	184	116	118	220	39	174	499	53	365	154	91	99	57	234
ENSG00000269971.1	1	2	1	4	1	2	0	0	0	1	2	0	0	0	0	2	1	0	1	1	2	0	1	1	1	0	0	2	1	5	3	0	0	5	2	2	0	0	4	0	1	0	0	1	1	7	1	1	3
ENSG00000270031.1	0	0	0	3	1	2	2	2	0	0	0	4	0	0	0	0	1	0	0	0	0	0	0	0	0	0	0	1	3	0	0	0	0	0	0	3	1	0	2	0	1	0	0	2	1	0	0	0	0
ENSG00000223062.1	0	0	0	0	0	0	0	0	0	0	0	0	0	0	0	0	0	0	0	0	0	0	0	0	0	0	0	0	0	0	0	0	0	0	0	0	0	0	0	0	0	0	0	0	0	0	0	0	0
ENSG00000117751.17	231	87	173	325	183	263	234	213	220	136	269	214	37	213	52	184	172	293	134	165	84	230	39	34	49	236	276	248	301	132	75	58	218	202	150	182	78	123	230	22	181	415	87	340	221	99	124	79	293
ENSG00000252947.1	0	0	0	0	0	0	0	0	0	0	0	0	0	0	0	0	0	0	0	0	0	1	0	0	0	0	0	0	1	0	0	0	0	0	0	0	0	0	1	0	0	0	0	0	0	0	0	0	0
ENSG00000130775.15	39	136	67	151	67	89	214	78	122	123	193	50	26	44	27	432	214	53	74	91	155	77	11	108	59	104	86	149	327	124	156	86	60	76	57	126	27	58	38	40	64	131	72	95	265	69	49	35	120
ENSG00000117748.9	157	130	160	403	187	413	249	169	307	174	290	252	53	274	14	220	132	331	244	246	167	435	90	66	133	417	292	234	327	164	158	101	311	253	172	146	124	135	323	48	260	493	137	428	198	203	238	123	286
ENSG00000130768.14	27	4	1	35	0	3	14	0	0	20	5	2	4	1	0	5	2	0	1	0	2	8	0	0	0	18	5	2	9	0	5	0	0	1	1	0	46	34	5	0	1	291	1	0	0	2	3	0	4
ENSG00000227050.1	0	0	0	1	0	0	0	0	0	0	0	0	0	0	0	0	0	0	0	0	0	0	0	0	0	0	2	1	0	1	1	0	0	0	0	0	0	2	2	0	0	0	2	0	0	1	0	0	0
ENSG00000158156.7	57	38	128	266	90	182	128	109	167	98	136	107	70	98	26	146	81	115	95	191	103	255	66	81	84	240	129	127	149	100	72	103	86	97	76	90	69	158	220	42	92	232	75	171	46	162	171	39	279
ENSG00000158161.15	97	69	120	319	106	244	175	106	259	125	185	120	35	145	9	117	116	174	72	103	85	352	32	50	53	333	195	145	188	155	82	104	138	116	113	116	76	141	260	45	163	173	60	272	146	61	98	44	161
ENSG00000238231.2	1	0	0	3	0	2	1	2	1	1	1	0	0	1	0	1	1	0	0	1	2	4	1	0	0	6	1	2	3	1	0	0	1	0	0	1	0	0	2	1	0	5	0	0	0	0	2	0	1
ENSG00000240750.3	1	0	0	0	0	0	1	1	0	0	1	1	0	0	0	0	0	0	0	1	0	1	0	0	0	1	0	0	0	0	0	0	0	0	0	0	0	0	0	0	0	0	0	1	0	0	0	0	0
ENSG00000228589.3	145	33	49	35	68	56	71	69	61	55	109	53	21	35	13	71	101	77	70	136	57	51	19	18	28	76	100	61	112	73	27	32	60	68	47	62	15	80	66	13	44	92	21	125	64	42	42	42	103
ENSG00000228943.1	0	0	0	0	0	0	0	0	0	0	0	0	0	0	0	0	0	0	0	0	0	0	0	0	0	0	0	0	0	0	0	0	0	0	0	0	0	0	0	0	0	0	0	0	0	0	0	0	0
ENSG00000214812.3	0	0	0	0	0	0	0	0	0	0	0	0	0	0	0	0	0	0	0	0	0	0	0	0	0	0	0	0	0	0	0	0	0	0	0	0	0	0	0	0	0	1	0	0	0	0	0	0	0
ENSG00000253005.1	0	0	0	0	0	0	0	0	0	0	0	0	0	0	0	0	0	0	0	0	0	0	0	0	0	0	0	0	0	0	0	0	0	0	0	0	0	0	0	0	0	0	0	0	0	0	0	0	0
ENSG00000169403.11	5	48	36	36	17	44	96	30	25	59	92	20	12	20	27	86	43	7	32	40	38	38	7	61	21	54	35	42	84	31	88	39	39	17	10	24	14	14	16	53	20	36	79	40	65	18	14	8	47
ENSG00000126698.10	740	344	496	1035	580	1069	753	548	675	468	593	735	253	760	93	522	399	683	723	817	466	1061	322	206	371	1059	665	644	825	583	449	377	886	462	514	490	346	399	888	218	656	1389	411	1036	502	425	690	484	847
ENSG00000130770.17	1146	744	1646	2227	949	2576	1196	1281	848	622	953	1470	331	1755	116	1131	978	761	1528	1506	1226	2079	533	629	770	1928	987	854	1024	1841	1237	1280	1843	1486	1448	938	444	1210	1950	346	1780	1828	1175	2152	1181	2250	2266	1098	1515
ENSG00000270605.1	41	16	20	40	33	18	116	44	107	41	57	70	12	88	14	70	49	33	193	60	21	61	29	24	18	63	34	30	31	76	16	24	26	36	25	46	64	83	160	66	43	100	41	71	37	42	35	9	36
ENSG00000271398.1	2	0	0	1	1	1	2	0	1	0	1	0	0	0	0	1	1	0	10	1	0	2	3	0	0	1	2	1	2	0	0	0	3	0	0	0	0	0	1	0	0	3	0	0	0	1	0	0	0
ENSG00000130766.4	651	477	225	154	118	138	127	142	303	182	210	330	188	535	42	147	198	272	716	349	284	392	144	175	227	332	190	97	143	221	281	430	172	66	102	159	211	197	454	324	223	778	232	346	124	270	518	156	405
ENSG00000130772.13	114	291	446	253	123	504	168	106	155	144	179	265	177	202	197	168	94	139	230	216	164	147	270	139	366	178	151	126	97	172	252	244	190	189	118	142	204	105	261	318	214	288	281	217	134	262	322	129	179
ENSG00000204138.12	284	169	185	437	240	291	439	203	566	229	389	340	160	337	307	382	292	422	302	334	134	491	277	193	121	420	430	376	554	274	128	140	286	258	204	384	610	190	559	279	408	800	126	610	196	89	139	81	473
ENSG00000206779.1	0	0	0	1	0	0	0	0	0	0	1	1	0	0	0	0	1	0	0	0	0	1	0	0	0	0	1	0	0	0	0	0	1	0	0	0	0	0	0	0	0	0	0	2	0	0	0	1	0
ENSG00000229820.2	0	0	0	0	0	0	0	1	0	0	0	0	0	1	0	0	0	0	0	0	0	1	0	1	0	2	0	0	0	1	0	0	1	1	1	0	0	0	0	0	0	0	0	0	0	1	0	0	0
ENSG00000221216.1	0	2	1	3	0	4	0	1	0	3	1	0	9	2	0	0	0	1	0	0	3	0	17	4	1	0	1	0	1	2	12	2	1	0	1	4	37	0	1	11	0	0	5	2	1	4	4	4	0
ENSG00000180198.15	93	93	90	812	186	809	186	170	154	118	339	93	43	192	86	126	151	501	192	227	95	471	96	44	122	651	334	279	337	183	101	57	321	134	166	258	64	143	263	80	146	239	138	242	159	98	186	48	237
ENSG00000242125.3	139	123	172	1730	283	1394	137	75	107	174	424	94	106	190	63	74	140	447	98	148	88	567	104	53	117	482	173	156	241	131	88	143	760	63	375	189	87	304	461	70	64	157	88	297	146	68	338	42	120
ENSG00000274266.1	0	0	0	0	0	0	0	0	0	0	0	0	0	0	0	0	0	0	0	0	0	0	0	0	0	0	0	0	0	0	0	0	0	0	0	0	0	0	0	0	0	0	0	0	0	0	0	0	0
ENSG00000200087.1	5	1	3	13	2	5	4	1	0	2	4	0	80	2	144	0	2	80	3	1	1	5	22	5	80	6	2	8	5	3	0	2	5	2	1	10	31	3	6	17	3	2	0	3	1	2	1	4	1
ENSG00000231468.2	0	0	0	1	0	0	0	0	0	0	0	0	1	0	3	1	2	1	1	1	0	1	8	0	0	2	2	2	0	2	1	0	2	0	1	0	0	1	1	1	0	0	1	1	1	0	0	0	0
ENSG00000279443.1	2	4	1	11	2	29	3	2	5	8	1	2	0	2	1	4	10	3	3	1	0	15	8	0	1	15	11	8	2	3	2	2	6	0	1	4	3	10	3	0	3	8	4	3	3	0	0	0	8
ENSG00000180098.9	79	163	173	282	128	482	163	90	125	144	88	157	139	135	44	83	92	103	126	153	98	323	240	128	222	272	153	126	149	199	222	109	209	111	176	136	191	99	155	124	159	311	211	270	146	233	429	270	237
ENSG00000197989.13	53	111	63	326	157	568	94	63	82	111	72	61	57	55	12	67	92	157	85	42	57	229	36	34	49	231	100	85	152	82	85	84	137	88	102	98	39	92	74	43	80	85	49	128	93	106	99	94	64
ENSG00000221539.1	3	9	2	21	9	59	11	5	8	5	5	3	6	5	0	10	3	8	5	3	7	15	0	1	7	32	9	8	8	7	2	6	15	3	11	3	0	10	11	0	6	4	4	8	10	13	6	2	3
ENSG00000278274.1	0	0	0	0	0	0	0	0	0	0	0	0	0	0	0	0	0	0	0	0	0	0	0	0	0	0	0	0	0	0	0	0	0	0	0	0	0	0	0	0	0	0	0	0	0	0	0	0	0
ENSG00000273544.1	0	0	0	0	0	0	0	0	0	0	0	0	0	0	0	0	0	0	0	0	0	0	0	0	0	0	0	0	0	0	0	0	0	0	0	0	0	0	0	0	0	0	0	0	0	0	0	0	0
ENSG00000280498.1	0	0	0	0	0	0	0	0	0	0	0	0	0	0	0	0	0	0	0	0	0	0	0	0	0	0	0	0	0	0	0	0	0	0	0	0	0	0	0	0	0	0	0	0	0	0	0	0	0
ENSG00000274582.1	0	0	0	0	0	0	0	0	0	0	0	0	0	0	0	0	0	0	0	0	0	0	0	0	0	0	0	0	0	0	0	0	0	0	0	0	0	0	0	0	0	0	0	0	0	0	0	0	0
ENSG00000120656.11	66	31	102	507	136	324	163	114	171	70	180	180	16	112	9	109	132	236	110	151	71	223	17	17	44	207	281	210	148	116	67	37	188	138	142	156	67	70	221	2	163	238	36	252	104	47	66	23	166
ENSG00000188060.7	7	9	4	42	8	16	39	7	2	12	9	4	4	5	111	6	25	11	9	1	5	24	9	7	0	28	6	5	25	4	18	4	3	13	6	6	17	4	3	22	4	5	10	6	7	4	12	2	3
ENSG00000229388.1	3	4	11	16	6	24	7	2	9	8	5	11	3	21	26	4	1	4	6	5	8	9	19	3	7	4	5	8	2	8	6	5	9	8	11	12	1	3	13	7	8	5	7	9	4	13	26	8	14
ENSG00000270103.3	0	0	0	0	0	0	0	0	0	0	0	0	0	0	0	0	0	0	0	0	0	0	0	0	0	0	0	0	0	0	0	0	0	0	0	0	0	0	0	0	0	0	0	0	0	0	0	0	0
ENSG00000274978.1	0	0	0	0	0	0	0	0	0	0	0	1	0	0	0	0	0	0	0	0	0	0	0	0	0	0	0	0	0	0	0	0	0	0	0	0	0	0	0	0	0	0	0	0	0	0	0	0	0
ENSG00000162419.12	50	53	84	157	116	195	111	63	162	63	142	141	39	43	20	74	90	92	58	149	42	167	28	45	37	139	142	85	97	101	57	66	94	83	80	86	61	94	174	32	76	149	47	159	79	44	51	70	74
ENSG00000252777.1	0	0	0	0	0	0	0	0	0	0	0	0	0	0	0	0	0	0	0	0	0	0	0	0	0	0	0	0	0	0	0	0	0	0	0	0	0	0	0	0	0	0	0	0	0	0	0	0	0
ENSG00000198492.15	299	141	302	740	494	602	399	467	358	247	482	376	25	232	75	396	341	435	204	204	125	379	88	43	77	288	437	349	423	216	49	69	330	271	172	354	144	241	407	29	244	644	61	593	373	68	56	76	558
ENSG00000116329.10	1	0	2	19	5	17	3	6	1	2	4	4	1	0	5	3	3	5	3	2	0	21	3	3	1	15	4	2	3	5	1	2	4	0	3	8	11	6	16	5	6	11	3	12	2	2	4	1	6
ENSG00000233427.1	0	0	0	2	0	0	0	0	0	0	0	0	0	0	0	0	0	1	0	0	0	0	0	0	0	0	1	1	0	0	1	0	0	0	0	0	0	0	0	0	0	1	0	0	0	0	0	0	0
ENSG00000199756.1	0	0	0	0	0	0	0	0	0	0	0	0	0	0	0	0	1	0	0	0	0	0	0	0	0	0	0	0	0	0	0	0	1	0	0	0	0	0	0	0	0	0	0	0	0	0	0	0	0
ENSG00000159023.19	352	12	33	363	201	197	375	241	198	93	406	249	46	102	37	292	423	418	130	388	95	352	13	33	95	361	454	360	317	217	15	34	160	247	116	378	122	245	290	37	239	548	35	623	214	24	14	33	536
ENSG00000225616.2	1	0	0	5	1	1	1	1	0	2	1	3	1	0	0	0	2	1	1	1	0	3	0	0	4	2	4	2	1	1	2	2	4	0	1	0	2	2	1	3	3	3	0	2	1	0	1	0	0
ENSG00000206704.1	0	0	0	0	0	0	0	0	0	0	0	0	0	0	0	0	0	0	0	0	0	1	0	0	0	0	0	0	0	0	0	0	0	0	0	0	0	0	0	0	0	0	0	0	0	0	0	0	0
ENSG00000277958.1	0	0	0	1	0	0	1	0	0	0	0	0	0	0	0	0	0	0	0	0	0	0	0	0	0	0	0	0	0	0	0	0	0	0	0	0	1	0	0	2	0	0	0	0	1	0	0	0	0
ENSG00000253304.1	74	2	1	43	26	23	36	13	27	10	3	33	15	20	0	48	35	164	31	24	2	85	2	0	2	192	132	22	47	25	0	7	13	5	75	51	33	42	4	1	34	143	0	12	6	2	6	1	67
ENSG00000225750.1	0	1	2	1	0	1	1	1	2	0	3	0	0	0	0	0	0	0	0	0	0	1	0	0	0	0	0	0	0	0	0	2	0	0	0	0	0	0	0	2	0	0	0	0	0	0	0	0	0
ENSG00000116350.16	445	215	315	592	437	658	1175	1019	1080	475	572	632	92	600	329	872	634	577	446	497	318	1078	216	166	127	951	796	800	832	633	173	213	526	514	501	640	389	565	921	236	741	1166	138	1184	722	193	211	98	1041
ENSG00000277916.1	0	0	0	0	0	0	0	0	0	0	0	0	0	0	0	0	0	0	0	0	0	0	0	0	0	0	0	0	0	0	0	0	0	0	0	0	0	0	0	0	0	0	0	0	0	0	0	0	0
ENSG00000116353.15	213	145	475	449	230	342	199	203	186	117	333	271	172	320	26	176	113	166	305	462	250	266	224	201	335	220	249	260	194	296	333	207	371	258	171	193	203	121	251	198	213	214	329	375	214	364	369	261	209
ENSG00000237934.1	0	0	0	1	0	1	0	1	2	0	2	0	0	0	0	2	0	1	0	2	0	0	0	0	0	0	0	1	0	0	0	0	0	1	1	0	0	0	2	0	2	1	0	4	1	0	0	0	0
ENSG00000060656.19	142	50	856	110	64	776	92	125	352	191	22	110	319	66	71	63	160	176	63	228	38	618	191	107	32	382	209	9	55	391	270	56	92	171	34	173	152	22	79	277	19	275	35	334	93	113	26	41	269
ENSG00000230523.1	1	0	0	2	0	0	0	0	0	0	0	0	0	0	0	0	0	0	0	0	0	0	0	0	0	0	0	0	0	0	0	0	0	1	0	0	0	0	0	0	0	0	0	0	0	0	1	0	0
ENSG00000225011.4	0	0	0	0	0	0	0	0	0	0	0	0	0	0	0	0	0	0	0	0	0	0	0	0	0	0	0	0	0	0	0	0	0	0	0	0	0	0	0	0	0	0	0	0	0	0	0	0	0
ENSG00000228176.1	0	0	0	0	0	0	0	0	0	0	0	0	0	0	0	0	0	0	0	0	0	0	0	0	0	0	0	0	0	0	0	0	0	0	0	0	0	0	0	0	0	0	0	0	0	0	0	0	0
ENSG00000284676.1	0	0	0	0	0	0	0	0	0	0	0	0	0	1	0	0	0	0	0	0	0	0	0	0	0	0	0	0	0	0	3	0	0	0	0	0	0	0	0	0	0	0	0	0	1	1	0	1	0
ENSG00000270927.1	0	0	0	0	0	0	0	0	0	0	0	0	0	0	0	0	0	0	0	0	0	0	0	0	0	0	0	0	0	0	0	0	0	0	0	1	1	0	0	0	0	0	0	0	0	0	0	0	0
ENSG00000233399.2	0	0	0	0	0	0	0	0	0	0	0	0	0	0	0	0	0	0	0	0	0	1	0	0	0	0	0	0	0	0	0	0	0	0	0	0	0	0	0	0	0	1	0	1	0	0	0	0	0
ENSG00000233372.1	0	0	0	0	0	0	0	0	0	0	0	0	0	0	0	0	0	0	0	0	0	0	0	0	0	0	0	0	0	0	0	0	0	0	0	0	1	0	0	0	0	0	0	0	0	0	0	0	0
ENSG00000231251.1	0	0	0	0	0	0	0	0	0	0	0	0	0	0	0	0	0	0	0	0	0	0	0	0	0	0	0	0	0	0	0	0	0	0	0	0	0	0	0	0	0	0	0	0	0	0	0	0	0
ENSG00000236335.1	0	0	0	0	0	0	0	0	0	0	0	0	0	0	0	0	0	0	0	0	0	0	0	0	0	0	0	0	0	0	0	0	0	0	0	0	0	0	0	0	0	0	0	0	0	0	0	0	0
ENSG00000231949.1	0	0	0	0	0	0	0	0	0	0	0	0	0	0	0	0	0	0	0	0	0	0	0	0	0	0	0	0	0	0	0	0	0	0	0	0	0	0	0	0	0	0	0	0	0	0	0	0	0
ENSG00000162510.5	3	0	0	2	2	0	1	0	1	3	0	0	0	0	0	1	2	0	0	2	0	1	0	4	2	0	0	2	1	1	2	0	0	0	0	0	0	0	2	0	0	3	1	1	0	1	0	0	0
ENSG00000186056.9	19	9	20	40	10	16	28	10	25	19	24	11	2	8	4	12	6	7	20	8	7	24	0	1	3	27	28	14	12	6	5	7	11	12	7	8	6	17	14	1	17	27	2	21	22	9	3	2	19
ENSG00000162511.7	248	1326	625	913	429	1271	1652	401	364	1277	1152	381	371	353	307	1308	805	136	629	371	887	487	170	1404	820	483	465	608	1083	780	1864	711	366	389	285	441	277	269	239	1287	287	598	1328	401	979	743	589	498	754
ENSG00000264773.1	1	0	0	0	0	0	0	0	0	0	0	0	0	0	0	1	0	0	0	0	0	0	0	0	0	0	1	0	0	0	0	0	0	0	0	0	0	0	0	0	0	1	0	0	0	0	0	0	0
ENSG00000229607.1	0	0	0	0	0	0	0	0	0	0	0	0	0	0	0	0	0	0	0	0	0	0	0	0	0	0	0	0	0	0	0	0	0	0	0	0	0	0	0	0	0	0	0	0	0	0	0	0	0
ENSG00000223382.4	3	0	6	0	0	1	1	0	1	1	2	0	0	1	0	1	1	0	47	1	0	0	0	1	0	1	3	1	0	3	0	1	2	4	1	0	0	0	12	0	1	0	2	0	3	1	1	0	0
ENSG00000222784.1	0	0	0	0	0	0	0	0	0	0	0	0	0	0	0	0	0	0	0	0	0	0	0	0	0	0	0	0	0	0	0	0	0	0	0	0	0	0	0	0	0	0	0	0	0	0	0	0	0
ENSG00000235143.1	0	0	0	0	0	0	0	0	0	0	0	0	0	0	0	0	0	0	0	0	0	0	0	0	0	0	0	0	0	0	1	0	0	0	0	0	0	0	0	0	0	0	0	0	0	0	0	0	0
ENSG00000162512.15	228	274	502	749	150	233	347	129	238	388	753	176	236	76	150	789	624	123	346	116	352	657	35	517	115	525	369	367	330	252	589	191	210	183	76	232	118	162	117	279	110	375	158	407	811	159	315	96	124
ENSG00000266210.2	0	0	0	0	0	0	0	0	0	0	0	0	1	0	2	0	0	0	0	0	0	0	0	0	0	0	0	0	0	0	0	0	0	0	0	0	0	0	0	1	0	0	0	0	0	0	0	0	0
ENSG00000134644.15	229	118	162	513	319	285	393	248	491	193	533	366	56	157	162	348	348	460	95	156	93	361	147	66	64	348	536	427	492	215	81	80	211	210	234	283	188	134	395	29	238	522	55	615	225	67	80	66	384
ENSG00000237329.2	0	0	0	0	1	0	1	0	0	1	0	0	0	0	0	0	0	0	0	0	0	1	0	0	0	0	0	0	1	0	0	0	1	0	1	0	1	0	0	0	0	0	0	1	0	0	0	0	0
ENSG00000232768.1	0	0	0	1	1	0	0	0	0	0	0	0	0	0	0	0	0	0	0	0	0	0	0	0	0	0	0	0	1	0	3	0	0	0	0	0	0	0	0	0	1	0	0	0	0	3	0	0	0
ENSG00000215900.4	0	0	0	0	0	0	0	1	0	0	0	0	0	0	0	0	0	0	0	0	0	0	0	0	0	0	0	0	0	0	0	0	0	0	0	0	0	0	0	0	0	0	0	0	0	0	0	0	0
ENSG00000225142.2	0	0	0	0	0	0	0	0	0	0	0	0	0	0	1	0	0	0	0	0	0	0	0	1	0	0	0	0	0	0	0	1	0	0	0	0	1	0	0	0	0	1	0	0	0	0	0	0	0
ENSG00000084628.9	4	0	1	31	0	1	0	0	0	0	0	0	0	0	0	0	0	0	0	1	0	6	0	0	0	1	1	0	0	0	1	0	0	0	0	0	2	1	0	0	0	8	0	1	0	0	0	0	0
ENSG00000060688.12	112	67	120	235	102	427	169	155	137	141	193	192	27	214	16	146	103	192	201	173	119	365	56	39	77	351	288	203	284	178	93	98	212	170	154	146	84	96	226	22	196	358	79	305	138	73	103	50	225
ENSG00000229447.2	1	0	0	1	0	0	1	1	3	0	0	0	0	0	0	1	2	4	0	1	0	2	4	0	0	0	1	1	2	1	0	0	0	0	1	1	0	0	1	0	0	5	0	4	0	0	0	0	0
ENSG00000121766.15	77	99	132	385	179	405	130	72	85	88	154	136	54	149	27	111	85	146	145	147	88	219	58	70	88	185	195	136	192	157	172	94	167	176	199	122	73	93	151	50	123	223	107	233	129	128	163	137	166
ENSG00000229044.1	0	1	0	0	0	0	0	2	1	0	0	1	0	0	0	0	1	0	0	0	0	0	0	0	0	0	0	0	2	0	0	0	0	0	0	0	0	0	0	0	0	0	0	0	0	0	0	0	0
ENSG00000121769.7	39	61	10	160	33	48	20	22	11	27	18	14	6	20	13	55	40	14	18	27	32	25	2	38	10	21	20	12	15	24	65	7	20	44	26	17	5	20	10	7	17	18	19	37	9	13	22	3	12
ENSG00000168528.11	919	798	2365	1213	986	2225	1708	1425	911	531	741	948	2431	1450	174	1217	1127	1006	783	2449	803	2528	3240	2247	4591	1722	1397	1978	712	2146	1984	1886	599	1541	2215	879	1329	1704	1930	2493	2583	6034	1686	4256	991	3167	2741	3038	2152
ENSG00000215899.3	0	0	0	1	0	6	0	0	0	0	0	0	0	0	0	0	1	2	0	1	0	0	0	0	0	0	0	2	1	1	0	0	1	1	0	0	0	0	0	0	0	0	0	1	0	0	1	0	0
ENSG00000206981.1	0	0	0	0	0	0	0	0	0	0	0	0	0	0	0	0	0	0	0	0	0	0	0	0	0	0	0	0	0	1	0	0	0	0	0	0	0	0	0	0	0	0	0	0	0	0	0	0	0
ENSG00000260386.6	0	0	0	74	3	9	2	0	0	0	4	2	5	1	0	0	0	3	5	0	0	4	16	0	2	5	5	0	1	2	0	2	0	11	0	2	0	2	4	0	4	6	1	1	1	0	5	0	0
ENSG00000265961.1	0	0	0	1	0	0	0	0	0	0	0	0	0	0	0	0	0	0	0	0	0	0	0	0	0	0	0	0	0	0	0	0	0	0	0	0	0	0	0	0	0	0	0	0	0	0	0	0	0
ENSG00000284543.1	19	4	8	191	15	34	23	1	2	1	13	4	22	6	85	2	2	7	55	24	2	41	35	4	73	43	16	14	10	9	5	0	0	38	2	19	98	49	12	6	24	6	9	8	3	1	115	1	1
ENSG00000229167.1	1	0	0	0	0	0	1	2	1	0	0	0	3	0	0	0	1	1	0	1	0	2	0	0	0	2	3	0	0	0	0	0	0	0	0	2	0	11	0	0	0	1	0	0	0	0	0	0	0
ENSG00000142910.15	129	175	248	132	76	122	160	325	267	192	128	133	39	186	33	204	343	111	88	83	114	61	85	144	102	64	122	166	231	349	182	141	192	235	105	162	74	141	303	83	243	85	133	169	258	122	150	76	124
ENSG00000121764.11	2	0	1	0	2	0	1	0	1	0	0	0	0	0	0	0	3	0	0	0	0	1	0	0	0	1	3	2	1	0	0	0	1	0	0	0	1	0	0	0	0	1	0	1	0	0	0	0	1
ENSG00000162517.12	321	438	884	769	379	830	572	432	547	368	538	663	291	882	40	466	283	424	523	640	580	740	568	470	943	786	745	564	508	773	542	478	1045	718	439	446	239	343	939	401	822	689	696	825	619	715	999	468	775
ENSG00000235790.7	0	0	0	3	0	0	2	0	2	2	0	0	0	0	0	2	0	3	1	1	0	1	0	1	2	1	3	1	0	2	1	0	6	0	2	2	0	2	5	0	1	4	1	2	0	0	1	0	3
ENSG00000264078.1	0	1	1	0	0	0	0	0	0	0	0	0	0	0	0	0	0	0	0	0	0	0	0	0	2	0	0	1	0	0	1	0	1	0	0	0	0	0	0	0	0	0	0	0	0	0	1	0	0
ENSG00000084636.17	67	28	165	269	3	53	20	65	64	192	22	18	14	25	78	54	207	6	6	18	55	104	22	72	197	22	52	50	13	123	772	16	218	53	6	62	102	19	39	67	10	393	134	90	13	40	307	56	10
ENSG00000121753.12	37	5	3	37	0	0	4	0	5	12	7	0	5	1	0	3	2	1	29	0	0	32	0	1	4	43	3	0	7	1	26	3	2	1	1	1	3	1	1	3	0	20	3	8	3	1	8	0	0
ENSG00000266580.1	0	0	0	0	0	0	0	0	0	0	0	0	0	0	0	0	0	0	0	0	0	0	0	0	0	0	0	0	0	0	0	0	0	0	0	0	0	0	0	0	0	0	0	0	0	0	0	0	0
ENSG00000254545.1	0	0	0	0	0	0	0	0	0	0	0	0	0	0	0	0	0	0	0	0	0	0	0	0	0	0	0	0	0	0	0	0	0	0	0	0	0	0	0	0	0	0	0	0	0	0	0	0	0
ENSG00000134668.12	13	1	4	48	7	5	1	4	2	0	10	3	3	1	42	2	3	0	1	3	4	17	6	6	5	8	19	2	0	1	4	0	0	4	18	4	5	2	2	3	0	1	7	5	4	0	4	3	2
ENSG00000203620.2	0	4	1	1	1	2	0	0	0	0	2	0	0	3	1	1	0	2	2	0	7	0	4	4	1	1	1	1	0	1	3	0	2	24	6	2	8	0	1	2	4	1	2	0	0	0	4	2	1
ENSG00000269967.1	0	0	1	1	0	0	0	1	3	0	0	2	0	1	0	3	2	4	0	0	0	1	1	0	0	1	1	1	3	0	1	0	1	0	1	1	3	0	0	0	0	4	0	1	0	0	1	0	0
ENSG00000184007.18	927	728	662	1249	447	2479	971	546	514	541	1084	869	194	638	171	851	641	1482	947	754	434	1429	219	253	468	1331	1316	800	921	675	455	431	719	654	710	836	472	774	850	117	914	1904	455	1405	704	618	960	448	1442
ENSG00000228634.1	0	1	1	3	0	1	1	0	2	0	0	0	1	1	0	2	0	1	1	0	0	1	0	0	0	0	1	1	1	0	3	0	1	0	1	0	3	1	0	3	0	0	2	1	0	0	0	0	0
ENSG00000284702.1	0	3	1	0	0	0	0	0	0	0	0	0	2	1	0	0	0	0	0	0	0	0	0	0	0	0	0	1	1	0	0	0	1	0	0	0	1	0	0	1	0	0	0	1	0	1	0	0	0
ENSG00000121774.17	705	458	527	1208	724	1074	775	535	672	598	1000	492	79	500	173	523	472	796	448	610	255	1114	43	65	104	1032	867	683	897	343	148	208	699	700	539	515	268	490	806	28	591	1227	106	1057	462	200	217	144	632
ENSG00000203325.3	0	6	0	4	0	8	0	0	3	3	1	1	3	0	5	1	0	1	1	3	1	1	19	7	0	1	2	2	2	1	1	0	1	1	1	0	23	0	2	7	0	3	4	2	2	5	1	0	0
ENSG00000121775.17	56	50	111	175	63	215	117	90	84	67	85	88	52	112	6	100	81	92	80	142	70	182	59	86	95	150	127	123	97	154	120	101	86	94	148	79	59	108	227	59	110	172	100	140	69	121	140	131	138
ENSG00000266203.1	0	0	0	0	0	0	0	0	0	0	0	0	0	0	0	0	0	0	0	1	0	0	0	0	0	0	0	0	0	0	0	0	0	0	0	1	2	0	0	1	0	0	0	0	0	0	0	0	0
ENSG00000276493.1	0	0	0	0	0	0	0	0	0	0	0	0	1	0	0	0	0	0	0	0	0	0	0	1	0	0	0	0	0	1	0	0	0	0	0	0	6	0	0	2	0	0	0	0	0	0	0	0	0
ENSG00000025800.13	292	113	141	335	179	364	306	269	310	115	337	312	153	302	169	304	262	413	268	324	144	409	265	97	124	472	525	399	352	274	131	107	259	224	223	285	266	151	428	123	288	430	136	481	298	68	79	41	490
ENSG00000250135.1	0	0	0	0	0	0	0	0	0	0	0	0	0	0	0	0	0	0	0	0	0	0	0	0	0	0	0	0	0	0	0	0	0	0	0	0	0	0	0	0	0	0	0	0	0	0	0	0	0
ENSG00000084652.15	476	352	670	1375	539	1122	712	578	458	364	536	629	266	534	91	475	416	708	622	811	393	1292	301	365	631	1217	1071	590	668	752	535	473	653	371	343	480	293	527	1859	361	587	863	587	987	547	657	793	321	1414
ENSG00000160050.14	88	21	140	301	40	78	74	17	33	38	73	32	24	28	11	27	16	33	164	278	23	103	25	43	167	133	41	50	66	46	49	15	50	45	58	39	50	20	34	31	29	93	76	44	24	88	129	13	77
ENSG00000224066.1	2	0	0	4	0	0	1	0	3	1	4	0	0	0	0	0	0	0	0	1	0	2	0	1	0	1	0	2	1	0	0	0	2	2	1	1	0	1	0	0	0	0	0	2	1	0	0	0	0
ENSG00000160051.11	19	24	27	75	37	82	42	14	49	39	26	47	30	95	14	20	9	25	40	32	24	65	25	26	86	76	55	41	41	39	55	38	21	46	42	38	84	9	34	35	26	98	33	53	27	31	82	63	44
ENSG00000222046.2	6	0	1	7	0	4	5	0	3	1	3	1	0	2	0	0	2	0	2	0	0	1	2	0	0	1	2	0	4	2	1	1	0	1	1	1	2	1	1	0	2	6	0	6	0	3	0	0	1
ENSG00000160055.19	70	51	135	220	99	104	87	48	81	57	104	56	90	74	18	57	41	63	74	39	57	133	70	78	55	111	57	58	77	92	93	143	35	97	114	77	64	53	101	89	49	152	78	146	102	85	150	78	64
ENSG00000084623.11	944	973	1272	3792	1360	3668	879	869	946	550	1474	797	864	1341	425	1067	734	1101	1533	1497	1101	2092	1114	1148	1422	2088	1769	854	1019	1913	1490	1593	1274	1315	883	1322	954	920	1116	980	871	1292	1453	1735	1059	2717	2823	1737	1861
ENSG00000220785.7	36	39	76	82	52	118	131	122	100	110	91	46	29	76	14	108	119	41	57	38	56	56	38	65	25	57	71	70	74	188	175	77	59	97	47	96	28	70	144	59	64	55	80	96	107	78	56	28	39
ENSG00000183615.5	10	96	112	66	41	258	52	35	47	83	39	32	90	40	43	60	113	10	33	41	91	36	80	428	65	54	28	27	31	147	212	99	38	53	27	48	107	18	63	572	43	29	125	30	57	168	117	82	23
ENSG00000182866.16	0	12	69	32	13	28	283	44	41	96	126	34	7	9	28	141	67	5	45	19	27	65	0	26	11	50	59	160	201	13	66	33	29	23	4	17	10	22	26	31	21	26	40	48	200	16	8	9	21
ENSG00000277617.1	0	0	1	0	0	0	0	0	0	1	0	0	1	0	0	0	0	0	0	0	0	0	0	0	0	0	0	0	0	0	0	0	0	0	0	0	1	0	0	2	0	0	0	0	0	0	0	0	0
ENSG00000252450.1	0	0	0	0	0	0	0	0	0	0	0	0	0	0	0	0	0	0	0	0	0	0	0	0	0	0	0	0	0	1	3	0	0	0	0	0	1	0	0	0	0	0	0	0	0	0	0	0	0
ENSG00000116478.11	425	174	468	949	945	2066	705	520	556	387	731	426	153	419	72	490	465	872	453	437	285	1552	235	161	165	1368	909	618	886	523	337	488	715	347	499	433	294	526	1005	105	462	1189	222	1080	407	229	469	190	686
ENSG00000175130.6	471	156	610	1546	1359	850	226	201	137	319	485	141	61	145	62	249	389	1324	517	109	216	1544	137	160	76	1636	346	164	475	282	256	101	1330	157	254	204	189	290	430	36	98	724	101	715	296	104	785	103	132
ENSG00000233775.1	1	0	0	0	0	0	1	0	0	0	1	0	0	0	0	0	0	0	0	0	0	0	0	0	0	1	1	1	0	0	1	1	0	1	0	0	0	0	4	0	0	0	0	0	1	0	0	0	0
ENSG00000162526.6	3	0	1	6	3	1	3	1	4	0	3	0	2	0	0	1	1	1	0	1	0	1	0	0	1	3	11	9	8	0	0	0	2	2	0	1	4	2	1	0	2	3	1	2	2	0	2	0	0
ENSG00000225828.1	26	295	109	166	82	262	87	105	204	36	44	121	169	256	55	66	21	43	37	52	69	98	362	194	318	77	97	88	99	214	216	87	293	67	65	68	210	36	80	355	217	64	140	86	108	281	376	309	48
ENSG00000160058.18	559	307	451	630	539	413	717	564	1157	323	668	993	229	456	400	843	606	663	381	638	555	681	546	335	430	824	1304	1044	926	646	303	297	756	811	502	677	617	349	873	333	662	597	266	1148	551	323	358	186	1159
ENSG00000224333.1	0	1	0	5	0	1	1	0	6	0	0	1	0	2	0	0	0	0	1	0	3	0	0	0	0	1	1	2	0	0	0	3	0	0	0	7	0	1	0	6	0	0	0	0	0	0	1	0	0
ENSG00000270850.1	0	0	0	0	0	0	0	0	0	0	0	0	0	0	0	0	0	0	0	0	0	0	0	0	0	0	0	0	0	0	0	0	0	0	0	0	0	0	0	0	0	0	0	0	0	0	0	0	0
ENSG00000229259.1	0	0	0	0	0	0	0	0	0	0	0	0	0	0	0	1	0	0	0	0	0	0	0	0	0	0	0	1	0	1	0	0	0	0	0	0	0	0	0	0	0	0	0	1	0	0	0	0	0
ENSG00000263529.2	0	0	0	0	0	0	0	0	0	0	0	0	0	0	0	0	0	0	0	0	0	0	0	0	0	0	0	0	0	0	0	0	0	0	0	0	0	0	0	0	0	0	0	0	0	0	0	0	0
ENSG00000254553.1	0	0	0	1	0	0	0	0	0	1	0	2	4	2	3	0	0	0	0	1	0	1	0	3	1	0	0	1	1	1	3	0	0	0	0	0	2	0	1	1	0	0	1	0	0	0	1	0	0
ENSG00000273274.1	0	0	0	3	1	1	0	0	1	1	0	0	0	1	11	0	0	1	1	0	1	6	0	1	3	3	2	1	0	1	2	1	0	0	2	2	7	0	0	1	1	0	1	7	0	1	1	1	0
ENSG00000160062.14	29	78	11	19	13	53	43	22	48	34	14	45	53	52	224	27	14	27	47	26	15	44	96	48	18	39	66	40	29	40	47	3	23	37	36	56	170	19	34	114	33	69	24	70	26	18	15	21	11
ENSG00000176261.15	218	200	253	566	258	526	255	164	177	142	346	251	161	278	75	192	121	213	259	375	206	384	203	159	203	306	284	260	226	330	316	198	301	246	201	239	167	177	352	123	206	396	284	363	231	321	674	258	360
ENSG00000200591.1	1	0	0	0	0	3	1	0	0	0	0	0	0	0	0	2	0	0	1	0	0	0	0	0	0	0	0	0	0	0	0	0	0	0	0	0	0	0	0	0	0	1	0	1	2	0	0	0	0
ENSG00000162521.18	560	80	168	819	515	632	714	467	644	425	690	483	55	348	105	524	446	937	415	372	176	965	60	25	69	970	1167	674	816	284	70	68	495	361	312	542	294	335	885	38	395	1426	75	1012	430	70	78	56	683
ENSG00000162520.14	3	0	0	5	0	0	0	0	0	0	0	0	0	0	0	1	0	0	0	0	0	0	0	0	0	1	0	0	1	0	1	1	0	0	0	0	0	0	1	0	0	2	0	0	0	0	0	0	0
ENSG00000224409.1	0	0	2	55	0	18	0	0	0	0	0	0	1	0	0	0	0	2	0	0	0	0	0	0	7	0	0	0	1	1	0	0	0	0	0	3	0	0	1	0	0	0	2	0	0	0	0	0	1
ENSG00000162522.10	374	151	653	2068	710	2084	433	208	222	376	541	386	362	267	332	200	495	633	363	362	184	1340	314	178	376	1351	666	368	529	649	427	241	519	309	467	459	236	583	1752	109	373	882	453	974	374	240	533	206	520
ENSG00000134684.10	1181	273	481	1246	835	1479	529	492	325	333	844	516	262	360	229	569	414	378	428	1085	649	903	424	407	743	1014	822	475	493	760	698	441	569	533	306	745	409	504	1040	499	539	1238	352	886	488	725	715	801	1750
ENSG00000116497.17	131	129	93	240	149	243	340	220	311	141	240	179	63	114	110	198	159	158	203	98	58	300	76	63	37	267	350	320	272	167	84	62	150	118	153	126	188	78	262	84	158	364	65	346	236	106	90	41	173
ENSG00000160097.16	10	153	15	60	3	54	283	1947	76	31	34	470	111	593	32	522	84	19	1516	47	947	118	15	1501	4	112	208	195	324	2570	135	2	242	1041	159	118	127	5	7	1817	67	570	619	1734	2	2993	171	308	4
ENSG00000121905.9	0	0	0	8	0	6	1	1	2	1	2	0	0	0	1	0	0	0	2	0	0	4	0	0	0	2	0	0	0	0	2	0	2	1	0	1	0	0	0	0	0	0	0	4	0	4	0	0	2
ENSG00000121900.18	69	117	28	120	28	324	34	2	1	75	44	22	160	76	6	12	22	2	1	5	90	229	12	28	185	303	38	23	53	180	167	35	27	75	0	22	63	95	50	67	7	260	164	48	35	29	473	68	75
ENSG00000116514.16	70	24	91	190	35	254	172	64	47	87	152	76	8	72	22	73	67	113	172	204	48	166	3	8	21	170	136	132	171	59	14	53	101	154	32	99	66	52	59	5	66	322	20	150	113	30	27	18	134
ENSG00000278966.2	0	5	0	3	2	9	5	1	1	2	4	0	5	3	26	4	2	2	1	5	6	6	1	5	1	6	6	3	0	3	1	3	6	4	5	0	0	5	6	1	1	3	1	7	7	3	8	0	0
ENSG00000217644.5	1	0	0	1	8	0	1	0	0	0	0	0	0	0	1	0	1	0	0	0	2	2	0	0	0	1	0	0	2	0	0	0	1	0	0	0	0	0	0	0	0	1	1	1	4	0	0	1	0
ENSG00000239670.1	0	1	0	2	1	4	1	0	1	0	0	0	0	1	0	2	0	0	1	0	0	2	0	0	0	2	2	1	1	1	0	0	0	0	0	1	0	0	1	0	0	1	0	1	1	0	0	0	1
ENSG00000236065.2	0	0	0	0	0	0	0	0	0	0	0	0	1	0	0	2	0	0	0	0	0	0	0	0	0	0	2	0	1	0	0	0	0	0	0	0	0	0	0	0	0	1	0	0	0	0	0	0	0
ENSG00000004455.16	1055	821	911	1985	1178	2085	1648	1668	1137	648	1063	1506	313	1255	194	1530	651	916	1262	1513	1341	1827	445	652	858	2083	1651	1079	1200	1592	925	898	1181	953	501	1138	561	1050	1737	469	1482	2249	1305	2133	1228	1153	900	830	1796
ENSG00000276645.1	0	5	0	3	0	1	2	1	1	0	0	1	3	0	62	0	0	0	0	0	1	0	9	3	6	1	0	0	0	4	6	0	0	0	0	7	22	0	0	15	0	0	9	1	1	0	1	2	0
ENSG00000142920.16	47	3	38	61	5	14	54	30	25	36	33	27	0	64	0	24	15	0	13	29	18	70	4	8	21	50	54	78	36	23	28	15	15	21	1	14	5	2	11	11	28	49	32	69	23	14	38	11	30
ENSG00000278997.1	1	0	5	3	3	3	4	0	4	1	0	1	0	1	0	0	3	0	2	3	0	1	4	0	1	4	0	1	6	3	3	0	2	0	1	1	1	0	5	0	2	3	1	0	3	0	0	0	2
ENSG00000116525.13	45	3	36	72	11	41	58	36	45	23	31	12	4	21	7	24	12	7	37	47	12	19	16	7	14	36	42	30	58	37	18	16	21	13	13	27	18	12	29	9	37	72	27	24	22	13	16	5	36
ENSG00000279179.1	4	0	2	10	2	6	9	1	6	2	2	2	1	4	27	2	1	0	1	5	3	2	1	0	3	1	5	5	8	4	1	3	0	3	1	3	6	1	0	6	5	5	3	8	5	5	4	0	0
ENSG00000284721.1	0	0	0	0	0	0	0	0	0	0	0	0	0	0	0	0	0	0	0	0	0	0	0	1	0	0	0	0	0	0	0	0	0	0	0	0	6	0	0	0	0	0	0	0	0	0	0	0	0
ENSG00000160094.14	99	95	220	210	110	117	178	113	330	110	96	113	61	177	31	131	181	122	105	137	59	244	51	53	40	212	238	248	235	147	93	39	261	160	161	124	123	117	387	67	138	356	100	315	151	119	192	126	68
ENSG00000270115.1	0	0	1	3	1	3	3	0	5	1	0	1	1	1	0	1	1	0	1	1	0	3	8	0	0	0	0	2	3	6	0	0	2	2	2	0	0	0	7	4	1	3	2	1	0	4	1	1	0
ENSG00000184389.9	1	0	0	0	0	0	2	3	5	1	0	1	0	0	0	0	1	0	1	1	1	1	0	0	0	0	2	0	0	1	1	0	1	1	1	0	0	0	1	0	0	0	0	1	1	0	0	0	0
ENSG00000225313.5	5	4	3	21	11	5	46	23	35	6	18	3	0	10	2	21	12	13	6	15	10	26	0	2	5	17	21	12	13	11	7	7	6	13	3	9	4	19	33	4	3	22	6	29	10	3	0	3	11
ENSG00000134686.18	591	779	995	2578	822	1269	864	808	644	635	770	620	799	537	144	625	589	577	569	1247	858	1947	805	826	886	1855	754	579	678	1288	1047	563	1106	496	574	598	578	874	2214	722	493	1240	940	1105	751	750	976	598	963
ENSG00000284154.1	1	0	0	0	0	0	2	1	0	1	0	1	1	0	0	0	0	0	0	0	0	3	0	0	0	2	1	0	0	0	0	0	0	1	1	0	0	1	1	0	0	1	0	0	0	0	0	0	0
ENSG00000222112.1	0	0	1	1	0	0	1	0	0	0	0	0	0	0	0	0	0	0	1	0	1	0	0	0	0	0	0	0	0	0	0	0	0	0	0	0	1	0	0	0	0	0	0	0	0	0	0	0	0
ENSG00000233246.1	0	0	0	5	1	1	0	3	0	1	0	0	0	3	0	0	0	1	0	1	0	1	0	0	2	2	1	0	0	1	0	1	1	3	2	3	0	0	2	0	0	0	2	0	0	1	6	0	0
ENSG00000234512.1	0	0	0	1	0	0	0	0	0	0	0	0	0	0	0	0	0	0	0	0	0	0	0	0	0	0	0	0	0	0	0	0	0	0	0	0	0	0	0	0	0	0	0	0	0	0	0	0	0
ENSG00000121903.14	10	6	7	26	7	8	16	1	3	4	18	14	4	20	0	4	3	7	10	12	4	8	8	2	10	16	15	7	15	3	1	8	2	17	13	10	11	4	7	0	2	31	7	7	2	4	8	5	7
ENSG00000235907.2	0	0	0	0	0	0	0	0	0	1	0	0	0	0	0	0	0	0	0	0	0	0	0	0	0	0	0	0	0	0	0	0	0	0	0	0	0	0	0	0	0	0	0	0	0	0	0	0	0
ENSG00000121904.17	8	0	8	16	0	2	26	3	0	2	62	2	4	0	8	1	74	3	33	5	2	15	0	4	14	35	15	2	1	13	3	1	2	6	1	19	6	12	0	3	1	1	3	5	4	12	14	0	7
ENSG00000227000.2	0	0	0	0	0	0	0	0	0	0	0	0	0	0	0	0	0	0	0	0	0	1	0	0	0	0	0	0	0	0	0	0	0	0	0	0	0	0	0	0	0	0	0	0	0	0	0	0	0
ENSG00000176256.10	0	0	0	0	0	0	0	0	0	0	0	0	0	0	0	0	0	0	0	0	0	0	0	0	0	0	0	0	0	0	0	0	0	0	0	0	0	0	0	0	0	0	0	0	0	0	0	0	0
ENSG00000231163.5	0	0	0	0	0	0	0	0	0	0	0	0	0	0	0	0	0	0	0	0	0	0	0	0	0	0	0	0	0	0	0	0	1	0	0	0	0	0	0	0	0	0	0	0	0	0	0	0	0
ENSG00000201148.1	0	0	0	0	0	0	0	0	0	0	0	0	0	0	0	0	0	0	0	0	0	0	0	0	0	0	0	0	0	0	0	0	0	0	0	0	0	0	0	0	0	0	0	0	0	0	0	0	0
ENSG00000142698.14	0	0	0	0	0	0	0	0	3	0	0	0	0	0	0	0	1	0	0	0	0	3	0	0	0	0	0	0	0	0	0	0	0	0	0	0	0	0	0	0	0	0	0	2	0	0	0	0	0
ENSG00000270241.1	0	0	0	0	0	0	0	0	1	0	0	0	0	0	0	0	0	0	0	0	0	0	0	0	0	0	0	0	0	0	0	0	0	0	0	0	0	0	0	0	0	0	0	0	0	0	0	0	0
ENSG00000207941.1	0	0	0	0	0	0	0	0	0	0	0	0	0	0	0	0	0	0	0	0	0	0	0	0	0	0	0	0	0	0	0	0	0	0	0	0	0	0	0	0	0	0	0	0	0	0	0	0	0
ENSG00000163866.8	379	525	410	432	157	782	218	356	165	168	240	367	214	444	62	296	232	239	325	574	353	372	431	389	361	429	300	244	276	407	421	455	365	255	255	250	225	145	351	410	385	401	713	342	391	602	630	347	458
ENSG00000189280.3	1	0	0	2	0	1	1	1	2	0	0	1	0	2	0	0	3	5	1	0	0	1	0	0	0	1	6	8	0	2	0	0	0	0	0	0	0	1	8	0	0	0	0	2	2	0	1	0	0
ENSG00000189433.5	0	0	0	0	0	2	0	0	0	0	0	0	0	0	0	0	0	0	0	0	2	0	0	0	0	1	1	1	0	0	0	0	0	0	0	0	0	0	0	0	0	0	0	0	0	0	1	0	0
ENSG00000255811.1	0	0	0	0	0	0	0	0	0	0	0	0	0	0	0	0	0	0	0	0	0	0	0	0	0	0	0	0	0	0	0	0	0	0	0	0	0	0	0	0	0	0	0	0	0	0	0	0	0
ENSG00000188910.7	6	1	2	15	0	1	6	0	1	2	1	0	0	0	0	0	2	3	0	0	0	27	0	0	0	33	0	0	0	0	6	0	0	0	0	1	2	23	15	0	0	9	0	5	1	0	0	0	0
ENSG00000187513.8	60	135	148	35	35	109	131	255	94	168	120	95	61	141	64	87	223	61	86	79	117	51	92	91	108	44	76	76	71	290	224	66	86	206	56	137	88	82	110	162	100	29	341	93	103	182	168	87	94
ENSG00000230163.1	13	4	5	5	16	14	14	8	18	9	24	11	1	12	0	8	17	16	16	28	8	22	1	0	1	23	13	11	16	16	4	8	25	8	24	13	4	12	32	3	7	10	1	21	11	2	3	2	18
ENSG00000116544.11	14	24	6	14	0	9	9	4	8	6	4	2	17	26	16	5	1	2	6	15	4	26	3	17	7	31	4	3	4	10	15	16	7	5	6	4	43	3	9	59	2	2	10	9	10	40	10	18	3
ENSG00000241014.1	10	5	6	34	35	12	64	54	44	23	19	39	7	30	0	40	21	23	7	39	12	34	3	8	15	36	45	49	52	28	3	5	29	22	36	23	9	33	49	0	31	48	4	46	26	15	8	8	37
ENSG00000271741.1	0	0	0	0	0	0	0	0	0	0	0	0	0	0	0	0	0	0	0	0	0	0	0	0	0	0	0	0	0	0	0	0	0	0	0	0	0	0	0	0	0	0	0	0	0	0	0	0	0
ENSG00000243749.1	0	0	0	0	0	0	0	0	0	0	0	0	0	0	0	1	0	0	1	0	0	0	0	0	0	0	0	1	0	0	0	0	0	0	0	0	0	0	0	0	0	0	0	0	0	0	0	0	0
ENSG00000163867.16	104	60	54	105	82	87	159	119	163	106	127	130	10	70	19	141	107	126	68	72	32	107	11	17	29	60	115	116	111	68	24	28	68	59	97	102	40	61	137	14	72	143	37	174	91	46	22	13	116
ENSG00000233940.1	0	0	0	0	0	0	0	0	0	0	0	0	0	0	1	0	0	0	0	0	0	0	0	0	0	0	0	0	0	0	0	0	0	0	0	0	0	0	0	0	0	0	0	0	0	0	0	0	0
ENSG00000197056.9	31	17	7	96	22	50	79	50	82	27	62	46	20	16	90	48	45	76	15	18	11	65	23	8	10	70	83	46	91	36	8	7	22	33	28	58	44	14	37	10	25	117	5	130	20	0	10	12	44
ENSG00000228348.1	0	0	0	1	0	0	0	1	0	0	0	0	0	0	0	0	1	0	0	0	0	0	0	0	0	1	0	0	0	0	0	0	0	0	0	0	0	0	0	0	0	0	0	0	0	0	0	0	0
ENSG00000284640.1	1	0	0	2	0	1	9	0	2	2	1	0	0	2	0	1	0	1	0	0	0	1	0	1	0	0	0	0	1	0	0	0	0	1	0	0	0	0	0	0	2	0	11	1	0	4	0	0	2
ENSG00000116560.10	1250	1071	827	2323	1802	1999	2628	1688	2158	1100	1976	1187	691	1204	166	1487	1478	1558	781	1078	802	2190	988	823	576	1979	2337	2093	2407	1927	1150	834	1697	1029	1330	1466	991	1264	2625	768	1127	2396	992	2590	1390	1355	1292	1510	1462
ENSG00000201868.1	0	0	0	0	0	0	0	0	1	0	0	0	0	0	0	0	0	0	0	0	0	0	0	0	0	0	0	0	0	0	0	0	0	0	0	0	0	0	0	0	0	0	0	0	0	0	0	0	0
ENSG00000146463.11	214	69	127	374	140	249	270	220	324	149	281	192	41	94	18	175	228	307	179	146	49	274	16	56	69	211	318	346	358	168	55	60	163	169	178	205	88	108	330	46	145	432	71	355	173	107	101	103	193
ENSG00000240374.3	1	0	1	0	0	0	1	0	0	0	0	0	0	0	0	0	0	0	0	0	0	0	0	0	0	0	2	1	0	0	0	0	0	0	1	0	0	0	1	0	0	0	0	0	0	0	0	0	0
ENSG00000201542.1	0	0	0	0	0	0	0	0	0	0	0	0	0	0	0	0	0	0	0	0	0	0	0	0	0	0	0	0	1	0	0	0	0	0	0	0	0	0	0	0	0	0	0	0	0	0	0	0	0
ENSG00000229994.1	19	103	67	105	196	295	32	38	40	57	69	35	14	64	25	39	42	91	29	32	39	98	10	16	11	61	26	30	45	48	72	87	114	51	188	43	10	64	98	1	35	25	36	77	50	31	84	34	27
ENSG00000227409.1	0	0	1	0	0	0	0	0	0	0	1	0	0	0	0	0	0	0	0	0	0	0	0	0	0	0	0	1	0	0	0	0	0	0	0	0	0	0	0	0	0	0	0	0	0	0	0	0	0
ENSG00000278702.1	0	1	0	0	0	0	0	0	1	0	0	0	0	0	1	0	0	0	0	0	0	0	0	0	0	0	0	0	0	0	0	0	1	0	0	0	0	0	0	3	0	0	0	0	0	0	0	0	0
ENSG00000142687.17	652	616	787	1132	548	831	834	448	535	512	608	584	1016	690	663	657	509	490	574	691	526	1878	784	810	609	1119	917	651	797	616	683	544	837	902	597	520	1287	489	1166	708	691	1101	634	1528	595	751	822	452	877
ENSG00000236274.1	0	0	0	1	0	0	0	0	1	0	0	0	1	0	17	0	1	1	0	0	0	0	0	0	0	0	0	0	0	0	0	0	0	0	0	0	0	0	0	0	0	0	0	1	1	0	1	0	0
ENSG00000020129.15	125	21	51	393	100	131	128	87	91	70	136	121	29	61	0	72	106	106	83	125	45	255	55	23	71	193	155	95	100	87	51	57	98	82	46	85	58	145	249	15	61	179	62	185	92	27	41	13	118
ENSG00000239636.1	1	2	5	1	1	3	4	3	2	6	4	2	0	0	0	7	2	0	0	1	1	4	0	1	0	3	0	4	3	7	1	2	3	1	0	1	0	0	0	0	0	6	2	1	2	7	4	0	0
ENSG00000116819.6	3	0	3	14	14	7	16	2	11	7	6	5	9	1	0	7	3	4	1	5	3	23	0	10	0	17	7	5	11	4	4	1	19	1	4	4	0	3	3	6	3	14	1	9	7	3	1	1	1
ENSG00000126067.11	942	755	1248	2150	1151	1870	1412	808	1076	555	1884	1996	446	1459	454	1023	584	1071	1065	1239	962	1681	702	652	1732	2108	2128	1081	1326	1105	962	1124	1667	1157	743	991	635	564	982	496	2005	1541	770	1665	1027	1197	1929	971	2219
ENSG00000142686.7	111	51	260	241	237	173	100	74	56	93	108	79	58	134	39	35	59	74	94	165	88	160	70	52	77	200	125	124	130	64	105	94	170	111	86	82	78	74	180	47	102	98	105	113	97	121	164	62	81
ENSG00000092853.13	11	15	1	39	4	15	15	1	1	2	13	1	9	9	28	3	2	20	11	8	1	9	5	1	8	15	34	12	30	3	6	5	7	5	4	6	13	1	8	4	4	27	0	16	6	1	25	1	2
ENSG00000232335.1	0	0	0	1	0	0	0	0	0	0	0	0	0	0	0	0	0	0	0	0	0	0	0	0	0	0	0	0	0	0	0	0	0	0	0	0	0	0	0	0	0	0	0	0	0	0	0	0	0
ENSG00000134698.10	118	64	70	152	51	126	197	121	226	105	186	196	53	70	47	157	171	96	65	115	57	208	92	77	28	170	235	219	190	88	68	68	121	92	135	145	101	108	147	35	125	325	46	246	142	61	23	56	128
ENSG00000092847.11	143	122	286	959	168	323	248	165	249	143	417	278	164	235	77	155	114	351	167	218	119	387	169	93	133	271	350	331	262	237	177	143	211	224	247	146	167	114	730	91	241	245	169	314	209	183	425	121	194
ENSG00000271164.1	0	0	0	0	0	0	0	0	0	0	0	0	0	0	0	0	0	0	0	0	0	0	0	0	0	0	0	0	0	0	0	0	0	0	0	0	0	0	0	0	0	0	0	0	0	0	0	0	0
ENSG00000271914.1	0	0	0	0	0	0	0	0	0	0	0	0	0	0	0	0	0	0	0	0	0	0	0	0	0	0	0	0	0	0	0	0	0	0	0	0	0	0	0	0	0	0	0	0	0	0	0	0	0
ENSG00000126070.19	117	87	76	190	70	117	241	198	179	87	145	174	34	92	27	183	76	142	81	103	59	206	46	40	34	140	175	143	156	135	38	36	82	99	108	106	94	86	252	43	91	215	50	237	88	62	32	39	173
ENSG00000271554.1	2	1	0	0	1	3	3	1	3	3	0	1	0	2	0	5	3	3	1	1	1	4	0	0	0	2	4	0	2	1	0	0	4	1	0	1	1	3	0	0	1	0	0	0	1	0	0	1	1
ENSG00000232862.5	0	0	0	1	0	0	0	1	0	0	0	0	0	0	0	1	0	0	0	0	0	0	0	0	0	0	0	0	0	1	0	0	0	0	0	0	0	1	0	0	0	0	0	2	0	0	0	0	0
ENSG00000092850.11	4	2	0	31	0	0	1	4	0	0	1	2	1	0	1	4	1	0	1	0	2	1	0	0	0	8	14	3	6	2	3	2	1	1	10	1	7	4	0	2	0	0	1	3	2	0	5	0	0
ENSG00000116863.10	134	99	219	707	248	401	268	191	165	125	206	187	62	180	58	151	108	210	193	218	202	421	140	134	205	394	209	206	291	173	160	157	202	244	134	176	129	190	369	77	225	356	192	367	278	153	241	164	180
ENSG00000171812.12	0	2	7	9	1	2	16	4	6	15	6	1	3	2	12	18	16	0	1	1	3	5	0	1	0	6	4	1	2	5	15	0	2	3	0	6	0	5	1	2	3	5	0	8	1	2	1	0	3
ENSG00000054116.11	480	308	528	817	454	1000	533	455	525	314	392	675	295	553	61	507	360	461	656	700	451	696	488	377	631	703	693	526	462	500	451	409	738	274	418	409	322	360	558	308	551	867	518	879	419	620	951	543	631
ENSG00000116871.15	383	245	283	545	165	500	304	153	184	205	194	170	216	175	79	176	234	142	277	367	168	314	237	142	240	486	390	169	320	283	333	136	244	230	140	226	290	164	161	198	184	309	310	260	223	192	263	155	355
ENSG00000264592.2	0	0	0	0	0	0	0	0	0	0	0	0	0	0	1	0	0	0	0	0	0	0	0	0	0	0	1	0	0	0	0	0	0	0	0	0	1	0	0	0	0	0	0	0	0	0	0	0	0
ENSG00000054118.13	585	431	317	619	572	615	846	572	796	475	640	569	169	451	53	583	707	726	402	533	306	1036	207	174	271	977	1156	898	991	494	250	305	649	543	575	560	242	515	987	129	663	1043	218	1278	633	349	403	273	789
ENSG00000231849.1	0	0	0	1	0	0	0	1	0	0	0	0	0	1	0	0	0	0	0	0	0	0	0	0	0	0	0	0	1	2	0	0	0	0	0	0	0	0	0	0	0	0	0	0	0	0	0	0	0
ENSG00000214193.10	34	4	16	74	111	69	35	19	18	23	20	16	7	11	6	19	15	197	24	11	6	95	2	8	19	184	60	24	41	18	28	13	16	19	4	10	41	26	28	16	15	125	24	29	5	9	24	8	6
ENSG00000142694.6	37	117	268	151	66	149	24	18	32	54	34	21	273	26	299	35	36	59	33	32	41	63	213	236	162	88	25	19	39	97	417	87	63	44	22	51	268	27	33	324	33	76	217	32	31	170	604	213	10
ENSG00000116883.8	41	6	9	55	18	31	8	24	12	22	9	8	4	10	0	13	18	29	40	12	7	117	4	1	3	123	29	15	16	28	9	6	36	12	7	24	5	9	35	5	31	44	8	31	8	11	7	5	17
ENSG00000196182.10	222	210	277	532	381	361	259	262	263	148	364	363	95	298	71	430	272	435	387	483	282	677	264	225	170	481	307	215	279	411	417	286	257	337	175	253	217	269	1226	215	396	325	429	659	348	328	340	535	525
ENSG00000181817.5	346	186	511	637	226	579	222	164	149	109	245	333	92	278	35	224	122	236	223	462	262	302	201	150	331	279	273	242	249	242	267	235	362	164	193	196	138	157	232	127	302	393	279	308	209	378	540	246	328
ENSG00000222821.1	0	0	0	0	0	0	0	0	0	0	0	0	0	0	0	0	0	0	0	0	0	0	0	0	0	0	0	0	0	0	0	0	0	0	0	0	0	0	0	0	0	0	0	0	0	0	0	0	0
ENSG00000116885.18	16	14	47	40	29	6	45	27	19	3	28	66	10	151	0	25	17	18	67	33	2	29	10	15	23	39	66	66	33	27	27	29	73	37	33	40	33	15	1	19	61	81	54	79	49	55	50	49	7
ENSG00000201448.1	1	0	0	0	0	0	0	0	0	0	0	1	0	0	0	0	0	0	1	0	0	0	0	0	0	0	0	1	0	0	0	0	0	1	0	0	0	0	0	0	0	1	0	1	1	0	0	0	0
ENSG00000116898.11	611	922	1554	2171	1091	2102	749	1015	682	409	944	1006	851	1203	183	717	469	986	1008	1734	964	1219	1491	706	1237	1046	914	696	638	1368	1208	1008	1403	611	850	844	800	629	902	1121	1127	1066	1694	1285	854	2136	2358	1953	1174
ENSG00000119535.17	15	20	32	87	21	48	155	89	48	123	84	23	5	20	7	241	113	10	24	35	98	586	3	74	15	45	45	67	86	36	67	68	27	28	21	32	13	1189	48	17	23	43	40	420	87	31	13	10	44
ENSG00000230214.1	0	0	0	1	0	0	0	0	0	0	0	0	0	0	0	0	0	0	0	0	0	0	0	0	0	0	0	0	0	0	0	0	0	0	0	0	1	0	0	0	0	0	0	0	0	0	0	0	0
ENSG00000284705.1	0	0	0	0	0	0	0	0	0	0	0	0	0	0	0	0	0	0	0	1	0	0	0	1	0	0	0	0	0	0	0	0	0	0	0	0	1	0	0	1	0	0	0	0	0	0	0	0	0
ENSG00000284720.1	0	0	0	0	0	0	0	0	0	0	0	0	0	0	0	0	0	0	0	0	0	0	0	0	0	0	0	0	0	0	0	0	0	0	0	0	0	0	0	0	0	0	0	0	0	0	0	0	0
ENSG00000234481.1	0	0	0	0	0	0	0	0	0	0	0	0	0	0	0	0	0	0	0	0	0	0	0	0	0	0	0	0	0	0	0	0	0	0	0	0	0	0	0	0	0	0	0	0	0	0	0	0	0
ENSG00000163873.9	0	0	0	0	0	0	0	0	0	0	1	1	0	0	0	0	0	0	0	0	0	1	0	0	0	0	0	0	0	0	0	0	0	0	0	0	0	0	0	0	0	0	0	0	0	0	0	0	1
ENSG00000284650.1	0	0	0	0	0	0	0	0	0	0	0	0	0	0	0	0	0	0	0	0	0	0	0	0	0	0	0	0	0	0	0	0	0	0	0	0	0	0	0	0	0	0	0	0	0	0	0	0	0
ENSG00000264698.1	0	0	0	0	0	0	0	0	0	0	0	0	0	0	0	0	0	0	0	0	0	0	0	0	0	0	0	0	0	0	0	0	0	0	0	0	0	0	0	0	0	0	0	0	0	0	0	0	0
ENSG00000207328.1	0	0	0	0	0	0	0	0	0	0	0	0	0	0	0	0	0	0	0	0	0	0	0	0	0	0	0	0	0	0	0	0	0	0	0	0	0	0	0	0	0	0	0	0	0	0	0	0	0
ENSG00000223944.1	0	0	0	0	0	0	0	0	0	0	0	0	0	0	0	0	0	0	0	0	0	1	0	0	0	0	0	0	0	1	0	0	0	0	0	0	0	0	0	0	0	0	0	0	0	1	0	0	0
ENSG00000252368.1	0	0	0	0	0	0	0	1	1	0	0	0	0	0	0	0	0	0	0	0	0	0	0	0	0	0	0	0	0	0	0	0	0	0	0	0	0	0	0	0	0	0	0	0	0	0	0	0	0
ENSG00000230451.2	0	0	0	0	0	0	0	0	0	0	0	0	0	1	0	0	0	0	0	0	0	0	0	0	0	0	0	0	0	0	0	0	0	0	0	0	0	0	0	0	0	0	0	0	0	0	0	0	0
ENSG00000233621.1	40	31	34	115	23	297	56	55	60	28	32	46	50	50	20	34	12	20	28	98	64	70	93	64	184	71	103	47	28	72	83	80	67	58	47	51	45	60	106	64	49	73	102	58	55	69	127	94	132
ENSG00000163874.10	72	39	27	148	113	264	182	108	181	190	120	71	28	35	64	244	103	54	37	65	200	626	6	33	73	362	213	112	106	196	128	102	61	50	160	162	24	499	234	11	41	131	48	435	157	28	26	18	387
ENSG00000283724.1	0	0	0	0	0	0	0	0	0	0	0	0	0	0	0	0	0	0	0	0	0	0	0	0	0	0	0	0	0	0	0	0	0	0	0	0	0	0	0	0	0	0	0	0	0	0	0	0	0
ENSG00000163875.15	237	53	67	173	289	196	340	284	481	166	314	346	40	125	58	351	286	296	142	182	212	308	31	20	80	288	435	373	398	272	81	40	173	178	423	459	79	229	278	26	198	397	30	710	277	39	72	29	331
ENSG00000263675.1	0	0	0	0	0	0	0	0	1	0	0	0	0	0	0	0	0	0	0	0	0	0	0	0	0	0	2	0	0	0	0	0	0	0	0	1	0	0	0	0	0	0	0	0	0	0	0	0	1
ENSG00000163877.10	94	85	71	131	97	126	141	147	156	88	115	165	32	94	1	132	103	108	99	95	87	141	23	22	56	142	200	146	166	145	32	69	110	143	149	116	57	91	184	5	134	176	48	231	123	89	79	35	158
ENSG00000232273.1	0	2	0	0	0	2	0	0	1	2	1	3	1	0	0	0	0	0	1	1	1	2	1	0	1	1	1	2	2	1	1	2	1	2	2	0	1	0	1	1	1	2	2	1	0	3	0	0	1
ENSG00000237749.4	0	2	2	2	0	5	1	2	0	2	0	1	5	0	0	0	0	1	0	2	0	2	0	0	1	0	3	0	2	0	3	1	1	0	2	1	1	5	2	2	1	2	1	2	1	0	2	2	1
ENSG00000163879.10	121	27	193	247	224	8	181	146	310	102	109	141	36	242	6	195	38	79	36	81	277	86	11	53	287	175	95	78	151	163	158	69	5	171	14	187	53	8	442	33	45	144	144	9	165	294	400	125	123
ENSG00000134697.12	373	213	245	1296	558	786	492	394	452	212	510	427	98	387	31	270	320	486	223	489	337	858	176	118	227	679	583	401	481	602	233	233	458	450	420	444	122	345	601	49	346	558	210	897	412	197	295	172	579
ENSG00000284748.1	0	0	0	0	0	0	1	0	0	0	0	0	0	1	0	0	0	0	0	0	0	0	0	0	0	0	0	0	0	0	0	0	0	0	0	0	0	0	0	0	0	1	0	0	1	0	2	0	0
ENSG00000169218.13	1	3	0	0	0	0	0	0	0	0	2	0	0	0	0	0	0	0	0	0	1	0	0	0	0	0	1	0	0	0	9	0	0	0	0	0	0	0	0	0	0	0	0	0	0	0	0	0	0
ENSG00000116922.14	67	2	7	50	47	29	81	80	74	32	83	46	4	25	1	41	46	109	48	57	17	65	0	4	1	66	119	101	108	26	3	11	43	41	28	58	14	35	87	5	38	116	3	123	41	0	2	0	75
ENSG00000134690.10	31	10	10	219	51	121	127	20	18	39	95	26	7	47	51	10	24	80	57	62	11	225	18	5	14	213	103	62	143	20	20	8	52	38	50	49	60	26	74	5	31	260	11	129	33	6	29	3	56
ENSG00000183317.16	2	0	3	9	0	28	54	0	2	1	7	0	1	2	1	2	18	0	0	0	0	120	0	0	0	95	16	27	0	4	3	6	0	2	0	8	7	0	3	0	1	57	1	61	0	0	3	0	7
ENSG00000200421.1	0	0	0	0	0	0	0	0	0	0	0	0	0	0	0	0	0	0	0	0	0	0	0	0	0	0	0	0	0	0	0	0	0	0	0	0	1	0	0	0	0	0	0	0	0	0	0	0	0
ENSG00000214141.4	0	0	0	0	0	0	0	0	1	2	0	0	2	0	0	0	0	0	0	0	0	0	0	0	0	1	0	0	0	1	0	0	0	0	0	0	0	0	0	0	0	0	0	0	0	0	0	0	0
ENSG00000227416.2	0	0	0	0	0	0	0	0	0	0	0	0	0	0	0	0	0	0	0	0	0	0	0	0	0	0	0	0	0	0	0	0	0	0	0	0	0	0	0	0	0	0	0	0	0	0	0	0	0
ENSG00000185090.14	9	29	18	35	106	174	81	44	76	45	36	64	78	105	10	25	28	119	99	108	64	106	108	64	114	167	113	74	50	55	73	78	13	99	48	53	69	86	154	47	68	139	109	118	82	40	142	4	72
ENSG00000233728.1	0	0	0	0	0	0	0	0	0	0	0	0	0	0	0	0	0	0	0	0	0	0	0	0	0	0	0	0	0	0	0	0	0	0	0	0	0	0	0	0	0	0	0	0	0	0	0	0	0
ENSG00000196449.3	109	32	40	182	147	176	119	143	131	88	150	115	10	118	17	96	87	125	111	103	74	135	47	19	35	162	155	140	147	86	27	48	136	84	80	107	26	75	134	5	92	151	31	156	89	26	37	6	149
ENSG00000197982.13	340	490	1026	1120	341	761	203	381	216	146	232	630	254	629	208	435	192	273	691	770	452	598	569	743	939	665	384	266	213	615	654	457	763	399	301	364	505	230	413	617	443	537	1108	381	631	1036	1734	1053	514
ENSG00000188786.9	49	22	76	123	33	83	92	92	121	41	97	81	17	55	30	63	64	73	76	57	32	85	11	17	29	121	133	89	74	56	31	36	78	42	34	57	25	51	93	2	60	88	39	111	101	15	16	21	85
ENSG00000235673.1	0	0	0	0	0	0	1	0	0	0	0	0	0	0	0	0	0	0	0	0	0	0	0	0	0	0	0	0	0	0	0	0	0	0	0	0	0	0	0	0	0	1	0	0	0	0	0	0	0
ENSG00000230955.1	0	0	0	0	0	0	0	0	0	0	0	0	0	0	0	0	0	0	0	0	0	0	0	0	0	0	0	0	0	0	0	0	0	0	0	0	0	0	0	0	0	0	0	0	0	0	0	0	0
ENSG00000204084.12	212	58	99	143	97	71	233	227	278	105	90	190	12	100	30	282	72	96	124	165	75	118	26	32	32	180	236	165	195	98	45	53	77	47	126	109	37	183	367	52	180	137	32	170	71	38	33	13	148
ENSG00000252448.1	0	0	0	0	0	0	1	0	1	0	0	1	0	1	0	3	0	0	0	0	0	0	10	0	5	2	1	0	0	0	2	3	0	0	0	0	0	1	1	9	0	0	0	0	0	1	1	2	1
ENSG00000222282.1	2	0	0	0	0	0	2	0	0	0	0	0	0	0	0	1	0	0	0	0	0	0	0	0	0	1	1	1	3	0	0	0	0	0	1	0	0	0	1	0	0	0	0	1	0	2	0	0	0
ENSG00000277168.1	0	0	0	0	0	0	0	0	0	0	0	0	0	0	0	0	0	0	0	0	0	0	0	0	0	0	0	0	0	0	0	0	0	0	0	0	0	0	0	1	0	0	0	0	0	0	0	0	0
ENSG00000183431.11	513	473	480	1028	474	1215	527	365	463	387	649	569	260	659	79	443	315	805	397	585	331	1075	429	234	547	955	678	585	719	616	515	488	686	528	518	463	300	375	1033	266	480	815	390	1018	523	524	1111	602	637
ENSG00000212541.1	2	1	0	0	1	0	1	0	0	0	2	0	0	0	0	1	0	0	0	0	0	0	0	0	0	0	2	0	0	0	0	0	0	0	1	1	1	0	0	1	0	0	0	1	0	0	0	0	0
ENSG00000183386.9	70	53	130	266	137	96	39	43	18	50	60	51	77	56	13	37	31	101	39	49	54	121	100	34	58	94	40	39	53	61	105	19	96	53	25	37	39	102	105	54	32	94	54	84	44	114	157	91	12
ENSG00000183520.11	183	54	105	420	203	321	168	159	184	114	237	186	29	175	32	163	121	265	135	165	124	220	34	26	58	228	239	192	215	153	45	63	179	145	144	180	64	143	238	10	177	364	53	384	146	58	104	57	188
ENSG00000185668.7	0	0	0	1	0	0	1	1	1	0	0	0	0	1	0	2	2	6	1	0	0	0	2	0	0	0	1	1	4	0	1	0	0	0	0	0	1	1	0	0	0	0	0	0	0	0	3	0	0
ENSG00000224592.5	0	0	0	3	0	0	0	0	0	0	0	1	0	26	0	0	2	6	1	0	0	1	4	2	0	0	0	0	0	0	1	0	2	0	0	1	12	0	0	2	2	0	0	1	0	0	15	2	0
ENSG00000223589.2	0	0	0	0	0	0	0	0	0	0	0	0	0	0	0	0	0	0	0	0	0	0	0	0	0	0	0	0	1	0	0	0	0	0	0	0	0	0	0	0	0	0	0	0	0	0	0	0	0
ENSG00000265596.1	0	0	0	0	0	0	0	0	0	0	0	0	0	0	0	0	0	0	0	0	0	0	0	0	0	0	0	0	0	0	0	0	0	0	0	0	0	0	0	0	0	0	0	0	0	0	0	0	0
ENSG00000284623.1	1	0	0	0	0	0	0	0	0	0	1	0	0	0	0	2	1	0	0	0	0	0	0	0	0	0	0	0	0	0	2	0	0	0	0	0	0	0	0	0	0	0	0	0	0	0	0	0	0
ENSG00000237290.1	0	0	0	0	0	0	0	0	0	0	0	0	0	0	0	0	0	0	0	0	0	0	0	0	0	0	0	0	0	0	0	0	0	0	0	0	0	0	0	0	0	0	0	1	0	0	1	0	0
ENSG00000275350.1	0	0	0	0	0	0	0	0	0	0	0	0	0	0	0	0	0	0	0	0	0	0	0	0	0	0	0	0	0	0	0	0	0	0	0	0	0	0	0	0	0	0	0	0	0	0	0	0	0
ENSG00000200796.1	0	0	0	0	0	0	0	0	0	0	0	0	0	0	0	0	0	0	0	0	0	0	0	0	0	0	0	0	0	0	0	0	0	0	0	0	0	0	0	0	0	0	0	0	0	0	0	0	0
ENSG00000238063.2	0	0	0	0	0	0	0	0	0	0	0	0	0	0	0	0	0	0	0	0	0	0	0	0	0	0	0	0	0	0	0	0	0	0	0	0	0	0	0	0	0	0	0	0	0	0	0	0	0
ENSG00000215895.4	4	5	3	5	1	1	2	3	1	2	3	4	0	1	0	4	3	1	3	8	1	2	0	0	0	8	3	2	1	2	0	3	0	4	1	2	1	3	5	0	1	5	0	4	1	0	0	0	3
ENSG00000284632.1	0	0	0	0	0	0	0	0	0	0	0	0	0	0	0	0	0	0	0	0	0	0	0	0	0	0	0	0	0	0	0	0	0	0	0	0	0	0	0	0	0	0	0	0	0	0	0	0	0
ENSG00000116954.7	129	46	133	328	123	232	185	94	85	74	154	140	13	77	24	133	135	123	185	166	67	185	30	7	26	174	177	152	166	110	53	65	139	148	125	153	94	88	117	9	121	413	47	209	192	57	73	62	199
ENSG00000273637.1	0	0	0	0	0	0	0	0	0	0	0	0	0	0	0	0	0	0	0	0	0	0	0	0	0	0	0	0	0	0	0	0	0	0	0	0	0	0	0	0	0	0	0	0	0	0	0	0	0
ENSG00000228436.2	0	0	3	4	1	5	1	2	4	1	2	1	2	3	0	2	3	3	8	19	4	11	6	3	1	13	0	0	4	4	4	2	4	0	4	1	9	0	5	0	3	13	7	1	1	1	4	1	3
ENSG00000214114.8	119	35	75	243	147	124	117	75	56	59	110	59	21	49	0	80	69	104	64	34	45	142	22	24	37	118	126	83	108	66	41	59	113	67	50	91	32	76	126	23	73	148	56	126	79	52	55	38	113
ENSG00000274944.4	0	0	0	2	0	0	0	0	0	0	0	0	0	0	0	0	0	0	0	1	0	1	0	0	0	0	1	0	0	0	0	0	0	0	0	0	0	0	0	0	0	0	0	0	0	0	0	0	0
ENSG00000131233.9	0	0	0	3	0	0	2	0	0	0	0	1	0	0	0	0	1	0	1	0	0	0	0	0	0	0	0	0	0	0	0	0	0	0	0	1	4	0	0	1	0	0	0	0	0	0	0	0	0
ENSG00000158315.10	4	4	7	22	1	30	3	1	5	15	3	11	2	7	1	6	3	0	14	23	2	12	0	1	2	16	3	8	5	20	4	1	6	4	4	10	11	1	10	3	7	39	9	2	4	9	6	2	10
ENSG00000199963.1	0	0	0	0	0	0	0	0	0	0	0	0	0	0	0	0	0	0	0	0	0	0	0	0	0	0	0	0	0	0	0	0	0	0	0	0	0	0	0	0	0	0	0	0	0	0	0	0	0
ENSG00000207466.1	0	0	0	0	0	0	0	0	0	0	0	0	0	0	0	0	0	0	0	0	0	0	0	0	0	0	0	0	0	0	0	0	0	0	0	0	0	0	0	0	0	0	0	0	0	0	0	0	0
ENSG00000235549.1	0	0	0	0	0	0	0	0	0	0	0	0	0	0	0	0	0	0	0	0	0	0	0	0	0	0	0	0	0	0	0	0	0	0	0	0	0	0	0	0	0	2	0	0	0	0	0	0	0
ENSG00000174574.15	288	25	57	173	266	119	291	334	269	129	331	149	10	124	63	333	261	407	196	282	102	234	24	22	24	265	353	334	294	140	27	47	145	77	69	271	122	181	256	22	122	496	18	324	201	15	28	4	387
ENSG00000168653.10	1206	1064	1829	3391	1323	2571	1116	1012	654	687	956	1630	1823	1470	440	900	532	904	1051	1378	1514	1839	1969	2290	2700	1696	955	1140	1046	1845	3053	1913	2499	1427	1051	1276	2071	567	1030	2705	1292	1401	3797	2095	1658	3522	4322	3309	1387
ENSG00000127603.24	604	392	714	618	519	564	956	815	978	549	707	861	283	633	335	830	779	711	485	576	376	1068	242	278	263	885	1133	928	890	804	349	291	976	619	743	588	296	392	1121	162	864	911	315	1327	720	471	452	292	630
ENSG00000206654.1	0	0	0	0	0	0	0	0	0	0	0	0	0	0	0	0	0	0	0	0	0	0	0	0	0	0	0	0	0	0	0	0	0	0	0	0	0	0	0	0	0	0	0	0	0	0	0	0	0
ENSG00000222378.1	0	0	0	0	0	0	0	0	0	0	0	0	0	0	0	0	0	0	0	0	0	0	0	0	0	0	0	0	0	0	0	0	0	0	0	0	0	0	0	0	0	0	0	0	0	0	0	0	0
ENSG00000270040.1	0	0	0	0	0	0	0	0	0	0	2	1	0	0	0	1	0	0	0	0	0	0	0	0	0	0	0	1	2	0	2	0	0	0	0	0	0	0	1	0	0	1	0	0	0	0	0	0	0
ENSG00000226438.1	0	0	0	0	0	0	0	0	0	0	0	1	0	0	0	0	0	0	0	0	0	1	0	0	0	0	0	0	0	0	0	0	0	0	0	0	0	0	0	1	0	0	0	1	0	0	0	0	2
ENSG00000217897.2	0	0	2	1	0	1	1	1	0	0	0	0	0	0	0	0	0	2	0	1	0	1	0	0	0	0	1	0	2	1	0	0	0	0	0	0	3	1	1	0	1	0	0	1	0	0	0	0	1
ENSG00000183682.7	0	2	0	0	0	10	13	3	5	1	3	3	0	3	0	8	13	1	5	2	2	14	0	2	0	14	14	12	2	6	0	0	1	5	4	8	1	1	3	1	0	3	1	11	1	0	1	0	4
ENSG00000237624.1	0	2	0	0	1	2	0	0	0	2	0	2	16	0	0	1	0	1	1	1	2	14	0	0	0	4	0	2	1	2	2	4	0	1	4	2	1	6	6	1	0	1	0	5	1	0	1	0	0
ENSG00000182109.7	10	62	3	23	9	69	74	39	18	23	31	12	15	16	0	63	29	21	16	5	54	123	6	13	8	85	83	41	31	155	21	17	9	45	34	25	8	41	40	28	25	14	38	80	18	81	6	1	22
ENSG00000243970.1	0	1	0	2	0	2	7	1	5	3	1	0	0	2	0	9	2	4	0	1	2	5	0	0	0	5	14	6	4	6	0	1	0	4	2	0	1	3	1	4	0	0	0	10	1	0	0	0	0
ENSG00000090621.13	352	183	784	1380	1268	1741	741	632	712	482	1156	537	169	720	2030	604	802	1583	631	494	477	1418	566	230	156	1284	905	820	1082	608	262	243	1083	497	1074	909	928	787	1057	322	462	843	184	1434	713	144	160	37	700
ENSG00000228060.1	0	0	0	0	0	1	1	0	3	0	0	0	0	0	0	1	1	1	0	0	1	0	0	0	0	0	0	1	3	0	0	0	0	0	0	0	0	0	1	0	0	1	0	3	0	0	0	0	0
ENSG00000201457.1	1	0	0	0	0	1	0	0	1	0	1	0	1	0	0	0	0	1	0	0	0	0	0	0	0	1	2	1	2	0	0	0	0	0	1	0	0	0	0	3	0	1	0	1	0	0	0	2	0
ENSG00000163909.7	54	47	44	117	5	58	45	119	42	48	51	9	46	26	9	30	101	17	19	13	19	73	16	23	13	35	31	36	28	196	238	28	11	148	12	129	41	30	29	40	15	47	85	68	18	37	68	22	22
ENSG00000225903.1	0	0	0	1	0	0	1	0	0	0	0	0	0	0	0	0	1	0	0	0	0	0	0	0	0	0	0	0	0	0	0	0	0	0	0	0	0	0	0	1	0	0	0	0	0	0	0	0	0
ENSG00000116981.3	0	0	0	0	0	0	0	0	0	0	0	0	0	0	0	0	0	0	0	0	0	0	0	0	0	0	0	0	0	0	0	0	0	0	0	1	0	0	0	0	0	0	0	0	0	0	0	0	0
ENSG00000116983.12	0	0	0	0	0	0	0	0	1	0	0	1	1	0	0	0	0	0	0	0	0	3	0	0	0	0	0	0	1	0	18	0	0	0	0	1	1	0	0	0	0	0	0	1	0	0	0	0	0
ENSG00000084072.16	269	389	368	963	245	681	287	249	129	229	301	457	256	408	92	274	249	280	225	386	250	607	288	274	379	569	465	261	331	365	442	230	514	288	367	332	483	178	404	275	311	829	476	625	193	298	566	291	327
ENSG00000225333.6	0	0	0	0	0	0	0	0	0	0	0	0	0	0	0	0	0	1	0	0	0	0	0	0	0	0	0	0	0	0	0	0	0	0	0	0	0	0	0	0	0	0	0	0	0	1	0	0	0
ENSG00000252413.1	0	0	0	0	0	0	0	0	0	0	0	0	0	0	0	0	0	0	0	0	0	0	0	0	0	0	0	0	0	0	0	0	0	0	0	0	0	0	0	0	0	0	0	0	0	0	0	0	0
ENSG00000116985.11	10	1	1	46	4	3	32	3	7	33	38	1	18	23	18	11	27	27	1	12	24	105	0	4	0	93	40	5	7	10	4	2	5	4	5	9	7	1	13	5	4	16	7	48	6	1	10	5	2
ENSG00000198754.5	1	6	1	15	2	12	0	0	0	6	7	3	78	2	0	1	0	0	1	0	13	11	0	6	0	14	6	0	1	3	5	1	1	2	12	0	2	11	14	1	0	4	3	3	0	2	1	0	0
ENSG00000261798.1	0	0	1	30	0	1	6	0	0	4	8	1	0	6	0	0	0	1	0	2	2	12	2	0	0	8	4	0	2	2	0	1	3	0	0	0	6	0	12	3	2	7	2	2	3	0	2	0	0
ENSG00000229213.1	0	0	0	0	0	0	0	0	0	0	0	0	0	0	0	0	0	0	0	0	0	0	0	0	0	0	0	0	0	0	0	0	0	0	0	0	0	0	0	0	0	0	0	0	0	0	0	0	0
ENSG00000284719.1	1	1	3	36	0	0	22	0	1	2	6	1	3	2	0	4	8	6	0	2	5	4	0	3	1	14	0	4	2	9	0	0	2	4	1	0	3	12	22	7	6	12	4	5	4	3	0	2	11
ENSG00000284678.1	1	1	0	1	1	0	1	0	0	0	2	0	1	0	0	0	1	1	0	1	0	2	2	0	0	0	0	0	1	0	0	0	0	2	0	0	1	0	2	2	0	0	1	1	0	1	0	0	0
ENSG00000043514.15	249	60	128	372	139	226	172	136	148	99	142	169	40	192	0	126	113	156	99	130	86	182	24	27	59	184	176	150	177	144	76	128	153	117	129	106	60	81	193	34	130	192	79	219	101	91	113	63	152
ENSG00000202222.1	0	0	0	1	1	0	1	0	0	0	0	0	0	0	0	0	0	2	0	0	0	0	0	0	0	0	0	0	0	0	0	0	0	0	0	0	0	0	1	0	0	1	0	2	0	0	0	0	0
ENSG00000116990.10	224	29	116	150	155	431	592	191	335	73	94	803	24	449	25	51	290	307	62	224	110	94	14	25	36	60	184	226	156	88	31	58	168	372	213	61	24	75	239	26	201	178	86	555	102	235	88	71	142
ENSG00000236546.1	0	0	0	1	0	1	8	0	2	0	0	3	0	4	0	0	3	0	0	0	0	0	0	1	0	1	0	0	0	0	0	0	0	0	0	0	0	0	0	0	0	3	0	4	0	0	0	0	0
ENSG00000207356.1	0	0	0	0	0	0	0	0	0	0	0	0	0	0	0	0	0	0	0	0	0	0	0	0	0	0	0	0	0	0	0	0	0	0	0	0	0	0	0	0	0	0	0	0	0	0	0	0	0
ENSG00000168389.17	266	689	53	53	3	51	2872	2874	2083	58	22	447	13	468	0	1228	203	30	2657	306	3219	20	0	2521	35	46	143	111	219	2436	231	56	73	424	39	84	39	23	0	1264	421	442	121	1222	52	4737	56	7	1994
ENSG00000228477.1	3	1	0	3	1	5	45	21	67	1	1	6	0	1	0	5	5	4	10	1	9	3	0	2	1	2	6	2	4	14	0	2	5	5	4	1	0	2	1	5	6	7	1	36	0	3	1	0	13
ENSG00000131236.16	263	7	10	36	89	35	198	148	166	69	200	118	32	67	34	192	265	472	76	115	34	220	14	11	34	238	367	344	449	87	12	10	100	63	45	179	61	83	80	11	74	353	11	493	150	2	8	6	189
ENSG00000131238.17	127	443	438	1527	426	1036	878	134	193	504	619	379	129	554	66	433	426	73	262	701	339	1146	59	123	181	788	815	606	638	217	290	304	435	303	93	379	272	428	693	59	394	1090	374	826	439	148	275	127	753
ENSG00000226745.2	0	0	0	0	0	0	0	0	0	0	0	0	0	0	0	0	0	0	0	0	0	0	2	0	0	0	0	0	0	0	0	0	0	0	0	0	0	0	0	0	0	0	0	0	0	0	0	0	0
ENSG00000117000.8	83	11	26	89	55	57	130	99	129	42	90	73	5	47	0	117	89	126	45	71	26	131	7	4	7	127	155	127	147	56	15	16	60	71	59	75	17	51	104	0	89	159	9	163	63	11	6	4	86
ENSG00000207508.1	0	0	0	0	0	0	0	0	0	0	0	0	0	0	0	0	0	0	0	0	0	0	0	0	0	0	2	0	0	0	0	0	1	0	0	0	0	0	0	0	0	0	0	0	0	0	0	0	0
ENSG00000188800.5	0	1	1	0	1	4	1	0	0	2	1	0	0	1	0	0	1	0	1	3	0	2	2	2	0	1	2	0	0	0	2	1	2	17	0	1	9	0	1	1	0	0	1	3	1	0	2	0	0
ENSG00000259943.1	46	0	7	59	29	27	67	37	53	21	109	47	3	53	0	26	17	57	9	34	9	60	7	1	8	36	51	50	33	16	0	3	31	40	68	33	16	26	72	2	27	79	1	61	13	16	11	2	15
ENSG00000084073.8	616	76	264	338	204	289	344	332	352	143	587	336	36	138	13	353	322	510	159	217	55	204	57	31	73	345	665	344	330	172	37	58	243	267	108	328	109	94	193	14	160	529	41	613	298	39	71	41	445
ENSG00000231296.1	0	0	0	0	0	0	0	0	0	0	0	0	0	0	16	0	0	0	0	0	0	0	0	0	0	0	0	0	0	0	0	0	0	0	0	0	0	0	0	0	0	0	0	0	0	0	0	0	0
ENSG00000049089.13	180	9	8	308	8	13	32	4	30	40	15	13	5	4	0	21	20	3	7	7	12	184	5	14	4	157	36	10	14	12	30	4	7	6	9	9	24	28	34	6	3	70	12	96	19	3	4	2	17
ENSG00000227311.3	1	1	0	1	1	0	1	0	0	0	0	1	0	0	1	1	0	0	0	3	1	2	1	0	1	1	1	0	0	0	1	0	0	1	0	1	0	0	0	0	1	0	1	0	0	1	1	1	0
ENSG00000084070.11	673	617	514	776	515	760	733	549	610	497	941	854	373	805	126	717	584	1944	634	844	480	914	582	593	528	859	1145	931	1067	524	546	469	812	466	616	603	312	390	782	253	770	939	339	959	512	507	957	335	790
ENSG00000213172.3	0	0	0	0	0	0	1	0	0	0	0	0	0	0	0	0	0	0	0	0	0	0	0	0	0	0	0	0	0	0	0	1	0	0	0	0	0	0	0	0	0	0	0	0	0	0	0	0	0
ENSG00000284677.1	1	0	0	4	0	0	1	0	2	0	0	0	0	0	0	0	0	0	0	0	0	0	0	0	0	0	0	1	0	0	0	0	1	1	1	2	0	0	2	0	0	0	0	1	0	0	0	0	0
ENSG00000187801.14	2	0	2	25	7	6	3	8	10	4	7	2	1	3	0	6	0	19	6	7	2	8	2	0	1	1	8	12	12	5	0	2	2	8	12	13	2	1	16	0	10	10	2	10	7	1	2	1	2
ENSG00000260920.2	16	2	3	35	17	17	22	4	17	3	25	5	2	6	9	8	3	20	13	19	6	11	7	1	3	12	35	21	21	7	5	6	12	5	6	17	6	8	30	0	6	20	2	12	9	2	2	2	19
ENSG00000279667.1	1	0	0	1	2	0	1	0	3	2	3	0	0	0	0	0	0	3	2	1	0	1	0	0	0	2	1	1	2	0	1	0	2	0	0	1	0	1	0	0	1	0	0	2	0	0	0	0	2
ENSG00000187815.9	43	8	24	18	35	34	53	6	19	14	42	29	3	29	0	27	27	40	17	2	10	33	11	0	2	20	47	21	75	20	11	7	13	26	2	33	20	3	53	1	24	74	2	18	20	16	14	4	41
ENSG00000238287.1	1	13	13	9	17	12	4	2	5	1	6	10	0	11	0	5	1	4	4	1	0	4	5	3	18	11	5	10	10	4	3	1	10	20	3	5	10	3	16	5	2	17	1	3	2	12	60	14	6
ENSG00000164002.11	13	9	15	28	51	26	46	26	30	22	44	31	11	68	46	16	9	29	29	44	26	45	3	2	3	51	50	23	67	28	5	10	31	30	2	17	18	18	70	28	28	81	1	61	44	8	1	1	31
ENSG00000227278.1	0	0	0	0	0	0	0	0	0	0	0	0	0	0	0	0	0	0	0	0	0	0	0	0	0	0	0	0	0	0	0	0	0	0	0	0	0	0	0	0	0	0	0	0	0	0	0	0	0
ENSG00000238186.1	1	0	1	2	4	1	4	5	3	2	4	1	0	3	0	3	2	3	3	4	1	0	0	1	0	2	2	4	6	2	0	1	5	3	1	2	0	0	11	1	3	3	0	1	3	0	0	0	0
ENSG00000117010.15	29	19	23	63	28	42	162	204	107	28	68	52	49	70	39	178	79	21	32	138	16	84	8	4	19	86	133	28	32	59	26	34	33	97	5	104	15	22	130	66	62	64	18	72	47	66	15	37	119
ENSG00000236505.1	1	0	0	0	0	1	0	0	0	0	0	0	0	0	0	0	0	0	0	0	0	0	0	0	0	0	0	0	0	0	0	0	0	0	0	0	0	0	0	0	0	0	0	0	0	0	0	0	0
ENSG00000233910.1	0	0	0	0	0	0	0	0	0	0	0	0	0	0	0	0	0	0	0	0	0	0	0	1	0	0	0	0	0	0	0	0	0	0	0	0	0	0	0	0	0	0	0	0	0	0	0	0	0
ENSG00000117016.9	9	6	15	64	7	21	15	10	12	15	28	4	10	6	0	8	8	25	21	22	5	23	18	2	16	49	58	25	17	13	14	11	4	7	2	17	9	22	12	4	8	23	24	10	8	0	14	4	7
ENSG00000237899.1	2	1	0	1	0	0	0	1	1	1	0	2	0	0	0	2	0	0	0	0	0	1	2	0	1	3	1	0	2	0	0	0	0	1	0	1	0	0	2	0	0	0	0	0	0	2	6	0	0
ENSG00000272145.1	12	0	1	2	5	1	18	7	18	2	6	5	2	5	0	8	8	10	2	2	1	5	0	3	3	8	17	10	12	1	0	0	2	1	4	10	6	2	15	0	4	17	0	10	4	1	5	0	6
ENSG00000066136.20	220	235	392	570	318	567	439	399	476	241	577	382	194	416	77	434	349	283	309	350	232	556	252	216	326	606	762	499	480	602	282	277	376	417	388	352	173	219	696	140	448	553	236	614	356	298	335	318	442
ENSG00000198974.3	0	0	0	0	0	0	0	0	0	0	0	0	0	0	0	0	0	0	0	0	0	0	0	0	0	0	0	0	0	0	0	0	0	0	0	0	0	0	0	0	0	0	0	0	0	0	0	0	0
ENSG00000207962.1	0	0	0	0	0	0	0	0	0	0	0	0	0	0	0	0	0	0	0	1	0	0	0	0	0	0	0	0	0	0	0	0	0	0	0	1	0	0	0	0	0	0	0	0	0	0	0	0	0
ENSG00000117013.14	6	1	6	13	27	7	2	2	4	3	7	1	4	5	0	9	6	2	0	2	0	3	5	2	0	20	20	3	6	4	31	3	3	5	2	2	16	8	8	6	2	18	3	3	1	5	19	41	1
ENSG00000264582.2	0	0	0	1	0	0	0	0	0	0	0	0	0	0	1	0	0	0	0	0	0	0	0	0	0	0	0	0	0	0	0	0	0	0	0	1	0	0	0	0	1	1	0	0	0	0	0	0	1
ENSG00000179862.6	240	548	478	203	196	574	580	812	291	431	55	245	1507	361	248	214	217	77	292	772	541	573	753	1316	423	421	101	51	238	1613	953	568	688	182	447	125	469	335	257	1449	240	912	466	411	246	381	932	1479	123
ENSG00000229528.1	0	0	0	0	0	0	2	1	3	1	0	2	0	2	0	0	0	0	1	0	0	0	0	0	0	0	0	0	0	1	2	0	2	1	1	0	0	0	0	0	1	0	1	2	1	0	0	0	1
ENSG00000228940.1	7	2	3	30	1	5	9	1	3	1	2	2	0	0	12	0	1	2	0	26	0	2	0	0	0	1	1	0	1	1	0	1	4	1	1	3	0	1	1	0	0	0	1	6	2	0	1	0	9
ENSG00000233118.2	0	0	0	0	0	0	0	0	0	0	0	0	0	0	0	0	0	0	0	0	0	0	0	0	0	0	0	0	0	0	0	0	0	0	0	0	0	0	0	0	0	0	0	0	0	0	0	0	0
ENSG00000171793.13	203	405	150	528	308	1024	991	910	500	277	392	927	164	613	173	659	642	203	910	642	788	340	185	226	265	353	354	223	282	345	180	502	203	612	289	358	197	204	731	258	572	607	284	310	270	415	168	327	912
ENSG00000281207.1	5	24	3	31	9	66	154	62	24	20	10	26	15	25	41	29	37	15	41	14	45	26	19	21	34	12	28	9	15	20	12	9	9	27	13	14	24	6	35	58	28	21	11	20	12	16	12	2	35
ENSG00000171790.15	0	3	0	5	2	6	135	23	13	5	4	21	8	10	1	29	12	6	15	5	24	6	0	0	7	5	18	7	6	2	0	4	2	26	2	9	3	2	15	0	5	6	0	9	2	2	0	0	15
ENSG00000010803.16	84	155	150	411	242	161	238	198	184	132	142	156	82	127	35	131	310	172	86	194	84	483	43	95	46	300	270	167	240	361	109	92	136	124	133	146	92	152	437	19	118	347	85	382	111	105	53	58	217
ENSG00000215893.3	1	1	0	0	0	1	0	0	0	0	0	0	1	0	0	0	0	0	0	0	0	0	0	0	0	1	2	0	4	0	0	0	1	0	3	0	0	0	1	3	0	0	0	1	0	0	0	0	0
ENSG00000235358.1	1	4	2	7	4	8	0	0	4	3	3	6	0	2	0	2	5	2	3	4	1	4	2	0	1	2	3	2	4	1	2	3	6	0	12	4	1	4	9	0	1	6	0	4	3	1	5	0	4
ENSG00000213987.4	0	0	0	1	0	2	0	0	0	0	0	1	0	0	0	0	0	1	0	0	0	0	0	0	0	0	0	0	0	0	0	0	0	0	1	0	0	0	0	0	0	0	0	1	0	0	0	0	0
ENSG00000204060.7	42	5	60	42	7	25	2	0	0	21	15	0	0	1	0	0	9	2	9	0	8	74	8	3	0	88	4	0	2	2	19	4	6	0	14	2	19	0	19	18	1	84	3	21	4	2	1	16	5
ENSG00000229901.1	1	2	1	0	0	25	0	0	0	4	2	0	5	7	0	1	1	0	2	0	2	15	19	1	2	10	2	0	1	0	4	0	2	0	2	0	6	0	0	6	0	9	0	12	0	0	2	0	0
ENSG00000252563.1	0	0	0	0	0	0	0	0	0	0	0	0	0	0	0	0	0	0	0	0	0	0	0	0	0	0	0	0	0	0	0	0	0	0	0	0	0	0	0	0	0	0	0	0	0	0	0	0	0
ENSG00000127129.9	0	2	2	1	1	3	0	1	8	2	0	0	0	0	0	7	3	0	12	0	0	2	0	0	1	1	0	0	0	0	3	1	0	2	0	2	0	0	0	1	3	5	0	3	1	2	0	0	0
ENSG00000127124.14	17	13	22	25	6	38	101	21	35	39	33	27	4	3	18	35	26	7	37	16	27	40	0	15	34	38	63	43	28	15	14	22	7	5	3	21	12	17	53	8	15	50	21	43	10	6	19	7	89
ENSG00000230881.1	0	0	0	0	0	0	0	0	0	0	0	0	0	0	0	0	0	0	0	0	0	0	0	0	0	0	0	0	0	0	0	0	0	0	0	0	0	0	0	0	0	0	0	0	0	0	0	0	0
ENSG00000230638.4	1	2	1	2	0	0	5	0	0	0	0	1	0	0	0	2	0	0	0	0	2	2	0	0	2	7	1	0	0	4	0	0	0	0	0	0	0	0	1	0	0	1	0	1	0	0	0	0	1
ENSG00000227538.1	0	0	0	0	0	0	0	0	0	0	0	0	0	0	0	0	0	0	0	0	0	0	0	0	0	0	0	0	0	0	0	0	0	0	0	0	0	0	0	0	0	0	0	0	0	0	0	0	0
ENSG00000228776.2	0	0	0	0	0	1	0	0	0	0	0	0	0	0	0	0	0	0	0	0	0	0	0	0	0	0	0	0	0	0	0	0	0	0	0	0	0	0	0	0	0	0	0	0	0	1	0	0	0
ENSG00000044012.3	254	146	83	9	5	7695	3	1	0	2	0	17	1	2	1	15	21	0	3	8	61	6	0	12	2	9	11	0	4	18	6	2	6	3	7	3	22	3	1	58	1	101	3	2	0	38	305	2	4
ENSG00000197273.3	0	3	2	6	10	691	0	0	0	0	0	0	0	0	0	0	0	0	0	1	0	21	3	0	0	31	0	0	2	0	9	0	0	0	0	0	0	0	0	0	0	0	0	5	0	2	0	1	0
ENSG00000198815.8	223	47	87	405	345	325	265	280	349	119	241	200	14	120	10	201	324	252	103	128	62	355	27	10	18	306	398	301	301	111	16	34	167	169	174	186	90	164	301	11	182	395	20	436	200	21	21	22	220
ENSG00000227527.2	4	9	9	11	8	7	4	8	11	2	4	7	3	9	14	1	3	2	4	3	2	6	18	2	11	3	8	6	2	4	1	5	7	5	5	5	2	1	11	9	2	0	9	6	5	16	23	6	6
ENSG00000177181.14	7	1	7	21	0	141	4	2	3	2	0	3	0	6	0	2	3	1	3	0	9	15	1	1	1	20	9	1	2	2	5	4	0	5	3	0	15	0	0	3	6	97	2	6	4	1	4	0	3
ENSG00000235002.1	0	0	0	0	0	0	0	0	0	0	0	0	0	0	0	0	0	0	0	0	0	2	0	0	0	0	0	0	0	0	0	0	0	0	0	0	0	0	0	0	0	0	0	0	0	0	0	0	0
ENSG00000066185.12	7	10	21	18	17	25	107	42	60	11	2	19	3	55	0	74	6	7	61	27	26	24	2	2	3	48	51	34	19	38	12	16	47	87	41	17	0	0	9	11	56	17	7	33	33	12	10	3	33
ENSG00000127125.8	658	173	498	499	680	675	500	456	451	274	413	532	91	366	28	610	764	442	460	439	318	387	91	125	96	385	694	477	400	343	155	181	415	465	344	404	233	293	516	54	537	1124	224	707	387	288	212	197	602
ENSG00000186409.14	11	5	23	40	21	35	35	27	20	6	12	12	15	37	1	14	33	10	17	8	11	29	17	8	23	22	33	47	17	23	14	6	23	21	17	20	8	4	23	6	20	29	21	22	7	21	8	5	21
ENSG00000230116.1	0	0	0	0	0	1	0	0	0	0	0	0	0	0	0	0	0	0	0	0	0	0	0	0	0	0	0	0	0	0	0	0	0	0	0	0	0	0	0	0	0	0	0	0	0	0	0	0	0
ENSG00000236876.3	11	3	4	9	2	7	10	7	4	16	11	11	2	7	5	8	3	2	3	3	3	6	2	1	3	16	8	6	8	12	6	5	10	11	1	5	4	7	1	0	5	13	0	7	17	7	6	0	11
ENSG00000200254.1	0	0	0	0	0	0	0	0	0	0	0	0	0	0	0	0	0	0	0	0	0	0	0	0	0	0	0	0	0	0	0	0	0	0	0	0	0	0	0	0	0	0	0	0	0	0	0	0	0
ENSG00000236180.2	0	0	0	0	1	1	1	0	0	0	0	0	0	0	0	1	0	0	0	0	0	1	0	0	0	0	0	0	0	0	0	0	0	0	0	0	0	0	0	0	0	0	0	0	0	0	0	0	0
ENSG00000171960.10	122	120	223	661	252	344	171	89	133	106	223	190	65	184	32	91	124	161	79	103	115	241	99	93	115	271	167	150	194	182	177	131	334	183	181	106	56	78	130	94	70	187	160	257	110	166	158	151	146
ENSG00000234917.2	1	2	0	4	4	3	4	2	0	2	2	2	0	2	0	0	2	3	1	2	1	6	0	1	0	5	2	1	2	2	10	1	5	3	1	1	4	0	8	0	6	1	4	6	3	6	8	2	0
ENSG00000065978.18	1594	410	1266	2956	4023	4650	1502	1168	1119	987	2822	1613	136	1799	304	1803	2222	3000	1236	1433	1046	3162	161	241	487	2953	1618	1798	2124	1288	491	558	1969	1243	1659	1789	647	845	1878	93	1356	2760	331	2879	1603	301	506	183	1778
ENSG00000164007.10	3	1	1	24	33	3	0	0	0	0	6	2	0	1	0	5	2	0	3	0	19	1	0	1	4	9	22	2	22	3	0	2	0	43	0	6	43	1	39	0	4	2	2	3	0	2	5	0	6
ENSG00000117385.15	335	248	518	1396	730	615	552	327	272	284	661	360	237	701	18	341	473	442	364	479	309	1097	341	305	207	805	555	604	766	598	375	274	638	693	467	327	224	507	997	145	385	815	353	956	442	409	589	181	622
ENSG00000164008.14	1	12	1	12	5	14	7	3	2	5	10	7	3	7	0	10	11	3	5	4	12	9	1	3	2	8	8	6	11	12	10	6	6	1	7	5	0	10	8	2	14	7	17	6	5	15	19	15	3
ENSG00000283580.1	0	0	0	0	0	0	0	0	0	0	0	0	0	0	0	0	0	0	0	0	0	0	0	0	0	0	0	0	0	0	0	0	0	0	0	0	0	0	0	0	0	0	0	0	0	0	0	0	0
ENSG00000228452.1	4	0	4	1	6	5	1	1	5	2	2	5	2	4	0	5	4	6	1	3	4	1	0	0	4	4	4	11	8	4	1	5	3	2	2	6	4	2	7	1	2	6	1	7	8	1	3	2	7
ENSG00000274386.5	4	1	18	23	15	18	27	3	16	4	7	1	2	10	2	4	6	37	4	4	3	9	4	0	0	17	25	28	11	7	4	5	27	12	15	4	0	4	15	0	14	11	1	18	9	0	10	2	4
ENSG00000177868.11	26	31	359	183	81	364	62	41	62	40	61	98	22	156	6	48	46	101	33	39	28	81	38	29	129	78	108	109	58	70	60	99	333	116	85	49	26	43	102	9	132	148	51	77	189	55	183	81	133
ENSG00000164010.13	32	19	60	47	70	109	170	164	199	59	112	95	24	127	0	97	164	146	96	67	32	95	26	23	32	88	173	199	124	100	47	85	72	118	92	94	25	84	193	15	161	100	68	178	83	85	95	40	146
ENSG00000228192.7	4	5	7	12	8	14	4	3	13	0	2	5	3	13	4	4	2	6	1	5	1	4	11	2	40	7	12	7	2	5	6	1	7	6	1	7	11	1	5	10	7	4	10	6	26	3	9	12	5
ENSG00000164011.17	51	129	191	312	225	300	184	110	218	79	131	208	102	242	0	117	163	131	88	92	82	152	227	73	198	169	187	156	114	173	141	105	215	185	144	102	109	130	254	89	218	162	169	251	255	140	157	192	176
ENSG00000233708.1	1	0	0	0	0	0	0	0	0	0	0	0	0	1	0	0	0	0	0	0	0	1	0	0	0	2	0	0	0	2	0	0	1	0	0	0	1	0	1	0	0	0	0	0	0	0	0	2	0
ENSG00000237090.1	1	0	0	0	0	0	0	0	0	0	0	0	0	0	0	0	0	0	0	0	0	0	0	0	0	0	0	0	0	0	0	0	0	0	0	0	0	0	0	0	0	0	0	1	0	0	0	0	0
ENSG00000225099.1	2	0	0	0	1	2	2	0	0	0	1	2	0	2	0	0	3	0	1	3	0	2	0	0	0	2	3	1	0	1	0	0	6	3	1	1	0	1	0	0	3	2	0	1	1	2	0	0	1
ENSG00000117394.20	66	20	31	468	21	177	20	9	9	18	54	39	0	39	35	36	51	26	107	4	3	191	5	14	2	261	66	108	143	19	30	10	46	32	28	43	82	17	16	0	79	345	2	57	57	0	47	0	17
ENSG00000284138.1	0	0	0	0	0	0	0	0	0	0	1	0	0	0	0	0	0	0	0	0	0	0	0	0	0	0	0	0	0	0	0	0	0	0	0	0	0	1	0	0	0	0	0	0	0	0	0	0	0
ENSG00000227533.5	0	1	1	41	0	5	0	0	0	2	1	0	0	6	23	1	1	3	7	0	1	3	0	2	0	0	1	4	0	0	5	2	2	0	0	1	4	1	0	1	2	9	1	3	2	0	5	0	1
ENSG00000283973.1	0	0	0	1	0	0	0	0	0	0	0	0	0	0	0	0	0	0	0	0	0	0	0	0	0	0	0	0	0	0	0	0	0	0	0	0	0	0	0	0	0	0	0	1	0	0	0	0	0
ENSG00000207256.1	0	0	0	2	0	0	0	0	0	0	0	0	0	0	0	0	0	0	0	0	0	0	0	0	0	0	0	0	0	0	0	0	0	0	0	0	0	0	0	0	0	0	0	0	0	0	0	0	0
ENSG00000283136.1	0	0	0	0	0	0	0	0	0	0	0	0	0	0	0	0	0	0	0	0	0	0	0	0	0	0	0	0	0	0	0	0	0	0	0	0	0	0	0	0	0	0	0	0	0	0	0	0	0
ENSG00000277513.1	0	0	0	0	0	0	0	0	0	0	0	0	0	0	0	0	0	0	0	0	0	0	0	0	0	0	0	0	0	0	0	0	0	0	0	0	0	0	0	0	0	0	0	0	0	0	0	0	0
ENSG00000186973.10	0	16	26	20	0	1	7	0	0	0	3	0	1	2	0	0	12	9	3	0	3	18	3	0	15	3	7	18	10	7	6	0	17	5	0	1	22	3	40	0	0	84	27	18	0	0	41	0	0
ENSG00000117395.12	521	409	2372	1751	950	1102	579	1216	2092	324	711	1379	202	2788	94	665	496	594	586	2056	602	577	413	488	694	747	870	852	1110	2734	732	1022	1297	917	799	1014	364	300	632	1012	2578	714	1181	1159	662	2385	1423	1305	905
ENSG00000284410.1	0	0	0	0	0	0	0	0	0	0	0	0	0	0	0	0	0	0	0	0	0	0	0	0	0	0	0	0	0	0	0	0	0	0	0	0	0	0	0	0	0	0	0	0	0	0	0	0	0
ENSG00000243710.7	5	38	106	5	2	6	75	43	74	7	37	53	53	44	9	38	52	3	8	55	35	9	53	166	31	14	44	33	27	104	39	43	22	51	23	29	144	4	15	446	51	15	68	69	10	107	35	130	9
ENSG00000199240.1	0	0	1	0	0	0	3	1	5	0	1	1	0	0	0	0	1	0	0	0	1	0	0	0	0	1	2	1	0	0	0	0	0	0	1	0	0	0	0	0	0	2	0	4	0	0	0	0	0
ENSG00000179178.10	0	6	4	7	2	1	1	5	1	0	7	1	2	8	0	13	1	0	4	0	3	0	0	2	3	4	5	9	5	0	6	0	4	17	0	1	0	2	0	4	4	2	4	3	0	2	6	2	1
ENSG00000253313.5	21	12	49	4	33	5	50	49	2	0	40	18	21	26	70	30	43	10	55	2	53	153	1	24	18	157	49	21	82	40	23	13	21	107	11	15	10	16	139	79	14	15	58	99	3	206	17	12	22
ENSG00000066056.13	115	97	122	50	38	53	245	435	114	173	146	86	38	199	43	107	251	77	113	100	86	42	36	78	66	52	145	133	113	369	175	97	116	156	92	171	50	104	141	182	111	111	176	209	127	239	64	41	106
ENSG00000117400.16	0	0	0	2	0	1	1	1	4	0	4	1	1	2	0	0	2	4	0	2	1	5	0	0	0	0	2	3	2	0	0	0	2	3	2	0	0	2	4	1	2	1	0	3	1	0	1	0	0
ENSG00000234694.1	3	4	0	47	2	24	5	2	4	2	3	5	12	9	0	1	4	5	4	11	3	7	4	1	16	6	2	3	4	2	5	2	3	11	8	2	6	4	9	0	3	5	6	6	5	5	15	0	3
ENSG00000117399.13	81	69	26	884	223	595	201	26	22	75	175	47	124	117	96	10	14	167	106	236	12	623	135	37	152	612	187	134	260	65	105	30	167	86	151	141	199	49	162	76	68	483	94	219	74	40	350	24	104
ENSG00000066322.14	543	186	391	779	582	960	402	451	248	300	474	456	347	432	41	321	627	403	441	628	359	725	225	220	383	589	558	387	395	459	307	310	642	354	306	457	341	472	314	231	302	842	457	754	299	436	763	247	635
ENSG00000283836.1	0	0	0	0	0	0	0	0	0	0	0	0	0	0	0	0	0	0	0	0	0	0	0	0	0	0	0	0	0	0	0	0	0	0	0	0	0	0	0	0	0	0	0	0	0	0	0	0	0
ENSG00000159479.16	322	305	408	904	560	700	355	343	287	291	561	508	139	390	113	279	447	373	349	490	376	662	146	215	315	710	647	295	454	371	290	307	622	523	333	342	170	425	723	104	394	421	302	688	262	361	660	244	702
ENSG00000229431.1	9	0	3	13	9	7	19	6	18	3	13	7	1	5	0	6	13	9	1	5	1	16	0	0	0	16	18	9	14	6	3	4	5	17	3	15	3	16	14	0	4	13	2	19	4	1	3	1	9
ENSG00000198198.15	147	109	140	233	291	266	348	273	544	150	213	199	120	281	91	255	252	238	142	197	160	455	147	173	124	389	469	393	389	343	136	196	174	336	188	227	200	155	370	208	216	346	190	493	227	186	214	156	294
ENSG00000229372.1	0	0	0	0	0	0	0	0	0	0	0	0	0	0	0	0	0	0	0	0	0	0	0	0	0	0	0	0	0	0	0	0	0	0	0	0	0	0	0	0	0	0	0	0	0	0	0	0	0
ENSG00000274975.1	0	0	0	0	0	0	0	0	0	0	0	0	0	0	0	0	0	0	0	0	0	0	0	0	0	0	0	0	0	0	0	0	0	0	0	0	0	0	0	0	0	0	0	0	0	0	0	0	0
ENSG00000178922.16	0	0	0	0	0	0	0	0	0	0	0	0	0	0	0	0	0	0	0	0	0	0	0	0	0	0	0	0	0	0	0	0	0	0	0	0	0	0	0	0	0	0	0	0	0	0	0	0	0
ENSG00000229348.1	0	0	1	1	0	0	2	3	2	0	1	2	0	3	0	0	0	0	0	1	0	1	0	0	1	0	0	3	1	1	0	0	0	1	0	1	0	0	4	1	2	0	0	1	2	2	0	0	1
ENSG00000142949.16	1805	564	1922	2403	2340	2265	2910	1890	1309	846	2123	1554	1099	1100	589	1173	3225	2613	2038	1996	583	3352	800	997	1099	3692	4369	2637	1786	1570	697	1773	1149	2345	1219	1639	1181	805	3419	1315	2142	2307	1219	2797	1368	1285	1813	689	4437
ENSG00000066135.12	237	63	113	218	141	216	244	153	164	109	149	175	69	193	0	210	248	220	237	280	82	268	99	84	85	222	279	294	229	209	73	124	110	141	134	134	146	113	252	68	195	511	154	294	111	114	149	75	239
ENSG00000236200.5	5	2	17	42	13	23	26	9	13	4	28	10	8	17	0	10	19	38	18	4	3	18	29	12	15	18	46	13	19	9	2	1	19	24	21	13	17	2	22	10	11	16	18	19	22	7	20	9	11
ENSG00000126091.19	93	157	226	209	243	128	129	180	133	94	194	207	251	245	59	117	116	198	123	208	144	201	511	177	163	194	181	172	209	197	186	140	229	195	141	155	467	60	303	337	157	133	320	234	137	346	513	256	108
ENSG00000229444.1	0	1	0	1	1	0	0	1	0	1	0	0	1	1	0	0	0	0	1	0	1	0	0	1	0	2	0	1	0	2	0	0	0	1	3	0	5	1	0	0	0	0	0	2	0	0	1	0	1
ENSG00000283414.1	0	0	0	0	0	0	0	0	0	0	0	0	0	0	0	0	0	0	0	0	0	0	0	0	0	0	0	0	0	0	0	0	0	0	0	0	0	0	0	0	0	0	0	0	0	0	0	0	0
ENSG00000233674.2	0	0	0	3	0	0	1	2	0	0	0	3	1	0	0	1	1	0	1	0	0	0	0	0	0	1	2	0	0	0	0	0	1	1	1	0	0	0	0	0	0	1	0	1	0	0	0	0	0
ENSG00000283477.1	0	0	0	1	1	0	0	0	0	0	0	0	0	0	0	0	0	0	0	0	0	0	0	0	0	0	0	0	0	0	0	0	0	0	0	0	0	0	0	0	0	0	0	0	0	0	0	0	0
ENSG00000224751.2	0	1	0	0	0	1	0	1	0	0	0	0	1	0	0	0	3	0	1	0	1	0	2	0	0	2	2	0	0	1	0	0	1	0	2	0	1	0	0	0	1	1	0	3	0	0	0	0	1
ENSG00000117407.16	5	5	8	38	16	7	5	23	11	3	6	15	1	72	7	4	3	6	5	5	10	39	4	0	0	59	34	42	13	27	8	1	70	6	3	16	3	3	10	1	14	17	6	7	6	3	6	4	6
ENSG00000237950.1	2	4	2	12	9	5	3	0	3	2	4	2	2	2	0	1	1	2	2	3	1	0	9	0	9	5	2	7	6	4	1	0	0	0	5	4	11	2	4	0	2	6	3	4	1	6	4	0	0
ENSG00000117408.10	321	251	396	838	264	552	297	318	282	206	287	370	171	296	49	229	254	445	329	496	229	522	320	231	378	412	425	341	261	446	315	239	447	231	220	213	294	204	402	371	298	521	338	533	344	362	477	274	387
ENSG00000132768.13	155	131	132	1074	449	411	276	206	210	135	383	206	56	348	18	110	180	393	199	229	123	316	109	55	148	326	395	392	321	245	170	110	247	203	237	314	95	190	359	57	184	211	185	312	245	99	174	60	362
ENSG00000117410.13	1070	1569	1540	3566	2367	3323	972	1309	669	831	1509	1192	1249	1459	415	999	1416	1149	1296	1992	1464	1926	1812	1475	2048	1895	1556	1032	1239	1898	2417	1872	2013	1101	1126	1156	1729	800	1973	1958	1085	1596	2167	1754	1186	2933	3428	1466	1720
ENSG00000117411.16	288	220	624	1196	903	753	235	339	237	273	380	323	544	397	172	228	201	509	286	583	286	1216	714	331	341	848	381	284	502	490	507	323	473	424	304	428	596	467	940	1196	297	436	424	890	422	591	827	599	255
ENSG00000159214.12	65	14	167	546	103	67	262	111	85	59	81	61	46	240	6	66	41	58	145	79	66	194	92	54	74	194	138	121	68	110	58	112	68	106	31	67	105	58	132	128	108	184	307	108	92	228	111	49	117
ENSG00000196517.11	107	1	163	13	704	10	6	4	12	9	101	11	0	8	8	6	13	758	1	7	9	22	10	2	8	19	27	64	246	37	38	2	44	24	5	51	50	14	20	7	9	72	8	18	45	14	240	150	24
ENSG00000230615.6	1	1	10	3	15	6	1	0	1	0	4	2	1	1	2	2	1	13	1	0	0	2	5	2	0	3	6	3	5	2	8	1	2	4	0	4	31	0	1	6	5	8	6	3	5	4	77	43	0
ENSG00000227163.2	0	0	0	0	0	1	0	0	0	0	0	0	0	0	0	0	0	0	0	0	0	0	0	1	0	0	0	0	0	0	0	0	0	0	0	0	0	0	0	0	0	0	0	0	0	1	0	0	0
ENSG00000271647.1	0	0	0	0	0	0	0	0	0	0	0	0	0	0	0	0	0	0	0	0	0	0	0	0	0	0	0	0	0	0	0	0	0	0	0	0	0	0	0	0	0	0	0	0	0	0	0	0	0
ENSG00000239560.3	0	0	0	0	0	0	0	0	0	0	0	0	0	0	0	0	0	0	0	0	0	0	0	0	0	0	0	0	0	0	0	0	0	0	0	0	0	0	0	0	0	0	0	0	0	0	0	0	0
ENSG00000171872.4	0	0	0	0	0	0	0	0	0	0	0	0	0	0	0	0	0	0	0	0	0	0	0	0	0	26	40	0	0	0	0	0	0	0	0	0	0	0	0	0	0	0	0	1	0	0	0	0	0
ENSG00000233514.1	5	20	5	14	7	17	7	3	7	7	15	2	4	8	0	6	2	6	8	7	3	29	5	5	17	12	5	5	4	5	14	11	3	8	15	8	2	10	8	2	8	18	11	12	12	14	41	13	8
ENSG00000283039.1	0	0	0	0	0	0	0	0	0	0	0	0	0	0	0	0	0	0	0	0	0	0	0	0	0	0	0	0	1	0	0	0	0	0	0	0	0	0	0	0	0	0	0	0	0	0	0	0	0
ENSG00000226804.4	0	0	0	0	0	0	0	0	0	0	0	0	0	0	13	0	0	0	0	0	0	0	0	0	0	0	0	0	0	1	0	0	0	0	0	0	0	0	0	0	0	0	0	0	0	0	0	0	0
ENSG00000200171.1	0	0	0	0	0	0	0	0	0	0	0	0	0	0	0	0	0	0	0	0	0	0	0	0	0	0	0	0	0	0	0	0	0	0	0	0	0	0	0	0	0	0	0	0	0	0	0	0	0
ENSG00000238037.1	0	0	0	0	0	0	0	0	0	0	0	0	0	0	0	0	0	0	0	0	0	0	0	0	0	0	0	0	0	0	0	0	0	0	0	0	0	0	0	0	0	0	0	0	0	0	0	0	0
ENSG00000227994.1	0	0	0	0	0	0	0	0	0	0	0	0	0	0	0	0	0	0	0	0	0	0	0	0	0	0	0	0	0	0	0	0	0	0	0	0	0	0	0	0	0	0	0	0	0	0	0	0	0
ENSG00000271329.1	0	0	0	1	0	0	1	0	0	0	0	1	0	0	0	0	0	0	0	0	0	0	0	0	0	0	0	0	0	1	0	0	0	0	0	0	0	0	1	0	0	0	0	2	0	0	0	0	0
ENSG00000178028.13	524	452	746	825	599	870	571	577	514	383	394	509	864	744	219	403	442	381	352	501	543	1025	846	659	706	865	687	491	608	940	686	697	637	378	558	514	1167	394	992	1106	500	766	902	913	372	1185	1531	1363	471
ENSG00000117419.14	330	342	496	852	604	795	378	414	291	235	552	609	469	619	117	321	385	430	532	622	417	715	578	587	664	686	572	396	411	590	514	386	552	486	410	387	446	233	447	854	453	552	633	607	286	1135	1080	617	538
ENSG00000233602.1	1	1	0	3	2	1	1	1	0	2	0	0	0	0	0	2	2	0	0	1	0	0	0	0	0	2	0	0	0	1	0	0	0	0	0	1	0	0	0	0	0	1	1	0	0	0	0	0	1
ENSG00000199385.1	0	0	0	0	0	0	0	0	0	0	0	0	0	0	0	0	0	0	0	0	0	0	0	0	0	0	0	0	0	0	0	0	0	0	0	0	3	0	0	0	0	0	0	0	0	0	0	0	0
ENSG00000187147.17	161	241	343	777	563	627	375	256	380	251	414	279	215	362	71	237	376	351	260	426	241	675	216	221	339	416	436	377	390	478	347	300	524	425	353	269	173	306	659	219	402	501	358	626	328	367	508	367	359
ENSG00000263381.1	0	0	0	0	0	0	0	0	0	0	0	0	0	0	0	0	0	0	0	0	0	0	0	0	0	0	0	0	0	0	0	0	0	0	0	0	0	0	0	0	0	0	0	0	0	0	0	0	0
ENSG00000126106.13	185	142	460	311	322	267	268	204	146	143	152	318	309	363	20	285	255	148	339	661	309	383	171	312	289	293	234	209	137	318	234	479	397	249	148	126	141	135	292	517	372	195	485	263	172	829	356	236	442
ENSG00000198520.10	2	65	27	189	48	233	184	70	110	452	38	28	135	92	27	101	83	22	97	75	51	319	39	125	92	348	85	30	40	176	55	125	23	61	22	91	21	24	165	455	88	17	90	94	20	390	85	11	230
ENSG00000199377.1	0	0	0	0	0	0	1	1	1	7	2	0	0	0	0	1	1	0	1	0	0	1	0	0	0	2	1	1	0	1	1	0	0	2	0	1	0	0	4	1	0	0	0	3	0	0	0	0	2
ENSG00000200169.1	0	0	0	1	0	0	0	0	0	0	0	0	0	0	0	1	0	2	0	0	0	0	0	0	0	1	0	0	0	0	0	0	0	0	0	0	2	0	0	0	0	0	0	0	0	0	0	0	0
ENSG00000142945.12	40	39	10	473	168	340	118	12	7	100	162	37	30	69	34	9	22	71	60	81	7	340	54	6	92	381	164	89	214	31	43	12	63	46	76	52	90	26	70	8	37	343	29	141	60	23	122	6	45
ENSG00000225721.5	1	0	1	4	8	3	0	0	2	3	2	8	7	2	0	0	1	0	1	0	0	2	7	4	1	11	15	2	1	2	1	2	1	4	3	3	4	1	0	0	0	2	1	5	1	0	6	0	0
ENSG00000142937.11	2010	5692	7384	8687	17547	44465	3532	4388	4054	7129	6182	4076	5535	5914	931	4205	5426	13711	3421	4745	4740	11831	4844	3696	4499	10151	4190	4474	7247	5535	10306	6479	12274	4257	10849	4912	3215	6154	7829	2803	3798	4023	5430	8776	4666	7058	12536	6119	4268
ENSG00000264294.1	0	0	0	0	0	0	0	0	0	0	0	0	0	0	0	0	0	0	0	0	0	0	0	0	0	0	0	0	0	0	0	0	0	0	0	0	0	0	0	0	0	0	0	0	0	0	0	0	0
ENSG00000200913.1	0	0	1	4	1	2	2	2	4	0	5	3	1	3	0	1	7	5	0	1	1	3	0	0	0	3	1	7	5	1	0	1	1	0	2	2	5	0	0	4	0	4	1	6	2	0	0	1	2
ENSG00000202031.1	0	0	0	0	0	0	1	0	0	0	0	0	0	1	0	0	0	0	0	0	0	0	0	0	0	0	0	0	0	0	0	0	0	0	0	0	0	0	1	0	0	0	0	1	0	0	0	0	0
ENSG00000207421.1	0	0	0	0	0	0	0	0	0	0	0	0	0	0	0	0	0	0	0	0	0	0	0	0	0	0	0	0	0	0	0	0	0	0	0	0	0	0	0	0	0	0	0	0	0	0	0	0	0
ENSG00000281859.1	0	0	0	0	0	0	0	0	0	0	0	0	0	0	0	0	0	0	0	0	0	0	0	0	0	0	0	0	0	0	0	0	0	0	0	0	0	0	0	0	0	0	0	0	0	0	0	0	0
ENSG00000234093.3	1	5	4	3	6	10	2	3	1	4	4	3	4	6	0	3	1	3	0	2	3	4	2	4	7	6	2	1	1	3	4	3	4	5	5	3	4	3	0	2	4	5	2	0	2	5	13	4	2
ENSG00000142959.4	6	4	6	81	13	80	27	22	19	5	3	59	9	89	0	12	10	14	13	1	5	38	2	0	6	45	82	109	15	63	10	1	2	77	20	2	2	10	30	45	47	32	10	43	14	2	50	9	12
ENSG00000173846.12	58	15	33	91	131	80	80	82	101	89	51	24	9	28	21	88	68	69	33	39	21	55	8	13	28	28	56	72	79	65	116	22	33	48	26	58	25	48	114	20	41	71	18	82	83	32	14	15	55
ENSG00000188396.3	0	0	2	5	7	0	7	2	4	0	1	12	1	11	0	2	0	1	2	3	4	1	3	0	5	1	4	6	3	6	1	2	2	23	1	2	2	4	1	50	7	3	0	10	3	3	15	6	0
ENSG00000222009.8	86	15	69	87	207	47	57	64	67	70	29	27	28	45	60	110	71	47	43	16	32	89	10	31	29	74	57	44	37	77	58	34	60	41	22	93	13	92	146	35	35	25	30	73	29	43	46	15	43
ENSG00000117425.13	6	3	11	18	29	17	17	15	42	29	10	8	1	24	0	52	38	9	18	4	14	36	11	8	8	16	33	35	24	37	21	9	14	7	14	23	7	10	33	9	33	17	6	26	15	13	14	6	14
ENSG00000202444.1	0	0	0	0	0	0	0	0	0	0	0	0	0	0	0	0	0	0	0	0	0	0	0	0	0	0	0	0	0	0	0	0	0	0	0	0	0	0	0	0	0	0	0	0	0	0	0	0	0
ENSG00000226499.1	0	5	3	12	4	9	2	2	1	4	1	2	6	3	7	0	0	6	1	4	2	5	6	4	7	3	2	0	5	12	3	9	2	1	6	1	2	0	3	7	2	4	4	2	0	6	13	3	3
ENSG00000070785.16	250	270	279	679	505	550	187	199	189	234	346	355	248	232	67	229	181	234	184	219	248	256	272	246	377	297	272	283	302	269	344	343	334	278	181	255	246	96	173	323	267	346	308	364	191	484	698	582	302
ENSG00000253039.1	0	0	0	0	0	0	0	0	0	0	0	0	0	0	0	0	0	0	0	0	0	0	0	0	0	0	0	0	0	0	0	0	0	0	0	0	0	0	0	0	0	0	0	0	0	0	0	0	0
ENSG00000229815.1	0	0	0	1	1	0	0	0	0	0	0	0	0	0	0	0	0	0	0	0	0	0	0	0	0	1	0	0	0	0	0	0	0	0	0	0	0	1	0	0	0	0	0	0	0	0	0	0	0
ENSG00000232369.1	0	0	0	8	3	0	1	0	0	1	0	0	2	2	0	1	0	0	1	0	2	2	0	0	0	1	3	1	0	3	0	0	1	2	1	0	0	0	1	1	0	1	0	1	0	0	0	0	0
ENSG00000268949.1	0	0	0	70	4	1	3	1	1	1	0	4	0	1	1	0	0	1	0	3	0	0	0	0	1	0	2	0	0	0	2	0	1	0	0	1	8	0	7	0	0	0	0	1	0	0	4	1	1
ENSG00000126107.14	286	226	445	760	534	608	617	529	661	600	373	373	249	523	76	427	812	534	459	511	407	629	292	298	372	568	545	549	629	676	433	424	474	514	202	357	310	428	476	405	467	705	578	789	527	717	485	461	684
ENSG00000126088.13	568	589	1315	2464	1754	1775	1262	838	925	1169	925	1161	695	1346	116	886	817	954	1123	1594	978	1679	873	667	1256	1631	1007	863	873	1236	1003	906	1138	1216	938	762	403	721	2187	949	1065	1083	1246	1595	771	1676	1508	1044	1411
ENSG00000162415.6	48	1	83	49	279	4	38	0	108	55	48	34	3	38	23	9	2	228	41	23	7	66	4	0	13	34	113	150	133	17	18	35	30	37	59	42	65	17	162	1	84	221	6	118	16	0	83	12	25
ENSG00000234315.1	0	0	0	0	1	0	0	0	0	0	0	0	0	0	0	0	0	0	0	1	0	0	0	0	0	0	0	0	0	0	0	0	0	0	0	0	0	0	0	0	0	0	0	0	0	0	0	0	0
ENSG00000281912.1	26	21	18	27	40	34	36	31	48	21	17	42	8	104	0	7	8	8	18	20	17	30	21	16	19	22	26	20	10	27	13	16	20	13	48	19	16	14	39	37	31	30	23	35	7	52	45	16	13
ENSG00000186603.5	1	1	0	83	35	4	2	0	1	2	1	1	1	2	0	0	1	0	0	1	0	23	0	0	2	17	14	7	10	3	3	1	1	1	8	2	4	3	0	0	0	1	0	3	3	1	4	1	1
ENSG00000132781.17	63	87	108	244	273	196	260	135	211	132	141	92	73	132	47	131	82	125	135	123	90	239	107	59	99	241	238	211	189	236	123	111	121	142	146	118	42	63	281	57	167	172	104	212	151	141	188	64	176
ENSG00000132773.11	61	47	101	174	134	141	105	75	92	115	108	74	7	116	0	74	72	95	71	62	73	114	14	17	30	124	130	120	118	72	42	66	83	106	38	46	34	54	117	18	58	146	35	169	74	48	47	19	68
ENSG00000070759.16	16	15	25	24	30	28	103	34	49	69	73	102	8	43	0	96	93	96	62	23	44	94	5	10	9	90	100	102	148	36	12	22	58	57	42	36	11	29	74	5	36	85	19	97	20	21	23	3	52
ENSG00000236872.1	0	0	0	0	0	0	0	0	0	0	0	0	0	0	0	0	0	1	0	0	0	0	0	0	0	1	0	0	0	0	0	0	0	0	1	0	0	0	0	2	0	0	0	0	0	0	0	0	0
ENSG00000280670.2	12	14	5	32	29	16	30	16	8	63	20	19	6	21	0	4	25	35	25	46	5	47	6	6	1	58	48	24	28	8	2	7	12	27	16	17	4	13	91	6	8	23	14	22	18	12	7	0	35
ENSG00000132763.14	224	250	330	325	296	343	355	301	176	394	265	389	269	362	272	350	491	197	190	410	323	356	248	197	293	429	278	123	164	214	241	288	223	368	228	215	338	136	432	379	217	219	231	313	134	489	291	293	317
ENSG00000117450.13	1476	214	1094	3710	3330	3384	1713	1098	2052	968	3587	2180	162	1417	268	2035	1875	2108	2227	1888	1274	1529	176	226	790	2801	4515	3557	2137	1713	459	483	2643	3425	1643	2592	644	1255	1372	108	2188	3200	405	2676	1761	347	786	191	3759
ENSG00000234379.1	1	0	2	1	2	0	3	2	1	0	4	1	1	2	0	1	0	0	0	2	0	0	0	0	0	0	0	1	0	0	1	0	0	2	0	1	2	0	0	0	1	2	0	4	0	0	0	0	0
ENSG00000117448.13	873	1989	3471	2226	2201	4268	2213	1790	2707	2776	2461	1797	2432	2288	314	2688	1730	2100	2946	5522	2413	2848	1761	2561	2329	3581	3752	2044	2269	3834	1721	2038	2930	4112	1655	1457	1454	1143	1914	2886	2153	2250	3077	2543	1538	5324	2327	2223	4487
ENSG00000281133.1	0	0	0	0	0	0	0	0	0	0	0	0	0	0	0	0	0	0	0	0	0	0	0	0	0	0	0	0	1	0	0	0	0	0	0	0	0	0	0	0	0	1	0	0	0	0	0	0	0
ENSG00000280836.1	0	0	0	0	0	0	0	0	2	0	0	0	0	0	0	0	0	1	1	1	0	0	0	0	0	0	1	0	0	0	0	0	0	0	0	0	0	0	0	0	0	0	0	0	0	0	0	0	0
ENSG00000132780.16	441	619	715	1915	1315	1434	1594	740	1400	1779	1070	842	321	1352	129	693	871	894	1003	769	482	1952	513	371	489	2584	1844	1413	1541	1139	617	500	1333	733	840	679	485	451	1305	361	943	1681	546	1484	809	953	1110	548	901
ENSG00000281112.1	0	1	0	1	0	0	0	0	0	0	0	0	3	0	0	1	0	0	0	0	0	0	0	0	2	0	0	0	0	0	0	1	1	0	0	1	9	0	0	10	0	1	0	0	0	0	0	0	0
ENSG00000281825.1	0	0	0	0	0	0	0	0	0	0	0	1	0	0	0	0	0	0	0	0	0	0	0	0	0	0	0	0	0	0	0	0	0	0	0	0	0	0	0	0	0	0	0	0	0	0	0	0	0
ENSG00000159588.14	6	37	12	68	31	91	99	107	79	51	40	59	18	140	0	78	35	121	35	27	39	39	23	30	35	75	92	101	80	102	18	28	71	25	40	28	17	35	324	9	161	38	30	79	97	36	80	43	87
ENSG00000159592.10	549	109	269	691	743	291	892	639	820	417	794	683	80	397	100	712	1237	1071	267	459	216	653	147	126	91	699	992	810	919	416	124	145	513	454	389	511	233	311	849	65	512	1059	119	1292	505	215	227	230	847
ENSG00000225447.1	0	3	0	0	1	0	3	4	0	0	0	0	0	0	0	0	1	2	0	1	2	2	0	0	0	1	1	4	5	3	0	1	0	3	0	3	2	0	0	0	3	2	1	3	2	0	0	0	0
ENSG00000234329.1	1	0	0	1	0	0	1	0	3	0	1	0	1	1	0	1	1	1	1	0	0	0	0	0	0	0	2	2	2	0	0	0	0	1	0	0	0	1	0	0	0	1	0	1	0	0	0	0	0
ENSG00000159596.6	85	36	105	207	292	325	172	102	167	136	225	96	86	110	12	102	152	232	107	130	44	207	93	52	88	195	213	158	197	96	51	57	152	134	147	128	80	94	236	30	104	189	49	260	166	45	131	49	173
ENSG00000197429.10	57	39	80	164	141	119	100	87	100	59	94	91	114	62	174	87	119	101	68	146	24	62	178	35	45	107	148	95	109	60	42	38	63	97	67	77	185	29	71	143	67	154	48	171	67	45	69	54	61
ENSG00000230896.1	18	11	26	52	31	27	32	17	24	32	13	23	10	24	0	20	24	20	19	41	21	27	8	5	14	26	39	23	17	22	16	9	21	25	22	23	14	11	32	8	26	44	22	41	21	22	24	17	45
ENSG00000236111.5	0	0	0	1	1	0	0	0	0	0	2	0	0	0	0	0	0	2	0	0	0	1	0	0	0	0	0	0	0	0	0	0	0	0	0	0	0	1	1	0	0	0	0	0	0	0	0	0	0
ENSG00000086015.20	301	195	269	697	410	394	510	371	474	198	252	360	191	310	71	214	1485	280	363	623	211	834	108	277	176	496	534	293	361	523	270	121	209	374	257	300	186	295	346	384	402	363	175	914	332	448	373	158	371
ENSG00000232467.2	0	0	0	0	0	0	0	0	0	0	0	0	0	0	0	0	0	0	0	0	0	0	0	0	0	0	0	0	1	0	0	0	0	0	0	0	0	0	0	0	0	0	0	0	0	0	0	0	0
ENSG00000117461.14	79	154	61	114	45	84	216	136	103	61	201	105	14	160	2	105	214	93	209	148	54	45	13	34	36	98	165	166	105	145	35	46	125	73	75	73	61	53	89	24	120	285	103	73	110	51	89	23	142
ENSG00000278139.1	0	0	0	0	0	0	0	0	0	0	0	0	0	0	0	0	0	0	0	0	0	0	0	0	0	0	0	0	0	0	0	0	0	0	0	0	0	0	0	0	0	0	0	0	0	0	0	0	0
ENSG00000226957.1	1	0	1	1	1	0	3	0	2	0	0	0	0	0	0	0	1	0	1	0	0	1	0	1	0	0	1	0	0	0	0	0	0	0	0	2	2	0	0	0	0	0	0	0	1	0	0	0	0
ENSG00000233114.2	0	1	0	1	0	0	0	0	0	0	0	0	0	0	0	1	0	0	0	0	1	0	0	0	0	0	0	0	0	0	0	0	0	0	0	0	3	0	0	0	0	0	1	0	0	0	0	0	0
ENSG00000227857.2	0	3	0	17	1	5	1	1	1	1	0	0	0	5	0	1	0	3	6	8	1	1	0	0	0	2	4	1	0	2	2	1	1	2	2	1	2	0	0	1	4	8	0	0	3	0	7	1	9
ENSG00000117472.9	30	26	22	31	13	37	71	38	30	38	25	37	6	37	0	49	36	11	65	23	37	29	7	41	40	43	37	15	7	28	21	43	5	51	18	24	13	28	15	31	28	87	32	27	21	35	23	9	97
ENSG00000250719.1	0	0	0	0	0	0	0	0	0	0	0	0	0	0	0	0	0	0	0	0	0	0	0	0	0	0	0	0	0	0	0	0	0	0	0	0	0	0	0	0	0	0	0	0	0	0	0	0	0
ENSG00000085998.13	559	566	816	1643	601	1413	662	687	665	427	724	657	624	578	118	585	518	612	820	959	438	881	895	627	573	868	818	679	579	915	719	649	608	679	460	500	845	455	867	891	673	885	1006	879	480	1068	1301	782	808
ENSG00000171357.5	1	0	5	8	0	1	7	6	25	0	4	7	1	17	5	4	2	6	1	0	1	2	2	1	1	2	11	8	2	10	0	0	0	1	24	1	0	1	6	5	0	0	5	1	2	4	0	0	1
ENSG00000085999.11	14	5	1	64	19	31	27	5	12	6	32	6	0	10	17	2	5	22	18	18	1	44	5	1	6	31	28	28	62	9	1	1	3	6	11	16	2	2	14	1	6	44	2	31	5	0	5	0	8
ENSG00000132128.16	337	129	335	788	717	510	356	425	406	210	578	451	110	360	52	402	489	684	404	381	218	807	103	156	113	614	651	480	727	322	147	183	453	471	263	345	246	288	405	112	333	739	97	834	326	111	134	87	444
ENSG00000173660.11	1181	600	940	3648	1644	4412	834	943	646	536	1533	1291	153	984	176	818	1020	1190	1160	2361	693	2087	162	289	568	1999	1143	872	880	722	523	412	1828	1087	1119	843	310	528	784	147	688	1489	442	1619	775	637	825	186	1116
ENSG00000117481.10	167	147	151	328	256	315	160	147	154	74	187	164	137	131	210	168	176	182	164	166	133	193	168	77	125	215	184	152	180	139	159	123	180	158	129	137	128	90	205	136	134	233	164	241	167	124	193	161	184
ENSG00000225779.1	1	1	0	0	1	0	1	0	0	0	0	0	1	0	9	1	0	0	0	0	0	1	0	0	0	0	0	0	0	1	0	0	0	0	2	0	1	0	0	0	3	1	0	0	0	0	0	0	0
ENSG00000117480.15	298	403	842	375	291	658	750	1175	1406	283	337	852	558	1055	70	681	316	285	580	426	886	715	938	1574	514	624	367	398	589	1477	562	581	389	679	424	378	413	174	492	2356	972	510	970	777	299	2315	1157	1054	626
ENSG00000232022.7	0	8	27	192	2	46	29	23	15	7	1	29	1	166	0	13	21	5	14	2	8	36	10	3	17	12	12	14	10	100	23	2	27	46	5	8	6	4	0	8	19	13	48	25	3	29	0	27	5
ENSG00000224863.2	0	0	1	1	0	0	2	0	2	0	0	1	0	1	0	0	0	0	2	0	0	0	0	4	0	0	1	0	1	1	0	0	1	0	2	0	1	0	0	0	0	0	1	1	0	3	0	1	0
ENSG00000197587.10	0	0	0	0	0	1	0	0	0	0	0	0	0	0	0	0	1	0	0	0	0	11	0	0	0	10	0	0	0	0	0	0	0	0	0	0	3	17	0	0	0	2	0	5	0	0	0	0	0
ENSG00000282881.1	0	0	0	0	0	0	0	0	0	0	0	0	0	0	0	0	0	0	0	0	0	0	1	0	0	0	0	0	0	0	1	0	0	0	0	0	0	0	0	0	0	0	0	0	0	0	0	0	0
ENSG00000269956.1	0	0	0	1	0	0	5	1	2	0	0	0	3	0	0	1	6	2	1	5	0	1	0	0	2	3	3	3	3	1	0	0	0	2	2	0	3	0	1	0	0	5	0	4	0	0	0	1	0
ENSG00000162456.9	0	0	1	0	0	0	0	0	0	0	0	0	0	0	0	0	0	0	0	0	0	1	0	0	0	0	0	0	0	0	0	0	0	0	0	0	0	0	0	0	0	0	0	0	0	0	0	0	0
ENSG00000079277.19	120	150	169	349	224	268	340	186	276	174	207	174	98	210	90	243	378	259	155	196	135	504	122	122	108	340	344	301	273	298	191	114	204	229	235	185	116	202	393	102	245	297	200	359	216	146	186	91	209
ENSG00000142961.14	94	89	102	247	143	196	334	233	186	156	191	258	46	107	21	215	219	97	99	187	164	202	57	75	115	186	142	178	221	181	158	130	138	207	108	116	83	180	293	90	166	190	126	266	174	128	107	135	118
ENSG00000123472.12	329	194	520	513	724	753	484	619	560	315	534	642	107	496	53	590	740	481	569	458	381	626	194	125	176	655	728	637	526	522	314	431	635	650	596	404	198	351	582	123	600	783	377	910	630	407	357	299	530
ENSG00000233647.2	0	0	0	0	0	0	0	0	0	0	0	0	0	0	0	0	0	0	0	0	0	0	0	0	0	0	1	0	1	0	0	0	0	0	0	0	0	0	0	0	0	0	0	0	0	0	0	0	0
ENSG00000186118.8	1	0	2	2	6	0	0	0	0	0	0	1	0	5	0	0	1	1	1	1	0	2	2	1	1	0	2	4	1	1	0	1	2	1	1	2	3	1	4	0	2	1	2	3	1	4	4	0	1
ENSG00000228237.5	0	0	0	0	1	0	2	2	1	0	0	0	0	0	0	0	0	0	0	0	0	0	0	0	0	0	0	1	2	0	0	0	0	0	0	0	0	0	0	0	0	0	0	0	0	0	0	0	0
ENSG00000159658.10	423	82	245	385	339	411	727	495	527	246	544	485	45	385	33	431	485	616	369	367	198	434	54	39	57	464	660	483	454	275	59	119	332	420	288	366	151	347	549	21	333	721	73	673	291	90	76	26	643
ENSG00000236476.2	0	0	0	0	0	0	0	0	0	0	0	0	0	0	0	0	0	0	0	0	0	0	0	0	0	0	0	0	0	0	0	0	0	0	0	0	2	0	0	0	0	0	0	0	0	0	0	0	0
ENSG00000142973.13	0	5	1	1	0	0	0	1	2	0	0	2	0	0	3	0	1	0	0	1	0	0	0	0	0	0	0	1	0	0	4	0	0	0	0	0	0	0	1	0	0	0	4	0	0	0	0	1	0
ENSG00000154198.14	0	10	0	0	0	2	0	2	0	1	1	0	0	1	0	0	7	1	0	0	0	1	0	0	2	1	0	1	1	0	0	0	1	0	1	0	0	2	0	0	0	0	0	2	2	0	0	1	0
ENSG00000238145.2	0	0	0	0	0	0	1	0	0	0	0	0	0	0	0	0	0	0	0	0	0	0	0	0	0	0	0	1	0	0	0	0	0	0	0	0	0	0	0	0	0	0	0	0	0	0	1	0	0
ENSG00000187048.12	2312	1949	3995	224	1950	467	2572	4653	2942	1224	1286	3417	922	3286	273	3886	3804	522	1525	930	5822	545	2483	3871	506	1250	1427	373	2111	5013	3144	183	3352	1286	483	952	371	683	5604	3533	4168	833	3855	2887	1708	4037	1017	5258	1509
ENSG00000259832.1	0	0	0	0	0	0	0	0	2	0	0	1	0	0	0	0	0	0	0	0	0	0	0	0	0	0	0	0	1	0	0	0	0	1	0	0	0	0	0	0	1	0	0	0	0	0	0	0	0
ENSG00000261196.1	0	0	0	0	0	0	0	0	0	0	0	0	0	0	0	0	0	0	0	0	0	0	0	0	0	0	0	0	0	0	0	0	0	0	0	0	0	0	0	0	0	0	0	0	0	0	0	0	0
ENSG00000261593.1	0	0	0	0	0	0	0	0	0	0	0	0	0	0	0	0	0	0	0	0	0	0	0	0	0	0	0	0	0	0	0	0	0	0	0	0	0	0	0	2	0	0	0	0	0	0	0	0	0
ENSG00000261290.1	0	0	0	0	0	0	0	0	0	0	0	0	0	0	0	0	0	0	0	0	0	0	0	0	0	0	0	0	0	0	0	0	0	0	0	0	0	0	0	0	0	0	0	0	0	0	0	0	0
ENSG00000186377.7	10	3	13	22	14	3	87	28	120	15	121	10	3	54	0	30	36	70	77	20	33	4	11	5	0	6	13	8	23	12	9	4	10	47	5	22	5	36	85	3	42	18	7	49	7	14	5	1	22
ENSG00000186160.4	0	1	2	1	0	0	28	6	28	2	4	0	0	38	0	4	5	4	12	1	10	2	0	0	0	0	2	3	1	2	0	2	0	6	1	6	0	4	9	0	9	3	8	5	1	8	0	0	1
ENSG00000225154.2	0	0	0	0	0	0	0	0	0	0	0	0	0	0	0	0	0	0	0	0	0	0	0	0	0	0	0	0	0	0	0	0	0	0	0	0	0	0	0	0	0	0	0	0	0	0	0	0	0
ENSG00000225506.2	2	3	0	3	6	1	9	2	5	2	5	0	1	1	0	3	5	2	1	1	1	4	4	1	1	5	5	2	1	2	0	3	1	5	0	3	3	7	2	1	2	4	2	6	4	0	0	0	2
ENSG00000162365.11	1334	1211	2499	176	272	196	1049	2543	1127	647	719	383	174	1983	142	2444	2420	326	1328	1160	2388	328	332	1383	257	429	350	107	437	2574	548	66	773	933	217	186	71	442	3797	1586	1331	326	1780	1094	756	3186	689	732	464
ENSG00000225514.1	0	0	0	0	0	0	1	0	0	0	0	0	0	0	0	0	1	0	0	2	0	0	0	0	0	0	0	0	0	0	0	0	0	0	0	0	0	0	0	0	0	0	0	0	0	0	0	0	0
ENSG00000224805.2	13	134	108	42	44	34	29	13	71	13	13	11	40	34	18	22	18	4	49	20	24	23	37	15	65	13	26	22	25	74	31	29	27	51	9	11	8	12	29	17	25	13	33	34	35	33	90	76	8
ENSG00000162366.7	814	1496	904	32	62	1369	77	4	20	12	4	94	31	3	20	20	805	2	995	0	76	19	0	59	562	323	667	1	213	2227	116	8	13	246	1	144	7	23	0	5	415	25	1036	71	4	1	8	21	1544
ENSG00000162367.11	10	40	11	5	4	12	36	40	37	48	26	23	14	19	0	39	84	17	9	9	35	7	7	20	12	6	27	21	18	35	49	14	8	16	17	29	9	18	54	15	19	8	29	23	17	27	13	8	5
ENSG00000226252.1	0	4	1	2	0	2	5	1	1	8	2	0	4	3	0	9	9	3	0	0	6	0	0	5	1	0	0	1	1	6	5	2	3	3	1	6	0	5	7	0	2	0	14	2	4	2	0	1	3
ENSG00000123473.15	20	17	9	100	58	53	73	10	45	31	57	24	4	34	12	10	34	52	32	15	3	60	0	5	7	97	115	69	88	16	6	1	11	19	35	40	18	12	34	1	17	78	12	67	24	5	8	1	30
ENSG00000162368.13	1229	120	509	692	1038	1020	1175	1247	958	554	1218	859	58	511	53	1316	1622	1346	588	584	296	824	16	86	132	1113	1858	787	784	432	65	124	953	767	331	796	304	435	758	15	744	1615	63	1419	577	149	87	65	2138
ENSG00000225762.1	4	0	6	6	7	3	13	16	16	5	8	4	2	3	0	11	14	10	19	24	23	9	1	4	0	10	8	3	11	9	0	8	7	5	3	4	5	6	13	0	3	26	31	21	3	4	9	1	13
ENSG00000186790.5	1	0	0	2	0	1	0	0	1	0	0	0	0	1	0	0	0	0	4	3	0	5	0	4	1	5	2	1	1	2	0	1	1	0	2	3	1	1	3	3	1	2	2	2	0	0	3	2	1
ENSG00000237424.1	18	29	4	225	6	115	38	12	5	25	16	9	34	7	19	4	44	8	23	77	13	76	13	24	28	66	36	4	17	38	16	11	6	11	17	8	25	121	168	38	5	108	17	56	14	26	20	6	42
ENSG00000186564.5	13	23	3	100	2	107	40	18	13	16	6	13	11	1	0	2	28	0	43	29	27	34	3	11	3	55	37	8	14	14	7	11	2	4	0	8	18	55	37	7	9	61	35	23	2	21	4	11	9
ENSG00000271355.1	0	0	0	0	0	0	0	0	0	0	0	0	0	0	0	0	0	0	0	0	0	0	0	0	0	0	0	0	0	0	0	0	0	0	0	0	0	0	0	0	0	0	0	0	0	0	0	0	0
ENSG00000229554.2	0	0	0	0	0	0	0	0	0	0	0	0	0	0	0	0	0	0	0	0	0	0	0	0	0	0	0	0	0	0	0	0	0	0	0	0	0	0	0	0	0	0	0	0	0	0	0	0	0
ENSG00000227883.1	0	0	0	0	0	0	0	4	0	0	0	0	0	0	0	0	4	0	0	0	0	0	0	0	0	0	0	0	0	1	0	0	0	0	0	0	0	0	0	0	0	0	0	0	0	0	0	0	0
ENSG00000227947.1	0	0	0	0	0	0	0	62	0	0	0	0	0	0	0	1	1	0	0	0	3	0	0	0	0	1	0	0	1	0	0	0	0	0	0	0	0	0	0	0	0	0	0	0	0	2	0	0	0
ENSG00000269113.3	45	107	15	0	0	39	31	139	227	49	30	112	4	142	0	37	86	34	123	154	39	88	0	12	3	108	30	3	14	117	36	50	14	40	3	14	21	5	6	22	27	74	37	286	5	106	28	4	9
ENSG00000223814.1	0	0	0	0	0	0	0	0	0	0	0	0	0	0	0	0	0	0	0	0	0	0	0	0	0	0	0	0	0	0	0	0	0	0	0	0	0	0	0	0	0	0	0	0	0	0	0	0	0
ENSG00000225028.1	0	1	0	1	0	0	1	1	4	0	0	0	0	6	0	1	5	0	3	3	2	2	0	0	0	0	0	0	0	0	0	0	0	2	0	0	1	0	0	0	0	0	0	3	0	2	3	0	0
ENSG00000226133.6	0	0	0	0	0	1	0	0	3	0	0	0	0	1	0	0	0	0	0	0	0	0	0	0	0	2	1	0	0	1	0	1	0	0	0	0	0	0	0	0	0	1	0	3	0	0	0	0	0
ENSG00000231413.1	0	0	0	0	0	0	0	0	0	0	0	0	0	0	0	0	0	0	0	0	0	1	0	0	0	1	0	0	0	0	0	0	0	0	0	0	0	0	0	0	0	0	0	0	0	0	0	0	0
ENSG00000237180.1	0	0	0	0	0	0	0	0	0	0	0	0	0	0	0	0	0	0	0	0	0	0	0	0	0	0	0	0	0	0	0	0	0	0	0	0	0	0	0	0	0	0	0	0	0	0	0	0	0
ENSG00000242267.6	0	0	0	1	0	1	2	1	1	1	0	0	0	0	0	0	2	0	0	0	2	0	0	0	0	2	0	0	1	2	0	2	1	2	1	0	1	0	1	0	0	2	0	1	1	0	0	0	0
ENSG00000279096.2	0	0	0	0	0	1	0	0	1	0	0	0	0	1	0	0	1	0	0	0	0	0	0	0	0	0	0	0	1	0	1	0	0	0	0	0	0	0	0	0	0	0	0	2	0	0	0	0	0
ENSG00000223720.2	0	0	0	0	0	0	2	0	0	0	0	0	0	0	0	0	0	0	0	0	0	0	0	0	0	0	0	0	0	1	0	0	0	0	0	0	0	0	0	0	0	1	0	2	0	0	0	0	0
ENSG00000117834.12	371	90	636	302	439	130	872	294	129	433	315	109	462	284	22	309	960	274	298	165	171	435	59	190	57	214	246	91	394	757	75	301	727	208	252	100	88	503	2383	132	157	157	114	285	46	341	306	95	901
ENSG00000272491.1	8	4	1	4	1	4	7	4	1	5	0	1	0	8	0	5	8	1	3	10	1	3	0	2	0	2	2	3	3	2	2	4	2	2	0	2	2	2	6	1	0	8	0	2	0	0	1	1	1
ENSG00000279214.1	0	2	1	0	0	0	0	1	1	0	3	0	0	0	0	0	1	0	0	0	0	0	0	0	0	0	1	0	0	0	1	0	0	0	0	0	0	0	0	0	1	0	0	0	0	0	0	0	0
ENSG00000132122.11	171	79	57	25	2	8	15	14	5	37	28	3	4	56	0	17	61	3	5	84	2	39	5	3	4	20	53	31	19	24	13	45	9	8	23	11	5	8	7	0	5	31	15	25	3	6	39	0	20
ENSG00000224986.2	0	0	0	0	0	0	0	0	0	0	0	0	0	0	0	0	0	0	0	1	0	0	0	0	0	0	1	0	0	0	0	0	0	0	0	1	0	0	1	0	0	0	0	0	0	0	0	0	0
ENSG00000206700.1	0	1	0	0	0	0	0	0	0	0	0	0	0	0	0	0	0	0	0	0	0	0	0	0	0	0	0	0	0	0	0	0	0	0	0	0	0	0	0	0	0	0	0	0	0	0	0	0	0
ENSG00000235105.1	17	0	1	2	5	1	8	27	3	0	9	6	1	3	0	18	21	19	11	4	3	7	0	3	2	13	20	4	10	1	0	0	4	5	5	7	2	8	19	0	2	12	0	17	3	0	0	0	15
ENSG00000223175.1	0	0	0	0	0	0	0	0	0	0	0	0	0	0	0	0	0	0	0	0	0	0	2	0	0	0	0	0	0	0	0	0	0	0	0	0	0	0	0	0	0	0	0	0	0	0	0	0	0
ENSG00000232514.1	0	0	0	0	0	0	0	0	0	0	0	0	0	0	0	0	0	0	0	0	0	0	0	0	0	0	0	0	0	0	0	0	0	0	0	0	3	0	0	0	0	0	0	0	0	0	0	0	0
ENSG00000186094.16	2	0	1	3	0	0	5	0	0	0	0	0	0	2	0	36	0	2	10	4	1	4	0	3	0	6	6	2	1	2	0	0	0	0	1	0	0	0	3	0	1	0	3	5	4	1	2	0	16
ENSG00000162373.12	12	0	50	7	0	0	14	5	4	8	4	1	0	4	0	5	2	74	8	0	4	42	0	0	0	2	2	2	10	3	6	1	62	3	4	1	4	0	54	2	0	9	15	24	98	1	6	0	1
ENSG00000229846.1	0	0	0	0	0	0	1	0	0	0	0	0	0	0	0	0	0	0	0	0	0	2	0	0	0	0	0	0	0	0	0	0	0	0	0	0	0	0	0	0	0	0	4	0	0	0	1	0	0
ENSG00000230114.1	0	0	0	0	0	0	0	0	0	0	0	0	0	0	0	0	0	0	0	0	0	0	0	0	0	0	0	0	0	0	0	0	0	0	0	0	0	0	0	0	0	0	0	0	0	0	0	0	0
ENSG00000225623.1	0	0	0	0	0	0	0	0	0	0	0	0	0	0	0	0	0	0	0	0	0	0	0	0	0	0	0	0	0	0	0	0	0	0	0	0	0	0	0	1	0	0	0	0	0	0	0	0	0
ENSG00000237478.2	0	0	0	0	0	0	0	0	0	0	0	0	0	0	0	0	0	0	0	0	0	0	0	0	0	0	0	0	0	0	0	0	0	0	0	0	0	0	0	0	0	0	0	0	0	0	0	0	0
ENSG00000215887.5	0	0	0	0	0	0	0	0	0	0	0	0	0	0	0	0	0	0	0	0	0	0	0	0	0	0	0	0	0	0	0	0	0	0	0	0	0	0	0	0	0	0	0	0	0	0	0	0	0
ENSG00000279324.1	0	0	0	0	0	0	0	0	0	0	0	0	0	0	0	0	0	0	0	0	0	0	0	0	0	0	0	0	0	0	0	0	0	0	0	0	0	0	0	0	0	0	0	0	0	0	0	0	0
ENSG00000233595.2	0	0	0	0	0	0	0	0	0	0	0	0	0	0	0	0	0	0	0	0	0	0	0	0	0	0	0	0	0	0	0	0	0	0	0	0	0	0	0	0	0	0	0	0	0	0	0	0	0
ENSG00000162374.16	1	0	2	38	0	2	1	0	0	1	0	0	0	0	0	0	2	1	0	0	1	1	0	0	0	0	0	0	0	1	0	0	0	1	0	0	0	0	0	0	0	2	1	3	0	1	0	0	1
ENSG00000230828.1	0	0	0	0	0	0	0	0	0	0	0	0	0	0	0	0	0	0	0	0	0	0	0	0	0	0	0	0	0	0	0	0	0	0	0	0	0	0	0	0	0	0	0	0	0	0	0	0	0
ENSG00000237337.1	0	0	0	5	0	0	7	2	0	0	9	0	0	0	0	3	2	0	0	44	1	4	6	0	0	0	0	0	0	0	0	0	0	0	0	0	0	0	28	0	0	0	3	1	0	4	1	0	10
ENSG00000233407.1	0	0	0	0	0	0	0	0	0	0	0	0	0	0	0	0	0	0	0	0	0	0	0	0	0	0	0	0	0	0	0	0	0	0	0	0	0	0	0	0	0	0	0	0	0	0	0	0	0
ENSG00000284696.1	0	0	0	0	0	0	0	0	0	0	0	0	0	0	0	0	0	0	0	0	0	0	0	0	0	0	0	0	0	0	0	0	0	0	0	0	0	0	0	0	0	0	0	0	0	0	0	0	0
ENSG00000284645.1	0	0	0	0	0	0	0	0	0	0	0	0	0	0	0	0	0	0	0	0	0	0	0	0	0	0	0	0	0	0	0	0	0	0	0	0	0	0	0	0	0	0	0	0	0	0	0	0	0
ENSG00000234080.3	0	3	5	1	0	8	0	1	1	1	2	1	0	0	0	1	0	3	0	2	0	5	0	2	2	2	1	2	0	1	3	1	4	0	2	0	2	2	3	0	0	2	0	1	2	0	1	0	1
ENSG00000229316.1	0	0	0	0	0	0	0	0	0	0	0	0	0	0	0	0	0	0	0	0	0	0	0	0	0	0	0	0	0	0	0	0	0	0	0	0	1	1	0	0	0	0	0	0	0	0	0	0	0
ENSG00000225671.2	0	0	0	0	0	0	0	0	0	0	0	0	0	0	0	0	0	0	0	0	0	0	0	0	0	0	0	0	0	0	0	0	0	0	0	0	0	0	1	0	0	0	0	0	0	0	0	0	0
ENSG00000142700.11	1	0	0	0	0	0	0	0	0	0	1	0	1	0	0	0	0	12	0	0	0	2	0	1	0	1	0	0	0	0	0	0	0	0	0	0	0	0	1	0	1	2	0	0	0	0	0	0	0
ENSG00000284700.1	0	0	0	0	0	0	0	0	0	0	0	0	0	0	0	0	0	0	0	0	0	0	0	0	0	0	0	0	0	0	0	0	0	0	0	0	0	0	1	0	0	0	0	0	0	0	0	0	0
ENSG00000185104.19	323	356	408	1205	465	919	372	402	449	254	497	382	270	637	142	281	339	576	309	707	267	636	419	320	363	676	522	500	542	607	357	329	610	468	447	396	224	276	413	194	489	557	428	626	444	491	703	417	419
ENSG00000225767.1	0	0	0	0	0	0	1	1	2	0	0	0	2	0	0	1	0	0	0	0	1	3	0	0	0	0	0	0	0	0	0	0	0	0	0	0	0	0	0	0	1	0	0	1	0	0	0	0	1
ENSG00000207194.1	0	0	0	0	0	0	0	0	0	0	0	0	0	0	0	0	0	0	0	0	0	0	0	0	0	0	0	0	0	0	0	0	0	0	0	0	0	0	0	0	0	0	0	0	0	0	0	0	1
ENSG00000230585.2	0	0	0	4	0	0	0	0	1	0	0	0	0	0	0	0	1	0	0	0	0	0	0	0	0	0	1	0	1	0	1	0	1	0	0	1	0	0	0	1	0	0	0	1	0	0	2	0	1
ENSG00000237130.1	0	0	0	0	0	0	1	0	0	0	0	1	1	0	0	0	0	0	0	1	0	0	0	0	0	0	0	0	2	0	0	0	0	1	0	0	0	0	0	0	0	0	0	1	0	0	0	0	0
ENSG00000123080.10	88	125	40	218	108	351	187	44	168	116	366	189	37	176	39	24	44	241	153	187	21	245	52	10	55	308	257	158	355	82	34	43	132	75	210	138	112	46	107	38	55	454	12	258	173	35	79	57	124
ENSG00000265538.1	0	0	0	0	0	0	0	0	0	0	0	0	0	0	0	0	0	0	0	0	0	0	0	0	0	0	0	0	0	0	0	0	0	0	0	0	0	0	0	0	0	0	0	0	0	0	0	0	0
ENSG00000275816.1	0	0	0	0	0	0	0	0	0	0	0	0	0	0	0	0	0	0	0	0	0	0	0	0	0	0	0	0	0	0	0	0	0	0	0	0	0	0	0	0	0	0	0	0	0	0	0	0	0
ENSG00000204006.8	0	0	0	0	0	0	0	1	0	0	0	0	0	0	0	0	0	0	0	0	0	0	0	0	0	0	1	0	0	1	0	1	0	0	0	0	0	0	0	0	0	0	0	0	0	0	0	0	0
ENSG00000200262.1	0	0	0	0	0	0	0	0	0	0	0	0	0	0	0	0	0	0	0	0	0	0	0	0	0	0	0	0	0	0	0	0	0	0	0	0	0	0	0	0	0	0	0	0	0	0	0	0	0
ENSG00000213478.2	0	0	1	0	1	0	1	0	0	0	1	0	0	4	0	0	0	0	1	1	0	1	0	0	0	0	1	1	0	0	0	0	0	1	0	0	0	0	0	0	1	0	0	1	1	0	1	0	0
ENSG00000203356.2	0	2	4	6	2	0	1	0	0	1	4	1	0	4	2	5	1	0	2	1	0	0	0	0	0	3	6	2	2	3	0	0	0	3	0	3	4	1	1	5	1	0	3	1	1	1	0	0	2
ENSG00000123091.4	264	28	101	151	140	133	339	332	392	66	379	325	18	82	11	428	311	486	120	119	42	138	32	21	14	174	460	395	283	120	12	23	86	124	83	239	99	47	209	7	92	586	21	520	142	42	50	54	343
ENSG00000233406.5	0	0	0	1	2	3	1	1	1	0	3	0	0	0	0	1	0	2	1	2	1	1	0	0	4	0	1	0	1	1	0	1	2	1	1	5	4	1	2	0	0	2	0	2	0	0	0	0	0
ENSG00000236434.2	0	4	0	0	1	0	1	0	1	0	0	0	0	0	0	0	1	1	1	0	0	0	3	0	0	0	0	0	0	0	0	0	0	0	0	0	3	0	0	5	0	0	0	2	0	0	0	0	0
ENSG00000085831.15	46	3	55	1055	18	172	24	1	15	10	46	28	51	39	48	12	37	238	40	43	37	185	3	13	32	93	82	3	9	39	7	26	8	65	4	75	38	129	28	48	13	118	280	119	9	113	16	15	524
ENSG00000261664.5	0	0	0	7	0	7	1	0	0	0	0	0	1	0	1	0	1	0	1	0	0	2	0	2	2	0	0	0	0	0	0	0	0	0	0	1	1	4	1	0	0	4	1	2	0	0	0	0	2
ENSG00000085832.16	244	137	189	419	276	297	449	320	368	203	368	291	61	143	65	326	396	446	149	130	76	213	70	63	63	222	413	397	377	232	95	79	183	165	152	269	103	138	230	20	237	472	110	482	246	131	86	68	338
ENSG00000232027.2	0	0	0	1	1	0	0	0	1	0	0	1	1	0	0	1	0	1	0	0	1	1	0	0	0	1	1	1	0	1	0	0	0	0	1	0	0	1	0	0	1	1	0	1	0	0	0	0	1
ENSG00000206595.1	0	2	0	0	0	0	1	0	0	0	0	1	0	0	1	0	0	1	0	0	0	0	0	0	0	0	0	1	0	0	1	0	0	0	0	0	2	0	0	1	0	0	1	0	0	0	0	1	0
ENSG00000238140.1	1	0	1	2	0	2	3	0	2	0	1	0	2	0	0	2	1	0	0	1	0	0	1	0	0	0	0	0	2	1	0	1	0	1	0	1	3	1	0	7	0	0	0	1	1	0	0	2	0
ENSG00000227070.1	3	4	2	13	5	20	5	11	1	4	6	5	0	8	0	29	12	3	3	1	3	14	1	7	2	8	8	3	2	10	3	5	20	14	11	5	1	7	5	0	5	6	5	17	3	5	2	9	9
ENSG00000252032.1	0	0	0	0	0	0	0	1	0	0	1	0	0	0	0	0	0	0	0	0	0	0	0	0	0	0	0	0	0	0	0	0	0	0	0	0	0	0	0	0	0	0	0	0	0	0	0	0	0
ENSG00000227742.2	0	0	2	5	0	17	5	21	5	2	3	6	0	7	0	11	4	2	2	1	5	9	0	14	9	6	9	6	4	20	9	6	7	2	0	3	0	2	4	1	8	6	2	5	1	2	0	4	0
ENSG00000117859.18	401	176	58	490	615	593	906	449	627	318	562	399	59	230	85	800	1262	506	307	358	259	1004	32	46	26	710	657	449	491	334	54	101	150	280	254	510	174	483	657	15	227	736	27	1103	235	67	41	19	853
ENSG00000236973.2	0	2	0	4	0	1	1	0	0	0	0	3	0	0	0	1	0	1	0	0	0	0	0	0	0	0	0	3	0	0	0	1	0	0	0	0	0	0	0	0	0	2	0	1	0	0	0	0	0
ENSG00000232846.1	2	0	0	0	0	0	1	0	0	0	0	1	0	0	0	0	0	0	0	0	0	0	0	0	0	0	0	0	0	0	0	0	0	0	0	0	0	0	0	0	0	0	0	0	0	0	0	0	0
ENSG00000212624.1	0	0	0	0	0	0	0	0	0	0	0	0	0	1	0	0	0	0	0	0	0	0	0	0	0	0	1	0	1	0	0	0	0	0	0	0	0	0	0	0	0	1	0	1	0	0	0	0	0
ENSG00000078618.21	1042	905	1374	2270	2030	2098	1539	1259	1296	551	1757	1336	456	1525	190	1175	1490	979	968	1135	922	1953	494	600	977	1632	1903	1438	1443	2170	848	878	1771	1022	1205	1095	495	660	1301	365	1295	1883	1006	2248	1329	1105	1335	709	2014
ENSG00000266993.3	2	0	0	0	2	1	5	3	6	1	1	2	0	0	0	1	1	2	0	1	2	0	0	0	0	1	5	1	3	3	0	0	1	0	0	0	0	4	0	1	1	0	1	7	0	0	0	0	1
ENSG00000272175.1	0	0	0	0	0	0	2	0	1	0	0	0	0	0	0	0	0	0	0	0	0	1	0	0	0	0	0	0	0	0	0	0	0	0	0	0	0	0	0	0	0	0	0	0	0	0	0	0	0
ENSG00000283899.1	0	0	0	0	0	0	0	0	0	0	0	0	0	0	0	0	0	0	0	0	0	0	0	0	0	0	0	0	0	0	0	0	0	0	0	0	0	0	0	0	0	0	0	0	0	0	0	0	0
ENSG00000230604.2	0	0	0	0	0	0	0	1	1	0	0	0	0	0	0	0	0	1	0	0	0	0	0	0	0	1	0	1	1	0	0	0	0	0	0	1	0	0	0	0	0	0	0	0	0	0	0	0	0
ENSG00000169213.6	10	2	166	327	220	225	48	2	1	33	126	6	83	93	97	4	141	0	3	284	22	167	6	8	4	440	565	6	47	60	11	13	19	81	160	73	3	28	41	1	1	41	1	174	2	74	2	4	70
ENSG00000200839.1	0	0	0	0	0	0	0	0	0	0	0	0	0	0	0	0	0	0	0	0	0	0	0	0	0	0	0	0	0	0	0	0	0	0	0	0	0	0	0	0	0	0	0	0	0	0	0	0	0
ENSG00000229032.1	0	0	0	0	0	0	0	0	0	0	0	0	0	0	0	0	0	0	0	0	0	0	0	0	0	0	0	0	0	0	0	0	0	0	0	0	0	0	0	0	0	0	0	0	0	0	0	0	0
ENSG00000264613.2	0	1	0	0	0	0	0	0	0	0	0	0	0	0	0	0	0	0	0	0	0	0	0	0	0	0	0	0	0	0	0	0	0	0	0	0	0	0	0	0	0	0	0	0	0	0	0	0	0
ENSG00000117862.11	496	213	459	973	1103	714	561	367	513	317	548	535	86	562	47	450	611	474	395	586	273	887	108	186	169	579	670	486	527	410	215	262	643	542	535	376	185	357	878	124	436	865	236	1032	400	318	375	211	745
ENSG00000198841.3	31	27	69	203	139	113	64	28	37	24	56	65	9	62	0	44	57	51	51	47	42	59	9	10	33	69	79	56	84	31	38	25	57	72	100	70	22	47	60	8	58	105	14	69	50	23	32	16	63
ENSG00000223390.1	0	0	0	0	0	0	0	0	0	0	0	0	0	0	0	0	0	1	1	0	0	0	0	0	0	1	0	0	0	0	0	0	0	0	0	0	0	0	1	0	0	0	0	1	0	0	0	0	0
ENSG00000228369.2	0	1	0	1	1	0	0	1	0	0	0	1	0	0	0	0	1	0	0	0	0	1	0	0	0	0	0	0	0	1	0	1	0	0	0	1	1	1	0	0	1	3	0	1	0	0	0	0	2
ENSG00000134717.17	224	68	80	304	274	240	237	178	229	94	270	251	9	126	10	203	214	280	95	117	60	254	14	15	36	200	222	232	214	96	29	29	169	137	228	159	141	91	301	18	153	614	14	347	142	47	51	37	258
ENSG00000157077.14	100	55	71	131	73	98	90	120	119	57	110	128	16	80	22	72	93	250	94	66	41	346	18	4	19	173	152	144	163	65	24	49	97	92	107	53	59	55	57	12	95	248	32	368	72	24	21	23	62
ENSG00000241745.3	0	0	0	0	1	0	0	0	0	0	0	0	1	0	1	0	0	0	0	0	0	0	1	0	0	0	0	0	0	0	0	0	0	0	0	0	0	0	0	0	0	0	0	0	0	0	1	1	0
ENSG00000228407.2	4	7	10	26	30	20	9	11	10	1	17	13	1	11	4	4	13	7	6	11	8	9	2	0	8	13	18	10	4	9	2	4	13	22	8	7	5	3	18	2	16	10	4	12	11	12	6	8	22
ENSG00000223429.1	0	0	0	0	0	0	0	0	1	0	0	0	1	0	0	0	2	1	0	0	0	0	0	0	0	0	0	0	0	0	0	0	0	0	0	0	0	1	0	0	1	0	1	1	0	0	0	0	1
ENSG00000224255.2	0	1	0	0	0	1	1	0	2	0	0	1	0	1	0	0	0	0	0	0	0	1	0	0	0	2	0	0	0	0	0	0	0	1	1	0	0	0	0	0	0	0	0	0	0	0	2	0	2
ENSG00000236004.2	0	0	1	2	0	0	0	0	0	0	0	0	0	0	0	1	0	0	0	0	0	0	0	0	0	1	0	0	0	0	0	0	0	0	0	0	0	0	0	0	0	1	0	0	0	0	0	0	0
ENSG00000237663.2	0	0	0	3	0	0	0	1	0	0	0	0	0	0	0	0	0	0	0	0	0	0	0	0	0	0	0	1	0	1	0	0	0	0	0	0	2	0	0	0	0	0	0	0	0	0	0	0	0
ENSG00000213735.2	2	0	3	0	0	0	1	1	1	0	0	0	0	0	0	0	0	5	1	1	0	1	0	0	0	0	0	3	1	0	0	0	0	1	2	1	0	0	2	0	1	1	0	0	0	0	0	0	0
ENSG00000154222.14	311	324	391	839	388	385	461	305	402	233	463	315	188	367	61	299	501	324	333	549	234	712	329	181	285	610	486	375	398	447	229	250	395	415	607	359	259	299	424	129	299	571	277	604	364	328	354	237	451
ENSG00000272100.1	3	0	1	3	3	1	4	2	1	1	2	2	0	2	0	1	2	2	1	2	1	3	0	0	0	6	2	4	0	2	0	0	2	1	7	0	1	1	4	0	2	3	0	3	5	0	0	2	3
ENSG00000224680.4	1	1	1	1	0	4	3	4	2	1	2	3	0	1	0	0	4	0	2	0	0	2	0	0	0	1	5	1	2	0	0	0	0	2	0	3	0	0	1	0	1	2	1	3	0	0	0	0	3
ENSG00000085840.12	30	27	17	144	59	213	28	9	7	16	55	11	7	37	0	12	8	82	78	20	10	97	5	7	15	138	92	45	82	23	9	20	65	10	36	30	18	12	32	11	22	50	21	52	18	7	40	2	61
ENSG00000134748.12	113	204	182	404	278	451	371	226	291	168	333	242	120	295	150	231	242	369	175	204	133	407	216	103	128	428	395	319	339	228	171	100	305	270	409	243	184	135	435	74	204	469	140	431	158	146	265	116	287
ENSG00000134744.13	75	112	35	118	180	126	324	167	263	95	165	146	138	103	455	143	179	206	132	126	61	275	209	109	36	244	335	297	362	130	65	31	76	108	192	164	404	103	211	167	107	310	53	394	96	32	41	45	206
ENSG00000272371.1	0	2	0	0	0	1	2	0	0	0	0	2	0	0	0	0	0	1	1	0	2	1	0	0	0	0	1	0	0	0	1	0	0	0	1	0	0	0	0	0	0	0	0	4	0	0	0	0	1
ENSG00000236290.1	0	1	0	0	0	0	1	0	0	0	0	0	0	0	0	0	0	0	0	0	0	0	0	0	0	0	0	0	0	0	1	0	1	0	0	0	0	0	0	0	0	1	0	0	0	0	0	0	0
ENSG00000116157.5	138	111	8	89	101	48	53	43	10	156	71	14	1	101	0	38	17	174	36	30	14	304	9	5	1	302	49	24	73	30	43	13	2	60	15	57	2	106	227	4	9	10	8	100	22	44	42	8	38
ENSG00000182183.14	1	35	6	26	0	5	14	1	2	7	3	0	0	2	1	5	0	13	1	2	4	16	1	3	6	4	6	10	13	1	13	4	0	0	2	0	3	3	45	8	1	3	6	4	2	5	6	0	3
ENSG00000162377.5	215	167	177	517	340	418	167	179	190	98	225	168	73	201	24	144	163	266	160	251	162	191	170	43	280	224	302	238	180	196	153	115	242	167	267	204	95	103	333	56	179	254	176	260	203	127	198	208	258
ENSG00000233664.1	0	0	0	1	0	0	0	0	0	0	0	0	1	0	0	0	0	0	0	1	0	0	1	0	0	0	0	0	0	0	0	0	0	0	0	0	0	0	0	0	0	0	0	0	0	0	0	0	0
ENSG00000239640.3	0	0	0	0	0	0	0	0	0	0	0	0	0	0	0	0	0	0	0	0	0	0	0	0	0	0	0	0	0	0	0	0	0	0	0	0	0	0	0	0	0	0	0	0	0	0	0	0	0
ENSG00000162378.12	263	192	167	271	233	196	227	340	224	145	196	567	52	243	225	306	538	274	157	174	107	162	132	81	192	221	443	398	256	165	39	57	125	292	217	304	723	63	160	86	177	455	103	620	233	111	201	82	394
ENSG00000252018.1	0	0	0	0	0	0	0	0	0	0	0	1	0	0	0	0	0	0	0	0	0	0	2	0	0	0	0	0	0	0	0	0	0	0	0	0	0	0	1	2	0	0	0	1	0	0	0	0	0
ENSG00000228929.1	50	68	51	92	140	268	52	57	52	63	82	56	34	41	13	59	82	128	53	58	67	97	32	10	47	74	66	53	65	57	72	48	62	59	69	66	13	96	66	6	56	60	26	127	40	52	97	30	47
ENSG00000206627.1	0	1	0	0	0	0	0	0	0	1	0	0	0	0	0	0	0	0	0	0	0	1	6	4	0	0	1	0	0	1	0	0	0	0	1	0	2	0	0	0	0	1	0	0	0	0	0	0	0
ENSG00000203995.9	20	58	3	105	9	47	57	2	55	2	8	42	16	13	0	10	19	67	2	15	23	63	9	9	3	63	82	58	79	14	26	13	4	6	14	24	18	22	2	22	4	47	30	35	2	6	33	20	52
ENSG00000242391.2	0	0	0	0	1	0	1	0	0	0	0	0	0	0	0	0	0	1	0	0	0	0	0	0	0	0	2	0	0	0	0	0	0	0	0	0	0	0	0	0	0	0	0	0	0	0	0	0	0
ENSG00000121310.16	1628	4696	5681	1725	2605	3355	6567	16873	9193	2329	2783	5566	2281	6395	1755	8094	5463	3091	4162	2962	7049	3587	5258	12159	2010	3449	6073	4555	4643	14943	3776	4995	5783	7208	7586	2878	4768	2083	5242	10612	6381	3781	10171	9243	4368	14864	5254	4843	11821
ENSG00000230953.2	0	1	0	0	0	1	3	3	8	0	1	1	0	0	0	0	1	1	4	1	2	3	2	0	4	2	7	7	10	1	0	1	1	2	0	1	4	1	2	2	1	4	0	9	2	2	1	1	5
ENSG00000231866.2	0	0	0	0	0	0	0	0	0	0	0	0	0	0	0	0	0	0	0	0	0	0	0	0	0	0	0	1	0	0	0	0	0	0	1	0	0	0	0	0	1	0	0	1	0	0	0	0	0
ENSG00000116171.17	1482	221	343	314	1218	424	2285	3724	3434	504	1976	3191	141	1342	117	4471	3891	2951	1709	879	1401	1120	193	219	194	3125	7104	3727	1674	935	71	137	1015	2195	1309	1839	428	627	1233	141	1959	2866	142	5534	1822	379	235	183	5759
ENSG00000264834.1	0	0	0	1	0	0	1	0	2	0	0	0	0	0	0	0	0	0	1	0	0	1	0	0	0	1	0	1	0	0	0	0	0	0	0	0	0	0	0	1	0	0	0	0	0	0	0	0	0
ENSG00000266188.1	0	3	0	0	0	0	0	0	0	0	0	0	1	0	0	0	0	0	0	0	0	1	3	3	0	0	0	0	0	0	3	0	0	0	0	1	5	0	0	5	0	0	0	0	0	2	1	2	0
ENSG00000265815.1	0	0	0	1	0	0	1	0	0	0	0	0	0	0	0	0	0	0	0	0	0	0	0	0	0	0	0	0	0	0	0	0	0	0	0	0	0	0	0	0	0	0	0	0	0	0	0	0	0
ENSG00000237279.2	0	0	0	0	0	0	4	2	0	0	1	1	0	1	0	0	0	1	0	0	0	1	0	0	0	0	1	1	0	0	0	0	0	0	0	0	5	0	0	0	1	0	0	2	0	0	0	0	1
ENSG00000236360.2	0	0	0	0	0	0	0	0	1	0	0	0	0	0	0	0	0	0	1	0	0	0	0	0	0	0	1	2	1	0	0	0	0	0	1	1	0	0	0	0	0	1	0	0	0	0	0	0	0
ENSG00000226147.1	0	0	0	0	0	0	1	0	1	0	0	0	0	0	0	1	1	0	1	0	0	1	0	0	0	0	0	1	1	0	0	0	0	1	1	0	0	0	0	0	0	1	0	1	0	0	0	0	2
ENSG00000174348.13	5	6	5	1	1	13	8	19	10	31	7	3	4	2	19	56	127	2	2	1	44	27	0	9	1	6	3	7	1	35	140	6	0	38	0	43	2	4	6	3	1	7	36	40	2	2	7	0	2
ENSG00000232993.1	0	0	0	0	0	0	0	0	0	0	0	0	0	0	0	0	0	0	0	0	0	0	0	0	0	0	0	0	0	0	0	0	0	0	0	0	0	0	0	0	0	0	0	0	0	0	0	0	0
ENSG00000227644.2	0	0	0	0	0	0	0	0	0	0	0	0	0	0	0	0	0	0	0	0	0	0	0	0	0	0	0	0	0	0	0	0	0	0	0	0	0	0	0	0	0	0	0	0	0	0	0	0	0
ENSG00000162383.11	6	1	0	8	4	12	0	11	0	25	1	3	0	0	0	37	156	0	2	0	44	1078	0	27	3	1637	61	2	2	7	20	1	2	40	0	8	0	3	7	4	1	5	38	37	1	1	2	1	1
ENSG00000235563.1	0	4	0	13	9	0	0	1	0	4	0	1	0	0	0	6	14	0	2	0	1	392	0	4	0	617	5	2	0	2	4	0	0	1	3	4	0	3	2	0	1	1	3	16	0	0	3	0	0
ENSG00000277397.1	0	0	0	0	0	0	0	0	0	0	0	0	0	0	0	0	0	0	0	0	0	0	0	0	0	0	0	0	0	0	0	0	0	0	0	0	0	0	0	0	0	0	0	0	0	0	0	0	0
ENSG00000157184.6	104	71	260	104	219	174	226	266	254	87	187	250	47	178	29	337	346	190	654	468	222	206	42	87	142	270	303	166	96	186	149	225	204	257	238	147	64	112	217	92	442	212	139	380	205	234	167	99	388
ENSG00000236723.2	0	0	1	1	2	1	4	2	2	0	2	1	0	3	0	2	2	1	2	1	1	2	0	0	0	3	3	2	0	1	0	0	1	1	1	0	0	3	5	0	2	0	0	3	0	2	0	0	3
ENSG00000162384.13	157	277	265	274	390	495	376	287	283	199	183	368	157	501	43	249	238	267	276	265	254	387	201	180	228	347	292	266	235	293	344	222	307	289	556	179	136	150	361	172	402	346	335	430	265	402	536	199	288
ENSG00000259818.1	0	1	0	1	1	0	2	0	1	0	1	0	0	1	0	0	0	0	0	0	1	1	0	0	0	0	0	0	0	1	0	2	0	3	0	0	1	0	0	0	1	0	0	1	0	1	3	0	1
ENSG00000162385.10	179	171	192	359	558	385	311	225	383	376	223	341	36	435	0	222	318	305	163	238	160	463	35	55	101	395	410	228	316	219	98	137	391	173	465	210	75	170	393	28	327	405	66	487	249	93	137	52	318
ENSG00000226754.1	2	0	0	2	3	1	3	1	2	3	5	4	0	13	0	1	2	6	2	1	1	0	0	0	2	6	3	2	0	1	0	5	2	5	3	2	0	1	0	0	1	4	0	3	5	0	4	0	0
ENSG00000157193.15	7	2	5	82	4	6	38	1	8	28	11	5	1	12	0	9	10	35	3	3	0	22	0	0	6	29	13	14	29	5	0	1	4	8	4	3	4	4	5	2	6	9	8	14	17	2	4	0	11
ENSG00000234578.1	0	0	0	0	0	0	0	0	0	0	0	0	0	0	0	0	0	0	0	0	0	0	0	0	0	0	0	0	0	0	0	0	0	0	0	0	0	0	0	0	0	0	0	0	0	0	0	0	0
ENSG00000228838.1	0	0	0	0	0	0	0	0	0	0	0	0	0	0	0	0	0	0	0	0	0	0	0	0	0	0	0	0	0	0	0	0	0	0	0	0	0	0	0	0	0	0	0	0	0	0	0	0	0
ENSG00000225030.1	0	0	0	7	0	0	0	0	0	0	0	0	0	0	0	0	0	2	0	0	0	0	0	0	0	0	0	0	0	0	0	0	0	0	0	0	0	0	0	0	0	0	0	1	0	0	0	0	0
ENSG00000232762.1	0	0	0	0	0	0	0	0	0	0	0	0	0	0	0	0	0	0	0	0	0	0	0	0	0	0	0	0	0	0	0	0	0	0	0	0	0	0	0	0	0	0	0	0	0	0	0	0	0
ENSG00000225675.2	0	0	0	1	0	0	0	0	0	0	1	0	0	0	0	1	0	0	0	0	0	0	0	0	0	0	0	0	0	0	0	0	0	0	0	0	0	0	0	0	0	1	0	0	0	0	0	0	0
ENSG00000226938.1	0	0	0	0	0	0	0	0	0	0	0	0	0	0	0	0	0	0	0	0	0	0	0	0	0	0	0	0	0	0	0	0	0	0	0	0	0	0	0	0	0	0	0	0	0	0	0	0	0
ENSG00000230138.1	0	0	1	0	0	0	2	1	2	2	0	0	0	0	0	3	1	0	0	0	0	1	0	2	0	1	0	0	4	0	2	0	0	0	0	0	0	0	0	0	0	0	2	0	1	0	0	0	0
ENSG00000236253.7	0	0	0	0	0	0	0	0	0	0	0	0	0	0	0	0	0	0	0	0	1	0	0	0	0	0	0	0	0	0	1	0	0	0	0	0	0	0	0	0	0	0	0	0	0	0	0	0	0
ENSG00000143006.7	0	0	2	6	0	0	1	6	0	0	0	0	0	0	0	0	0	0	0	0	0	0	0	1	0	0	0	0	0	0	0	0	0	2	0	0	0	0	2	0	0	0	3	0	0	0	0	0	0
ENSG00000174332.5	0	0	0	0	0	0	1	0	0	0	0	0	0	0	2	3	0	0	0	0	2	2	2	0	0	0	0	0	0	0	7	0	0	0	0	0	0	0	0	0	0	0	1	1	0	0	0	0	0
ENSG00000239007.1	0	0	0	0	0	0	0	0	0	0	0	0	0	0	0	0	0	0	0	0	0	0	0	0	0	0	0	0	0	0	0	0	0	0	0	0	0	0	0	0	0	0	0	0	0	0	0	0	0
ENSG00000058804.11	169	88	98	401	205	327	182	149	124	105	262	122	7	170	24	116	180	271	144	175	66	204	4	6	25	246	212	154	222	83	38	40	185	127	225	137	48	77	267	9	99	275	39	202	97	82	77	11	164
ENSG00000201003.1	0	0	0	0	0	0	0	0	0	0	0	0	0	0	0	0	0	0	0	0	0	0	0	0	0	0	0	0	0	0	0	0	0	0	0	0	0	0	0	0	0	0	0	0	0	0	0	0	0
ENSG00000229687.2	0	0	0	0	0	0	0	0	0	0	0	0	0	0	0	0	0	0	0	0	0	0	0	0	0	0	1	0	0	0	0	0	0	0	0	0	0	0	0	0	0	0	0	0	0	0	0	0	0
ENSG00000058799.14	510	226	417	480	366	796	400	483	317	501	304	367	310	353	90	290	447	356	239	581	270	482	333	300	374	475	504	352	270	350	323	392	510	308	295	305	192	187	389	289	510	580	374	462	319	464	655	351	912
ENSG00000211452.10	2855	531	836	701	363	94	1402	2831	39	348	450	1161	65	972	149	2404	552	1634	876	31	1018	71	59	353	385	832	1809	743	1105	1283	187	247	379	288	1195	664	565	398	960	85	1187	2327	140	1135	238	414	727	380	2059
ENSG00000081870.11	209	136	221	513	319	400	324	278	264	460	333	356	43	252	19	202	291	236	281	165	147	293	33	34	65	362	475	304	384	164	60	103	316	369	399	227	114	148	273	27	331	660	65	498	230	119	190	83	367
ENSG00000116212.14	204	110	130	394	256	337	234	265	188	333	348	329	35	187	15	184	410	316	363	291	151	342	46	34	73	390	258	266	255	136	53	181	260	508	322	176	129	162	322	22	171	532	61	330	180	175	207	202	399
ENSG00000219102.3	2	0	1	1	0	1	0	0	0	3	4	1	0	0	0	0	2	2	0	0	1	0	0	0	0	0	2	1	0	0	0	0	2	0	1	3	1	1	1	0	0	2	0	1	0	0	0	0	1
ENSG00000203985.10	0	0	6	2	80	64	19	0	0	0	14	1	4	1	17	2	37	27	10	0	4	4	1	0	316	85	163	3	0	40	22	20	0	39	0	84	2	67	35	3	2	13	4	2	4	1	30	13	195
ENSG00000116209.11	3450	887	1432	1426	2226	1924	2140	3952	2167	2361	1439	3280	169	1971	125	2725	3710	2057	1430	1781	1270	2624	247	285	495	2359	2971	1809	1821	1077	409	749	2458	2255	1715	1223	932	959	1501	149	1915	4355	320	4136	1605	1052	1091	564	3994
ENSG00000280378.1	2	22	5	12	6	13	8	11	8	3	5	5	35	5	112	3	16	8	1	4	2	13	61	24	7	9	6	11	7	4	17	3	3	2	6	20	92	4	8	46	8	8	20	10	4	12	12	11	2
ENSG00000116205.12	35	47	40	137	107	67	83	62	81	58	47	87	27	60	110	51	44	87	57	39	22	103	65	23	43	106	113	102	97	48	53	30	67	66	108	68	176	29	90	60	68	120	53	124	57	28	41	17	69
ENSG00000283749.1	0	0	0	0	0	0	0	0	0	0	0	0	0	0	0	0	0	0	0	0	0	0	0	0	0	0	0	0	0	0	0	0	0	0	0	0	0	0	0	0	0	0	0	0	0	0	0	0	0
ENSG00000225183.1	0	0	2	1	0	1	0	0	1	0	1	0	3	0	0	0	0	0	0	0	0	0	0	1	1	0	1	0	0	0	0	0	0	0	0	0	0	0	1	0	0	1	0	0	0	0	0	3	0
ENSG00000279049.1	0	0	0	0	0	0	0	0	0	0	0	0	0	0	0	0	0	0	0	0	0	0	0	0	0	0	0	0	0	0	0	0	0	0	0	0	0	0	0	0	0	0	0	0	0	0	0	0	0
ENSG00000256407.2	0	0	1	0	0	0	1	1	1	0	0	0	0	0	0	0	0	1	0	1	0	1	0	0	0	2	0	2	0	1	0	0	1	2	0	1	0	0	1	0	0	0	0	1	0	0	0	0	0
ENSG00000157211.11	0	0	0	0	0	1	0	0	0	0	0	0	1	0	0	0	0	0	0	0	0	0	0	0	0	0	0	0	0	0	0	0	0	1	0	0	0	0	0	0	0	0	0	0	0	0	0	0	0
ENSG00000280425.2	0	0	0	0	0	0	1	0	0	0	0	0	0	0	0	0	0	0	0	0	0	2	0	0	0	1	1	1	0	1	0	0	0	0	0	1	0	1	0	0	1	0	0	3	0	0	1	0	0
ENSG00000215883.10	23	26	28	54	118	47	78	71	126	66	63	57	27	42	37	31	64	49	35	74	27	96	69	24	37	106	168	98	70	43	49	22	41	36	66	57	114	31	149	27	60	72	30	87	33	10	38	19	71
ENSG00000116221.15	554	1514	1877	1025	1464	2311	457	1030	487	1096	810	1064	1188	1359	466	858	1692	1075	1331	1202	821	1071	1619	1161	1297	1502	1123	672	894	821	1266	790	1745	613	1129	669	1511	288	766	1834	915	975	1208	1038	702	1839	3458	1505	933
ENSG00000157216.15	153	515	303	221	290	378	457	205	557	330	420	813	290	444	542	251	1188	426	301	206	247	802	449	616	201	459	571	376	201	465	490	289	360	340	310	551	692	209	391	458	732	452	287	931	365	219	418	201	273
ENSG00000198711.5	2	3	1	2	16	7	10	4	9	5	6	13	1	6	0	4	12	3	2	3	0	8	0	0	4	8	13	11	13	5	1	2	2	1	9	10	3	1	1	1	10	2	0	11	2	1	0	0	6
ENSG00000225632.1	0	0	0	0	0	0	0	0	0	0	0	0	0	0	0	0	0	0	0	0	0	0	0	0	0	0	0	0	0	0	0	0	0	0	0	0	0	0	0	0	0	0	0	0	0	0	1	0	0
ENSG00000232245.1	0	0	0	0	0	0	0	0	0	0	0	0	0	0	0	0	0	0	0	0	0	0	0	0	0	0	0	0	0	0	0	0	0	0	0	0	0	0	0	0	0	0	0	0	0	0	0	0	0
ENSG00000235741.1	0	0	0	0	0	0	0	0	0	0	0	0	0	0	0	0	0	0	0	0	0	0	0	0	0	0	0	0	0	0	0	0	0	0	0	0	0	0	0	0	0	0	0	0	0	0	0	0	0
ENSG00000237173.1	1	0	0	0	0	0	0	0	0	0	0	0	0	0	0	0	0	0	0	0	0	0	0	0	0	0	0	0	0	0	0	0	0	0	0	0	0	0	0	0	0	0	0	0	0	0	0	0	0
ENSG00000227453.1	0	0	0	0	0	0	0	0	0	0	1	0	0	0	0	0	0	0	0	0	0	0	0	0	0	0	1	0	0	0	0	0	0	0	0	0	0	0	0	0	0	0	0	0	0	0	0	0	0
ENSG00000162390.17	2	6	5	31	3	6	10	2	1	2	5	0	13	6	103	7	7	3	31	0	5	10	8	28	2	7	4	3	2	3	50	1	1	0	1	10	86	3	6	39	0	29	12	6	0	4	23	5	2
ENSG00000162391.11	16	1	7	16	0	0	3	0	0	8	2	13	0	116	0	36	7	1	106	0	1	1	0	0	4	1	5	1	7	3	0	0	20	27	0	0	1	0	7	2	7	14	1	10	0	2	3	0	84
ENSG00000230728.1	0	0	0	0	0	0	1	0	0	0	0	0	0	0	0	0	1	0	0	0	0	1	0	0	0	0	0	0	0	0	0	0	0	0	0	0	0	0	0	0	0	0	0	0	0	0	0	0	0
ENSG00000184313.19	0	31	1	7	2	4	19	38	16	4	4	1	23	69	0	6	8	1	66	3	9	3	2	43	2	2	2	3	6	19	39	17	2	54	0	16	121	2	2	312	8	35	24	73	1	229	30	116	0
ENSG00000271723.5	0	0	0	0	0	0	0	1	0	0	0	0	0	0	0	1	0	0	0	0	0	0	0	0	0	0	0	0	0	0	0	0	0	0	0	0	0	0	0	4	1	0	0	2	0	0	0	0	0
ENSG00000243725.6	5	11	5	14	7	18	10	7	13	10	8	5	8	9	0	2	7	5	6	4	9	27	17	14	23	5	9	13	10	5	8	4	8	9	18	7	11	5	8	10	18	14	8	4	8	34	14	8	3
ENSG00000162396.5	22	31	36	139	123	101	44	52	37	70	103	37	41	51	0	34	46	70	64	46	22	46	55	35	50	61	67	43	51	30	34	34	61	44	78	35	52	20	94	18	62	43	52	60	44	60	76	35	59
ENSG00000006555.10	52	36	7	260	18	177	73	43	53	86	66	34	58	44	47	55	30	112	78	205	44	181	29	43	89	135	132	45	69	34	38	53	82	66	35	36	90	90	160	41	35	163	102	114	28	40	45	11	65
ENSG00000237453.1	1	11	0	0	0	0	2	0	0	0	0	1	0	0	0	0	0	0	0	0	0	0	0	0	4	0	1	1	0	0	0	0	0	0	0	1	1	1	0	1	0	0	0	0	0	0	0	0	0
ENSG00000162398.11	3	2	0	18	9	13	11	2	5	8	5	1	1	7	0	2	3	6	11	9	1	9	0	4	17	6	11	4	3	0	2	3	5	4	2	6	7	2	4	2	4	4	2	7	0	3	6	1	9
ENSG00000116133.11	5387	3725	4456	11703	24263	14574	7494	14000	3970	8040	10989	6796	10242	7190	3157	5484	13985	14888	4385	8020	12429	8695	9232	5714	9012	9544	12702	10546	11585	9535	7925	6784	14548	13230	10231	6795	8189	4671	16654	7714	9701	10852	8943	13912	6679	10658	14167	15117	9798
ENSG00000242396.1	0	0	0	0	0	0	0	0	0	0	0	1	0	1	0	0	0	0	0	0	0	0	0	0	0	0	0	0	0	0	0	0	0	0	0	0	0	0	0	0	0	0	0	0	0	0	0	0	0
ENSG00000233203.6	1	0	1	12	5	3	4	1	4	2	6	2	0	3	0	2	6	1	0	0	4	5	0	0	0	10	5	2	0	3	0	0	5	3	7	4	0	12	8	0	1	3	1	2	2	1	6	0	3
ENSG00000284601.1	0	0	0	0	0	0	0	0	0	0	0	0	3	0	3	1	0	0	0	0	0	0	0	2	1	0	0	0	0	1	0	0	0	0	0	0	0	0	1	0	0	1	0	0	0	0	0	0	0
ENSG00000143001.4	0	0	0	4	0	3	0	0	0	2	0	0	0	0	0	0	0	0	0	0	0	11	0	0	0	0	0	1	0	0	0	0	0	0	0	0	1	0	0	0	0	5	0	5	0	0	0	0	0
ENSG00000233271.1	0	0	0	0	0	0	0	0	0	0	0	0	0	0	0	0	0	0	0	0	0	0	0	0	0	0	0	0	0	0	0	0	0	0	0	0	0	0	0	0	0	0	0	0	0	0	0	0	0
ENSG00000162399.6	0	0	0	9	2	0	0	0	2	0	0	0	7	0	0	1	2	0	0	0	3	1	0	2	0	0	2	0	2	1	1	0	0	2	3	1	1	4	14	0	0	3	0	0	0	0	33	0	1
ENSG00000169174.10	173	266	22	638	478	266	518	639	278	680	963	341	305	317	90	355	607	163	455	1288	310	821	143	236	78	745	843	414	497	807	250	521	243	427	1448	452	239	443	889	82	346	1005	332	756	52	375	70	259	1524
ENSG00000162402.13	313	187	177	771	489	438	456	340	449	549	539	377	103	254	138	399	425	437	247	374	188	618	120	95	119	485	537	499	603	366	124	159	276	265	644	310	152	306	537	58	311	661	117	700	297	155	169	150	531
ENSG00000231090.1	0	0	0	3	0	0	0	0	1	0	0	0	0	1	0	0	0	0	0	1	0	0	0	0	0	0	0	0	0	0	0	0	0	1	2	0	0	0	0	0	0	0	0	1	0	0	0	0	0
ENSG00000231095.1	0	0	0	0	0	0	0	0	0	0	0	0	0	0	0	0	0	0	0	0	0	0	0	0	0	0	0	0	0	0	0	0	0	0	0	0	0	0	0	0	0	0	0	0	0	0	0	0	0
ENSG00000265822.1	0	0	0	0	0	0	0	0	0	0	0	0	0	0	0	0	0	0	0	0	0	0	0	0	0	0	0	0	0	0	0	0	0	0	0	0	0	0	0	0	0	0	0	0	0	0	0	0	0
ENSG00000231900.3	0	0	0	0	0	0	0	0	0	0	0	0	0	0	0	0	0	0	0	0	0	0	0	0	0	0	0	0	1	0	0	0	0	0	0	0	0	0	0	0	0	0	0	0	0	0	0	0	0
ENSG00000232198.2	0	0	0	0	0	0	0	0	0	0	0	0	0	0	0	0	0	0	0	0	0	0	0	0	0	0	0	0	0	0	0	0	0	0	0	0	0	0	0	0	0	0	0	0	0	0	0	0	0
ENSG00000199831.1	0	0	0	0	0	0	0	0	0	0	0	0	0	0	0	0	0	0	0	0	0	0	0	0	0	0	0	0	0	0	0	0	0	0	0	0	0	0	0	0	0	0	0	0	0	0	0	0	0
ENSG00000252162.1	0	0	0	0	0	0	0	0	0	0	0	0	0	0	0	0	0	0	0	0	0	0	0	0	0	0	0	0	0	0	0	0	0	0	0	0	0	0	0	0	0	0	0	0	0	0	0	0	0
ENSG00000272051.1	0	0	0	0	0	0	0	0	0	0	0	0	0	0	0	0	0	0	0	0	0	0	0	0	0	0	0	0	0	0	0	0	0	0	0	0	0	0	0	0	0	0	0	0	0	0	0	0	0
ENSG00000234810.2	0	0	1	0	0	0	0	0	0	0	0	0	0	1	0	2	1	0	0	0	1	0	0	1	0	0	0	0	2	0	0	0	1	0	0	0	0	0	0	0	0	0	1	0	0	0	0	0	1
ENSG00000230250.2	0	0	0	0	0	0	0	0	0	0	0	0	0	0	0	0	0	0	0	0	0	0	0	0	0	0	0	0	0	0	1	0	0	0	0	0	0	0	0	0	0	0	0	0	0	0	0	0	0
ENSG00000227104.3	0	0	0	0	0	0	0	0	0	0	0	0	0	0	0	0	0	0	0	0	0	0	0	0	0	0	0	0	0	0	0	0	0	0	0	0	0	0	0	0	0	0	0	0	0	0	0	0	0
ENSG00000233079.1	0	0	0	0	0	0	0	0	0	0	0	0	0	0	0	0	0	0	0	0	0	0	0	0	0	0	0	0	0	0	0	0	0	0	0	0	0	0	0	0	0	0	0	0	0	0	0	0	0
ENSG00000235612.1	0	0	0	0	1	0	0	0	0	0	0	0	0	0	0	0	0	0	0	0	0	0	0	0	0	0	1	0	0	0	0	0	0	0	0	0	0	0	0	0	0	0	0	0	0	0	0	0	0
ENSG00000260971.4	1	2	0	20	2	2	8	5	5	6	7	4	0	6	22	3	3	4	8	10	3	3	0	4	3	3	12	1	6	11	3	5	2	6	2	3	0	2	7	6	4	2	7	2	2	2	10	1	12
ENSG00000284686.1	2	4	0	15	1	3	9	1	2	2	1	2	0	2	0	1	2	1	7	13	2	1	0	0	4	1	4	2	3	1	1	5	4	1	2	0	1	2	0	6	1	2	5	1	1	7	7	2	3
ENSG00000229871.1	1	0	0	1	1	0	2	3	1	0	0	1	0	0	0	1	0	0	0	1	0	0	0	0	0	1	0	0	1	0	0	0	0	0	0	1	0	0	2	0	1	0	0	1	0	0	0	0	0
ENSG00000223956.2	17	374	78	331	106	17	103	103	17	52	121	63	390	163	24	95	69	78	13	218	176	209	182	446	128	92	120	12	55	295	84	61	177	59	206	45	99	42	246	491	21	13	647	150	22	2107	952	57	119
ENSG00000162407.8	217	45	67	124	273	51	466	530	642	437	470	472	55	497	37	649	1171	522	180	559	249	496	41	50	46	435	777	416	406	206	14	64	308	226	242	233	65	325	430	40	385	276	25	699	586	44	40	16	753
ENSG00000236776.1	0	3	2	1	0	0	0	0	0	0	0	1	0	0	0	0	1	1	2	0	1	0	0	0	1	0	1	0	0	2	1	9	0	0	0	0	3	0	0	1	1	0	0	0	0	2	1	1	1
ENSG00000224980.1	0	0	0	1	1	0	0	0	0	1	1	1	0	3	0	0	0	0	0	3	0	0	1	0	0	0	0	0	1	1	0	0	0	0	3	1	0	0	2	0	1	0	0	0	0	0	0	0	0
ENSG00000225475.1	0	7	3	4	0	8	0	0	0	0	1	0	2	0	0	0	0	0	0	0	0	4	5	3	1	0	0	1	0	1	2	0	0	0	2	1	4	0	2	0	2	0	3	0	1	5	10	0	0
ENSG00000162409.10	91	22	52	79	0	50	42	0	115	64	242	193	13	53	31	14	16	489	0	9	4	51	114	0	12	16	94	163	220	52	27	18	42	6	130	119	131	48	89	0	40	171	0	192	38	0	87	45	68
ENSG00000187889.12	132	15	15	37	73	21	206	341	179	202	141	75	19	64	36	290	137	216	75	14	53	70	12	18	5	138	157	95	142	97	3	13	53	67	109	98	15	74	97	10	82	76	16	225	15	40	5	19	276
ENSG00000229913.1	0	0	0	0	0	0	0	0	1	1	0	1	0	0	0	0	0	0	0	0	0	0	0	0	0	0	0	0	0	0	0	0	0	0	0	1	0	0	0	0	0	0	0	0	0	0	0	0	0
ENSG00000157131.10	384	1211	1849	397	590	1232	3675	6077	4091	2992	1275	2816	190	4534	134	6161	4901	976	2781	1484	2169	1785	240	1136	360	1586	2794	1804	1032	2625	493	2846	4845	2024	1603	1997	163	490	1983	580	4549	1204	896	2891	2767	2181	1070	471	7784
ENSG00000021852.12	1441	4112	2319	501	1128	5099	3821	3364	3779	3680	2181	5597	1922	7589	156	6143	5469	1152	2450	1730	2829	3541	1122	3191	871	5397	5889	847	697	3470	1732	3593	5799	2640	2116	2134	724	563	1108	2087	3270	2903	1308	2515	2353	7024	1317	1271	9332
ENSG00000236341.1	0	1	1	1	1	6	5	5	0	6	1	1	5	2	0	13	3	0	8	8	2	3	0	5	2	2	3	1	1	6	2	0	4	0	2	4	7	0	1	14	0	0	0	4	0	8	1	0	4
ENSG00000173406.15	23	112	12	6	20	18	91	65	43	270	109	23	5	124	0	89	52	186	110	82	101	107	0	14	7	44	31	12	11	33	0	2	240	75	62	26	17	19	1	6	30	113	64	179	30	42	9	1	38
ENSG00000227935.1	0	0	0	0	0	0	0	1	1	1	0	1	0	1	0	0	0	0	0	0	0	0	0	0	0	0	0	0	0	0	0	0	0	0	0	0	0	0	0	0	0	0	0	0	0	0	0	0	0
ENSG00000236888.1	1	2	0	0	0	1	0	0	0	0	1	0	0	0	0	0	0	0	0	0	0	0	0	0	0	1	1	0	0	0	0	0	0	0	0	0	0	0	1	0	0	0	0	0	0	1	0	0	0
ENSG00000226759.7	0	0	0	0	0	0	0	2	1	0	0	0	0	0	0	0	0	1	0	0	0	0	0	0	0	0	1	0	0	0	0	0	0	0	0	0	0	0	0	0	0	0	0	1	0	0	0	0	0
ENSG00000229887.4	0	0	0	0	0	0	0	0	0	1	0	1	0	0	0	1	0	0	0	0	1	0	0	0	0	2	0	0	0	1	0	0	0	0	0	0	0	0	1	0	0	0	0	1	0	0	0	0	0
ENSG00000223416.3	0	2	1	2	3	0	0	0	0	1	1	0	1	4	0	1	0	0	0	0	0	1	0	3	0	1	0	1	0	0	1	0	1	1	0	1	2	0	0	0	0	1	1	0	0	1	2	0	0
ENSG00000235038.1	0	2	0	0	0	0	0	0	0	0	0	0	0	0	0	0	0	1	0	0	0	0	0	0	0	0	0	0	1	0	0	0	0	0	0	0	0	0	0	0	0	0	0	0	0	0	0	0	0
ENSG00000230546.1	0	0	0	0	0	0	0	0	0	0	0	0	0	0	0	0	0	0	0	0	0	0	0	0	0	0	0	0	0	0	0	0	0	0	0	0	0	0	0	0	0	0	0	0	0	0	0	0	0
ENSG00000233216.1	0	0	0	0	0	0	0	0	1	0	0	0	0	0	0	0	0	0	0	0	0	1	1	0	0	0	1	0	0	0	0	0	0	0	0	0	0	0	0	0	0	0	0	0	0	0	0	0	0
ENSG00000162600.11	33	16	23	56	160	98	168	105	166	94	133	146	14	89	0	114	226	102	85	83	34	106	20	5	13	89	149	109	65	48	17	21	91	105	127	121	19	63	92	8	109	130	13	274	134	10	22	17	169
ENSG00000270209.1	0	0	0	0	0	0	0	0	0	0	0	0	0	0	0	0	0	0	0	0	0	0	0	0	0	0	0	0	0	0	0	0	0	0	0	0	0	0	1	0	0	0	0	0	0	0	0	0	0
ENSG00000264128.2	0	0	0	0	0	0	0	0	0	0	0	0	0	0	0	0	0	0	0	0	0	0	0	0	0	0	0	0	0	0	0	0	0	0	0	0	0	0	0	0	0	0	0	0	0	0	0	0	0
ENSG00000184292.6	4	0	3	2	0	1	14	4	0	1	0	0	0	0	0	24	1	1	1	5	1	12	0	0	4	8	7	0	2	3	28	0	3	4	1	0	0	2	2	0	1	0	6	7	0	0	1	2	11
ENSG00000185839.3	20	14	30	73	42	71	29	50	27	22	28	62	2	26	1	40	18	33	57	38	48	47	17	5	14	66	56	28	48	42	11	12	30	17	18	34	23	37	40	1	28	61	17	63	24	22	16	4	53
ENSG00000162601.9	81	13	10	62	80	21	147	85	180	60	105	63	21	21	4	132	175	131	30	42	19	124	0	7	13	94	178	148	187	64	3	13	30	37	71	79	29	63	124	2	33	126	3	178	54	18	15	8	79
ENSG00000283445.1	2	0	2	3	2	0	2	0	0	0	0	1	0	0	0	1	0	0	0	3	0	1	0	3	0	4	2	1	1	1	0	0	1	2	1	0	0	0	0	0	1	0	0	2	1	0	0	4	0
ENSG00000177606.6	689	180	117	967	964	679	703	1157	496	749	843	565	77	600	143	1814	1377	706	419	1156	984	2527	105	134	319	2799	1444	1652	1930	1307	533	82	791	1002	2957	1581	436	636	882	78	1412	1718	93	2022	962	304	255	123	961
ENSG00000234807.5	0	0	1	3	0	1	4	8	1	0	0	0	0	0	0	0	0	0	1	0	0	3	4	0	4	1	3	2	2	1	0	0	1	2	3	1	0	0	1	0	1	3	1	8	1	6	0	0	1
ENSG00000272226.1	0	0	2	4	1	0	5	1	0	2	2	0	0	1	0	0	0	0	2	4	0	2	0	0	0	1	3	2	2	0	0	0	0	0	2	1	0	0	0	0	1	2	0	2	0	1	1	0	1
ENSG00000231740.1	0	0	0	4	0	0	0	0	0	0	0	0	0	0	0	0	0	0	0	6	0	0	0	0	0	0	0	0	0	0	0	0	0	0	0	0	0	0	0	0	0	0	0	0	0	0	0	0	0
ENSG00000232453.6	3	8	6	25	21	12	15	10	2	2	12	19	1	32	0	18	2	14	8	42	6	7	13	0	1	6	13	4	3	9	9	2	2	26	44	6	1	7	21	6	11	27	7	13	8	24	27	1	26
ENSG00000237352.3	2	2	64	15	0	3	14	3	3	1	6	7	0	6	2	4	1	0	1	13	1	1	0	3	7	2	4	10	25	2	3	2	4	77	10	0	3	0	2	0	4	6	2	0	7	3	15	1	4
ENSG00000228121.1	0	0	0	0	0	0	0	0	0	0	0	0	0	0	0	0	0	1	0	0	0	1	0	0	0	1	1	0	0	1	1	0	0	2	0	1	0	0	0	0	1	0	0	0	0	0	0	0	1
ENSG00000241042.1	0	0	0	0	0	0	0	0	0	0	0	0	0	0	0	0	0	0	0	1	0	0	0	0	0	0	0	0	0	0	0	0	0	0	0	0	0	0	0	0	0	0	0	0	0	0	0	0	0
ENSG00000235215.2	0	0	0	0	0	0	0	0	0	0	0	0	0	1	0	0	0	0	0	0	0	0	0	0	0	0	1	2	0	0	0	0	0	0	0	0	0	0	0	0	0	0	0	0	0	0	0	0	0
ENSG00000224609.6	0	0	3	1	0	0	0	0	0	0	0	0	0	0	0	0	0	0	0	0	0	0	0	0	0	0	0	0	0	0	0	0	0	0	0	0	0	0	0	0	0	1	0	0	0	0	0	0	0
ENSG00000270457.1	0	0	0	1	1	0	0	0	0	0	1	1	0	1	0	0	0	0	0	0	0	1	0	0	0	1	1	3	0	0	0	0	1	0	4	0	0	0	0	0	0	1	0	1	0	0	0	0	1
ENSG00000172456.17	120	2774	450	347	81	1399	1305	1831	896	318	553	1210	865	1417	14	367	443	106	2662	326	1202	328	524	595	529	854	1152	236	765	1314	992	971	205	1472	624	844	179	102	215	505	878	306	1494	413	239	2221	347	1113	1823
ENSG00000266150.1	0	0	0	0	0	0	0	0	1	0	0	0	0	0	0	0	0	0	0	0	0	0	0	0	0	0	0	0	0	0	0	0	0	0	0	0	0	0	0	0	0	0	0	0	0	0	0	0	0
ENSG00000226883.1	0	1	0	1	0	0	3	4	3	0	0	1	0	0	0	0	0	0	0	0	1	0	0	0	0	0	1	1	1	3	0	0	0	2	1	1	0	1	3	3	0	0	0	1	0	0	0	0	0
ENSG00000134709.10	117	22	7	279	304	152	261	294	100	210	204	99	17	43	10	334	177	253	83	70	68	264	24	18	38	213	189	129	172	135	19	35	57	39	161	184	76	147	457	2	71	311	17	260	42	67	30	34	307
ENSG00000134716.9	1490	330	480	209	2065	298	967	915	929	464	728	1120	130	1598	49	1289	1026	717	879	1051	943	421	205	380	426	483	814	803	709	898	264	377	797	572	1122	448	101	366	513	284	1197	434	501	1076	568	1619	1596	391	793
ENSG00000265535.2	0	0	0	0	0	0	0	0	0	0	0	0	0	0	0	0	0	0	0	0	0	0	0	0	0	0	0	0	0	0	0	0	0	0	0	0	0	0	0	0	0	0	0	0	0	0	0	0	0
ENSG00000162598.13	0	0	0	0	0	0	0	0	0	1	0	0	0	0	0	0	0	0	0	0	0	0	0	0	0	0	0	0	0	0	0	0	0	0	0	0	0	0	0	0	0	0	0	4	0	0	0	0	0
ENSG00000229332.2	0	0	0	2	0	0	0	0	0	0	0	0	0	0	0	0	0	0	0	0	0	0	0	0	0	0	0	0	0	0	0	0	0	0	0	0	0	0	0	0	0	0	0	0	0	0	0	0	0
ENSG00000238242.1	0	0	0	0	0	0	0	0	0	0	0	1	0	0	0	0	0	0	0	0	0	0	0	0	0	0	0	0	0	0	0	0	0	0	0	0	0	0	0	0	0	0	0	0	0	0	0	0	0
ENSG00000226476.3	0	0	9	2	0	0	105	1	0	0	61	0	14	0	0	0	1	77	0	1	0	3	3	0	0	0	10	21	88	0	0	0	1	53	9	9	69	0	106	1	0	36	2	3	1	0	10	0	2
ENSG00000231252.2	1	0	0	1	0	2	3	0	0	7	9	0	1	0	1	0	0	0	3	0	0	0	0	0	0	0	0	0	2	0	0	1	0	0	18	3	1	2	11	0	0	0	0	0	0	0	0	0	0
ENSG00000162599.15	356	454	326	324	399	394	578	598	835	626	453	927	89	877	183	624	731	498	278	344	366	441	475	405	242	317	594	472	349	722	340	20	789	505	895	416	177	181	358	129	497	602	214	986	736	288	223	306	467
ENSG00000237928.5	0	1	1	1	0	3	0	0	0	0	1	0	1	0	0	0	0	0	0	0	0	0	0	2	0	0	0	0	2	0	8	3	2	0	1	0	4	0	0	1	0	0	0	1	1	0	2	0	1
ENSG00000270742.1	0	5	0	1	1	0	2	0	2	1	0	1	0	2	0	2	1	2	0	0	1	3	3	0	0	2	1	0	0	4	1	0	1	0	3	0	0	3	0	1	0	0	0	1	2	1	2	0	0
ENSG00000237853.6	1	2	0	13	1	0	2	2	2	0	1	3	0	1	0	1	1	2	1	1	2	1	0	0	0	0	4	0	0	0	0	2	1	0	2	1	0	0	2	0	0	1	1	1	2	0	0	0	0
ENSG00000223920.2	0	0	0	0	0	0	0	1	0	0	0	0	0	0	0	0	0	0	0	0	0	0	0	0	0	0	0	0	0	0	0	0	0	0	0	0	0	0	0	0	0	0	0	0	0	0	0	0	0
ENSG00000162604.12	164	21	19	96	118	117	122	145	105	107	118	128	17	83	23	124	163	158	65	104	38	138	23	9	24	106	147	117	131	47	18	21	100	91	84	81	58	42	120	37	52	254	17	222	73	11	22	14	140
ENSG00000271200.1	1	1	0	21	2	10	3	1	6	5	2	2	0	0	0	1	0	1	1	2	0	0	0	0	1	3	0	1	0	2	6	2	0	1	2	1	2	0	3	2	1	4	5	0	0	8	2	4	2
ENSG00000132849.19	379	157	37	501	274	800	294	264	301	227	250	303	146	163	114	359	220	438	181	109	110	332	131	200	120	412	354	185	328	237	134	148	112	132	225	259	229	195	233	146	218	507	265	482	125	179	62	132	394
ENSG00000200575.1	0	0	0	0	0	0	0	0	0	0	0	0	0	0	0	0	0	0	0	0	0	0	0	0	0	0	0	0	0	0	0	0	0	0	0	0	0	0	0	0	0	0	0	0	0	0	0	0	0
ENSG00000212360.1	0	0	0	0	0	0	1	0	0	0	0	0	1	0	0	0	0	0	0	0	0	0	0	0	0	0	0	0	0	0	0	0	0	0	0	0	0	0	0	0	0	0	0	0	0	0	0	0	0
ENSG00000236646.1	0	0	0	0	0	0	0	0	0	0	0	0	0	0	0	0	0	0	0	0	0	1	0	0	0	0	0	0	0	0	0	1	1	0	1	0	1	0	0	0	0	0	0	0	0	0	0	0	0
ENSG00000242860.3	0	12	1	13	0	26	0	0	0	2	0	1	26	1	9	0	0	0	2	0	1	1	14	34	5	3	2	0	1	15	17	3	1	1	2	1	7	0	3	52	0	1	26	2	1	7	1	6	1
ENSG00000263908.1	0	0	0	0	0	0	0	0	0	0	0	0	0	0	0	0	0	0	0	0	0	0	0	0	0	0	0	0	0	0	0	0	0	0	0	0	0	0	0	0	0	0	0	0	0	0	0	0	0
ENSG00000283690.1	0	0	0	0	0	0	0	0	0	0	0	0	0	0	0	0	0	0	0	0	0	0	0	0	0	0	0	0	0	0	0	0	0	0	0	0	0	0	0	0	0	0	0	0	0	0	0	0	0
ENSG00000234204.1	0	0	0	0	0	0	0	0	0	0	0	0	0	0	0	0	0	0	0	0	0	0	0	0	0	0	0	0	0	0	0	0	0	0	0	0	0	0	0	0	0	0	0	0	0	0	0	0	0
ENSG00000234088.1	0	0	0	0	0	0	0	0	0	0	0	0	0	0	0	0	0	0	0	0	0	0	0	0	0	0	0	0	0	0	0	0	0	0	0	0	0	0	0	0	0	0	0	0	0	0	0	0	0
ENSG00000240563.1	0	1	1	0	0	1	1	0	0	0	0	1	1	0	0	0	0	0	0	0	0	1	0	0	0	0	0	0	2	0	1	0	0	0	0	1	0	0	0	3	0	1	0	1	0	1	1	0	1
ENSG00000237227.1	0	0	0	0	0	0	0	0	0	0	0	0	0	0	0	0	0	0	0	0	0	0	0	0	0	0	0	0	0	0	0	0	0	0	0	0	0	0	0	0	0	0	0	0	0	0	0	0	0
ENSG00000200174.1	0	0	0	0	0	0	0	0	0	0	0	0	0	0	0	0	0	0	0	0	0	0	0	0	0	0	0	0	0	0	0	0	0	0	0	0	0	0	0	0	0	0	0	0	0	0	0	0	0
ENSG00000132854.18	0	0	1	5	8	0	2	0	0	7	0	60	3	48	14	6	29	3	0	0	6	90	0	5	0	12	8	5	12	0	0	1	19	141	0	0	25	5	25	0	12	105	0	70	1	0	0	0	11
ENSG00000201153.1	0	0	0	0	0	0	0	0	0	0	0	0	0	0	0	0	0	0	0	0	0	0	0	0	0	0	0	0	0	0	0	0	0	0	0	0	0	0	0	0	0	0	0	0	0	0	0	0	0
ENSG00000162607.12	89	54	23	218	169	160	190	108	153	218	242	108	7	63	0	85	165	282	106	59	22	135	10	4	7	158	300	201	344	58	6	12	87	84	106	119	105	29	96	0	65	539	11	260	96	7	11	3	149
ENSG00000116641.17	182	110	38	185	244	146	133	131	189	179	223	190	34	160	162	129	262	216	114	121	69	218	112	56	28	157	251	259	445	84	48	90	151	113	236	156	173	105	117	51	115	358	39	321	126	62	112	71	170
ENSG00000270549.1	0	0	0	0	0	0	0	0	0	0	0	0	0	0	0	0	0	0	0	0	0	0	0	0	0	1	0	0	1	0	0	0	0	0	0	0	0	0	0	1	0	0	1	0	0	0	0	0	0
ENSG00000132855.4	3528	524	599	637	4546	776	3095	984	6365	992	2709	3539	267	3560	257	6052	5326	3761	1053	888	1557	1341	589	776	926	2093	1819	1693	2020	1423	831	2236	3660	1597	4986	1764	105	875	2681	125	2084	1194	134	3479	3738	1135	2527	922	3462
ENSG00000278967.1	56	12	3	25	104	5	104	47	161	15	26	52	8	17	0	139	58	30	9	10	4	28	11	5	2	51	85	37	26	46	7	25	20	22	41	71	10	10	65	13	20	12	1	56	54	9	10	11	100
ENSG00000213703.2	0	0	0	0	0	2	1	0	0	0	0	1	1	0	0	2	1	0	0	0	1	0	0	1	4	0	1	1	2	0	0	0	0	0	1	0	1	0	0	0	0	1	0	0	0	0	0	0	1
ENSG00000235545.1	3	0	0	4	5	0	0	0	5	0	4	1	1	0	26	1	0	0	2	3	0	3	3	3	1	2	4	3	10	1	0	1	3	0	4	0	1	3	5	0	0	1	0	2	0	1	8	0	1
ENSG00000125703.14	81	37	20	86	66	65	107	90	170	87	116	92	1	58	0	73	82	111	58	45	15	66	1	23	6	52	104	94	67	45	6	23	66	53	66	73	31	18	57	3	58	117	16	123	48	23	20	24	98
ENSG00000234318.1	0	0	0	1	0	1	0	0	0	0	0	0	0	0	0	0	0	0	3	0	0	0	0	0	0	0	0	0	0	0	0	0	1	0	0	0	0	0	0	0	0	0	4	1	0	0	0	0	0
ENSG00000237163.1	0	0	0	1	0	0	0	0	0	0	0	0	0	0	0	0	0	0	0	0	0	0	0	0	0	0	0	0	0	0	0	0	1	0	0	0	0	0	1	0	0	0	0	0	0	0	0	0	0
ENSG00000229537.6	0	1	0	0	0	0	0	0	0	0	0	0	0	1	0	0	0	0	0	0	0	0	0	0	0	0	0	0	0	0	1	0	0	0	0	0	0	0	0	0	0	0	0	0	0	0	0	0	0
ENSG00000227485.1	0	0	0	0	0	0	0	0	0	0	0	0	0	0	0	0	0	0	0	0	0	0	0	0	0	0	0	0	0	0	0	0	0	0	0	0	0	0	0	0	0	0	0	0	0	0	0	0	0
ENSG00000229225.1	0	0	0	0	0	0	0	0	0	0	0	0	0	0	0	0	0	0	0	0	0	0	0	0	0	0	0	0	0	0	0	0	0	0	0	0	0	0	0	0	0	0	0	0	0	0	0	0	0
ENSG00000203605.3	0	0	0	0	0	0	0	0	0	0	0	0	0	0	0	0	0	0	0	0	0	0	0	0	0	0	0	0	0	0	0	1	0	0	0	0	0	0	0	0	0	0	0	0	0	0	0	0	0
ENSG00000224209.7	0	0	0	0	0	0	0	0	0	1	0	0	0	0	0	0	0	0	0	0	0	6	1	0	0	3	0	0	0	0	0	0	0	0	0	0	1	0	0	0	0	4	0	0	0	0	0	0	0
ENSG00000252259.1	0	0	0	0	0	0	0	0	0	0	0	0	0	0	0	0	0	0	0	0	0	0	0	0	0	0	0	0	0	0	0	0	0	0	0	0	0	0	0	0	0	0	0	0	0	0	0	0	0
ENSG00000228734.2	0	0	0	0	0	0	0	0	0	2	0	0	0	0	0	0	0	0	0	0	0	0	0	0	0	0	0	0	0	0	0	0	0	0	0	0	1	0	0	0	0	1	0	0	0	0	0	0	0
ENSG00000223683.1	0	0	0	0	0	0	0	0	0	0	0	0	0	0	0	0	0	0	0	0	0	0	0	0	0	0	0	0	0	0	0	0	0	0	0	0	0	0	0	0	0	0	0	0	0	0	0	0	0
ENSG00000230798.5	0	0	0	0	0	0	0	0	0	0	0	0	0	0	0	0	0	0	0	0	0	11	0	0	0	14	0	1	0	0	3	0	0	0	0	0	5	0	0	0	0	26	0	0	0	0	0	0	0
ENSG00000187140.5	0	0	0	0	0	0	0	0	0	0	0	0	0	0	0	0	0	0	0	0	0	2	0	0	0	1	0	0	0	0	0	0	0	0	0	0	0	0	0	0	0	4	0	0	0	0	0	0	0
ENSG00000275836.1	0	0	0	0	0	0	0	0	0	0	0	0	0	0	0	0	0	0	0	0	0	0	0	0	0	0	0	0	0	0	0	0	0	0	0	0	0	0	0	0	0	0	0	0	0	0	0	0	0
ENSG00000252784.1	0	0	0	0	0	0	0	0	0	0	0	0	0	0	0	0	0	0	0	0	0	0	0	0	0	0	0	0	0	0	0	0	0	0	0	0	0	0	0	0	0	0	0	0	0	0	0	0	0
ENSG00000236674.1	0	0	0	0	0	0	0	0	0	0	0	0	0	0	0	0	0	0	0	0	0	0	0	0	0	0	0	0	0	0	0	0	0	0	0	0	0	0	0	0	0	0	0	0	0	0	0	0	0
ENSG00000088035.15	96	166	48	177	188	173	191	143	97	173	145	152	23	85	19	156	154	154	95	21	30	195	17	11	17	118	216	136	163	69	22	38	88	90	95	116	77	46	110	5	109	396	28	301	80	81	56	39	205
ENSG00000142856.16	50	72	22	148	115	160	149	51	166	131	182	63	4	99	6	37	38	99	48	43	36	121	7	2	12	123	167	104	146	42	14	18	96	92	132	92	20	28	124	0	87	169	20	164	70	14	22	6	73
ENSG00000203965.12	28	10	2	26	42	32	42	23	42	30	36	35	5	23	0	15	7	70	25	3	7	39	0	6	2	31	48	29	52	16	3	8	24	13	32	25	13	7	21	3	31	68	3	57	13	3	6	0	31
ENSG00000264271.2	0	0	0	0	0	0	1	0	0	0	0	0	0	0	0	0	0	0	0	0	0	0	0	0	0	0	0	0	0	0	0	0	0	1	0	0	0	0	0	0	0	0	0	0	0	0	0	0	0
ENSG00000251720.1	0	0	0	0	0	0	0	0	0	0	1	0	0	0	0	0	0	0	0	0	0	0	0	0	0	0	0	1	1	3	1	0	1	0	0	0	0	0	0	0	0	0	0	0	0	0	0	0	0
ENSG00000116652.6	1	0	0	2	0	0	2	1	3	1	0	0	0	0	0	0	0	0	0	0	0	1	0	0	0	0	0	1	1	0	1	0	0	0	0	1	0	0	0	0	0	2	0	0	0	0	1	0	0
ENSG00000276884.1	0	0	0	0	0	0	0	0	0	0	0	0	0	0	0	0	0	0	0	0	0	0	0	0	0	0	0	0	0	0	0	0	0	0	0	0	0	0	0	0	0	0	0	0	0	0	0	0	0
ENSG00000278287.1	0	0	0	0	0	0	0	0	0	0	0	0	0	0	0	0	0	0	0	0	0	0	0	0	0	0	0	0	0	0	0	0	0	0	0	0	0	0	0	0	0	0	0	0	0	0	0	0	0
ENSG00000277565.1	0	0	0	0	0	0	0	0	0	0	0	0	0	0	0	0	0	0	0	0	0	0	0	0	0	0	0	0	0	0	0	0	0	0	0	0	0	0	0	0	0	0	0	0	0	0	0	0	0
ENSG00000275823.1	0	0	0	0	0	0	0	0	0	0	0	0	0	0	0	0	0	0	0	0	0	0	0	0	0	0	0	0	0	0	0	0	0	0	0	0	0	0	0	0	0	0	0	0	0	0	0	0	0
ENSG00000277689.1	0	0	0	0	0	0	0	0	0	0	0	0	0	0	0	0	0	0	0	0	0	0	0	0	0	0	0	0	0	0	0	0	0	0	0	0	0	0	0	0	0	0	0	0	0	0	0	0	0
ENSG00000274199.1	0	0	0	0	0	0	0	0	0	0	0	0	0	0	0	0	0	0	0	0	0	0	0	0	0	0	0	0	0	0	0	0	0	0	0	0	0	0	0	0	0	0	0	0	0	0	0	0	0
ENSG00000079739.15	1158	1548	697	1045	2503	1351	1021	1739	1147	1009	978	2304	160	1973	161	2543	860	2237	1795	1143	1731	1109	265	345	284	1617	1351	1111	1416	879	433	1230	2494	1850	1852	763	362	399	1134	180	1855	1506	511	1405	1023	841	712	501	1549
ENSG00000244256.3	2	0	0	6	2	1	5	2	6	1	0	3	0	2	13	14	5	5	2	2	5	3	5	9	3	3	6	2	9	3	3	1	4	9	5	2	17	1	5	15	1	2	2	8	2	0	1	3	0
ENSG00000185483.11	2	2	11	0	2	1	1	0	1	2	6	1	9	4	21	2	4	50	0	0	0	15	19	1	1	4	0	2	13	2	5	0	32	0	1	3	15	1	0	0	0	5	2	12	13	0	2	0	0
ENSG00000177452.7	0	0	0	0	0	2	0	0	0	0	0	0	0	0	0	0	0	0	0	0	0	0	0	0	0	0	0	0	0	0	1	0	0	0	0	0	0	0	0	0	0	1	0	0	0	0	0	0	1
ENSG00000228056.3	0	0	0	0	0	0	0	0	0	0	0	0	0	0	0	0	0	0	0	0	0	0	0	0	0	0	0	0	0	1	0	0	0	0	0	0	0	0	0	0	0	1	0	0	0	0	0	0	0
ENSG00000207190.1	0	0	0	0	0	0	0	0	0	0	0	0	0	0	0	0	0	0	0	0	0	0	0	0	0	0	0	0	0	0	0	0	0	0	0	0	0	0	0	0	0	0	0	0	0	0	0	0	0
ENSG00000200508.1	0	0	0	0	0	0	0	0	0	0	0	0	0	0	0	0	0	0	0	0	0	0	0	0	0	0	0	0	0	0	0	0	0	0	0	0	0	0	0	0	0	0	0	0	1	0	0	0	0
ENSG00000223949.6	0	2	2	0	0	0	0	0	0	3	0	0	3	1	3	1	0	3	0	0	0	4	12	3	4	0	0	0	0	0	8	0	13	0	1	0	4	0	0	0	0	1	2	2	7	0	5	0	0
ENSG00000177414.13	0	0	0	99	0	28	0	0	2	0	0	0	0	0	0	1	0	2	0	1	0	12	0	0	0	6	2	0	1	0	0	0	65	0	0	1	7	0	0	0	0	0	1	5	1	0	28	0	0
ENSG00000238653.1	0	0	0	0	0	0	0	0	0	0	0	0	0	0	0	0	0	0	0	0	0	0	0	0	0	0	0	0	0	0	0	0	0	0	0	0	0	0	0	0	0	0	0	0	0	0	0	0	0
ENSG00000158966.13	49	4	2	42	4	2	22	7	58	62	79	56	3	8	0	12	42	115	3	12	5	77	5	4	0	24	16	12	63	11	4	4	9	1	23	14	19	22	69	4	21	41	2	68	16	2	1	1	33
ENSG00000264470.1	0	0	0	0	0	0	0	0	0	0	0	0	0	0	0	0	0	0	0	0	0	0	0	0	0	0	0	0	0	0	0	0	0	0	0	0	0	0	0	0	0	0	0	0	0	0	0	0	0
ENSG00000162437.14	39	6	5	201	7	19	66	12	155	155	59	14	38	5	12	17	35	7	61	33	2	208	0	6	22	105	63	62	50	27	22	50	11	5	111	20	65	51	64	7	10	319	20	99	14	3	42	2	20
ENSG00000162434.11	570	694	338	685	513	516	799	626	726	837	795	763	121	633	164	829	1308	1158	558	476	360	852	82	101	274	804	1159	982	917	508	264	393	1219	652	951	613	200	367	686	49	683	1110	257	1836	842	423	451	147	1026
ENSG00000234784.2	0	1	0	1	0	0	0	0	0	0	0	0	0	0	0	0	0	1	0	0	0	0	0	0	0	0	0	0	1	0	0	0	1	1	0	0	0	0	0	0	0	0	0	2	0	0	1	0	0
ENSG00000233877.2	0	0	0	1	0	0	0	0	0	0	0	0	0	0	0	0	0	0	0	0	0	0	0	0	0	0	0	0	0	0	0	0	0	0	0	0	0	0	0	0	0	0	0	0	0	0	0	0	0
ENSG00000226891.7	2	17	4	23	1	14	25	14	60	9	22	42	5	26	12	1	25	6	5	17	1	8	4	0	2	7	27	34	15	13	3	10	8	7	48	14	24	9	24	11	21	15	7	35	7	12	11	9	4
ENSG00000185031.6	0	0	0	1	0	3	0	0	1	0	1	1	0	0	0	0	3	1	0	1	0	0	0	0	1	1	0	1	0	0	0	2	0	0	1	0	0	0	0	0	0	0	0	3	0	0	1	0	0
ENSG00000272506.1	0	9	2	2	2	6	2	0	7	2	1	7	0	7	0	3	6	1	5	5	0	3	2	0	0	1	3	2	2	1	1	0	1	4	6	2	1	2	1	0	2	2	1	6	3	0	1	2	1
ENSG00000212257.1	0	0	0	1	0	0	0	0	0	0	0	0	0	0	0	0	2	0	0	0	0	0	0	0	0	0	1	1	0	1	0	0	0	0	0	0	0	0	0	0	0	0	0	0	0	0	0	0	0
ENSG00000265996.1	0	3	1	4	0	4	1	1	3	7	0	2	0	0	0	2	3	1	0	1	0	1	0	0	0	0	0	2	1	0	0	0	0	2	4	0	1	0	0	0	1	2	0	1	0	0	0	0	0
ENSG00000199135.1	0	0	0	0	0	0	0	0	0	0	0	0	0	0	0	0	0	0	0	0	0	0	0	0	0	0	0	0	0	0	0	0	1	0	0	0	0	0	0	0	0	0	0	0	0	0	0	0	0
ENSG00000231485.1	0	1	0	0	0	0	0	0	1	0	0	1	0	0	0	0	0	0	0	0	0	0	0	0	0	0	0	0	0	0	2	2	1	0	1	0	5	0	0	0	0	0	0	0	0	0	2	0	0
ENSG00000235804.2	0	0	0	0	0	0	0	0	0	0	0	0	0	0	0	0	0	0	0	0	0	0	0	0	0	0	0	0	0	0	0	0	0	0	0	0	0	0	0	0	0	0	0	0	0	0	0	0	0
ENSG00000234496.2	0	0	0	0	0	0	0	0	0	0	0	0	0	0	0	0	0	0	0	0	0	0	0	0	0	0	0	0	0	0	0	0	0	0	0	0	0	0	0	0	0	0	0	0	0	0	0	0	0
ENSG00000162433.14	544	257	529	1086	902	578	404	686	498	623	915	783	228	350	110	1158	772	2173	284	938	567	701	206	240	635	902	1418	546	620	777	296	573	412	364	1146	1097	256	863	2378	105	1039	714	675	682	574	523	653	308	1347
ENSG00000231622.1	0	0	0	1	0	0	0	0	0	0	0	0	0	0	0	1	0	0	0	0	0	0	0	0	0	0	0	0	0	0	0	0	0	0	0	0	0	2	0	0	0	0	0	1	0	0	0	0	0
ENSG00000116675.15	17	0	3	34	10	35	22	2	6	11	23	4	1	2	0	2	10	78	2	5	1	18	0	0	5	13	13	17	25	11	0	1	4	0	12	35	6	5	9	0	4	58	2	5	12	0	0	0	50
ENSG00000229294.1	0	0	0	0	0	0	0	0	0	0	0	0	0	0	0	0	0	0	0	0	0	0	0	0	0	0	0	0	2	0	0	0	0	0	0	1	0	0	0	0	0	1	0	0	0	0	0	0	0
ENSG00000234144.1	0	0	0	0	0	0	0	0	0	0	0	0	0	0	0	0	0	0	0	0	0	0	0	0	0	0	1	0	1	0	0	0	0	0	0	2	2	0	0	0	0	1	0	0	0	0	0	0	0
ENSG00000222624.1	0	0	0	0	0	0	0	0	0	0	0	0	0	0	0	0	0	0	0	0	0	0	0	0	0	0	0	0	0	0	0	0	0	0	0	0	0	0	0	0	0	0	0	0	0	0	0	0	0
ENSG00000213625.8	580	405	444	396	652	423	657	385	702	548	530	563	68	562	51	470	1379	662	276	261	205	583	64	77	55	591	990	750	542	354	67	140	701	579	654	551	125	260	641	31	479	601	45	988	544	85	109	36	700
ENSG00000116678.19	296	3642	215	140	779	744	169	979	836	668	798	321	312	50	11	761	1773	168	341	62	411	141	362	524	95	85	225	357	627	245	345	72	1094	7	612	387	187	103	181	192	675	159	261	397	559	839	788	26	13
ENSG00000237852.1	0	7	1	6	1	1	5	2	0	1	1	1	0	0	0	0	0	0	0	2	0	2	0	0	0	1	0	0	2	1	0	2	4	1	0	2	0	0	3	0	0	1	0	1	0	3	1	2	0
ENSG00000224570.1	1	44	1	3	0	1	3	4	6	0	4	4	2	2	0	5	4	0	4	1	13	0	0	3	0	0	1	2	6	4	0	1	6	1	7	1	0	2	1	1	2	1	2	1	3	2	1	0	0
ENSG00000239319.3	0	0	0	0	0	0	0	0	0	0	0	0	0	0	0	0	0	0	0	0	0	0	0	0	0	0	0	0	0	0	0	0	0	0	0	0	0	0	0	0	0	0	1	0	0	0	0	0	0
ENSG00000184588.17	12	41	59	76	6	141	82	28	25	25	196	21	23	69	0	159	48	68	66	422	11	171	4	5	1	13	91	143	142	45	36	11	26	57	27	95	6	25	16	5	18	44	0	159	56	13	11	8	34
ENSG00000227466.1	0	0	0	0	0	0	0	0	0	0	0	0	0	0	0	0	0	0	0	0	0	0	0	0	0	0	0	0	0	0	0	0	0	0	0	0	0	0	0	0	0	0	0	0	0	0	0	0	0
ENSG00000223152.1	0	0	0	0	0	0	0	0	0	0	0	0	0	0	0	0	0	0	0	0	0	0	0	0	0	0	0	0	0	0	0	0	0	0	0	0	0	0	0	0	0	0	0	0	0	0	0	0	0
ENSG00000118473.21	106	41	0	13	2	9	81	153	0	13	8	4	2	2	14	14	13	4	1	7	2	4	0	5	0	10	17	7	13	31	10	1	1	17	2	14	8	4	29	9	3	29	10	13	2	19	2	0	3
ENSG00000264720.3	0	0	0	0	0	0	1	0	0	0	0	0	0	0	0	0	0	0	0	1	0	0	0	0	0	0	0	0	0	0	0	0	0	0	0	0	0	0	0	0	0	0	0	0	0	1	0	0	0
ENSG00000248458.2	0	0	0	0	0	0	2	1	0	0	0	0	0	0	0	1	0	0	0	0	0	0	0	0	0	0	0	0	0	0	0	0	0	0	0	0	0	0	0	0	0	2	0	0	0	0	1	0	0
ENSG00000152760.9	15	15	0	16	2	1	28	65	0	2	14	62	0	5	0	78	1	2	2	10	12	0	0	26	0	9	20	4	5	13	5	3	1	5	40	14	4	2	10	1	5	30	1	71	0	2	3	1	3
ENSG00000172410.4	0	0	0	0	0	0	0	0	1	0	0	0	0	0	0	0	0	0	0	0	0	0	0	0	0	0	0	0	0	0	0	0	1	0	1	0	0	0	0	0	0	0	0	0	0	0	0	0	0
ENSG00000152763.16	11	7	12	9	4	3	16	28	22	23	4	10	0	30	0	17	7	14	9	1	6	26	0	7	0	9	11	35	2	13	3	16	16	3	34	6	5	3	16	5	10	9	6	21	4	7	5	2	3
ENSG00000231080.1	0	0	0	0	0	0	0	0	0	0	0	0	0	0	0	0	0	0	0	0	0	0	0	0	0	0	0	0	0	0	0	0	0	0	0	0	0	0	0	0	0	0	0	0	0	0	0	0	0
ENSG00000198160.14	126	46	74	125	105	134	258	215	180	162	188	132	23	62	5	214	212	158	50	61	47	120	21	29	16	128	172	157	128	85	26	50	101	97	99	121	65	70	177	9	103	244	18	269	145	34	28	27	241
ENSG00000116704.7	285	116	187	183	269	155	355	586	283	421	375	396	29	253	48	755	909	475	328	192	237	275	51	77	51	309	558	523	403	185	47	113	307	332	313	241	153	181	350	25	300	683	55	587	246	116	91	32	736
ENSG00000203963.11	0	0	0	3	0	0	0	0	0	0	0	0	0	0	0	0	0	0	0	0	0	0	0	0	0	0	0	0	0	0	0	0	0	0	0	0	0	0	0	0	0	0	1	0	0	1	0	0	0
ENSG00000252433.1	0	0	0	0	0	0	0	0	0	0	0	0	0	0	0	0	0	0	0	0	0	0	0	0	0	0	0	0	0	0	0	0	0	0	0	0	0	0	0	0	0	0	0	0	0	0	0	0	0
ENSG00000275678.1	0	0	1	0	0	0	0	0	0	1	0	0	0	0	0	0	0	0	0	0	0	0	0	0	0	0	0	0	0	0	0	0	0	0	0	0	0	0	0	0	0	0	0	0	0	0	0	0	0
ENSG00000162594.15	0	1	3	2	0	0	0	0	1	0	0	0	1	2	0	0	2	0	1	1	0	0	1	0	0	0	1	1	0	0	0	1	0	1	1	0	1	0	1	1	0	1	0	1	0	1	0	0	1
ENSG00000253074.1	0	0	0	0	0	0	0	0	0	0	0	0	0	0	0	0	0	0	0	0	0	0	0	0	0	0	0	0	0	0	0	0	0	0	0	0	0	0	0	0	0	0	0	0	0	0	0	0	0
ENSG00000252116.1	0	0	0	0	0	0	0	0	0	0	0	0	0	0	0	0	0	0	0	0	0	0	0	0	0	0	0	0	0	0	0	0	0	0	0	0	0	0	0	0	0	0	0	0	0	0	0	0	0
ENSG00000228523.1	0	0	0	0	0	0	0	0	0	0	0	0	0	0	0	1	0	0	0	0	0	0	0	0	0	0	0	0	0	0	0	0	0	0	0	0	0	0	0	0	0	0	2	0	0	0	0	0	0
ENSG00000081985.10	1	2	43	92	4	4	14	7	30	3	4	12	4	32	5	17	13	2	9	13	2	14	0	2	3	9	14	12	14	8	2	5	20	85	4	5	1	1	14	2	3	22	3	64	36	3	2	3	12
ENSG00000142864.14	981	1112	926	2952	2494	2892	1364	1418	1852	1695	2257	1499	186	1376	178	1340	1386	2296	832	1149	689	1744	204	160	348	1752	1826	1446	1623	804	332	630	2236	1542	1508	1235	504	605	1496	150	943	2458	242	2751	1204	622	695	422	1779
ENSG00000223263.1	2	0	0	0	1	0	0	0	1	0	0	0	0	0	0	0	3	0	1	0	0	1	0	0	0	0	1	2	1	0	0	0	1	0	0	0	0	0	0	0	0	0	0	2	0	0	0	0	2
ENSG00000235200.2	2	71	101	777	2	34	81	498	150	83	36	102	121	380	23	364	55	10	82	98	193	48	52	242	187	53	71	23	14	301	183	2462	18	759	26	282	49	14	18	913	159	16	337	65	29	488	23	127	1153
ENSG00000207504.1	0	0	0	0	0	0	0	0	1	0	0	0	0	0	0	0	1	0	0	0	0	0	0	0	0	0	0	0	0	0	0	0	0	0	0	0	0	0	0	0	0	0	0	1	0	0	0	0	0
ENSG00000238139.2	0	0	0	0	0	0	0	0	2	0	0	0	0	1	0	0	0	0	0	0	0	0	0	0	0	0	1	0	0	0	0	1	0	1	0	0	0	0	0	0	0	0	0	0	0	0	0	0	0
ENSG00000242482.3	0	0	0	0	0	0	0	1	0	0	0	0	0	0	0	0	0	0	0	0	0	0	0	0	0	0	0	0	0	0	0	0	0	0	0	0	0	0	0	0	0	0	0	0	0	0	0	2	0
ENSG00000232048.2	0	0	0	0	0	0	0	0	0	0	0	0	0	0	0	0	0	0	0	0	0	0	0	0	0	1	0	0	0	0	0	0	0	0	0	0	0	0	0	2	1	0	0	0	0	0	0	0	0
ENSG00000116717.11	464	57	228	204	381	152	767	1201	2351	908	349	1152	42	1247	0	1449	1391	1242	688	640	505	283	55	117	127	354	1074	1271	496	1250	105	220	742	514	564	517	134	186	340	72	1264	695	159	823	617	202	124	66	898
ENSG00000172380.5	102	52	70	150	223	246	338	276	250	193	115	234	12	66	18	297	182	157	131	111	41	521	31	22	22	285	399	247	125	131	27	35	149	169	170	211	74	173	127	25	125	495	37	652	205	24	24	8	353
ENSG00000238778.1	0	0	0	0	0	0	0	0	0	0	0	0	0	0	0	0	0	0	0	0	0	0	0	0	0	0	0	0	0	0	0	0	0	0	0	0	0	0	0	0	0	0	0	0	0	0	0	0	0
ENSG00000232284.7	1	2	5	3	1	3	3	4	16	1	2	4	3	4	0	4	7	3	0	1	1	8	0	4	1	3	6	9	7	10	1	3	6	2	4	3	0	2	3	5	4	9	2	14	3	5	2	1	1
ENSG00000235055.3	0	0	0	0	0	0	0	0	0	1	0	0	0	0	0	0	0	0	0	0	0	1	0	0	0	0	0	0	0	0	0	0	0	0	0	0	0	0	0	0	0	0	0	1	0	0	0	0	0
ENSG00000162595.5	3	3	0	17	3	0	47	28	69	24	1	23	0	18	0	31	8	0	15	0	1	17	0	3	0	21	2	6	4	3	3	3	3	18	4	7	3	2	4	0	2	17	2	35	0	2	2	0	3
ENSG00000228431.1	0	0	0	0	0	0	0	0	0	0	0	0	0	0	0	0	0	0	0	0	0	0	0	0	0	0	0	0	0	0	0	0	0	0	0	0	0	0	0	0	0	0	0	0	0	0	0	0	0
ENSG00000116729.13	132	9	11	71	332	31	24	28	146	259	33	306	1	76	14	47	122	12	6	15	38	186	0	4	67	84	95	251	323	58	19	82	14	129	283	131	103	189	36	2	67	869	6	927	226	1	90	24	18
ENSG00000234383.1	0	0	0	0	0	0	0	0	1	0	1	0	0	0	0	0	0	0	0	0	0	0	0	0	1	0	0	0	0	0	0	0	1	0	2	0	0	0	0	2	0	1	0	1	0	0	0	0	0
ENSG00000221203.1	0	0	0	0	0	0	0	0	0	0	0	0	0	0	0	0	0	0	0	0	0	0	0	0	0	0	0	0	0	0	0	0	0	0	0	0	0	0	0	0	0	0	0	0	0	0	0	0	0
ENSG00000229133.1	0	1	1	0	2	1	1	0	1	0	1	1	0	1	0	0	0	1	0	0	2	1	0	0	0	1	2	0	1	1	0	0	1	4	0	2	0	0	1	0	2	0	0	4	0	1	2	1	0
ENSG00000225242.2	0	0	0	0	0	0	0	0	0	0	0	0	0	0	0	0	0	0	0	0	0	0	0	0	0	0	0	0	0	0	0	0	0	0	0	0	0	0	0	0	0	0	0	0	0	0	0	0	0
ENSG00000237622.1	0	0	0	1	0	0	0	0	0	0	0	0	0	0	0	0	0	0	0	0	0	0	0	0	0	0	0	0	0	0	0	0	0	0	0	0	0	0	0	0	1	0	0	0	0	1	0	0	0
ENSG00000229440.1	0	0	0	0	0	0	0	0	0	0	0	0	0	0	0	0	0	0	0	0	0	0	0	0	0	0	0	0	0	0	0	0	0	0	0	0	0	0	0	0	0	0	0	0	0	0	0	0	0
ENSG00000116745.6	1	0	0	0	0	0	0	0	1	0	0	0	0	0	0	0	0	0	0	0	0	0	0	0	0	0	1	1	1	0	0	0	0	0	0	0	0	0	0	0	1	0	0	1	0	0	0	0	0
ENSG00000024526.16	1	10	2	119	51	22	54	17	7	72	96	10	1	29	0	3	1	72	23	23	0	104	2	1	2	94	69	40	54	18	2	1	22	21	34	35	40	5	19	0	14	175	3	70	12	2	3	0	32
ENSG00000233589.1	0	0	0	0	0	0	0	0	0	0	0	0	0	0	0	0	0	0	0	0	0	0	0	0	0	0	0	0	1	0	0	0	0	0	0	0	0	0	0	0	0	0	0	1	0	0	0	0	0
ENSG00000234264.1	0	0	0	1	1	0	0	0	0	0	1	0	0	0	0	0	0	1	0	0	0	0	0	0	0	0	1	0	1	0	0	0	0	0	0	0	0	0	0	0	0	0	0	1	0	0	0	0	0
ENSG00000225167.1	0	0	0	0	0	0	0	0	0	0	0	0	0	0	0	0	0	0	0	0	0	0	0	0	0	0	0	0	0	0	0	0	0	0	0	0	0	0	0	0	0	0	0	0	0	0	0	0	0
ENSG00000223883.1	0	0	0	0	0	0	0	0	0	0	0	0	0	0	13	0	0	0	0	0	0	0	0	0	0	0	0	0	0	0	0	0	0	0	0	0	0	0	0	0	0	0	0	0	0	0	0	0	0
ENSG00000235446.1	0	0	0	0	0	0	0	1	0	0	0	0	0	0	0	0	0	0	0	0	0	0	0	0	0	0	0	0	0	0	0	0	0	0	0	0	0	0	0	0	0	0	0	0	0	0	0	0	0
ENSG00000229639.1	0	0	0	2	0	0	0	1	0	0	0	0	0	0	0	0	0	0	0	3	0	1	0	0	0	0	0	0	0	0	0	0	0	3	0	0	0	0	0	1	0	0	0	0	0	0	0	0	0
ENSG00000033122.18	2	1	0	27	8	1	21	5	17	6	5	2	0	2	0	9	9	10	1	1	0	8	2	0	1	4	7	6	8	4	2	1	1	3	9	4	1	5	2	0	2	7	0	8	3	2	1	2	6
ENSG00000270615.1	0	0	0	0	0	0	0	0	0	0	0	0	0	0	0	0	0	0	0	0	0	0	0	0	0	0	0	0	0	0	0	0	0	0	0	0	0	0	0	0	0	0	0	0	0	0	0	0	0
ENSG00000240692.3	0	0	0	0	0	0	0	0	0	0	0	0	0	0	0	0	0	0	0	0	1	0	0	0	0	0	0	0	0	0	0	0	0	0	0	0	0	0	0	0	0	0	0	0	0	0	0	0	0
ENSG00000229359.2	0	0	0	7	0	0	0	0	0	0	0	0	0	1	0	0	0	0	0	1	0	0	1	0	0	0	0	0	0	0	0	0	0	0	0	0	0	0	0	0	0	0	0	0	0	0	0	0	0
ENSG00000237919.5	0	0	0	0	0	0	0	0	0	0	0	0	0	0	0	0	0	0	0	0	0	0	0	0	0	0	0	0	0	0	0	0	0	0	0	0	0	0	0	0	0	0	0	0	0	0	0	0	0
ENSG00000066557.5	83	10	5	23	37	13	78	104	168	34	83	23	12	18	0	77	96	128	13	25	4	44	2	0	0	48	79	67	82	18	2	2	21	21	30	39	24	15	43	0	14	85	3	110	26	8	1	3	39
ENSG00000244389.3	0	0	0	1	0	0	0	0	0	0	0	0	0	0	0	0	0	0	0	0	0	0	0	0	0	0	0	0	0	0	0	0	0	0	0	0	0	0	0	0	0	0	0	0	0	0	0	0	0
ENSG00000116754.13	564	672	287	772	1057	594	1412	1338	1820	876	793	902	133	296	149	1184	1270	1415	219	302	154	1116	223	161	144	679	1160	1105	1587	665	264	429	390	342	542	674	321	366	761	103	380	1418	153	1742	524	273	330	299	1019
ENSG00000228988.1	0	0	0	0	0	0	1	0	0	0	0	0	0	0	0	0	0	0	0	0	0	0	0	0	0	0	0	0	0	0	0	0	0	0	0	0	1	0	0	0	0	0	0	0	0	0	0	0	0
ENSG00000118454.12	74	81	31	102	64	83	115	87	323	62	86	66	9	78	7	82	145	133	54	54	13	94	5	14	11	85	153	132	179	60	12	28	53	52	100	78	34	44	69	5	56	176	10	162	69	20	22	27	87
ENSG00000197568.13	31	194	123	122	146	302	107	69	193	65	66	89	31	171	0	66	44	59	142	93	76	134	63	115	97	172	114	116	55	144	120	207	81	102	144	90	38	33	182	68	132	100	123	83	102	223	276	60	130
ENSG00000226088.1	0	0	0	3	0	0	1	1	4	0	1	0	0	0	0	0	0	0	0	0	0	0	2	0	0	1	4	1	4	2	0	0	0	0	1	1	0	0	0	0	0	1	0	0	0	0	0	0	0
ENSG00000116761.11	89	558	40	77	312	659	359	674	7468	103	357	1371	33	1807	51	1630	1534	1441	906	150	208	114	82	81	98	243	1288	2119	1773	568	161	551	154	335	183	1541	30	60	109	12	747	366	25	1211	1341	66	34	49	530
ENSG00000278636.1	0	2	0	0	0	0	0	0	0	0	0	0	2	1	0	0	0	0	0	0	0	0	0	0	0	0	1	1	0	0	0	1	0	0	0	1	0	0	1	1	0	0	0	1	0	0	0	0	0
ENSG00000271992.1	25	267	9	10	20	73	29	93	234	21	27	165	9	96	14	166	124	60	78	18	31	14	4	30	10	20	113	134	45	45	31	69	33	51	41	112	23	6	17	27	81	29	11	91	100	41	13	6	74
ENSG00000233020.1	1	0	0	0	0	0	0	0	0	0	0	0	0	0	0	0	1	0	0	0	0	0	0	0	0	0	0	0	0	0	0	0	0	0	0	0	0	0	0	0	0	0	0	0	0	0	0	0	0
ENSG00000237033.2	0	0	0	0	0	0	0	0	0	0	0	0	0	0	0	0	0	0	0	0	0	0	0	0	0	0	0	0	0	0	0	0	0	0	0	0	0	0	0	0	0	0	0	0	0	0	0	0	0
ENSG00000229051.1	0	0	0	6	0	0	0	2	0	0	1	0	0	0	0	0	0	0	0	0	0	0	0	0	0	0	0	0	0	0	0	0	0	0	1	0	0	0	0	0	0	0	0	0	0	0	0	0	0
ENSG00000226208.1	0	0	0	0	0	0	0	0	0	0	0	0	0	0	0	0	0	0	0	0	0	0	0	0	0	0	0	0	0	0	0	0	0	0	0	0	0	0	0	0	0	0	0	0	0	0	0	0	0
ENSG00000050628.20	0	6	4	2	0	3	2	17	3	10	6	4	0	2	0	4	26	0	2	2	0	1	0	0	1	2	11	13	12	4	3	0	2	4	2	6	0	1	4	0	13	1	0	7	6	2	1	3	10
ENSG00000235782.1	0	0	0	0	0	0	0	0	0	0	0	0	0	0	0	0	0	0	0	0	0	0	0	0	0	0	0	0	0	0	2	0	0	0	0	0	0	0	0	0	0	1	0	0	0	0	0	0	0
ENSG00000269933.1	0	0	0	0	0	1	0	0	0	0	0	0	0	0	0	0	0	0	0	0	0	0	0	0	0	0	0	1	0	0	0	0	0	0	0	0	0	1	0	0	0	0	0	0	1	0	0	0	1
ENSG00000235079.1	0	0	0	0	4	1	2	0	2	0	1	1	0	0	0	0	1	1	0	0	0	0	0	0	0	4	2	3	0	0	0	0	0	0	1	0	0	0	0	0	0	0	0	0	0	0	0	0	3
ENSG00000132485.13	366	125	88	403	441	126	579	400	495	273	677	291	22	89	20	386	412	494	49	70	43	207	35	26	44	242	569	397	397	138	24	38	151	156	77	281	86	102	273	7	97	492	22	625	189	22	30	36	342
ENSG00000207721.1	0	0	0	0	0	0	0	0	1	0	1	0	0	0	0	0	0	0	0	0	0	1	0	0	0	1	1	0	1	0	0	0	0	0	0	0	0	0	0	0	0	0	0	0	0	0	0	0	0
ENSG00000229956.10	2	3	4	5	1	0	2	1	0	2	1	0	0	5	7	0	1	1	0	0	0	2	0	0	0	0	0	0	0	1	1	0	0	1	3	0	1	2	2	1	3	0	0	2	1	4	0	0	1
ENSG00000226324.1	0	0	0	0	0	0	0	0	0	0	0	0	0	0	0	0	0	0	0	0	0	0	0	0	0	0	0	0	0	0	1	0	0	0	0	0	0	0	0	0	0	0	0	0	0	0	0	0	0
ENSG00000172260.14	0	7	0	15	0	0	0	1	1	2	0	0	1	1	60	3	1	0	1	0	0	6	4	0	0	0	0	1	1	3	16	3	0	0	0	0	6	0	0	3	0	0	5	4	0	1	0	0	0
ENSG00000231985.1	0	0	0	0	0	0	0	0	0	0	0	0	0	0	0	0	0	0	0	0	0	0	0	0	0	0	0	0	0	0	0	0	0	0	0	0	0	0	0	0	0	0	0	0	0	0	0	0	0
ENSG00000271618.1	0	0	0	0	0	0	0	0	0	0	0	0	0	0	0	0	0	0	0	0	0	0	0	0	0	0	0	0	0	0	0	0	0	0	0	0	0	0	0	0	0	0	0	0	0	0	0	0	0
ENSG00000228853.1	0	0	0	0	0	0	0	0	0	0	0	0	0	0	0	0	0	0	0	0	0	0	0	0	0	0	0	0	0	0	0	0	0	0	0	0	0	0	0	0	0	0	0	0	0	0	0	0	0
ENSG00000233994.2	10	0	0	2	5	0	6	6	2	4	7	4	1	8	0	3	14	11	0	3	1	6	0	0	1	0	6	4	8	1	0	1	1	7	1	0	1	3	2	0	1	10	0	9	2	0	0	0	5
ENSG00000227207.2	0	1	0	0	0	0	0	0	0	0	1	0	1	0	0	0	1	2	0	0	0	1	0	0	0	1	0	0	0	0	0	0	1	0	0	0	0	0	1	0	0	0	1	0	1	2	4	0	1
ENSG00000212366.1	0	0	0	0	0	0	0	0	0	0	0	0	0	0	0	0	0	0	0	0	0	0	0	0	0	0	0	0	0	0	0	0	0	0	0	0	0	0	0	0	0	0	0	0	0	0	0	0	0
ENSG00000225087.1	0	0	2	2	0	0	3	0	0	0	0	0	0	0	0	0	0	9	0	0	0	2	0	0	0	0	1	5	7	0	0	0	0	5	0	0	1	0	12	0	0	1	0	3	0	0	0	0	0
ENSG00000227016.3	0	0	0	0	0	0	0	0	0	0	0	0	0	0	0	0	0	2	0	0	0	0	0	0	0	0	0	1	0	0	0	0	0	0	0	0	0	0	0	0	0	0	0	0	0	0	0	0	0
ENSG00000280317.1	0	0	0	0	0	0	0	0	0	0	0	0	0	0	0	0	0	0	0	0	0	0	0	0	0	0	0	0	0	0	0	0	0	0	0	0	0	0	0	0	0	0	0	0	0	0	0	0	0
ENSG00000229636.2	0	0	0	0	0	0	0	0	0	0	0	0	0	0	0	0	0	0	0	0	0	0	0	0	0	0	0	0	0	0	0	0	0	0	0	0	0	0	0	0	0	0	0	0	0	0	0	0	0
ENSG00000251825.1	0	0	0	0	0	0	0	0	0	0	0	0	0	0	0	0	0	0	0	0	0	0	0	0	0	0	0	0	0	0	0	0	0	0	0	0	0	0	0	0	0	0	0	0	0	0	0	0	0
ENSG00000233973.6	0	0	0	2	0	0	0	0	0	0	0	0	0	0	0	0	0	0	0	0	0	0	0	0	0	0	0	0	0	0	0	0	0	0	0	0	0	0	0	0	0	0	0	0	0	0	0	0	0
ENSG00000223479.3	0	0	0	1	0	0	0	0	0	0	0	0	0	0	0	0	0	0	0	0	0	0	0	0	0	0	0	0	0	0	0	0	0	0	0	0	0	0	0	0	0	0	0	0	0	0	0	0	0
ENSG00000200601.1	0	0	0	0	0	0	0	0	0	0	0	0	0	0	0	0	0	0	0	0	0	0	0	0	0	0	0	0	0	0	0	0	0	0	0	0	0	0	0	0	0	0	0	0	0	0	0	0	0
ENSG00000252005.2	0	0	0	0	0	0	0	0	0	0	0	0	0	0	0	0	0	0	0	0	0	0	0	0	0	0	0	0	0	0	0	0	0	0	0	0	0	0	0	0	0	0	0	0	0	0	0	0	0
ENSG00000162620.15	14	1	4	6	2	1	5	8	6	2	1	6	0	3	11	3	2	7	1	5	0	2	0	0	0	2	9	4	1	1	0	2	1	2	7	1	3	2	15	0	10	6	2	6	4	0	2	13	13
ENSG00000254685.6	69	26	32	108	70	75	131	78	124	41	114	81	20	36	17	75	138	107	61	49	23	50	9	12	26	50	120	83	68	50	18	52	39	67	61	66	18	19	62	12	66	195	31	140	72	43	48	36	81
ENSG00000259030.6	3	0	0	3	1	0	21	12	22	2	2	0	0	3	0	5	3	0	0	2	0	0	0	0	0	1	12	6	0	2	0	1	3	1	0	2	0	0	2	0	0	0	0	0	1	1	1	0	3
ENSG00000116783.14	0	0	0	7	0	0	0	0	1	0	0	0	0	1	0	0	0	0	0	0	0	1	0	0	0	0	0	1	0	0	0	0	2	0	1	2	0	0	1	0	0	0	0	1	0	1	0	0	1
ENSG00000237324.3	0	1	0	1	0	0	0	0	0	0	1	0	0	1	0	0	1	0	0	0	0	0	0	0	0	0	0	0	0	0	0	0	0	0	0	0	0	0	1	0	0	0	1	0	0	0	0	0	0
ENSG00000233894.1	0	0	0	2	0	0	0	0	1	0	0	0	0	0	0	1	0	0	0	0	0	0	0	0	0	0	0	0	0	1	1	0	0	0	0	1	0	0	1	0	0	0	0	0	0	0	0	0	0
ENSG00000162621.6	0	0	0	1	0	0	0	0	0	0	0	0	0	0	0	0	0	1	0	0	0	0	0	0	0	0	1	1	0	0	0	0	0	0	0	0	0	0	0	0	0	0	0	0	0	0	0	0	0
ENSG00000178965.13	0	4	3	5	4	0	17	6	6	2	3	3	1	25	9	10	5	0	2	3	1	0	0	4	0	2	9	8	1	13	1	0	6	5	4	11	0	0	1	2	1	0	0	7	4	2	0	8	0
ENSG00000234497.5	0	0	0	9	0	0	1	0	0	0	2	0	0	0	0	0	0	0	0	0	0	0	0	0	0	0	1	0	0	0	0	0	0	0	2	0	0	0	1	0	0	0	0	0	0	0	0	0	0
ENSG00000272864.1	13	3	7	10	25	3	11	18	29	18	5	15	0	2	0	17	8	16	2	4	0	13	1	1	2	4	12	14	11	5	0	0	0	6	12	8	2	0	6	3	8	14	1	21	0	0	0	3	11
ENSG00000116791.13	864	65	249	297	1223	184	1107	1443	3869	425	1177	1590	52	315	14	1341	1578	1392	297	654	140	393	60	54	178	480	1476	1661	626	440	29	85	290	525	394	959	132	334	822	19	875	1259	37	2352	856	118	61	50	1658
ENSG00000162623.15	110	141	82	265	204	207	155	109	182	150	239	178	17	96	11	107	165	250	90	99	80	95	16	13	72	113	199	143	131	116	40	69	92	121	234	117	39	76	267	9	129	224	43	198	117	34	73	29	142
ENSG00000229943.1	0	0	0	0	0	0	0	0	0	0	0	0	0	0	0	0	0	0	0	0	0	0	0	0	0	0	0	0	0	0	0	0	0	0	0	0	0	0	0	0	0	0	0	0	0	0	0	0	0
ENSG00000261213.1	0	0	0	0	0	0	0	0	0	0	0	0	0	0	0	0	0	1	0	0	0	0	0	0	0	0	0	0	0	0	0	0	0	0	0	0	0	0	0	0	0	0	0	0	0	0	0	0	0
ENSG00000224127.1	0	0	0	0	0	0	0	0	0	0	0	0	0	0	0	0	0	0	0	0	0	0	0	0	0	0	0	0	0	0	0	0	0	0	0	0	0	0	0	0	0	0	0	0	0	0	0	0	0
ENSG00000162624.14	0	0	0	0	0	0	1	0	0	0	0	0	0	0	0	0	0	0	0	0	0	0	0	0	0	0	0	0	0	0	0	0	0	0	0	0	0	0	0	0	0	0	0	0	0	0	0	0	0
ENSG00000224149.1	0	0	0	0	0	0	0	0	0	0	0	0	0	0	0	0	0	0	0	0	0	0	0	0	0	0	0	0	0	0	0	0	0	0	0	0	0	0	0	0	0	0	0	0	0	0	0	0	0
ENSG00000206999.1	0	0	0	0	0	0	0	0	0	0	0	0	0	0	0	0	0	0	0	0	0	0	0	0	0	0	0	0	0	0	0	0	0	0	0	0	0	0	0	0	0	0	0	0	0	0	0	0	0
ENSG00000137968.16	74	4	6	7	4	1	197	3	492	0	37	0	1	27	16	1	0	226	30	1	11	11	0	0	6	0	43	114	130	3	0	0	2	79	11	14	37	0	149	0	0	150	4	55	33	8	22	0	20
ENSG00000224493.1	0	0	0	1	0	0	0	0	0	0	0	0	0	0	0	0	0	0	0	0	0	0	0	0	0	0	0	0	0	0	0	0	0	0	0	0	0	0	0	0	0	0	0	0	0	0	0	0	0
ENSG00000252338.1	0	0	0	0	0	0	0	0	0	0	0	0	0	0	0	0	0	0	0	0	0	0	0	0	0	0	0	0	0	0	0	0	0	0	1	0	0	0	0	0	0	0	0	0	0	0	0	0	0
ENSG00000213579.3	0	0	0	0	0	0	1	0	0	0	0	0	0	0	0	0	0	0	0	0	0	0	0	0	0	0	0	0	0	0	0	0	0	0	0	0	0	0	1	0	0	1	0	1	0	0	0	0	0
ENSG00000230863.2	0	0	0	1	5	0	1	0	0	0	3	0	0	0	0	0	0	2	2	0	0	1	0	0	2	0	1	0	1	0	0	0	0	0	0	0	0	0	3	0	0	11	4	0	0	0	12	0	2
ENSG00000178193.5	0	0	0	0	0	0	1	0	0	0	0	0	2	0	0	0	0	0	0	0	0	1	1	0	4	0	0	0	1	0	0	1	0	1	1	1	0	1	1	1	1	0	0	1	0	0	0	0	0
ENSG00000117054.13	433	73	43	87	300	133	453	1006	591	305	955	473	45	233	65	983	1192	889	455	387	182	163	38	17	62	412	951	623	441	161	4	45	168	490	246	304	98	84	291	34	233	608	27	1130	212	55	53	28	839
ENSG00000181227.3	1	1	2	3	2	1	5	1	9	0	4	6	1	4	0	6	8	8	3	4	2	2	4	4	1	3	7	6	14	2	0	2	0	1	3	0	1	1	2	0	0	4	0	7	2	0	1	0	2
ENSG00000137955.15	431	325	386	640	894	1189	519	579	451	693	935	408	42	326	24	467	1017	1136	345	350	273	716	42	55	155	740	806	743	691	423	127	351	651	496	812	665	116	454	524	32	411	649	105	790	409	161	250	68	734
ENSG00000206620.1	0	0	0	0	0	0	0	0	0	0	0	0	0	0	0	0	0	0	0	0	0	0	0	0	0	0	0	0	0	0	0	0	0	0	0	0	0	0	0	0	0	0	0	0	0	0	0	0	0
ENSG00000207241.1	0	0	0	0	0	0	0	0	0	0	0	0	0	0	0	0	0	0	0	0	0	0	0	0	0	0	0	0	0	0	0	0	0	0	0	0	0	0	0	0	0	0	0	0	0	0	0	0	0
ENSG00000201487.1	0	0	0	0	0	0	0	0	0	0	0	0	0	0	0	0	0	0	0	0	0	0	0	0	0	0	0	0	0	0	0	0	0	0	0	0	0	0	0	0	0	0	0	0	0	0	0	0	0
ENSG00000057468.6	0	0	0	3	0	2	3	2	0	1	2	0	0	0	0	0	3	2	0	0	1	2	0	0	3	0	0	6	4	0	1	0	0	2	0	3	0	0	0	0	0	0	0	2	1	0	0	0	1
ENSG00000154007.6	0	0	1	0	0	0	0	0	0	0	0	0	0	0	0	0	0	0	0	0	0	0	0	0	0	0	0	0	0	0	0	0	0	0	0	0	0	0	0	0	0	0	0	0	0	0	0	0	0
ENSG00000225605.2	0	0	0	0	0	0	0	0	0	0	0	0	0	0	0	0	1	0	0	0	1	1	0	0	0	0	0	0	0	0	0	0	0	0	0	0	0	0	0	1	0	0	0	0	0	0	0	0	0
ENSG00000230027.1	0	0	0	0	0	0	0	0	0	0	0	0	0	0	0	0	0	0	0	0	0	0	0	0	0	0	0	0	0	0	0	0	0	0	1	0	3	0	0	0	0	0	0	0	0	0	0	0	0
ENSG00000184005.10	14	21	20	10	3	2	12	20	13	21	13	7	1	13	0	19	42	8	12	9	8	1	0	0	2	1	13	10	8	8	3	3	15	13	12	11	4	4	11	0	11	11	2	23	15	0	0	1	3
ENSG00000223905.1	0	0	0	0	0	0	0	0	0	0	0	0	0	0	0	0	0	0	0	0	0	0	0	0	0	0	0	0	0	0	0	0	0	0	0	0	0	0	0	0	0	0	0	0	0	0	0	0	0
ENSG00000272855.1	0	0	0	0	0	0	0	0	0	0	0	0	0	0	0	0	0	0	1	0	0	0	0	0	0	0	1	0	0	0	0	0	0	0	0	0	0	0	0	0	0	0	0	1	0	0	0	0	0
ENSG00000226415.1	140	17	44	88	99	108	38	115	43	75	123	65	1	71	44	113	78	151	115	168	72	136	2	16	24	172	77	82	73	49	17	32	110	54	46	56	24	35	52	10	69	176	16	97	45	23	20	4	104
ENSG00000199921.1	0	0	0	0	0	0	0	0	0	0	0	0	0	0	0	0	0	0	0	0	0	0	0	0	0	0	0	0	0	0	0	0	0	0	0	0	0	0	0	0	0	0	0	0	0	0	0	0	0
ENSG00000237552.1	0	0	0	0	0	0	0	0	0	0	0	0	0	0	0	0	0	0	0	0	0	0	0	0	0	0	0	0	0	0	0	0	0	0	0	0	0	0	0	0	0	0	0	0	0	0	0	0	0
ENSG00000117069.14	0	0	1	1	0	0	7	0	2	0	1	0	0	2	0	1	1	11	0	0	0	7	0	0	0	1	1	1	6	0	1	0	0	1	3	0	0	0	17	0	0	0	0	4	0	0	6	0	1
ENSG00000276081.1	0	0	0	0	0	0	0	0	0	0	0	0	0	0	0	0	0	0	0	0	0	0	0	0	0	0	0	0	0	0	0	0	0	0	0	0	0	0	0	0	0	0	0	0	0	0	0	0	0
ENSG00000230498.1	0	0	0	0	0	0	0	0	0	0	0	0	0	0	0	0	0	1	0	0	0	1	0	0	0	0	0	0	0	0	0	0	0	0	0	0	0	0	0	0	0	0	0	0	0	0	0	0	0
ENSG00000142892.14	223	49	41	102	105	71	236	165	156	93	158	120	8	121	8	160	149	205	65	120	52	136	21	14	8	114	173	156	140	49	14	22	134	123	97	89	35	26	114	2	90	211	14	289	127	27	14	13	151
ENSG00000226084.5	153	471	360	379	775	1648	148	250	206	341	416	206	364	245	14	172	154	586	138	266	272	447	305	174	338	474	181	220	293	288	717	439	505	206	623	276	163	310	462	213	185	243	319	309	263	431	631	452	248
ENSG00000228187.1	0	3	0	2	1	2	1	0	0	0	0	0	0	0	0	0	0	0	0	1	1	0	2	0	0	2	2	0	1	1	2	2	0	1	0	0	1	1	0	2	0	1	0	0	0	1	1	2	1
ENSG00000154027.18	2	18	0	0	2	1	0	2	0	0	0	0	0	0	0	0	3	29	0	0	1	3	5	0	0	0	0	0	0	1	4	2	0	1	0	1	1	0	0	0	0	0	1	0	0	3	0	1	0
ENSG00000233099.1	0	0	0	0	0	0	0	0	0	0	0	0	0	0	0	0	0	0	0	0	0	0	0	0	0	0	0	0	0	0	0	0	0	0	0	0	0	0	0	0	0	0	0	0	0	0	0	0	0
ENSG00000251767.1	0	0	0	0	0	0	0	0	0	0	0	0	0	0	0	0	0	0	0	0	0	0	0	0	0	0	0	0	0	0	0	0	0	0	0	0	0	0	0	0	0	0	0	0	0	0	0	0	0
[truncated: 56,289 more rows]
[truncated: 99 more columns]
