# Supplementary material for: Hepatitis B-related hepatocellular carcinoma: classification and prognostic model based on programmed cell death genes
Source: Front Immunol. 2024 May 10;15:1411161. doi: 10.3389/fimmu.2024.1411161 (PMC11116790; doi:10.3389/fimmu.2024.1411161)
Supplement: Supplementary file 6 [file DataSheet_6.zip › original data12/sampleExp-HBV.txt]

ID	TCGA-2Y-A9H4	TCGA-2Y-A9H3	TCGA-2Y-A9H7	TCGA-2Y-A9H2	TCGA-4R-AA8I	TCGA-2Y-A9GT	TCGA-2Y-A9GV	TCGA-2Y-A9GS	TCGA-2Y-A9GU	TCGA-2Y-A9GX	TCGA-DD-A4NE	TCGA-ED-A8O6	TCGA-CC-5260	TCGA-ED-A82E	TCGA-CC-A1HT	TCGA-CC-A7IG	TCGA-DD-A113	TCGA-DD-A3A7	TCGA-CC-A123	TCGA-DD-A1EB	TCGA-DD-A11A	TCGA-BC-A10W	TCGA-CC-5261	TCGA-DD-A118	TCGA-DD-A11B	TCGA-BD-A2L6	TCGA-DD-A73G	TCGA-CC-A8HV	TCGA-DD-A4NS	TCGA-ZS-A9CE	TCGA-ZS-A9CF	TCGA-ED-A459	TCGA-CC-A8HT	TCGA-G3-A7M8	TCGA-DD-A4NA	TCGA-UB-A7MC	TCGA-G3-AAV5	TCGA-G3-AAV7	TCGA-DD-A1EA	TCGA-DD-A4NQ	TCGA-CC-5262	TCGA-DD-A1EI	TCGA-DD-A4NH	TCGA-DD-A39X	TCGA-DD-A4NG	TCGA-DD-A4NL	TCGA-G3-AAV2	TCGA-ED-A66Y	TCGA-DD-AA3A
5_8S_rRNA	0	0	0	0	0	0	0	0	0	0	0	0	0	0	0	0	31.6074	0	0	0	0	0	0	0	0	0	0	0	0	0	0	0	0	0	0	0	0	0	0	0	0	0	0	0	0	0	0	0	0
5S_rRNA	0	0	0	0	0	0	0	0	0	0	0	0	0	0	0	0	0	0	0	0	0	0	0	0	0	0	0	0	0	0	0	0	0	0	0	0	0	0	0	0	0	0	0.2036	0	0	0	0	0	0
7SK	0	0	0	0	0	0	0	0	0	0	0	0	0	0	0	0	0	0	0	0	0	0	0	0	0	0	0	0	0	0	0	0	0	0	0	0	0	0	0	0	0	0	0	0	0	0	0	0	0
A1BG	0.4953	0.1794	0.5002	0.094	0.6638	0.4239	1.5735	0.9388	0.1349	0.296	0.0307	0.3855	0.008	0.0046	0.0129	0.0265	0.1096	0.1259	0.8838	0.5621	1.7915	0.0163	0.1707	0.0037	0.816	0.3555	0.2166	0.1304	0.2254	0.5318	0.0554	0.2043	0.2428	0.4925	0.0049	0.0307	0.8628	0.0635	0.0963	0.4139	0.1703	0.9044	0.2352	0.0186	0.2201	0.448	0.139	1.2496	0.0076
A1BG-AS1	0.1423	1.0523	0.572	0.1045	0.2078	0.4125	0.9412	0.1938	0.189	0.3178	0.0972	0.7094	0.1512	0.0165	0.0959	0.1568	0.206	0.2798	0.3492	0.1695	0.1422	0.0097	0.2639	0.044	0.1412	0.1813	0.6546	0.26	0.3975	0.3772	0.1605	0.1574	0.1511	0.2561	0.329	0.0728	0.4568	0.0616	0.1141	0.2284	0.1009	0.2252	0.4978	0.0495	0.0932	0.2795	0.1221	1.0831	0.0181
A1CF	9.9125	10.5651	18.2725	3.3692	29.0723	23.0255	35.0771	19.6144	20.7462	19.3654	19.8331	15.552	1.5472	0.0657	3.6851	5.3462	15.4084	6.3174	13.5127	25.2289	22.8376	29.5165	15.4766	17.6742	34.1582	16.9986	5.1745	12.028	25.9602	20.5881	27.3155	17.7149	10.6762	13.8264	9.5363	41.9555	17.5255	8.7927	30.0015	17.4695	11.9525	30.5342	11.0575	11.6227	19.4624	19.9487	17.0549	31.8878	2.8558
A2M	203.7247	1125.3518	361.5427	25.4451	485.7302	82.686	45.4175	197.8904	1075.9711	306.0802	117.2888	140.0119	60.9192	35.5777	56.151	134.0367	663.1069	42.1885	232.3561	251.7161	87.0047	351.647	643.6224	540.1844	348.9477	45.5431	142.0376	26.3909	366.7591	80.0266	159.656	42.9588	198.9064	596.3152	46.3131	24.2204	458.9629	112.1758	1084.806	883.8046	491.6806	591.2887	136.318	228.5264	257.5069	555.1381	59.2071	410.1218	13.2733
A2M-AS1	0.3257	1.2044	0.6368	0.4145	0.6795	0.3347	0.1795	0.3649	0.7073	0.5304	0.3476	0.4679	0.4002	0.4787	0.9308	0.5456	0.4151	0.032	0.3915	0.2742	0.4477	0.4091	0.5437	0.3881	0.4428	0.1851	0.3599	0.4101	0.7251	0.3107	0.4508	0.4504	0.56	0.4295	0.2246	0.5154	0.4515	0.188	0.438	1.5393	0.2773	0.4794	0.2962	0.3083	0.5119	0.5118	0.44	0.6795	0.4351
A2ML1	0.0084	0.005	0.0049	0.0131	0.084	0.0035	0.0082	0.0029	0.0137	0.1217	0	0.0822	0	0.0337	0.0018	0.0237	0.0084	0	0	0.0028	0.0072	0	0.0041	0.0042	0.0025	0	0.0121	0.0033	0.0205	0	0.0034	0.1085	0.0102	0	0.0054	0.0021	0	0.0032	0	0.008	0	0.0042	0.0188	0.0026	0.0029	0	0	0	0.0043
A2ML1-AS1	0	0	0	0	0	0	0	0	0	0	0	0	0	0	0	0	0	0	0	0	0	0	0	0	0	0	0	0	0	0	0	0	0	0	0	0	0	0	0	0	0	0	0	0	0	0	0	0	0
A2ML1-AS2	0	0	0.0455	0	0	0	0	0.0546	0	0	0	0	0	0	0	0	0	0	0	0	0	0	0	0	0	0	0	0	0	0	0	0	0	0	0	0	0.0454	0	0	0	0	0	0	0	0	0	0	0	0
A2MP1	0.0902	0.1617	0.0151	0.0908	0.1667	0.7606	0.1452	0.0317	0.0211	0.1007	0.2156	0.0174	0	0.004	0.0778	0.0227	0.0324	0	0.2168	0.0169	0.1546	0.021	0.0127	0.0287	0.2651	0.071	0.093	0.0204	0.144	0.01	0.2272	0.057	0.0261	0.3021	0.0042	0.0066	0.0038	0.3224	0.0146	0.1348	0.0536	0.0816	0.024	0.008	0.0495	0.243	0.0221	0.0189	0.1049
A3GALT2	0.0293	0.0351	0	0.0919	0.1713	0.0495	0	0.1031	0	0.0218	0.0801	0	0	0.0182	0	0	0	0	0	0	0	0	0	0	0	0	0	0.1159	0.1024	0	0	0.02	0	0	0.019	0.015	0	0.0226	0.0221	0	0	0.0149	0.0219	0	0	0.0691	0	0	0.0299
A4GALT	0.9652	4.1224	0.6218	17.8567	1.5212	1.0775	0.9544	2.2924	0.672	2.481	4.6075	1.5524	2.2977	4.2027	9.3127	7.2662	3.0459	0.4592	0.3652	0.9219	1.1994	9.868	2.696	1.5975	0.7354	1.4376	1.6893	2.1251	2.5714	0.3467	4.7127	4.7266	0.7519	0.9755	15.7087	0.5393	0.6572	1.9464	0.7286	6.4254	2.4545	1.6925	1.8405	5.8776	7.3028	6.0165	1.4655	0.9178	4.4381
A4GNT	0	0.0202	4.6058	0.4755	0.0282	0.0142	0	0.0711	0	0.0628	0.023	0.2052	3.423	2.9122	0.0873	0	0	0	1.4056	0	0	0.0458	1.1012	0	0.0198	0.0186	0.2799	0.08	0.1767	0	0.0277	0.023	0.1365	0	0.0219	0	0.0098	0.1298	0	0	0.6892	0.111	0.7804	0.0104	0	0	0	10.3451	4.0341
AA06	0	0	0	0	0	0	0	0	0	0	0	0	0	0	0	0	0	0	0	0	0	0	0	0	0	0	0	0	0	0	0	0	0	0	0	0	0	0	0	0	0	0	0	0	0	0	0	0	0
AAAS	5.6756	8.8994	8.2809	11.5568	9.6042	5.5882	7.228	9.4944	5.7081	4.985	8.1502	7.9297	8.2894	8.5637	9.3566	12.6516	6.1876	15.1571	6.2054	5.5771	5.1848	6.3894	7.9246	6.2965	7.8812	9.3835	7.9653	6.9062	8.8807	8.055	7.3517	6.7759	10.7186	5.7266	9.1078	8.9	10.0263	9.9182	8.4303	6.7441	6.4703	7.3135	10.7343	4.3048	5.1922	4.5184	8.3896	7.3909	13.5091
AACS	0.7671	0.7356	1.2088	1.7682	0.7041	0.2855	0.2585	1.2242	1.4085	0.7882	1.4974	2.3029	3.8683	2.2391	1.8343	1.3643	1.6851	1.3321	0.5681	0.3885	0.8046	3.6463	1.8303	1.1609	0.5576	1.4379	1.1501	2.4434	0.9251	0.3339	0.5033	0.6432	1.5106	0.8533	3.721	1.0201	0.6738	2.2247	0.6074	2.0001	1.0929	1.1871	2.52	1.6585	0.5266	0.3439	0.6868	0.7741	2.7209
AACSP1	0	0.0849	0	0.0209	0	0	0	0	0	0	0	0.03	0.349	0.011	0.9421	0.0125	0.0134	0	0	0	0.0051	0.0723	0	0	0	1.482	0	0	0	0.0046	0.0146	0	0.0215	0.0059	14.1201	0	0.0155	0	0	0	0	0	0.053	0.0274	0	0	0	0.0065	0.0723
AADAC	70.3713	25.0734	177.367	18.2125	234.7896	126.4945	161.0159	288.44	129.5296	185.5414	115.9486	17.3999	0.5861	0.4324	0.8248	26.9843	67.6432	28.7666	95.1576	28.284	173.6258	115.6638	122.7875	22.3621	219.7783	153.1042	9.446	69.061	161.1406	216.3706	92.1578	86.2014	75.9707	91.6393	0.179	228.4409	258.447	30.0296	189.5832	125.7032	241.8101	223.6089	40.9979	198.9313	176.59	121.2533	436.8323	212.0765	250.6572
AADACL2	0.0059	0	0	0	0.0198	0.005	0.0058	0	0	0.0044	0	0	0.0063	0	0	0.0083	0	0	0	0	0.0237	0	0	0.0029	0	0.0065	0.0043	0	0.0041	0.0031	0.0049	0	0	0	0	0	0	0	0.0045	0	0	0	0	0	0	0	0	0	0.0361
AADACL2-AS1	0	0	0.0553	0	0.1577	0	0.0463	0.0332	0.0386	0.0352	0	0.0319	0	0	0.0204	0	0	0	0	0	0.1619	0	0	0.0234	0.0556	0.026	0	0.0747	0.4291	0.0733	0.0775	0	0	0.0633	0	0.0242	0.0552	0.0364	0.2497	0	0.0358	0.0718	0	0	0.033	0.0371	0.0324	0.0693	1.01
AADACL3	0	0	0	0	0	0	0	0.0052	0	0	0	0	0	0	0	0	0	0	0	0	0	0	0.0073	0	0	0	0	0.2339	0	0	0	0.0101	0	0	0	0.0038	0	0	0	0	0	0.0037	0.0607	0	0	0	0	0	0
AADACL4	0	0	0	0	0.3816	0	0	0	0	0	0	0.0258	0	0	0	0	0.0192	0	0	0	0.0218	0	0	0	0.0112	0.0105	0	0	0	0.0296	0	0.0519	0	0	0	0	0	0	0	0	0	0.0096	0	0	0	0	0	0	0
AADACP1	2.0881	0.5169	1.5086	0.1401	14.0762	1.3204	3.4489	2.8302	1.0363	1.5542	1.2833	0.6855	0.0317	0.0092	0.045	0.1052	0.6908	0.2189	1.1472	2.0972	16.6704	0.1539	0.7229	1.1669	2.297	3.6236	0.2045	1.5907	5.2395	1.6896	2.5321	0.3147	0.5671	1.1486	0.0097	1.602	1.8194	0.7576	2.8713	0.4965	0.3611	3.512	0.3005	0.3319	1.2501	1.3006	3.193	0.6018	14.4196
AADAT	5.8604	0.1691	2.2744	1.4478	10.5476	4.9411	7.8409	2.5351	0.4625	4.5574	4.2503	1.1951	0.7836	0.5127	1.2029	0.4346	0.0102	0.2119	0.591	15.0506	4.7839	0.8397	1.2293	0.1501	4.5791	2.3657	0.1604	1.1415	4.0293	3.0522	11.3611	1.011	4.5285	3.3832	0.1967	0.8424	0.7902	0.9565	2.4333	1.009	2.4388	2.154	0.9651	0.5746	1.4608	5.7627	0.6725	0.5189	1.347
AAGAB	9.232	5.6334	6.9791	17.9374	10.5598	3.8522	5.5424	11.6766	3.0172	7.3354	7.5522	5.4262	15.9567	12.1341	19.4375	7.7939	4.6879	4.8971	6.9435	5.1606	5.6619	6.192	9.1315	7.4046	8.9646	6.1606	6.2004	5.9298	5.1711	6.4407	3.9969	6.7333	5.9432	5.8909	13.0817	7.2477	8.643	10.0072	6.2687	5.3729	11.2708	12.0267	14.5134	4.7024	8.8134	3.1904	2.9955	5.2828	13.2843
AAK1	0.4904	1.2747	0.3969	2.8232	0.629	0.6386	0.8202	1.0162	1.9886	1.1769	0.9791	0.7266	3.0159	3.0466	1.3333	0.9472	2.0671	0.7106	0.5613	1.0072	1.4157	2.5194	1.6536	2.4153	1.3214	0.3999	0.5778	0.8713	1.2182	0.5823	0.7509	0.9628	1.7463	0.4384	3.669	1.6385	0.8502	2.2144	1.8767	2.2908	0.9597	1.5879	1.8352	0.7788	0.5492	0.427	1.1496	0.4847	5.0561
AAMDC	3.4133	5.3896	2.1762	1.2214	2.5776	1.5366	3.5563	2.5942	2.6132	1.3335	6.4125	2.0878	3.0028	5.7055	2.7846	6.6547	1.8817	1.4575	4.9745	1.7759	1.3055	2.0301	3.1776	3.2656	2.5692	5.6156	2.9084	3.4409	2.729	4.8093	4.4334	2.6493	2.6239	2.9477	0.8919	3.6653	4.7234	6.7277	2.4835	2.5999	1.9516	3.8713	3.2384	4.6207	2.33	1.8928	2.0877	2.2094	3.4107
AAMP	36.8069	32.5175	31.5529	46.9235	43.6147	21.8235	23.7441	47.0406	17.889	24.3827	27.026	38.9466	47.5474	42.0617	58.41	36.1938	14.9448	9.7848	25.4523	13.9025	30.1487	31.2383	27.4093	34.763	35.5038	32.1984	27.8742	36.9238	28.9228	23.5959	28.9297	25.3081	36.6742	30.2264	30.9449	38.7456	40.2863	31.0785	28.3651	34.622	39.3624	37.1019	28.1096	40.4328	32.5475	19.369	30.1345	19.4274	91.5176
AANAT	0.0278	0.1497	0.0081	0.4032	0.0232	0.0117	0.0409	0.1369	0.0114	0.0104	0	0.0376	0.976	0.4823	0.0901	0.0883	0.042	0.1605	0.0446	0	0.0159	0.0756	0.0413	0.0069	0.0082	0	0.0803	0.1649	0.068	0	0.0228	0.1042	0.045	0.0093	0.3613	0.0214	0.2112	0.0643	0.042	0.0794	0.0105	0.0282	0.0415	0.0516	0.0097	0	0.0096	0.0306	0.5808
AAR2	14.245	11.3222	11.8817	17.8818	17.4423	7.4821	11.3498	17.6217	8.535	9.0538	12.5625	18.2425	17.3756	20.6291	23.3956	13.8738	12.5112	12.2068	10.5602	12.0749	16.238	14.5964	28.9363	20.1593	20.9954	19.4856	13.6431	11.0627	13.1993	11.5929	9.8653	12.8978	15.1802	9.1894	13.3121	15.2693	12.2393	8.3116	10.9294	8.7526	13.3777	14.5491	14.2904	12.8549	11.3213	7.7467	11.786	18.4222	15.1859
AARD	0.0374	0.0895	0	0.0293	0.0104	0.0105	0.0245	0.0614	0.0102	0.0186	0.0085	0.0253	0	0	0.1723	0	0	0.0262	0	0	0.0214	0.0068	0.1235	0	0.0073	0.0069	0.045	0.0099	0.0262	0.0775	0.0205	0	0.0505	0	0	0.0064	0	0.0096	0	0	0	0.0126	0.0186	0.0077	0.0436	0.0098	0	0	0
AARS1	28.4896	14.2851	9.4061	14.5247	23.0568	10.6832	22.5805	38.2353	18.6243	18.7176	10.8522	12.3228	12.124	21.8561	15.7288	12.6977	15.4352	18.831	6.9845	12.341	23.9339	23.7731	14.3027	22.962	6.5304	12.7798	19.9424	15.567	10.8615	11.675	14.6354	18.1268	11.8662	16.937	23.6028	35.325	18.1196	24.4903	20.5858	31.5675	17.6966	15.0313	12.5619	26.7131	14.7421	10.2851	26.1221	18.0703	27.9615
AARS1P1	0	0	0	0	0	0	0	0	0	0	0	0	0	0	0	0	0	0	0	0	0	0	0	0	0	0	0	0	0	0	0	0	0	0	0	0	0	0	0	0	0	0	0	0	0	0	0	0	0
AARS2	3.7211	4.5154	4.0901	8.5209	12.1526	2.983	5.8055	5.8539	2.9527	3.1488	8.1587	5.4404	8.0467	6.7376	6.0842	6.6692	3.8966	2.5571	4.0592	5.4843	8.0986	6.8344	7.282	5.4653	3.7082	7.1622	4.2874	6.1373	6.7128	5.5669	2.9485	3.7253	8.3827	3.1014	4.4984	5.8882	4.4137	6.644	3.868	4.3883	1.9535	3.1917	6.0488	4.2853	4.0704	2.1497	3.331	3.4941	8.2553
AARSD1	0.0972	0.1065	0.0995	0.6153	0.1555	0.1435	0.1588	0.1822	0.1589	0.1568	0.1549	0.2957	0.0689	0.2156	0.2167	0.4514	0.1264	0.3823	0.0065	0.1011	0.0879	0.1584	0.2404	0.0441	0.0571	0.0759	0.0818	0.5313	0.249	0.0503	0.206	0.1048	0.1442	0.0597	0.2366	0.4392	0.1891	0.2993	0.104	0.393	0.0307	0.0821	0.4776	0.02	0.0962	0.0446	0.0834	0.3031	0.7173
AARSD1P1	0.2031	0.0607	0.0297	0.0994	0.0424	0.0428	0.0995	0.0178	0.0623	0.0567	0.0347	0.0172	0.1888	0	0.0657	0.0179	0.0383	0	0.1627	0.0834	0.029	0.0138	0.0251	0.0377	0.1194	0.028	0.2015	0.0802	0.1596	0.0919	0.0208	0.0691	0.0411	0.051	0.0494	0.1299	0.0148	0.0586	0.0958	0.0483	0.0576	0.0257	0.0379	0	0	0.1197	0.0523	0.1117	0.0258
AASDH	1.2122	1.1019	1.1762	1.7418	2.7387	1.1199	2.0849	1.5951	1.3598	1.6413	1.9638	1.521	2.3703	2.2024	1.4546	1.3823	1.8341	0.2704	0.8576	1.6735	1.1085	2.2029	3.5844	2.682	2.221	1.2149	0.9211	0.9271	1.9409	1.1974	2.0254	0.7418	1.2415	1.412	2.092	1.649	1.8403	2.4912	2.6725	1.2081	1.5954	1.6946	2.2421	0.8968	1.7609	1.0992	1.5529	1.7029	2.0867
AASDHPPT	4.5641	1.3741	4.3783	14.7444	6.2446	3.5026	4.4622	5.9831	3.4405	4.3421	2.0277	2.6524	6.5486	9.6326	7.4195	1.4418	2.8288	0.9802	1.3818	4.6839	4.3054	8.2434	5.7062	4.1487	6.0943	3.985	0.3715	2.9186	4.5421	3.3641	4.3254	4.4815	5.4111	3.197	6.0333	4.2136	3.3319	5.5709	5.1137	3.9128	3.756	4.8223	3.3012	2.2094	5.2792	3.5226	1.9037	7.4188	6.7254
AASS	6.1109	0.6135	4.2099	2.186	25.0936	13.7065	3.9931	3.1142	6.5556	7.2765	2.8383	0.1918	0.6507	0.6966	1.9287	0.2032	1.8998	1.4826	0.1551	12.7704	23.0645	0.6139	1.3541	0.7069	36.2977	3.7832	2.57	0.2348	10.3941	2.6041	35.7762	2.1549	4.47	7.6476	4.5466	17.3385	3.1013	0.3223	16.8485	2.4369	1.6355	1.1401	0.7124	0.8768	2.3966	9.9937	6.2291	0.1156	0.3483
AATBC	0.0062	0.1398	0.0468	0.2025	0.0462	0.1402	0.1508	0.0822	0.2416	0.0642	0.0462	0.2747	0.072	0.0267	0.162	0.1737	0.3348	0.0323	0.0395	0.0121	0.0176	0.0736	0.2497	0.0366	0.0253	0.0509	0.0222	0.2967	0.172	0.086	0.1464	0.0587	0.2192	0.0371	0.0559	0.1165	0.0431	0.3649	0.0697	0.2108	0.0559	0.0405	0.8729	0.0228	0.0301	0.0145	0.0591	0.0226	0.119
AATF	14.0109	11.111	9.5998	19.375	13.2633	5.5572	7.2129	19.6205	5.6626	8.5921	9.0768	9.9382	20.3059	14.9395	22.8966	23.1665	11.1737	33.6179	12.2267	7.3894	16.1516	14.8998	12.315	6.072	7.2574	9.4306	7.2686	12.1481	8.2657	8.2317	8.4853	17.5888	21.0403	5.8879	11.4144	22.9549	22.3136	27.8689	17.8356	12.8262	9.8859	12.8223	9.358	13.403	7.4387	5.1473	13.6782	11.4655	25.1825
AATK	0.0569	0.3402	0.9374	3.7553	0.1045	0.2477	0.7163	0.1184	0.484	0.3102	0.2628	1.1853	0.992	0.4214	0.1935	1.4422	0.6489	0.0143	0.0164	0.2858	0.251	0.1509	1.935	0.336	0.6091	0.0979	0.3122	0.2501	0.8239	0.152	0.5211	0.1442	0.1198	0.2166	0.2024	0.3704	0.2406	0.163	0.3163	0.0975	0.0793	0.0957	0.4656	0.0816	0.1209	0.2165	0.1969	2.7399	1.8471
ABALON	0	0	0.0092	0	0	0	0	0	0	0.0117	0	0	0	0	0.0068	0	0.0079	0	0	0	0	0	0	0	0.0093	0	0	0	0	0	0	0	0	0	0	0	0	0	0	0	0	0	0	0	0	0	0.0108	0	0
ABAT	18.4017	1.5065	18.3347	6.0936	60.6031	36.8837	82.9579	49.6629	29.2037	50.4569	63.4144	2.4913	4.2377	1.6116	5.2252	3.5056	23.7764	2.8832	1.0496	58.78	117.6607	15.5828	11.9581	5.0837	35.0898	33.0472	3.7762	4.1177	42.4059	57.3732	124.5403	44.6816	6.0437	44.5371	0.3849	31.9976	21.1661	3.0768	49.2286	12.6408	8.4088	12.663	3.0155	17.8144	28.8446	70.0953	22.4074	33.0702	1.9777
ABBA01000933.1	0	0	0	0	0	0	0	0	0	0	0	0	0	0	0	0	0	0	0	0	0	0	0	0	0	0	0	0	0	0	0	0	0	0	0	0	0	0	0	0	0	0	0	0	0	0	0	0	0
ABBA01000935.2	0	0	0	0.028	0	0	0	0	0	0	0	0	0	0	0.0154	0	0	0	0	0	0	0	0.0354	0	0	0	0	0	0	0	0	0	0	0	0	0	0	0	0	0	0	0	0.0267	0	0	0	0	0.0525	0
ABBA01006766.1	0	0	0	0	0	0	0	0	0	0	0	0	0	0	0	0	0	0	0	0	0	0	0	0	0	0	0	0	0	0	0	0	0	0	0	0	0	0	0	0	0	0	0	0	0	0	0	0	0
ABBA01045074.1	0	0	0	0	0	0	0	0	0	0	0	0	0	0	0	0	0	0	0	0	0	0	0	0	0	0	0	0	0	0	0	0	0	0	0	0	0	0	0	0	0	0	0	0	0	0	0	0	0
ABBA01045074.2	0	0	0	0	0	0	0	0	0	0	0	0	0	0	0	0	0	0	0	0	0	0	0	0	0	0	0	0	0	0	0	0	0	0	0	0	0	0	0	0	0	0	0	0	0	0	0	0	0
ABCA1	1.4101	2.463	11.171	2.9477	9.336	8.3448	9.503	5.0164	4.8288	11.2534	2.775	10.3339	1.9254	1.732	12.5569	2.0858	1.7022	1.5479	4.6633	9.9589	3.3755	10.1061	13.0188	8.2492	6.3043	4.6333	2.4452	13.2763	6.1102	4.2887	8.2212	5.3431	9.0727	2.2943	10.1866	1.9796	4.4331	5.0699	19.777	8.3761	10.6175	9.1915	12.9028	1.6043	8.2264	8.0411	3.4091	22.3539	1.0366
ABCA10	0.075	0.1237	1.4633	0.1062	0.2562	0.2378	0.2029	0.2585	0.394	0.6644	0.1414	0.1472	0.0948	0.0177	0.0647	0.2895	0.3361	0.1872	0.3147	0.6428	0.1733	0.0194	0.4732	0.0371	0.4533	0.1908	0.0309	0.6206	0.581	0.0702	0.0908	0.0462	1.2882	0.1028	0.1483	0.6154	0.0688	0.316	0.0728	0.3701	0.181	1.0938	1.3587	0.0441	0.2743	0.6311	0.2621	4.4814	0.0218
ABCA11P	0.2474	0.2442	0.1572	1.4401	0.1346	0.0816	0.1054	0.0907	0.3253	0.1841	0.1249	0.2835	0.3314	0.386	0.2691	0.2503	0.0162	0.1466	0.181	0.0989	0.1106	0.111	0.2341	0.1545	0.177	0.2489	0.1785	0.4249	0.3005	0.0779	0.247	0.0659	0.3829	0.0792	0.5514	0.187	0.113	0.1573	0.1462	0.225	0.1384	0.0871	0.5939	0.0598	0.2254	0.076	0.0812	0.2367	0.613
ABCA12	0.0062	0	0.0073	0.1173	0.0156	0.0026	0.0061	0.0066	0.0026	0.0116	0.1684	0.0084	3.0642	0.0502	0.0081	0.0132	0.0079	0.0164	0	0	0.0535	0.0136	0.0185	0.0046	0.0128	0	0.0045	0.0173	0.0283	0.0081	0.1101	0.1062	0.0253	0.0167	0.0122	0.008	0	0.3603	0.0141	0.0297	0.0071	0.0079	0.0279	0.0096	0	0	0.0021	0.0092	0.1779
ABCA13	0	0	0.0368	0.0074	0.0696	0.061	0.0324	0.0564	0.0103	0.0082	0.0107	0.0074	0	0.0019	0.0353	0.0044	0.0103	0.0016	0	0.0083	0.027	0.059	0	0.0421	0.0647	0.0052	0.0034	0.0025	0.0242	0.0081	0.0232	0.0835	0.0153	0.02	0.0071	0.0016	9.00E-04	0.0024	0.0012	0.1496	0.0119	0.0119	0.0164	0.0088	0	0.0099	0.0011	0.0219	0.0016
ABCA17P	0.0091	0.0491	0.1014	0.0357	0.0381	0.0038	0.0313	0.0257	0.0373	0.0204	0.0623	0.0339	0.1067	0.2514	0.0138	0.0934	0.085	0.2728	0.0219	0.021	0.0052	0.0496	0.0768	0.0633	0.0698	0.0176	0.1746	0.0469	0.0351	0.0142	0.03	0.059	0.0148	0.0092	0.1155	0.035	0.0213	0.0386	0.0138	0.0043	0.0035	0.0208	0.0511	0.0734	0.0128	0.0108	0.0626	0.0703	0.0557
ABCA2	4.1075	1.6736	5.1155	8.6945	8.3085	5.8687	3.7256	4.5289	0.7695	8.5503	4.9045	3.0829	17.3142	13.139	7.0754	16.7097	7.7096	5.8163	0.3991	6.3881	3.7429	6.4421	10.0422	2.9572	2.1032	5.5141	1.5373	12.3577	8.7078	9.7717	7.24	3.8379	9.8253	3.1995	5.6435	7.4175	11.5587	10.495	11.3403	15.7595	4.3964	7.5498	7.5738	3.4675	4.6957	4.6957	6.1072	27.9603	7.7974
ABCA3	0.2192	1.2546	0.9015	5.6784	0.5006	0.3145	0.5878	0.4973	1.845	0.5982	1.3733	2.5601	15.9904	2.6626	0.3632	1.5213	6.104	1.133	0.6223	1.6878	0.1889	5.8021	1.4758	5.8513	1.3336	0.3961	2.2362	1.3185	1.5039	0.1989	0.1514	1.1151	0.224	0.2652	15.3476	1.0148	0.1706	0.1805	0.6241	0.1061	0.2677	1.0885	1.0387	3.3681	0.3142	0.577	3.1741	3.5036	15.9896
ABCA4	0.2774	0.0378	0.6795	0.0825	1.6055	0.1599	0.289	0.3997	0.1033	0.3476	0.0551	0.2041	0.0261	0.0912	1.1161	0.0396	0.5692	0.3166	0.3376	0.0692	0.9284	11.221	0.1216	0.2417	0.1816	0.029	0.3268	0.1914	0.1692	0.3178	0.4377	1.8379	0.4942	0.0823	0.0205	0.149	0.3484	0.1081	0.2836	1.3157	0.077	0.3609	0.4166	0.2452	0.1153	0.2262	0.3565	0.2627	0.3287
ABCA5	2.1781	1.0875	3.8776	1.6018	5.3249	6.2245	6.9363	4.1706	3.3723	6.1483	3.6942	2.3894	0.3732	1.0528	1.7067	2.1567	1.7016	5.3041	2.275	5.2899	5.8302	3.4995	5.3239	2.192	3.0806	2.8094	0.3242	7.645	4.1556	1.7058	8.3067	4.1683	3.3193	1.3791	2.905	7.0234	1.5387	3.277	2.9029	3.926	1.3305	2.8595	11.3	1.4817	3.6781	3.5797	1.809	2.3339	0.7357
ABCA6	2.5711	0.2862	2.74	0.8646	7.3046	5.6205	7.302	9.0614	2.2921	4.2658	2.9759	0.1533	0.2094	0.0813	0.8466	0.8804	5.8594	0.8601	1.9971	16.1261	11.1818	6.2271	2.3251	2.7939	6.4911	3.7553	0.0336	1.0248	9.3288	10.6325	5.7957	2.0531	2.128	2.2909	0.0853	6.8363	4.6019	2.1957	17.0513	1.6772	3.0712	4.2836	4.8429	1.2997	7.0334	6.3457	8.7014	1.4818	0.1316
ABCA7	3.0038	1.4583	1.8952	1.1563	0.8303	2.2951	1.119	1.0995	1.4348	1.1621	1.5662	2.0641	2.2405	0.8054	1.9582	1.9792	2.3376	1.8733	0.1304	0.8223	1.5475	0.4147	1.9374	0.1286	0.8019	1.5927	2.3952	2.8056	2.3862	1.1928	1.5422	0.5346	2.9413	0.9471	3.3905	0.853	0.7341	3.2725	1.1692	1.345	0.6487	0.7874	4.2936	0.5938	0.3693	1.197	0.6269	0.1607	1.2641
ABCA8	1.6651	2.0473	0.0156	1.0405	4.1527	6.8351	3.8931	3.5575	4.6393	4.3515	0.1093	0.0469	0.5472	0.1503	0.3361	0.0301	0.6408	0.0056	0.2095	0.775	2.3881	0.0536	0.5464	5.1941	4.7682	0.1161	0.1521	0.0569	6.3493	2.3713	0.6303	0.1017	0.5548	3.4524	0.0519	8.5832	5.113	0.0411	5.2377	1.8095	1.5426	1.7958	0.0637	0.3843	0.1193	3.7167	1.8657	0.094	0.0978
ABCA9	0.0831	0.1788	0.4511	0.2187	1.393	1.2505	1.8149	0.5235	2.3078	1.5494	0.1317	0.0989	0.1484	0.0514	0.0574	0.1923	0.293	0.2615	0.4716	3.7736	0.1842	0.1102	0.7237	0.1943	0.5493	0.1869	0.0312	0.5465	2.3829	0.3956	0.5209	0.163	0.912	0.2472	0.069	1.5937	0.6657	0.0845	0.5724	0.1645	0.2239	0.3402	2.0348	0.1069	0.4506	1.2958	0.6161	1.049	0.044
ABCA9-AS1	0	0.024	0	0	0.0167	0	0.0197	0.0071	0	0.0075	0.0069	0.0068	0.0107	0	0.0433	0	0	0	0	0.0066	0	0.0055	0.0099	0	0	0	0	0	0.021	0.0052	0.0082	0	0.0081	0	0	0.0411	0.0059	0	0.0227	0	0	0.0051	0.0075	0	0	0	0.0069	0.0147	0
ABCB1	10.4019	0.2345	6.9203	3.5087	13.0664	13.636	8.5481	18.5155	0.1757	14.2458	7.8435	0.3158	48.807	0.2429	23.1827	1.3313	5.9966	2.1706	1.9169	0.129	16.5091	16.9847	1.2156	0.2476	26.9149	5.9878	0.0202	0.0591	16.4088	3.2751	5.5876	15.5827	8.2109	8.74	0.2699	14.3734	26.8527	6.7322	8.1773	17.6744	16.1546	33.52	0.2894	4.8555	20.4113	11.3284	9.0321	0.0994	0.3234
ABCB10	3.8742	3.0166	6.5158	7.8119	5.2394	5.377	8.398	9.6013	9.6381	8.8128	5.3104	9.4573	6.8875	6.5088	5.4134	3.5204	10.7469	3.7452	2.6984	6.9345	8.7461	5.274	18.7152	7.3462	10.7291	4.2454	2.3285	6.1158	6.2707	9.6451	7.1563	11.2617	4.8293	3.7339	11.2005	16.0354	5.9955	10.9903	8.1108	6.239	4.703	6.3482	11.2539	4.7113	10.4111	2.9496	4.9161	13.1632	5.4238
ABCB10P1	0	0.0164	0	0	0.0115	0	0	0.0097	0	0	0	0	0	0	0	0	0	0	0	0	0.055	0	0.0136	0	0.0324	0	0	0	0	0.0142	0	0.0094	0	0	0	0.007	0	0	0	0	0	0	0.0103	0	0	0	0.0189	0	0
ABCB10P3	0.0139	0	0	0	0	0	0	0	0	0	0	0	0	0	0	0	0	0	0	0	0	0	0	0	0	0	0	0	0	0	0	0	0	0	0	0	0	0	0.0105	0	0	0	0	0	0	0	0	0	0
ABCB10P4	0	0	0.008	0	0	0.0232	0	0	0	0.0205	0	0	0	0	0	0	0.0069	0	0	0	0.0078	0	0.0136	0.0068	0	0	0	0	0	0	0	0.0374	0	0	0.0089	0	0	0	0	0	0	0.007	0	0	0.0096	0	0.0094	0.0101	0
ABCB11	5.1267	0.0465	0.7778	1.1299	10.2858	8.3072	5.7968	26.2213	1.6088	6.9829	8.8797	2.4687	0.0248	0.0337	1.161	0.7351	0.049	2.961	1.5894	33.6008	28.1975	0.2662	0.4925	0.0058	13.9011	1.4871	0.3901	5.3746	8.7581	7.5187	18.7259	5.0359	3.8831	4.0713	0.048	24.3468	0.8536	0.0689	58.6682	1.7239	4.5206	3.0687	1.161	3.2098	8.2453	15.5229	27.77	0.02	0.1227
ABCB4	5.8442	0.6219	5.1378	3.4053	31.5669	25.9961	38.3827	23.4618	6.1355	11.2863	17.2786	0.6037	0.0866	0.0577	1.0552	0.9338	1.1261	1.5147	1.4747	124.6756	14.5885	2.1112	0.4071	2.042	31.2477	15.3983	2.2806	0.9203	18.0183	38.6451	13.4841	66.3534	4.7436	22.5769	0.0781	10.4707	16.8641	5.5228	10.1139	6.5479	18.7602	9.5092	4.3203	2.0595	30.6556	26.5276	36.1402	1.2249	0.739
ABCB5	0	0	0	0.0051	0.0703	0	0	0.0091	0	0.0048	0.0022	0.1008	0.0172	0.0181	0.0014	0.1646	0.0049	0.4861	0	0	0.3277	0.0018	0.0866	0.0096	0.0152	0.3143	0.0047	1.4777	0.0294	0	0	0.0375	0.2177	0.0022	0.1935	0.0083	0.0057	0.2744	0	0	0.0025	0.0164	0.1669	0	0.0023	0.0051	0.0245	0.6754	0.0528
ABCB6	0.0922	0.0345	0.0472	0.0993	0.1491	0.0437	0.113	0.2998	0.066	0.1373	0.0354	0.3585	0.0123	0.0499	0.2114	0.2561	0.1393	0.1693	0.0323	0.0038	0.0395	0.3914	0.0456	0.0856	0.0203	0.0159	0.2621	0.5967	0.1127	0.1044	0.1608	0.0903	0.4291	0.0232	0.0636	0.4659	0.2625	0.1952	0.2046	0.3838	0.0829	0.073	0.2796	0.0998	0.2174	0.0589	0.087	0.093	0.5046
ABCB7	6.8534	5.6095	3.8499	4.9323	4.7757	4.8821	3.2506	7.0615	4.1431	3.6018	4.2865	3.1801	4.0596	5.7882	4.8913	3.2785	2.6926	1.9593	3.2363	5.6205	5.7385	5.2812	4.8918	6.2663	3.7061	3.2855	2.1999	3.664	4.251	4.5896	3.5559	9.071	3.7701	3.8514	5.4525	5.9689	4.3329	5.3261	8.7638	6.0177	3.5092	4.4024	2.5507	4.2155	2.1296	2.76	5.639	3.3325	4.0821
ABCB8	5.0241	8.451	5.3429	3.6694	7.4619	3.095	3.8896	6.6528	5.5254	3.4235	4.3066	2.5484	7.5984	2.7269	3.4065	5.1817	4.9923	7.0171	2.9462	8.0025	2.7427	4.122	2.6389	7.9645	5.7343	4.1614	11.3615	6.1251	4.5099	5.6346	0.9411	4.7151	4.1294	4.5031	8.4199	4.6904	12.6632	7.1567	4.5402	8.1592	5.5622	6.4244	5.6988	6.2547	3.7537	3.2423	6.5129	4.4472	5.1749
ABCB9	0.1671	0.1943	0.066	0.442	0.1488	0.1199	0.1726	0.5538	0.4152	0.1546	0.0432	0.2839	0.4822	0.3549	0.2883	0.2882	0.8616	0.3196	0.1103	0.1306	0.3791	0.3103	0.2814	0.2773	0.3305	0.2612	0.1417	0.0856	0.2255	0.2336	0.1185	0.0938	0.5863	0.0907	0.3707	0.2321	0.1515	0.5369	0.1108	0.5476	0.0888	0.2161	0.6267	0.208	0.0237	0.0922	0.189	1.3002	0.6135
ABCC1	0.2645	1.1741	0.3274	15.2446	1.7772	0.9239	0.8482	2.3176	0.5588	5.9521	1.262	0.8173	13.9961	15.1278	26.1483	5.3438	4.8803	2.4529	0.4376	0.4063	0.3492	5.9966	3.9618	2.8525	0.3029	0.2876	0.6072	3.3434	2.7805	0.1333	0.4677	4.9103	4.0156	0.4785	10.3289	2.277	0.3629	4.1506	0.695	3.904	0.4964	2.9501	2.776	1.3759	1.4203	0.8581	0.5539	3.4448	23.4323
ABCC10	0.475	1.9513	1.7118	4.6749	3.4835	1.3422	1.6325	2.0576	2.6237	1.9637	2.3136	2.8342	4.0686	4.3673	2.7834	3.4071	1.4105	0.891	1.9831	0.8948	0.9198	1.2375	5.8984	2.7617	1.2847	0.8545	1.8607	6.2267	2.716	1.0883	1.5917	0.7174	2.2095	0.7331	6.1135	1.8562	1.0786	3.567	1.4231	1.9975	0.9883	1.3191	7.2242	0.8143	2.19	0.8104	0.9726	2.9971	4.8224
ABCC11	0.326	0.1482	0.348	0.2247	2.7942	1.2399	2.2428	2.3185	0.3968	0.2479	0.3049	0.3257	0.0151	0.0307	0.1299	0.7446	0.5976	0.1672	0.071	1.0105	0.6031	0.2252	0.2594	0.2281	0.5728	0.5134	0.1074	0.2967	0.1485	1.1034	1.3194	1.5147	0.2953	0.5268	0.3012	0.5074	0.4302	0.06	0.1819	0.7515	0.1206	0.174	0.119	0.3855	0.1881	0.3396	0.7221	0.1872	0.0469
ABCC12	0.0448	0	0	0	0.0461	0	0	0.0315	0.0028	0.0026	0	0	0	0	0.0015	0.0024	0.0035	0.0289	0	0.0159	0	0	0	0.0034	0	0	0	0.0136	0	0.0018	0.0028	0.0117	0	0	0	0	0	0	0	0	0	0	0.0051	0.0021	0.0024	0.0054	0.0024	0	0
ABCC13	0.0084	0	0	0	0	0	0.0137	0.002	0.016	0	0.0076	0	0.003	0.0225	0.0012	0.002	0	0.0059	0	0	0.0128	0.0714	0.0083	0.0125	0.0016	0.0463	0.0202	0	0.002	0.0014	0	0	0	0	0.0018	0.0014	0	0.0258	0	0.0053	0	0	0.0042	0.0571	0	0	0	0	0.0285
ABCC2	4.1891	2.3064	14.1916	2.2426	33.2718	13.0174	22.9914	33.0361	31.7436	37.2583	7.3242	14.4134	0.5004	0.1114	7.3679	6.9235	17.8936	16.6905	5.2063	8.5418	30.8859	25.5025	4.8177	19.6357	18.0062	4.7189	7.6804	26.8783	34.2089	25.9603	17.0369	12.7118	16.5669	11.7956	4.8922	81.347	69.8191	8.5138	38.8232	19.3158	21.6806	23.9563	16.8293	18.8976	58.6773	22.8587	18.8303	1.5646	0.7053
ABCC3	7.8745	6.1469	6.5911	54.5535	15.1235	24.0205	27.4126	47.3637	18.534	19.2181	21.2918	9.995	138.4136	35.0738	26.6319	16.5841	19.4101	21.3601	9.5999	13.0427	13.032	54.4771	9.5115	5.2854	26.3737	13.2566	2.3239	42.6841	21.8038	28.6634	16.4692	18.2749	10.8118	12.2102	126.8184	25.3366	39.3608	8.3614	16.7645	15.1176	17.8273	19.1517	3.7076	14.5542	31.1201	17.4303	7.9407	41.075	77.4676
ABCC4	1.5093	0.1164	0.3945	5.7808	1.8602	0.2111	0.7292	1.662	1.0688	1.8378	2.0732	1.5702	5.6826	6.7679	4.3051	1.9669	3.2776	0.5689	0.1895	3.7635	3.887	5.9368	6.8213	0.2273	0.8933	1.2856	0.1455	0.9259	1.3091	1.0325	1.3548	0.4663	3.6237	0.4518	1.3652	0.5158	0.0365	6.8411	0.1181	1.5281	1.2394	1.3507	1.6868	4.51	0.5052	0.3606	0.0334	0.4643	1.6351
ABCC5	0.771	1.319	1.5855	2.4354	2.4171	1.3469	1.7024	2.9228	0.7856	2.15	1.2351	1.633	2.3958	1.4019	3.7983	1.903	1.4689	0.5399	1.1551	0.8363	0.7661	2.9515	3.1785	1.0185	1.2975	0.7899	1.345	2.691	2.0728	0.6706	1.6242	1.4648	3.7553	1.2643	4.0709	1.8461	1.6074	2.9629	1.4034	2.0868	1.0589	1.7329	3.1564	1.7317	1.658	0.8691	0.7211	0.6818	4.6864
ABCC5-AS1	0	0	0	0	0	0.0539	0	0	0	0	0	0	0.068	0	0.0552	0.0451	0	0	0	0	0	0.0348	0	0	0	0	0	0	0	0	0.0525	0.0436	0.1553	0	0	0	0	0.0985	0	0.0609	0	0	0.3342	0.0396	0	0	0	0	0.0651
ABCC6	44.0314	24.3623	21.0812	10.0229	20.8831	58.7034	36.3258	22.8214	35.1377	17.9825	15.8601	9.0766	2.8792	3.761	7.3588	11.6648	31.7873	7.3218	6.9751	49.8692	26.4253	8.3402	9.6431	31.8476	26.5888	29.2507	17.7036	7.7362	19.3315	19.9067	23.6991	35.5704	6.9064	41.6881	2.7641	41.0947	14.4952	3.3084	27.505	11.3634	7.2226	16.1714	5.6562	5.8523	8.6989	27.9957	15.8559	17.365	3.2513
ABCC6P1	7.3209	2.5191	9.0514	1.9312	4.5688	9.963	7.9272	5.8581	9.6873	5.5009	9.9267	4.1619	0.5668	1.2773	2.2296	4.5211	4.4518	4.0536	0	8.3101	5.1152	2.8076	8.513	3.9845	6.4367	11.2559	3.3067	5.7629	5.1005	4.3477	13.9736	0.3096	4.9036	7.5558	0.0284	14.0691	1.0516	1.4203	6.3719	3.6018	1.9854	3.4015	5.789	2.5302	7.4223	5.8816	4.1049	8.354	1.0681
ABCC6P2	2.7864	2.3642	3.3722	1.2435	2.4646	2.9836	3.6584	3.8577	5.3295	1.5347	5.9175	2.7496	1.0657	1.2414	1.0696	6.327	2.3567	1.4024	2.0539	9.0076	2.1165	1.6496	1.819	7.5056	3.0955	6.3089	2.8748	7.4404	2.1211	5.8371	5.2788	4.8365	2.7952	2.7056	0.217	3.3918	1.5937	3.2381	3.4919	4.24	1.265	1.7214	4.3246	6.4588	2.024	2.6267	2.9443	11.2013	1.1909
ABCC8	0.0191	0	0	0.0037	0.193	0.004	0.0023	0.0268	0.0429	0.0035	0.0098	0.0016	0.0051	0.0044	0.0154	0.158	0.1056	0	0	0.0078	0.0027	0.0013	0.0566	0.1983	0.021	0.0013	0.0189	0.6874	0.0117	0.0592	0	0.0519	0.3163	0	0.0325	0.011	0.0014	0.0147	0.009	0.0045	0.0054	0.0133	0.1761	0.0575	0	0.0056	0.0115	0.1941	0.0509
ABCC9	1.8678	0.0803	1.7521	0.4652	4.2597	2.7598	4.9031	0.4466	0.1478	2.7919	0.5222	0.5273	0.3486	0.1375	1.911	0.1676	1.6011	0.2953	0.3622	5.5202	2.4979	0.7984	2.1235	0.5411	5.7765	0.5408	0.0895	1.0368	3.244	3.4209	4.7905	1.7919	2.368	2.3926	0.2012	6.0332	1.0117	0.6203	3.9026	3.3833	1.3879	1.0675	0.6824	0.0751	2.7607	2.7601	3.7136	7.3741	0.1025
ABCD1	8.83	4.6881	3.9454	12.8626	2.7771	9.0688	5.939	7.2308	6.5172	5.7763	4.9611	16.7273	5.0028	3.3212	10.1919	24.0533	5.1441	9.5259	1.2652	3.7733	5.5081	8.5535	12.6842	13.0152	3.0426	4.4783	14.4838	15.7475	7.1162	5.3841	5.1686	15.2648	21.224	3.7508	2.6281	4.3532	11.3278	42.4686	22.7459	9.6706	14.3802	7.7019	7.6455	4.9197	4.5005	3.7437	14.498	18.6794	5.7937
ABCD1P2	0	0	0	0	0	0	0	0	0	0	0	0.0127	0	0	0	0	0	0	0	0	0	0	0	0	0	0	0	0	0	0.0097	0.0154	0	0	0	0	0	0.0109	0	0	0.0178	0.0142	0	0	0	0	0	0.0514	0	0
ABCD1P3	0	0	0	0	0	0	0	0	0	0	0	0	0	0	0	0	0	0	0	0	0	0	0	0	0	0	0	0	0	0	0	0	0	0	0	0	0	0	0	0	0	0	0.037	0	0	0	0	0	0
ABCD1P4	0	0	0	0	0	0	0	0	0	0	0	0	0	0	0.0214	0	0	0	0	0	0	0	0	0	0	0	0	0	0	0	0	0	0	0	0	0	0	0	0	0	0	0	0	0	0	0	0	0	0
ABCD1P5	0	0	0	0	0	0	0	0	0	0	0	0	0	0	0	0	0	0	0	0.0262	0	0	0	0	0	0	0	0	0	0	0.0326	0	0	0	0	0	0	0	0	0	0	0	0	0	0	0	0	0	0
ABCD2	0.0429	0.114	0.0307	0.0598	0.5932	0.2011	0.0467	0.0335	0.0351	0.1882	0.0033	0.0226	0.0963	0.0325	0.0947	0.0135	0.0384	0.02	0.0153	0.0313	0.0027	0.0285	0.2595	0.0331	0.0589	0.0263	0.0034	0.0113	0.1399	0.0049	0.043	0.0097	0.0811	0.0128	0.0836	0.1391	0.0278	0.0808	0.1513	0.0181	0.0469	0.0459	0.0427	0.0118	0.0433	0.015	0.0164	0.0105	0.0097
ABCD3	11.3256	5.7671	16.8577	13.9136	17.7887	8.3392	13.7894	19.9414	8.4819	12.3685	7.5947	18.6908	18.0509	10.8237	10.4548	4.6194	14.5218	4.6366	11.6967	12.4721	21.957	48.5767	9.4613	10.2978	13.8995	12.6922	4.9045	8.6903	20.2024	16.0596	14.8409	14.1401	11.0366	13.5042	17.1852	13.5681	13.2063	19.6167	16.8781	17.9183	8.4744	17.6336	7.038	3.3634	7.9184	11.1822	10.5657	17.8041	12.491
ABCD4	2.2401	6.1018	7.9959	2.9733	5.0548	3.2556	6.3605	5.0137	4.1679	2.6336	4.3479	6.4837	5.178	4.2999	2.9625	2.5593	1.9287	0.9945	4.1312	3.2399	3.1773	5.0404	2.961	2.6015	4.3614	8.3328	5.2782	2.8672	4.8672	3.8049	3.9144	2.1544	2.0163	3.0903	4.8756	3.0656	5.74	2.806	3.0826	1.7658	3.6724	4.4368	2.7984	2.3702	3.115	3.0017	4.4449	5.0212	2.6356
ABCE1	4.5585	2.2938	6.2393	5.6768	8.3884	3.0303	5.4914	6.3837	3.577	7.8785	4.8364	7.7806	8.7226	5.4217	15.6571	3.1503	4.5633	3.1094	2.2337	4.9815	4.0285	14.6705	7.0576	5.605	3.5171	4.174	1.3744	5.7962	6.7894	3.512	4.1911	9.8444	11.2419	4.2834	8.226	3.2395	6.178	6.3813	6.1256	9.6382	7.9366	6.9516	4.361	3.3961	8.5327	3.4303	3.1409	4.9668	11.5193
ABCF1	20.1308	17.4928	19.4146	32.9764	39.8171	10.8164	19.7636	28.2251	13.2739	17.6608	36.0124	24.4609	28.1384	27.3457	37.3198	34.5955	19.7317	27.2177	33.9583	14.8542	27.3666	27.846	33.5451	24.3714	17.2509	17.9735	21.4349	18.2661	22.5476	11.4242	24.8963	21.2812	22.0148	13.9502	18.4283	30.6356	18.1963	32.465	23.2194	24.1221	12.1814	16.7473	22.1085	21.9617	21.9433	8.6255	16.5421	15.9134	34.0306
ABCF2	2.2283	2.6073	1.9287	5.3206	1.971	1.1479	1.3339	3.1116	0.8465	1.4983	1.1323	1.687	4.8337	1.9548	7.566	3.233	1.157	4.6485	5.025	1.6056	1.7943	2.5628	1.7034	1.2964	1.6757	1.7372	3.4631	4.316	1.7512	1.4776	0.6155	3.9642	7.1919	1.1182	2.9333	2.3032	5.0764	4.5447	1.7657	3.9839	4.1952	2.0416	2.7958	2.9022	1.7351	0.8958	1.6886	2.2194	5.009
ABCF2-H2BE1	0	0	0	0	0	0	0	0	0	0	0	0	0	0	0	0	0	0	0	0	0	0	0	0	0	0	0	0	0	0	0	0	0	0	0	0	0	0	0	0	0	0	0	0	0	0	0	0	0
ABCF2P1	0	0	0	0	0.0134	0	0	0	0	0	0.011	0	0	0.0099	0	0	0	0	0	0.0106	0	0	0.0159	0	0	0	0	0	0	0	0	0.0109	0	0	0.0104	0	0.0094	0	0	0.0306	0	0.0163	0	0.0099	0	0	0	0	0.0164
ABCF2P2	0	0	0	0	0	0	0	0	0	0	0	0	0	0	0	0	0	0	0	0	0	0	0	0	0	0	0	0	0	0	0	0	0	0	0	0	0	0	0	0	0	0	0.1513	0	0	0	0	0	0
ABCF3	9.763	10.2004	10.0144	12.7702	11.8737	8.4648	9.0237	14.0669	10.5004	9.3083	9.0164	9.5009	14.1748	17.9415	16.317	16.3583	7.2566	11.385	7.0741	13.0341	11.3195	13.7858	9.5485	11.3836	10.5999	7.3945	10.7821	12.4846	10.8352	6.1976	10.7956	13.346	10.7376	10.7447	11.6339	16.1238	11.8804	17.1519	9.102	13.8673	11.2681	11.5596	10.1103	10.8156	8.1351	6.0397	12.3062	9.3942	19.5188
ABCG1	0.3677	3.7908	0.5446	2.545	0.6055	1.0665	1.0184	0.8063	10.2749	2.1274	0.4486	1.1929	3.4117	6.2555	8.0716	22.4724	3.342	2.1231	1.5594	3.3341	0.8344	5.1979	5.538	10.7592	0.6628	3.2681	1.9773	3.7105	2.2906	0.1851	11.3267	4.2382	2.5027	1.1163	12.3462	1.1234	0.5322	7.1124	1.0845	1.1936	2.8823	4.9577	6.2118	0.897	0.8047	0.8743	0.7502	1.5861	2.4996
ABCG2	7.9871	1.2996	0.6608	1.5099	9.6239	8.717	2.4669	11.2378	0.7312	3.9233	16.1138	1.5098	1.6846	1.2032	6.7515	0.1284	1.7988	0.7695	0.1588	5.0579	5.3173	2.9794	2.0347	1.7321	9.0684	4.2643	0.1701	0.127	9.9403	5.1704	9.951	1.3018	1.1398	1.7219	0.6882	10.0744	7.9757	0.5607	11.6106	0.9935	1.8766	6.2281	0.1319	3.3874	9.3087	3.4634	20.4804	0.2004	0.4089
ABCG4	0	0.0115	0.0028	0.0151	0	0.0122	0.033	0.0135	0.0197	0.0108	0.0197	0.0163	0.0819	0.0238	0.0104	0.0204	0.0218	0.0101	0	0.0032	0.0028	0.0131	0.0286	0.0238	0.0085	0.0159	0.0069	0.0304	0.0639	0.01	0.0118	0.0066	0.0312	0.0097	0.0469	0	0	0.0297	0.0109	0.0046	0.0109	0.0366	0.0144	0.003	0.0235	0.0151	0.0099	0.0141	0.0147
ABCG5	20.5145	1.3208	15.2201	5.4698	10.9049	41.2586	27.2456	19.1059	14.012	8.9583	22.7401	17.0173	0.12	0.03	0.1287	1.4393	1.3077	2.4191	12.8038	17.0093	15.5632	6.7125	0.9336	0.7909	18.1751	24.5715	0.6868	5.1495	10.479	11.9922	22.1571	8.7364	10.7616	12.7491	0.0314	11.7548	4.3739	3.0173	14.4274	5.7541	6.1099	12.6592	2.6907	6.3528	7.1725	14.2272	5.1477	14.8005	0.4023
ABCG8	12.5739	0.0458	9.7819	3.6818	9.6065	26.8506	14.9602	12.8771	12.4224	6.5653	24.7002	11.5534	0.0251	0.0073	0.0585	0.7671	2.3124	2.4575	6.8476	16.1826	19.2385	16.9559	0.1983	0.0058	18.5179	16.6766	0.0319	1.656	10.2947	11.8213	25.0952	13.315	6.8618	8.8586	0.0115	5.9666	2.6292	3.5236	28.3572	8.1423	5.9604	10.1575	1.0559	4.5668	5.0675	15.6701	6.813	12.4681	0.201
ABHD1	0.6028	0.0852	0.3676	0.1472	3.3803	0.6121	0.8446	0.9065	0.1113	0.1399	0.5975	0.184	0.0413	0.0201	0.3131	0.3199	0.31	0.3806	0.2129	0.2555	1.018	0.1091	0.1026	0.0225	0.5867	1.0069	0.0374	0.3124	0.3576	0.295	0.3136	0.2206	0.1311	0.5556	0.0252	1.3094	0.5372	0.0998	1.1303	0.5363	0.0834	0.0689	0.1886	0.0721	0.7243	0.6212	5.2789	0.038	0.1583
ABHD10	10.1552	9.0784	9.9265	7.5629	17.5436	7.007	9.7849	9.8412	14.3884	8.2744	11.5872	5.2619	9.0506	11.5674	10.8649	15.4485	5.2773	10.4193	13.1818	9.1878	9.3511	15.9008	9.2502	9.9145	12.7952	11.85	11.8919	15.0035	9.7726	6.8378	8.7759	8.0061	14.5856	9.5566	6.9368	15.734	7.8486	17.913	10.9681	10.1862	6.5883	10.1591	11.7216	8.3921	8.3949	7.7128	15.4056	7.1223	9.5069
ABHD11	8.2988	12.4714	4.0931	22.8804	6.1043	3.4267	3.9693	11.1118	11.3591	4.2446	7.3322	6.0876	40.9363	26.6572	7.2437	11.5749	6.818	12.3444	4.3381	9.1655	14.6231	3.952	4.2404	8.8677	5.8027	5.6624	6.1578	25.3547	10.4012	9.4531	5.6019	12.0028	10.5849	2.4582	11.5948	4.0903	7.445	15.8005	2.8207	11.8575	4.4044	4.3616	5.987	9.2627	3.4704	3.2751	4.1469	9.1846	15.1162
ABHD11-AS1	0	0.1083	0.1325	0.3549	0.0378	0.0382	0.0888	0.0637	0.0371	0.2024	0	0.1532	2.4081	0.1122	1.1927	0.1279	0.639	0.6179	0	0	0.1294	0.1724	0.2242	0.1571	0.0266	0.0499	0.1962	0.2149	0.7281	0.0469	0.1115	0.1543	0.11	0.0911	2.8532	0.3014	0	0.628	0	0.0431	0.2058	0	0.4059	1.9334	0.2849	0	0.0311	0.0333	0.0923
ABHD12	20.5423	20.8501	9.374	13.996	20.8143	10.5411	10.0112	17.2668	8.7295	13.2797	6.84	39.2533	28.4588	33.9751	27.5839	38.5208	17.007	19.4738	16.2598	20.453	20.6134	13.1552	17.6215	21.7667	14.2643	22.0022	30.0821	14.8525	10.0977	15.5951	12.2811	16.4182	26.0226	16.2644	19.4199	12.2987	20.4356	43.4372	8.6088	16.3633	20.0599	20.2951	27.9868	16.6239	11.5818	6.5529	7.9761	15.6494	15.2798
ABHD12B	0.1649	0	0.0848	0.0568	0.2091	0.3447	0.3424	0.292	0.1401	0.0638	0.1801	0.1694	0.021	0.1836	0.0654	0.0139	0.0896	0.0622	0.1109	0.0563	0.1544	0.1003	0.4696	0.0033	0.5116	0.3814	0.0238	0.0313	0.0783	0.3547	0.5246	0.0718	0.0907	0.3886	0.0556	0.1889	0.0192	0.0406	0.1593	0.0627	0.0698	0.0601	0.064	0	0.0921	0.0311	0.1267	0.2322	0.0067
ABHD13	2.875	1.2488	2.698	2.1272	3.7941	3.0621	4.1341	2.0681	2.1191	3.4178	3.4482	2.1532	2.1363	2.9673	4.987	1.3264	2.6474	1.5754	0.8689	3.1397	3.5323	12.6886	8.8607	1.0908	4.6082	2.8876	0.4034	1.8072	4.3313	1.4286	4.1923	2.203	3.5459	1.5659	2.0817	6.4479	1.6417	2.869	4.0509	1.5632	1.624	2.0679	3.6457	3.4355	1.7003	2.1609	1.6626	3.1822	1.9888
ABHD14A	3.8995	4.5093	2.3979	1.4228	1.7901	1.6811	2.6213	4.2393	1.5163	1.1271	2.7318	3.7786	1.3541	1.3197	2.9338	11.0705	1.601	5.5442	8.4021	0.8458	1.0739	1.412	2.5214	1.6122	2.2847	6.6601	9.4965	5.1244	2.785	3.4465	2.929	2.3966	7.9733	2.2141	0.4586	1.4587	3.5869	3.0399	1.8768	2.8924	3.1796	2.2238	2.9662	4.6491	1.2692	1.0608	5.5763	2.0829	1.2842
ABHD14A-ACY1	0.0882	0	0.0369	0.0148	0.0316	0.0372	0.0124	0.0089	0.0103	0.0094	0.0129	0.017	0.0067	0.0039	0.0217	0.0133	0.019	0	0	0	0.0036	0.0068	0.0062	0.0187	0.0037	0.0035	0.0091	0.005	0.0044	0.0228	0.0155	0	0	0.0295	0	0.0032	0.0294	0.0097	0.019	0.036	0	0.0447	0	0.0078	0.0132	0.0198	0.0476	0.0509	0.0064
ABHD14B	26.4113	31.3476	28.3301	20.1811	25.7064	49.0912	37.0961	42.3673	15.0853	17.7003	30.6707	47.8239	12.9608	21.9176	22.9269	53.4241	25.1066	43.1822	43.9188	37.2337	18.2233	19.3571	22.4993	24.0168	46.5062	62.6138	49.0637	14.4378	37.4606	64.8489	37.9257	36.757	20.3757	51.2162	23.8827	26.6815	128.1926	37.54	40.8593	16.3784	39.594	58.928	21.2802	118.0933	33.7105	33.2924	60.5148	19.542	14.2214
ABHD15	8.7227	1.253	12.2596	8.4646	13.1587	8.3905	8.2939	4.4995	6.1604	4.8227	8.9728	4.8559	14.7909	3.148	5.2672	3.1149	9.6566	2.6492	2.2308	11.2028	11.2051	6.6047	5.3892	4.3489	12.1233	12.3328	3.7264	9.9937	8.3664	6.601	11.3614	6.148	5.249	0.5812	4.9907	8.5753	10.2118	7.8969	8.2588	5.4351	1.1379	5.7485	7.9836	3.0491	6.6264	4.854	4.5757	6.4492	5.6583
ABHD15-AS1	0	0	0	0	0	0	0	0	0	0	0	0	0	0	0	0	0	0	0	0	0	0	0	0.0795	0	0	0	0	0	0	0	0	0	0	0	0	0	0	0	0	0	0	0	0	0	0	0	0	0
ABHD16A	0.1183	0.0618	0.255	0.3589	0.3146	0.2119	0.3332	0.2858	0.1873	0.2476	0.2272	0.2499	0.1885	0.2928	0.2519	0.1512	0.1824	0	0.0059	0.1554	0.2027	0.1285	0.3145	0.183	0.0782	0.0774	0.0053	0.1986	0.3098	0.1033	0.3396	0.151	0.1376	0.1931	0.2447	0.4386	0.2114	0.2731	0.3181	0.2672	0.028	0.2134	0.331	0.0137	0.2169	0.1045	0.1775	0.1464	0.4514
ABHD16B	0	0	0	0	0	0	0	0	0	0	0	0	0	0	0	0	0	0	0	0	0	0	0	0	0	0	0	0	0	0	0	0	0	0	0	0	0	0	0	0	0	0	0	0	0	0	0	0	0
ABHD17A	3.7153	5.0452	3.5728	5.2536	2.0072	4.8937	4.437	2.5015	2.2686	4.0844	2.5603	4.2818	5.2508	5.0649	4.862	7.8907	2.0077	6.8875	2.7972	2.3324	1.9578	1.9624	4.3106	2.78	1.537	3.4631	5.8318	7.2397	5.322	2.2517	5.1795	2.9532	7.5121	2.4064	4.1358	4.0818	3.7996	3.6987	3.5547	1.8477	4.318	2.3498	4.7524	2.2694	2.2344	2.8077	4.9347	7.3798	6.5459
ABHD17AP1	0	0	0.0188	0.1259	0.0268	0.0542	0	0.0226	0.0263	0.0239	0.022	0.1522	0	0.0995	0.2497	0.1134	0.0972	0.1349	0	0.0634	0.0367	0.0873	0.1909	0.1274	0.0378	0.124	0.0232	0	0.0225	0.0832	0.1583	0.0438	0.1561	0.0215	0.0417	0.1152	0.0751	0	0.0243	0.0612	0.146	0.1629	0.072	0.0596	0.0674	0.0505	0.0883	0.0472	0.0982
ABHD17AP3	0	0	0	0	0	0	0	0	0	0	0.0541	0	0	0.0163	0.0569	0.0744	0.0266	0	0	0.0347	0.0151	0.0143	0	0.0392	0	0.0145	0.1523	0.0209	0.0184	0.0273	0	0.018	0.0427	0	0.0171	0	0.0154	0	0	0	0.0399	0	0.0394	0	0	0.0207	0.0362	0.0194	0.0537
ABHD17AP4	0	0.0395	0.0193	0	0.0275	0	0	0.0464	0	0	0.0676	0.0223	0.0351	0.0204	0.0712	0.0233	0.0166	0	0	0.0217	0.1131	0.0359	0.098	0.0163	0	0.0182	0.0715	0.0261	0	0	0	0	0.3739	0	0.0214	0.0338	0.0193	0	0	0	0.025	0.0167	0	0.0204	0	0	0	0.0242	0
ABHD17AP5	0.065	0	0.019	0.0255	0.0271	0	0	0	0.0266	0.0726	0.0222	0.0659	0.1382	0.0201	0.014	0.0229	0	0	0	0.0427	0.0743	0.0353	0.2251	0.0161	0.0191	0.0179	0.0235	0.0257	0	0.0505	0.0267	0.0443	0.0263	0.0218	0.0633	0.0333	0.019	0.025	0.0245	0	0.0246	0.0329	0	0	0.0227	0	0	0.0239	0.0993
ABHD17AP6	0	0	0	0.0225	0.072	0.0242	0	0.0202	0	0	0	0	0	0	0.0496	0.1216	0.0145	0.0301	0	0.0378	0.0164	0	0.0284	0	0	0.0158	0	0	0.0201	0.0297	0.0236	0	0.0465	0.0192	0.0187	0.0441	0	0.1327	0	0.0273	0.0435	0	0	0	0	0.0226	0.0592	0	0.0293
ABHD17AP7	0	0	0	0	0	0	0	0	0	0	0	0	0	0	0.0218	0	0	0	0	0	0	0	0	0	0	0	0	0	0	0	0	0	0	0	0	0	0	0	0	0	0	0	0	0	0	0	0	0	0
ABHD17AP8	0	0	0	0	0	0	0	0	0	0	0	0	0	0	0	0	0	0	0	0	0	0	0	0	0	0	0	0	0	0	0	0	0	0	0	0	0	0	0	0	0	0	0	0	0	0	0	0.0384	0
ABHD17AP9	0	0	0	0	0	0	0	0	0	0	0	0	0	0	0	0	0	0	0	0	0	0	0	0	0	0	0	0	0	0	0	0	0	0	0	0	0	0	0	0	0	0	0	0	0	0	0	0	0
ABHD17B	3.1304	2.4384	3.0885	3.4358	8.7849	5.4123	5.9336	3.3852	3.6554	4.119	5.3824	3.4068	5.1571	4.1739	3.8216	2.72	3.41	1.2309	1.59	4.126	3.3948	5.2628	3.1148	7.3951	3.2256	3.9778	1.0419	3.533	6.4156	3.7589	6.1051	3.2343	4.1228	4.9226	4.8665	7.5242	3.0233	7.2706	5.5495	4.9708	5.6677	4.6423	5.9926	2.5685	6.377	3.2936	4.8264	7.3472	1.6971
ABHD17C	2.9678	0.9709	1.9096	12.3972	1.9161	2.2017	2.5261	7.5098	1.3145	3.048	3.0852	2.6167	10.8947	11.2595	10.6732	2.8586	2.8171	0.9388	1.3948	0.6863	0.4829	6.8259	11.1844	1.917	1.725	0.5526	1.0347	3.8509	1.5458	2.234	0.8227	10.8399	7.7929	0.7716	8.0201	2.6796	2.5691	5.7164	2.7224	5.0616	2.6282	5.2766	7.3301	2.0958	3.8793	1.1527	2.1046	6.7806	17.2774
ABHD18	1.5079	1.31	1.4336	1.594	2.27	1.8108	2.3542	1.3962	3.372	2.118	2.4688	1.5484	1.4831	1.2348	1.5864	0.5269	1.2704	0.624	0.5521	1.7581	1.5153	1.5796	1.664	2.8536	1.791	1.612	0.5811	1.1948	2.0811	1.1525	2.8843	0.7827	1.4805	1.5131	3.7887	0.92	1.0419	1.1329	2.1111	0.9362	1.3169	1.0966	1.0617	0.5891	1.4156	1.5993	0.964	2.4125	1.3523
ABHD2	17.6307	8.5668	10.4997	24.8616	83.3828	36.6814	54.5837	58.6182	15.0883	37.2526	53.2586	11.4995	50.8387	33.7281	19.5686	2.2259	8.9465	2.1565	7.2694	67.5867	24.6223	42.879	13.2199	56.9304	32.3493	20.2842	3.2538	5.9764	19.5092	21.5875	17.5884	35.0655	12.7198	34.278	35.3932	33.0295	12.7515	5.0948	21.8112	5.0997	16.0779	27.4139	16.6787	12.0956	24.0928	13.0354	12.588	11.4576	10.022
ABHD3	3.861	2.3898	11.1251	17.1198	7.3731	4.8889	10.6373	8.8066	13.1554	10.5833	3.317	21.228	15.9818	8.6102	5.8586	9.6076	10.7013	2.8731	8.3989	4.6237	7.5282	12.8005	27.657	4.0121	4.2461	7.8944	1.8172	13.442	5.3301	6.1631	11.3723	6.6928	12.5781	2.9933	20.2308	4.5653	4.7976	19.0269	8.3213	17.2742	9.3453	16.5904	28.0305	3.9263	12.5217	4.7073	6.0058	14.7506	7.8513
ABHD4	7.0931	6.3003	4.4144	26.6946	13.3572	5.1226	14.3116	15.1777	6.8706	14.5758	4.6423	8.1532	12.4632	28.8849	19.4315	14.4235	7.721	25.5902	2.6584	8.2796	12.2078	20.2	31.0759	15.2355	4.542	11.479	5.8411	14.8539	9.6242	6.8802	9.6028	4.8081	10.1404	4.8389	11.9751	24.1768	12.8411	11.2583	8.4998	10.9042	20.0562	4.9844	5.1442	8.3451	11.4686	10.2987	10.3763	5.3602	8.9667
ABHD5	6.0584	1.1417	1.2823	2.1224	2.5343	3.7052	4.142	4.171	2.0433	2.9893	3.3896	1.6788	1.662	2.5	2.7883	3.5312	2.503	1.3732	1.1864	6.8812	2.8008	4.3954	4.8349	1.8232	2.796	1.8618	1.1545	3.8586	2.8355	2.8907	7.6032	3.0807	2.0706	2.6736	2.9444	2.5326	2.0886	5.3365	1.6137	2.3963	4.8882	3.1222	6.0889	2.148	1.8933	2.4829	2.5291	2.082	1.5555
ABHD6	9.0879	1.4192	11.7839	2.44	15.2087	14.1103	14.8048	9.6839	2.382	13.3086	7.3274	9.2223	1.5838	0.5576	3.7563	8.1607	3.0021	2.4109	3.2661	12.7505	10.6643	3.6368	7.931	6.7854	11.3866	10.3795	3.482	7.9514	12.1937	6.1906	3.6126	23.821	7.8153	10.2708	0.858	9.2617	9.2071	10.4295	12.2654	7.049	14.1858	11.4257	16.3528	5.1593	9.1651	9.5939	14.0777	8.6068	0.3857
ABHD8	14.7965	3.7655	9.4219	3.9342	9.7291	4.1546	9.7377	11.4816	8.2936	4.7626	5.9715	6.4452	8.1108	6.2957	7.3699	17.237	13.1513	16.9846	6.2611	2.4442	3.9716	3.0608	7.6473	6.0345	5.2053	13.7105	7.531	6.3053	6.1168	9.9653	8.7882	11.5551	23.4127	7.7986	2.7019	5.9421	8.1659	27.5713	6.3711	5.7424	14.8189	4.2312	6.2972	20.6689	4.4692	3.3148	8.3715	3.6147	6.526
ABI1	5.3359	4.3362	5.524	12.8901	9.3918	6.4125	12.945	16.9902	5.5827	10.9507	11.6455	11.238	20.1213	36.8566	18.4643	6.763	9.481	2.238	3.8305	9.541	10.016	11.3532	22.1109	6.1051	10.459	9.0578	2.546	14.6812	11.9647	9.8992	8.6765	7.6032	9.422	4.5881	20.7046	10.7199	10.7587	15.364	11.8002	10.0074	7.9779	11.0637	11.2811	6.0293	17.8987	7.1372	6.556	13.267	14.2125
ABI1P1	0	0	0	0.021	0	0	0	0	0.0219	0	0	0	0	0	0	0	0	0	0	0	0	0	0	0	0	0	0	0	0	0	0	0	0	0	0	0	0	0	0	0	0	0	0.02	0	0	0	0	0	0
ABI2	0.4912	0.4561	1.228	3.2193	0.7908	0.9034	0.6468	1.0031	0.4627	1.0921	1.1587	0.7712	4.067	2.4182	2.1711	1.1174	0.9178	0.6935	0.9855	0.5617	0.7614	1.4699	1.9997	0.7285	1.3922	0.4645	0.3805	2.193	1.321	0.2588	0.5922	0.5933	1.4196	0.4378	3.4711	0.548	0.593	1.0905	0.6366	0.9761	0.9092	1.6884	1.3767	0.4917	0.5826	0.5672	0.3733	2.0969	7.3609
ABI3	3.0908	9.5656	1.9538	4.933	2.1933	3.2518	2.653	3.7316	1.641	6.1344	1.8039	2.214	7.6198	3.449	16.493	3.4184	2.7795	1.4819	2.6033	1.7357	1.1542	4.2399	6.2972	3.728	1.2344	2.5759	5.3652	0.8244	5.2764	0.5466	2.004	2.2207	4.1994	2.1051	2.9311	0.9593	2.2202	4.1576	2.7721	2.1606	7.1257	3.819	1.6361	4.4578	1.596	2.1686	2.5648	1.0852	2.7824
ABI3BP	0.4128	0.1013	0.5626	0.0749	0.2304	0.2074	0.5035	0.3035	0.038	3.6032	0.3024	0.146	1.487	0.4296	1.5068	0.106	0.0358	0.0401	0.0788	0.0988	0.6073	0.1396	2.2577	0.0799	1.0541	0.1265	0.0197	0.2008	2.9572	0.041	0.1121	1.1909	0.1039	1.4571	0.078	0.0503	0.0558	0.7195	0.033	0.1742	0.4592	2.0915	0.5976	0.147	0.1031	0.3865	0.0356	0.0822	0.1892
ABITRAM	4.7658	2.1873	7.3447	4.5039	5.9702	2.8058	3.738	3.9508	1.3503	5.1129	2.3455	6.571	6.0356	5.5891	8.9812	3.4278	1.7471	1.9939	2.2568	3.2798	2.8373	8.5661	5.5134	2.2422	4.1287	2.8219	1.5349	10.2437	4.5983	3.0553	2.9729	1.5694	12.5857	2.5866	4.5807	7.4585	5.7156	9.8876	4.3964	9.3816	6.4387	5.5247	10.2251	3.541	5.105	3.7253	3.8653	4.1587	4.8621
ABITRAMP1	0	0	0	0	0	0	0	0	0	0	0	0	0	0	0	0	0	0	0	0	0.0317	0	0	0	0	0	0	0	0	0	0	0	0	0	0	0	0	0	0	0	0	0	0	0	0	0	0	0	0
ABL1	3.6004	2.5142	5.4501	11.8285	6.4012	5.0727	4.8643	6.1005	3.0583	8.9368	4.0792	6.0087	22.9466	14.6558	11.3318	7.4239	5.9975	2.2687	1.3875	4.9393	2.7791	9.153	18.5507	7.6711	3.6998	3.8303	2.6532	8.0502	10.2789	4.4767	6.8701	4.0778	10.9729	4.447	10.5767	9.5551	4.9988	16.9315	7.8282	8.2636	6.995	6.7687	9.1318	2.8678	6.3315	3.3659	4.7677	17.0895	8.1592
ABL2	0.3776	0.6167	1.3919	2.813	1.2124	0.4942	1.2333	1.3269	0.8128	2.0892	0.8288	1.9251	2.8656	1.5755	2.5563	1.216	1.7064	1.0615	1.2491	0.8306	0.8606	6.7692	4.0285	1.7629	1.1785	0.5518	0.6642	1.5115	2.1411	0.7236	1.1355	0.9804	1.4445	0.6864	2.1935	3.1232	1.7495	2.6293	2.51	1.416	1.1986	1.6426	2.2031	0.5524	1.3714	0.6201	1.3485	2.6158	3.4823
ABLIM1	1.9594	4.5604	3.5156	10.9134	8.6203	5.2973	3.3252	5.7369	2.7404	9.8437	2.9544	4.8017	21.2032	35.984	8.6789	4.745	4.9823	3.8137	4.0938	5.7008	3.9786	11.4053	8.3905	3.4175	6.4757	2.4949	2.8802	5.6194	9.7774	2.382	12.9854	11.4284	5.5336	2.8717	26.967	17.0888	6.8733	11.2328	19.1851	4.653	4.2168	5.9768	5.1697	6.1989	9.0325	5.1131	18.8015	3.9721	12.6652
ABLIM2	0.4186	0.9073	0.3927	3.9326	0.1828	0.2503	0.5293	1.1356	0.4376	0.9418	1.0004	0.3257	2.0786	0.9547	11.8207	4.5441	0.9703	0.5307	0.0975	0.6715	0.114	0.8195	1.1168	1.0363	0.3318	0.1367	0.7514	1.0958	1.0945	0.6092	0.1397	4.8368	0.2362	0.6258	15.8972	0.4157	0.7215	1.517	0.4005	2.4578	0.707	0.9291	0.6283	1.1071	3.7731	1.2846	0.4942	1.0925	6.1069
ABLIM3	2.3426	10.0715	4.0117	2.8	19.8213	10.9403	19.4245	13.705	9.1327	10.6252	3.8603	5.188	4.6467	1.0126	3.7658	6.2447	3.8225	5.9317	12.892	3.7525	5.5936	24.9217	3.9029	15.0857	4.1944	3.9357	9.0652	4.7088	4.7921	9.6163	2.6945	17.4584	4.6068	8.2749	8.3332	2.7192	13.5656	2.7107	11.5862	4.2346	10.7827	12.1483	8.114	10.4237	13.7681	11.8542	3.1634	4.0586	3.1575
ABO	0.088	0.0277	0.0108	0.0653	0.5567	0.1641	0.4403	0.0749	0.0227	0.0414	0.1202	0.191	0.0591	0.0573	0.0659	0.049	0.077	0	0	0.3318	0.0159	0.0604	0.1833	0.0252	0.1716	0.1557	0.0234	0.1354	0.5954	0.1318	0.1558	0.0095	0.03	0.09	0.0962	0.0071	0.0297	0.0107	0.1189	0	0.0491	0.0328	0.0519	0.1432	0.1294	0.0218	0.0986	0.1292	0.0424
ABR	0.4395	1.4084	0.5351	7.1268	0.7275	1.0772	1.247	1.3069	0.908	2.9245	1.9774	1.0235	12.1824	4.262	2.5562	2.919	2.3867	0.2355	0.1529	0.3539	0.2828	2.2352	4.4383	0.9662	0.3393	0.5016	0.6674	2.9668	3.6735	0.2186	0.5209	2.3162	0.844	0.8927	13.4264	0.4644	0.4003	3.3009	0.8004	0.6959	1.0288	1.4761	1.6921	1.4779	0.4774	0.9903	0.5187	1.334	8.3168
ABRA	0	0	0	0.0256	0	0	0	0	0	0.0081	0.0074	0.0221	0	0.0067	0.0094	0.0077	0	0	0	0	0	0.0059	0	0	0	0.012	0	0.0172	0.0381	0	0	0	0	0	0	0	0.0064	0.0084	0.0082	0.0104	0	0.0221	0	0	0	0	0	0	0.0111
ABRACL	31.1443	6.2768	2.685	7.4808	9.7565	5.8526	8.1978	23.8169	1.3807	19.7032	18.9245	1.7126	11.6651	4.1319	37.3627	7.7055	8.7964	10.71	2.2415	1.1619	7.2354	19.5105	9.9465	1.4115	6.671	14.3075	1.2187	8.0069	8.645	8.7919	4.589	19.4928	26.7114	4.9312	5.8056	54.0911	18.3464	41.6204	12.8119	19.052	10.2448	3.8625	8.0944	10.4413	3.5762	7.3606	9.0186	0.91	2.9008
ABRAXAS1	0.269	0.0885	0.2644	0.3021	0.4196	0.2531	0.1871	0.6848	0.2581	0.4352	0.3647	0.7429	0.9193	0.726	0.6422	0.1319	0.3081	0.0899	0.0718	0.2203	0.1848	0.3408	0.5359	0.3802	0.472	0.116	0.0619	0.3141	0.5499	0.3468	0.2589	0.122	0.2933	0.0992	0.3313	0.4725	0.3776	0.243	0.974	0.2521	0.2772	0.3355	0.224	0.2217	0.6261	0.1194	0.1417	0.3317	0.4324
ABRAXAS2	2.5186	3.4589	6.0147	7.1881	8.4487	4.932	5.4926	4.6106	2.5816	6.0922	3.4744	4.3518	4.8552	7.302	6.8595	6.1445	6.2477	2.8963	4.2473	5.8119	4.3094	6.0454	7.9958	6.2606	8.178	5.9862	2.5059	5.0545	6.5321	3.572	6.5381	5.226	3.5985	4.0532	9.5482	10.8193	7.4385	9.074	6.5933	4.7615	7.1154	7.8474	7.9794	5.5115	10.3131	3.1273	4.3481	4.0676	7.1723
ABT1	9.3097	9.6756	12.9071	15.8159	10.4997	5.1498	8.9119	12.8634	7.1095	6.4206	11.7956	17.1198	11.6459	12.493	17.2143	17.1929	5.8676	7.9974	13.3412	8.7434	10.698	7.7925	18.4472	13.4811	8.2772	12.4988	7.2393	7.5885	13.0178	8.3598	16.0899	6.8298	11.5571	6.569	10.2025	12.6209	9.034	10.3902	6.574	7.3605	9.783	8.3905	14.5555	12.6627	13.6028	5.2388	9.5922	9.0137	10.491
ABT1P1	0	0	0	0	0	0	0	0	0	0	0	0	0	0	0	0	0	0	0	0	0	0	0	0	0	0	0	0	0	0	0	0	0	0	0	0	0	0	0	0	0	0	0	0	0	0	0	0	0
ABTB1	6.0994	4.335	3.0102	4.955	4.4427	4.2054	3.9555	8.2716	1.3669	4.0425	2.4305	2.5243	3.9834	5.8015	7.8756	11.2085	2.3883	2.9038	6.6447	5.0071	4.1378	3.432	4.7213	1.0985	2.8286	4.6628	2.2689	9.9916	5.3255	3.9443	2.1753	2.1107	4.3427	2.8961	3.7742	9.269	4.9513	3.257	3.6108	3.2088	6.3932	5.0192	6.4867	4.3398	3.848	2.9799	5.657	2.9436	11.6054
ABTB2	2.0625	1.4847	3.1029	4.33	7.5334	6.0052	3.6636	6.5737	2.4894	6.2752	4.456	1.5082	4.3057	3.9855	2.2084	2.7091	1.6486	0.8284	0.8891	10.1006	7.1883	8.7786	4.3248	2.813	6.6183	2.7576	0.4786	2.73	3.0999	4.0958	4.1745	2.6232	2.8444	3.3965	3.0992	7.1591	6.3673	2.0422	8.2589	2.9366	5.1609	6.0924	2.2995	2.1696	5.0209	2.2267	4.3449	4.7471	2.5961
AC000032.1	0	0	0	0.0479	0.255	0.1031	0	0	0	0.091	0	0	0	0	0	0	0	0	0	0	0.1047	0	0	0.0303	0	0.1684	0	0	0	0.2845	0.802	0	0	0	0	0	0	0.047	0	0	0	0	0	0	0	0	0.2516	0	0.1244
AC000035.1	0	0	0	0	0	0	0	0	0	0	0	0	0	0	0	0	0	0	0	0	0	0	0	0	0	0	0	0	0	0	0	0	0	0	0	0	0	0	0	0	0	0	0	0	0	0	0	0	0
AC000036.1	0	0	0.0173	0.0347	0.037	0.0125	0	0	0	0.011	0.0101	0	0	0	0	0.0104	0	0	0.0237	0.0291	0	0	0	0	0	0	0.0213	0	0.0206	0	0	0	0.012	0	0	0.0151	0.0086	0	0.0335	0	0	0	0.011	0	0	0.0348	0.0203	0	0
AC000041.1	0	0	0	0	0	0	0	0	0	0	0	0	0	0	0	0	0	0	0	0	0	0	0	0	0	0	0	0	0	0	0	0	0	0	0	0	0	0	0	0	0	0	0	0	0	0	0	0	0
AC000050.2	0.1256	0	0.0734	0	0.5239	0.8469	0.4921	0	0.1026	0.5607	0.343	0.2546	0.4002	0.5439	0.0542	0	0.1896	0	0	0.4125	0.2151	0.1364	0.621	0.9948	0	0	0	0.0992	0.7015	0.1948	0.103	0	0	0.0841	0.1629	0.3211	0	0.0966	0.6635	0	0	0.1907	0.0937	0	0.2631	0.3946	0.0862	0.1842	0.2556
AC000058.1	0	0	0	0	0	0	0	0	0	0	0	0	0	0	0.0241	0	0	0	0	0	0	0.0304	0	0	0	0	0	0	0	0	0	0	0	0	0	0	0	0	0	0	0	0	0	0	0	0	0	0	0
AC000061.1	0	0	0	2.4996	0	0.2019	0	0.0561	0.0652	0	0	0	2.0351	0.5926	0	0.0563	0	0	0	0	0	0	0	0	0	0.044	0	0	0.3902	0	0	0.163	0	0	0	0	0	0.3071	0	0	0	0.0404	0	0	0.0557	0.0627	0	0	0.0812
AC000065.1	0.0075	0	0.0088	0.0235	0	0.0126	0.0073	0.0158	0	0.0056	0	0.0253	0.008	0.0046	0.0162	0	0	0.0236	0.03	0.0099	0.0171	0.0081	0	0	0	0	0	0	0.0157	0.0039	0.0061	0.0051	0.0425	0	0.0195	0.0192	0.0088	0.0058	0.017	0.0071	0	0.0038	0.0056	0	0.0052	0	0.0051	0.022	0.0381
AC000065.2	0	0	0	0.0145	0	0.0156	0	0	0	0	0	0	0	0.0114	0.008	0	0	0	0	0	0.0105	0	0	0	0	0	0	0	0	0.0096	0	0	0	0.0247	0.024	0	0	0	0	0	0	0	0	0	0.0129	0	0	0	0.1128
AC000067.1	0.3137	0	0.1834	0.0819	0.0873	0	0.1025	0	0.0855	0	0.1428	0.1413	0.1111	0.1941	0.1353	0.2212	0.2632	0.2193	0.3351	0	0	0.3408	0	0.1553	0.0615	0.288	0.5281	0.3304	0	0.0541	0.0858	0.0712	0.0846	0.07	0.1357	0.107	0.061	0.1609	0	0.0994	0.6329	0.1059	0.6242	0.1293	0.1461	0	0.0717	0	0.1064
AC000068.1	0.1717	0.0855	0.4769	0.2353	0.4179	0.1689	0.1122	0.2514	0.3743	0.213	0.2443	0.4159	0.2889	0.6287	0.179	0.111	0.2378	0.015	0.0459	0.4325	0.3923	0.3109	0.552	0.248	0.286	0.2838	0.0929	0.0678	0.2199	0.3627	0.8098	0.0097	0.4631	0.2971	0.7057	0.1391	0.167	0.2423	0.3673	0.1089	0.2057	0.0725	0.2242	0.0885	0.1799	0.2136	0.108	0.3779	0.4952
AC000068.2	0.261	0	0.3051	0.8173	0.1633	0.165	0	0.1834	0.0533	0.0486	0.0891	0.2205	0.2772	0.2422	0.1407	0.092	0	0.2736	0.4704	0.0429	0.1863	0.0354	0.1291	0.0646	0.0767	0.1078	0.0471	0.1546	0.0456	0.1012	0.4815	0	0.3694	0.1311	0.0423	0.0334	0.1523	0.1506	0.2463	0	0.0987	0.033	0.0487	0.0403	0.0456	0	0.0895	0.0957	0.1992
AC000068.3	0	0	0	0	0	0	0	0	0	0	0	0	0	0	0	0	0	0	0	0	0	0	0	0	0	0	0	0	0	0	0	0	0	0	0	0	0	0	0	0	0	0	0	0	0	0	0	0	0
AC000072.1	0.0311	0.0744	0	0.0731	0	0.1312	0.061	0.0219	0.2036	0.0463	0.0425	0.021	0	0	0	0	0.0627	0	0	0.0409	0.0889	0.0676	0	0.1541	0.1098	0	0.0449	0.0246	0.087	0.0322	0.5617	0.0424	0.1007	0	0	0.1433	0.0182	0.0479	0.0705	0.1184	0	0.0315	0.0929	0.0192	0.087	0.0489	0	0	0.095
AC000077.1	0	0	0	0	0	0	0	0	0	0	0	0	0	0	0	0	0	0	0	0	0	0	0	0	0	0	0	0	0	0	0	0	0	0	0.0204	0	0	0	0	0	0	0	0	0	0	0	0	0	0
AC000078.1	0.088	0	0.1286	1.3092	0.2203	0.4452	0.3018	0.2783	0.4316	0.393	0.2103	0.4164	0.0467	0.3812	0.0569	0.031	0.1994	0	0	0.0867	0.0251	0.1673	0.2176	0.0436	0.0776	0	0	0.2781	0.3995	0.1366	0.397	0.1198	0.178	0	0.5996	0.3601	0.0514	0.3048	0.2657	0.1255	0	0.1337	0.4597	0.0272	0.1844	0.1037	0.0604	0.4196	0.0896
AC000081.1	0	0	0	0	0	0	0	0	0	0	0	0	0	0	0	0	0	0	0	0	0	0	0.1999	0	0.0594	0	0	0	0.0706	0	0	0	0	0	0	0	0	0	0	0	0	0	0	0	0	0	0	0	0
AC000081.2	0	0	0	0	0	0	0	0	0	0	0.218	0	0	0	0	0	0	0	0	0	0	0	0	0	0	0	0	0	0	0	0	0	0	0	0	0	0	0	0	0	0	0	0	0	0	0	0	0	0
AC000082.1	0.2286	0.0683	0	0.0448	0	0.0964	0.112	0	0	0.0425	0.0781	0.0386	0.1215	0	0.0493	0	0	0	0	0	0.0653	0.031	0	0.0566	0.0336	0.063	0.0825	0.3613	0.0798	0.0591	0.0938	0	0	0	0.0371	0.0585	0.1001	0.088	0.0432	0.0544	0.1297	0.0868	0.0427	0.1767	0.1198	0.2245	0.0784	0.0419	0.1163
AC000085.1	0.0347	0	0.1418	0.0814	0.4337	0.2337	0.1019	0.2679	0.1699	0.0516	0.3786	0.0937	0.0368	0.0214	0	0.1466	0	0	0	0.0911	0.1979	0.1129	0	0.1716	0.2648	0.1718	0.025	0.0548	0.1452	0.0717	1.1084	0.0944	0.0561	0.1856	0	0.195	0.0607	0.0267	0.0785	0	0.1049	0.2106	0.1034	0	0.0968	0.0272	0.0951	0.0254	0
AC000089.1	0.3746	1.2536	1.1609	0.968	0.2814	0.1895	0.257	0.237	0.1531	0.5856	0.4093	1.7473	0.7563	1.2287	1.0504	2.2721	0.1886	5.2247	15.1885	0.0246	0.2354	0.8953	1.6305	0.4081	0.0661	0.6811	4.9196	1.8943	1.0204	0.8139	0.5223	0.408	2.061	0.3763	0.4619	0.6515	1.7493	0.4613	0.1414	0.8551	0.4252	0.2466	0.6709	1.7832	0.3925	0.5003	0.8483	1.0993	0.7244
AC000093.1	0.0064	0	0.0526	0.2919	0.0215	0.0434	0.0063	0.0045	0.0998	0.0096	0.079	0.0217	0.0068	0.0437	0	0.0363	0.0032	0	0	0.0042	0	0.0489	0.2162	0.0064	0.0113	0	0	0.1016	0.018	0.0033	0.0422	0.0219	0.0312	0	0.0209	0.0131	0	0.0148	0	0.0183	0	0.0358	0.2782	0	0.0269	0.0252	0	0.0849	0.0523
AC000095.1	0	0	0	0	0	0	0	0	0	0	0	0	0	0	0	0	0	0	0	0	0	0	0	0	0	0	0	0	0	0	0	0	0	0	0	0	0	0	0	0	0	0	0	0	0	0	0	0	0
AC000095.2	0	0	0	0	0	0	0	0	0	0	0	0	0	0	0	0	0	0	0	0	0	0	0	0	0	0	0	0	0	0	0	0	0	0	0	0	0	0	0	0	0	0	0	0	0	0	0	0	0
AC000111.1	0	0	0	0.1119	0	0	0	0	0	0	0	0	0	0	0	0	0	0	0	0	0	0	0	0	0	0	0	0	0	0	0	0	0	0	0	0	0	0	0	0	0	0	0	0	0	0	0	0	0
AC000111.2	0	0	0	1.5827	0	0	0	0.1093	0	0	0	0	0.4956	1.6356	0.0671	0	0	0	0	0	0	0	0	0	0	0	0	0	0.1086	0	0	0	0.1258	0	0	0	0	0.359	0	0	0	0	0	0	0	0	0	0	0
AC000113.1	0	0	0	0	0	0	0	0	0	0	0	0	0	0	0	0	0	0	0	0	0	0	0	0	0	0	0	0	0	0	0	0	0	0	0	0	0	0	0	0	0	0	0	0	0	0	0	0	0
AC000120.1	0	0	0.0552	0.1627	0.1418	0.0637	0.148	0.0664	0.0309	0.0984	0.129	0.0128	0.0602	0.1285	0.0407	0	0.038	0.0396	0	0.062	0.0216	0	0.0934	0.0468	0.0222	0	0	0.0149	0.1978	0.0195	0	0.0514	0.0153	0.0126	0.2573	0.0483	0.011	0.0581	0.0998	0.0359	0.0143	0.0191	0.0141	0	0.0923	0.1039	0	0.097	0.173
AC000120.2	0	0	0	0	0.0063	0	0	0.0053	0	0	0	0	0	0	0	0	0	0	0	0	0	0	0	0	0	0	0	0	0	0	0	0	0	0	0	0	0	0	0	0	0	0	0	0	0	0	0	0	0
AC000120.3	0	0	0	0	0	0	0	0	0	0	0	0	0	0	0	0	0	0	0	0	0	0	0	0	0	0	0	0	0	0	0	0	0	0	0	0	0	0	0	0	0	0	0	0	0	0	0	0	0
AC000123.1	0.1745	0.278	0.544	2.3223	1.6985	0.3432	0.6268	1.6758	0.9507	0.8657	0.1589	0.7076	1.0504	0.6478	1.6556	0.2461	0.3806	0	0	0.3821	0.2989	0.4738	0.6328	0.5759	0.8204	0.5447	0.3357	1.1486	1.2997	0.5716	0.1908	2.0585	0.8939	0.5842	2.3019	0.7436	0.8486	2.417	0.4391	1.5487	0.264	0.9129	1.3453	0.0359	1.0967	0.2741	0.4389	2.0905	2.4266
AC000123.2	0.4557	1.1669	0.4187	1.0703	1.1407	0.2195	0.6378	1.1437	0.6917	0.8237	0.0889	0.396	0.4841	0.725	1.46	0.3213	0.4588	0.8191	0.3129	0.2566	0.1115	0.3182	0.3863	0.2579	0.2678	0.5738	1.7378	0.9771	0.8638	0.4714	0.1068	1.0191	1.3166	0.1744	0.7181	0.4994	0.8358	1.553	0.2457	1.0525	0.2955	0.5933	1.5058	0.684	1.0002	0.1023	0.3573	0.7163	1.7886
AC000123.3	0.0784	0.1225	0.194	0.7887	0.3926	0.2543	0.461	0.3985	0.3353	0.4355	0.3213	0.2242	0.8075	0.4628	0.3851	0.0766	0.2703	0.019	0.087	0.3844	0.186	0.3702	0.5608	0.2837	0.4964	0.1794	0.1175	0.2049	0.5561	0.156	0.2078	0.4188	0.2294	0.1171	1.4795	0.7373	0.1373	0.5107	0.4463	0.2868	0.1278	0.5131	0.6796	0.0932	0.771	0.2559	0.149	0.4956	0.3499
AC000124.1	0.0941	0.0375	0	0	0.0785	0	0.0307	0.022	0	0	0	0	0	0.0194	0	0.0221	0.0158	0.2959	0	0.0206	0	0	0	0.0155	0	0.0173	0.0905	0.0495	0	0.0324	0.0257	0.0427	0	0.021	0.0203	0.016	0.0549	0	0	0	0	0	0	0.0388	0	0.0246	0.0215	0	0
AC000362.1	0	0	0	0	0	0	0	0	0	0	0	0	0	0	0	0	0	0	0	0	0	0	0	0	0	0	0	0	0	0	0	0	0	0	0	0	0	0	0	0	0	0	0	0	0	0	0	0	0
AC000367.1	0	0	0	0.0133	0	0	0	0	0	0	0	0	0.0542	0.0105	0	0.012	0	0	0	0	0	0	0	0	0	0	0	0	0	0	0	0.0116	0.0137	0	0	0	0	0.0131	0	0	0	0	0.0507	0	0	0	0	0	0.0346
AC000372.1	0	0	0	0	0	0	0	0	0	0	0	0	0	0	0	0	0	0	0	0	0	0	0	0	0	0	0	0	0	0	0	0	0	0	0	0	0	0	0	0	0	0	0	0	0	0	0	0	0
AC000374.1	0	0	0	0	0	0	0	0	0	0	0	0	0.0183	0	0	0	0	0	0	0	0	0	0	0	0	0	0	0	0	0	0	0	0	0	0	0	0	0	0	0	0	0	0	0	0	0	0	0	0
AC000403.1	0.0251	0.04	0.0049	0.118	0.0419	0.0212	0.0656	0.0294	0.0068	0.1308	0.0572	0.0226	0.1512	0.1088	0.0469	0.0295	0.0337	0.0176	0.0402	0.022	0.0143	0.0546	0.149	0.0166	0.0197	0.0184	0.0544	0.0198	0.2397	0.0043	0.0206	0.0114	0.0068	0.0168	0.1086	0.0086	0.0147	0.0773	0.0316	0.008	0.095	0.1229	0.1124	0.0414	0.0234	0.0526	0.0115	0	0.0596
AC001226.1	0.1114	0.0665	0.1953	0.0872	0.0929	0.1408	0	0.0783	0.091	0.0829	0	0.1129	0	0.0689	0.024	0	0.028	0	0	0.0366	0.0318	0.0302	0	0	0	0.0307	0.0402	0.044	0.0389	0.0288	0	0.1137	0.1351	0	0.1084	0.1139	0.0325	0.0857	0	0	0	0	0.2077	0	0.0389	0.0437	0	0	0.0567
AC001226.2	0	0	0.0086	0	0.0082	0.0288	0.0287	0.0069	0.016	0.0109	0.01	0	0.0156	0.0091	0.0084	0	0.0049	0	0	0.0064	0.0167	0.008	0.0338	0	0.0201	0.0054	0	0.0039	0.0068	0.0025	0.016	0.0166	0.0079	0.0065	0.0317	0.01	0.0029	0.0038	0.0184	0.0046	0	0.0049	0.0437	0	0	0.0077	0.0034	0.0179	0.0099
AC002044.1	0.3799	1.3619	0.2221	0.1487	0	0.6406	0.3722	0.267	0	0	0	0.5135	0	0	0.2458	0.2679	0	0	0.4565	0	0	0	0	0	0	0.2093	0.5481	0.9003	0.5306	0	0	0.3879	0	0	0.1232	0	0	0	0	0.1806	0	0	0.2834	0.1174	0	0	0	0	0.5799
AC002044.2	0	0.2588	0.0181	0.1211	0.0258	0.0261	0	0.0652	0	0.023	0.0211	0.0627	0	0.0191	0.04	0.1091	0.0312	0.3244	0.0496	0.0407	0	0.0168	0	0.0919	0.0182	0.0682	0.2902	0.22	0.0432	0.016	0.0254	0.0842	0.0501	0	0.0201	0.0158	0	0.0714	0	0.0294	0.0234	0.0783	0.0923	0.0765	0	0	0.0212	0	0.2519
AC002044.3	0	0	0	0	0	0	0.0544	0	0.0453	0	0.0379	0	0.0589	0	0.0239	0.0782	0	0	0	0	0	0	0	0.0275	0.0326	0	0	0.0876	0	0.0287	0.0455	0	0.0897	0.0371	0	0	0	0	0	0	0	0.0562	0	0	0	0	0	0	0
AC002056.1	0	0	0	0.0309	0.1647	0.0333	0	0.1388	0	0	0.1348	0.0534	0	0.0977	0.2895	0.1392	0.0398	0.0414	0	0	0	0.0643	0.3515	0.0196	0.0464	0	0.0285	0.0624	0	0.1838	0	0	0.0639	0.0529	0	0.0202	0.0461	0	0	0.4506	0	0.06	0.1179	0.0244	0.0827	0.031	0.0271	0.0579	0.1205
AC002056.2	0	0	0	0	0	0	0.2071	0.0743	0	0	0.0722	0	0.1123	0	0	0	0	0	0	0.1389	0	0	0.1045	0	0	0	0	0.0835	0	0	0	0.0719	0	0.0708	0	0	0	0	0.0798	0	0	0	0	0	0	0	0.0725	0	0
AC002057.1	0	0	0	0	0.0542	0	0	0	0	0	0	0	0	0	0	0	0	0	0	0	0	0	0	0	0	0	0	0	0	0	0	0.177	0.0394	0	0	0	0	0	0	0	0	0	0	0	0	0	0	0	0
AC002057.2	0	0	0	0	0	0	0.022	0	0	0	0	0	0.0717	0	0.0097	0	0	0	0	0	0	0	0	0	0	0	0	0	0	0	0	0	0	0	0	0	0	0	0	0	0	0	0	0	0	0	0	0	0.0229
AC002059.1	0.1887	0.0752	0	0.6896	0.1575	0.1061	0.3082	0.0884	0.1028	0.3278	0.1718	0.2551	0.1337	0.3893	0.2171	0.7986	0	0	0.4032	0.124	0.3234	0.1367	0.1245	0.0312	0.1109	0.0693	1.1802	0.0994	0.4394	0.1302	0.2064	0.2141	1.0688	0.0843	0.2041	0.0322	0.1469	1.0168	0	0.6582	0	0.3186	0.2817	0.1556	0.1758	0.1483	0	0.0923	0.1921
AC002059.2	0	0	0	0	0	0.23	0.2673	0	0	0	0	0	0	0	0	0	0.1373	0	0	0	0	0	0.2698	0	0	0	0	0	0	0	0	0.1857	0.2207	0	0	0	0	0	0	0.2595	0	0	0	0	0	0	0	0	0
AC002059.3	0.2003	0	0.2768	0.0855	0.1975	0.0614	0.0714	0.2559	0.1042	0.0678	0.0746	0.2708	0.0774	0.0563	0.1257	0.2183	0.0733	0	0.0146	0.0359	0.0936	0.2176	0.2161	0.0541	0.3211	0.1103	0.0394	0.1007	0.1017	0.113	0.0448	0.1363	0.4419	0.0366	0.0118	0.0373	0.1169	0.2803	0.0412	0.3464	0.0964	0.461	0.4892	0.0675	0.0636	0.0286	0.0875	0.0534	0.0927
AC002064.1	0	0.0979	0	0.1603	0.1708	0.0345	0	0.0288	0	0	0	0	0.0435	0	0	0	0	0	0	0	0.1169	0	0	0	0.0481	0.0226	0	0	0.0858	0	0	0	0	0	0	0.0419	0	0.0315	0	0	0	0.0207	0.0305	0	0.0572	0.0322	0	0.03	0
AC002064.2	0	0	0	0.2439	0.5199	0.2627	0.2035	0.073	0	0.2319	0.0709	0	0.1103	0.1928	0	0	0	0	0	0	0.1186	0	0	0	0.3052	0.0572	0	0	0.5076	0	0	0	0.084	0	0.4043	0.1593	0	0.0799	0.3136	0.395	0	0.0526	0	0	0.145	0.4894	0	0.0762	0.1057
AC002064.3	0.4337	0	0	0	0.0724	0	0.2549	0	0	0	0	0	0	0	0	0	0	0	0	0.057	0	0	0	0	0	0.0956	0.0626	0	0.1817	0.314	0.0711	0	0	0	0	0.0887	0.1519	0.0667	0	0	0.1312	0	0	0	0	0	0.238	0.0636	0
AC002066.1	0.1691	0	0.0494	0.0993	0.1587	0.0713	0.1242	0.0891	0.0173	0.0944	0.101	0.0143	0.1796	0.2354	0.3737	0.0149	0.0745	0	0	0	0.1328	0.4591	0.0209	0.0105	0.0248	0.0466	0	0.0334	0.0295	0.1202	0.468	0	0.171	0.0991	0.0274	0.0108	0	0.1789	0.0319	0.3216	0	0.1284	0.0473	0.0131	0.1328	0.0332	0.0435	0.0155	0.2366
AC002069.1	0	0	0	0	0	0	0	0	0	0	0	0	0	0	0	0	0	0	0	0	0	0	0	0	0	0	0	0	0	0	0	0	0	0	0	0	0	0	0	0	0	0	0	0	0	0	0	0	0
AC002069.2	0	0	0	0	0	0	0	0.0051	0	0	0	0	0	0	0	0	0	0	0	0	0	0	0	0	0	0	0	0	0	0	0	0.005	0	0	0	0	0	0	0	0.0069	0	0	0.0217	0	0	0	0	0	0
AC002069.3	0	0	0	0	0	0	0	0	0	0	0	0	0	0	0	0	0	0	0	0	0	0	0	0	0	0	0	0	0	0	0	0	0	0	0	0	0	0	0	0	0	0	0	0	0	0	0	0	0
AC002069.4	0	0	0	0	0	0	0	0.0239	0	0	0	0	0	0	0	0	0	0	0	0	0	0	0	0	0	0	0	0	0	0	0	0	0	0	0	0	0	0	0	0	0	0	0	0	0	0	0	0	0
AC002070.1	0.3269	0.4394	0.1314	0.1599	0.0511	0.1378	0.1801	0.3302	0.1336	0.1368	0.1534	0.0967	0.2387	0.3919	0.2027	0.2593	0.2263	0.3213	0.3928	0.2013	0.0933	0.2885	0.3031	0.3743	0.1441	0.1576	0.4422	0.113	0.3281	0.0106	0.4691	0.0139	0.1653	0.1642	0.1988	0.2508	0.2265	0.0786	0.2468	0.0583	0.1391	0.1448	0.0915	0.1642	0.1569	0.2247	4.9059	0.2548	0.4366
AC002072.1	0	0	0	0	0	0	0	0	0	0	0	0	0	0	0.0234	0	0	0	0	0	0	0	0	0	0	0	0	0	0	0	0	0	0	0	0	0	0	0	0	0	0	0	0	0	0	0	0	0	0
AC002074.1	0	0.0328	0.016	0.1073	0	0.0231	0	0	0	0.1428	0	0	0.0582	0.0509	0.6383	0	0	0	0	0.018	0	0	0.0271	0	0	0	0.0395	0.0217	0.1148	0	0	0.3358	0.0222	0.0184	0.0178	0	0	0.0422	0	0.0261	0	0	0.0204	0.0678	0	0	0	0	0.1116
AC002074.2	0	0	0	0	0	0	0	0	0	0	0	0	0	0	0	0	0	0	0	0	0	0	0.0437	0	0	0	0	0	0	0	0	0	0	0	0	0	0.0258	0	0	0	0	0.0223	0	0	0	0	0	0	0
AC002075.1	0	0	0	0	0	0	0	0	0	0	0	0	0	0	0	0	0	0	0	0	0	0	0	0	0	0	0	0	0	0	0	0	0	0	0	0.0227	0	0	0	0	0	0	0	0	0	0	0	0	0
AC002075.2	0.1191	0.2846	0.3481	0.0932	0.0994	0	0.2334	0.1674	0.0973	0.1773	0.3253	0.9659	0	0.3684	0.6164	2.1834	0.1799	0.9989	1.2403	0.0782	0.068	0.194	1.1779	0.1769	0.14	0.4592	1.6325	0.8467	0.1663	0.4312	0	0.3242	0.0963	0.319	0.2318	0.9136	1.4595	0.2749	0	0.5663	0.5406	0.2412	0.2666	2.3555	0.6654	0.1871	0.8988	0.3494	1.4542
AC002076.1	0	1.7638	0	0.1926	0	0	0	0	0	0	0	0	0	0	0	0	0	0.7738	0	0	0	0	0	0	0	0	0	0	0	0	0	0	0	0	0	0	0	0	0	0	0	0	0	0	0	0	0	0	0
AC002090.1	0	0	0.0082	0	0	0	0	0	0.0115	0	0	0	0	0	0	0	0	0	0	0	0	0	0	0	0	0	0	0	0	0	0	0	0	0	0	0	0	0	0	0	0	0	0	0	0	0	0	0	0
AC002091.1	0.0539	0.1288	0.0945	0.0422	0.2248	0.2726	0.3167	0.1515	0	0.5213	0	0.0728	0.4579	0.1	0.5112	0.038	0.0814	0	0	0	0.0308	0.3219	0.373	0.1334	0.0317	0.0594	0	0	0.4515	0	0.0442	0.0367	0.0436	0.1082	0.3845	0	0.2201	0.0415	0.2034	0.2562	0.1631	0.191	0.3618	0.0999	0.1129	0.2116	0.0739	0	0.1097
AC002091.2	0	0	0	0.1169	0.1869	0.1888	0.2194	0.3672	0.1831	0.6667	0.051	0.2018	0.3172	0	0.161	0	0.1503	0	0	0.0981	0.0426	0.1622	0.2215	0.0739	0.0439	0.0411	0	0	0.3128	0	0	0.0508	0	0.05	0.3391	0	0.0436	0	0.2818	0	0	0.1512	0.1671	0	0.0521	0.0586	0.1024	0.0548	0
AC002094.1	0	0	0	0	0	0	0	0	0	0	0	0	0	0	0	0	0	0	0	0	0	0	0	0	0	0	0	0	0	0	0	0	0	0	0	0	0	0	0	0	0	0	0	0	0	0	0	0	0
AC002094.2	0	0	0	0	0	0	0	0	0	0	0	0	0	0	0	0	0	0	0	0	0	0	0	0	0	0	0	0	0	0	0	0	0	0	0	0	0	0	0	0	0	0	0	0	0	0	0	0	0
AC002094.3	0	0	0	0	0	0	0	0	0	0	0	0	0	0	0	0	0	0	0	0	0	0	0	0	0	0	0	0	0	0	0	0	0	0	0	0	0	0	0	0	0	0	0	0	0	0	0	0	0
AC002094.4	0.0978	0.5841	0	0.1531	0.0816	0	0.1916	0.2061	0	0.0728	0.0668	0.0661	0.4154	0.3629	0.253	0.6204	0.0492	0.1025	0.0783	0.1285	0.0558	0.1062	0.1934	0.0484	0	0	0.0705	0.0772	0	0	0	0.0665	0	0	0.0634	0	0	0	0.0738	0	0	0.1485	0	0.1208	0	0	0	0.2151	0.199
AC002094.5	0	0.114	0	0.4483	0	0.0402	0	0	0.039	0	0.0326	0	0.0507	0.1771	0.1646	0.1009	0.024	0.1501	0.0382	0.0627	0	0.0259	0.0472	0.0945	0.028	0.0263	0.0688	0.0377	0.1	0	0	0.1299	0	0.0319	0.0619	0.0244	0	0.0367	0.072	0.0454	0.0361	0.1208	0.7832	0.059	0	0	0.0655	0.035	0.2428
AC002101.1	0	0	0.0088	0	0	0	0	0	0	0	0	0	0	0	0	0.0106	0	0	0	0	0	0	0	0	0	0	0	0	0	0	0	0	0	0	0	0	0	0	0	0	0	0	0	0	0	0	0	0	0
AC002115.1	0	0.0631	0	0	0	0	0	0	0	0	0	0.0714	0	0	0	0	0.0266	0	0	0	0	0	0	0	0	0	0	0	0.0369	0	0	0	0	0	0	0.027	0	0	0.0399	0	0	0.0268	0	0	0	0	0	0	0
AC002116.1	0	0	0	0	0	0	0	0	0	0	0	0	0	0	0	0	0	0	0	0	0	0	0	0	0	0	0	0	0	0	0	0	0	0	0	0	0	0	0	0	0	0	0	0	0	0	0	0	0
AC002116.2	0.1867	0.1115	0.191	0.5847	0.2726	0.0787	0	0.3936	0.2289	0.0347	0.1594	0.1577	0.0496	0.1155	0.4227	0.9873	0.188	0.6362	0.187	0.0613	0.1333	0.4056	0.1847	0.0924	0	0.5399	0.1684	0.4424	0.1304	0.0724	0.4593	0.1271	0.3021	0.0313	0.0606	0.549	0.2451	0.2514	0.0352	0.3551	0.2119	0.0709	0.3831	0.3173	0.0978	0.0367	0.1601	0.4451	0.4275
AC002127.1	0	0	0	0	0	0	0	0	0	0	0	0	0	0	0	0	0	0	0	0	0	0	0	0	0	0	0	0	0	0	0	0	0	0	0	0	0	0	0	0	0	0	0	0	0	0	0	0	0
AC002128.1	0.1772	0.6707	0.2936	0.74	0.4436	0.3237	0.8393	0.4774	0.4346	0.5496	0.242	0.6788	0.1883	0.6945	0.1911	0.4791	0.3866	0.3407	0.1657	0.1359	0.1012	0.0481	0.2045	0.117	0.2083	0.2441	0.4901	1.1434	0.5776	0.3514	0.4603	0.2212	0.3823	0.2176	0.69	0.287	0.2586	0.3864	0.2453	0.0843	0	0.329	0.3747	0.0913	0.0825	0.116	0.3648	1.0184	0.6913
AC002128.2	0.0486	0.1161	0.1703	0.3422	0.081	0.1228	0.2855	0	0.1191	0.2891	0.1658	0.0656	0.1032	0.2704	0.0209	0.1027	0.22	0.1018	0	0	0.1387	0	0.3362	0	0.1998	0.0535	0.035	0.3836	0.1357	0.1758	0.1195	0	0.0786	0.065	0.2206	0.0993	0.1984	0.0747	0	0.0924	0.0367	0.0984	0.5073	0	0.0339	0.1526	0	0.8549	0.2471
AC002306.1	0	0	0	0	0	0.027	0	0	0	0	0	0.0216	0	0.0198	0.0276	0	0.0322	0	0	0	0	0	0	0	0	0	0.0231	0	0	0	0	0	0.0518	0	0	0	0.0935	0	0.0725	0.0305	0	0	0.0478	0	0	0	0	0	0.0326
AC002310.1	1.2449	0.4894	0.3448	0.5002	0.6151	0.1934	0.1605	0.8289	0.0937	0.2926	0.2349	0.6754	0.2959	0.4054	0.8478	0.7624	0.3793	0.6183	0.0656	0.1292	0.6549	0.1779	0.081	0.1703	0.1348	0.379	0.3073	0.3753	0.4576	0.1356	0.8061	0.4126	0.1723	0.351	0.2232	0.3351	0.717	0.1891	0.0866	0.2025	0.2975	0.1493	0.3056	0.3341	0.1144	0.2188	0.2922	0.4566	0.4334
AC002310.2	0	0	0	0	0.0118	0	0	0.0495	0	0.0105	0	0	0	0	0.0122	0.0099	0.0071	0	0	0.0093	0.0081	0	0	0	0	0.0544	0	0.0111	0	0.0073	0.0116	0	0.0114	0	0	0	0.0082	0	0	0	0.0107	0.0071	0	0.0087	0.0197	0.0111	0.0097	0.0103	0.0143
AC002310.3	0.083	0	0.0243	0.0975	0.0346	0.07	0	0.0875	0	0	0	0.6733	0.1323	0.0514	0.0537	0.0293	0.0209	0.0435	0.0333	0	0	0	0.3284	0	0.0488	0.0457	0	0.4591	0	0	0.1362	0.0848	0.1007	0.0278	0	0	0	0.0319	0.0313	0.0789	0	0.042	0.4336	0	0	0	0	0.1218	0
AC002310.4	0	0	0	0	0	0	0	0	0	0	0	0	0	0	0	0	0	0	0	0	0	0	0	0	0	0	0	0	0	0	0	0	0	0	0	0	0	0	0	0	0	0	0	0	0	0	0	0	0
AC002310.5	1.0679	0.2084	0.7135	1.1091	1.2184	0.9739	1.452	0.6892	0.9085	0.3569	1.1013	0.7512	2.1996	2.1442	0.799	0.4918	1.6787	0.2057	0.3667	0.9021	1.3567	0.4143	0.9916	1.2086	0.0769	0.6603	0.2044	0.4649	1.5372	1.2287	1.4835	0.8307	1.1989	1.2989	2.107	0.836	0.5088	1.543	1.0036	0.2487	0.5606	0.4745	0.4391	0.5119	0.411	0.2226	0.9421	1.8545	0.8649
AC002331.1	0	0	0	0	0	0	0	0	0	0	0	0	0	0	0	0	0	0	0	0	0	0	0	0.008	0	0	0	0	0	0	0.0265	0.022	0.0131	0	0.0105	0.0083	0	0	0	0	0	0	0	0	0	0	0	0.0118	0
AC002347.1	0.0555	0	0.0324	0.1737	0.1851	0.0935	0	0.078	0	0	0.0379	0.1125	0	0	0.0957	0.0782	0.0279	0	0.0889	0	0	0	0	0	0.0978	0.0306	0.04	0.1315	0.0387	0.0574	0	0	0	0.0371	0	0.0567	0.0324	0.0427	0	0	0	0	0.1656	0	0	0.0872	0.0761	0.0814	0.0564
AC002347.2	0	0	0.1026	0.1374	0	0	0	0	0	0.1306	0.1198	0.2372	0	0.1086	0.0757	0	0	0	0	0.1153	0	0	0	0.0869	0	0	0	0	0.2451	0	0	0	0	0	0	0	0	0	0.1325	0	0	0	0	0	0.2451	0	0	0	0
AC002350.1	0	0	0	0	0	0	0	0	0	0	0	0	0	0	0	0	0	0	0	0	0	0	0	0	0	0	0	0	0	0	0	0	0	0	0	0	0	0	0	0	0	0	0	0	0	0	0	0	0
AC002350.2	0.3612	0.0785	0.1536	0.3342	0.1918	0.1523	0.1287	0.2423	0.161	0.2077	0.2578	0.1221	0.0698	0.1016	0.2549	0.3241	0.3306	0.2582	0.2236	0.0863	0.0469	0.1159	0.2273	0.3495	0.0868	0.8501	0.2843	0.441	0.172	0.3312	0.3904	0.1788	0.1594	0.1209	0.4048	0.1931	0.0767	0.3285	0.0372	0.1561	0.236	0.0998	0.5757	0.3958	0.1376	0.0903	0.0338	0.3372	0.5179
AC002351.1	0	0	0	0	0.0604	0	0	0.0254	0.0099	0	0	0	0	0	0.0156	0	0.0121	0	0	0	0.0895	0	0	0	0.0071	0.0399	0	0	0	0.0125	0	0	0.0195	0	0.0235	0.037	0.007	0	0.0091	0	0	0	0.009	0	0.0084	0	0	0	0
AC002368.1	0	0	0	0.0606	0	0	0	0	0	0	0	0	0	0	0	0	0	0	0	0	0	0	0	0	0	0	0	0	0	0	0.1269	0	0	0	0	0	0	0	0	0.0736	0	0	0	0	0	0	0	0	0
AC002375.1	0	0	0	0.0404	0	0	0	0	0	0	0	0	0	0	0	0	0	0	0	0	0	0	0.0511	0	0	0	0	0	0	0	0	0	0	0	0	0	0.0301	0	0	0	0	0	0.0385	0	0	0	0	0	0
AC002377.1	0	0	0.0834	0.0223	0.0476	0.0241	0.0559	0.1403	0.0233	0.0212	0.0195	0.1735	0	0	0.0123	0	0.0287	0	0	0	0.0652	0	0	0	0	0	0	0.1803	0	0	0	0.0388	0.0231	0.0382	0	0.0146	0	0.0439	0.0215	0.0271	0	0.0578	0.0213	0.0353	0.0199	0.0224	0.0391	0.1674	0
AC002378.1	0.1086	0	0	0.0319	0.102	0	0	0.0095	0	0.0303	0	0.0184	0.1875	0.0504	0.0059	0.0862	0	0.0427	0	0	0.0388	0.0148	0.0672	0	0	0.0075	0	0.0107	0.0095	0.0351	0.0668	0.0647	0.1538	0.0091	0.0881	0	0.0713	0.1881	0	0.452	0.0308	0.0069	0.1013	0	0.019	0	0	0.269	0.0415
AC002381.1	0	0	0	0	0	0	0	0	0	0	0	0	0	0.0663	0	0	0	0	0	0	0	0	0	0	0	0	0	0	0	0	0	0	0	0	0	0	0	0	0	0	0	0	0	0	0	0	0	0	0
AC002383.1	0	0	0	0	0	0	0.0147	0	0	0	0	0	0	0	0	0	0	0	0	0	0	0	0	0	0	0	0	0	0	0.0077	0	0	0	0.01	0	0	0	0	0	0	0	0	0	0	0.0104	0	0	0	0
AC002386.1	0	0	0	0	0	0	0	0	0	0	0	0	0	0	0	0	0	0	0	0	0.0431	0	0	0	0	0	0	0	0	0	0	0	0	0	0	0	0	0	0	0	0	0	0	0	0	0	0	0	0
AC002398.1	0.0703	0.168	0.4109	0.8254	0.1173	0.237	0.2754	0.3951	0.0574	0.1046	0.096	0.1425	0.672	0.3479	0.3334	0.793	0.1415	0.7369	0.6757	0	0	0.1145	0.0695	0.1392	0.0826	0.3097	0.6592	0.6663	0.0982	0.0727	0.2306	0.2392	1.0234	0.2353	0.4104	0.0359	0.2871	0.3245	0.1061	0.401	0.4786	0.4626	0.7342	0.2607	0.0491	0.1104	0.2411	0.2062	1.5019
AC002398.2	0	0	0	0	0	0	0	0	0	0	0	0	0	0	0	0	0	0	0	0	0	0	0	0	0	0	0	0	0	0	0	0	0	0	0	0	0	0	0	0	0	0	0	0	0	0	0	0	0
AC002401.1	0	0	0	0.0502	0	0	0	0	0	0	0	0.13	0	0	0.0553	0	0.0323	0	0	0	0	0	0	0	0	0	0	0.1013	0	0	0	0	0	0.0429	0	0	0	0	0	0.061	0.0485	0	0	0	0	0.0504	0	0.047	0
AC002401.2	0.1396	0.2502	0.7753	0.1639	2.3876	0.5884	1.6411	2.5995	1.1979	0.6753	0.8578	0.3302	0.2224	0.5182	0.0903	0.1476	1.5108	0	0.0559	2.2011	1.5545	0.417	2.278	5.771	2.4203	0.6151	0.4028	0.4411	2.4857	3.1767	1.0303	1.1876	0.9598	0.5608	0	0.9637	0.0815	0.6982	2.6343	1.7257	0.1056	0.4241	0.5728	0.1726	0.4874	0.4386	0.5746	1.7407	0.7102
AC002401.3	2.5917	2.9343	3.7084	0.5874	3.87	1.4951	1.8711	4.4577	1.6724	0.7614	1.7232	1.5673	0.1449	0.2954	0.0883	2.4048	2.4035	2.2884	0.7104	3.361	2.8825	0.3334	3.3731	9.3547	4.6905	3.1561	3.2969	1.9397	3.239	9.9131	2.0696	3.0176	3.5312	1.6899	0.0443	1.9534	1.035	1.1023	2.7804	3.9567	0.2064	0.8634	1.883	3.8786	1.0003	1.3395	2.3866	2.4516	2.4293
AC002401.4	0	0.0615	0.0301	0.0806	0	0	0.0504	0.0362	0.0421	0	0	0.0348	0.1641	0.0956	0.5328	0.0726	0.1037	0	0	0	0	0.3075	0	0	0.0303	0.0284	0.0743	0	0.1078	0	0	0	0.1249	0.0689	0.0668	0.0527	0	0.0396	0	0.1469	0.0389	0.0261	0.2305	0.0318	0	0.0404	0.0353	0.0378	0.1571
AC002407.1	0	0.0093	0	0	0.0065	0	0	0	0	0	0	0.0053	0	0	0	0	0	0	0	0	0	0.0042	0	0	0	0	0	0	0	0	0	0	0.0063	0	0	0	0	0	0	0	0	0	0	0	0	0	0	0	0
AC002428.1	0	0	0	0	0	0	0	0	0	0	0	0	0	0	0	0	0	0	0	0	0	0	0	0	0.0229	0	0	0	0	0	0	0	0	0	0	0	0	0	0	0	0	0	0	0	0	0	0	0	0
AC002428.2	0	0	0	0	0	0	0	0	0	0	0	0	0	0	0	0	0	0	0	0	0	0	0	0	0	0	0.0523	0	0	0	0.1189	0	0.0586	0	0	0	0	0.0558	0	0	0	0	0	0	0	0	0	0	0
AC002429.1	0	0	0	0	0	0	0	0	0	0	0	0	0	0	0	0	0	0	0	0	0	0	0	0	0	0	0	0	0	0	0	0	0	0	0	0	0	0	0	0	0	0	0	0	0	0	0	0	0
AC002451.1	0.2315	0.2606	0.0182	0.0418	0.3603	0.0413	0.0872	0.2346	0.0182	0.0199	0.079	0.0481	0.0142	0.0468	0.0768	0.0377	0.0202	0.042	0.1141	0.076	0.2949	0.0338	0.066	0.0397	0.1439	0.0539	0.0064	0.0844	0.1337	0.152	0.1424	0.0909	0.1476	0.0686	0.0375	0.0774	0.1507	0.0856	0.2688	0.1185	0.0269	0.0473	0.0399	0.0248	0.0342	0.0734	0.1435	0.0914	0.0226
AC002451.2	0.025	0.0748	0	0	0.0209	0	0.0123	0.0088	0.0102	0	0	0	0	0	0	0	0	0	0	0	0.0071	0	0	0	0	0	0	0	0.0262	0.0259	0	0.017	0.0506	0	0	0.0128	0.0219	0.0096	0.0189	0.0833	0	0	0	0	0.0087	0	0.0859	0.0275	0
AC002456.1	0.1689	0.0646	0.1935	0.3544	0.248	0.3019	0.1125	0.1234	0.2043	0.3369	0.2261	0.0228	0.0574	0.1003	0.2943	1.1339	0.1633	1.1405	0.1028	0.1509	0.436	0.033	0.1938	0.097	0.2105	0.4243	0.0439	0.4803	0.1274	0.0664	0.8366	0.2391	0.9783	0.1312	0.0307	0.1244	0.3943	0.2288	0.0612	0.4112	0.0767	0.1334	0.2369	0.096	0.1982	0.1486	0.3801	0.2329	0.1375
AC002456.2	0	0	0	0	0	0	0	0	0	0	0	0	0	0	0	0	0	0	0	0	0	0	0	0	0	0	0	0	0	0	0	0	0	0	0	0	0	0	0	0	0	0	0	0	0	0	0	0	0
AC002458.1	0	0	0	0	0	0	0	0	0	0	0	0	0	0	0	0	0	0	0	0	0.0246	0.0156	0	0	0.0084	0	0	0	0	0	0	0	0	0	0.0093	0	0.0084	0	0	0	0	0	0	0	0	0	0	0	0
AC002460.1	0	0	0	0	0	0	0	0	0	0	0	0	0	0	0	0	0	0	0	0	0	0	0	0	0	0	0	0	0	0	0	0	0	0	0	0	0	0	0	0	0	0	0	0	0	0	0	0	0
AC002460.2	0.0225	0.0089	0	0	0.0125	0.0063	0	0	0.0245	0.0111	0.0102	0	0.0398	0.0046	0	0.0158	0.0075	0.0392	0	0	0.0043	0	0	0.0037	0	0.0041	0.0216	0	0.0105	0.0077	0.0184	0	0	0.0551	0.0049	0	0	0	0	0	0	0.0038	0	0.0231	0	0.0059	0.0205	0	0
AC002463.1	0.0058	0	0	0.0229	0.3367	0	0.0115	0.0041	0.0096	0.0044	0.004	0.0119	0.0062	0	0.005	0	0.0029	0	0	0.0038	0.1169	0.0159	0.0058	0.0058	0.0069	0.0064	0	0.0231	0.0163	0.003	0.0048	0.0199	0.0142	0	0.0341	0.0179	0.0034	0.0225	0.0132	0.0056	0	0.0059	0.0567	0	0.0123	0.0092	0.983	0.0043	0.0119
AC002464.1	0	0	0	0	0	0	0	0	0	0	0	0	0	0.0243	0	0	0	0	0	0	0	0	0	0	0	0	0	0	0	0	0.0322	0	0	0	0.0127	0	0	0	0	0	0	0	0.0146	0.0121	0	0	0	0.0144	0
AC002465.1	0	0	0	0	0	0	0	0	0	0	0	0	0	0	0.0238	0	0	0	0	0	0	0	0	0	0	0	0	0	0	0	0	0	0	0	0	0	0	0	0	0	0	0	0	0	0	0	0	0	0
AC002467.1	0.4097	0.4806	0.4259	0.2555	0.6965	0.3071	0.2379	0.24	0.4465	0.1129	0.1762	0.3846	0.6127	2.263	1.1193	0.2996	0.0879	0.2228	0.4742	0.4038	0.091	0.1896	0.2777	0.417	0.4683	0.3177	0.208	0.0899	0.3021	0.2551	0.1556	0.1808	0.5954	0.2896	0.3545	0.2445	0.9078	0.4905	0.1833	0.1371	0.3043	0.2766	0.3793	0.136	0.2014	0.1609	0.8746	0.4787	0.2394
AC002470.1	3.3428	0.6355	1.377	1.1302	3.2331	1.4733	0.8933	1.3348	1.242	0.3958	0.882	2.2594	1.0493	1.0812	0.8192	5.6254	0.4972	1.9118	1.7652	1.3478	0.5641	0.7015	0.8266	3.5362	0.6252	1.0045	1.48	0.4802	1.9101	3.3795	2.9285	0.4654	0.6761	1.7298	1.0352	1.2434	1.3302	1.2863	1.3192	0.289	0.8623	0.8079	0.5102	1.0801	1.6449	0.5371	3.8054	0.6688	1.0824
AC002470.2	0	0	0	0.0068	0.0073	0	0.0085	0	0.0071	0	0	0.0059	0	0	0	0	0.0044	0	0	0	0	0	0.0086	0.0043	0	0.0144	0.0063	0.0069	0.0122	0.009	0	0.0119	0.0071	0	0	0	0	0	0	0	0	0	0.0065	0	0	0	0.006	0	0
AC002472.1	0	0	0	0	0	0	0	0	0	0	0	0	0	0.026	0	0	0	0	0	0	0.024	0	0	0	0	0	0	0.0332	0	0.0217	0	0	0	0	0	0	0	0	0	0	0	0.0213	0	0	0	0	0	0	0
AC002472.2	0	0	0	0	0	0	0	0	0	0	0	0	0	0	0	0	0	0	0	0	0	0	0	0	0	0	0	0	0	0	0	0	0	0	0	0	0	0	0	0	0	0	0	0	0	0	0	0	0
AC002472.3	0	0	0	0	0	0.0407	0	0	0	0	0	0	0	0	0	0	0	0	0	0	0	0	0	0	0	0	0	0	0.0337	0	0	0	0	0	0	0	0	0	0	0	0	0	0	0	0	0	0	0	0.1475
AC002472.4	0	0	0	0	0	0	0	0	0	0.0821	0	0.1491	0	0	0	0	0	0	0	0	0	0	0	0	0	0	0	0	0	0	0	0	0	0	0	0	0	0	0	0	0	0	0	0	0	0	0	0	0
AC002480.1	0	0.0295	0.0072	0.0193	0.0103	0.0832	0.0121	0.0087	0.0101	0.0276	0.0169	0.0167	0.0262	0.0305	1.1443	0.1131	0.0373	0	0	0	0.007	0	0.0244	0.0367	0.0218	0.0068	0.0267	0.039	0.0345	0.0128	0.0405	0.0504	0.0699	0.0744	0.024	0	0.0216	0.1709	0.0093	0.1526	0.056	0.025	0.0921	0	0.0259	0.0485	0.0169	0.0091	0.339
AC002480.2	0	0	0.0082	0.011	0.0117	0.0355	0.0412	0	0	0.0626	0.0191	0	0	0.0087	0.3265	0	0.0071	0.0294	0	0	0.064	0.0076	0.0693	0.0139	0.0247	0.0077	0	0.0111	0.0881	0	0.023	0	0.0113	0.0845	0.0273	0	0.0082	0.0324	0	0.1066	0.0212	0.0213	0.0628	0.0087	0.0196	0	0.0096	0.0308	0.1712
AC002486.1	0	0	0	0	0	0	0	0	0	0	0	0	0	0	0	0	0	0	0	0	0	0	0	0	0	0	0	0	0	0	0	0	0.0621	0	0	0	0	0.0591	0	0	0	0	0	0	0	0	0	0.0563	0
AC002486.2	0	0	0	0	0.0849	0	0	0	0	0	0.0347	0	0	0	0	0	0	0	0	0	0	0	0	0	0	0	0	0	0	0	0	0	0	0	0	0	0	0	0	0	0	0	0	0	0	0	0	0	0
AC002487.1	0	0	0	0	0	0	0	0	0	0	0	0	0	0	0	0	0	0	0	0	0	0	0	0	0	0	0	0	0	0	0	0	0	0	0	0	0	0	0	0	0	0	0	0	0	0	0	0	0
AC002511.1	0	0	0	0.047	0	0	0.0882	0	0	0	0	0.0406	0	0.0557	0	1.1428	0.0604	0	0.0481	0	0	0.0163	0.3562	0	0.0176	0.0165	0	3.082	0.0629	0	0.0246	0.5924	0	0	0.0195	0	0	0.1155	0	0	0	0	0.2911	0	0	0.0236	0	0.2862	0.0611
AC002511.2	0	0	0.039	0.1044	0	0.0562	0.196	0	0.0545	0	0	0.1803	0	0	0.0863	9.6875	0.2014	0.2098	0	0	0	0	1.1214	0	0.0392	0	0	20.5469	0.2329	0.0345	0	1.7249	0	0	0	0.0341	0	0.3593	0	0	0	0.1351	0.8957	0	0	0	0	0.7827	0.0679
AC002511.3	0	0	0	0	0	0	0	0	0	0	0	0	0	0	0	0	0	0	0	0	0	0	0	0	0	0	0	0	0	0	0	0	0	0	0	0	0	0	0	0	0	0	0	0	0	0	0	0	0
AC002519.1	0	0	0.0063	0.0252	0.0718	0.0091	0.0527	0.0151	0.0966	0.024	0.0294	0.0073	0	0.02	0.0093	0	0.0216	0	0	0.0565	0.0184	0.0058	0.0106	0.016	0.0126	0	0	0.017	0.0075	0.0111	0.0088	0.0073	0	0	0.1046	0.0275	0.0063	0	0.0243	0	0	0	0.008	0.0066	0.03	0.0169	0	0.0473	0
AC002519.2	0.0206	0	0	0.0161	0	0	0	0.0145	0	0	0.0141	0	0	0.0255	0	0	0.0104	0.0216	0	0.0676	0.094	0	0.0204	0.0102	0.0242	0.0227	0	0	0.1006	0	0	0.042	0	0	0.0267	0.0737	0.012	0.0158	0	0.0391	0.0156	0.0208	0.1075	0	0.0144	0	0	0.0151	0
AC002525.1	0.0925	0.0221	0	0.1738	0.1081	0.1404	0.145	0.13	0	0.2341	0.3285	0.0125	0	0.2862	0.9576	0.9785	0.1397	0.1358	0	0.0486	0.0528	0.2412	0.366	0	0.0326	0.1529	0	0.2046	0.1421	0.0287	0.1517	0.1007	0.913	0.0124	0.2761	0.0095	0.162	0.2421	0	0.1232	0.224	0.7776	0	0.0343	0	0.0581	0	0	0.8096
AC002529.1	0	0	0	0	0	0	0	0	0	0	0	0	0	0	0	0	0	0	0	0	0	0	0	0	0	0	0	0	0	0	0	0	0	0	0	0	0	0	0	0	0	0	0	0	0	0	0	0	0
AC002540.1	0	0	0.013	0	0.1114	0	0	0	0	0	0	0	0.0236	0	0.0576	0	0	0	0	0	0	0.0121	0	0	0.0262	0.0123	0	0	0.0155	0	0.0365	0.0303	0.018	0	0.0144	0.0341	0	0	0.0504	0.0212	0	0.0113	0	0	0	0	0.0305	0.0163	0
AC002542.1	0	0	0	0	0	0	0	0	0	0	0	0	0	0	0	0	0	0	0	0	0	0	0	0	0	0	0	0	0.1086	0	0	0	0	0	0	0	0	0	0	0	0	0	0	0	0	0	0	0	0
AC002542.2	0	0	0	0	0	0	0	0	0	0	0	0	0	0	0	0	0	0	0	0	0	0	0	0	0	0	0	0	0	0	0	0	0	0	0	0	0	0	0	0	0	0	0	0	0	0	0	0	0
AC002542.3	0	0	0	0	0	0	0	0	0	0	0	0	0	0	0	0	0	0	0	0	0	0	0	0	0	0	0	0	0	0	0	0	0	0	0	0	0	0	0	0	0	0	0	0	0	0	0	0	0
AC002542.4	0	0	0	0	0	0	0	0	0	0	0	0	0	0	0	0	0	0	0	0	0	0	0	0	0	0	0	0	0	0	0	0	0	0	0	0	0	0	0	0	0	0	0	0	0	0	0	0	0
AC002542.5	0	0	0	0	0	0	0	0	0	0	0	0	0	0	0	0	0	0	0	0	0	0	0	0	0	0	0	0	0	0	0	0	0	0	0	0	0	0	0	0	0	0	0	0	0	0	0	0	0
AC002542.6	0.0276	0.3629	0.0323	0.1081	0.023	0	0	0.0776	0.0226	0.0205	0	0.0373	0.0587	0	0.1667	0.0973	0.0556	0.0579	0.0442	0	0	0	0.0819	0	0.0162	0.0304	0.2589	0.0436	0.0771	0.0143	0.0226	0.0188	0.0893	0	0.0896	0.0424	0.0161	0.0212	0.0417	0.1575	0	0.028	0.1236	0	0.0386	0	0	0	0.1967
AC002543.1	0	0	0	0	0.0128	0	0	0.0108	0	0	0	0	0	0	0	0	0.0077	0	0	0.0101	0.0263	0.0083	0	0.0076	0.009	0.0085	0.0111	0.0121	0.0107	0.0079	0.0126	0	0	0	0.0199	0.0079	0.009	0.0118	0.0116	0	0	0	0.0115	0	0.0107	0.0362	0	0.0225	0
AC002545.1	0	0.1981	0	0.2596	0	0.1398	0	0	0	0.1234	0.1132	0.3362	0	0.1026	0	0	0.0835	0	0.2657	0	0.1894	0	0.164	0	0.0975	0.0913	0.1196	0	0	0	0	0	0	0	0	0.0848	0.0968	0.1276	0	0	0	0.084	0	0	0	0	0	0.1216	0
AC002546.1	0	0	0	0	0.0429	0	0	0	0	0.0382	0	0	0	0	0	0	0	0	0	0.2701	0	0	0	0	0.0604	0.1415	0	0.0406	0.0359	0	0.0843	0.035	0	0.0688	0	0	0.03	0	0	0	0.0389	0.1041	0.115	0	0	0.0404	0	0	0.0523
AC002550.1	0	0	0	0.017	0	0	0	0	0	0	0	0	0	0	0	0	0	0	0	0	0	0	0	0.0108	0	0	0	0	0	0	0	0	0	0	0	0	0	0	0	0.0207	0	0	0	0	0	0	0	0.016	0
AC002550.2	0.3047	0.182	0.2672	1.7294	0.4449	0.2569	0.5224	0.6423	0.4358	0.1701	0.3641	0.4118	0.5664	0.9426	0.9527	0.5908	0.1917	0.1597	0.2441	0.3003	0.2175	0.5378	0.3013	0.4149	0.2238	0.2518	0.6594	0.6619	0.3724	0.394	0.0625	0.8814	0.9243	0.153	0.3954	0.4285	0.3112	0.5862	0.46	0.2173	0.6916	0.3857	0.9093	0.2354	0.4256	0.1795	0.3136	0.6146	0.5426
AC002551.1	0.0507	0.0606	0	0.1191	0.0846	0	0	0.0356	0	0.0377	0.0346	0	0	0	0	0.0357	0	0	0.0812	0	0	0	0	0.0251	0	0.1396	0.1829	0	0	0.0262	0.0831	0	0.041	0	0.0329	0.0259	0	0.039	0	0	0	0	0.0378	0	0	0	0	0	0
AC002553.1	0.2993	0.3577	0.35	0.9961	0.6557	0.3155	0.6599	0.447	0.6117	0.5848	0.4088	0.5058	1.0336	0.7409	0.4196	0.4486	0.2637	0.2746	0.1799	0.1967	0.5556	0.1423	0.4441	0.1112	0.4619	0.0618	0.4589	0.8573	0.8101	0.1355	0.6444	0.2802	0.6054	0.426	0.4613	0.5359	0.1747	0.5759	0.1977	0.5694	0.0566	0.2653	0.363	0.0463	0.6272	0.8231	0.4621	1.1529	1.6755
AC002553.2	0.6346	0.7584	1.1662	1.1358	0.9078	0.7644	0.4442	0.7009	0.8152	1.0122	0.8668	0.5515	1.0595	1.0659	0.6257	1.1508	0.2282	1.521	1.5254	0.0596	0.2589	0.0492	0.3587	0.1796	0.1066	0.0499	0.5887	3.6529	1.0131	0.4221	0.6692	0.2469	1.1735	0.425	0.6471	0.5101	0.3175	0.9071	0.4791	0.5173	0.1372	0.3673	2.7737	0.2802	2.2796	0.4986	0.2488	0.7981	1.753
AC002558.1	0	0	0	0.0585	0	0	0.0366	0	0	0	0	0.0253	0.0794	0.1156	0.0967	0	0.0376	0	0.0299	0	0	0.0609	0	0.0185	0	0.0412	0.027	0	0.1305	0	0.0306	0.0509	0.0907	0.025	0.0485	0.0191	0.0872	0.115	0.0282	0.0711	0	0	0.0837	0	0	0	0.0256	0.0548	0.0761
AC002558.2	0	0	0	0.0349	0	0	0.0437	0	0	0	0	0	0	0.0276	0	0.0314	0.0224	0.0468	0	0	0	0.0242	0	0	0	0	0	0	0	0	0	0	0	0	0	0	0	0.0343	0	0	0	0.0452	0	0	0.0311	0	0	0	0.0454
AC002558.3	0	0	0.0094	0.0376	0.0401	0.0135	0.0314	0.0113	0	0	0.0438	0.0325	0	0	0.0207	0.0113	0	0	0	0.0105	0.0092	0.0174	0.0158	0	0	0.0088	0	0.0253	0	0.0083	0.0394	0.0218	0.0389	0	0.0312	0.0246	0	0.0247	0.0363	0.0152	0	0	0.012	0	0	0	0	0.0118	0
AC002563.1	0	0	0	0	0	0	0.0652	0	0	0.0495	0	0	0	0	0	0	0	0	0	0.0437	0.038	0	0	0	0	0	0	0	0	0	0	0	0	0	0	0	0	0	0	0	0	0	0.0497	0	0.0465	0.0523	0	0.0488	0.0677
AC002984.1	0	0	0	0.0524	0.0559	0	0	0.0471	0	0	0	0	0.0712	0	0.0578	0	0	0	0	0	0	0	0	0	0.0394	0	0.0483	0.0529	0	0	0	0	0	0	0.0435	0	0	0	0	0	0	0.0339	0.1999	0	0	0	0	0	0.0682
AC002985.1	0	0	0	0	0	0	0	0	0	0	0	0	0	0	0	0	0	0	0	0	0	0	0	0	0	0	0	0	0	0	0	0	0	0	0	0	0	0	0	0	0	0	0	0	0	0	0	0	0
AC002996.1	0	0	0	0	0	0	0	0	0	0	0	0	0	0	0	0	0	0	0	0	0	0	0	0	0	0	0	0	0	0	0	0	0	0	0	0	0	0	0	0	0	0	0	0	0	0	0	0	0
AC003001.1	0	0	0	0	0	0	0	0	0	0	0.0415	0	0	0	0	0	0	0	0	0	0	0	0	0	0	0	0	0	0	0	0	0.0138	0	0	0	0	0	0	0	0	0	0	0.0303	0	0	0	0	0	0
AC003001.2	0	0	0	0	0	0	0	0	0	0	0	0	0	0	0.0156	0	0	0	0	0	0	0	0	0	0	0	0	0	0	0	0	0	0	0	0	0	0	0	0	0	0	0	0	0	0	0	0	0	0
AC003002.1	0	0	0	0	0	0	0	0	0	0	0	0	0	0	0	0	0	0	0	0	0	0	0	0	0	0	0	0	0	0	0	0	0	0	0	0	0	0	0	0	0	0	0	0	0	0	0	0	0
AC003002.2	0	0	0.101	0.3157	0.1923	0.0486	0	0	0.8004	0.1715	0.118	0.0779	0.1224	0.1069	0.0497	0	0.174	0	0	0.1135	0	0.0313	0.057	0.0285	0	0.0317	0.0416	0.2275	0.1207	0.0298	0	0.0392	0.5126	0.0386	0.1121	0	0.0336	0	0.0435	0	0	0.1167	0.1289	0.0356	0.0805	0	0.0395	0.169	0.3517
AC003002.3	0.0248	0	0.029	0.0777	0.0207	0.0209	0.0486	0.0349	0.0405	0	0.0169	0	0.0263	0.1381	0.0428	0	0.025	0	0	0.0163	0	0.0404	0.0245	0.0246	0	0	0.0179	0.0196	0.052	0.0128	0.0203	0	0.0201	0.0166	0.0805	0.0254	0	0.0382	0.0374	0.0472	0	0	0	0	0	0	0.017	0.0364	0.0252
AC003005.1	0	0	0	0	0	0	0	0	0	0	0	0	0	0	0	0	0	0	0	0	0	0	0	0	0	0	0	0	0	0	0	0	0	0	0	0	0	0	0	0	0	0	0	0	0	0	0	0	0
AC003005.2	0.0452	0	0	0.1062	0.4525	0	0	0	0	0	0	0	0.096	0.028	0.0195	0	0.0228	0	0.0362	0.0594	0	0	0.0447	0	0	0.0498	0	0.0357	0	0	0	0	0.0366	0	0.0293	0.0462	0.0264	0	0.1024	0	0	0	0	0.0279	0	0	0	0.0332	0
AC003006.1	0	0	0	0	0	0	0	0	0	0	0	0	0	0	0	0	0	0	0	0	0	0	0	0	0	0	0	0	0	0	0	0	0	0	0	0	0	0	0	0	0	0	0	0	0	0	0	0	0
AC003009.1	0	0	0	0	0	0	0	0	0	0	0	0	0	0	0.0189	0	0	0	0	0	0	0	0	0	0	0	0	0	0	0	0	0	0	0	0.0284	0	0	0	0	0	0	0	0	0	0	0	0	0	0
AC003035.1	0.1103	0.0659	0	0	0	0.0465	0.1081	0.1551	0	0	0	0.1491	0	0	0.0714	0.1167	0	0	0.2652	0	0	0.03	0	0	0	0	0.0796	0.1743	0.0771	0.0285	0.0452	0.1502	0	0	0	0.0846	0	0.1698	0.0833	0.1574	0	0.0838	0	0.0682	0	0	0.1136	0	0
AC003035.2	0	0	0	0	0	0	0	0	0	0	0	0.0291	0	0	0	0	0	0	0	0	0	0	0	0	0	0	0	0	0	0	0	0	0	0	0	0	0	0	0	0	0	0	0	0	0	0	0	0	0
AC003043.1	0	0	0	0	0	0	0	0	0	0	0.0608	0	0	0	0	0	0	0	0	0	0	0.0484	0.0881	0	0	0	0	0	0	0	0	0.0606	0	0	0	0	0.052	0	0	0	0	0	0	0	0	0	0	0	0
AC003043.2	0.0074	0	0	0	0	0	0	0	0	0	0.005	0.01	0.0079	0.0046	0	0.0104	0	0	0	0	0	0	0	0	0.0043	0	0	0.0058	0	0	0.0242	0	0.0179	0.0049	0	0	0	0	0	0	0	0.0037	0.0055	0	0	0	0	0.0054	0.015
AC003044.1	0	0	0	0	0	0	0	0	0	0	0	0	0	0.0127	0	0.0145	0	0	0	0	0	0	0	0	0	0	0	0	0	0	0	0	0	0.0687	0	0	0	0	0	0	0	0	0.0459	0	0	0	0	0	0
AC003070.1	0.0657	0.0785	0	0.617	0.1096	0.4429	0	0.2307	0	0.2932	0.0897	0.0888	0.7674	0.447	0.3682	0	0.1653	0	0	0.1294	0	0	0.2598	0.0325	0	0	0	0.5707	0.321	0.1359	0.377	0.2682	0.4781	0.0879	0.6391	0.0672	0.115	0.2527	0.0991	0.1874	0	0.0333	0.343	0.1624	0	0.2063	0.0451	0	0.3341
AC003070.2	1.0107	0	0	0.3044	3.8924	0.1966	0.457	0.5464	0.0635	0.1157	0.9556	0	0	0.2405	0.2347	0.4386	0.3914	0.4891	0	0.7152	0.0444	0.1689	0.0769	0.0385	1.2795	0.5996	0.5609	0.1843	0.2172	1.5683	1.0839	0.4234	0.5661	1.0412	0	0.5567	0.2722	2.154	2.5237	0.0739	0	0.1181	0.2901	0.1442	0.2715	0.1221	0.3201	0.2281	0.1582
AC003071.1	0	0	0	0	0.3975	0.1606	0.0933	0	0	0	0	0	0	0	0	0	0	0	0	0	0	0	0	0	0.112	0	0	0	0	0.1478	0.3125	0	0	0.0638	0	0	0	0	0.1438	0	0	0	0	0	0	0	0	0.0699	0
AC003072.1	0.4413	1.465	0.7167	2.4187	1.1457	0.4134	0.5765	0.9649	0.4008	0.8029	0.4018	0.696	2.0838	1.335	1.5862	1.2103	0.395	2.1594	0.3143	0.3866	0.28	0.8789	1.067	0.3642	1.297	0.5403	1.5567	1.5495	1.4383	1.1921	0.4022	0.534	3.4909	0.4597	1.9727	0.2508	2.2036	1.6982	0.9995	0.4197	1.2244	1.1422	1.1343	0.7881	0.411	0.2311	1.1103	0.6475	2.6946
AC003072.2	0	0	0	0.0701	0	0	0	0	0	0	0	0	0.0952	0	0	0	0	0	0	0	0.0512	0	0	0	0	0	0	0	0	0	0	0	0	0	0	0	0	0	0	0.0852	0	0	0	0	0	0	0	0	0
AC003077.1	0.0145	0	0.0042	0.0227	0	0	0	0.0051	0	0	0	0	0	0	0.0063	0	0.0037	0	0	0	0.0207	0.0039	0.0072	0.0144	0.0043	0	0	0.0287	0.0051	0.0038	0	0	0	0	0.0094	0	0	0.0056	0.0055	0.0207	0.0055	0	0.0379	0	0.0152	0.0057	0	0	0.0074
AC003080.1	0	0	0	0	0	0	0.0383	0	0.032	0	0	0	0	0	0.0169	0.0276	0	0	0	0	0	0	0.0387	0	0	0.0216	0.0565	0	0.082	0.0202	0	0	0	0	0	0.04	0	0	0	0	0	0.0198	0.0292	0	0.0273	0	0	0.0287	0.0398
AC003084.1	0	0	0	0	0	0	0	0	0	0	0	0	0	0	0	0	0	0	0	0	0	0	0	0	0.0406	0	0.0995	0	0	0	0	0	0	0	0	0	0.0403	0	0	0	0	0	0	0	0	0	0	0	0
AC003086.1	0	0	0.2773	0.1486	0.3694	0.0267	0.031	0.2889	0.0258	0.0706	0.1728	0.2351	0.1008	0.2152	0.2591	0.0223	0.5413	0	0.0253	0	0.1084	0.395	0.3753	0.1409	0.4647	0.1045	0	0.8744	0.0883	0.0491	0.0259	0.0646	0.1279	0.0424	0.1026	0.0809	0.4429	0.3407	0.7878	0.3007	0.0479	0.3683	0.4011	0.0391	0.4859	0.0745	0	0.1624	0.0644
AC003087.1	0	0	0	0	0	0	0	0	0	0	0	0	0	0	0	0	0	0	0	0	0	0	0	0	0	0.0331	0	0	0	0	0	0	0	0	0	0	0	0	0	0	0	0	0	0	0	0	0	0	0
AC003092.1	0	0.0337	0	0	0	0	0	0	0	0	0	0	0	0.0175	0.0608	0	0	0	0	0	0	0	0	0	0	0	0	0	0	0	0	0	0.1141	0	0.0366	0.0289	0	0	0	0.0536	0	0	0.0421	0	0	0	0	0	0
AC003092.2	0	0	0	0	0	0	0	0	0	0.0501	0	0	0	0	0.0871	0	0	0	0	0	0	0	0	0	0	0	0	0	0	0	0	0	0	0	0	0	0	0	0	0	0	0	0	0	0	0	0	0	0
AC003093.1	0.0453	0	0.0133	0.0355	0.208	0	0	0	0	0	0	31.5433	0.0241	0.0701	14.1169	0.3037	0.0114	0	1.3983	0	0	0	3.4301	0	0	0.0125	0.3598	4.4049	0.0158	0	0	0.1543	25.4142	0	0.0147	0	0	0.0872	0	0.0431	0.0686	0	34.2313	0	0	0	0.0311	1.3967	0
AC003098.1	0	0	0	0	0.1014	0	0	0	0	0	0	0	0	0	0	0	0	0	0	0	0	0	0	0	0	0	0	0	0	0	0	0	0	0	0	0	0	0	0	0	0	0	0	0	0	0	0.0417	0	0
AC003101.1	0	0.0781	0	0.0512	0.0546	0	0	0	0	0.0487	0.0446	0	0	0	0.0282	0	0	0	0.0524	0	0	0	0	0	0	0	0	0	0	0.0676	0.0536	0	0	0	0	0	0	0	0	0	0	0	0.0488	0	0	0	0	0	0.1331
AC003101.2	0.4753	1.3794	0.1985	0.6911	0.17	0.229	0.1996	0.2863	0.333	0.3032	0.2318	0.5048	0.1443	0.2941	0.4686	1.0054	0.1367	2.4205	0.544	0.1338	0	0.1475	0.0672	0.269	0	0.2618	0.7348	0.9655	0.569	0.3512	0.3341	0.0462	0.2746	0.1364	0.2643	0.4862	0.951	0.0523	0.1538	0.1937	0.1027	0.3094	0.8106	0.3777	0.2371	0.2667	0.3727	0.2988	3.1783
AC003101.3	0	0	0	0	0	0	0	0	0	0	0	0	0	0	0	0	0	0	0	0	0	0	0	0	0	0	0	0	0	0	0	0	0	0	0	0	0	0	0	0	0	0	0	0	0	0	0	0	0
AC003102.1	0.6861	0.3743	0.2878	1.5298	0.3983	0.4653	0.8476	0.5556	0.2804	0.4996	0.8046	0.5545	1.7906	1.2829	0.3924	1.7355	0.428	0.4692	0.0837	0.3528	0.1278	0.1863	0.3836	0.3323	0.0964	0.4108	0.3551	2.7809	1.0833	0.7406	0.5015	0.1726	0.9532	0.1998	1.8582	0.3891	0.2089	1.4463	0.4504	0.383	0.0564	0.3248	2.1591	0.1475	0.625	0.2109	0.7471	1.0832	1.9429
AC003109.1	0	0	0	0	0	0	0	0	0	0	0	0	0	0	0	0	0	0	0	0	0	0	0	0	0	0	0	0	0	0	0	0	0	0	0	0	0	0	0	0	0	0	0	0	0	0	0	0	0
AC003657.1	0	0	0	0	0	0	0	0	0	0	0	0	0	0	0	0	0	0	0	0	0	0	0	0	0	0	0	0	0	0	0	0	0	0	0	0	0	0	0	0	0	0	0	0	0	0	0	0	0
AC003659.1	0	0	0	0	0	0	0	0	0	0	0	0	0	0	0	0	0	0	0	0	0	0	0	0	0	0	0	0	0.0451	0	0	0	0	0	0	0	0	0	0	0	0	0	0.1926	0	0	0	0	0	0
AC003666.1	0	0	0	0	0.041	0	0	0	0.0401	0	0	0	0	0.0304	0	0	0	0	0	0	0	0	0	0	0.0289	0	0	0	0	0	0	0	0	0	0	0	0	0.0378	0	0	0	0	0	0	0	0	0	0	0.05
AC003669.1	0	0	0	0	0	0	0	0	0	0	0	0	0	0	0.0424	0	0	0	0	0	0.1403	0	0	0	0	0	0	0	0	0	0.0403	0	0.0397	0.0329	0	0	0	0	0.0371	0.0934	0	0	0	0	0	0	0	0	0
AC003681.1	0.0018	0.0102	0.0288	0.0505	0.3348	0.0226	0.2356	0.119	0.0234	0.0997	0.1247	0.0642	0.0201	0.0531	0.0231	0.0279	0.0089	0.0102	0.0185	0.0132	0.0424	0.0271	0.0379	0.0136	0.209	0.2653	0.0119	0.0216	0.071	0.119	0.2097	0.0539	0.1251	0.0188	0.0553	0.0417	0.0181	0.0305	0.0878	0.1118	0.0382	0.0447	0.075	0.0064	0.0157	0.0191	0.094	0.0424	0.0452
AC003682.1	0	0	0	0.0509	0.0542	0	0.0636	0	0.1062	0	0	0	0	0	0.028	0	0	0	0	0.0427	0	0	0	0	0	0	0	0.0513	0	0	0	0	0	0	0.0421	0	0.0379	0	0	0	0.0491	0	0	0	0	0	0	0.0953	0.0661
AC003684.1	0	0	0	0	0.0876	0	0.0343	0.0123	0	0	0	0.0237	0	0	0	0	0	0.1101	0	0	0.01	0.0095	0	0.0087	0	0	0	0	0	0.0272	0	0.0119	0	0.0352	0	0	0	0	0	0.0166	0	0	0.0131	0	0	0	0	0	0
AC003685.1	0	0	0	0	0	0	0	0	0	0	0	0	0	0	0	0	0	0	0	0	0	0	0	0	0	0	0	0	0	0	0	0	0	0	0	0	0	0	0	0	0	0	0.0961	0	0	0	0	0	0
AC003686.1	0	0	0	0	0	0	0	0	0	0	0	0	0	0	0	0	0	0	0	0	0	0	0	0	0	0	0	0	0	0	0	0	0	0	0	0	0	0	0	0	0	0.0147	0	0	0	0	0	0	0
AC003687.1	0	0	0	0	0.1759	0	0	0	0	0	0	0	0	0	0	0	0	0	0	0	0	0	0	0	0	0	0	0	0	0	0	0	0	0	0	0	0	0	0	0	0	0	0	0	0	0	0	0	0
AC003688.1	0	0	0	0	0	0	0	0	0	0	0	0	0	0	0	0	0	0	0	0	0	0	0	0	0	0	0	0	0	0	0	0	0	0	0	0	0	0	0	0	0	0	0	0	0	0	0	0	0
AC003688.2	0	0	0	0	0	0	0	0	0	0	0	0	0	0	0	0.051	0	0	0	0	0	0	0	0	0	0	0	0	0	0.0374	0	0	0	0	0	0.037	0	0	0	0	0	0	0	0	0	0	0	0	0
AC003950.1	0	0	0	0	0	0	0	0	0	0	0	0	0	0	0.0177	0	0	0	0	0	0	0	0	0	0	0	0	0	0	0	0	0	0	0	0	0	0	0	0	0	0	0	0	0	0	0	0	0	0
AC003956.1	0	0	0	0.198	0.211	0.3554	0.2478	0	1.1024	0.1882	0.4029	0.057	0.1791	0.6781	0.1091	0.0594	0.8488	0	0	0	0	0	0.0834	0.3757	0.1486	0.0464	0.0608	0.5328	0.1766	0.218	0.3457	0.1148	0.1364	0.2258	0.2735	0.0862	0.1968	0.3892	0.1273	0	0	0.0854	0.1887	0.1563	0.3533	0	0.1157	0.371	0.5147
AC003957.1	0	0	0	0.0352	0	0.0095	0	0.0079	0	0.0084	0	0	0	0	0.0097	0	0	0	0	0	0	0.0183	0	0	0.0066	0	0	0.0089	0.0078	0.0174	0	0	0	0.015	0	0.0172	0	0.0173	0	0	0.0085	0	0	0	0	0.0088	0	0	0.0686
AC003958.1	0	0	0	0	0	0	0	0	0	0	0	0	0	0	0	0	0	0	0	0	0	0	0	0	0	0	0	0	0	0	0	0	0	0	0	0	0	0	0	0	0	0	0	0	0	0	0	0	0
AC003958.2	0	0	0	0.0058	0	0	0	0	0	0	0	0	0	0	0.0032	0	0	0	0	0	0	0	0	0	0	0	0	0	0	0	0	0	0	0	0	0	0	0	0	0.007	0	0	0	0	0	0	0	0	0
AC003965.1	0.812	0.3797	0.1238	0.5805	0.3535	0.0595	0.1038	0.0992	0.1154	0.0788	0.4822	0.2864	0.3376	1.8132	0.0305	0.0498	0.6576	0.3702	0.0566	0.0464	0.0202	0.0384	0	0.437	0.0623	0.4084	0.5094	0.0558	0.1479	0.2557	0.4922	0.1682	0.0857	0	0.5727	0.1445	1.2569	0.1087	0.1333	0.0336	0	0.0536	0.1581	1.6586	0.6658	0.1664	0.0969	0.1813	1.0779
AC003965.2	0	0	0	1.6846	0	0.0955	0	0	0	0	0	0.8419	1.5641	2.8029	0	0	0	0	0	0	0	0	0.5601	0	0	0	0	0.4473	0.2373	0	0	0	0	0	2.8657	0	0	0.6101	0	0	0	0	1.0985	0	0	0	0	0	0.6915
AC003973.1	0	0	0	0	0	0.0042	0	0.0035	0	0.0037	0	0	0	0	0.0022	0.0071	0	0	0	0	0	0	0	0	0	0.0028	0	0	0.0035	0	0	0	0	0	0	0	0	0	0.0038	0	0	0.0025	0.0075	0	0	0	0	0	0
AC003973.2	0	0	0	0	0	0.009	0	0.0224	0	0	0	0	0	0	0.0367	0	0	0	0	0.007	0.0364	0	0	0	0	0.041	0	0	0.0149	0.011	0	0.0072	0.1032	0.0071	0.2898	0	0	0	0.0161	0	0	0.0054	0	0	0	0	0	0	0
AC003975.1	0	0	0	0	0	0	0	0	0	0	0	0	0	0	0	0	0	0	0	0	0	0	0	0	0.0211	0	0	0	0	0.0185	0.0294	0	0	0	0	0	0	0	0	0	0	0	0	0	0	0	0	0	0
AC003982.1	0	0	0	0	0	0	0	0	0	0	0	0	0	0	0	0	0	0	0	0	0	0	0	0	0	0	0	0	0	0	0	0	0	0	0	0	0	0	0	0	0	0	0	0	0	0	0	0	0
AC003984.1	0	0	0	0	0	0	0	0	0	0	0	0	0.0075	0.0087	0.0848	0	0	0	0	0	0	0	0	0	0	0	0	0	0.0049	0	0	0.0048	0	0	0.2641	0	0	0	0	0	0	0	0	0	0	0	0	0	0
AC003985.1	0	0	0	0.0367	0.0391	0	0	0	0	0.0349	0	0	0	0.029	0	0.0331	0.0236	0	0	0	0	0	0	0.0232	0	0	0	0	0	0	0	0	0.1517	0	0.0304	0	0	0.1804	0.0354	0.0446	0	0	0	0	0	0	2.7025	0.0344	0
AC003986.1	0	0	0	0	0	0	0	0	0	0	0	0	0	0	0	0	0	0	0	0	0	0	0	0	0	0	0	0	0	0	0	0	0	0	0	0	0	0	0	0	0	0	0	0	0	0	0	0	0
AC003986.2	0	0	0	0	0	0	0	0	0	0	0	0	0	0.0217	0	0	0	0	0	0	0	0	0	0	0	0	0	0	0	0	0	0	0	0	0.0114	0	0	0	0	0	0	0.0089	0	0	0	0	0	0	0
AC003986.3	0	0	0	0	0	0	0	0	0	0	0	0	0	0.0268	0	0.0612	0	0	0	0	0	0	0	0	0	0	0	0	0.0606	0	0.0356	0	0	0	0	0	0	0	0	0.0412	0	0	0.0324	0	0	0	0	0	0
AC003988.1	0	0	0	0	0.0866	0.0438	0.4578	0.0365	0	0	0	0	0	0	0	0	0	0.0544	0	0	0	0	0	0	0.0916	0.0572	0	0	0	0.0269	0	0	0	0	0.0337	0	0	0	0	0	0	0.0526	0	0	0.0363	0	0.285	0	0
AC003989.1	0.0531	0	0	0	0	0	0	0.0373	0	0	0	0.0359	0	0	0	0	0	0	0	0	0.0303	0.0577	0.0525	0	0.0312	0.0293	0.0766	0.042	0.0742	0.0275	0	0	0.043	0	0	0	0.062	0	0.0401	0.0505	0	0	0.2378	0	0	0.0417	0	0	0
AC003989.2	0	0	0	0	0	0	0	0	0	0	0	0	0	0	0	0	0.1788	0	0	0	0	0	0	0	0	0	0	0	0	0	0	0	0	0	0	0	0	0	0	0	0	0	0	0	0	0	0	0	0
AC003991.1	0	0	0	0.0146	0	0.0105	0.0061	0	0	0.0046	0.0085	0.0042	0	0	0.008	0	0	0.0065	0	0.0082	0.0071	0	0	0.0031	0.0036	0	0	0	0.0043	0	0	0.0042	0	0.0042	0.004	0	0	0.0048	0	0	0.0047	0	0.0046	0.0038	0.0043	0.0487	0	0	0.0063
AC003992.1	0	0.0644	0	0	0	0	0	0	0	0.0401	0	0	0	0	0.0465	0	0	0	0	0	0	0	0	0	0	0	0	0.0851	0.0376	0	0.1767	0	0	0.0722	0	0.0276	0.0314	0	0	0	0	0.0273	0.0402	0	0	0	0.037	0	0
AC004000.1	0.2079	0.1656	0.1216	0.4341	0.0578	0.1753	0.0679	0.2435	0.0566	0	0.0473	0.0468	0	0	0.3587	0.1466	0	0.1453	0.2221	0	0	0.0753	0.2057	0	0.0407	0.0764	0.4	0.438	0	0	0.1137	0.1415	0.1121	0	0.045	0.0354	0	0	0	0.1318	0	0.0351	0.2069	0.0428	0.0484	0	0	0	0.4937
AC004004.1	0	0	0	0	0	0	0	0	0	0	0	0	0	0	0	0	0	0	0	0	0	0	0	0	0	0	0	0	0	0	0.1969	0	0.0971	0	0.3116	0	0	0	0	0	0	0	0	0	0	0	0	0	0
AC004006.1	0	0	0	0	0	0	0	0	0	0.0592	0	0	0	0	0	0	0	0	0	0	0	0	0	0	0	0	0	0	0	0	0	0	0	0	0	0	0	0	0	0	0	0	0	0	0	0	0	0	0
AC004009.1	0	0	0	0	0	0	0	0	0	0	0	0	0	0	0.1174	0	0	0	0	0	0	0	0	0	0	0	0	0	0	0	0	0.0154	0	0	0	0	0	0.0524	0	0	0	0	0	0	0	0	0	0	0
AC004009.2	0	0	0	0	0.1032	0	0	0	0	0	0	0	0.0438	0	0.0889	0	0	0	0	0	0.0235	0	0	0	0	0	0	0	0	0	0	0	0	0	0	0.0211	0	0.0317	0	0	0	0	0	0	0	0	0	0	0
AC004009.3	0	0	0	0	0	0	0	0	0	0	0.0318	0	0	0	0.0401	0	0	0	0	0	0	0.0253	0	0	0	0	0	0	0	0	0	0.0317	0	0	0	0	0	0	0	0	0	0	0	0	0	0	0	0	0
AC004012.1	3.8214	6.0443	0.3943	0.088	0.9379	0.3317	0.9361	0.7899	0.3215	0.3764	0.0384	0.3419	0	0.1043	0.0485	0.2378	0.0283	4.3015	0.5403	0.1477	0.674	0.1221	0.1112	0	1.2222	0.5573	3.041	0.8435	0.5887	0.436	0.8757	0.7651	0.4092	0.7527	0.1459	0.1725	8.9869	0.519	0.3818	3.7947	0	1.0244	0.1677	0.5905	0.3925	0.3532	0.3085	0.7008	0.1716
AC004014.1	0	0	0	0	0	0	0	0	0	0	0	0	0	0	0	0	0	0	0	0	0	0	0	0	0	0	0	0	0	0	0	0	0	0	0	0	0	0	0	0	0	0	0	0	0	0	0	0	0
AC004014.2	0	0	0	0	0	0	0	0	0	0	0	0	0	0	0	0.0041	0	0	0	0	0	0	0	0	0	0	0	0.0046	0	0	0	0	0.0047	0	0	0	0	0	0	0	0	0.003	0.0087	0	0	0	0	0	0
AC004022.1	0.0282	0	0.0329	0	0.047	0	0	0.0198	0.1841	0.021	0.0577	0	0	0.0174	0	0	0.0425	0	0	0.0185	0.1125	0	0	0	0.2648	0	0	0.0445	0.059	0	0.1154	0.0383	0.0228	0.0189	0	0.0576	0.0164	0.1083	0.0425	0.0803	0	0.0143	0	0	0	0	0.0193	0.0207	0
AC004022.2	0	0	0	0.1217	0.1297	0	0.1523	0	0.3813	0	0	0.1051	0.1652	0	0	0	0.1566	0	0	0	0.2664	0	0	0	1.0054	0	0	0.1228	0.1086	0.0804	0	0	0.3774	0.2082	0	0	0.1815	0	0	0.1479	0	0.5511	0.232	0	0	0.2443	0	0.1141	0
AC004023.1	0	0	0	0	0	0	0	0	0	0	0	0	0	0.0106	0.0074	0	0	0	0	0	0	0	0	0.0085	0	0	0	0	0	0	0	0	0	0	0	0	0	0	0	0.0164	0	0	0	0	0	0.0135	0	0	0
AC004024.1	0	0	0.071	0.0951	0	0.2049	0.119	0.0854	0	0	0	0	0.1291	0.3759	0	0.0857	0.0612	0	0.0973	0.0798	0.2776	0.066	0	0.0602	0	0	0	0.096	0.0849	0	0.3986	0	0	0	0.5518	0	0.1418	0.2805	0.0917	0.1155	0	0	0.0907	0	0	0	0	0.2674	0
AC004034.1	0.1177	0.1406	0.0344	0.1843	0	0	0	0.1654	0.0481	0.0438	0.1607	0.0398	0.2501	0.3277	0.1523	0.2905	0.0889	0	0	0.0773	0.0336	0.032	0.0582	0.0291	0	0.0324	0	0.1395	0	0.0609	0.1448	0	0.1428	0.0394	0.2291	0.1204	0.103	0.317	0	0.1679	0	0.0298	0.0439	0	0.1233	0.0924	0.1211	0.0432	0.2994
AC004039.1	0.0503	0.0401	0.0196	0.0657	0.07	0	0.0164	0.0472	0.0137	0.0499	0.0458	0.0113	0.0178	0	0.0434	0.0473	0	0	0.0403	0	0	0.0273	0.0332	0.0166	0.0197	0.0277	0	0.0663	0.0469	0.0607	0.0275	0.0343	0.0136	0.0225	0.0327	0.0343	0.0196	0.0387	0.0127	0.0638	0	0.0255	0.025	0.0518	0.0117	0.0264	0.023	0.0123	0.2219
AC004047.1	0	0	0	0	0	0	0	0	0	0	0	0	0	0	0	0	0	0	0	0	0	0	0	0	0	0	0	0	0	0	0	0	0	0	0	0	0	0	0	0	0	0	0	0	0	0	0	0	0
AC004052.1	0	0	0	0	0.0307	0	0	0	0	0	0	0	0	0	0	0	0	0	0	0	0	0	0	0	0	0	0	0	0	0	0	0	0	0	0	0	0	0	0	0.0525	0	0	0	0	0	0	0	0	0
AC004053.1	0.1566	0	0	0	0.0871	0	0.1534	0	0	0	0	0	0	0	0.1126	0	0	0	0	0	0	0	0	0	0	0.0288	0	0	0.0364	0.027	0	0	0.1267	1.2232	0	0	0	0	0	0.0496	0	0	0	0	0	0	0	0	0
AC004054.1	0	0	0	0	0	0	0	0	0	0	0	0	0	0	0	0	0	0	0	0	0	0	0	0	0	0	0	0	0	0	0	0	0	0	0	0	0	0	0	0	0	0	0	0	0	0	0	0	0
AC004057.1	0.1205	0.072	0.0705	0	0	0	0	0	0.0493	0	0.0823	0.0407	0	0	0.2599	0.3824	0.1213	0.1264	0	0.1188	0.1032	0.0655	0.1788	0	0.0708	0.0664	0.3478	0	0.1263	0.1558	0.0494	0	0.0975	0.0404	0.0782	0.1233	0.0352	0	0	0.1146	0.1368	0.0915	0.045	0.1117	0.0421	0.142	0	0	0.2453
AC004062.1	0	0.0556	0	0	0	0	0	0	0	0	0	0	0	0	0	0	0	0	0	0	0	0	0	0	0	0	0	0	0	0	0	0	0	0	0	0	0	0	0	0	0	0	0	0	0	0	0	0	0
AC004063.1	0	0	0	0	0	0	0.1075	0	0	0	0	0	0	0	0.0473	0	0	0	0	0	0	0	0	0	0	0	0	0	0	0	0	0	0	0.0367	0	0.0281	0	0	0	0	0	0	0	0	0.0383	0	0	0	0
AC004066.1	0	0	0	0.0411	0.0438	0	0	0	0	0	0	0.0709	0.3344	1.1362	0	0	0	0	0	0	0	0	0.1557	0	0	0	0	0	0	0	0	0	0.0424	0	0.8851	0	0	0.1211	0	0	0	0	0.0391	0	0	0	0	0	0
AC004067.1	0	0.3586	0.0251	0.9399	0.1073	0.1807	0.294	0.1506	0.2803	0.5105	0.7319	0.2318	0.4099	0.5836	0.6102	0.3628	0.1942	0.045	0.2404	0.0563	0.049	0.2794	0.4664	0.0212	0.0504	0.0709	0.0619	0.8806	0.2395	0.0222	0.2461	0.7004	0.0694	0.0574	1.1127	0.0658	0.05	0.6269	0.0647	0.1631	0.2271	0.0868	0.3839	0.0795	0.2994	0.1684	0	0.0943	0.7853
AC004069.1	0.1093	0.196	0.2237	0.5564	0.4105	0.2765	0.0536	0.0768	0.0447	0.0814	0	0.1108	0.2323	0.3044	0.4008	0.2313	0	0.5158	0.1314	0	0	0.0297	0.0541	0.1083	0	0.1205	0.0789	0.1727	0.5726	0.0283	0	0.2232	0.6633	0.0366	0.2128	0.0559	0.1914	0.9255	0.2476	0.4159	0.1241	0.2491	0.1632	0.1352	0.2291	0.0429	0.3376	0.0802	0.3894
AC004069.2	0	0	0	0	0	0	0.0264	0	0	0	0	0	0	0	0	0	0	0	0	0	0	0	0	0	0	0	0	0	0	0	0	0	0	0.3608	0	0	0	0	0	0	0	0	0	0	0	0	0	0	0
AC004069.3	0	0	0	0	0	0	0	0	0	0	0	0	0	0	0	0	0	0	0	0	0	0	0	0	0	0	0	0	0	0	0	0	0	0	0	0	0	0	0	0	0	0	0	0	0	0	0	0	0
AC004076.1	0	0	0.0171	0.0229	0.0731	0	0.0572	0	0.0954	0	0.0199	0.0197	0.031	0.0181	0.0252	0	0.0147	0	0	0.0575	0	0	0	0	0	0.0965	0.0421	0	0.0204	0.0302	0.0718	0	0	0.0195	0.1137	0.0149	0	0	0	0	0.0221	0	0.0653	0.0541	0	0	0	0.0428	0.1188
AC004076.2	0.0722	0.0863	0.1373	0.6717	0.1733	0.0685	0.0885	0.0317	0.3026	0.0874	0.1357	0.1648	0.2303	0.2459	0.2415	0.0446	0.0546	0.1136	0.3545	0.0653	0.0258	0.0491	0.3484	0.0939	0.1062	0.1692	0.3193	0.3496	0.1451	0.0234	0.1778	0.043	0.2484	0.0363	0.3985	0.1386	0.0474	0.1668	0.0409	0.0429	0.0683	0.0823	0.5121	0.1228	0.1198	0.0568	0.0558	0.1325	0.6066
AC004079.1	0	0	0	0	0	0	0	0	0	0	0	0	0	0	0	0	0	0	0	0	0	0	0	0	0	0	0	0	0	0	0	0	0	0	0	0	0	0	0	0	0	0	0	0	0	0	0	0	0
AC004079.2	0	0	0	0	0	0	0	0	0	0	0	0	0	0	0	0	0	0	0	0	0	0	0	0	0	0	0	0	0	0	0	0	0	0	0	0	0	0	0	0	0	0	0	0	0	0	0	0	0
AC004079.3	0	0	0	0	0	0	0	0	0	0	0	0	0	0	0	0	0	0	0	0	0	0	0	0	0	0	0	0	0	0	0	0	0	0	0	0	0	0	0	0	0	0	0	0	0	0	0	0	0
AC004079.4	0	0	0	0	0	0	0	0	0	0	0	0	0	0	0	0	0	0	0	0	0	0	0	0	0	0	0	0	0	0	0	0	0	0	0	0	0	0	0	0	0	0	0	0	0	0	0	0	0
AC004079.5	0	0	0	0	0	0	0	0	0	0	0	0	0	0	0	0	0	0	0	0	0	0	0	0	0	0	0	0	0	0	0	0	0	0	0	0	0	0	0	0	0	0	0	0	0	0	0	0	0
AC004080.1	0	0	0	1.1174	0	0.0334	0	0	0.0324	0	0.1624	0	0	0.0736	0.0513	0.1118	0.02	0	0	0	0	0	0	0	0	0	0	0	0	0.0205	0	0.027	0	0	0	0.223	0	0	0.0599	0	0	0	0	0	0	0	0	0	0.2017
AC004080.10	0	0	0	0	0	0	0	0	0	0	0	0	0	0	0	0	0	0	0	0	0	0	0	0	0	0	0	0	0	0	0	0	0	0	0	0	0	0	0	0	0	0	0	0	0	0	0	0	0
AC004080.11	0	0	0	0	0	0	0	0	0	0	0	0	0	0	0	0	0	0	0	0	0	0	0	0	0	0	0	0	0	0	0	0	0	0	0	0	0	0	0	0	0	0	0	0	0	0	0	0	0
AC004080.12	0	0	0	0	0	0	0	0	0	0	0	0	0	0	0	0	0	0	0	0	0	0	0	0	0	0	0	0	0	0	0	0	0	0	0	0	0	0	0	0	0	0	0	0	0	0	0	0	0
AC004080.13	0	0	0	0	0	0	0	0	0	0	0	0	0	0	0	0	0	0	0	0	0	0	0	0	0	0	0	0	0	0	0	0	0	0	0	0	0	0	0	0	0	0	0	0	0	0	0	0	0
AC004080.14	0	0	0	0	0	0	0	0	0	0	0	0	0	0	0	0	0	0	0	0	0	0	0	0	0	0	0	0	0	0	0	0	0	0	0	0	0	0	0	0	0	0	0	0	0	0	0	0	0
AC004080.15	0	0	0	0	0	0	0	0	0	0	0	0	0	0	0	0	0	0	0	0	0	0	0	0	0	0	0	0	0	0	0	0	0	0	0	0	0	0	0	0	0	0	0	0	0	0	0	0	0
AC004080.16	0	0	0	0	0	0	0	0	0	0	0	0	0	0	0	0	0	0	0	0	0	0	0	0	0	0	0	0	0	0	0	0	0	0	0	0	0	0	0	0	0	0	0	0	0	0	0	0	0
AC004080.17	0	0	0	0	0	0	0	0	0	0	0	0	0	0	0	0	0	0	0	0	0	0	0	0	0	0	0	0	0	0	0	0	0	0	0	0	0	0	0	0	0	0	0	0	0	0	0	0	0
AC004080.2	3.6702	3.4831	0.0316	0.169	0.1802	0.6826	0	1.138	1.7206	0.0803	1.1057	0.1094	0.1147	0.0334	0.163	3.4636	0.2717	3.1692	0	0	0.185	0.2932	0.1068	0.5345	0.0317	4.1628	0.5841	0.0853	0.1131	0.2792	3.9839	0	1.8776	0	0	0.1104	1.449	1.62	0	0.154	0	0.0547	0	0.5672	0.4524	0	1.9998	0	0.2746
AC004080.3	0	0	0	0	0	0	0	0	0	0	0	0	0	0	0	0	0	0	0	0	0	0	0	0	0	0	0	0	0	0	0	0	0	0	0	0	0	0	0	0	0	0	0	0	0	0	0	0	0
AC004080.4	0	0	0.0277	0	0	0	0	0	0	0	0	0	0	0	0	0	0	0	0	0	0	0	0	0	0	0	0	0	0	0	0	0	0	0	0	0	0	0	0	0	0	0	0	0	0	0	0	0	0
AC004080.5	0	0	0	0	0	0	0	0	0	0	0	0	0	0	0	0	0	0	0	0	0	0	0	0	0	0	0	0	0	0	0	0	0	0	0	0	0	0	0	0	0	0	0	0	0	0	0	0	0
AC004080.6	0	0	0	0	0	0	0	0	0	0	0	0	0	0	0	0	0	0	0	0	0	0	0	0	0	0	0	0	0	0	0	0	0	0	0	0	0	0	0	0	0	0	0	0	0	0	0	0	0
AC004080.7	0	0	0	0	0	0	0	0	0	0	0	0	0	0	0	0	0	0	0	0	0	0	0	0	0	0	0	0	0	0	0	0	0	0	0	0	0	0	0	0	0	0	0	0	0	0	0	0	0
AC004080.8	0	0	0	0	0	0	0	0	0	0	0	0	0	0	0	0	0	0	0	0	0	0	0	0	0	0	0	0	0	0	0	0	0	0	0	0	0	0	0	0	0	0	0	0	0	0	0	0	0
AC004080.9	0	0	0	0	0	0	0	0	0	0	0	0	0	0	0	0	0	0	0	0	0	0	0	0	0	0	0	0	0	0	0	0	0	0	0	0	0	0	0	0	0	0	0	0	0	0	0	0	0
AC004083.1	0.0877	0.0225	0.0037	0.0245	0.0523	0.0106	0.0061	0.0044	0.0205	0.0047	0.0086	0.0212	0.0067	0.0039	0.565	0.0088	0	0.0329	0.005	0.0082	0.0179	0.017	0	0.0062	0.0479	0.0035	0.0226	0.005	0.035	0.0421	0.0103	0.0128	0.071	0	0.0041	0.0192	0.0219	0.0048	0.0142	0.1073	0.019	0.0222	0.0094	0.0194	0.0175	0.0148	0.0043	0	0.0191
AC004112.1	0.0424	0.1015	0.1737	0.2659	0.7792	0	0.1664	0.179	0.3469	0.1264	0.058	0.0287	0.4059	0.1576	0.3295	0.0599	0.3633	0	0	0.251	0.0485	0.1153	0.1679	0.7146	0.474	0.0234	0.0612	0.1006	0.1779	0.1756	0.1044	0.1445	0.1374	0.0568	0.1928	0.1954	0.2973	0.1633	0.6409	0.0807	0	0.2149	0.095	0.0262	0.3854	0.0333	0.0582	0.0623	0.3024
AC004125.1	0	0	0	0	0	0	0	0	0	0	0	0	0	0	0	0	0.1136	0	0	0	0	0	0	0	0	0	0	0	0	0	0	0	0	0	0	0	0	0	0	0	0	0	0	0	0	0	0	0	0
AC004129.1	0	0	0.0441	0	0.0315	0	0	0	0	0.0281	0.0257	0	0	0.0467	0	0.0798	0	0	0	0	0	0	0	0.0373	0	0.0415	0	0	0	0.0195	0	0	0	0	0.0245	0.0386	0.044	0.029	0	0.1076	0	0.0382	0	0	0	0	0.0259	0	0
AC004129.2	0	0	0	0	0	0	0	0	0	0	0	0	0	0	0.0451	0	0	0	0	0	0	0	0	0	0	0	0	0	0.073	0	0	0	0	0	0	0	0	0	0	0	0	0	0	0	0	0	0	0	0
AC004129.3	0	0	0	0	0	0	0	0	0	0	0	0	0	0	0	0	0	0	0	0	0	0	0	0	0	0	0	0	0	0	0	0	0	0	0	0	0	0	0	0	0	0	0	0	0	0	0	0	0
AC004130.1	0	0	0	0	0	0	0	0	0	0	0	0	0	0	0.1823	0	0	0	0	0	0	0	0	0	0	0	0	0	0	0	0	0	0	0	0	0	0	0	0	0	0	0	0	0	0	0	0	0	0
AC004130.2	0.7368	0.0801	0	0.3934	0.0279	0.0282	0	0.0471	0.1916	0.2244	0	0.0679	0.8896	1.5129	0.5201	0.1653	0.0169	0.0351	0	0	0.1722	0	0.265	0.0166	0	0	0.0967	0.2381	0.3976	0.0173	0.7142	0.6383	0.1626	0	0.1956	0.0171	0.0195	1.7012	0	0.0637	0.1267	0.0678	0.025	0.0828	0.0234	0.0263	0	0	1.4315
AC004134.1	0	0	0	0.2089	0	0.2249	0	0	0.109	0.1985	0	0.2704	0.1417	0.0825	0	0	0	0.1398	0	0	0	0	0	0	0	0	0	0	0.2794	0	0.2188	0	0	0.1786	0.0865	0.0682	0	0	0.2014	0	0	0	0	0	0	0	0	0.0978	0
AC004147.1	0	0	0	0	0	0	0	0	0	0	0	0	0	0	0	0	0	0	0	0	0	0	0	0	0	0	0	0	0	0	0	0	0	0	0	0	0	0	0	0	0	0	0	0	0	0	0	0	0
AC004147.2	0	0	0	0	0	0	0	0	0	0	0	0	0	0	0	0	0	0	0	0	0	0	0	0	0	0	0	0	0	0	0	0	0	0	0	0	0	0	0	0	0	0	0	0	0	0	0	0	0
AC004147.3	0	0	0	0	0	0	0	0	0	0	0	0	0	0	0	0	0	0	0	0	0	0	0	0	0	0	0	0	0	0	0	0	0	0	0	0	0	0	0	0	0	0	0	0	0	0	0	0	0
AC004147.4	0	0	0	0	0	0	0	0	0	0	0	0	0	0	0	0	0	0	0	0	0	0	0	0	0	0	0	0	0	0	0	0	0	0	0	0	0	0	0	0	0	0	0	0	0	0	0	0	0
AC004147.5	0	0	0	0	0	0	0	0	0	0	0	0	0	0	0	0	0	0	0	0	0	0	0	0	0	0	0	0	0	0	0	0	0	0	0	0	0	0	0	0	0	0	0	0	0	0	0	0	0
AC004148.1	0.3871	1.0548	0.9234	2.9704	0.5814	0.4831	0.6676	0.6747	1.0252	0.7952	1.0151	0.6803	0.5264	1.4181	0.5944	1.3322	0.7406	0.0649	0.1241	0.3561	0.1769	0.2607	0.6433	0.207	0.3186	0.3753	0.3799	2.7769	1.2436	0.2323	1.0414	0.3689	0.6514	0.3837	0.3115	0.9662	0.2711	0.3456	0.187	0.2945	0.0703	0.5567	1.479	0.3063	0.9734	0.4622	0.3719	1.613	3.0571
AC004156.1	0.3888	0.0216	0.0846	0.0496	0.1132	0.0991	0.0709	0.0826	0.0887	0.0875	0.2964	0.2139	0.0865	0.0615	0.0585	0.1275	0.1047	0.3129	0.0362	0.0356	0.0929	0.054	0.0805	0.0851	0.1063	0.0797	0.1827	0.0929	0.12	0.0748	0.4227	0.1231	0.2048	0.0787	0.0763	0.0786	0.1055	0.0209	0.2321	0	0.0205	0.0183	0.0742	0.7713	0.101	0.0213	0.1241	0.0995	0.0644
AC004158.1	0	0	0	0	0	0	0	0	0	0	0	0	0.0061	0	0.0025	0	0	0	0	0	0.0392	0	0	0	0	0	0	0	0.004	0.003	0.0094	0	0.1063	0	0.0037	0	0	0	0	0	0	0.0029	0.0043	0	0	0	0	0	0
AC004160.1	0.4507	0.038	0.0124	0.0706	0.2478	0.5275	0.826	0.1043	0	0.1736	0.0833	0	0.0056	0.0066	0.0297	0.0037	0.0107	0.0056	0	0.4842	0.109	0.0461	0.0262	0.0079	0.7916	0.1139	0	0.0042	0.3184	0.2688	0.5914	0.0325	0.0086	0.316	0.0069	0	0.034	0.0082	0.004	0.1412	0.004	0.0456	0	0.0066	0.0148	0.8497	0.0764	0.035	0.0108
AC004160.2	0.7995	0	0	0.1252	0.3558	0.8539	0.47	0	0	0.3967	0.182	0	0	0	0.046	0.0376	0	0	0	0.4553	0.1218	0.0579	0	0	0.3446	0.1468	0	0	0.4467	0.5238	0.4372	0	0	0.5711	0	0	0.0933	0.041	0	0.1521	0	0.081	0	0	0.0745	1.0468	0.2194	0	0
AC004217.1	0	0	0	0	0	0	0	0	0	0	0	0	0	0	0	0	0	0	0	0	0	0	0	0	0	0	0	0	0	0	0	0	0	0	0	0	0	0	0	0	0	0	0	0	0	0	0	0	0
AC004217.2	0	0	0	0	0	0	0	0	0	0	0	0	0	0	0	0.0241	0	0	0	0	0	0	0	0	0	0	0	0	0.0239	0	0	0	0	0	0	0	0	0	0	0	0	0	0.102	0	0	0	0	0	0
AC004221.1	0	0.0425	0.0208	0.0278	0.0593	0.03	0.0348	0	0	0	0	0.1202	0.1133	0.022	0.0307	0.1504	0.0358	0.3355	0	0	0.0406	0	0	0	0	0	0.2052	0	0	0	0.0292	0	0.1438	0	0	0	0.083	0	0	0.1353	0	0.018	0.0531	0.0659	0.0248	0.0559	0	0	0.2171
AC004223.1	0	0	0	0.0867	0	0	0	0.0778	0	0.0824	0	0.0748	0.1176	0	0.0955	0.0781	0.1115	0	0	0	0	0.0601	0	0	0	0	0	0.0875	0.1547	0.1146	0	0	0	0	0.1437	0.0566	0.1293	0.1704	0	0.1053	0	0	0	0	0	0	0	0.0812	0.2254
AC004223.2	0.0552	0	0	0.3887	0	0	0	0.0388	0	0.0411	0	0.1491	0.0586	0.0683	0.0476	0.2723	0.1111	0	0	0	0	0	0	0	0	0.0304	0.0796	0.1307	0.1541	0.0285	0.0452	0	0.4463	0	0.1074	0.0564	0	0.0849	0	0.0525	0	0	0.247	0	0	0	0	0.2023	0.3368
AC004223.3	0	0	0	0	0	0	0	0	0	0	0	0	0	0	0	0	0	0	0	0	0	0	0	0	0	0	0	0	0	0	0	0	0	0	0	0	0.0087	0	0	0	0	0	0	0	0	0	0	0	0
AC004223.4	0.1808	0.108	0	0.7785	0.2263	0.1524	0.8856	0.3811	0.2216	0.4709	0.0617	0.8553	0.096	0.1119	1.0137	0.1275	0.091	0.1896	0	0	0.4646	0.3928	0.1788	0.0895	0.0531	0	0.0652	0.4999	0.3788	0.187	0.3707	0.1231	0.3656	0.0605	0.6452	0.3698	0	0.1391	0.6824	0.3439	0	0.1373	0.2023	0.0559	0.3157	0.142	0	0.7294	0.5519
AC004224.1	0	0	0	0.0414	0.0441	0.0445	0	0.0371	0	0	0	0.0714	0.2245	0.1962	0	0.1118	0.0266	0	0	0.0347	0	0.0861	0.1045	0.0523	0	0	0.0381	0	0	0.0547	0	0.0719	0.0855	0	0	0	0.0617	0	0	0.0502	0.1199	0.0268	0	0	0	0.0415	0.0363	0	0.0538
AC004224.2	0	0	0	0	0	0	0	0	0	0	0	0	0	0	0	0	0	0	0	0	0	0	0	0	0	0	0	0	0	0	0	0	0	0	0	0	0	0	0	0	0	0	0	0	0	0	0	0	0
AC004231.1	0	0.044	0.409	0.2306	0.1536	0.0621	0.0361	0	0.0301	0.4111	0.0251	0.1991	1.0954	1.6633	0.3335	0.0779	0	0.0772	0	0	0.0421	0	0.6556	0	0	0	0	0.2036	0.1543	0	0	0	0.0596	0	0.0717	0.0565	0.043	0.2834	0.139	0.035	0.8915	0.1678	0.2198	0.0455	0	0.0289	0	0.2971	0
AC004231.4	0	0	0	0	0	0	0	0	0	0	0	0	0.1236	0	0	0.082	0	0	0	0	0	0	0	0	0	0	0	0	0	0	0	0	0	0	0	0	0	0	0	0	0	0	0	0	0	0	0	0	0
AC004232.1	0	0	0	0	0	0	0	0	0	0	0	0	0	0	0	0	0	0	0	0	0	0	0	0	0	0	0	0	0	0	0	0	0	0	0	0	0	0	0	0	0	0	0	0	0	0	0	0	0
AC004232.2	0.9146	0.7514	0.3342	1.2531	0.2862	0.2892	0.392	0.6428	0.2336	0.2553	0.1952	0.1932	0.1822	0.6367	0.8383	0.4434	0.1151	0.4195	0.5038	0.3756	0.8488	0.4036	0.7915	0.3113	0.4368	0.4409	0.7423	0.5871	0.4391	0.5026	0.8907	0.3113	0.4162	0.1531	1.1127	0.4385	0.3336	0.3079	0.0432	0.2174	0.4325	0.2894	1.2369	0.3887	1.3574	0.2245	0.4706	1.0064	1.9778
AC004233.1	0.0987	0	0.1731	1.0048	0.2059	0.1248	0.8705	1.11	0.1614	0.0735	0.4045	0.5004	0.5244	0.8246	0.0426	0.905	0.3976	0.207	0.0791	0.5189	0.2537	0.0536	0.3417	0.3422	0.1451	0.4622	0.2493	0.3119	0.5171	0.5106	0.5667	0.336	0.1198	0.0661	0.6085	0.0505	0.4033	0.114	0.0745	0.0469	0.0373	0.075	0.1473	0.061	0.4826	0.0388	0.1693	1.7018	0.1507
AC004233.2	3.7364	3.2783	0.4563	3.6105	2.8415	2.8512	3.8926	6.2822	1.0631	0.8976	3.8595	6.2336	6.5574	2.9705	0.2652	13.8579	0.7619	2.3804	1.4968	11.7623	1.0264	0.2954	2.8537	4.4379	0.5143	7.6993	6.0229	3.6617	3.0884	8.0731	5.3141	0.6117	1.32	1.2194	1.826	0.4112	11.5246	1.8018	1.1426	2.429	2.5945	0.7664	0.5294	3.0843	3.8319	1.0403	0.8113	7.4248	0.2166
AC004233.3	0.1439	0.688	0.0421	0.5071	0.1201	0.182	0	0.2529	0	0.0536	0.0491	0.2432	1.3762	0.3117	0.0931	0.203	0.1087	0.4527	0.6342	0.1419	0.2055	0.1173	0.0712	0	0.0423	0.2775	0.1558	0.0569	0.5026	0.1117	0.1771	0	0	0.3373	0.2335	0.1472	0.336	0.0554	0	0	0.0545	0.2915	0	0	0	0.1131	0.0494	0.6335	0
AC004233.4	0.1238	0	0	0.0323	0.1033	0.1044	0.0404	0.2321	0	0	0	0.1116	0.3508	0.0511	0.0178	0.4366	0.0208	0	0	0.1899	0	0.0224	0	0.0204	0	0.0455	0	0	0.3171	0.1495	0.0677	0.0281	0	0.0829	0.1071	0	0.2409	0	0.0623	0	0.0312	0.0418	0	0.0255	0.0288	0.0649	0	0.1514	0
AC004241.1	0.1157	0.2569	0.058	0.0388	0.2299	0.0976	0.2592	0.1433	0.0811	0.041	0.0376	0.1155	0.0234	0.0512	0.1355	0.1749	0.0583	0.2543	0.1722	0.1086	0.0661	0.1108	0.0491	0.0327	0.0616	0.1822	0.1511	0.1001	0.0423	0.1482	0.122	0.075	0.1516	0.1218	0.0644	0.1522	0.2959	0.0721	0.104	0.0996	0.0542	0.2093	0.074	0.0545	0.0385	0.0693	0.2382	0.0809	0.0505
AC004241.2	0.4055	1.2116	0.079	0.4763	2.4815	0.9118	1.3907	0.8075	0.1657	0.2515	0.0462	0.2741	0.0718	0.0836	0.4373	0.5719	0.2722	1.2756	0.5957	0.7106	1.3124	0.257	0.1337	0.1673	0.5562	0.9681	0.6827	0.2136	0.1416	1.2586	0.4989	0.3681	0.6015	0.2716	0.1754	0.1728	1.3018	0.104	0.4592	1.157	0	0.9925	0.0504	0.5013	0.1416	0.4779	1.3913	0.1983	0.2063
AC004241.3	0.7546	0.4856	0.2376	0.1818	0.2422	0.0979	0.3981	0.3263	0.1423	0.3024	0.0396	0.5493	0.185	0.4669	1.4521	0.614	0	1.339	0.186	0.1144	0.1326	0.2207	0.4019	0.115	0.2388	0.4157	0.2932	0.6879	0.0811	0.2402	0.3808	0.2371	0.7044	0.0389	0.1507	0.2672	0.1694	0.5361	0.1315	1.1041	0.4831	0.4997	0.7796	0.2512	0.3649	0.0456	0.3186	0.2129	0.4726
AC004241.4	0.0268	0.032	0.0157	0	0.0224	0	0.0263	0.0188	0	0.0199	0.0183	0	0.0854	0.0663	0.0693	0	0	0	0.0215	0	0.0306	0	0	0	0	0	0	0.0847	0	0	0	0	0.065	0	0.0174	0.0137	0	0.0412	0	0	0	0.0271	0.04	0	0.0187	0	0	0	0.0273
AC004241.5	0.0613	0.0146	0.0215	0.0672	0.4296	0.2171	0.4444	0.1895	0.0701	0.0365	0.0586	0.0746	0	0.0228	0.0793	0.0173	0.0617	0.0257	0.0393	0.2577	0.3081	0.1198	0.1091	0.0911	0.1729	0.0675	0.0442	0.0968	0.0428	0.1395	0.1005	0.1085	0.0198	0.0821	0.0795	0.0564	0.1789	0	0.2129	0.2099	0.0278	0.2483	0.0274	0.0152	0.0342	0.1541	0.0925	0.027	0
AC004253.1	0.246	0.294	0.4674	1.3482	0.7697	0.8814	0.4218	0.2593	0.4021	0.2288	0.4199	0.6235	0.2613	0.1903	0.7692	0.1735	0.3405	0	0	0.0808	0.0702	0.0334	0.2433	0.0609	0.1446	0.2371	0.1331	1.6518	0.4724	0.1908	1.4121	0.2512	0.2487	0.1235	0.2394	1.1637	0.0718	0.1893	0.2785	0.1755	0	0.1868	0.2294	0.076	0.2148	0.1932	0.2532	0.6316	1.3768
AC004253.2	0	0	0.2652	0.1776	0.1892	0	0.0741	0.2656	0.0618	0	0.671	0.6642	0.2409	0.0468	0.0326	0.0533	0.8372	0.0793	0	0.149	0.3022	0.3285	0.4486	0.0374	0	0	0.0545	0	0	0	0.434	0.0515	0.3058	0	0	0.0773	0	0	0	0.1438	0	0.1148	0.2256	0.0934	0.2112	0	0	0.9427	0.1538
AC004257.1	0	0	0	0	0	0	0	0	0	0	0	0	0	0	0.0935	0.0764	0	0.2272	0	0	0	0	0.1072	0	0	0	0	0	0.0757	0	0	0	0	0	0	0	0	0	0	0	0	0	0.1617	0	0	0	0	0	0
AC004263.1	0.2213	0.2116	0.0259	0.0693	0.5171	0.2985	0.3469	0.7777	0.1085	0	0.0604	0.4188	0.047	0.0274	0.0955	0.7803	0.0891	0.5569	0.3546	0.0291	0.2275	0.0721	0.0438	0	0.052	0.1951	1.1816	0.9791	0.3091	0.206	0.6897	0.241	0.2507	0.1482	0.2585	0.3622	0.1033	0.1703	0.1337	0.2526	0.067	0.2241	0.2642	0.0547	0.1237	0.0348	0.1822	0.1623	0.8108
AC004263.2	0.0511	0.0305	0.0672	0.5599	0.3836	0.7106	0.9009	0.359	0.334	0.4277	0.4622	0.2589	0.1899	0.3793	0.1983	0.1801	0.2507	0.0134	0.0205	0.2014	0.2917	0.1803	0.4042	0.1201	0.1726	0.0774	0.0921	1.0694	0.9097	0.1982	0.6703	0.1738	0.4132	0.1539	0.7955	0.6597	0.0969	0.5995	0.2507	0.3036	0.0097	0.2005	1.1339	0.0316	0.3835	0.4815	0.1227	0.8431	0.5718
AC004264.1	0	0.1807	0	1.0357	0.0631	0.0637	0	0.0266	0	0.1407	0.0774	0.3832	2.1683	0.7016	0.2119	0.4264	0.1522	0.1585	0.2725	0	0	0.1026	0.6355	0.1123	0	0.0416	0.1909	0.0896	0.7655	0	0.155	0	1.1007	0.1012	0.981	0	0.1544	1.2798	0.0856	1.294	0.1144	0.0191	0.9307	0.0467	0	0	0	1.9685	1.1539
AC004264.2	0.0346	0.0206	0	0.1217	0.0721	0.0146	0.0339	0.0121	0	0.0643	0.0118	0	0.0367	0.0535	0.0149	0	0.0087	0	0	0.0227	0.1184	0	0.0171	0	0	0.019	0	0	0.0483	0.0089	0.0992	0	0.0419	0.0116	0.0224	0.0088	0.0101	0.0133	0.0261	0	0	0	0.0645	0	0	0.0136	0	0	0
AC004381.1	0	0	0.05	0.1339	0.2854	0.1442	0.2513	0.0601	0.3494	0.0636	0.1168	0.1156	0.2725	1.3755	0	0	0.2583	0	0	0	0.5859	0.0929	0	0.127	0.1508	0	0	0.0675	0.1791	0	0.4908	0.0582	0	0.1145	0	0.5247	0.0499	0	0.1936	0	0	0	0	0	0.0597	0	0	0.1254	0
AC004381.2	0	0	0	0	0	0.5327	0	0	0	0	0	0	0	0	0	0	0	0	0	0	0	0	0	0	0	0	0	0	0	0	0	0.43	0	0	0	0.3231	0	0	0	0	0	0	0	0	0	0	0	0	0
AC004381.3	0.0452	0	0	0.2829	0.3015	0.0952	0.0885	0.0476	0.1292	0.1681	0.1696	0.061	0.4558	2.0958	0.0682	0	0.0909	0	0	0.0445	0.1548	0.1226	0.268	0.1006	0.0133	0	0	0.0535	0.2681	0.0467	0.1296	0.0615	0	0.0605	0.2198	0.127	0	0.0521	0.0682	0	0.0171	0.0114	0	0	0.0789	0.0887	0	0.0663	0.023
AC004381.4	0	0	0	0	0.0194	0	0	0	0.019	0	0.0159	0	0.0248	0.2595	0	0	0	0	0	0	0	0	0	0	0	0.0128	0	0.0368	0	0	0.0955	0	0	0	0.0151	0.0238	0	0	0	0	0	0.0236	0	0	0.0814	0.0183	0	0	0
AC004383.1	0.1038	0	0.0607	0.0813	0.0866	0.1751	0	0.146	0.0849	0.2319	0.0709	0	0.331	0.1928	0	0.1465	0	0	0	0.0682	0.0593	0	0.1027	0	0	0	0.0749	0.1641	0.2901	0.0537	0.511	0.4241	0.168	0	0.2695	0.2124	0.0606	0.2397	0	0.0988	0	0	0.0775	0	0	0.0816	0.0712	0.0762	0.317
AC004386.1	0	0	0	0	0	0	0	0	0	0	0	0	0	0	0	0	0	0	0	0	0	0	0	0	0	0	0	0	0	0	0	0	0	0	0	0	0	0	0	0	0	0	0	0	0	0	0	0	0
AC004386.2	0	0	0	0	0	0	0	0	0	0	0	0	0	0	0	0	0	0	0	0	0	0	0	0	0	0	0	0	0	0	0	0	0	0	0	0	0	0	0	0	0	0	0	0	0	0	0	0	0
AC004386.3	0	0	0	0	0	0	0	0	0	0	0	0	0	0	0	0	0	0	0	0	0	0	0	0	0	0	0	0	0	0	0	0	0	0	0	0	0	0	0	0	0	0	0	0	0	0	0	0	0
AC004386.4	0	0	0	0	0	0	0	0	0	0	0	0	0	0	0	0	0	0	0	0	0	0	0	0	0	0	0	0	0	0	0	0	0	0	0	0	0	0	0	0	0	0	0	0	0	0	0	0	0
AC004386.5	0	0	0	0	0	0	0	0	0	0	0	0	0	0	0	0	0	0	0	0	0	0	0	0	0	0	0	0	0	0	0	0	0	0	0	0	0	0	0	0	0	0	0	0	0	0	0	0	0
AC004386.6	0	0	0	0	0	0	0	0	0	0	0	0	0	0	0	0	0	0	0	0	0	0	0	0	0	0	0	0	0	0	0	0	0	0	0	0	0	0	0	0	0	0	0	0	0	0	0	0	0
AC004408.1	0	0	0	0	0	0	0	0	0	0	0	0	0	0	0	0	0	0	0	0	0	0	0	0	0	0	0	0	0	0	0	0	0	0	0	0.0268	0	0	0	0	0	0	0	0	0	0	0	0	0
AC004408.2	0	0	0	0.0085	0	0	0	0	0	0	0.0074	0	0	0.0067	0.0047	0	0	0	0	0	0	0	0	0	0	0	0.0156	0	0	0	0	0	0	0	0.007	0	0	0.0083	0.0082	0	0	0	0.0161	0	0	0	0	0	0
AC004415.1	0	0	0	0	0	0	0	0	0	0	0	0	0	0	0	0	0	0	0	0	0	0	0	0	0	0	0	0	0	0	0	0	0	0	0	0	0	0	0	0	0	0	0	0	0	0	0	0	0
AC004448.1	0	0	0	0	0	0	0	0	0	0	0	0	0	0	0	0	0	0	0	0	0	0	0	0	0	0	0	0	0	0	0	0	0	0	0	0	0	0	0	0	0	0	0	0	0	0	0	0	0
AC004448.2	0	0	0	0.0097	0	0.0052	0	0	0.0051	0.0046	0	0.0126	0	0.0077	0	0.0131	0	0	0.0199	0	0	0	0.0061	0	0.0036	0	0	0.0098	0.0173	0	0	0.0169	0.005	0	0	0.0095	0.0036	0	0	0	0.0047	0.0031	0	0	0.0043	0	0.0085	0	0.0063
AC004448.3	0	0	0	0	0	0	0	0	0	0	0	0	0	0	0	0	0	0	0	0	0	0	0	0	0	0	0	0	0	0	0	0	0	0	0	0	0	0	0	0	0	0	0	0	0	0	0	0	0
AC004448.4	0	0	0	0	0	0	0	0	0	0	0	0	0	0	0	0	0	0	0	0	0	0	0	0	0	0	0	0	0	0	0	0	0	0	0	0	0	0	0	0	0	0	0	0	0	0	0	0	0
AC004448.5	0	0	0	0	0	0	0	0	0	0	0	0	0	0	0	0	0	0	0	0	0	0	0	0	0	0	0	0	0	0	0	0	0	0	0	0	0	0	0	0	0	0	0	0	0	0	0	0	0.061
AC004449.1	1.1089	0	1.1751	0.4884	0.2313	0.3506	0	0.3897	0	0	0.0473	0.0937	0.2945	0.386	0.2093	0.6842	0.1047	0.3633	0.1111	0	0	0.0753	0.1371	0.0343	0.0407	0.1145	0.55	0.219	0.0968	0.0717	0.1137	0.0472	0.4485	0.1392	0.1349	0	1.0112	0.0533	0.2093	0.0659	0.9439	0.2106	0.1034	0.4284	0	0.0544	0.0951	1.1694	1.2695
AC004453.1	1.1033	2.8128	2.7522	1.0366	0.8592	0.4341	0.2883	1.4474	1.1423	0.6569	2.4109	6.5622	1.094	1.4564	4.6636	10.5811	0.9257	14.1134	12.2575	0.8216	1.8063	2.1173	13.0226	1.7118	1.0808	3.12	7.5887	7.6702	2.517	2.6631	1.3874	2.3531	4.1652	1.1821	0.525	1.8809	8.0704	1.4152	0.4997	4.6168	3.0052	2.8306	2.7442	6.8652	1.9008	1.0978	5.6019	1.8885	3.6677
AC004453.2	0.0139	0	0	0.0764	0.0814	0	0	0.0098	0.0911	0	0	0	0.1333	0.0086	0.012	0	0.007	0	0	0.0092	0.0159	0	0	0.0069	0.0164	0	0.0101	0.044	0	0	0	0.0474	0.0226	0	0.0452	0.0642	0	0	0.0105	0	0	0.0141	0.0104	0	0.0195	0	0	0	0.156
AC004461.1	0	0	0	0	0.1243	0	0	0	0	0	0	0	0.0791	0.1382	0.0321	0.105	0	0.1562	0.0597	0	0.0425	0.1213	0	0.0737	0	0	0.0537	0.0588	0	0.0385	0.3054	0	0.0602	0	0.145	0.0381	0	0	0	0	0	0.0754	0.3334	0.046	0.052	0	0.1022	0	0.3789
AC004461.2	0	0	0.0655	0.3804	0.0312	0.063	0.1465	0	0.1222	0.1391	0.2807	0.0253	0.0397	0.3931	0.0484	0	0.0188	0	0	0.0491	0.0427	0	0	0.037	0.0659	0.0412	0	0	0.1566	0.058	0.1839	0	0.2721	0	0.1212	0.0382	0	0.115	0.1411	0.1422	0	0.0378	0.0837	0	0.0522	0	0.0256	0.1097	0.0761
AC004464.1	0.0363	0	0	0	0	0	0	0	0	0	0	0	0	0	0.0157	0	0	0	0	0	0	0	0	0	0	0	0	0.0287	0	0	0	0	0.0881	0	0	0	0	0	0	0	0	0	0	0	0	0	0	0	0
AC004466.1	0	0	0	0.087	0	0	0	0.0195	0	0.0414	0	0.0188	0.059	0.086	0.012	0.0196	0	0	0	0	0	0	0	0	0	0	0	0.022	0.0388	0	0	0	0	0	0.0361	0	0	0	0	0	0	0.0141	0.0622	0	0	0	0	0.0204	0.0566
AC004466.2	0.0582	0.0695	0.034	0.2732	0	0	0	0.0409	0.0475	0.0866	0.0397	0.1179	0.1236	0.1439	0.1003	0.082	0.0586	0	0.0466	0	0.0332	0.0316	0.2301	0	0	0	0	0.6892	0.0406	0	0	0	0.1411	0.0389	0.2642	0	0.1018	0.0895	0	0.1106	0	0.0589	0.3038	0.1438	0	0.0457	0	0.5973	0.4735
AC004466.3	0	0.1314	0	0.3443	0.1376	0.0927	0.2154	0	0.0899	0.1227	0	0	0.1752	0.034	0.0237	0	0.0277	0.0576	0	0.0722	0	0	0	0	0.0323	0.0303	0.119	0.1303	0.1152	0.0284	0.0902	0	0.2223	0.0736	0.6776	0.1124	0	0	0	0.1045	0	0.0278	0.4101	0.034	0.0384	0.0432	0.0377	0.121	0.2237
AC004467.1	0	0	0	0	1.6694	0	0	0	0	0	0	0	0	0	0	0	0	0	0	0	0	0	0	0	0	0	0.0656	0	0.127	0	0	0	0	0	0	0	0	0	0	0	0	0	0	0	0.0635	0	0.0624	0	0
AC004470.1	0	0	0	0	0	0	0	0	0	0.0585	0	0	0	0	0	0	0	0	0	0	0	0	0	0	0	0	0	0	0	0	0	0	0	0	0	0	0	0	0	0	0	0	0	0	0	0	0	0	0
AC004470.2	0.0529	0	0	0	0	0	0	0	0	0	0	0	0	0	0	0	0	0	0	0.0347	0.0302	0	0	0	0	0	0	0	0	0.0274	0	0	0	0	0	0	0	0	0	0	0	0.0134	0	0	0	0	0	0	0.0538
AC004471.1	0.2063	0	0.1206	0.4037	0.0861	0.1304	0.101	0.0362	0.1686	0.1919	0.0352	0.1394	0.1643	0.2552	0.2446	0.2182	0.026	0	0.1652	0.4066	0.0883	0.4481	0.204	0.2808	0.1818	0.0568	0.1116	0.0407	0.144	0.1867	0.3806	0.0351	0.3337	0.1036	0.4015	0.422	0.3912	0.1587	0	0.049	0.2731	0.2611	0.2308	0.0319	0.036	0.0405	0.1061	0.1513	1.2593
AC004471.2	0.0396	0.0237	0.0348	0.0466	0.0827	0.0334	0	0.0279	0	0.0443	0.0541	0.0268	0.0421	0.0123	0.0513	0.028	0.02	0.0416	0	0	0	0.0108	0.0588	0.0098	0	0.0218	0	0.0313	0.0415	0.0205	0.065	0.0405	0.0321	0.0664	0.0257	0.0203	0.0116	0.0305	0.0299	0	0.03	0	0	0.0123	0.0138	0	0	0	0
AC004477.1	0	0	0	0	0	0	0	0	0	0	0	0	0	0	0	0	0	0	0	0	0	0	0	0	0	0	0	0	0	0	0	0	0	0	0	0	0	0	0	0	0	0	0	0	0	0	0	0	0
AC004477.2	0.7121	0.4255	0.5948	1.593	0.5942	1.0721	0.4984	0.5362	0.582	0.3407	0.3473	0.6188	0.7025	1.133	1.2066	1.076	0.2561	0.64	1.2633	1.0026	0.4357	0.6354	0.805	0.5037	1.2557	0.2802	0.5138	0.6429	0.5328	0.3946	0.2503	0.3808	1.2344	0.4087	0.8251	0.3382	0.4156	0.6655	0.5376	0.5321	0.7697	0.6181	4.3267	0.2201	0.6039	0.1998	0.349	0.8209	0.9317
AC004485.1	0	0	0	0.0446	0	0	0	0	0	0	0	0	0	0.0705	0	0	0	0	0	0.1497	0	0	0	0	0	0	0	0	0.0398	0	0	0	0	0.2288	0	0	0	0	0	0	0	0	0	0	0	0	0	0	0
AC004486.1	0	0	0	0.1008	0	0	0	0	0	0.0959	0	0	0	0	0.7777	0.0908	0	0	0	0	0.0736	0.07	0	0.0638	0	0.1419	0	0	0	0	0	0.0877	0	0	0.1671	0.7905	0.7517	0	0	0	0	0.0652	0	0.2388	0	0	0	0	0
AC004490.1	0	0.0131	0.0064	0.0086	0	0	0.0107	0	0.0717	0	0.0075	0	0	0.0136	0	0	0	0	0	0	0	0	0.0434	0	0.0064	0	0.0158	0.0433	0.0077	0.0057	0	0	0.0089	0	0.0071	0.028	0	0.0084	0	0.0104	0	0.0056	0.0245	0	0.0077	0	0	0	0.0223
AC004491.1	0	0	0.0093	0	0	0	0	0	0	0	0	0	0	0.0099	0	0	0	0	0	0	0	0	0	0	0	0	0	0	0	0	0	0	0	0	0	0	0	0.0123	0	0	0	0	0.0119	0	0	0	0	0.0117	0.0325
AC004492.1	0.0404	0.29	0.1419	0.4433	0.3375	0.4433	0.6737	0.1137	0.1653	0.2107	0.2486	0.2187	0.6445	0.3754	0.3838	0.1141	0.1629	0.212	0.7129	0.1594	0.3234	0.1977	0.5601	0.3805	0.2853	0.1114	0.6128	1.342	0.3954	0.2929	0.398	0.6057	0.6217	0.1083	1.4433	0.9308	0.1416	0.4669	0.2748	0.6154	0.1224	0.4096	0.7846	0.025	0.452	0.1906	0.222	0.3857	0.6997
AC004494.1	0	0	0	0.0398	0.0254	0.1541	0.0597	0.0285	0.0166	0.0907	0.0347	0.0137	0.0108	0.0063	0.0263	0.0072	0.0256	0.0106	0	0.0267	0.0116	0.0221	0.0502	0.005	0.006	0.0224	0.0147	0.0321	0.1631	0	0.025	0.0138	0.0164	0	0.0395	0.0312	0.0059	0.0078	0.0153	0	0.0077	0.0051	0.0227	0	0.0142	0.0239	0.0279	0.0521	0.0517
AC004494.2	0	0	0	0	0	0	0	0	0	0	0	0	0	0	0	0	0	0	0	0	0	0	0	0	0	0	0	0	0	0	0	0	0	0	0	0	0	0	0	0	0	0	0	0	0	0	0	0	0
AC004510.1	0	0	0	0	0	0	0	0	0	0	0	0	0	0	0	0	0	0	0	0	0	0	0	0	0	0	0	0	0	0	0	0	0	0	0	0	0	0	0	0	0	0	0	0	0	0	0	0	0
AC004510.2	0	0	0	0	0	0	0	0	0	0	0	0.0169	0	0	0	0	0.0126	0	0	0	0	0	0	0	0	0	0	0	0	0	0	0	0	0	0	0	0	0	0	0	0	0	0	0	0	0	0	0	0
AC004522.1	0	0	0	0	0	0	0	0	0	0	0	0	0	0	0	0	0	0	0	0	0.136	0	0	0	0	0	0	0	0	0	0	0	0	0	0	0	0	0	0	0	0	0	0	0	0	0	0	0	0
AC004522.2	0.3671	0.1645	0.5097	0.0719	0.3446	0.1161	0.045	0.3547	1.0877	0.1025	0.0627	0	0	0.0284	0	0	0	0	0.0368	0.2412	0.3145	0.5483	0.3177	0.1363	0.2967	0.0758	0.1986	0	0.1282	0.0237	0.0753	0.0937	0	0.1844	0	0.352	0	0	0.0693	0	0.2083	0.0232	0.1027	0	0.4807	0.0721	0.1259	0.101	0
AC004522.3	0.0441	0	0	0.0346	0.0368	0	0	0	0	0.0985	0.0301	0	0	0	0.019	0	0	0	0	0	0.0504	0	0.0437	0	0.0519	0.0243	0	0	0.0616	0.0228	0	0.03	0	0.0296	0	0.0226	0	0	0	0	0	0	0.0659	0	0.0616	0	0.0606	0	0
AC004522.4	0.1032	0	0.0805	0	0.0287	0.087	0.0337	0.0242	0.0281	0.0512	0	0	0	0	0	0	0.0347	0	0	0.0678	0.1965	0.0187	0	0	0.1214	0.019	0	0	0.024	0	0.1129	0.0703	0	0.0691	0.0223	0.1232	0	0	0.026	0	0	0	0.1284	0.0213	0	0.0811	0.0236	0.0252	0
AC004522.5	1.0522	0.4374	0.0802	0.1791	0.7253	0.6557	0.8964	0.2572	0	0.5448	0.5623	1.3914	0.5832	0.3397	0.3157	0.1936	0.0461	0.4797	2.0525	0.4509	1.8027	0.3479	0.543	0.1359	0.2958	1.4869	0.6931	0.2891	2.2044	4.3538	0.4877	3.3007	0.4441	0.4901	0	0.1638	0.0534	0.2112	1.1051	0.6091	2.146	1.6215	0.1365	1.4704	1.31	0.3953	0.1883	0.1678	0.2328
AC004528.1	0	0	0	0	0	0	0	0	0	0.0348	0	0	0	0.029	0	0	0.0471	0	0	0	0	0	0	0	0	0	0	0	0	0	0.0384	0	0	0	0	0	0	0	0	0	0.0354	0.0237	0	0	0.0327	0	0	0.0343	0
AC004528.2	0	0	0	0	0	0	0	0	0	0	0	0	0	0	0	0	0	0	0	0	0	0	0	0	0	0	0	0	0	0	0	0	0	0	0	0	0	0	0	0	0	0	0	0	0	0	0	0	0
AC004540.1	0.4064	0.0446	0.0097	2.4776	0.0415	0.028	0.2397	0.1108	0.0034	0.1235	0.2775	0.0561	4.036	0.8109	0.4901	0.0994	0.0167	0.0261	0.0033	0.0082	0.0142	0.1216	0.16	0.0308	0.0902	0.0023	0.012	0.0524	0.2027	0	0.0136	0.0762	0.151	0.0305	0.1184	0.0636	0.0145	0.3224	0.0063	0.0789	0.0565	0.0378	0.1176	0.0385	0.113	0.0521	0.0484	0.0365	1.4392
AC004540.2	0.0106	0	0	2.0171	0.2843	0.0269	0.1043	0.1496	0.0261	0.2535	1.7956	0.0144	2.9745	1.4623	0.1515	0.0901	0.0214	0.0112	0	0.007	0	0.318	0.0316	0.0211	0.2628	0.0176	0.0077	0.185	0.4609	0.0551	0.0698	0.0725	0.2239	0.0071	0.2625	0.049	0.0186	0.0901	0.0482	0.2025	0	0.1024	0.2383	0.0197	0.0744	0.4349	0.095	0.0859	2.3617
AC004542.1	0	0	0	0	0	0	0	0	0	0	0	0	0	0	0	0	0	0	0	0	0	0	0	0	0	0	0	0	0	0	0	0	0	0	0	0	0	0	0	0	0	0	0	0	0	0	0	0	0
AC004542.2	0	0	0	0	0	0	0	0	0	0	0	0	0	0	0	0	0	0	0	0	0	0	0	0	0	0	0	0	0	0	0	0	0	0	0	0	0	0	0	0	0	0	0	0	0	0	0	0	0
AC004542.3	0	0	0	0	0	0	0	0	0	0	0	0	0	0	0	0	0	0	0	0	0	0	0	0	0	0	0	0	0	0	0	0	0	0	0	0	0	0	0	0	0	0	0	0	0	0	0	0	0
AC004542.4	0	0	0	0	0	0	0	0	0	0	0	0	0	0	0	0	0	0	0	0	0	0	0	0	0	0	0	0	0	0	0	0	0	0	0	0	0	0	0	0	0	0	0	0	0	0	0	0	0
AC004542.5	0	0	0	0	0	0	0	0	0	0	0	0	0	0	0	0	0	0	0	0	0	0	0	0	0	0	0	0	0	0	0	0	0	0	0	0	0	0	0	0	0	0	0	0	0	0	0	0	0
AC004542.6	0	0	0	0	0	0	0	0	0	0	0	0	0	0	0	0	0	0	0	0	0	0	0	0	0	0	0	0	0	0	0	0	0	0	0	0	0	0	0	0	0	0	0	0	0	0	0	0	0
AC004543.1	0	0	0	0	0	0	0	0.0572	0	0	0	0.055	0	0	0.0351	0	0	0	0	0	0	0	0.1609	0	0	0.1344	0	0	0	0	0	0	0.0658	0	0	0	0.0475	0	0	0.0773	0	0	0.1214	0.0503	0	0.1278	0	0.0597	0
AC004549.1	0	0	0	0	0	0	0	0	0	0	0	0	0	0	0	0	0	0	0	0	0	0	0	0	0	0	0	0	0	0	0	0	0	0	0	0	0	0	0	0	0	0	0	0	0	0	0	0	0
AC004551.1	0	0	0	0	0.0435	0	0	0	0.0427	0	0	0	0	0	0	0	0	0	0	0	0	0	0	0	0.0307	0	0	0	0	0	0	0.0355	0	0	0.0339	0	0	0.0402	0	0	0	0	0.1168	0	0	0	0	0	0
AC004554.1	0	0	0	0.0372	0.0397	0.0401	0	0.0223	0.0259	0.0472	0.0108	0.0107	0.0168	0.0196	0.0137	0	0.008	0	0	0.0104	0.0091	0.0258	0.0627	0	0.0093	0.0175	0	0.0125	0.0886	0.0164	0.026	0	0	0	0	0	0	0.0122	0.0479	0	0.012	0.0401	0	0.0294	0.0111	0.0249	0	0	0
AC004584.1	0	0	0	0.0856	0.1368	0.0461	0	0.0768	0.0447	0	0.0747	0.0369	0.1161	0.1015	0.0707	0.0385	0.0275	0	0	0	0.0937	0.0297	0	0.0812	0.0643	0	0	0.4318	0.1909	0.0283	0.0897	0.0372	0.0442	0.1098	0.1773	0.1957	0	0.2103	0	0.052	0	0	0.3263	0	0.1527	0.0859	0	0.0401	0.1669
AC004584.2	0	0	0	0.0573	0	0.0617	0.0717	0	0	0	0.05	0	0	0	0.0631	0.0516	0	0.307	0	0	0	0	0	0	0	0.0403	0.0528	0	0.0511	0	0.06	0.0498	0.1184	0	0	0.0749	0	0	0	0.0696	0	0	0.2185	0	0	0	0	0	0.0745
AC004584.3	0.0127	0	0	0	0	0.0107	0	0.009	0	0	0.0087	0	0	0.0079	0.0165	0	0.0128	0.0134	0	0.0084	0	0.0138	0.0378	0	0	0.007	0	0.0101	0	0	0.0209	0	0.0206	0	0	0.0261	0	0.0588	0.0577	0.0727	0	0.0064	0.1236	0	0.0089	0	0.0087	0	0
AC004585.1	0.1802	1.5347	0.2898	0.1411	0.094	1.1967	0.596	0.1742	0.0737	0.218	0.0154	0.1827	0.383	0.0836	0.6511	0.1271	0.1021	0.1181	0.2347	0.0148	0	0.0122	0.8022	0.0223	0.053	0.3972	0.0163	0.0356	0.6766	0	0.1848	0.046	0.2005	0.0151	0.0877	0	0.0657	0.3121	0.1531	0.2143	0.1875	0.2624	0.3867	0.1114	0.3462	0.1947	0.0309	0	0.0688
AC004585.2	0	0	0	0	0	0	0	0	0	0	0	0	0	0	0	0	0	0	0	0	0	0	0	0	0	0	0	0	0.0142	0.0105	0.0167	0	0	0	0	0	0	0	0	0	0	0	0	0	0	0	0	0	0
AC004590.1	0	0	0	0	0	0	0	0	0	0	0	0	0	0	0	0	0	0	0	0	0	0	0	0	0	0	0	0	0	0	0	0	0	0	0	0	0	0	0	0	0	0	0	0	0	0	0	0	0
AC004593.1	0.1068	0	0.1319	0	0.3071	0.0601	0.1977	0.2419	0.0388	0.0353	0.1297	0.0642	0.0252	0	0.0358	0.067	0.0359	0	0.1236	0.1404	0.0678	0.0193	0.0704	0.0059	0.0977	0.0392	0	0.0656	0.2404	0.1965	0.1071	0.0242	0.2977	0.0397	0.0077	0.2004	0.2286	0.0914	0.0538	0.0226	0.1257	0.0661	0.2834	0.0294	0.0912	0.028	0.114	0.566	0.0362
AC004593.2	0	0	0	0	0	0	0	0.0042	0	0	0	0.004	0	0	0	0	0	0	0	0	0	0.0032	0	0	0	0	0	0	0	0	0	0	0	0.004	0	0.0061	0	0	0	0	0	0.003	0	0	0	0	0	0	0
AC004594.1	0.0087	0.0207	0.0152	0.2582	0.0362	0.0732	0.0595	0.0305	0.0355	0.0129	0.0533	0.0235	0.0277	0.0268	0.0262	0.0306	0.0044	0	0.0209	0	0.0248	0.0047	0.0258	0.0043	0.0204	0.0048	0	0.0686	0.0242	0.0269	0.0214	0.0295	0.0211	0.0058	0.1577	0.0399	0.0051	0.0267	0.0131	0.0083	0	0.0176	0.1036	0	0.0364	0.0136	0.0119	0.0064	0.2561
AC004596.1	0	0	0.0997	0.8455	0.1897	0.1917	0.0557	0.0799	0.1858	0.1692	0.0776	0.1152	0.8454	0.2462	0.1961	0.0802	0.1717	0	0	0.0747	0.2272	0.2161	0.3373	0.197	0.0668	0.0313	0.041	0.0449	0.0794	0.0588	0.1865	0.0774	0.1379	0	0.7007	0.407	0	0.1312	0.1716	0.1081	0.043	0.0863	0.4665	0	0.1985	0.0446	0.039	0.0417	0.347
AC004597.1	0	0	0.0313	0	0	0	0	0.0376	0	0	0	0	0.0568	0	0	0	0	0	0.1286	0	0	0	0	0	0	0	0	0	0	0	0.0439	0.0364	0	0	0	0.0274	0	0	0	0	0	0	0.0399	0	0.0374	0	0	0	0.1089
AC004623.1	0.0141	0	0.0495	0.0442	0.0118	0.0238	0.0138	0.0397	0.0231	0.021	0.0289	0	0.0899	0.0786	0.0304	0.0099	0.0213	0	0	0	0.0081	0.0153	0.014	0	0	0.0078	0	0.0557	0.0394	0.0292	0.0694	0	0	0	0.0275	0.0289	0.0906	0.0326	0.0213	0.0134	0	0.0286	0.0105	0.0087	0	0	0.0097	0.0414	0.0718
AC004637.1	0	0	0	0.0975	0	0.105	0	0	0	0.0463	0	0	0	0	0	0	0	0	0	0	0	0	0	0	0.0366	0	0	0	0	0	0	0	0.0504	0	0.1212	0.0318	0	0.0479	0	0.0592	0.0471	0	0	0	0	0	0	0	0
AC004672.1	0.0144	0	0.0084	0	0.012	0.0242	0	0.0101	0.0117	0	0.0196	0	0	0	0	0	0	0	0	0	0.0164	0.0078	0	0.0071	0	0	0	0	0	0	0.0118	0.0978	0.0233	0	0	0.0221	0	0.0111	0	0.0137	0.0109	0	0.0107	0	0	0	0	0	0
AC004672.2	0	0	0	0.0409	0	0	0.0512	0	0	0	0	0	0	0	0	0	0	0	0	0	0	0	0	0	0	0	0	0	0	0	0	0	0	0	0	0.0267	0	0.0402	0	0	0	0	0.039	0	0	0.0411	0	0	0
AC004674.1	0	0	0	0	0	0	0	0	0	0	0	0	0	0	0	0	0	0	0	0	0	0	0	0	0	0	0	0	0	0	0	0	0	0	0	0	0	0	0	0	0	0	0.0303	0	0	0	0	0	0
AC004678.1	0.0323	0	0	0.2782	0	0	0.095	0.0227	0	0.0481	0.0221	0.0218	0.0686	0.02	0.1811	0.0228	0.0325	0	0	0	0	0.0526	0.1598	0.032	0	0.0356	0	0.0766	0.0677	0.0501	0.0265	0.088	0.4443	0	0.0419	0.1652	0.0189	0.0994	0.0732	0	0	0	0.1205	0	0.0451	0	0.0222	0.1659	0.3945
AC004678.2	0	0	0.035	0.3048	0.025	0	0.0587	0.021	0.049	0.1115	0	0.0607	0.0955	0.1112	0.0129	0.0422	0.0302	0	0.024	0.0197	0.0171	0.0325	0	0	0.0352	0	0.0216	0.071	0.0209	0	0.0246	0	0.2181	0.0401	0.136	0.0306	0	0	0	0.0285	0	0.0152	0.3352	0.0185	0	0	0	0.0439	0.3962
AC004687.1	0.1108	6.8195	0.9501	0.8531	0.2774	1.8529	0.4885	0.7398	0.1057	1.1408	0.0252	0.3245	0.3335	0.4228	2.2383	1.3283	0.0465	1.0263	0.8582	0.1213	0	0.0502	1.1325	0.0091	0.0109	0.4476	0.8261	0.3647	0.632	0.1433	0.1363	0.3897	1.4193	0.1731	0.0839	0.0378	0.2479	0.8812	0.3067	0.4566	0.2515	0.533	1.1851	0.4109	0.2064	0.2756	0.1394	0.0135	0.2443
AC004687.2	0.0051	0	0.009	0.0363	0.0258	0.013	0	0.0036	0.0126	0.0077	0.0105	0.0209	0.0109	0.0064	0.0178	0.0145	0	0	0.0083	0	0.0088	0.0056	0.0204	0	0.0121	0.0113	0	0.0488	0.0216	0.0027	0	0.007	0.0208	0	0.0033	0.0132	0.009	0.0119	0.0117	0	0	0	0.0269	0	0.0252	0.004	0.0106	0	0.0262
AC004687.3	0	0	0.0095	0.0042	0.0045	0	0.0106	0.0114	0	0	0	0	0	0	0.0023	0.0076	0	0	0	0	0	0.0029	0.0053	0	0	0	0.0078	0	0	0	0	0.011	0.0087	0.0036	0.0035	0	0.0031	0.0166	0.0041	0	0	0	0.0362	0	0	0	0	0.0277	0
AC004690.1	0	0	0	0	0	0	0	0	0	0	0	0	0	0	0	0	0	0	0	0	0	0	0	0	0	0	0	0	0	0	0	0	0	0	0	0	0	0	0	0	0	0	0	0	0	0	0	0	0
AC004690.2	0	0	0	0	0	0	0	0.0102	0	0	0	0	0	0	0	0.0103	0	0	0	0	0	0	0	0	0	0	0	0	0	0	0	0	0.0118	0	0	0	0	0	0	0	0	0	0.0108	0	0	0	0	0	0
AC004691.1	0	0	0	0.043	0	0	0	0	0	0	0.0375	0	0.0583	0.0339	0.0237	0	0	0	0	0.036	0	0.0596	0	0	0.0322	0	0	0	0	0.0568	0	0	0.0444	0	0.0712	0.0842	0	0	0	0.0522	0	0.0278	0.0409	0	0.0383	0	0	0.0402	0.1117
AC004691.2	0	0	0	0	0	0	0	0	0	0	0	0	0	0	0	0	0	0	0	0	0	0	0	0	0	0	0	0	0	0	0	0	0	0	0	0	0	0	0	0	0	0	0	0	0	0	0	0	0
AC004692.1	0	0	0	0	0	0	0	0	0	0	0	0	0	0	0.3053	0	0	0	0	0	0	0	0	0	0	0.039	0.0511	0	0	0.0366	0	0	0	0	0	0.0362	0	0	0	0	0	0.0358	0	0.0437	0	0	0	0	0.1441
AC004692.2	0	0	0	0	0	0	0	0	0	0	0	0	0	0	0.0107	0	0	0	0	0	0	0.0135	0	0	0	0	0	0	0	0	0	0	0	0	0	0	0	0	0	0	0	0	0	0	0	0	0	0.0183	0
AC004696.1	0	0	0	0	0.0413	0	0	0	0	0.0368	0	0	0.2101	0	0	0	0	0	0	0	0	0	0	0	0	0.0272	0	0	0	0	0	0	0	0	0.0962	0	0	0	0	0	0	0.025	0.0738	0	0	0	0	0	0
AC004696.2	0	0	0.053	0	0.0757	0	0	0.0637	0	0	0	0	0.1926	0	0	0	0	0	0.2906	0	0	0	0.0897	0	0	0	0	0	0.0633	0	0	0	0	0	0.353	0	0	0	0	0	0	0	0.1353	0	0	0	0	0	0
AC004702.1	0	0	0	0	0	0	0	0	0	0	0	0	0	0.0952	0	0	0	0	0	0	0	0	0	0	0	0	0	0	0	0	0	0	0	0	0.0999	0.0787	0	0	0	0	0	0	0	0	0	0	0	0	0.3132
AC004704.1	0.0515	0	0	0	0	0	0	0	0	0	0	0	0	0	0.3552	0	0	0	0	0	0.0294	0.0559	0	0	0	0	0	0.0407	0	0	0	0.035	0	0	0	0	0.03	0.0396	0	0	0	0.1303	0	0	0	0	0	0	0
AC004706.1	0	0.1632	0.2196	0.0267	0.0285	0.1727	0.1004	0.168	0	0.1271	0.2098	0.0923	0.2176	0.0634	0.0884	0.0722	0.1547	0.0716	0.0274	0.0449	0.078	0.1298	0.1688	0.1352	0.2207	0.0752	0.1478	0.2158	0.2384	0.106	0.168	0.0232	0.0829	0.16	0.0222	0.5064	0.0399	0.1839	0.232	0.0649	0.1033	0.121	0.1274	0.1477	0.1908	0.2146	0.1406	0.4258	0.1042
AC004706.2	0	0	0	0	0	0	0	0	0	0	0	0	0	0	0	0	0	0	0	0	0	0	0	0	0	0	0	0	0	0	0	0	0	0	0	0	0	0	0	0	0	0	0	0	0	0	0	0	0
AC004706.3	0.0062	0.0148	0.0254	0.2523	0.0207	0.0261	0.0243	0.0392	0.0203	0.0553	0.0762	0.0126	0.474	0.2952	0.0294	0.0218	0.0655	0.0065	0.0248	0.0081	0.0071	0.0639	0.0919	0.0245	0.0401	0.0102	0.0089	0.0098	0.1039	0.0064	0.0254	0.0337	0.015	0.0249	0.0925	0.0634	0.0108	0.0477	0.0327	0.0413	0.0281	0.0533	0.0231	0	0.0476	0.0146	0.0213	0.3136	0.1324
AC004707.1	0.0839	0.3009	0.1227	0.0329	0.4203	0.4246	0.1645	0.5014	0.446	0.2499	0.2579	0.6241	0	0.2078	0.1629	0.0296	0.8452	0.088	0	0.3034	0.0719	0.3191	0.5397	0.6235	0.1234	0.0925	0.4845	0.7295	0	0.3256	0.1721	3.8283	0.747	0.7027	0.1362	0.4937	0.4409	0.5491	0.9506	0.7983	0.3176	0.085	0.9082	0.4151	0.1759	0.3627	0.5184	0.0616	0.2563
AC004765.1	0	0	0.0151	0.0405	0.0216	0.0436	0.0253	0.0363	0.0423	0.0192	0	0	0	0.032	0.0446	0	0.013	0	0	0	0	0.0562	0	0.0384	0.0456	0	0	0	0.0722	0.0134	0.0424	0.0176	0.1046	0	0.1677	0.1851	0.0151	0.1392	0	0.0492	0	0	0.0193	0	0.0181	0.0609	0	0.1707	0.2367
AC004771.1	0	0.0817	0.0799	0.107	0	0.0576	0.067	0	0	0	0.0934	0.1386	0	0	0	0.0482	0.0344	0.215	0	0.0449	0	0.0371	0	0	0	0	0	0.054	0	0	0.1121	0	0	0	0.0444	0	0.0399	0	0	0	0	0.0346	0.102	0.169	0	0	0	0.0501	0.2087
AC004771.2	0.0545	0	0.0637	0.2985	0.0909	0.2296	0.1601	0	0.1781	0.2027	0.3719	0.0368	0.1157	0.3033	0.094	0	0.1919	0	0	0.0358	0.1244	0.1775	0.431	0.1888	0.032	0	0	0.043	0.3043	0	0.3127	0.1483	0	0.0365	0.3534	0.1114	0.0636	0.0419	0.0822	0	0	0.0827	0.0813	0	0.1902	0.1284	0.1495	0.6393	0.2771
AC004771.3	0	0	0	0	0	0	0	0	0	0	0.0432	0	0	0	0	0	0	0	0	0	0	0	0	0	0	0	0	0	0	0	0	0	0	0	0	0	0	0	0	0	0	0	0	0	0	0	0	0	0
AC004771.4	0	0	0	0.0867	0	0.0934	0.0542	0.1167	0	0.0412	0.0378	0	0.2353	0.1028	0	0	0.0557	0	0	0.0364	0	0.0601	0	0.1371	0	0	0	0.0875	0.1547	0.0286	0.0908	0	0	0.0371	0.2515	0.1133	0	0.0426	0.0418	0	0	0	0.0826	0	0.0387	0	0.038	0.2437	0.2817
AC004774.1	0	0	0	0	0	0	0	0	0	0	0	0	0	0	0	0	0	0	0	0	0	0	0	0	0	0	0	0	0	0	0	0	0	0	0	0	0	0	0	0	0	0	0	0	0	0	0	0	0
AC004774.2	0	0	0	0	0	0	0	0	0	0	0	0	0	0	0	0	0	0	0	0	0	0	0	0	0	0	0	0	0	0	0	0	0	0	0	0	0	0	0	0	0	0	0	0	0	0	0	0	0
AC004774.3	0	0	0	0	0	0	0	0	0	0	0	0	0	0	0	0	0	0	0	0	0	0	0	0	0	0	0	0	0	0	0	0	0	0	0	0	0	0	0	0	0	0	0	0	0	0	0	0	0
AC004775.1	0.1594	0.0953	0.0466	0.0936	0	0.0336	0.1562	0.14	0.0652	0.0297	0.0544	0.2694	0	0.0493	0.0859	0.0562	0.0201	0.3343	0.0319	0.0262	0.0683	0.0216	0	0	0	0.0659	0.0863	1.2279	0.0557	0.0825	0.0327	0.0271	0.1934	0.0801	0	0.1019	0.0233	0	0.0301	0	0.0302	0.1614	0.3569	0.0246	0.0278	0	0	0.0292	0.4461
AC004777.1	0	0	0.0611	0.1637	0	0.0882	0	0.0735	0.0855	0.2335	0	0.0707	0.1111	0.0647	0.0902	0	0	0.2193	0.0838	0	0	0	0	0	0	0	0	0.1652	0	0	0.1715	0.0712	0.0846	0	0	0	0.1221	0	0.1579	0.0994	0.1582	0.0529	0.156	0	0	0.0821	0	0.2301	0.3192
AC004784.1	0	0	0	0.0217	0	0	0	0	0	0	0	0	0.0294	0.2398	0	0	0	0	0	0	0	0	0	0	0	0	0	0	0	0	0	0	0	0	0.0449	0	0	0	0	0	0	0	0	0	0	0	0.0285	0	0.1409
AC004788.1	0	0	0	0	0.1883	0	0	0	0	0	0	0	0	0	0	0	0	0	0	0	0	0	0	0	0	0	0	0	0	0	0	0	0	0	0	0	0	0	0	0	0	0	0	0	0	0	0	0	0
AC004790.1	0	0	0	0	0	0	0	0	0	0	0	0	0	0	0	0	0	0	0	0	0	0	0	0	0	0	0	0	0	0	0	0	0.1359	0	0	0	0	0	0	0	0	0	0	0	0	0	0	0	0
AC004790.2	0	0	0	0	0	0	0	0	0	0	0	0	0.1115	0	0	0	0	0	0	0	0	0	0	0	0	0	0	0	0.403	0	0	0	0.0424	0	0	0	0	0	0	0.0998	0	0	0	0	0	0	0	0	0.1068
AC004792.1	0	0	0	0	0	0	0	0	0	0	0	0	0	0	0	0	0	0	0	0	0	0	0	0	0	0	0	0	0	0	0	0	0	0	0	0	0	0	0	0	0	0	0	0	0	0	0	0	0
AC004801.1	0	0	0	0	0.0696	0	0	0	0	0	0.0569	0	0	0.0516	0.0719	0	0	0	0	0	0	0	0.0825	0.0826	0	0	0.1203	0	0.1164	0.0431	0.0684	0	0	0	0	0	0	0.1283	0	0.0793	0	0.0422	0.0622	0	0.0582	0.0655	0	0	0
AC004801.2	0.4238	0.4604	0.3829	0.5429	0.5786	0.3573	0.2265	0.4061	0.126	0.1147	0.1578	0.4687	0	0.0477	2.4758	0.3532	0.097	0.8886	0.0309	0.0253	0.066	0.0628	0.0762	0.0191	0.0453	0.1061	0.3057	0.6087	0.5112	0.2391	0.2212	0.0787	2.1192	0.0258	0.175	0.3152	0.3597	0.1779	0.0582	0.4763	0	0.2341	1.1211	0.1905	0.1614	0.0605	0.2115	0.113	1.6857
AC004801.3	0	0	0	0	0	0	0	0	0	0	0	0	0	0	0.0269	0	0	0	0	0	0	0	0	0	0	0	0.0225	0	0	0	0	0	0	0	0	0	0	0	0	0	0	0	0.0466	0	0	0	0	0	0
AC004801.4	0	0	0	0	0	0	0	0.0136	0	0	0	0.0065	0	0.006	0.0042	0.0068	0	0	0	0	0.0055	0.0157	0	0	0	0	0	0	0	0	0	0	0.0156	0	0	0	0.0113	0	0.0073	0	0	0	0.036	0.0119	0.0067	0	0	0	0.0196
AC004801.5	0	0	0	0	0	0	0	0	0.047	0.0428	0	0	0	0	0	0	0	0	0	0	0	0	0	0	0	0	0	0	0	0.0149	0	0	0	0	0	0.0147	0	0	0	0.0273	0	0	0	0	0	0	0	0	0
AC004801.6	0.4296	0.1467	0.3229	0.6006	0.256	0.0776	0.1203	0.0863	0.1505	0.1142	0.1257	0.2281	0.489	0.3228	0.7015	0.5193	0.1545	0.2574	0.1475	0.0202	0.0701	0.1	0.2428	0.0912	0.2705	0.1183	0.5535	0.7757	0.1714	0.2063	0.1258	0.4177	0.9681	0.0616	0.7367	0.2825	0.1791	0.4959	0.1158	0.1167	0.534	0.3108	1.328	0.1328	0.1929	0.1205	0.2526	0.3602	0.7807
AC004801.7	0	0	0	0	0	0	0.0099	0	0	0	0	0	0	0	0.0044	0	0	0.0212	0	0	0	0	0	0	0	0	0	0	0	0	0	0	0	0	0	0.0052	0	0	0	0	0	0	0.0226	0.0062	0	0	0	0.0074	0.0103
AC004803.1	0.3517	0.1271	0.2152	0.7749	0.2594	0.4	0.3847	0.2759	0.0201	0.2679	0.1787	0.2764	0.7734	0.6681	0.5151	0.248	0.1647	0.0257	0.249	0.2956	0.2756	0.271	0.3074	0.081	0.1731	0.1036	0.2065	0.0905	0.2799	0.1227	0.3488	0.1002	0.139	0.3341	0.207	0.1673	0.1337	0.2896	0.3087	0.2645	0.1857	0.6875	0.1038	0.1567	0.2114	0.2442	0.1515	0.216	0.5244
AC004805.1	0	0	0	0	0	0	0	0	0	0	0	0	0	0	0.016	0	0	0	0	0	0	0	0	0	0	0	0	0	0	0	0	0	0	0	0	0.0095	0	0	0.014	0	0	0	0	0	0	0	0	0	0
AC004805.2	0	0	0	0.0487	0	0.0525	0	0	0	0	0	0	0	0	0.0537	0	0	0	0	0	0.0356	0.0338	0	0	0	0	0	0	0	0	0	0	0.0504	0	0	0	0	0	0	0	0	0	0	0	0	0	0	0	0
AC004805.3	0	0	0	0.1516	0	0	0	0	0	0	0.0661	0	0	0	0	0	0	0	0	0	0	0	0	0	0	0.0533	0	0	0	0	0	0.0659	0	0	0	0	0	0	0	0	0	0.049	0	0	0.0676	0	0	0	0
AC004808.1	0	0	0	0	0	0	0	0	0	0	0	0	0	0	0	0	0	0	0	0	0	0	0	0	0	0	0	0	0	0	0	0	0	0	0	0	0	0	0	0	0	0	0	0	0	0	0	0	0
AC004808.2	0	0	0	0	0	0	0	0	0	0	0	0	0	0	0.0335	0	0	0	0	0	0	0	0	0	0	0	0	0	0.0271	0	0	0	0	0.026	0	0	0	0	0	0	0	0	0	0	0	0	0	0	0
AC004812.1	0	0	0	0	0	0	0	0	0	0	0	0	0	0	0	0	0	0	0	0	0	0.1116	0	0	0	0	0	0	0	0	0	0	0	0	0	0	0	0	0	0	0	0	0	0	0	0	0	0	0
AC004812.2	0.4156	0.4624	0.3519	0.9313	0.3707	0.3746	0.2387	0.4633	0.3046	0.416	0.3719	0.7749	0.5329	1.0021	0.9087	1.1117	0.3391	0.7363	0.2871	0.2637	0.1555	0.4281	0.5528	0.5109	0.1348	0.4342	0.486	2.8531	0.7206	0.4448	0.4349	0.1171	0.8463	0.096	1.2368	0.3738	0.46	0.5073	0.1731	0.5724	0.2277	0.4572	1.2191	0.3632	0.5005	0.1464	0.2753	1.2931	2.8147
AC004816.1	0.3843	0.2087	0.5413	0.1094	0.6996	0.0884	0.1883	0.7857	0.0714	0.078	0.5726	1.0035	1.0764	0.9728	1.7178	0.6652	0.2726	0.1465	0.8677	0.0689	0.3392	0.5218	0.2246	0.2422	0.3696	1.9534	0.2016	0.6624	0.2684	0.6234	1.3896	0.214	1.7805	0.0936	1.9835	0.2323	0.7238	0.6722	0.3692	0.6977	0.6608	0.2123	0.3389	0.4643	0.2562	0.0961	0.2397	0.4997	0.2489
AC004816.2	0.5283	1.1365	0.3707	0.0827	0.6172	0.2673	1.553	0.5941	0	0.3146	2.5255	0.9285	0.3368	0.3269	0.2735	1.5648	0.1596	0.2216	0.4233	1.3886	0.4828	0.287	0	0.157	0.3106	0.6403	1.3723	0.9183	1.3283	0.9838	1.6466	0.935	1.3677	0.5661	0.0686	0.8107	11.1624	0.3253	0	0.3015	1.2792	0.5886	1.025	3.9843	0.8118	0	1.9576	0.7752	0
AC004817.1	0	0	0	0	0	0	0	0	0	0	0	0	0	0	0	0	0	0	0	0	0	0	0	0	0	0	0	0	0	0	0	0.0283	0	0	0	0	0	0.032	0	0	0	0	0	0	0	0	0	0	0.0424
AC004817.2	0	0.0551	0	0	0	0	0	0	0	0	0	0	0	0	0	0	0	0	0.0369	0	0	0	0.0456	0	0	0	0	0	0.0322	0	0	0	0	0.0309	0	0	0	0	0.0348	0	0	0	0.0344	0	0	0	0	0	0
AC004817.3	0	0	0	0.011	0	0.0119	0.0138	0	0	0.0315	0.0096	0	0.03	0.0785	0.0426	0	0	0	0	0	0	0.0153	0	0	0	0	0	0.0223	0.0295	0	0.0116	0.0288	0.057	0	0.0183	0	0.0082	0.0434	0	0	0	0.0071	0.0105	0.0087	0	0.0221	0	0	0
AC004817.4	0	0	0	0	0.0138	0	0.0081	0	0	0	0	0	0.0088	0	0.0036	0	0	0	0	0	0	0	0	0.0041	0	0	0	0	0.0058	0	0	0.0056	0	0	0	0	0.0048	0	0	0	0	0	0.0062	0	0	0	0	0	0.0084
AC004817.5	0.0057	0	0	0.0089	0.0189	0.0095	0	0	0	0.0042	0	0	0	0.007	0.0146	0.004	0.0057	0	0	0	0	0.0031	0.0112	0	0.0067	0	0.0041	0	0.0277	0.0059	0	0.0039	0	0	0	0.0058	0	0	0.0085	0	0.0043	0	0.0169	0	0	0	0	0	0.0115
AC004825.1	0	0	0	0	0	0	0	0	0	0	0	0	0	0	0	0	0	0	0	0	0	0	0	0	0	0	0	0	0	0	0	0	0	0	0	0	0	0	0	0	0	0	0	0	0	0	0	0	0
AC004825.2	2.1105	1.5764	1.1954	0.568	1.3208	0.3337	1.7448	0.4172	1.3478	0.3436	1.4863	0.3566	0.0701	0.7346	0.825	1.3953	0.8965	0.4841	0.687	1.7768	0.339	1.1105	0.4567	0.6205	1.5507	2.5071	1.3324	0.2084	2.9479	2.5586	1.3523	0.4041	2.241	1.7225	0.5563	0.5397	3.2335	0.9644	2.0912	0.3136	3.7428	0.4342	1.1319	0.5708	2.1651	0.8808	5.0685	1.258	0.6712
AC004825.3	0.0064	0	0.0037	0	0.0107	0	0	0.009	0	0	0.0044	0.0173	0	0.0079	0.0138	0	0.0032	0	0	0	0	0.0104	0	0	0.0075	0.0035	0	0	0	0	0.0053	0.0087	0.0104	0.0086	0.0042	0.0131	0	0.0049	0.0048	0.0061	0	0.0032	0.0143	0.0079	0.0045	0.005	0.0044	0.0094	0.0065
AC004828.1	0	0	0	0	0	0	0	0	0.0375	0	0.0313	0	0	0.0284	0	0.0324	0	0.0481	0	0.0301	0	0.0249	0	0	0	0	0	0	0	0.0237	0	0	0	0	0.5062	0	0	0.0353	0	0	0	0	0	0	0	0	0	0	0
AC004828.2	0.026	0	0	0.0204	0.0108	0	0	0	0.0106	0	0	0.0088	0	0	0.0056	0	0	0	0	0	0	0	0	0	0.0153	0	0	0	0	0.0202	0	0	0	0	0.1012	0.0067	0	0	0	0	0	0	0	0.008	0	0	0	0	0
AC004830.1	0	0	0	0	0	0	0	0	0	0	0	0	0	0	0	0	0	0	0	0	0	0	0	0	0	0	0	0	0	0	0	0	0	0	0	0	0	0	0	0	0	0	0.1555	0	0	0	0	0	0
AC004830.2	0	0.0394	0.1348	0.1548	0.0825	0.1944	0.2905	0.4399	0.3231	0.1961	0.135	0.4008	0.245	0.2038	0.0995	0.0232	0.0829	0	0	0.4329	0.2822	0.161	0.0652	0.0816	0.1549	0.0363	0.0475	0.1041	0.4601	0.0852	0.1621	0.2242	0.1599	0.0882	1.3038	0.3707	0.1154	0	0.0746	0.0313	0.0249	0.0834	0.0983	0	0.1611	0.0518	0	0.6283	0.5699
AC004832.1	0.0496	0	0.0072	0.1843	0.0414	0.188	0.3035	0.0435	0	0.1014	0.0508	0.0586	0.0527	0.046	0.0107	0.1048	0.0312	0	0	0	0.0142	0.0875	0.0368	0	0.0291	0.0683	0.0089	0.0294	0.1125	0.0769	0.0406	0	0.0601	0.0332	0.1206	0.0127	0.0362	0.124	0	0.0825	0	0.0502	0.0925	0	0.026	0.0389	0	0.4181	0.4539
AC004832.2	0	0	0	0	0	0	0	0	0	0	0	0	0	0	0	0	0	0	0	0	0	0	0	0	0	0	0	0	0	0	0	0	0.0504	0	0	0	0	0	0	0	0	0	0	0	0	0	0	0	0
AC004832.3	0	0	0	0	0	0	0	0	0	0	0	0	0	0	0	0	0	0	0	0	0	0	0	0	0	0	0	0	0	0	0	0	0	0	0	0	0	0	0	0	0	0	0	0	0	0	0	0	0
AC004832.4	1.088	0	0.106	0.213	3.4044	1.5288	0.8883	0.2549	0.5187	0.135	0.5572	0.1838	0.1926	0.1122	0.1173	0.5754	0	0	0.6538	2.8594	0.466	0.0492	0.269	0.0898	0.373	1.1488	0.3925	0.0716	0.1266	1.6413	0.3718	0.5554	0.0733	0.6678	0.1765	0.3246	0.2117	0.3489	0.616	0.1724	0.343	0.0918	0	0.5044	0.1266	0.4273	3.1104	0.133	0.2768
AC004832.5	3.7418	0.1789	0.175	1.1719	6.3695	4.6692	2.4931	1.2097	0.6117	0.3899	1.0732	0.2023	0.2385	0.4631	0.2905	0.4222	0.1884	0.7062	0	8.4084	1.5387	0.5284	0.3701	0.63	0.9677	1.0307	0.378	0.1774	1.1498	3.4064	0.9206	0.7641	0.1211	2.3053	0.1457	1.1865	0.4368	0.6335	1.6384	0.5694	0.2265	0.1895	0.1675	0.8327	0.2613	1.6461	5.5456	0.2745	0.3046
AC004832.6	0.2558	0.1019	0.0748	0.7343	0.1778	0.0359	0.1253	0.0599	0.0348	0.0317	0.262	0.0864	0.0906	0.1055	0.0184	0	0	0.1341	0	0.028	0.2678	0.0695	0	0	0.2004	0.1879	0.2153	0.0337	0.0893	0.2866	0.1049	0.058	0.1035	0.0856	0	0.0218	0.0249	0.164	0	0.2432	0	0.1727	0.2227	0.1317	0	0.067	0	0.0313	0
AC004834.1	0.0195	0.0545	0.0152	0.0612	0.0543	0.0055	0.0128	0.0412	0.0213	0.0145	0.0222	0.0352	0.0761	0.0242	0.0281	0.0138	0.0262	0.0341	0.0104	0.0086	0.052	0.0424	0.0064	0.0032	0.0153	0.0072	0.0141	0.0977	0.0136	0.0034	0.0267	0.0133	0.0211	0.0087	0.0718	0.0566	0.0646	0.0351	0.0295	0.0619	0	0.0198	0.0146	0.008	0.0455	0.0205	0.0045	0.0764	0.1126
AC004835.1	0.0206	0.0123	0	0.0081	0.0086	0.0174	0	0.0073	0	0	0	0.014	0	0	0.0045	0	0.0052	0	0	0.0475	0.2122	0.0056	0	0.0051	0	0.0114	0	0.0326	0	0.0053	0	0.0141	0.0167	0	0.0134	0	0	0.0238	0	0.1473	0	0	0.0077	0	0.0072	0	0	0	0.0105
AC004836.1	0	0	0	0	0	0	0	0	0	0	0	0	0	0	0	0	0	0	0	0	0	0	0	0	0	0	0	0	0	0	0	0	0	0	0	0	0	0	0	0	0	0	0	0	0	0	0	0	0
AC004837.1	0	0	0	0	0	0	0	0	0	0	0	0	0	0	0	0	0	0	0	0	0	0	0	0	0	0	0	0	0	0	0	0	0	0	0	0	0	0	0	0	0	0	0	0	0	0	0	0	0
AC004837.2	0	0	0	0.2571	0.2398	0	0.1207	0.2308	0.0671	0.1833	0.1402	0.0277	0.1308	0.0762	0.0177	0	0.124	0	0.0987	0.1349	0	0.0892	0	0.0813	0.0965	0.0226	0	0.1297	0.344	0.1274	0.0673	0	0.2325	0	0.2397	0.063	0.0479	0.2843	0.062	0.1562	0	0.0208	0.3676	0	0.1434	0	0	0.1506	0.0836
AC004837.3	0	0	0	0	0	0	0	0	0	0	0	0	0	0	0	0	0	0	0	0	0	0	0	0	0	0	0	0	0	0	0	0	0	0	0	0	0	0	0	0	0	0	0	0	0	0	0	0	0
AC004837.4	0.0265	0	0.031	0.187	0.155	0.0895	0.078	0.1119	0.0868	0.0395	0.0725	0.0717	0.1691	0.2627	0.0687	0	0.0401	0.1113	0	0.0174	0	0	0	0.0394	0	0.0146	0	0.3773	0.1853	0.0549	0	0.1084	0.2147	0.0533	0.3615	0.0814	0.0465	0.0204	0.0601	0.0757	0	0.0537	0.2178	0	0.1853	0	0.0182	0.1752	0.27
AC004839.1	0.8278	0	0.605	1.6204	1.0362	0.698	0.8111	2.3272	0	0.6162	0.848	0.4197	0.8795	1.6648	0.7141	0.1459	0.6252	0	0	1.7678	0.9456	0.6745	0.8188	1.2298	1.3382	0.7981	0	0.4905	0.7227	0.4282	1.6974	2.9584	1.0046	0.1386	1.7458	1.1644	0.1208	1.4335	1.2499	0.7873	1.0962	0.9432	0.9266	0.3838	0.8673	0.9755	0.284	1.8219	2.5274
AC004839.2	0.1797	0.2863	0.1751	0.1407	0.1499	0.0505	0.2348	0.2947	0.049	0.1783	0.2045	0.0405	0.1273	0.2594	0.2067	0.2534	0.1206	0.5653	0	0.1181	0.0684	0.0325	0.0592	0.0593	0.1056	0.033	0.2593	0.5679	0.0837	0.1239	0	0.0815	0.2423	0	0.5053	0.0919	0.3146	0.1383	0.0904	0.057	0.136	0	0.0894	0.2592	0.251	0.0471	0.2466	0.2197	0.2438
AC004840.1	0	0	0	0.0314	0.1004	0	0	0	0	0	0.0274	0.1085	0.0426	0.0248	0.0173	0	0	0	0	0	0	0	0	0	0	0	0	0.0634	0	0.0415	0	0	0.0649	0.0269	0	0	0	0.0618	0	0	0	0.0406	0	0	0.028	0.0315	0	0.0294	0
AC004840.2	0	0	0	0	0	0	0	0	0.0861	0	0	0	0	0	0	0	0	0	0	0.0692	0	0	0	0	0	0	0	0	0	0	0	0	0.0852	0	0	0	0	0	0	0	0	0	0.0786	0	0	0	0	0	0
AC004846.1	0.0098	0.0235	0.023	0.0924	0.0493	0.0166	0.0386	0.5324	0	0.0806	0.0336	0.0532	0.0941	0.14	0.14	0.0139	0.0693	0.031	0.0709	0.0582	0.0281	0.1176	0.2822	0.0049	0.0058	0.0488	0.071	0.3809	0.1787	0.0051	0.0565	0.0268	0.1035	0.0132	0.166	0.0151	0.023	0.0909	0.0371	0.0281	0.0596	0.0448	0.1028	0.0182	0.0206	0.0232	0.0068	0.1949	0.1101
AC004846.2	0.0772	0.2769	0.1355	0.6653	0.1934	0.1303	0.0757	0.0814	0.0316	0.0287	0.0791	0.1566	0.1641	0.1912	0.1333	0.1362	0.1944	0.2025	0.1857	0	0	0.2517	0.0382	0.0191	0.0454	0.0426	0.3065	0.0915	0.2158	0.0599	0.0317	0.0263	0.3124	0.0259	0.4511	0	0.0676	0.2675	0.0292	0.1837	0.0877	0.0391	0.4323	0.0716	0.054	0	0	0.0567	0.5503
AC004847.1	0.157	0.1877	0.202	0.2213	0.0655	0.4634	0.3077	0.1214	0.0385	0.3273	0	0.1592	0.2169	0.1749	0.8873	0.1661	0.1502	0.0165	0.0252	0.0413	0.0359	0.1024	0.5436	0.0389	0.0831	0.0952	0.0793	0.2605	0.5703	0	0.1417	0.0107	0.3557	0.0631	0.214	0.008	0.0825	0.2296	0.2608	0.0896	0.3089	0.1749	0.2695	0.0388	0.1755	0.074	0.0323	0	0.0639
AC004852.1	0	0	0	0	0	0	0	0	0	0	0	0	0	0	0	0	0	0	0	0	0	0	0	0	0	0	0	0	0	0	0	0	0	0	0	0	0	0	0	0	0	0	0	0	0	0	0	0	0
AC004852.2	0	0	0	0	0	0	0	0	0	0	0	0	0	0	0	0	0	0	0	0	0	0	0	0	0	0	0	0	0	0	0	0	0	0	0.0058	0	0	0.0069	0	0	0	0	0	0	0	0	0	0	0.0091
AC004852.3	0	0	0	0	0	0	0	0	0	0	0	0	0	0	0	0	0	0	0	0	0	0	0	0	0	0	0	0	0	0	0	0	0	0	0	0	0	0	0	0	0	0	0	0	0	0	0	0	0
AC004854.1	0	0	0.0503	0.0673	0	0	0.0843	0.1813	0.2109	0	0.1174	0.0581	0	0.0532	0.1113	0	0.0433	0.0902	0.0689	0	0	0	0	0.0852	0	0	0	0.0679	0.1802	0	0.141	0.0585	0.3478	0.0576	0.0558	0.088	0.0502	0.0662	0.0649	0.0818	0	0.0435	0	0	0	0.0675	0	0	1.1376
AC004854.2	0.958	0.4978	0.1339	0.5055	0.5561	0.1229	0.204	0.3366	0.2043	0.403	0.2844	0.2956	0.3983	0.7861	0.494	0.0881	0.2621	0.5896	0.5506	0.6021	0.0714	0.0339	0.1442	0.3197	0.1714	0.8146	1.3072	0.2632	0.3636	0.0862	0.205	0.0851	0.5223	0.1395	0.2162	0.4154	0.4011	0.0962	0.4559	0.1386	0.4885	0.1687	0.0466	0.5793	0.32	0	0.2429	0.1986	1.0808
AC004858.1	0	0	0	0	0	0	0	0	0	0	0	0	0	0	0	0	0.0624	0	0	0	0	0	0	0	0	0	0	0	0	0	0	0	0	0	0	0	0	0	0	0	0	0	0	0	0	0	0	0	0
AC004862.1	2.2081	0.0939	4.4886	0.123	2.2949	0.5366	1.7169	2.7557	0.1606	1.3218	0.2576	0.0053	0.0167	0	0.1762	0.1496	0.5538	1.9033	0.2581	0.6196	2.1362	0	0.0544	0	4.8867	0.987	0.1077	0.3042	2.8482	2.459	0.7991	0.23	2.4029	0.0053	0.515	0.2934	0.1513	0	0.522	0.7025	0.8681	1.3409	0.4456	0.0049	1.5202	0.5309	12.7944	0.1614	0.096
AC004863.1	0.0938	0.7285	0.0548	0.8444	0.1174	0.0791	0.3216	0.2307	0	0.1396	0.0961	0.2218	0.2989	1.0445	0.3236	0.2645	0.0472	0	0.0751	0	0.0536	0	0.0464	0.0232	0.0551	0.0517	0.1692	0.6297	0.1637	0.0243	0.0385	0.5107	0.4173	0.157	0.3043	0.048	0.1916	0.2165	0.2478	0.1338	0	0.1187	0.2449	0.1159	0.0982	0.1473	0.3217	0.172	0.7635
AC004865.1	0	0	0	0.0234	0	0	0	0	0	0	0	0	0	0	0.0129	0	0	0	0	0	0	0	0	0	0	0	0	0	0	0	0	0	0.0242	0	0	0	0	0	0	0	0	0.0303	0	0	0	0	0	0	0.0304
AC004866.1	0	0	0	0	0	0	0	0	0	0	0	0	0	0	0	0	0	0	0	0	0	0	0	0	0	0	0	0	0	0	0	0	0	0	0	0	0	0	0	0	0	0	0	0	0	0	0	0	0
AC004866.2	0	0	0	0	0	0	0	0	0	0	0	0	0	0	0	0	0	0	0	0	0	0	0	0	0	0	0	0	0	0	0	0	0	0	0	0.0319	0	0	0	0	0	0	0	0	0	0	0	0	0
AC004869.1	0	0	0	0	0	0	0	0	0	0	0	0	0	0	0	0	0	0	0	0	0	0	0	0	0	0	0	0	0	0	0	0	0	0	0	0	0	0	0	0	0	0	0	0	0	0	0	0	0
AC004869.2	0	0	0	0	0	0	0	0	0	0	0	0	0	0	0	0	0	0	0	0	0	0	0	0	0	0	0	0	0	0	0	0	0	0	0	0	0	0	0	0	0	0	0	0	0	0	0	0	0
AC004870.1	0	0	0	0	0.0284	0	0	0	0	0	0	0	0	0	0	0.024	0	0	0	0.0224	0.0583	0.0185	0	0	0	0	0	0	0	0	0	0	0	0	0	0	0	0	0	0	0	0	0	0	0.0238	0	0	0	0
AC004870.2	0	0	0	0	0	0	0.1106	0	0	0	0.2955	0	0	0	0.0162	0.2919	0.0095	0	0	0	0	0.0102	0.0558	0	0	0.1036	0.0136	0.0595	0.0263	0	0.6172	0.0512	0.0304	0	0.1099	0	0	1.7955	0	0.1968	0	0	0.0421	0	0	0	0	0	0
AC004870.3	0	0	0	0	0	0	0	0	0	0	0	0	0	0	0	0.0399	0	0	0	0	0	0	0	0	0	0	0	0	0	0	0.0929	0	0	0	0	0	0	0	0	0	0	0	0	0	0	0	0	0	0
AC004870.4	0	0	0	0	0	0	0	0	0	0	0	0	0	0	0	0	0	0	0	0	0	0	0	0	0	0	0	0.0359	0	0	0	0.0309	0	0	0	0	0	0.1747	0	0	0	0	0	0	0	0	0	0	0
AC004875.1	0	0	0	0	0.0382	0	0	0	0	0	0	0	0	0	0	0	0	0	0	0	0	0	0	0	0	0	0	0	0	0	0	0.0312	0	0	0	0	0	0	0	0	0	0	0	0	0	0	0	0	0
AC004877.1	0	0.0088	0.0043	0.2583	0.0122	0.0185	0	0.0155	0.03	0.0055	0	0	0.0545	0.0544	0.0253	0.0052	0.0111	0.0154	0	0.0096	0.0084	0.008	0	0	0.0215	0.0081	0.0317	0.0174	0.0102	0.0228	0.006	0.0898	0.0178	0.0098	0.0238	0.0412	0.0086	0.0226	0.0111	0.007	0.0055	0.0149	0.0055	0.0045	0.0102	0.0115	0.005	0.0215	0.0298
AC004877.2	0.6012	0.0599	0.2636	1.4514	0.209	0.2112	0.2454	0.2817	0.6552	0.1119	0.2053	0.3386	0.9049	0.992	0.7995	0.5299	0.5297	0.1051	0.0803	0.3292	0.4292	0.0816	0.2478	0.2729	0.3828	0.1932	0.3615	1.3061	0.6298	0.3369	0.2876	0.8184	0.7701	0.3019	0.8777	0.8456	0.6433	0.8868	0.5673	1.0482	0.3791	0.203	1.271	0.0929	0.7698	0.1574	0.825	1.4333	1.6825
AC004879.1	0	0	0	0	0	0	0	0	0	0	0	0	0	0	0.0334	0	0	0	0	0	0	0	0	0	0	0	0	0	0	0	0	0	0.0627	0	0	0	0	0	0	0	0	0	0	0	0	0	0	0	0
AC004882.1	0	0	0	0	0	0	0	0	0	0	0	0	0	0	0	0	0	0	0	0	0	0	0	0.0192	0	0	0	0	0	0	0	0	0	0	0	0	0.0227	0	0	0.0369	0	0	0	0	0	0	0	0	0
AC004882.2	0	0	0	0	0	0	0	0	0	0	0	0	0	0	0	0	0	0	0	0	0	0	0	0	0	0	0	0	0	0	0	0	0	0	0	0	0	0	0	0	0	0	0	0	0	0	0	0	0
AC004882.3	0.1159	0.2308	0.0226	0.5746	0.1611	0.0651	0.1514	0.1357	0.1894	0.0287	0	0.1566	0.041	0.3107	0.05	0	0.0389	0	0	0.0254	0.0441	0.042	0.0382	0.0574	0.0681	0	0.0836	0.122	0.0539	0.1398	0.095	0.0526	0.2812	0.0776	0.1253	0.1185	0.1352	0.2081	0.0583	0.1102	0.0292	0.0782	0.0576	0	0.054	0	0.053	0.1133	0.3537
AC004884.1	0	0	0	0	0	0.0793	0	0	0	0	0	0	0	0	0.0812	0.199	0	0.2959	0	0	0.0537	0.1022	0.093	0.1397	0	0	0.3394	0.0743	0.1314	0	0	0	0	0	0	0.0962	0.1098	0.0724	0	0.1789	0.0712	0	0	0	0	0.0739	0.1291	0	0.0957
AC004884.2	0	0	0	0.2582	0.0459	0.1854	0.2154	0.0773	0.0449	0	0.1877	0.1486	0.1168	0.17	0.1185	0.0388	0	0	0.2202	0	0.0314	0.0597	0	0.1361	0.0323	0.0303	0	0.5211	0.0768	0	0.0451	0.0748	0.4002	0.0736	0.5349	0.0843	0	0.423	0.1245	0.4704	0.0416	0.2227	0.2871	0	0	0.0432	0	0.2016	0.0559
AC004888.1	0	0	0	0	0	0	0	0.0386	0	0	0	0	0	0.2376	0.0237	0	0	0	0	0	0	0	0	0	0	0	0	0	0.0383	0	0	0	0.0444	0.0367	0.1068	0	0	0	0	0	0	0.0278	0	0	0	0	0	0	0.1117
AC004890.1	1.1606	2.3777	1.3571	1.1683	0.2767	0.699	0	0.1165	0.1355	0.9872	0.2264	0.3362	0.5284	2.4622	0.9297	3.7414	0.1669	0	2.7896	0.2179	0.0947	0.6304	2.9519	0.1642	0.1949	0.822	2.3924	2.3577	0.3474	1.0291	0.4079	0.5643	0.8048	0.5551	0.1076	1.6112	2.4191	0.8932	0.5007	0.9461	0.5018	0.7556	0.4949	2.2547	0.8106	0.2605	0.6826	0.6081	3.2058
AC004890.2	0.189	0.0669	0.3887	0.548	0.146	0.1298	0.4594	0.1771	0.4462	0.25	0.5687	0.4257	0.1636	0.1472	0.2355	0.4244	0.3418	0.0073	0.0056	0.1058	0.052	0.2509	0.4569	0.0797	0.0699	0.0308	0.0858	0.6192	0.2639	0.0253	0.5338	0.343	0.051	0.0797	0.2815	0.3365	0.049	0.2585	0.3434	0.2929	0.0106	0.0319	0.6737	0.0043	0.1662	0.0935	0.2881	1.4118	0.1424
AC004890.3	0	0	0.016	0.1931	0.0229	0.0924	0.0806	0.0193	0.0448	0.0408	0.0561	0.037	0.0873	0.0509	0.0473	0	0.0414	0	0	0.036	0.0157	0.0447	0.0813	0.0814	0.0161	0	0.0198	0.0433	0.0766	0.0142	0.045	0.0373	0	0.0551	0.2312	0.0701	0.016	0.0211	0.0207	0.1564	0	0.0139	0.184	0	0.0191	0	0.0188	0.2211	0
AC004893.1	0	0	0	0	0	0	0	0	0	0	0	0	0	0	0	0	0	0	0	0	0	0	0	0	0	0	0	0	0	0	0	0	0	0	0	0	0	0	0	0	0	0	0	0	0	0	0	0	0
AC004893.2	0.03	0	0.0175	0.0548	0.1002	0.0169	0.049	0.0281	0.0164	0.0298	0.041	0.027	0.1169	0.0433	0.0604	0.0212	0.0151	0	0.016	0.0394	0.0114	0.0326	0.0099	0.0149	0.0059	0.0055	0.0072	0.0474	0.0279	0.0259	0.0246	0.0136	0.0971	0.0201	0.1233	0.0409	0.0117	0.0462	0.0227	0.0285	0.0227	0.0152	0.1269	0.0062	0.0349	0.0157	0	0.022	0.1018
AC004895.1	0.0246	0.0588	0.1008	0.0964	0.1849	0.0623	0.0724	0.0519	0.0805	0.0366	0.1513	0.0666	0.0785	0.0305	0.1168	0.0347	0.0372	0.2065	0.0197	0.1618	0.1547	0.0936	0.0244	0.0488	0.0579	0.217	0.071	0.0583	0.0688	0.1146	0.0808	0.0503	0.4581	0.0659	0.1438	0.0504	0.0862	0.0189	0.0186	0.1171	0	0.0997	0.1286	0.0457	0.0172	0.0387	0.1013	0.0903	0.1253
AC004898.1	0	0	0	0	0	0	0.0384	0	0	0.0583	0	0	0	0.0727	0.0338	0	0	0	0	0	0	0	0.0775	0.0194	0	0	0	0.1548	0.0274	0	0.0321	0	0	0.0262	0.0508	0.02	0	0	0.0296	0.0373	0	0	0.0877	0.0242	0	0	0	0.0575	0.1196
AC004899.1	0	0	0	0	0	0	0	0	0	0	0.012	0	0	0	0.0076	0	0	0	0	0	0	0	0	0	0	0	0	0	0	0	0	0	0	0	0	0	0	0	0	0	0	0	0	0	0	0	0	0	0
AC004899.2	0	0	0	0	0	0	0	0	0	0	0	0	0	0	0	0	0	0	0	0	0	0	0	0	0	0	0	0	0	0	0	0	0	0	0	0	0	0	0	0	0	0.0039	0	0	0	0	0	0	0.0079
AC004900.1	0	0	0	0.113	0.0301	0.0304	0.106	0.0253	0.0884	0.0537	0.0739	0.1219	0.0383	0.1339	0.0467	0	0.0182	0	0.1734	0	0	0.0196	0.0357	0.0357	0.0636	0	0.052	0.1995	0.0252	0.0187	0.0887	0.0246	0.0292	0.0242	0.117	0	0.0632	0.111	0.0817	0.1029	0.0546	0	0.1346	0	0.0252	0	0.0495	0.1058	0.2569
AC004908.1	0.1664	0.1326	0.0973	1.0424	1.0183	0.4677	0.4892	0.3898	0.272	0.2477	0.4924	0.075	0.884	1.1327	0.3589	0.0391	0.2793	0.4071	0	0.0729	0.3168	0.0603	0.4389	0.0824	0.2282	0.0917	0	0.2629	0.4649	0.1435	0.4094	0.2643	0.0449	0.1486	0.4679	1.0781	0.0971	0.0854	0.5025	0.5803	0.042	0.2528	1.2831	0.0343	0.3874	0.3922	0.1142	0.9766	3.0483
AC004908.2	0.2614	0.0625	0.1223	0.3684	0.8725	0.4849	0.6147	0.5511	0.4701	0.428	0.3213	0.318	0.2222	0.7441	0.5187	0.0737	0.1579	0.3289	0.0419	0.2405	0.0299	0.1704	0.362	0.1812	0.2766	0.4032	0.0377	0.6195	0.3286	0.2975	0.6432	0.427	1.0151	0.2101	0.9159	0.9091	0.3967	0.2817	0.592	0.8453	0.0791	0.2647	1.0923	0.0969	0.5477	0.1643	0.1794	1.2273	2.7666
AC004908.3	0.144	0.2295	0.1404	0.6391	0.641	0.2024	0.2823	0.1012	0.2355	0.1429	0.5902	0.1947	0.2551	0.7725	0.2899	0.1354	0.0725	0	0.2308	0.1262	0.2742	0.0261	0	0.0238	0.2822	0.2381	0.0693	0.4931	0.4695	0.0993	0.1575	0.1307	0.6215	0.0643	0.2804	0.2947	0.056	0.1478	0.145	0.2283	0	0.1702	0.5732	0	0.1677	0.264	0.0988	0.5636	1.6125
AC004910.1	0	0	0	0.0299	0	0	0.0374	0	0	0	0	0	0	0.0472	0	0.0269	0	0	0	0	0.0436	0.0207	0	0.0189	0	0.021	0	0	0	0	0	0	0.0308	0	0.0495	0.039	0	0	0	0.0725	0	0	0	0	0.0266	0	0	0	0.0776
AC004911.1	0	0	0	0	0	0	0	0	0	0	0	0	0	0	0	0	0	0	0	0	0	0	0	0	0	0	0	0	0	0	0	0	0	0	0	0	0	0	0	0	0	0	0	0	0	0	0	0	0
AC004912.1	0	0	0	0.2238	0	0	0	0	0	0	0	0	0	0.1768	0.1233	0	0.2878	0	0	0	0	0.1552	0	0	0	0	0	0	0.5988	0	0	0.3891	0	0	0.3709	0.1462	0.3336	0	0	0.2718	0	0	0.2133	0	0	0	0	0	0
AC004917.1	0.0577	0	0	0.0339	0.0241	0.0729	0.0989	0.0405	0	0.0536	0.0197	0.0097	0	0.0089	0.0746	0	0	0.1058	0	0.0379	0.0412	0.0078	0.0285	0.0285	0.0169	0.0159	0	0	0.0101	0.0298	0.0118	0.1374	0.0466	0	0	0.0074	0.0336	0.0222	0.0326	0.1508	0.0545	0.0146	0.0538	0.0178	0.0101	0.034	0.0297	0	0
AC004918.1	0.1169	0.0466	0.2051	0.8239	0.4228	0.46	0.9928	0.3287	0.0637	0.3481	0.3194	0.4215	0.2484	0.1688	0.2353	0.2473	0.1177	0.0817	0.1561	0.2561	0.0445	0.1058	0.3469	0.1737	0.2978	0.0644	0.0844	1.1392	0.4083	0.1814	0.3196	0.2388	0.7567	0.4698	0.4299	0.1395	0.2047	0.5999	0.0294	0.2965	0.059	0.2171	0.4071	0	0.5444	0.1225	0.0802	0.3717	0.0793
AC004918.3	0.4542	0.5816	0.4932	2.0829	1.6243	1.0941	3.1787	2.9184	0.663	1.811	1.4179	0.9429	2.2404	1.064	1.5113	0.8922	0.9636	0.2721	0.7798	1.7053	0.6114	1.7621	1.3478	0.5301	0.82	0.9115	0.3277	1.8197	0.9516	0.7216	0.7982	3.9087	1.6535	0.8907	2.3577	0.6305	0.9657	2.7465	0.7592	2.0672	0.8101	1.9221	1.1862	1.2834	2.8324	0.841	0.2671	1.4994	0.9574
AC004920.1	0	0	0	0	0.052	0	0	0	0	0	0	0	0	0	0.0269	0	0	0	0	0	0	0	0	0	0	0	0	0	0	0	0	0	0	0	0	0	0	0	0	0	0	0	0	0	0	0	0	0	0
AC004921.1	0.2862	1.4169	0.0478	0.2241	0.2729	0.2758	0.2404	0.5172	0.1337	0.3043	0.0558	0.1382	0.3475	0.0506	1.1286	0.3748	0.1441	0	0.5896	0.0269	0.0934	0.1554	0.2426	0.1822	0.0481	0.2252	0.5015	0.1615	0.1713	0.148	0.1341	0.1391	0.7277	0.1095	0.3979	0.1046	0.1432	0.3776	0.1235	0.0778	0.2475	0.3105	0.2136	0.1516	0.2284	0.2891	0.1964	0.09	0.0832
AC004921.2	0	0	0	0	0.0172	0	0	0	0	0	0	0	0	0.0064	0	0	0	0	0	0	0.0059	0.0112	0.0102	0	0.006	0	0	0.0163	0	0	0	0	0.05	0	0	0.0053	0	0.0158	0	0.0294	0	0	0.0307	0	0	0	0	0	0
AC004922.1	0	0.0265	0.0065	0.0087	0	0	0.0109	0.0078	0.0091	0	0	0.0075	0	0.0069	0.0191	0.0313	0	0.0233	0.0089	0	0.0063	0.006	0	0.0055	0	0	0.016	0.0088	0.0077	0	0.0182	0.0076	0	0	0.0072	0.0113	0.0259	0.0085	0.0084	0.0422	0.0084	0.0112	0.0083	0.0206	0.0077	0	0	0.0081	0.0452
AC004923.1	0	0	0.0226	0.0303	0.0645	0	0	0	0	0.0288	0.0528	0.0523	0.0411	0.0718	0.0167	0.0273	0.0195	0	0	0	0.0442	0	0.1148	0	0	0.0213	0	0	0.081	0	0	0	0	0	0	0.0396	0	0	0	0	0	0	0.0866	0	0.027	0	0.0265	0.0284	0.0787
AC004923.2	0	0	0	0	0.1357	0	0	0	0	0	0.0555	0	0	0	0	0	0	0	0	0	0	0	0	0	0	0.0896	0	0	0	0	0.1334	0	0	0.0545	0	0	0	0	0	0	0	0	0	0	0	0	0	0	0.0828
AC004923.3	0	0	0	0	0	0	0	0	0	0	0	0	0	0	0	0	0	0	0	0	0	0	0	0	0	0	0	0	0	0	0	0	0	0	0	0	0	0	0	0	0	0	0	0	0	0	0	0	0
AC004923.4	0.2436	0.2912	0.2137	1.5261	0.3727	0.1712	0.2785	0.3139	0.0996	0.0604	0.1387	0.3294	0.2589	0.5025	1.0159	0.2577	0.1636	0.0426	0	0.1067	0.0928	0.1323	0.2008	0.0201	0.0716	0.1566	0.2637	0.7699	0.4254	0.105	0.2664	0.1935	0.4599	0.0816	0.2371	0.1662	0.0711	0.5938	0.1533	0.4248	0.0615	0.1028	0.5454	0.0251	0.2836	0	0.0279	0.2085	2.1902
AC004925.1	0.7874	0	0.0389	0.1302	0.6663	0.5984	0.6846	0.6547	0.1632	0.5695	0.3787	0	0.0825	0.0274	0.0287	0.0313	0.4132	0.2093	0.3998	0.4008	0.6334	0.012	0.1755	0.8731	0.5085	0.8309	0.12	0.2628	0.1626	0.3729	0.1546	1.2682	0.1884	0.2154	0.2806	0.1021	0.0065	0.111	0.0167	0.0633	0.6461	0.5335	1.1585	0.096	0.7746	0.2439	0	0.9274	0.0226
AC004930.1	0	0.2824	0	0	0	0	0	0	0	0	0	0	0	0	0	0	0	0	0	0	0	0	0	0	0	0	0	0	0	0	0	0.0804	0	0	0	0	0	0	0	0	0	0	0	0	0	0	0	0	0
AC004936.1	0.0688	0	0	0	0	0	0	0	0	0	0	0	0	0	0.0445	0	0	0	0	0	0	0	0.102	0	0	0	0	0	0	0.16	0.0282	0	0.8899	0	0	0	0	0	0.0519	0.0981	0	0	0	0	0	0	0	0	0
AC004938.1	0	0	0	0	0.0813	0	0	0	0	0	0.0665	0	0	0	0.042	0.1374	0	0	0.0781	0	0	0	0	0	0	0	0.2109	0	0.068	0	0	0	0	0	0	0	0.0569	0	0	0	0	0	0	0	0	0	0	0	0
AC004938.2	0.7515	0.3716	0.2576	0.3855	0.6271	0.3059	0.2031	0.2914	0.3389	0.0772	0.1947	0.5255	0.9086	0.4169	0.3465	0.402	0.0913	0.2446	0.2492	0.3746	0.222	0.1971	0.2307	0.2951	0.198	0.3569	0.2244	0.4709	0.181	0.6434	0.7226	0.1764	0.7128	0.295	0.5213	0.2121	0.5747	0.2194	0.1956	0.2711	0.1961	0.0525	0.174	0.1602	0.1267	0.2036	0.3378	0.3042	0.6857
AC004941.1	0	0	0.0956	0.0075	0	0	0.0094	0	0	0	0	0.1365	0.0204	0.006	0	0.0068	0	0	0	0	0.0055	0	0	0.0048	0.0057	0	0	0	0	0.0199	0	0	0	0.0064	0	0.0098	0	0	0.0073	0	0	0	0.0287	0	0	0	0	0	0
AC004941.2	0	0	0	0	0.1098	0	0	0	0	0.098	0	0	0	0	0	0.0928	0.0663	0	0	0	0.0752	0	0	0	0	0	0	0	0	0.0681	0	0	0	0	0	0	0	0	0	0	0	0	0	0	0	0	0	0	0.1339
AC004943.1	0.1061	0.0211	0.0207	0.0692	0.0738	0.0298	0.052	0.0621	0	0.0526	0.0362	0	0.0564	0.0547	0.4958	0.0125	0	0.0556	0.0283	0	0.0404	0.0192	0.0875	0	0.0208	0.1169	0.0255	0.0838	0.0371	0.0549	0.1015	0.0241	0.186	0	0.0574	0.0543	0.0206	0.0817	0.0534	0.0168	0.0134	0.0179	0.0264	0.0219	0.0124	0.0139	0.0971	0.0519	0.126
AC004943.2	0.5468	0.0255	0.0674	0.1806	0.8911	0.2521	0.2218	0.5254	0.0384	0.2003	0.248	0.0722	0.3676	0.0793	1.1147	0.1145	0.0731	0.0537	0.1129	0.0702	0.3123	0.2552	0.2366	0.0783	0.1205	0.5742	0.0154	0.0979	0.1671	0.3336	0.8198	0.3751	0.2834	0.1659	0.1275	0.3867	0.354	0.1644	0.3838	0.2153	0.2101	0.3072	0.1339	0.0924	0.0686	0.0537	0.2374	0.3196	0.3391
AC004943.3	0	0	0	0.1175	0.0835	0	0	0.1055	0	0	0	0	0	0	0.151	0.0353	0	0.1049	0	0	0	0.0272	0	0	0	0.0551	0.0722	0.2371	0	0	0	0	0.0809	0	0	0.0767	0	0.1155	0	0.0951	0	0.0253	0	0.0309	0	0	0	0	0.1018
AC004944.1	0	0	0	0	0	0	0	0	0	0	0	0	0	0	0	0	0	0	0	0	0	0	0	0	0	0	0	0	0	0	0	0	0	0	0	0	0	0	0	0	0	0	0	0	0	0	0	0	0
AC004945.1	0	0	0	0	0	0	0	0	0	0	0	0	0	0	0	0	0	0	0	0	0	0	0	0	0	0	0	0	0.0213	0	0	0	0	0	0	0	0.0178	0	0	0	0	0	0	0	0	0	0	0	0.0621
AC004946.1	0	0	0	0	0	0	0	0	0	0	0	0	0	0	0	0	0	0	0	0	0	0	0	0	0	0	0	0	0	0	0	0	0	0	0	0	0	0	0	0	0	0	0	0	0	0	0	0	0
AC004946.2	0	0	0	0	0	0	0	0	0	0	0	0	0	0.0209	0	0	0	0	0	0	0	0	0	0	0	0	0	0	0	0	0	0	0	0	0	0	0	0	0	0	0	0	0	0	0	0	0	0	0.0344
AC004947.1	0	0.0632	0	0.0897	0.0147	0.0223	0	0.0248	0.0144	0.0131	0	0	0.0094	0	0.0646	0	0.0133	0	0	0	0.0302	0	0	0.0044	0	0	0	0	0.0246	0.0046	0	0	0	0	0	0	0	0.0678	0	0	0	0.0089	0	0	0	0.0069	0	0.0065	0.0627
AC004947.2	0.0225	0.0269	0	1.17	0.0469	0.0189	0.044	0.0158	0.0092	0.0167	0.0614	0.0152	1.5518	0.0348	0.0097	0.0079	0	0	0	0	0.0257	0	0.0111	0	0.0198	0.0062	0	0.0355	0.0942	0	0.0184	0	0.0182	0.0075	0.0073	0	0	0.1038	0	0	0	0.0057	0.0084	0.0417	0	0	0.0154	0	0.3544
AC004947.3	0.049	0	0.0859	0.23	0.0817	0.1238	0	0.0688	0	0.1093	0	0.0662	0.052	0.0606	0.0845	0.069	0.0986	0.3593	0	0.0643	0.028	0	0	0	0	0.0539	0	0	0.0342	0	0.0401	0.1	0.0792	0	0.0635	0	0	0.0377	0.1109	0.0466	0	0	0.0731	0.0303	0.0684	0.0385	0.1008	0.1077	0.1495
AC004948.1	0.0893	0.0534	0.0261	0.2797	0.1863	0.0377	0	0	0.3285	0	0.0305	0.0302	0.0474	0.0553	0.0963	0	0.0674	0	0.0358	0.0587	0.051	0	0.0883	0	0.1312	0	0.0644	0.0706	0.0624	0.0462	0.0366	0	0.0723	0	0.2028	0	0.0782	0.0344	0	0	0	0.0226	0.0333	0.0552	0.0312	0	0.0613	0.131	0.0454
AC004951.1	0	0.1153	0.0094	0.0504	0.0268	0.0136	0.0315	0.0452	0.0526	0.0239	0.022	0.087	0.0342	0.0199	0.0139	0.0567	0.0243	0.0337	0.0773	0	0.0276	0.0437	0.0159	0.008	0.0284	0.0089	0.0348	0.0381	0.0337	0.025	0.0396	0.0219	0.0651	0	0.1461	0.0494	0.0282	0.1238	0.085	0	0	0.0163	0.084	0.0099	0.0112	0	0.011	0.0708	0.0982
AC004951.2	0.3784	2.623	0.6859	0.7407	0.4105	0.351	0.6303	0.8245	0.3712	0.6197	0.5427	0.5883	0.3618	0.7493	0.3265	0.5871	0.1905	0.6746	0.1213	0.5222	0.0865	0.2261	0.4117	0.7121	0.9342	0.9381	1.3652	0.5979	0.8986	0.4111	0.3724	0.8758	0.4592	0.1014	0.9085	0.8129	0.9055	0.466	0.4285	0.2519	0.7158	0.3449	0.6495	0.4678	0.3172	0.1189	0.8569	0.694	0.6547
AC004951.3	0.0523	0.0937	0	0.2251	0.0436	0	0.0256	0.0919	0.1496	0.0389	0.0536	0.0353	0.1389	0.1132	0.0338	0.0553	0	0.0548	0	0	0.0448	0.0284	0.0259	0.0388	0.0461	0.0288	0.0943	0.1652	0.1643	0	0.0858	0.0712	0.0211	0.0525	0.1357	0.1604	0.1068	0.0402	0.0987	0.0249	0.0593	0.0397	0.078	0.0162	0.0183	0.0821	0.0359	0.0575	0.3458
AC004951.4	0.0723	0.0864	0.0169	0.0905	0.0603	0.0488	0.0283	0.0813	0.0236	0.0538	0.0099	0.0195	0.0921	0.0447	0.187	0.0408	0.0073	0.1667	0.0463	0.019	0.0083	0.0236	0	0.0215	0.068	0.0319	0.1043	0.0685	0.0505	0.015	0.0237	0.0098	0.1871	0.0194	0.0563	0.037	0.1687	0.0111	0.0437	0.055	0.0219	0.0439	0.0971	0.0447	0.0404	0.0114	0.0397	0.0212	0.1471
AC004965.1	0	0	0	0	0	0	0	0	0	0	0	0	0	0	0	0	0	0	0	0	0	0	0	0	0	0	0	0	0	0	0	0	0	0	0	0	0	0	0	0	0	0	0	0	0	0	0	0	0.1434
AC004967.1	0.2014	0.4814	0.1178	0.368	0.112	0.1132	0.1316	0.0472	0.0549	0.2498	0.1834	0.0908	0	0.2908	0.0579	0.0947	0	0.0704	0.0538	0.1764	0.0767	0.1094	0.2656	2.1275	0.0395	0	0.0969	0.1061	0.2344	0.0347	0.1652	0.0914	0.1629	0	0.3049	0.0687	0.0784	0.1033	0.1014	0.1277	0	0.136	0.551	0.1245	0.1876	0.0527	0.1843	0	0.3416
AC004967.2	0.0628	0.0376	0.1102	0.3691	0.1704	0.1855	0.2001	0.2319	0.1413	0.2924	0.118	0.0956	0.1168	0.2528	0.1288	0.0554	0.087	0.0824	0	0.1549	0.0987	0.0512	0.1709	0.1167	0.0462	0.0173	0	0.149	0.1207	0.0488	0.0902	0.1711	0.1144	0.0421	0.2141	0.1527	0.0825	0.1572	0.083	0.1943	0	0.0636	0.211	0	0.3731	0.0617	0	0.1153	0.2558
AC004969.1	0	0	0	0	0	0	0	0	0	0	0	0	0	0	0	0	0	0.0544	0	0	0	0	0.0514	0	0	0	0	0	0	0	0	0	0	0	0	0	0	0	0	0	0	0	0	0	0	0.0408	0	0	0
AC004972.1	0	0	0	0	0	0	0	0.0095	0	0	0	0	0	0	0	0.0096	0.0068	0	0	0	0	0	0	0	0	0	0	0	0	0	0	0	0.022	0	0	0	0	0	0	0	0	0	0	0	0	0	0	0	0
AC004973.1	0.0473	0	0	0.037	0.0789	0.0797	0	0.0664	0.0773	0	0.0645	0.0639	0	0.0292	0.0204	0	0	0	0	0.0311	0.081	0.0257	0	0.0468	0.1389	0.026	0	0	0.066	0.1222	0	0.1287	0.1147	0.0316	0	0.0725	0.0552	0.0727	0.0714	0.1348	0	0.0718	0.0353	0	0	0.0371	0.0324	0	0
AC004974.1	0	0	0	0	0	0	0	0	0.0159	0	0.0066	0	0	0	0.0042	0	0	0	0	0	0	0.0053	0	0	0	0	0	0.0077	0.0068	0	0	0	0	0	0	0	0	0	0	0	0	0	0.0217	0	0.0068	0	0	0	0.0099
AC004975.1	0	0	0.0844	0.4519	0.1204	0.1216	0.4241	0	0.7076	0	0.0985	0.195	0	0	0	0	0.1453	0	0	0.1896	0.412	0.0784	0.2854	0.1429	0.1696	0	0	0.114	0.2015	0.1493	0.1183	0.0982	0.1167	0	0.3745	0.5165	0.0842	0.111	0.1089	0	0	0.0731	0	0	0.2015	0	0	0	0.1468
AC004975.2	0	0.1904	0.2174	0.707	0.0443	0	0	0.0373	0.0434	0.0395	0	0.2154	0	0	0.0229	0.3371	0.2674	0	0.0426	0	0	0.0288	0.2101	0.0263	0	0.0293	0.1916	0.3357	0.1484	0	0	0	0	0	0.0345	0	0	0	0	0	0	0	0.436	0.0657	0	0	0	1.3248	0.2703
AC004980.1	0.2509	0.196	0.4457	0.9444	0.3865	0.1546	0.2647	0.3119	0.3944	0.2083	0.2965	0.5413	0.9842	1.0091	0.9573	0.1633	0.2429	0.1922	0.286	0.2092	0.2094	0.2306	0.4677	0.258	0.0851	0.202	0.4456	0.4116	0.4313	0.2046	0.2849	0.335	0.9758	0.1163	0.6637	0.2912	0.5575	0.6089	0.3132	0.2386	0.2263	0.2492	0.4896	0.0775	0.2224	0.0985	0.1854	0.7574	1.198
AC004980.2	0	0.2165	0.0353	0.0946	0.0504	0.1018	0	0.0849	0.4935	0	0.0412	0.0816	0.1283	0.0374	0.3646	0	0.1216	0	0	0	0	0	0	0.0299	0.0355	0	0	0.4293	0.1687	0.0312	0.4457	0.1644	0.1954	0	0.1959	0.0618	0.0352	0.0465	0.0456	0.2297	0.0457	0.3975	0	0	0	0	0.0829	0.1329	0.4301
AC004980.3	0.0822	0.0983	0	0.3862	0	0	0	0.0578	0.0672	0	0.393	0.1111	0	0.1017	0.3901	0.116	0	0	0.0659	0	0	0.0447	0.0813	0	0.145	0.0906	0.0593	0.1299	0.2297	0.0425	0	0.1679	0	0	0.2134	0.1262	0.048	0.5062	0.1241	0.1564	0.0622	0	0.1227	0	0	0	0.0564	0.2413	0.502
AC004980.4	0	0	0	0	0	0	0	0	0	0	0	0.0999	0	0	0.0638	0	0	0	0	0	0	0	0	0	0	0	0	0	0	0	0.1212	0	0	0	0	0.0756	0	0	0	0	0	0	0	0	0	0	0	0.1084	0
AC004982.1	0.3264	0.0867	0.0106	0.3407	0.2875	0.3516	0.2487	0.1274	0.0296	0.054	0.0371	0.0735	0.0963	0.1571	0.219	0.0511	0.0274	0.0761	0.1162	0.1668	0.0104	0	0.0538	0	0.1705	0.1798	0.1047	0.1719	0.2279	0.1594	0.119	0	0.22	0.0971	0.6	0.0464	0.0529	0.1256	0.0274	0.0517	0.0137	0.1102	0.1218	0.0224	0.038	0.2279	0.3359	0.1064	0.1292
AC004982.2	0.5724	0.1451	0.1116	0.5568	0.6803	0.6289	0.3909	0.3901	0.1134	0.1678	0.3198	0.1641	0.2764	0.5367	0.5163	0.1835	0.1659	0.1637	0	0.4445	0.1288	0.0942	0.2059	0.0601	0.3059	0.172	0.0375	0.6441	0.4604	0.6281	0.6117	0.0708	0.5894	0.2439	2.7126	0.1686	0.2835	0.2002	0.2619	0.1155	0.1575	0.2108	0.2459	0.1072	0.2544	0.3407	0.8689	0.1654	0.7238
AC004986.1	0	0	0	0.0387	0	0	0	0	0	0	0	0	0	0	0	0	0	0	0	0	0	0	0.0489	0	0	0	0	0	0	0.0256	0	0	0	0	0	0	0	0	0	0	0	0	0.0369	0	0	0	0	0	0
AC004987.1	0	0	0	0	0	0	0	0	0	0	0	0	0	0	0	0	0	0	0	0	0	0	0	0	0	0	0	0	0	0	0	0	0	0	0	0	0	0	0	0	0	0	0	0	0	0	0	0	0
AC004987.2	0	0	0	0	0	0	0	0	0	0	0	0	0	0	0.1007	0	0	0	0	0	0	0.0423	0	0	0	0	0	0	0	0	0	0	0.5353	0	0	0	0	0	0	0	0	0	0	0	0	0	0	0	0
AC004987.3	0	0	0	0	0	0	0	0	0	0	0	0	0	0	0	0	0	0	0	0	0	0	0	0	0	0	0	0	0	0	0	0	0	0	0	0	0	0	0	0	0	0	0	0	0	0	0	0	0
AC004990.1	0	0.0156	0	0	0	0	0	0.0092	0	0	0	0.0088	0.0139	0	0.1464	0.0092	0	0.0137	0	0	0.0075	0	0	0.0065	0	0	0.0094	0	0.1733	0	0	0	0.0211	0	0	0	0	0.0201	0	0.149	0	0	0	0	0	0	0	0	0
AC004997.1	0	0	0	0.0114	0.0243	0	0.0143	0	0.0119	0	0	0	0	0	0	0	0	0	0	0	0	0	0	0	0	0	0	0	0	0	0	0	0	0	0	0	0	0.0112	0	0	0	0	0	0	0	0	0	0	0
AC005002.1	0	0	0	0	0	0.0941	0	0	0	0	0	0	0	0	0	0	0	0	0	0	0	0	0	0	0	0	0	0	0	0	0	0	0	0	0	0	0	0	0	0	0	0	0	0	0	0	0	0	0
AC005005.1	0	0	0.0257	0.0345	0.0734	0	0	0	0	0	0	0.119	0.0467	0.0545	0.038	0	0	0	0	0	0.0251	0	0	0	0.0259	0.0242	0.0317	0.0348	0	0.0683	0	0	0	0	0	0	0	0	0	0	0	0	0	0	0	0.0346	0	0.0323	0
AC005005.2	0	0	0	0	0	0	0	0	0	0	0	0	0	0	0	0	0	0	0	0	0	0	0	0	0	0	0.057	0	0	0	0	0	0	0	0	0	0	0	0.0596	0	0	0	0	0	0	0	0	0	0
AC005005.3	0.1703	0.0254	0.0498	0.1666	0.1421	0.0179	0.0417	0.4338	0.0174	0.0634	0.0581	0.2877	0.2487	0.3951	0.0551	0.075	0.0643	0.0893	0.2899	0.014	0.0608	0.0578	0.4421	0.0422	0.0375	0.0469	0.1843	0.1177	0.0892	0.055	0.1222	0.0579	0.1377	0.0143	0.1933	0.1089	0.1366	0.0655	0.0482	0.0607	0.1288	0.0862	0.0476	0.0526	0.2824	0.0502	0.0438	0.1405	0.3465
AC005005.4	0.0036	0.0043	0.0032	0.0042	0.0105	0.003	0.0035	0.0013	0.0029	0.0027	0.0025	0.0036	0.0115	0.0122	0.0078	0.0013	0.0018	0.0094	0.0014	0.0024	0.001	0.0039	0.0053	0.0044	0.0042	0.002	0.0039	0.0071	0.0013	0.0074	0.0015	0	0.0087	0	0.0047	0.0046	0.0042	0.0028	0.0027	0.0085	0.0041	0.0036	0.0255	0.0022	0.005	0.0028	0.0012	0.0053	0.0055
AC005006.1	0	0	0	0.1887	0.1006	0	0.2362	0.0847	0.0985	0	0	0	0.128	0	0.052	0	0.0607	0	0	0	0.1377	0.0655	0.1192	0	0	1.4607	0	0	0.0842	0	0	0	0.2925	0	31.4368	0.0616	0	0.0928	0	0.2292	0	0	0.1799	0	0.1684	0	0	0	0.2453
AC005008.1	0	0	0	0	0	0	0	0	0	0	0	0	0	0	0	0	0	0	0	0	0	0	0	0	0	0	0	0	0	0	0	0	0	0	0	0	0	0	0	0	0	0	0	0	0	0	0	0	0
AC005008.2	0	0	0	0	0	0	0	0	0	0	0	0	0	0	0	0	0	0	0	0	0	0	0	0	0	0	0	0	0	0	0	0	0	0	0	0	0	0	0	0	0	0	0	0	0	0	0	0	0
AC005009.1	0	0	0.1304	0	0.0931	0	0	0	0.0912	0.083	0	0.0754	0.1185	0.069	0.5774	0	0	0	0	0	0	0	0	0	0	0	0	0	0.0779	0	0.0915	0.0759	0	0	0.0724	0	0	0	0	0	0	0	0	0	0	0	0.1531	0	0
AC005011.1	0	0	0	0	0	0	0	0	0	0.1064	0	0.0966	0	0.0884	0	0	0	0	0	0	0	0	0	0	0	0	0.1031	0	0	0	0	0	0	0	0	0	0.2502	0	0	0	0	0	0	0	0	0	0	0	0
AC005013.1	0.051	0	0	0	0.0426	0	0.05	0.0359	0	0.038	0	0.069	0	0	0	0	0	0	0	0	0.0583	0	0	0	0.03	0	0	0.0403	0.1782	0	0.0419	0	0	0	0.0331	0.0783	0.1489	0.0393	0	0	0	0	0.1904	0	0.0356	0.0401	0.3152	0	0.1039
AC005014.1	0	0	0	0.0079	0.0168	0	0	0.0071	0	0	0	0	0	0.0062	0.013	0	0	0	0	0	0	0	0.0299	0.005	0	0	0	0.008	0	0.0052	0	0.0069	0	0.0068	0	0.0155	0.0118	0.0078	0	0.0192	0.0076	0	0	0	0.007	0	0	0.0074	0.041
AC005014.2	0.1002	0.2395	0.1172	0.2746	0.2926	0.0422	0.0982	0.176	0.2048	0.1119	0.2053	0.5079	0.2129	0.248	0.3025	0.3533	0.1009	0.5778	0.6422	0.0658	0.0286	0.0816	0.3469	0.0496	0.2356	0.0276	0.4338	0.6728	0.2799	0.0777	0.0411	0	0.9322	0.1677	0.195	0.1025	0	0.5012	0.0378	0.0476	0	0.2537	0.8224	0.0619	0.07	0.0394	0.2063	0.2205	0.5608
AC005014.3	0.3159	0	0.0923	0.371	0.3954	0	0.4643	0	0	0.1176	0	0.1068	0.1678	0.2932	0	0	0.5566	0	0.2531	0.5189	0.3608	0.0858	0	0.1564	0.3714	0.087	0.114	0	0.5515	0.4902	0.2591	0.215	0	0	0	0.2423	0.5531	0.3647	0.7154	0	0	0	0.1179	0.4881	0	0.2482	0.2167	0.3476	0.1607
AC005014.4	0	0	0	0.0749	0.0799	0.0807	0.1407	0.0336	0.0782	0	0.1307	0.1294	0.0508	0.0888	0.0413	0	0	0	0	0	0	0	0.0473	0.0237	0.0281	0	0	0.0756	0	0	0.1178	0	0.1162	0.0321	0.1242	0.0734	0.0279	0.0368	0	0.1821	0	0.0485	0.1786	0	0.0334	0.1128	0	0.1053	0.0974
AC005019.1	0.0696	0.1664	0.1221	0	0.0581	0	0	0.0489	0	0.0518	0.0951	0.0941	0	0.3016	0.0601	0.1964	0	0.365	0.2789	0	0.0398	0.1513	0.2066	0	0	0.1151	0.3014	0.11	0.2431	0.108	0	0.0474	0	0.0466	0.0452	0.0356	0.1219	0.0536	0	0.0662	0	0.0353	0.1039	0.4734	0.0973	0.0547	0.0955	0.2554	0.0709
AC005019.2	0	0	0	0	0.119	0	0	0	0	0	0	0	0	0	0	0	0	0	0	0	0	0	0	0	0	0	0	0.0563	0	0	0	0	0	0	0.0463	0	0	0.0274	0	0	0	0	0	0	0	0	0	0	0
AC005020.1	0	0	0.1668	0.134	0.0952	0.1443	0.0559	0.1203	0.0933	0.0849	0.039	0.0386	0.3637	0.0706	0	0	0.1149	0	0	0.1874	0.0652	0.1239	0.1129	0.226	0.2012	0	0	0.0451	0	0.059	0.1872	0	0.1385	0	0.2962	0.1459	0	0.0878	0.0431	0.1085	0.0863	0.0289	0.0851	0	0.0398	0.0896	0	0.0837	0.1742
AC005020.2	0	0	0	0	0	0	0	0	0	0	0	0	0	0	0	0	0	0	0	0	0	0	0	0	0	0	0	0	0	0	0	0	0	0	0	0	0	0	0	0	0	0	0	0	0	0	0	0	0
AC005021.1	0.0845	0.101	0	0.0662	0.2116	0	0.0828	0.2376	0.0691	0	0.0577	0	0	0.0523	0.0729	0	0.0851	0.1773	0.2032	0.1111	0	0.0459	0.0836	0.0837	0.2484	0	0	0.1336	0.059	0.0437	0.1387	0	0.0684	0	0.2194	0.0865	0.148	0.0651	0.0638	0.2412	0	0	0.1262	0	0.2362	0.0664	0.058	0	0
AC005034.1	0	0	0	0	0	0	0	0	0	0	0	0	0	0	0	0	0.0309	0	0	0	0	0	0	0	0	0	0	0	0	0	0	0	0	0	0	0	0	0	0	0	0	0	0	0	0	0	0	0	0
AC005034.2	0	0	0.0424	0.227	0	0.0611	0.142	0	0	0.2158	0.297	0.049	0	0.1346	0.1251	0.1022	0.0365	0.152	0	0	0	0.0394	0.2151	0.1795	0	0	0.0523	0.0573	0.0506	0.0375	0.0594	0	0	0.0485	0.0941	0.1854	0.0423	0	0	0.2068	0	0.0734	0.1623	0	0	0.0569	0.0995	0.0532	0.3688
AC005034.3	0	0	0	0	0	0	0	0	0	0	0	0	0	0	0	0	0	0	0	0	0	0	0	0	0	0	0	0	0	0	0	0	0	0	0	0	0	0	0	0	0	0	0	0	0	0	0	0	0
AC005034.4	0.434	0.0798	0.1561	0.183	0.7242	0.2252	0.3598	0.1173	0.7367	0.0497	0.114	0.2933	0.1419	0.2066	0.0432	0.0942	0.0168	0.105	0.1337	0.2193	0.0953	0	0.066	0.0992	0.157	0.1839	0.0963	0.1055	0.0466	0.2763	0.1369	0	0.054	0.1565	0.0433	0.1707	0.3117	0	0.5292	0.0317	0.0505	0.0676	0.0249	0.0619	0.0699	0.1311	1.3055	0.049	0.0679
AC005034.5	0.0644	0.1539	0.113	1.0588	0.6448	0.543	0.9465	0.3621	0.579	0.4314	0.5277	0.3482	0.9578	0.518	0.5	0.0454	0.6808	0.135	0.258	0.7193	0.4413	0.7345	0.5733	0.3508	0.8706	0.1774	0.0465	0.3561	0.6296	0.5663	0.3697	0.6137	0.4689	0.0862	0.585	0.5599	0.1879	0.3965	0.8751	0.245	0.2436	0.2935	0.4325	0.1592	0.1349	0.1012	0.2209	0.2362	1.1141
AC005034.6	0.008	0	0	0.0189	0.0536	0.0203	0.0472	0	0.0066	0.006	0.0055	0.038	0.0085	0	0.0104	0.017	0	0	0.0129	0.0211	0.0046	0.0044	0	0.0159	0.0472	0.0221	0	0	0.0112	0.0249	0	0.0109	0.0195	0.0161	0.0052	0.0247	0.0188	0.0062	0.0121	0.0153	0.0182	0.0163	0.012	0	0.0056	0.0379	0.0772	0	0.0164
AC005037.1	0	0	0	0	0	0	0	0	0	0	0	0	0	0	0	0	0	0	0	0	0	0	0	0	0	0	0	0	0	0	0	0	0	0	0	0.0158	0	0	0	0	0	0	0	0	0	0	0	0	0
AC005040.1	0	0	0	0	0	0	0	0	0	0	0	0	0	0	0	0	0	0	0	0	0	0	0	0	0	0	0	0	0	0	0	0	0	0	0	0	0	0	0	0	0	0	0	0	0	0	0	0	0
AC005040.2	0	0	0	0	0	0	0	0	0.0035	0	0	0	0	0	0	0.0091	0	0	0	0	0	0	0	0	0	0	0	0	0	0	0	0	0	0	0	0	0	0	0	0.0041	0	0	0	0	0	0	0	0	0
AC005041.1	0	0	0.0075	0.0134	0.0107	0.0072	0.0042	0.003	0	0	0.0029	0.0115	0.0045	0.0132	0.0018	0	0.0043	0	0	0	0.0024	0.0023	0.0084	0	0	0.0024	0	0.0067	0.0238	0	0.007	0.0029	0	0	0.0028	0.0109	0	0.0066	0	0.0122	0	0.0022	0.0191	0.0026	0.003	0.0034	0	0.0094	0.0087
AC005041.2	0	0	0.0179	0	0	0	0	0	0	0	0	0	0	0	0	0	0	0	0	0	0	0	0	0	0	0	0	0	0.0213	0	0	0	0	0	0	0	0	0	0	0	0	0	0.0228	0	0	0	0	0	0.0311
AC005041.3	0.5549	0.9947	0.5137	0.8327	2.1993	0.8967	0.9061	3.4121	0.9827	0.3786	0.5052	3.4378	1.0808	0.8297	0.3191	0.2935	2.3977	1.0182	0.3334	0.9418	1.3732	0.3265	0.1829	0.5724	0.4892	0.5604	0.6005	0.8402	1.3886	1.8895	3.2992	0.2203	1.4215	0.4025	1.3801	2.3649	0.8636	0.6761	0.3491	0.088	0.2449	0.0937	0.414	1.0289	0.4521	0.2543	0.9835	0.441	0.7058
AC005041.4	0.0221	0	0	0.0346	0	0.0186	0.0216	0	0	0	0	0	0.0234	0.0273	0.019	0	0	0.162	0.0884	0.0145	0	0.012	0	0	0	0	0	0.0174	0.0308	0.0114	0	0	0	0	0	0	0	0	0.0167	0	0.0167	0	0	0	0	0	0	0.0162	0.0449
AC005041.5	0	0	0	0	0	0.0517	0	0	0	0	0	0	0	0	0	0	0	0.0322	0	0	0.0175	0	0.0304	0	0	0.0169	0	0	0.0214	0	0	0	0	0	0	0	0	0	0	0	0	0	0	0	0	0	0.0211	0	0
AC005042.1	0	0	0	0	0	0	0	0	0	0	0	0	0	0	0	0	0	0	0	0	0	0	0	0	0	0	0	0	0	0	0	0	0	0	0	0	0	0	0	0	0	0	0	0	0	0	0	0	0
AC005042.2	0	0	0	0	0	0	0.169	0	0	0	0	0	0	0	0	0	0	0	0	0	0	0	0	0	0	0	0	0	0	0	0	0	0	0	0	0	0	0	0	0	0	0	0	0	0	0	0	0	0
AC005045.1	0	0	0	0	0	0	0	0	0	0	0	0	0	0	0	0	0	0	0	0	0	0	0	0	0	0	0	0	0	0	0	0	0	0	0	0	0	0	0	0	0	0	0	0	0	0	0	0	0
AC005045.2	0	0	0	0	0	0	0	0	0	0	0	0	0	0	0	0	0	0	0	0	0	0	0	0	0	0	0	0	0	0	0	0	0	0	0	0	0	0	0	0	0	0	0	0	0	0	0	0	0
AC005046.1	0.2401	0.2869	0.2807	1.8045	0.2003	0.081	0.2823	0.4049	0.2747	0.3216	0.1639	0.3894	0.5611	1.6935	0.3728	0.1354	0.0242	0.6545	0.0769	0.1262	0.4662	0.4173	0.1425	0.214	0.1693	0.1323	0.1732	0.6449	0.503	0.0993	0.1181	0.2615	0.6603	0.0643	0.2492	0.0982	0.1121	0.3695	0.0725	0.274	0.0363	0.1702	1.1465	0	0.1341	0	0.0659	0.0352	1.8079
AC005050.1	0.1187	0.0203	0.119	0.0398	0.2971	0.0572	0.1661	0.2502	0	0.2271	0.0463	0	0.036	0.0525	0.702	0.012	0.0512	0	0.0136	0.0891	0.2324	0.0368	0.0335	0.1091	0.0598	0.028	0	0.1607	0.1066	0.1052	0.0139	0.3808	0.0686	0.1022	0.033	0.0087	0.1781	0.0913	0.0256	0.0806	0.1668	0.1717	0.1012	0.0419	0.0355	0.0133	0.0349	0	0.0173
AC005050.2	0.0275	0	0	0.0861	0.0918	0.1623	0.2156	0.3673	0	1.4945	0	0	0	0.017	0.6169	0.0388	0	0	0	0.0361	0.0785	0	0.1632	0	0.0162	0.0152	0	0.1521	0.4418	0.0142	0.0226	0.3183	0	0	0.0535	0.0281	0	0.0423	0.0623	0.0262	0.0832	0.2368	0.0616	0	0.0192	0.0216	0.0189	0.0202	0.056
AC005050.3	0	0	0	0	0.0931	0.3292	0.2733	0.0392	0	0.083	0	0	0	0	0.0722	0	0	0	0	0.0733	0.0319	0.0303	0	0.0276	0	0	0	0.0441	0	0	0.1372	0.038	0.1354	0.0374	0	0	0	0.0429	0	0.2122	0	0	0.0832	0	0	0.0438	0	0	0
AC005052.1	0.0843	0.0144	0.007	0.0566	0.0201	0.1015	0	0	0.0098	0.0448	0.0164	0.0407	0.0256	0.0149	0.026	0.017	0	0	0	0.0158	0	0.0065	0.0119	0.0417	0.0283	0.0066	0.0087	0.019	0.0168	0.0311	0.0296	0.0164	0.0585	0.0323	0.0078	0	0	0.0093	0.0455	0	0.0273	0.0122	0.0899	0.0149	0.0252	0.0189	0	0	0
AC005052.2	1.6456	0.2145	0.1399	0.6208	0.5368	0.4793	0.4984	0.4416	0.2568	0.1782	0.1737	0.2326	0.1748	0.2407	0.3807	0.1899	0.0678	0	0.1079	0.1474	0.7604	0.195	0.222	0.1852	0.1143	0.1319	0.1619	0.3782	0.2612	0.5649	0.3067	0.6313	0.5204	0.1403	0.1747	0.4132	0.4715	0.5066	0.4179	0.0711	0.1358	0.5	0.134	0.2774	0.1254	0.1528	0.5953	0.3402	0.2436
AC005062.1	0	0	0	0.0756	0	0	0	0	0	0.0144	0	0	0.082	0.0896	0	0	0	0	0	0	0	0	0.0095	0	0	0	0	0	0.0404	0.015	0.0158	0	0.0078	0	0.0313	0	0	0.0074	0	0	0	0.0049	0	0	0	0	0	0	0
AC005064.1	0	0	0	0	0	0	0	0	0	0	0.015	0	0	0	0.0047	0.0078	0	0	0	0	0	0	0	0	0.0065	0	0	0	0.0154	0.0057	0	0	0	0	0	0.0056	0	0.0085	0	0	0	0	0.0082	0.0068	0	0	0	0.0081	0.0112
AC005066.1	0	0	0	0	0	0	0	0	0	0	0	0	0	0	0	0	0	0	0	0	0	0	0	0	0	0	0	0	0	0	0	0	0	0	0	0	0	0	0	0	0	0	0	0	0	0	0	0	0
AC005070.1	0	0.0983	0	0	0.0686	0	0	0	0.0672	0	0	0	0	0	0	0	0	0.0862	0	0	0	0.0447	0	0	0	0	0	0	0	0	0	0	0	0	0	0	0.096	0	0	0	0	0	0	0	0	0	0	0	0
AC005070.2	0	0	0	0.3615	0	0	0	0	0	0	0	0	0.1226	0	0.0498	0	0	0	0	0.0758	0	0	0.2283	0	0.0678	0	0	0.0912	0	0	0	0	0	0	0.1498	0	0	0	0	0	0	0.1169	0.2584	0	0	0.0907	0	0	0.2349
AC005070.3	0.0794	0.2169	0.0862	0.4174	0.123	0.1052	0.0667	0.0717	0.2132	0.1097	0.1471	0.1303	0.2892	0.2947	0.1565	0.096	0.0571	0.0238	0.0454	0.082	0.0583	0.0678	0.101	0.1011	0.2267	0.0375	0.1064	0.1523	0.1188	0.0235	0.1209	0.0232	0.2753	0.0532	0.4783	0.2552	0.0794	0.1309	0.1027	0.1079	0.0429	0.1321	0.2962	0.028	0.103	0.0535	0.1401	0.2912	0.4386
AC005071.1	0.0421	0.1006	0.0246	0.0659	0.0351	0	0.0825	0.0296	0.0344	0.0627	0.0287	0	0.0447	0	0.1089	0.0297	0.0212	0	0	0	0.0481	0	0	0.0208	0.0495	0.0464	0.0304	0	0.0294	0	0	0.0286	0.034	0.0282	0.0546	0.0861	0	0	0.0318	0.0801	0	0	0.157	0.052	0	0	0.0289	0.0618	0
AC005072.1	0	0	0	0.0396	0	0	0	0	0	0	0.0115	0	0	0	0.0146	0	0.0085	0	0.0135	0.0111	0.0193	0.0092	0	0.0084	0.0099	0	0	0	0	0	0	0	0	0	0	0.0086	0.0098	0	0	0.0321	0	0	0.0126	0	0	0	0.0347	0	0.0172
AC005076.1	1.3881	0.6714	0.5604	0.1811	1.3789	0.2508	0.4534	0.4413	0.7564	0.2214	0.2483	0.5138	0.5267	0.3477	0.727	0.536	0.3993	0.5198	0.9268	0.5646	0.2076	0.0898	0.3596	0.671	0.3885	0.7283	0.7869	0.4178	0.4847	0.547	0.8674	0.4049	0.8556	0.6861	0.3217	0.7776	1.9096	0.4324	0.4491	0.4086	0.3251	0.6694	0.4932	0.2247	0.6232	0.2337	1.1792	0.8001	0.37
AC005076.2	0	0	0	0	0	0	0.3419	0	0	0	0	0.1179	0	0.108	0	0	0	0	0	0	0.1993	0	0	0	0.1026	0	0	0.1378	0.3655	0	0	0	0	0	0.1132	0.0892	0	0	0	0	0	0	0	0	0	0	0	0	0.1776
AC005077.1	0.08	0	0	0	0.5342	0.0675	0.392	0	0	0.0596	0	0.0541	0	0	0	0	0	0	0	0	0.0914	0.0435	0	0	0.0941	0.0441	0	0	0	0.1242	0.3282	0.4902	0	0	0	0	0	0	0.0604	0	0	0	0.0597	0	0.3912	0.1886	0.0549	0	0
AC005077.2	0	0	0.0254	0	1.125	0.4034	1.6619	0.0306	0	0.7121	0.1485	0.0294	0	0	0.0563	0	0	0	0	0.1429	0.2732	0	0	0	0.2556	0.0479	0	0	0.3949	1.0123	1.3554	1.0658	0.0704	0.5534	0.0564	0.0222	0.0254	0.0335	0.394	0.0827	0	0	0.1947	0	1.4277	1.1275	0	0.0319	0
AC005077.3	0.1622	0	0	0.0635	0.0677	0	0	0	0	0	0.0554	0	0	0	0.07	0	0	0	0	0.1066	0.139	0	0	0	0.0477	0	0	0.0641	0	0.0839	0	0.0552	0	0	0.0526	0.0415	0	0	0	0	0	0.0411	0	0.2005	0.0566	0.0637	0.0557	0	0
AC005077.4	0.9187	0.0513	0.0301	0.3361	3.8117	1.8316	7.6474	1.0258	0.2246	2.4924	0.3459	0.2902	7.6172	0.0266	0.0407	0.0484	0.0476	0.5942	0	0.756	0.9759	0.014	0.1529	0.0935	1.6554	0.6575	0.1735	0.8276	2.3986	5.374	3.2886	7.9429	0.6113	2.783	25.4334	0.3733	0.5613	0.4758	1.4974	3.2337	1.5267	0.2087	0.6599	0.0902	4	3.8988	0.165	0.0945	0.0786
AC005081.1	0.0583	0	0	0.0913	0.073	0	0	0.0205	0.0238	0.0651	0	0.0591	0.4648	0.4331	0.1132	0.1234	0.323	0	0.0234	0	0	0.0792	0.0865	0.0866	0.0171	0	0.021	0.023	0.0815	0	0	0.0596	0.1887	0.0195	0.2649	0	0.017	0.2244	0	0	0	0.1034	0.087	0.0901	0.0204	0	0	0	0.1781
AC005082.1	0.093	0.2064	0.0155	0.0312	0.0554	0.0448	0.039	0.0654	0.0217	0.1088	0.0816	0.0539	0.0706	0.0493	0.0458	0.0094	0.0602	0	0	0.0175	0.0303	0.0072	0.1183	0.0329	0	0.0073	0.0096	0	0.1299	0	0.0436	0.0271	0	0.0712	0.0603	0.0544	0.0233	0.2454	0.01	0	0	0.0135	0.0297	0	0.0649	0.0313	0.0456	0.0097	0.0406
AC005082.2	0	0	0	0	0	0	0.031	0	0	0	0	0	0	0	0	0	0	0	0	0	0	0	0	0	0	0	0	0	0	0	0	0	0	0	0	0	0	0	0	0	0	0	0	0	0	0	0	0	0
AC005083.1	3.0309	0.0796	0.0389	1.1996	0.0556	0.0842	0	0.2575	0.0817	0.595	0.091	0.3152	2.7955	3.9982	0.9769	0.2818	0.0335	0.1048	0.1601	0	0.2473	0.3075	0.7577	0.0495	0.0196	0.0183	0.0481	0.1053	0.9537	7.5458	2.1033	0.6348	0.1617	0.0446	0.3026	0.0341	0.0389	2.9734	0.0251	1.5205	0.126	0.3879	0.0994	0.2471	0.0698	0.0523	0.0457	0.0244	0.5762
AC005084.1	0	0	0	0	0	0	0	0	0	0	0	0	0	0	0	0	0.0497	0	0	0	0	0	0	0	0	0	0	0	0	0	0	0	0	0	0	0	0	0	0	0	0	0	0.0737	0	0	0	0	0	0
AC005086.1	0	0	0	0	0.2814	0	0	0	0	0	0	0	0	0	0	0	0	0	0	0	0	0	0	0	0	0	0	0	0	0	0	0	0	0	0	0	0	0	0	0	0	0	0.2516	0	0	0	0	0	0
AC005086.2	0	0	0	0	0.0313	0.0316	0.0367	0.0263	0	0.0279	0	0	0	0	0.0323	0.0264	0.0377	0	0	0.0246	0.0214	0	0	0	0.044	0	0	0	0.0262	0	0	0	0.0303	0	0	0	0	0	0	0.0356	0	0	0.0559	0	0	0	0	0	0.0381
AC005086.3	0	0	0	0.2061	0	0.111	0	0	0.1076	0	0	0.089	0.1398	0	0.1703	0.1856	0	0	0	0.0865	0.1503	0	0	0.0652	0	0.0725	0.3799	0.104	0	0.0681	0	0.0896	0	0	0	0	0	0.1013	0.2981	0.2504	0.0996	0	0.1964	0	0	0.1034	0	0.0966	0
AC005086.4	0	0	0	0	0	0	0	0	0	0	0	0	0	0	0	0	0	0	0	0	0	0	0.1355	0	0	0	0	0	0	0	0	0	0.1109	0	0	0	0	0	0	0	0	0	0	0	0	0	0	0	0
AC005086.5	0	0	0	0	0	0	0	0	0	0	0.0962	0	0	0	0	0	0	0	0	0	0.0805	0	0	0	0.0828	0	0	0	0	0.0729	0.1155	0	0	0	0.0914	0	0.0822	0.1084	0	0	0	0	0.1051	0	0	0	0	0	0
AC005088.1	0	0	0	0.0858	0	0	0	0	0	0	0	0	0	0.0678	0	0	0	0	0	0	0.0626	0	0	0	0	0	0	0	0	0	0	0	0	0	0	0	0	0	0	0	0	0	0	0	0	0	0	0	0.1115
AC005089.1	0.1205	0.192	0.3601	0.0839	0.6146	0.1355	0.3936	0.64	0.5035	0.3887	0.3292	0.6788	0.0569	0.0497	0.052	0.3872	0.6	0.6038	0.1073	0.1496	0.3136	0.3273	0.4636	0.2321	0.1889	0.1844	0.4348	0.7934	0.505	0.1524	1.4936	0.5104	1.3433	0.1255	0.113	1.2534	0.2032	0.5668	0.4448	0.8023	0.0709	0.2373	1.6787	0.0414	1.1223	0.2104	0.1654	2.3282	0.0681
AC005090.1	0	0	0	0.196	0	0	0	0	0	0	0	0	0.7092	0	0	0	0	0	0	0	0	0	0	0	0	0	0	0	0.0194	0	0	0	0	0	0	0	0	0	0	0	0	0	0	0	0	0	0	0	0
AC005094.1	0	0	0	0	0	0	0	0	0	0	0	0	0	0	0	0	0	0	0	0	0	0	0.0807	0	0	0	0.0588	0	0	0	0	0	0.066	0	0	0	0	0	0	0	0	0	0	0	0	0	0	0	0
AC005096.1	0	0.0577	0	0	0.0403	0	0	0	0	0	0	0	0	0	0	0	0	0	0	0	0.0827	0.0262	0	0	0.0284	0	0	0.0381	0.0674	0.025	0	0.0328	0	0	0	0	0	0.0743	0	0	0.0365	0	0.144	0	0	0.0379	0	0.0354	0.2946
AC005099.1	0	0.0588	0.1726	0.077	0.0411	0.0415	0	0	0	0.0366	0.3359	0.2993	0.1568	0.3044	0.3395	0.4857	0.2477	0.0516	0.1577	0.1616	0.1405	0.1336	0.5353	0.2436	0.0868	0.2168	0.3549	0.1555	0.1718	0.1272	0.0403	0.1005	0.0796	0.1318	0.1596	0.1761	0.2871	0.0757	0	0.7954	0.7445	0.548	0.1835	0.0912	0.2749	0.0386	0.1688	0.1804	0.6008
AC005100.1	0	0	0	0	0.1237	0.0104	0	0	0.0202	0.0092	0	0	0	0	0	0.0087	0	0	0	0.0649	0.0071	0	0	0	0	0	0.0089	0	0	0.0575	0	0	0.02	0	0	0.0063	0	0.0285	0.2052	0.0117	0	0	0	0	0	0	16.776	0	0
AC005100.2	0	0	0	0.017	0.5266	0.0367	0.1066	0.0459	0.0356	0.0162	0	0	0.0231	0.0269	0.0094	0.0153	0	0	0	0.0858	0	0	0.0215	0.0216	0.2047	0.012	0	0	0.0304	0.045	0	0.1481	0	0	0	0.0111	0	0.0837	0	0	0	0	0	0.0404	0.0152	0.0513	4.5989	0	0
AC005102.1	0.0627	0	0	0	0	0	0	0	0	0	0.0428	0	0	0.0388	0	0.0884	0	0.0657	0.0502	0	0	0.0681	0.2479	0	0	0	0	1.1384	0	0	0	0.1279	0.0507	0	0.0813	0.032	0	0.0964	0	0.0596	0	1.1421	0	0	0.1313	0.0492	0	1.103	0
AC005104.1	0.0679	0	0.4366	2.1264	0.3399	0.6869	0.8648	0.9066	0.4995	0.6569	0.2782	0.7801	0.2164	0.9243	0.5564	0.0479	0.1709	0	0	0.1338	0.2327	0.2213	0.4029	0.1009	0.2394	0.0748	0	1.931	0.9009	0.5619	0.8352	0.3235	0.8788	0.3637	0.6168	0.764	0.1585	0.5748	0.205	0.3229	0	0.4813	1.4185	0.042	0.2845	0.3734	0.1398	0.5479	3.5238
AC005104.2	0	0	0	0	0	0	0	0	0	0	0	0	0	0	0	0	0	0	0	0	0	0	0	0	0	0.0299	0	0	0	0	0	0	0	0	0	0	0	0	0.041	0	0	0	0.0811	0	0	0	0	0	0
AC005105.1	0	0	0	0	0	0	0	0	0	0	0	0	0	0	0	0	0	0	0	0	0	0	0	0	0	0	0	0	0	0	0	0	0	0	0	0	0	0	0	0	0	0	0	0	0	0	0	0	0
AC005144.1	0	0	0	0	0	0	0	0	0	0	0	0	0	0	0	0	0	0	0	0	0	0	0	0	0	0	0	0	0	0	0	0	0	0	0	0.0218	0	0	0	0	0	0	0.0319	0	0	0	0	0	0
AC005153.1	0	0	0	0.0187	0.0398	0	0	0	0	0.0177	0.0163	0.0161	0	0	0.0206	0	0	0	0.0191	0	0.0272	0.0129	0	0.0118	0	0	0	0	0	0	0	0	0.0193	0.016	0	0.0122	0	0	0	0.0227	0	0	0.0178	0	0	0	0.0164	0.0525	0
AC005154.1	0.0792	0	0.2778	0.124	0.3304	0	0	0.0556	0	0.0589	0.2163	0.1606	0.1682	0.196	0.2049	0.0558	0.0399	0	0.0634	0.052	0	0.172	0.3916	0	0.0931	0.0436	0	1.1885	0.2212	0.1229	0.2598	0.1617	1.4733	0.053	0.3596	0.2835	0.0462	0.1219	0.3587	0.6024	0	0.0401	0.5317	0	0	0	0.0543	0.9874	0.7252
AC005154.2	0.0862	0.1287	0.3023	0.3373	0.5573	0.3633	0.2744	0.212	0.1057	0.1764	0.103	0.1893	0.0916	0.16	0.158	0.1975	0.1085	0.1129	0	0.0991	0.123	0.0702	0.1279	0.0427	0.0886	0.0712	0.0155	1.1233	0.4062	0.1337	0.318	0.0587	1.0283	0.1154	0.4613	0.5289	0.2515	0.1824	0.2114	0.4098	0.0489	0.2945	0.6108	0.0133	0.1354	0.2031	0.1922	0.5215	0.8331
AC005154.3	0	0	0	0	0	0	0	0	0	0	0	0	0	0	0	0	0	0	0	0	0	0	0	0	0	0	0	0	0	0	0	0	0	0	0	0	0	0	0	0	0	0	0	0	0	0	0	0	0
AC005154.4	0	0	0.1907	0	0.3402	0.1375	0.3196	0.1719	0.3333	0.1214	0.0557	0.0551	0.0866	0.1009	0.0703	0.0575	0.0411	0	0	0.0536	0.1397	0.1329	0.0807	0.0404	0.1438	0	0	0.3865	0.2278	0.0844	0.1338	0.0555	0.4618	0	0.1058	0.2085	0	0.1883	0.0616	0	0	0.1239	0.3651	0	0.1709	0.0641	0	0.3589	0
AC005154.5	0	0	0	0	0	0	0	0	0	0	0	0	0	0	0	0	0	0	0	0	0	0	0	0	0	0	0	0	0	0	0	0	0	0	0	0	0	0	0	0	0	0	0	0	0	0	0	0	0
AC005156.1	0	0	0	0	0	0	0	0	0	0	0	0	0	0	0	0	0	0	0	0	0	0	0	0	0	0	0	0	0	0	0	0.0356	0	0	0	0	0	0	0.0395	0	0	0	0	0	0	0	0	0	0
AC005160.1	0	0	0	0	0.1314	0	0	0.0554	0	0	0	0	0	0	0	0	0.0397	0	0	0	0	0	0	0	0	0.0434	0.0568	0	0	0	0	0	0	0	0	0.0403	0	0	0	0	0	0	0	0	0	0	0	0	0
AC005162.1	0	0	0	0	0	0	0.0509	0	0	0.0386	0	0	0	0	0.0224	0	0	0	0	0	0.0297	0	0.0514	0	0	0	0	0.041	0.1088	0	0	0	0	0	0	0	0	0	0	0	0	0	0	0	0	0	0	0	0.0528
AC005162.2	0.0792	0.0801	0.0249	0.0191	0.1423	0.0103	0.0477	0.0086	0.0249	0.0091	0	0.1029	0.0129	0.0038	0.0263	0.0344	0.0031	0.2873	0	0.008	0.233	0.0132	0.012	0.009	0.0072	0.0201	0.0615	0.2935	0.1914	0.0031	0.025	0.0041	0.0493	0.0041	0.0198	0.1651	0.1244	0.0094	0.0138	0.0637	0.0092	0.0123	0.1681	0.0602	0.0681	0.0574	0.1379	0.0045	0.1115
AC005165.1	0.037	0	0	0.0032	1.3935	0	0.0081	0.0116	0.0067	0.0214	0.0028	0.0056	0.0087	0.0305	0.0852	0.0058	0	0.0129	0	0	0.0023	0.0045	0.0448	0.0102	0.0411	0.0045	0.003	0.0227	0.1235	0.0021	0.0371	0.0252	0.1098	0	0	0.223	0.0072	0.0095	1.5184	0.0117	0.0031	0.0104	0	0.0102	0.0029	0.0032	1.5437	0.003	0.0084
AC005165.2	0	0.1888	0.0462	0	0	0	0	0	0	0	0	0.0534	0	0.0489	0.0681	0.2228	0	0.2484	0	0	0.1353	0.0429	0	0.0782	0	0.174	0.3419	0.1248	0	0.1634	0	0	0.0639	0.1058	0.1025	0.727	0.1383	0	0	0.0751	0.1793	0.12	0.0589	0.0976	0.1655	0	0.1626	0	0.1607
AC005165.3	0	0	0	0	0	0	0	0	0	0	0	0	0	0.0137	0.0381	0	0	0	0	0.0145	0	0.012	0.0218	0	0	0	0	0	0	0	0	0	0	0	0	0	0	0	0	0	0	0	0	0	0	0	0	0	0
AC005176.1	0	0	0	0	0	0	0	0	0	0	0	0	0.0521	0.0101	0	0	0	0	0	0	0	0	0	0	0	0	0	0	0	0	0	0	0	0	0.0106	0	0	0	0	0	0	0	0	0	0	0	0	0	0
AC005176.2	0	0	0	0	0	0	0	0	0	0	0	0	0	0	0	0	0	0	0	0	0	0	0	0	0	0	0	0	0	0	0	0	0	0	0	0	0	0	0	0	0	0	0	0	0	0	0	0	0
AC005178.1	0	0	0	0	0	0	0	0	0	0	0	0	0	0	0	0	0	0	0	0	0	0	0	0	0	0	0	0	0	0	0	0	0	0	0.0443	0	0	0	0	0	0	0	0	0	0	0	0	0	0
AC005180.1	0	0	4.0949	0	3.3701	0	1.4526	0.0359	1.7551	0	2.8976	0.1382	0.1629	0.1582	0.0221	0.0721	0	0.0536	0	0.3359	0.0584	0.1111	1.163	1.1391	3.3656	0.1408	0	0	0.2499	7.3513	0.0419	0	0.0827	0	0.0663	0	0	0.0393	0	0.0486	0.967	0.1035	1.3733	0	0.3928	0.0402	0.0351	0	0.1041
AC005180.2	0.0534	0.3191	7.399	0.2509	5.8815	0.045	2.1974	0.0375	3.2298	0.0795	5.2872	0.1805	0.0567	0.2643	0.0691	0.2636	0.0538	0.224	0.2567	0.5964	0	0.145	0.7394	1.8508	7.8153	0.2059	0.0385	0	0.4848	13.5613	0.0438	0	0.0432	0.0358	0.0346	0	0.1247	0.2055	0	0	3.4342	0.1082	1.793	0	1.1188	0	0.0366	0	0.0543
AC005181.1	0	0	0	0	0	0	0	0	0	0	0	0	0.3046	0	0	0	0	0	0	0	0	0	0	0	0	0	0.0862	0	0	0	0	0.0325	0	0	0	0	0	0	0	0	0	0	0.0178	0	0	0	0	0	0
AC005183.1	0	0	0	0	0.038	0.0256	0.0446	0.0107	0.0124	0	0	0	0	0.0094	0.0065	0	0	0	0	0.01	0	0	0.015	0	0	0	0	0.024	0	0.0078	0.0373	0	0.0123	0	0	0.0155	0	0	0	0.0144	0	0	0	0	0.0318	0.0119	0.0104	0	0.0309
AC005185.1	0	0	0	0	0	0	0	0	0	0	0	0	0	0	0	0	0	0	0	0	0.0218	0	0	0	0	0	0	0	0	0	0	0	0	0	0	0	0	0	0	0	0	0	0	0	0	0	0	0	0
AC005189.1	0	0	0	0	0	0	0	0	0	0	0	0	0	0.0599	0.0835	0.0683	0	0	0	0	0	0	0	0	0	0	0.0698	0.153	0	0	0	0	0.0783	0	0.0628	0.0495	0	0	0	0	0	0	0.2167	0	0.0676	0	0	0	0
AC005191.1	0	0	0	0	0	0	0	0	0	0	0.0572	0	0	0	0	0	0	0	0	0	0	0	0	0	0	0	0	0	0	0	0	0	0	0	0	0	0	0	0	0	0	0	0	0	0	0	0	0	0
AC005192.1	0	0	0	0	0	0	0	0	0	0	0	0	0	0	0	0	0	0	0	0	0	0	0	0	0	0	0	0	0	0	0	0	0	0	0	0	0	0	0	0	0	0	0	0	0	0	0	0	0
AC005197.1	0	0	0	0	0	0	0	0	0	0.0654	0	0.0594	0.0467	0.0272	0.019	0	0.0664	0.0461	0.0352	0	0	0.1193	0	0	0	0	0.0317	0	0	0.0227	0	0	0	0	0	0.0225	0	0.1691	0	0	0	0	0.1639	0	0	0	0	0.2901	0.0894
AC005208.1	0	0	0	0.6408	0	0	0	0.6519	0	0.1015	0	0	0.1739	0.1182	0.153	0	0	0	0	0	0	0	0	0	0	0	0	0	0.0381	0	0	0	0.0662	0	0.1239	0	0	0.021	0	0.3373	0	0	0	0	0	0	0	0	0.0278
AC005209.1	0	0	0	0	0	0	0	0	0	0	0	0	0	0.018	0	0	0	0	0	0	0	0	0	0	0	0	0	0	0	0	0	0	0	0	0	0	0	0	0	0	0	0	0	0	0	0	0	0	0
AC005220.1	0	0	0	0	0	0	0	0	0	0	0	0	0	0	0	0	0.0171	0	0	0	0	0	0	0	0	0	0	0	0	0	0	0	0	0	0	0	0	0	0	0	0.0514	0	0	0	0	0	0	0	0
AC005224.1	0	0	0.0186	0	0.0133	0	0	0	0.026	0	0	0	0	0.0099	0	0	0.0321	0.0167	0	0	0	0	0	0.0079	0	0	0	0	0	0.0247	0	0	0	0	0	0.0081	0.0093	0	0.0601	0	0	0	0.0356	0	0.0111	0	0	0.0117	0.0486
AC005224.2	0	0.5028	0.2214	0.0329	0.0234	0.0591	0.0412	0.0394	0.0573	0.0209	0	0.0569	0	0.0174	0.0423	0.0494	0	0.1176	0.2022	0	0	0.0076	0	0.0139	0.0412	0.0077	0.1518	0.0665	0.0686	0.029	0.046	0.0095	0.0454	0	0	0.0359	0.0164	0.0108	0.0212	0.04	0	0.0284	0.1046	0.052	0	0.022	0.0962	0	0.0143
AC005224.3	0.0363	0.1954	1.8055	0.2133	0.4547	0.3063	0.1424	0.5873	0.7721	0.8923	0.0248	0.2824	0.4439	1.9671	0.2742	1.2554	0.0915	0.1524	1.8484	0.1671	0.0415	0.5032	1.1859	0.1439	1.0037	0.1101	0.0393	0.0431	0.406	0.047	0.2682	0.0371	0.4997	0.1581	0.6836	0.2509	0.3287	0.0699	0.2331	0.1728	0.4536	0.5151	0.7591	0.5727	1.5732	0.2997	0.1246	0.1732	1.6453
AC005225.1	0	0	0.0375	0	0.0534	0.027	0.0941	0.045	0	0.0477	0.0219	0.0216	0	0.0198	0.0276	0.0226	0	0.1343	0	0.0631	0	0.0348	0	0	0.0188	0.0529	0.0462	0.0253	0.0447	0.0166	0.0263	0	0.0259	0.0214	0.0416	0.0491	0	0.0246	0.0242	0.0305	0	0.0324	0.0239	0.0198	0.0671	0.0252	0.0659	0.047	0
AC005225.2	0.0874	0	0.0372	0.0311	0.1856	0.0335	0.0623	0.0782	0.039	0.0414	0.038	0.0215	0	0.0492	0.0137	0.0168	0.036	0.0083	0.0127	0.0626	0.0408	0.0259	0	0.0708	0.0747	0.0613	0.0688	0	0.0499	0.1151	0.1499	0.0108	0.0964	0.0426	0.0103	0.0244	0.0788	0.055	0.054	0.0227	0.0721	0.0201	0.0296	0.0638	0.0333	0.0374	0.0109	0.0058	0.0243
AC005225.3	0	0	0	0	0.1447	0	0.1133	0.0406	0.2836	0.043	0	0	0	0	0	0	0	0.0606	0.0927	0.038	0	0.0942	0	0.0286	0.068	0.0637	0.0417	0.0914	0	0	0.0948	0	0.0936	0	0.0375	0.0296	0.0337	0	0	0	0	0	0.0863	0	0.0808	0	0	0.0424	0
AC005225.4	0.5395	0.1773	1.2932	0.3696	1.6544	1.1827	2.1937	1.0047	0.6504	0.2309	0.7184	1.3401	0.2006	0.0584	0.1105	0.1522	0.3191	0.2121	0.9942	0.514	0.3235	0.2344	0.2935	0.2471	1.7996	2.8903	0.7298	0.2024	0.584	0.6976	1.1283	0.0826	0.9384	0.5148	0.1138	0	0.3464	0.1868	0.3869	0.2822	0.1633	0.7513	0.5233	0.4168	0.942	0.9748	0.5182	0.6035	0.0686
AC005229.1	0.1467	0	0	0	0.2449	0.0619	0.0719	0.361	0.06	0.0546	0.0501	0	0	0	0.0316	0.0517	0	0.3077	0	0	0	0.1594	0	0.0363	0	0.0404	0	0	0	0.038	0.0602	0.0999	0.0594	0.0491	0	0.0751	0.1285	0	0	0.0698	0	0.1486	0	0.1814	0.1025	0	0.1007	0	0
AC005229.2	0	0	0	0	0	0	0	0	0	0	0	0	0	0	0.0324	0.053	0	0	0	0	0	0.0817	0	0	0	0	0	0	0	0	0	0.0512	0	0	0	0	0	0	0	0	0	0	0	0	0	0	0	0	0
AC005229.3	0	0	0	0	0	0	0	0	0	0	0	0	0	0	0	0	0	0	0	0	0	0	0	0	0	0	0	0	0	0	0	0	0	0	0	0	0	0	0	0.0884	0	0	0	0	0.0649	0	0	0	0
AC005229.4	3.0037	0.5548	0.91	1.4004	1.0595	0.3914	0.7358	1.0363	0.5022	0.8739	1.4358	0.8121	1.4795	0.7941	1.5488	1.656	1.9177	2.1903	0.722	1.0496	1.2476	1.2162	0.4592	0.507	1.0513	0.7446	0.5615	0.8737	1.3826	0.9534	0.2799	2.723	2.1428	0.32	0.3101	1.7946	3.7691	1.345	1.9171	1.3504	1.8491	0.9472	1.5281	0.7849	3.0991	0.4397	1.6956	1.262	1.8757
AC005229.5	0	0	0	0	0	0.0154	0	0	0	0	0.0374	0	0	0	0.0079	0	0.0092	0.134	0	0	0	0.2578	0	0	0	0	0	0	0	0	0	0.0373	0.1477	0	0	0.028	0.0213	0	0.0276	0	0	0	0	0	0	0	0.0125	0	0
AC005230.1	0	0	0	0	0	0	0.1032	0	0	0	0	0	0	0	0	0	0	0	0	0	0	0	0	0	0	0	0	0	0.0735	0	0.0864	0	0.1704	0	0.0683	0	0	0	0	0.1001	0	0.0533	0	0	0	0	0	0	0
AC005232.1	0	0.0314	0	0	0	0	0	0	0	0	0	0	0	0	0	0	0	0	0	0	0	0	0	0	0	0	0	0	0	0	0	0	0	0	0	0	0	0	0	0	0	0	0	0	0	0	0	0	0
AC005234.1	0	0	0	0	0	0	0	0	0	0	0	0	0	0	0	0	0	0	0	0	0	0	0	0	0	0	0	0	0	0	0	0	0	0	0	0	0	0	0	0	0	0	0	0	0	0	0	0	0
AC005234.2	0	0	0	0	0	0	0	0	0	0	0	0	0	0	0	0	0	0	0	0	0	0	0	0	0	0	0	0	0	0	0	0	0	0	0	0	0	0	0	0	0	0	0	0	0	0	0	0	0
AC005237.1	0	0	0	0	0	0	0	0	0	0.102	0	0	0	0	0	0	0	0	0	0	0	0	0	0	0	0	0	0	0.0957	0	0.1124	0	0	0	0	0	0	0	0	0	0	0	0.1022	0	0	0	0	0	0
AC005244.1	0	0	0.0518	0.1386	0	0	0.0867	0.0622	0	0.0659	0.1209	0	0	0.0548	0.2291	0	0.0446	0	0.2128	0.0582	0.0506	0	0	0	0.052	0.0975	0.0639	0	0.0618	0	0	0	0.2148	0.0593	0	0.0453	0	0.1363	0	0	0.067	0.0897	0.1321	0	0	0.0695	0.1215	0	0.3603
AC005244.2	0	0	0	0	0.0698	0	0	0	0	0	0	0.0282	0	0	0	0	0	0	0.0335	0	0	0	0	0.0207	0	0	0.0302	0	0	0	0	0	0	0	0	0	0	0.0322	0	0	0	0	0.0312	0	0	0	0	0	0
AC005252.1	0	0	0	0	0	0	0	0	0	0	0	0	0	0	0	0	0	0	0	0	0	0	0	0	0	0	0	0	0	0	0	0	0	0	0	0	0	0	0	0	0	0	0	0	0	0	0	0	0
AC005252.2	0	0	0	0	0	0	0	0	0	0	0	0	0	0	0	0	0	0	0	0	0	0	0	0	0.0155	0	0	0	0	0	0	0	0	0	0	0	0	0	0	0	0	0	0	0	0	0	0	0	0
AC005252.3	0.1329	0	0.0855	0.1353	0.2662	0.0336	0.0391	0.495	0.0217	0.0594	0.0091	0	0	0	0.2924	0	0	0	0.0639	0	0	0	0.0131	0.0263	0.0234	0.4027	0.0575	0	0.0093	0.1375	0.1199	0	0.129	0	0.0259	0.068	0.0078	0	0.0401	0.0758	0	0.0067	0.0198	0	0.0093	0.0418	0	0.0292	0.0406
AC005252.4	0.0561	0	0	0	0	0	0	0	0	0	0	0.0379	0	0	0.0242	0.0791	0	0	0	0	0	0	0	0	0	0.0309	0	0	0	0	0	0.0382	0	0	0	0	0	0	0	0.0533	0	0	0	0	0.0392	0	0	0	0
AC005253.1	0.045	0.0896	0.0614	0.364	0.1502	0.1897	0.2939	0.1265	0.2574	0.2121	0.2355	0.0912	0.1434	0.3062	0.0906	0.0529	0.3096	0.0629	0	0.0296	0.0685	0.0733	0.2522	0.0371	0.0529	0.0413	0.0108	0.391	0.2409	0.0465	0.2214	0.1531	0.2427	0.0603	0.2238	0.3682	0.07	0.4617	0.1925	0.1854	0.034	0.2126	0.1679	0	0.1676	0.106	0.0823	0.275	0.3052
AC005253.2	0	0	0	0	0	0	0	0	0	0	0	0	0	0	0	0	0	0	0	0	0	0	0	0	0	0	0	0	0	0	0	0	0	0	0	0	0	0	0	0	0	0	0	0	0	0	0	0	0
AC005255.1	0	0	0	0	0	0	0	0	0	0	0	0	0	0	0	0	0	0	0	0	0	0	0	0	0	0	0	0	0	0	0	0	0	0	0	0	0	0	0	0	0	0	0	0	0	0	0	0	0
AC005256.1	0	0	0	0.0513	0	0	0	0	0	0	0	0	0.7657	2.1894	0	0	0.033	0	0	0	0	0	0.1944	0	0	0	0	0.2071	0.183	0	0	0	0	0	0.085	0	0.2294	0.3026	0	0	0	0	0	0	0	0	0	0	0.0667
AC005258.1	0	0	0	0	0	0	0	0	0	0	0	0	0	0	0	0	0	0	0	0	0	0	0	0	0	0	0	0	0	0	0	0	0	0	0	0	0	0	0	0	0	0	0	0	0	0	0	0	0
AC005258.2	0	0	0.0143	0	0	0	0	0	0	0.0182	0.0167	0	0.026	0	0.0423	0	0.0123	0	0	0.0161	0	0.0133	0	0	0	0	0	0.0194	0	0	0.0201	0.0167	0	0	0	0	0	0	0	0	0	0	0	0	0	0.0192	0	0	0
AC005261.1	3.242	5.8873	2.8844	14.9211	6.0162	3.6961	4.0604	2.1249	10.45	4.5427	3.316	4.8922	8.4237	9.7294	5.2164	3.802	2.952	4.3157	10.5254	2.5701	1.9844	3.0892	7.9331	7.1087	5.141	3.5293	8.3088	7.2326	4.1591	3.1314	2.3641	5.2962	6.0494	3.3698	9.9144	4.6608	2.8464	6.6715	2.3783	4.1088	3.1782	3.4867	7.4256	5.2495	2.9781	2.5856	2.4324	3.7949	9.3454
AC005261.2	0.0574	0	0.0168	0.045	0.0959	0.0242	0	0.0202	0.0235	0.0214	0	0	0	0.0355	0.0619	0.0405	0.0145	0.0301	0.7823	0	0.0164	0.0156	0.1136	0.0284	0.0338	0.0316	0.0622	0.2042	0.0201	0.0446	0.0707	0.0391	0.0929	0.0577	0.0373	0.0294	0.0838	0.1326	0.065	0.1639	0	0	0	0.0888	0	0.0226	0.0788	0.0211	0.1461
AC005261.3	0	0	0	0	0	0	0	0	0	0	0	0	0	0	0	0	0	0	0	0	0	0	0	0	0	0	0	0	0	0.0112	0	0	0	0	0	0	0	0	0	0	0	0	0	0	0	0	0	0	0
AC005261.4	0	0	0	0	0.0705	0	0	0	0	0	0.0577	0	0	0.0523	0.0365	0.0596	0	0.2659	0.0677	0	0	0	0.1672	0	0	0	0	0	0.059	0	0.0693	0.1151	0.0684	0	0	0.1297	0.0493	0	0	0	0	0.0428	0.1892	0	0	0.1328	0.116	0.062	0
AC005261.5	0.0433	0	0.0253	0.1525	0.0722	0.0365	0.0636	0	0.0707	0.0322	0.0295	0.0146	0.046	0.0669	0.0373	0	0.0436	0	0	0.0284	0.0494	0.0823	0.1498	0.0214	0.1145	0.0358	0.0156	0.0171	0.0151	0.056	0.1597	0.0147	0.0875	0	0.1544	0.1439	0.0379	0.0666	0.049	0.0617	0	0.0219	0.0323	0	0.0453	0.051	0.0297	0.0635	0.1321
AC005262.1	0	0	0.0485	0	0	0	0	0	0	0	0	0.056	0.0881	0.1539	0.0358	0.1754	0.0417	0.4346	0	0	0	0	0.082	0	0	0.0457	0.1794	0.131	0.0579	0.0858	0.204	0	0.1341	0	0.1076	0.0424	0.1451	0	0	0.1577	0	0.1259	0.1856	0.1537	0.1158	0	0	0	0
AC005262.2	0	0	0	0	0	0	0	0	0	0	0	0	0	0	0	0	0	0	0	0	0	0	0	0	0	0	0	0	0	0	0	0	0	0	0	0	0	0	0	0	0	0	0	0	0	0	0	0	0
AC005264.1	0.0647	0.0155	0.0151	0.0405	0.0432	0.0436	0.0507	0.0273	0.0106	0.0289	0.0265	0.035	0.0137	0.0561	0.0167	0.0548	0.0326	0.0543	0.0518	0.017	0	0.0141	0.0128	0.032	0.0076	0.0214	0.028	0.0102	0.0271	0.0134	0.0743	0	0.0733	0.0087	0.042	0.0066	0.0227	0.0299	0	0.0246	0	0.0328	0.029	0	0.0181	0.0203	0.0089	0	0.0527
AC005274.1	0	0	0	0.0879	0	0	0	0.0526	0	0	0	0	0.0795	0.0232	0.0161	0	0.0377	0	0	0	0	0.0203	0.074	0	0	0	0	0.0296	0.1045	0	0.0307	0	0.0303	0	0.0486	0	0	0.0288	0.0565	0	0	0	0.1396	0	0	0	0	0	0.0762
AC005277.1	0	0	0	0	0	0	0	0	0	0	0	0	0	0	0	0	0	0	0	0	0	0	0	0	0	0	0	0	0	0	0	0	0	0	0	0	0	0	0	0	0	0	0	0	0	0	0	0	0
AC005277.2	0	0	0	0.0602	0	0	0	0	0.0629	0	0.1051	0	0	0.0952	0.0332	0	0.0387	0	0	0	0	0	0	0	0	0	0	0	0.1075	0	0	0	0.249	0	0	0	0	0.0592	0	0	0	0	0.1722	0	0.0537	0	0	0	0
AC005280.1	0.5306	0.1669	0.7919	0.0547	0.8856	0.2708	0.2873	0.53	0.3082	0.0624	0.9631	0.4342	0.089	0.0691	0.1024	0.1576	0.1055	0.2196	0.3133	0.4771	0.0558	0.5082	0.0829	0.2351	1.0178	0.7847	0.3728	0.5406	0.4974	0.5128	1.0994	0.1331	0.2824	0.2805	0.0725	0.1286	0.2608	0.1612	0.3268	0.0797	0.0106	0.0778	0.2813	0.1381	0.2341	0.2743	0.1629	0.2356	0.0426
AC005280.2	0.0213	0	0.0124	0.0166	0.1241	0.0179	0.0208	0	0.0174	0	0.0871	0.0287	0	0.0132	0.11	0.03	0	0.2228	0	0	0	0	0	0.0316	0.0874	0.0117	0.1687	0.1175	0	0.044	0.5403	0.0868	0.0688	0.0285	0	0.0544	0.0496	0.0164	0.0321	0.0606	0.0322	0.0215	0.0952	0.0657	0.0445	0.0334	0.0437	0.0156	0
AC005280.3	0	0	0	0	0	0	0	0	0	0	0	0	0	0	0	0	0	0	0	0	0	0	0	0	0	0	0	0	0	0	0	0	0	0	0	0	0	0	0	0	0	0	0	0	0	0	0	0	0
AC005281.1	0	0	0	0.0258	0	0	0	0	0	0	0	0	0	0.0204	0.0568	0	0	0	0	0	0	0	0.0326	0	0	0	0	0.026	0.023	0	0	0	0.0266	0	0	0	0	0.0254	0	0	0	0	0.0492	0	0	0	0	0.0242	0.6369
AC005288.1	0	0	0	0.1116	0.0238	0	0.0279	0.0401	0.0233	0.0636	0.0389	0.0193	0.0303	0.1058	0.0123	0.0201	0.043	0	0	0	0	0	0	0.0141	0.0168	0	0	0	0.0796	0.0295	0.0467	0.0194	0.0231	0	0.0555	0.0583	0.0998	0.0219	0.0215	0.0542	0.0431	0	0.0425	0	0.0398	0	0.0391	0.0418	0.058
AC005291.1	0	0.1678	0	0.0367	0	0	0	0	0	0	0	0	0.0497	0	1.7568	0	0.0236	0	0	0	0.0267	0	0.0463	0.0464	0	0	0	0	0	0	0	0	0.0379	0	0	0.0239	0	0.0721	0	0.0445	0	0	0.0699	0.0289	0	0.0736	0	0	0
AC005291.2	0	0	0	0	0.0958	0	0.0562	0.1613	0.0469	0.0854	0	0	0.1219	0.071	3.6381	0.0405	0.0289	0	0	0	0	0	0.0568	0.0284	0	0	0	0	0.0401	0	0.0471	0	0	0	0.0745	0	0.0335	0	0	0.0546	0	0.0581	0	0	0	0.0451	0	0	0
AC005293.1	0	0	0	0	0	0.0164	0	0	0	0	0	0	0.0206	0.012	0	0	0	0	0	0	0	0	0	0	0.0114	0	0	0.0153	0	0	0	0	0	0	0	0	0	0	0	0	0	0	0	0	0	0	0	0	0
AC005294.1	0	0	0	0	0	0	0	0	0	0	0	0	0	0	0.0461	0	0	0	0	0	0	0	0	0	0	0	0	0	0	0	0	0	0	0	0	0	0	0	0	0	0	0	0	0	0.0746	0	0	0	0
AC005296.1	0	0	0	0	0.1198	0	0	0	0	0	0	0	0	0	0	0	0	0	0	0	0.082	0.078	0	0	0	0	0	0	0	0	0	0	0	0	0	0	0	0	0	0	0	0	0	0	0	0	0	0	0
AC005297.1	0	0	0	0	0	0	0	0	0	0	0	0	0	0	0	0	0	0	0	0	0	0	0	0	0	0	0	0	0	0	0	0	0	0	0	0	0	0	0	0	0	0	0	0	0	0	0	0	0
AC005297.2	0	0	0	0	0	0	0	0	0	0	0	0	0	0	0	0	0	0	0	0	0	0	0	0	0	0	0	0	0	0	0	0	0	0	0	0	0	0	0	0	0	0	0	0	0	0	0	0	0
AC005297.3	0	0	0	0	0	0	0	0	0	0	0	0	0	0	0	0	0	0	0	0	0	0	0	0	0	0	0	0	0	0	0	0	0	0	0	0	0	0	0	0	0	0	0	0	0	0	0	0	0
AC005300.1	0	0	0.047	0	0	0.1357	0	0.0565	0	0	0	0.0544	0.0855	0.0498	0.0347	0.0567	0	0	0	0	0.1838	0	0	0	0	0.133	0.058	0.0636	0.2248	0.0832	0.066	0	0	0.1078	0	0	0	0.0619	0	0	0	0.0815	0.1801	0	0	0	0	0	0.0819
AC005301.1	0	0	0	0	0	0	0	0	0	0	0	0	0	0	0	0	0	0	0	0	0	0	0	0	0	0	0	0	0	0	0	0	0	0	0	0	0	0	0	0	0	0	0	0	0	0	0	0	0
AC005301.2	0	0	0	0	0	0	0	0	0	0	0	0	0	0	0	0	0	0	0	0	0	0	0	0	0	0	0	0	0	0	0	0	0	0	0	0	0	0	0	0	0	0	0	0	0	0	0	0	0
AC005303.1	0	0	0	0	0	0	0	0	0	0	0	0	0	0	0	0	0	0	0	0	0	0	0	0	0	0	0	0	0	0	0	0	0	0	0	0	0	0	0	0	0	0	0	0	0	0	0	0	0
AC005304.1	0	0	0	0.058	0.1237	0.0625	0	0	0	0	0	0	0	0.0458	0	0	0	0.1554	0	0	0	0	0	0	0.0436	0	0	0	0.0517	0	0	0	0.0599	0	0	0.0379	0	0	0	0	0	0	0	0	0.0518	0	0.0508	0	0
AC005304.2	0.2271	0	0	0	0.1011	0.0383	0.0445	0.0851	0	0.0225	0.0827	0	0	0	0	0	0	0	0	0.0298	0	0	0	0	0	0	0	0	0.2538	0.3759	0.0621	0.1031	0.0245	0.0304	0.0098	0.1239	0.0619	0	0.3429	0	0	0.023	0	0.0094	0.0106	0.0119	0.748	0	0
AC005304.3	0	0	0	0	0.049	0	0	0.1238	0	0.0437	0	0	0	0.0363	0	0	0	0	0	0	0	0	0	0	0.0345	0	0.0847	0.0464	0	0	0	0.0799	0	0.0393	0.0381	0.0601	0.0343	0.0452	0	0	0	0	0	0	0.041	0	0	0.0862	0.1195
AC005306.1	0	0	0	0.0503	0.0268	0.0812	0.0314	0	0	0	0	0	0	0.0596	0	0	0.0162	0	0	0	0	0	0.0635	0.0159	0	0	0	0.1775	0.0448	0	0.0263	0.0218	0	0	0.0417	0	0.0375	0	0	0	0	0	0.0718	0	0.0224	0.0252	0	0.0471	0.0327
AC005307.1	0	0	0	0	0	0	0	0	0	0	0	0.0258	0	0	0	0	0.0096	0	0.0766	0	0	0	0.3403	0	0.0112	0	0	0.5285	0	0	0	0	0	0	0.0248	0.0098	0.0223	0	0	0	0	0	0	0	0	0	0	0.014	0
AC005323.1	0	0	0	0	0.017	0	0	0	0	0	0	0	0	0.0378	0	0	0.0307	0	0	0	0	0.0663	0	0	0	0	0	0	0	0	0	0.0139	0	0	0	0	0	0	0	0	0	0	0.1063	0	0	0	0	0	0
AC005323.2	0	0	0	0	0	0	0	0	0	0	0	0	0	0	0.0168	0	0	0	0	0	0	0	0	0	0	0	0	0	0	0	0	0	0	0	0	0	0	0	0	0	0	0	0	0	0	0	0	0	0
AC005324.1	0	0	0	0	0	0	0	0	0	0	0	0	0	0	0	0	0	0	0	0	0	0	0	0	0	0	0	0	0	0	0	0	0	0	0	0	0	0	0.0546	0	0	0	0	0	0	0	0	0	0
AC005324.2	0.0109	0	0	0.017	0.1045	0	0.0267	0.0382	0	0.0203	0	0.0074	0.0058	0	0.0188	0	0.0082	0.0057	0	0	0.0031	0.0414	0	0	0.0064	0	0.0079	0.1075	0	0	0	0.0037	0.0925	0	0.0071	0.0445	0.0413	0.0251	0.0164	0.0518	0.0041	0.0083	0.0081	0.0505	0.0646	0	0.0485	0	0.0277
AC005324.3	0	0	0	0	0	0	0	0	0	0	0	0	0	0	0	0	0	0	0	0	0	0	0	0	0	0	0	0	0	0	0	0	0	0	0	0	0	0	0	0	0	0	0	0	0	0	0	0	0
AC005324.4	0.1051	0.2512	0.0615	0.4115	0.1316	0	0.0515	0.6279	0	0.2347	0.0359	0	0.0558	0.065	0.0453	0.0371	0	0.2204	0	0	0	0.0571	0.052	0	0	0.0579	0.1896	0.1661	0.0734	0	0.0431	0.0715	0.3827	0.0352	0.0341	0.0806	0.092	0.1618	0.0397	0.2499	0.1591	0	0	0.0325	0	0.0826	0	0.0386	0.2674
AC005324.5	0	0	0	0	0	0	0	0	0	0	0	0	0	0	0	0	0	0	0	0	0	0	0	0	0	0	0	0	0	0	0	0	0	0	0	0	0	0	0	0	0	0	0	0	0	0	0	0	0
AC005326.1	0	0	0	0	0	0	0	0	0	0	0	0.1649	0	0	0	0	0	0	0	0.3206	0.1393	0	0	0	0	0	0	0	0	0	0	0	0	0	0	0.1248	0	0	0	0	0	0	0.1821	0	0	0	0	0.179	0.2483
AC005329.1	0.042	0.01	0.1867	0.0592	0.0561	0.0638	0.107	0.0886	0.103	0.025	0.0115	0.1022	0.4375	0.1248	0.0072	0.077	0.1523	0.0088	0.0135	0.0221	0.0144	0.0456	0.1164	0	0.3359	0.1065	0.0546	0.4979	0.1819	0.113	0.4549	0.0686	0.3127	0.0844	0.0545	0.0645	0.2109	0.0323	0.1967	0.024	0.0064	0.1702	0.0502	0.026	0	0.0264	0.0288	0.1664	0.0428
AC005329.2	0	0	0	0	0	0	0	0	0	0	0	0	0	0	0	0	0	0	0	0	0	0	0	0	0	0	0	0	0	0	0	0	0	0	0	0	0	0	0	0	0	0	0	0	0	0	0	0	0
AC005329.3	0.0221	0	0.0194	0.2687	0.0369	0.1027	0.1302	0.0078	0.1267	0.0659	0.0605	0.0075	0.0118	0.1644	0.0191	0.0078	0.0557	0	0	0.0582	0.0569	0.024	0.0547	0.0219	0.039	0.0061	0.008	0.035	0.116	0.0401	0.1453	0	0.0358	0.0222	0.2298	0.1812	0.0129	0.0341	0.1003	0.0316	0.0084	0.0168	0.0413	0.0137	0.0928	0.0348	0.0456	0.0487	0.169
AC005330.1	0.3636	0.2897	0.1134	0.1518	0.1618	0.1022	0.0475	0.0511	0	0.1263	0.298	1.8514	0.0773	0.795	0.0105	0.2906	0.1586	1.1946	0	0.1115	0.0138	0.1317	0.3596	0.024	0.057	0.0401	0.2973	0.2298	0.6433	0.0251	0.3578	0.132	0.2745	0.0325	0.0315	0.124	1.0469	0.0933	0.6588	0.0692	0.0183	0.0245	0.1266	0.2098	0.5418	0.1333	0.0832	0.2667	0.7154
AC005332.1	0.1604	0.0548	0.0402	0.4125	0.1529	0.2318	0.2245	0.0966	0.0374	0.1194	0.0782	0.1084	0.073	0.1276	0.2371	0.2908	0.0807	0.2402	0	0.0753	0.0131	0.0747	0.068	0.0794	0.0135	0.0883	0.0165	0.5791	0.096	0.1659	0.0188	0.0468	0.2409	0	0.104	0.0937	0.2941	0.141	0.1038	0.1307	0.052	0.0812	0.3248	0.0708	0.048	0.054	0.0472	0.0504	0.4662
AC005332.2	0.0103	0.0246	0.018	0.0483	0.0172	0.0173	0.131	0.0289	0.0168	0.1454	0.0281	0.0139	0.0328	0.0509	0.0133	0.0072	0	0.0216	0	0.0203	0.0528	0	0.0915	0.0051	0.0181	0.034	0	0.0487	0.1508	0.0106	0.0253	0.021	0.0166	0.0344	1.0607	0.0631	0.018	0	0.0388	0	0.0389	0.0416	0.023	0	0.0215	0.0162	0.0282	0.1508	0.0628
AC005332.3	3.768	2.1711	4.7601	9.957	8.5903	2.8365	2.9008	4.114	1.6499	3.0048	2.8028	6.7308	3.5743	2.5814	6.2977	6.6428	5.657	18.9783	18.0596	1.68	5.6873	3.1064	5.8567	1.5326	8.1078	4.93	0.8253	7.3356	5.263	2.471	2.3729	3.0686	8.3283	1.6221	7.1601	4.4394	3.8092	9.3728	5.1304	6.9751	3.411	7.2913	30.3754	1.4557	3.9006	2.5372	2.216	4.7385	6.4365
AC005332.4	0.2544	0.6082	0.49	0.5156	0.3497	0.3281	0.2346	0.3261	0.0856	0.8689	0.0818	0.5058	0.652	0.389	1.7172	0.8971	0.1959	0.0628	0.5996	0.0983	0.1453	0.2439	0.6662	0.1408	0.1935	0.2721	0.1296	0.875	1.2021	0.2477	0.3437	0.2139	1.7557	0.1203	0.3496	0.467	0.5154	0.8409	0.9717	0.4555	0.6002	0.3865	0.7036	0.1573	0.3763	0.1764	0.1335	0.1318	0.5179
AC005332.5	0.779	0.3672	0.9559	2.9983	1.2543	0.5643	0.7096	1.6425	0.4574	0.588	0.8017	1.9727	1.5854	0.8758	1.5807	1.4933	2.4692	1.5532	0.6857	0.4037	0.9776	1.174	0.9334	0.4672	0.8771	0.5501	0.1583	3.398	0.8966	1.5097	0.297	1.1577	3.3376	0.4041	1.488	1.1392	0.7621	2.9555	0.9857	2.2957	0.5562	1.9057	6.2306	0.2984	0.6361	0.2844	0.6851	1.3603	3.1935
AC005332.6	5.2909	3.1431	6.373	8.2853	5.4437	3.5428	3.7044	5.1625	3.317	5.2455	6.6718	4.7011	6.7236	6.1728	8.5834	7.5346	4.867	8.6178	6.3463	5.0898	6.2254	4.2911	8.8307	3.6831	8.4543	6.4464	1.0451	4.464	5.0368	3.4116	3.3113	3.1679	7.8874	2.7863	9.0727	7.3984	5.1446	9.2824	6.3909	4.6606	7.3459	7.2364	15.355	3.2578	3.6739	3.1476	3.581	5.366	5.928
AC005332.7	0.097	0.2897	0.0567	0.1898	0.1214	0.0409	0.19	0	0.0793	0.2165	0.0662	0.0983	0.206	0.09	0.1673	0.1026	0.0732	0.4575	0.2719	0.0956	0.1938	0	0.1439	0.072	0	0.0267	0	0.6128	0.1693	0	0.0398	0.033	0.1961	0.0325	1.7931	0.1984	0	0.0373	0.1098	0.0461	0.0734	0.0982	0.0724	0	0.0339	0	0.0333	0.1778	0.148
AC005336.1	1.9556	0	0.9034	3.4781	18.6548	12.7222	14.406	14.5918	2.3681	7.5111	5.0778	0.3753	5.8738	2.0466	3.8009	0.2384	6.928	0.8607	0	17.4177	1.7925	17.9123	1.9582	0.6814	9.0254	2.1812	0.1219	0.8201	6.1879	8.629	14.3353	4.5192	12.6758	2.5383	0.235	15.5831	3.7481	4.7008	20.0852	4.0411	2.5757	1.4548	2.486	1.0148	7.217	8.1364	1.9216	3.0639	0.9582
AC005336.2	0.0959	0	0.0187	0.025	0.0533	0	0	0.0225	0	0.0238	0.0218	0	0	0	0	0	0	0.1675	0	0.021	0.0183	0	0	0.0475	0.0188	0.0176	0	0.0252	0	0.0331	0	0	0.1551	0	0.0207	0	0.056	0	0	0	0	0	0.0238	0.0198	0	0	0.0219	0	0
AC005336.3	0	0	0	0.0088	0.0093	0.0189	0	0.0079	0	0	0.0382	0	0	0	0.0048	0	0	0	0	0.0074	0	0	0	0.0277	0	0	0	0	0	0.0058	0.0092	0	0.0725	0	0	0.0115	0	0.0086	0	0	0	0	0.0084	0	0	0	0	0.0164	0
AC005339.1	0	0	0	0	0	0	0	0	0	0	0	0	0	0	0	0	0	0	0	0	0	0	0	0	0	0	0	0	0	0	0	0	0	0	0	0	0	0	0	0	0	0	0	0	0	0	0	0	0
AC005341.1	0	0	0	0	0	0	0	0	0	0	0	0	0	0	0	0	0	0	0	0	0	0	0	0	0	0	0	0	0	0	0	0	0	0	0	0	0	0	0	0	0	0	0	0	0	0	0	0	0
AC005342.1	0	0.057	0.0279	0.0374	0	0	0	0	0.078	0.071	0.0326	0	0	0.3543	0	0	0.024	0	0.0382	0	0	0.0518	0	0	0.0561	0	0.1033	0.0377	0.0333	0.0247	0.1174	0	0	0	0.0619	0	0.0835	0	0.072	0	0.0361	0.0242	0.0712	0.118	0.0666	0	0.0327	0.14	0.0486
AC005342.2	0	0	0	0	0	0	0	0	0	0.1418	0	0	0.1012	0.0589	0	0	0.048	0	0	0	0	0	0	0	0	0	0	0	0.0665	0	0	0.0648	0.0771	0	0	0	0	0.0733	0	0.0906	0	0.0482	0.1422	0	0	0.0748	0.1307	0	0
AC005343.4	0.0086	0.0207	0.0101	0.0068	0.0216	0	0.0085	0.0122	0	0	0.0059	0	0.0092	0	0	0	0.0044	0.0091	0	0.0114	0	0	0	0	0.0102	0	0.025	0.0205	0.0121	0.0089	0.0071	0.0059	0.021	0	0	0.0088	0.005	0	0	0.0164	0	0.0088	0	0	0	0.0068	0.0059	0.0063	0.0176
AC005343.7	0	0.1044	0	0	0	0	0	0	0	0	0	0.0295	0	0.027	0.0377	0.0616	0.044	0	0.105	0	0.0249	0	0.0432	0	0.0257	0	0.0315	0	0	0.0226	0	0	0	0	0	0.0223	0	0	0	0	0	0.0221	0	0	0	0	0.1199	0	0
AC005344.1	0	0	0	0	0	0	0	0	0	0	0	0	0	0	0	0	0	0	0	0	0	0	0	0	0	0	0	0	0	0	0	0	0	0	0	0	0	0	0	0	0	0	0	0	0	0	0	0	0
AC005345.1	0	0	0	0	0	0	0	0	0	0	0	0	0	0	0	0	0	0	0	0	0	0	0	0	0	0	0	0	0	0	0	0	0	0	0	0	0	0	0	0	0	0	0	0	0	0	0	0	0
AC005351.1	0	0	0	0	0	0	0.0374	0	0	0	0	0	0	0	0	0	0	0	0	0	0	0.0207	0	0	0	0	0	0.0302	0	0.0197	0	0.026	0	0	0	0.0195	0	0.0294	0	0	0	0	0	0	0	0	0	0	0
AC005355.1	0.042	0	0	0.0329	0	0	0	0	0	0	0	0	0	0.026	0.0181	0	0.0423	0	0	0	0	0.0457	0	0.0208	0	0	0	0.0332	0	0	0	0	0	0	0	0.043	0	0	0	0	0	0	0	0.052	0	0	0	0	0
AC005355.2	0.124	0.2223	0.0725	0.1942	0.0517	0	0.1215	0.305	0.1014	0	0.127	0.1257	0.1317	0.1535	0.107	0.2186	0.0312	0.9102	0.8445	0.0407	0.0708	0.2694	0.0613	0	0	0.2049	0.2237	0.3919	0.0433	0.2245	0.1017	0.0422	0.2508	0	0.0402	0.0317	0.1809	0.0477	0.0468	0	0	0.2826	0.0463	0.0767	0.0433	0.0487	0.0425	0.4094	0.3786
AC005357.1	0	0	0	0	0	0	0	0	0	0	0	0	0	0	0	0	0	0	0	0	0	0	0	0	0	0	0	0	0	0	0.3271	0	0	0	0	0	0	0	0	0	0	0	0	0	0	0	0	0	0
AC005357.2	0.0956	0	0	0	0	0	0	0	0	0.0142	0	0	0	0	0.0082	0.0135	0	0	0	0	0	0	0	0	0	0	0	0	0	0	0.4078	0	0.0155	0	0	0	0	0	0	0	0.0145	0	0	0	0	0	0	0.0561	0
AC005358.1	0	0	0.0048	0	0	0.0069	0	0	0	0	0.0056	0	0	0	0	0	0.0041	0	0	0	0	0	0.0081	0	0	0.0045	0	0	0.0057	0.0042	0	0.0056	0	0	0	0.0083	0	0.0063	0	0	0.0062	0	0	0	0	0	0	0	0.0166
AC005363.1	0	0	0	0	0	0	0	0	0	0	0	0	0	0	0	0	0	0	0	0	0	0	0	0	0	0	0	0	0	0	0	0	0	0	0	0	0	0	0	0	0	0	0	0	0	0	0	0	0
AC005363.2	0.372	0.2964	0.29	0.0971	0.3104	0.1046	0.243	0.2614	0	0	0.0847	0	0	0.0767	0.2674	0.4372	0.2497	0.3901	0	0	0	0	0	0.5526	0	0.0683	1.0736	0.098	0.3464	0.3207	0.1017	0.1688	0.4013	0.083	0	0.3171	0.2171	0	0.0936	0	0	0	0.5552	0.23	0	0	0	0	0.8834
AC005377.1	0	0	0	0	0	0	0	0	0	0	0	0	0.0699	0	0	0	0	0	0	0	0	0	0	0	0	0	0	0	0	0	0	0.0448	0	0	0	0	0	0	0	0.0626	0	0	0	0	0	0	0	0	0
AC005379.1	0	0	0	0	0	0	0	0.0643	0	0	0	0.1855	0	0.2265	0	0.129	0	0	0	0	0	0	0	0.0453	0	0	0	0	0	0	0	0	0	0	0.0594	0	0	0.0704	0	0	0	0	0.2048	0	0	0	0	0	0
AC005381.1	0	0	0	0	0	0	0	0	0	0	0	0	0	0	0	0	0	0	0	0.0155	0	0	0.4441	0	0	0	0	0.056	0	0	0	0	0	0	0.046	0	0	0.0182	0	0.0225	0	0	0	0	0	0	0	0.0173	0
AC005383.1	0	0	0	0	0	0	0	0	0	0	0	0.038	0	0.2086	0.1697	0	0.0283	0	0	0	0	0	0	0	0	0	0	0	0.0785	0	0	0	0	0	0.0365	0.0287	0	0	0	0	0	0.0285	0.0419	0	0.0393	0	0.0386	0	3.1454
AC005387.1	0.341	0.7132	0.5483	1.2015	0.2134	0.2156	0.4177	0.719	0.3484	0.3173	0.1164	0.461	0.1812	1.0551	0.5516	1.1423	0.4721	0.6257	0.2732	0.056	0.0487	0	0.1687	0.0844	0.1002	0.3757	0.9227	2.8961	0.4763	0.0441	0.5594	0.2902	0.6207	0.5138	0.3319	0.3052	0.3483	2.034	0.0644	0.3243	0.1935	0.5612	1.3359	0.4216	0.1786	0.067	0.5265	0.3127	1.1279
AC005387.2	0	0.326	0.1196	0.4272	0.3984	0.1725	0.0668	0.3355	0.223	0.0508	0.0466	0.1383	0.1449	0.3376	0.1471	0.3848	0.2747	0	0	0.0448	0.1169	0.037	0.2698	0.1689	0	0.1503	0.0492	0.9699	0.0476	0.0706	0.2237	0.1393	0.3311	0.0913	0.354	0.4186	0.2388	0.5774	0.0515	0.3892	0.0516	0.1381	0.2545	0	0.1429	0.1072	0.0936	0.3502	0.5553
AC005391.1	0	0.1052	0.1544	0.2756	0	0	0.0862	0	0.3597	0	0	0.2379	0.0935	0.1634	0.038	0.0621	0	0	0.0705	0	0.0503	0	0.2611	0	0	0	0.3175	0.0695	0.0615	0.0455	0	0	0.1424	0	0.0571	0.045	0	0	0.0664	0.1674	0	0	0.197	0	0	0	0	0.2582	0
AC005392.1	0	0	0	0	0	0	0	0	0	0.0447	0	0	0	0.0371	0	0	0	0	0	0	0	0	0	0	0	0	0	0	0	0	0	0	0	0	0	0	0	0	0	0	0	0	0	0	0	0	0.0412	0	0.1222
AC005392.2	0.0997	0	0	0.1561	0.0832	0	0	0.0701	0	0.0742	0	0.0674	0.2118	0.1851	0.043	0	0	0.2091	0	0	0	0	0.4931	0	0	0	0	0.0788	0.1393	0.0516	0	0	0.0807	0	0	0	0.0582	0.2302	0	0	0.0754	0.1515	0	0	0.6267	0.0783	0	0	0.3044
AC005392.3	0	0	0	0	0	0	0	0	0	0.0487	0	0	0	0.89	0	0	0	0	0	0	0	0	0	0	0	0	0	0	0	0	0	0	0	0	0	0	0	0	0	0	0.0989	0	0.2927	0	0	0	0	0	0.5323
AC005393.1	0.1542	0.4913	0.7511	1.1265	0.7289	0.2166	0.1007	0.2167	0.084	0.0382	0.0702	0.1737	1.4194	0.3816	0.7092	0.3624	0.0517	0.1078	1.0704	0.0338	0.1174	0	0.2541	0.0509	0.302	0.2548	0.1854	0.7307	0.3948	0.0797	0.0421	0.1749	1.3303	0.2409	0.3001	0.1577	0.03	0.2373	0.0776	0.1466	0.2722	0.4684	1.1503	0.1271	0.0359	0.0404	0	0.1131	1.5165
AC005394.1	0	0	0	0	0	0	0	0	0	0	0	0	0	0	0	0	0	0	0	0	0	0	0	0	0	0	0	0	0	0	0	0	0	0	0	0	0	0	0	0	0	0	0	0	0	0	0	0	0
AC005394.2	0.0289	0	0	0	0.0161	0.0081	0	0.0068	0.0079	0	0.0461	0.0065	0.041	0	0.0042	0.0068	0.0291	0	0.0232	0.1203	0	0	0.9344	0	0	0	0	0.3808	0	0.015	0.0395	0.0066	0.039	0	0.2877	0	0	0	0	0	0	0	0	0.006	0	0	0	0.1131	0
AC005400.1	0.4885	0	0.0408	0.0273	0.495	0.1471	0.2051	0.049	0.057	0.0519	0.3098	0.0708	0.2224	0.2159	0.2258	0.123	0.5095	0.1098	0	0.2751	0.1395	0.1706	0.1035	0.1382	0.2872	0.0769	0.0755	0.1378	0.2681	0.361	0.2003	0.4513	0.7622	0.3505	0.1585	0.2499	0.7128	0.1074	0.2107	0.2323	0.1584	0.2474	0.2604	0	0.2681	0.2193	0.3352	0.2048	0.4971
AC005410.1	0	0	0	0	0	0	0	0.0211	0.0245	0	0.0205	0	0	0	0	0	0.0151	0	0	0	0	0.0326	0	0	0	0	0	0	0	0	0	0	0.0243	0	0	0	0.0175	0	0	0	0	0	0.0448	0	0.0419	0	0	0	0.0305
AC005410.2	0	0.3098	0.0758	0.1015	0.1082	0	0	0	0.1589	0.0965	0	0	0.0689	0.0401	0.0559	0	0.0326	0	0	0	0	0.0352	0.1923	0	0.1524	0	0	0	0.0453	0	0.0532	0.0441	0	0	0.0421	0	0	0	0	0.1233	0.049	0.0328	0.0484	0.0401	0.0905	0.0509	0.3113	0.2377	0
AC005412.1	0	0	0	0	0.035	0	0	0	0.0343	0	0	0	0	0	0	0	0	0	0	0	0	0	0	0	0	0	0	0	0	0	0	0	0	0	0	0	0	0	0	0	0	0	0	0	0	0	0	0	0
AC005414.1	0	0.0112	0.0055	0	0.0157	0	0.0092	0	0	0.014	0	0	0.02	0	0.0041	0	0.0095	0	0	0	0	0	0	0.0093	0.0111	0	0.0136	0	0.0066	0	0	0	0.0304	0.0063	0.0061	0.0048	0.0055	0	0	0	0	0.0048	0	0	0.0131	0	0.0129	0	0.0191
AC005476.1	0	0	0.0884	0	0.0631	0	0	0	0	0	0.0516	0.0511	0	0	0	0	0	0	0	0	0	0	0	0.1123	0	0	0.0545	0.0597	0	0.0391	0	0	0	0	0.049	0	0	0	0.0571	0.2157	0	0	0	0	0	0	0.0519	0.0555	0.0769
AC005476.2	1.0366	0.5575	0.4697	0.487	1.8164	0.7429	1.6504	2.0945	0.7202	0.4822	1.3095	0.5605	0.6608	0.5773	0.5924	0.4751	0.4436	0.5978	1.2458	1.5836	0.9472	0.9712	0.3589	0.308	0.6702	1.4134	0.3553	1.4126	1.0678	1.5415	1.7428	0.635	0.7547	0.6942	0.5381	1.5242	1.815	1.2964	1.4673	0.5915	0.3726	0.5774	0.9088	0.849	0.4344	0.6922	3.0584	1.1216	0.7384
AC005479.1	0.0509	0	0	0.0399	0.2126	0.043	0	0.1074	0	0.0758	0.0696	0.1033	0.0541	0	0.1978	0	0.0257	0	0	0	0.0582	0.1384	0.252	0.0252	0.0599	0	0	0	0	0.0527	0.1671	0.0347	0.1649	0.0341	0.0992	0.0782	0.2082	0.0392	0.0769	0.0485	0.0386	0	0.076	0.0315	0.0356	0.04	0.0699	0.1495	0
AC005479.2	0.0696	0.0832	0	0.0545	0.0581	0.0587	0.2729	0.1468	0	0.0518	0	0.4235	0.1479	0.1293	0.2703	0.1473	0.0351	0.146	0.0558	0	0.0795	0.1513	0.3443	0.1034	0	0	0.1005	0.11	0.1459	0	0.1713	0.0474	0.2816	0	0.1355	0.2849	0	0.3215	0.1051	0.3973	0.4215	0.1763	0.3117	0.0861	0.0486	0	0.0478	0.1022	0.2126
AC005480.1	0	0	0.0089	0.0059	0.0063	0.0064	0.0074	0.0053	0.0124	0.0057	0.0259	0.0051	0	0.0141	0.0098	0.0107	0	0	0.0243	0	0.013	0	0.015	0	0	0.0084	0	0.006	0.0265	0.0039	0.0125	0	0.0184	0	0.0148	0.0039	0.0089	0.0117	0	0	0	0.0192	0.017	0	0.0106	0.0179	0.0208	0.0111	0
AC005480.2	0	0	0.4679	0.3133	0	0	0.392	0.2812	0	0	0.5465	0.2704	0.4251	0.7428	0.5177	0	0.2014	0.4195	0	0	0.2285	0	0.7915	0.3963	0	0.2204	0.8661	0	0.2794	0	0.3282	0	0	0.2679	0	0	0.7006	0.3079	0	0.3805	0	0	0.2986	0	0	0.3143	0.5491	0.2935	0
AC005481.1	0	0.0104	0	0.0068	0	0	0	0	0	0	0	0	0.0185	0.0107	0	0	0	0.0182	0	0	0	0	0.0258	0.0129	0	0	0	0	0	0	0	0	0	0.0058	0.9747	0.0089	0	0.0134	0.0066	0	0	0	0.013	0.0107	0	0	0.006	0.0382	0.0177
AC005482.1	0	0	0	0	0	0	0	0	0	0	0	0	1.2753	0.6136	0.1351	0	0	0	0.0836	0	0	0	0	0	0	0	0	0.4948	0.1093	0	0	0	0	0	0.1693	0	0	0	0	0.0993	0	0	0.0779	0	0	0	0	1.34	1.1153
AC005486.1	0	0	0.0812	0	0	0	0	0	0	0	0	0	0.2952	0.086	0	0	0.0699	0	0	0	0	0	0	0	0.0817	0	0	0.1098	0.097	0	0	0	0	0	0.5409	0	0	0.1069	0	0	0	0	0	0	0	0	0	0	0.2828
AC005487.1	0.0415	0.0372	0	0	0.0173	0.0175	0	0.0438	0.034	0	0.0071	0	0	0	0.009	0.022	0.0784	0.0327	0	0	0.0119	0	0.0103	0.0669	0.0122	0.0114	0.0675	0.0082	0	0.1075	0	0.1131	0.084	0	0	0.0531	0.0546	0	0.0078	0.0099	0.0079	0.0316	0	0.0706	0.0073	0	0.0428	0.0076	0.0211
AC005495.1	0.1762	0	0.103	0.1379	0.147	0.5942	0.5754	0.2476	0.144	0.1311	0.0401	0.1191	0	0.109	0.0253	0.0828	0.0591	0.4926	0.0471	0.1158	0.1677	0.0638	0.2324	0.0582	0.0345	0.2265	0.0424	0.6031	0.123	0.0608	1.1559	0.1999	0.0475	0.0393	0.1143	0.1502	0.0343	0	0	0.1676	0.0889	0.0297	1.3584	0.0363	0.082	0.0461	0.0806	0.2154	0.0598
AC005498.1	0	0	0	0	0.0539	0	0	0	0	0	0.0441	0.0872	0.0686	0.0399	0	0.1365	0.0325	0	0.1551	0	0.0369	0	0.2553	0.032	0	0.32	0	0.2549	0	0	0	0	0	0	0.1256	0.033	0	0	0	0	0	0	0.3852	0	0	0	0.0443	0.0473	0.197
AC005498.2	0	0	0.0318	0.0213	0.0906	0	0.0532	0.0191	0.0222	0.0202	0.0185	0.0918	0.0866	0.0336	0.0703	0.3447	0.0273	0	0.6092	0	0	0	0.1612	0	0	0.5984	0	0.1716	0	0	0.0223	0	0.022	0	0.4229	0	0.0317	0	0	0.1033	0.0616	0.0138	0.0608	0.3525	0.019	0.0213	0.1118	0.0199	0.1382
AC005498.3	0.0556	0.0831	0.0325	0.0871	0.3364	0.0117	0.0953	0.0977	0.0114	0.0724	0.0095	0.2255	0.4135	0.1032	0.0779	0.0784	0.049	0.0729	0.1893	0.1553	0.1111	0.0226	0.385	0.0069	0.0163	0.3063	0	0.3184	0.3009	0.0144	0.171	0.0189	0.1012	0.0372	0.5051	0.0924	0.0568	0.0214	0.0839	0.0925	0.0316	0.0493	0.2282	0.0859	0.0194	0.1092	0.124	0.1326	0.2405
AC005514.1	0	0	0	0	0	0.1216	0	0	0.1179	0.1074	0.3941	0	0	0	0	0.1017	0.0726	0	0	0.1896	0.0824	0	0	0	0	0.0795	0	0.4559	0.1008	0	0.2366	0	0	0	0.0936	0	0.0842	0	0	0	0	0	0	0	0	0.1133	0	0.1058	0
AC005515.1	0	0	0	0	0	0	0	0	0	0	0	0	0	0	0	0	0	0	0	0	0	0	0	0	0	0	0	0	0	0	0	0	0	0	0	0	0	0	0	0	0	0	0	0	0	0	0	0	0
AC005518.1	0	0	0	0	0	0	0	0	0	0	0	0	0	0	0	0	0	0	0	0	0	0	0	0	0	0	0	0	0	0	0	0	0	0	0	0	0	0	0	0	0	0	0	0	0	0	0	0	0
AC005518.2	0	0	0	0	0	0	0	0	0	0	0	0	0	0	0	0	0	0	0	0	0	0	0	0	0	0	0	0	0	0	0	0	0	0	0	0	0	0	0	0	0	0	0	0	0	0	0	0	0
AC005519.1	0.0659	0.0525	0.1925	0.1375	0.2015	0.3332	0.6023	0.2006	0.305	0.1634	0.2249	0.549	0.1166	0.3124	0.0947	0.0774	0.0442	0	0	0.0577	0.1505	0.1073	0.3908	0.0652	0.1419	0.0967	0.0317	0.2948	0.3373	0.0795	0.4321	0.1046	0.3197	0.0882	0.4701	0.3368	0.0897	0.0845	0.1492	0.1879	0	0.0667	0.2621	0.0136	0.2147	0.138	0.1356	0.612	0.2011
AC005520.1	0	0	0	0	0	0.0068	0	0	0	0	0	0	0	0	0	0	0	0	0	0	0	0	0	0	0.0048	0	0	0	0	0	0.0133	0	0	0	0.0053	0.0042	0	0	0	0	0	0	0	0	0.0057	0	0	0	0
AC005520.2	1.2952	2.2229	1.2164	1.4672	1.2877	1.394	1.026	0.8812	1.7344	0.3589	0.6586	0.6798	0.6295	0.4519	0.517	0.3012	0.5896	0.679	0.287	1.7111	0.8577	0.4116	0.2044	0.8187	0.7775	1.0171	2.356	0.2939	0.664	0.784	0.7684	0.4127	0.3233	0.5997	0.7152	2.9034	2.1149	0.2439	0.6345	0.4455	0.417	0.307	0.3804	3.4238	0.3079	1.1798	1.333	0.5256	0.6871
AC005520.3	0	0	0	0	0.0677	0	0.0795	0	0	0	0.0554	0.0548	0	0	0.07	0	0	0.085	0	0.0533	0	0.0441	0	0	0	0	0	0	0.0566	0	0	0.0552	0	0	0	0	0.0947	0	0	0	0	0	0	0	0	0	0	0	0.0825
AC005520.4	0	0	0	0	0	0	0.3267	0	0	0	0	0.2254	0	0	0	0	0	0	0	0	0	0	0	0	0	0.1837	0	0	0	0.1725	0	0	0	0	0	0	0	0	0.2517	0	0	0	0	0	0.2329	0	0	0	0.3393
AC005520.5	0.0281	0.0671	0.0246	0.022	0.0703	0.071	0.1238	0.1184	0.1263	0.0314	0.0479	0.038	0.0149	0.0695	0.0182	0	0.0353	0	0	0.0277	0.016	0.0229	0.0417	0.0348	0.0413	0.0542	0	0.0111	0.0883	0.0145	0.1843	0.0287	0.0454	0.0188	0.1276	0.0575	0.0328	0.0324	0.0636	0.1068	0	0.0284	0.0943	0.0087	0.0392	0.0331	0.0964	0.0412	0.1429
AC005521.1	0	0.0411	0	0	0	0	0.0337	0.0484	0	0	0	0.0233	0	0.0213	0.0445	0.1213	0	0.0361	0	0.0226	0	0	0	0.0511	0	0	0.0497	0	0.024	0.0178	0	0.0703	0	0	0	0	0.0803	0	0	0	0.026	0	0	0.0213	0	0	0	0	0
AC005522.1	0	0	0	0	0	0	0	0	0.0541	0.0493	0	0	0	0	0.0286	0	0	0	0	0	0	0	0	0	0	0	0	0.0523	0.0463	0	0	0	0	0	0	0.0339	0	0.1529	0	0	0	0	0.0989	0	0	0	0	0	0
AC005523.1	0.5025	0.0858	0.1679	0.1686	0.4793	0.6658	0.7034	0.555	0.1174	0.1069	0.3922	0.2911	0.4576	0.0888	0.031	0.8607	0.0723	0.1506	0.115	0.0472	0	0.039	0.142	0.0711	0.211	0.9888	0.3108	0.2269	0.351	0.8912	0.5888	0.1466	0.1742	0.1923	0.1863	0.3305	0.7961	0.3868	0.4878	0.1366	0.3802	0.0364	0.5893	0.3994	0.1504	0.1128	0.6404	0.0527	0.0731
AC005523.2	0	0	0	0	0	0	0	0	0	0	0	0	0	0	0	0	0	0	0	0	0	0	0	0	0	0	0	0	0	0	0	0	0	0	0	0	0	0	0	0	0	0	0	0	0	0	0	0	0
AC005524.1	0	0	0	0	0	0	0	0	0	0	0	0	0	0	0	0	0	0	0	0	0	0	0	0	0	0	0	0	0	0	0	0	0.0115	0	0	0	0	0	0	0.0136	0	0	0.0107	0	0	0	0.0098	0.0105	0
AC005529.1	0	0	0.0607	0	0	0	0	0	0	0	0	0	0	0	0	0.0732	0	0	0.1664	0	0	0.0564	0.1027	0	0	0	0	0.1641	0	0.0537	0	0	0	0	0	0	0	0.2397	0.0784	0	0	0.0526	0.3099	0	0.0725	0	0	0	0.1057
AC005531.1	0	0	0	0	0	0.0372	0	0	0	0	0	0.0149	0	0	0.0095	0	0.0111	0	0	0.0145	0.0252	0	0.0218	0.0328	0	0.0122	0.0159	0	0	0.0114	0.0181	0	0.0179	0.0296	0	0.0226	0.0258	0.017	0	0.021	0.0167	0.0112	0.0988	0	0.0154	0	0	0	0
AC005532.1	0.0831	0.0551	0.0216	0.0434	0.2849	0.0078	0.0271	0.0259	0.0754	0.0343	0.0126	0.0437	0.0098	0	0.402	0.0195	0.0232	0.0484	0	0.0303	0.137	0.0351	0	0	0.0108	0.0508	0.0533	0.051	0.0258	0.0811	0.0076	0	0.0747	0.0062	0.0719	0.0047	0.0215	0.1633	0.007	0.0439	0.014	0.0327	0.0138	0.0228	0	0.0072	0.0507	0.0338	0.0188
AC005532.2	0	0	0	0	0	0	0	0	0	0	0	0	0	0.0498	0.0347	0	0	0	0	0	0	0	0.0796	0	0	0	0	0	0	0	0	0	0	0	0.0522	0	0	0.0619	0	0	0	0	0.1201	0	0.0562	0	0	0	0
AC005534.1	0.1386	0	0.1621	0.1085	0.1735	0	0.2716	0.0974	0.2266	0.0516	0.142	0.1874	0	0.2573	0.1495	0.0977	0.0698	0	0	0.0911	0	0.0376	0.0686	0.0343	0.2037	0.2673	0.15	1.8068	0	0.0358	0.2274	0.0944	0.6167	0.1392	0.4047	0.1063	0.1213	0.3734	0.0523	0.2637	0.1049	0.2106	0.8274	0.0428	0.5325	0	0.1427	0.305	0.2821
AC005537.1	0.3676	0.1185	0.1023	0.0046	0	0.0049	0	0.2707	0	0.0087	0.004	0	0.155	0.0217	0.2315	0.0123	0.0059	0.1224	0	0	0.0033	0	0	0.0029	0	0.0096	0	0	0.0489	0.003	0.3924	0	0.0047	0	0.1249	0	0.0034	0	0.0044	0.0166	0.0044	0.0059	0.0087	0	0.0041	0	0	0	0
AC005538.1	0	0	0	0	0	0	0	0	0	0	0	0	0	0	0	0	0	0	0	0	0	0	0	0	0	0	0	0	0	0	0	0	0	0	0	0	0	0	0	0	0	0	0	0	0	0	0	0	0
AC005538.2	0	0	0	0	0	0	0	0	0	0	0	0	0	0	0	0	0	0	0	0	0	0	0	0	0	0	0	0	0	0	0	0	0	0	0	0	0	0	0	0	0	0	0	0	0	0	0	0	0
AC005538.3	0.0182	0	0.0425	0.0284	1.8482	0.0153	0.1779	0.1148	0	0.0811	0.0124	0	0	0	0.0157	0	0	0	0	0	0	0	0.018	0	0.096	0.02	0.0131	0.043	0.1648	0.1127	0.2978	0.0247	0.0881	0.1216	0	0.2507	0	0.014	0.603	0	0.0275	0.0368	0.0271	0	0.0127	0.1569	0.0249	0.0133	0
AC005540.1	0	0	0	0	0	0	0	0.0229	0.0267	0.0243	0.0446	0.0221	0.0694	0.101	0.0423	0	0.0329	0.1027	0	0	0	0.0355	0.0323	0.0162	0.0192	0	0	0.0258	0.0684	0	0	0	0	0	0.0212	0.0167	0.0191	0	0	0	0	0	0.0244	0	0.0228	0.0257	0	0	0.4985
AC005544.1	0	0.078	0	0.3576	0	0	0	0	0	0	0	0	0.0693	0	0	0.046	0	0	0.1045	0.0429	0	0	0	0	0	0	0.0471	0	0.0456	0	0	0.3108	0	0	0	0.0334	0.0381	0	0.0493	0	0	0	0	0.0403	0	0	0.0448	0.2393	0.0664
AC005544.2	0	0	0	0	0	0	0	0	0	0	0	0	0	0	0	0	0	0	0	0	0	0	0	0	0	0	0	0	0	0	0	0	0	0	0	0	0	0	0	0	0	0	0	0	0	0	0	0	0
AC005546.1	0	0	0	0.1803	0.1281	0	0.2256	0.1618	0.5019	0.0571	0.0524	0.1038	0.1631	0.19	0.0331	0	0.2318	0	0	0.1513	0	0	0.2277	0.038	0	0	0	0.0606	0.3216	0.0397	0.1259	0	0.2484	0	0.0498	0.157	0	0.2363	0.1738	0.073	0	0.0777	0.4009	0	0.0536	0	0	0.2252	0.0781
AC005548.1	0	0	0	0	0	0	0	0	0	0	0	0	0	0	0	0	0	0	0	0	0	0	0	0	0	0	0	0	0	0	0	0	0	0	0	0	0	0	0	0	0	0	0	0	0	0	0	0	0
AC005549.1	0	0	0	0	0	0	0	0	0	0	0	0	0	0	0	0	0	0	0	0	0	0	0	0	0	0	0	0	0	0	0	0	0	0	0	0	0	0	0	0	0	0	0	0	0	0	0	0	0
AC005550.1	0	0	0	0	0	0	0	0.2028	0	0	0.0657	0	0	0	0.0415	0	0.1453	0	0.3853	0	0	0	0	0	0	0	0	0	0.0672	0	0	0	0.0778	0	0	0.0984	0.1684	0	0.2904	0.0915	0	0	0	0	0	0	0.066	0	0
AC005550.2	0	0	0	0	0.0468	0	0	0.0338	0	0	0.0657	0	0	0	0.1072	0	0.3512	0	0.0064	0	0.0092	0.0261	0	0	0.0141	0	0	0	2.5925	0	0.0395	0	0.0843	0.0054	0	2.1569	0.014	0.037	0.4539	0.0076	0	0.0041	0	0	0.0224	0.0252	1.2267	0	0.049
AC005551.1	0	0.1455	0	0	0	0	0	0	0	0	0	0	0	0	0	0	0.0306	0	0	0	0	0	0	0	0	0	0	0	0	0	0	0	0	0	0	0	0	0	0	0	0	0	0	0	0	0.0478	0	0.0447	0.0619
AC005552.1	0	0	0	0	0	0	0	0	0	0	0	0	0	0	0	0.032	0	0	0	0	0	0	0	0	0	0	0	0	0.0317	0	0	0	0	0	0.0588	0	0	0	0	0	0	0	0	0	0	0	0	0	0
AC005559.1	0	0	0	0	0	0	0	0	0	0	0	0	0	0	0	0	0	0	0	0	0	0	0	0	0	0	0	0	0	0	0	0	0	0	0.0224	0	0	0	0	0	0	0	0	0	0	0	0	0	0
AC005562.1	0.0172	0.0165	0.0121	0.0594	0.0144	0.0087	0.0135	0.017	0.0085	0.0154	0.0047	0.042	0.0256	0.0235	0.0223	0.0122	0.0174	0.0072	0	0.0045	0.0039	0.0075	0.0273	0.0085	0.0122	0.0095	0.005	0.0409	0.0169	0.0071	0	0.0094	0.0586	0.0115	0.0537	0.0247	0.0161	0.0212	0.0182	0.0098	0.013	0.0157	0.0489	0.0085	0.0145	0.0027	0.0024	0.0228	0.0597
AC005562.2	0	0	0	0	0	0	0	0	0	0	0	0	0	0	0	0	0	0	0	0	0	0	0	0	0	0	0	0	0	0	0	0	0	0	0	0.1383	0	0	0	0	0	0	0	0	0	0	0	0	0
AC005578.1	0.1765	0.0352	0.0172	0.023	0.1964	0	0.0577	0	0	0.0438	0.0201	0.0597	0	0.0546	0	0.083	0.0296	0	0	0.0387	0	0.0479	0	0.0291	0.0173	0.081	0.0425	0	0.0411	0.1522	0	0.1001	0.0476	0.0197	0	0.0602	0.2061	0.0226	0.0888	0	0.0223	0	0.0439	0.0546	0.0822	0	0.0606	0.0216	0.0299
AC005580.1	0	0	0	0	0	0	0	0	0	0	0	0	0	0	0	0	0	0	0	0	0	0	0	0	0	0	0	0	0	0	0	0	0	0	0	0	0	0	0	0	0	0	0	0	0	0	0	0	0
AC005586.1	1.8435	0.1271	0.2591	1.7209	0.7248	0.807	0.7294	0.8471	0.1014	0.1319	0.5326	0.2636	4.1807	1.1736	0.4052	0.1	0.1696	0.4089	0.1136	0.3843	0.9212	0.2696	0.1929	0.1053	0.4063	0.3418	0.2686	0.056	0.2723	0.6785	1.6572	1.5323	0.7887	0.4273	0.115	0.3717	0.3724	0.4092	0.4282	0.2529	0.2548	0.2064	0.1058	0.1205	0.3466	0.1949	0.2797	0.6111	3.1207
AC005587.1	0	0	0	0	0	0	0	0	0	0	0	0.0685	0	0.0314	0.0656	0	0	0	0	0	0	0	0	0	0	0	0	0	0	0.0262	0	0.0345	0	0	0	0.0259	0	0	0.0383	0.0964	0	0	0	0.0313	0	0	0.0696	0	0
AC005588.1	0	0	0	0	0	0	0	0	0	0	0	0	0	0	0	0	0	0	0	0	0	0	0	0	0	0	0	0	0	0	0	0	0	0	0	0	0	0	0	0	0	0	0	0	0	0	0	0	0
AC005592.1	0	0	0	0	0	0	0	0	0	0	0.0125	0	0.0194	0	0.0079	0	0	0	0	0	0	0	0	0.0091	0	0.0101	0	0	0	0	0	0	0	0.0123	0	0.0094	0.032	0	0	0	0	0	0.0137	0	0	0	0	0	0.1676
AC005592.2	0	0	0	0	0	0	0	0	0	0	0	0	0	0	0	0	0	0	0	0	0	0	0	0	0	0	0	0	0	0	0	0	0	0	0	0	0	0	0	0	0	0	0	0	0	0	0	0	0
AC005593.1	0.2331	0	0.0681	0.0456	0.2431	0.0983	0.0571	0	0.0953	0	0.0796	0.0788	0	0.0361	0.0251	0.0822	0.0587	0	0.0467	0.0766	0	0	0.1153	0.2308	0	0.0642	0	0	0.0407	0.2411	0.1434	0	0.0943	0.039	0.0378	0.149	0.068	0.0448	0.22	0	0	0.0295	0.0435	0.072	0.0814	0.0916	0.04	0.0427	0.2965
AC005594.1	0	0	0.0094	0.0125	0	0.027	0.047	0.0112	0	0.0715	0	0.0649	0	0.1089	0.0276	0.0113	0.0322	0	0	0.021	0	0.0174	0.0475	0.0238	0	0.0088	0.0577	0.0126	0.0447	0.0083	0.0263	0.0109	0.0906	0.0214	0.0312	0.0082	0	0	0.0362	0	0.0121	0.0162	0.4538	0	0.0112	0.0251	0.011	18.1985	0.342
AC005597.1	0	0	0	0	0	0	0	0	0	0	0	0	0	0	0	0	0	0	0	0	0	0	0	0	0	0.0394	0	0	0	0	0	0	0	0	0	0	0	0	0	0	0	0	0.3199	0	0	0	0	0.0524	0
AC005599.1	0	0.0613	0	0	0	0.0865	0	0	0.0419	0.1145	0	0	0	0	0.0221	0	0	0	0	0	0	0	0	0.0254	0	0	0.1851	0.0405	0	0	0.0421	0	0.0415	0	0.0333	0	0	0	0	0	0	0.026	0.1531	0	0	0	0	0	0
AC005606.1	0	0	0	0	0	0	0	0	0	0	0	0	0	0	0	0	0	0	0	0	0	0	0	0	0	0	0	0	0	0	0	0	0	0	0	0	0	0	0	0	0	0	0	0	0	0	0	0	0
AC005606.2	0.0262	0.1096	0.046	0.2769	0.1312	0.1546	0.077	0.1289	0.1071	0.2632	0.0447	0.1417	0.0696	0.4134	0.2825	0.2125	0.0989	0.0412	0	0.0861	0.0374	0.0285	0.1684	0.0259	0.0462	0.1082	0.0851	0.1345	0.2378	0.0203	0.2793	0.0624	0.1166	0.0877	0.3825	0.201	0.0841	0.0605	0.0692	0.1619	0.0297	0.0597	0.2248	0.0567	0.1555	0.0926	0.0449	0.1153	0.16
AC005609.1	0	0	0	0	0	0	0.0477	0	0	0	0	0.0329	0	0	0.021	0	0	0	0	0	0	0	0	0	0	0	0	0	0	0	0	0	0	0	0	0	0	0	0	0	0.0368	0	0	0	0	0	0	0	0
AC005609.2	0	0	0	0	0	0	0	0	0	0	0	0	0	0	0	0	0	0	0	0	0	0	0	0	0	0	0	0	0	0	0	0	0	0	0	0	0	0	0	0	0	0	0	0	0	0	0	0	0
AC005609.3	0	0	0	0	0	0	0	0	0	0	0	0	0	0	0	0	0	0	0	0	0	0	0	0	0	0	0	0	0	0	0	0	0	0	0	0	0	0	0	0	0	0	0	0	0	0	0	0	0
AC005609.4	0	0	0	0	0	0	0	0	0	0	0	0	0	0	0	0	0	0	0	0	0	0	0	0	0	0	0	0	0	0	0	0	0	0	0	0	0	0	0	0	0	0	0	0	0	0	0	0	0
AC005609.5	0	0	0.007	0	0.0199	0	0	0	0	0	0	0.0201	0	0.0295	0	0	0	0.0125	0	0	0	0	0	0	0.0035	0	0	0	0.0042	0	0.1464	0	0.0048	0	0.1699	0	0	0	0	0	0	0	0.0888	0	0.0042	0	0	0	0
AC005614.1	0	0.0098	0.0144	0	0	0	0	0.0058	0.0067	0	0	0.0056	0.0087	0.0051	0.0035	0	0.0083	0	0	0	0	0.0089	0	0.0122	0.0097	0.0045	0	0.0065	0	0.0127	0.0135	0	0.0066	0.0055	0.0053	0	0	0.0063	0	0	0	0.0042	0.0184	0	0	0	0.0056	0	0.0167
AC005614.2	0	0	0	0	0	0	0	0	0	0	0	0	0	0	0	0	0	0	0	0	0	0	0	0	0	0	0	0	0	0	0	0	0	0	0	0	0	0	0	0	0	0	0	0	0	0	0	0	0
AC005616.1	0.4146	0	0	0	0	0.1311	0.1523	0	0.0424	0	0.0354	0	0	0	0	0	0	0	0	0.2724	0	0	0	0	0	0.0286	0	0.0409	0	0	0.2125	0	0	0	0	0	0.0302	0.0399	0	0.1972	0	0	0.0387	0	0	0	0	0	0
AC005618.1	0.2574	0.1367	0.1672	0.0746	0.1352	0.0884	0.0654	0.0469	0.1169	0.0284	0.0065	0.0773	0.2329	0.3362	0.074	0	0.0192	0.1699	0.0535	0.0188	0.0817	0.0828	0.0094	0.6231	0.0224	0.1103	0.0481	0.3464	0.0466	0.0542	0.4925	0.0779	0.0386	0	0.5443	0.7021	0.0167	0.0073	0.036	0.1088	0.0072	0.0434	0	0.0295	0.02	0.03	0.0131	0.049	0.4851
AC005618.2	0	0	0	0	0	0	0	0	0	0	0	0	0	0	0	0	0	0	0	0	0	0	0	0	0	0	0	0	0	0	0	0	0	0	0	0	0	0	0	0	0	0	0	0	0	0	0	0	0
AC005618.3	0	0	0	0	0	0	0	0	0	0	0	0	0	0	0	0	0	0	0	0	0	0	0	0	0	0	0	0	0	0	0	0	0	0	0	0	0	0	0	0	0	0	0	0	0	0	0	0	0
AC005618.4	1.0547	0.4281	0.349	0.0935	0.4317	0.1174	0.117	0.0979	0.0976	0.0148	0.0136	0.1749	0.2114	0.5911	0.0944	0.0702	0.1102	0.313	0.1276	0.0654	0.1818	0.054	0.0394	0.3055	0.1404	0.4824	0.1436	0.2987	0.1529	0.0309	0.6528	0.0677	0.0644	0.0133	0.5552	0.2545	0.0116	0	0.1502	0.1136	0	0.0202	0.0891	0.2091	0.0973	0.0625	0.0683	0.2482	0.1823
AC005622.1	0	0	0	0.0276	0	0	0	0	0	0.0393	0	0	0	0.0109	0.1596	0.0249	0	0	0.0141	0	0	0.0096	0.0174	0.0087	0	0	0	0.0418	0.0123	0	0	0.012	0.0143	0	0.0457	0	0	0.0271	0	0	0	0	0.1972	0.0109	0	0.0138	0.0121	0	0
AC005625.1	0	0	0	0	0	0	0.0623	0	0	0	0	0	0	0	0	0	0	0	0	0	0	0	0	0	0	0	0	0	0	0	0	0	0	0	0	0.0325	0	0	0	0	0	0	0	0	0	0	0	0	0
AC005632.1	0	0.1507	0	0	0	0	0	0.0886	0	0	0	0	0	0	0	0	0	0	0	0	0	0	0	0	0	0	0	0	0	0	0	0	0	0	0	0	0	0	0	0	0	0	0	0	0	0	0	0	0
AC005632.2	0	0	0	0	0.1304	0.0439	0.051	0	0	0	0	0	0	0.0322	0.0225	0	0	0	0	0.0685	0.2976	0.0283	0	0.0516	0	0	0.1504	0	0	0.539	0	0	0	0.0698	0	0	0.0608	0	0.1573	0	0	0	0	0.161	0	0	0.1072	0	0
AC005632.3	0.145	0.9096	0.2331	0.2838	0.2419	0.3973	0.3551	0.1783	0.2962	0.2698	0.2227	0.3185	0.5391	0.314	0.5315	0.2811	0.0912	0.19	0.0581	0.0238	0.1449	0.1772	0.2151	0.1615	0.1065	0.1597	0.2092	0.1718	0.4809	0.0937	0.3864	0.2714	0.5278	0.0971	0.1646	0.1854	0.4231	0.3068	0.1368	0.0689	0.2468	0.2386	0.5138	0.2464	0.3038	0.1139	0.1741	0.1595	0.5164
AC005632.4	0	0	0	0	0.1626	0	0	0	0	0	0	0	0	0	0.042	0.0687	0	0.1022	0	0	0	0	0	0	0	0	0	0	0	0	0	0	0	0	0	0	0.0569	0	0.0736	0	0	0	0	0	0	0	0	0	0
AC005632.5	0	0	0	0	0.0581	0	0	0	0	0	0	0	0	0	0.03	0.0491	0	0	0	0	0	0	0	0	0	0	0.0502	0	0.0973	0	0	0	0.0563	0.0466	0	0	0	0	0.0526	0	0	0	0	0.043	0	0	0	0	0
AC005632.6	0.0175	0	0.0409	0.137	0.365	0.0295	0.0343	0.0369	0.0572	0.0781	0.0358	0.1064	0.1487	0.0541	0.1509	0.2221	0.044	0.0734	0	0.0115	0.1899	0.038	0.0346	0.026	0.0206	0.0771	0.101	0.0553	0.1589	0.181	0.0861	0	0.2406	0.0469	0.159	0.4117	0.5515	0.0673	0.1189	0.3994	0.0132	0.0089	0.0261	0.0541	0.0367	0.0137	0.012	0.0257	0.2315
AC005670.1	0	0.3632	0.1333	0.3569	0.5072	0	0	0.3204	0.3105	0	0.1556	0.0514	0	0.094	0.0983	0.6429	0.1147	0.1593	0.2435	0.0499	0.0868	0.0825	0.1503	0.3386	0	0.0837	0.6578	0.6002	0.0531	0	0.1869	0.0517	0.7375	0	0.1972	0.2331	0.4434	0.4678	0.2868	0	0	0.1154	0.3968	0.047	0.0531	0.0597	0.2085	0.0557	0.3866
AC005670.2	0	0	0	0	0	0	0	0	0	0	0	0	0	0	0	0	0	0	0	0	0	0	0	0	0	0	0	0	0	0	0	0	0	0	0	0	0	0	0	0	0	0	0	0	0	0	0	0	0
AC005670.3	0.1897	0.3045	0.2937	0.6834	0.4584	0.2407	0.3559	0.4407	0.223	0.2542	0.269	0.2626	1.4668	0.7548	0.4957	0.3517	0.3584	0.1989	0.2939	0.3087	0.3984	0.6203	0.6166	0.4572	0.4164	0.219	0.1147	0.2099	0.4581	0.2066	0.3824	0.2645	0.3231	0.2795	0.5089	1.0527	0.4324	0.3004	0.6371	0.2561	0.1641	0.3596	0.2103	0.2066	0.1161	0.1178	0.1699	0.4374	0.342
AC005674.1	0.1368	0.2043	0.17	0.897	0.4923	0.3388	0.3518	0.2043	0.6849	0.3691	0.1168	0.3063	0.0363	0.2063	0.2508	0.2954	0.1033	0.0717	0.1028	0.0506	0.0488	0.0279	0.5835	0.3133	0.2764	0.1036	0.95	0.6754	0.5613	0.1194	0.1192	0.2386	0.5672	0.1317	0.111	0.1137	0.1098	0.4145	0.142	0.187	0.0712	0.1559	1.5949	0.0898	0.2807	0.2015	0.2347	0.2571	0.2871
AC005682.1	0.0409	0.1711	0.1555	0.4965	0.0512	0.0345	0.1203	0.2013	0.0502	0.137	0.0698	4.8531	0.326	0.3418	0.697	0.4616	0.103	0.9652	0.5245	0.0269	0.1519	0.0778	0.2226	0.0203	0.0962	0.0338	0.1624	0.6464	0.4429	0.1164	0.0503	0.0835	0.7778	0.0959	0.0664	0.1256	0.2865	0.0945	0.0463	0.2724	0.2476	0.4868	0.1374	1.5047	0.3429	0.0643	0.0702	0.03	0.8119
AC005682.2	0.0249	0	0	0.0195	0.0207	0.0105	0	0	0	0	0	0.0168	0	0	0	0	0.0188	0	0	0	0.0284	0	0	0	0.0219	0	0	0	0	0.0064	0.0204	0.0169	0.0201	0	0	0.0127	0.029	0.0096	0	0.0118	0	0.0063	0	0	0	0	0	0	0
AC005691.1	0	0	0	0	0	0	0	0	0	0	0	0	0	0	0	0	0	0	0	0	0	0	0	0	0	0	0	0	0	0	0	0	0	0	0	0	0	0	0	0	0	0	0	0	0	0	0	0	0
AC005692.1	0	0	0	0.0163	0	0	0	0	0	0	0	0	0	0	0	0	0	0	0	0	0	0	0	0	0	0	0	0	0	0	0	0	0	0	0	0	0	0	0	0	0	0	0	0	0	0	0	0	0
AC005692.2	0	0	0	0	0	0	0	0	0	0	0	0	0	0	0	0	0	0	0	0	0	0	0	0	0	0	0	0	0	0	0	0	0	0	0	0	0	0	0	0	0	0	0	0	0	0	0	0	0
AC005692.3	0	0	0	0	0	0	0	0	0.0071	0	0	0	0	0	0	0.0061	0	0	0	0	0	0	0	0	0	0	0	0	0	0	0	0	0	0	0	0	0	0	0	0	0	0	0.0065	0	0	0	0	0	0
AC005695.1	0.0106	0	0.0062	0	0.0221	0	0.0104	0.093	0	0.0039	0.0723	0	0	0	0	0	0.008	0	0.017	0	0.0181	0.0029	0.0785	0	0.0342	0.067	0	0.0794	0.0111	0.1697	0	0	0.0086	0.0177	0	0.0135	0	0	0.008	0.0201	0	0	0.0197	0.0262	0.0259	0.0249	0.0073	0.0621	0.0108
AC005695.2	0	0	0	0.0907	0	0	0	0	0	0	0	0	0	0	0	0	0	0	0	0	0	0	0	0	0	0	0	0	0	0	0	0	0	0	0.0752	0.0593	0	0	0	0	0	0.0587	0.0865	0	0	0	0	0	0.1179
AC005695.3	0	0	0	0.6077	0	0.1091	0	0.0909	0.1057	0	0	0.0874	0.2749	0.2401	0.1674	0	0.1954	0	0	0	0	0.0703	0	0	0	0.0713	0	0.1022	0.0903	0.2007	0	0	0.7325	0.0866	0.0839	0	0	0.1991	0	0.123	0	0.1965	0	0.08	0.0903	0.1016	0	0.1898	0
AC005696.1	0.7452	0.7286	1.1882	0.7956	0.1131	0.1142	0.1991	0.3333	0.3322	0.1513	0.3701	0.641	1.2235	4.7785	0.2337	0.621	0.5116	0.2131	0.1085	0.3116	0.3095	0.6623	0.268	0.4696	0.2787	0.4478	0.2932	0.4817	0.615	0.3504	0.2778	0.1844	0.7672	0.4536	1.3186	0.1386	0.1977	0.2607	0.716	0.1933	0.41	0.3773	0.1516	0.2512	0.4731	0.1596	0.5578	0.6957	2.3439
AC005696.2	0	0	0	0	0	0	0	0	0	0	0	0	0	0	0	0	0	0	0	0	0	0	0	0	0	0	0	0	0	0	0	0	0	0	0	0	0	0	0	0	0	0	0	0	0	0	0	0	0
AC005696.3	0	0.2367	0	0.3877	0.0826	0	0	0.2088	0.1619	0.0737	0.2029	0.2008	0	0.1226	0.1709	0.2095	0.0997	0	0.5555	0.0651	0	0	0.1959	0	0	0	0.4287	0.1565	0.3458	0	0	0	0.1602	0.0663	0.0643	0.1013	0.0578	0.0762	0	0.0942	0	0.1003	0.4434	0.2449	0	0	0.2039	0.0727	1.5118
AC005696.4	0	0.0342	0.0112	0.2165	0	0	0.0093	0.0067	0	0	0.013	0.0064	0.0203	0.0059	0.0123	0	0.0048	0	0	0.0063	0	0	0.0189	0.0142	0.0056	0.0105	0	0.0075	0.0266	0.0049	0	0	0	0	0	0	0.0111	0	0.0072	0	0	0	0	0.0118	0.0067	0.0225	0.0131	0.007	0.0388
AC005697.1	0	0	0	0.0404	0	0	0	0	0	0	0	0	0	0	0	0	0	0	0	0.0339	0	0	0	0.0255	0	0	0	0	0	0	0	0	0	0	0	0.0791	0	0	0	0	0	0.1044	0	0	0	0	0	0	0
AC005697.2	0	0	0	0.0207	0	0.0112	0	0	0	0	0	0	0	0.0082	0.0057	0.0093	0.0067	0.0139	0	0	0	0	0	0.0066	0	0.0073	0.0096	0	0	0.0069	0.0109	0	0	0.0089	0.0086	0.0068	0.0077	0.0102	0	0	0	0	0.0099	0	0	0.0104	0.0182	0.0097	0
AC005697.3	0	0	0	0	0	0	0	0	0	0	0	0	0	0	0	0	0	0	0	0	0	0	0	0	0	0	0	0	0	0	0	0	0	0	0	0.0264	0	0	0	0	0	0	0	0	0	0	0	0	0
AC005699.1	0.0067	0	0.0079	0.0158	0	0.0113	0.0066	0	0	0.02	0	0	0.0358	0.0125	0.0029	0.0095	0	0	0	0.0088	0.0077	0	0	0	0.004	0	0	0.016	0.0329	0.0035	0	0.0183	0	0	0	0	0	0	0	0.0064	0	0	0.005	0	0.0094	0.0106	0.0046	0.0346	0.0205
AC005702.1	0	0	0	0	0	0	0	0	0	0	0	0	0	0	0	0	0	0	0	0	0	0	0	0	0	0	0	0	0	0	0	0	0	0	0	0	0	0	0	0	0	0	0	0	0	0	0	0	0
AC005702.2	0	0	0	0	0.0346	0	0	0	0	0	0	0.014	0	0	0	0	0	0	0	0	0	0	0	0	0	0	0	0	0	0	0.034	0.0141	0	0.0139	0	0.0106	0	0	0	0	0	0	0.0155	0	0	0	0	0	0
AC005702.3	0	0	0	0.113	0	0	0	0	0	0	0	0	0	0.0446	0	0	0	0	0	0	0	0	0	0	0	0	0	0	0	0	0	0	0	0	0	0	0	0	0	0	0	0	0	0	0	0	0	0	0.1468
AC005702.4	0	0	0	0.2232	0	0	0	0	0	0	0	0	0	0	0	0	0	0	0	0	0	0	0	0	0	0	0	0	0	0	0	0	0	0	0	0	0	0	0	0	0	0	0	0	0	0	0	0	0.1451
AC005702.5	0	0	0	0.1758	0	0	0	0	0	0	0	0	0	0	0	0	0	0	0	0	0	0	0	0	0	0	0	0	0	0	0	0	0	0	0	0	0.0437	0	0	0	0	0	0	0	0	0	0	0	0
AC005703.1	0	0	0	0	0	0	0	0	0	0	0	0	0	0	0	0	0	0	0	0	0	0	0	0	0	0	0	0	0	0	0	0.0596	0	0	0	0	0	0	0	0.0832	0	0	0	0	0	0	0	0	0
AC005703.2	0.0805	0	0	0	0	0	0	0	0	0	0.0549	0	0	0	0	0	0	0	0	0	0	0	0	0	0	0	0.058	0	0.0562	0	0	0	0	0	0	0	0	0.1238	0	0	0	0	0.1201	0	0	0	0	0.059	0
AC005703.3	0	0.0667	0	0	0.0465	0	0	0	0.0456	0	0	0.0377	0.0593	0	0.0241	0.0393	0	0.0585	0	0.0367	0	0	0	0	0	0	0	0.0441	0	0	0	0	0	0	0.0362	0	0	0.0859	0.0421	0	0	0	0	0	0	0	0.0383	0	0.0568
AC005703.4	0	0	0	0	0	0	0	0	0	0	0	0	0	0	0	0	0	0	0	0	0	0	0.0535	0	0	0	0	0	0	0	0.0443	0	0.0437	0	0	0	0	0	0	0	0	0	0.0807	0	0	0	0	0	0
AC005703.5	0.0452	0.1349	0	0.0177	0.0188	0	0	0	0	0	0.185	0.0153	0	0	0.0584	0.0159	0	0	0	0	0	0.0736	0	0	0	0	0.0977	0	0.0315	0	0	0.0154	0.0731	0	0.0293	0.0115	0	0.1738	0	0	0.0342	0	0	0.014	0.0158	0.0177	0.031	0.0497	0.023
AC005703.6	0	0	0	0	0	0	0	0	0	0	0	0	0	0.0115	0.1523	0	0	0	0	0	0.0106	0	0	0	0	0	0	0	0.013	0	0	0	0	0	0	0	0	0.0715	0	0	0	0	0	0	0	0	0	0.0409	0.0189
AC005722.1	0	0	0	0	0.0779	0	0	0	0	0	0	0	0	0	0	0	0	0	0	0	0	0	0	0	0	0	0	0	0.0217	0	0	0	0	0	0	0	0.0363	0	0	0.0296	0	0	0	0	0.0217	0	0.0214	0	0
AC005722.2	0	0	0	0.2582	0	0	0.3231	0	0	0.4909	0.9008	0.2229	0.3504	0	0	0	0	0	0	0.2167	0	0.5373	0	0.1633	0.7754	0	0	0	0.4606	0	0.2705	0	0	0	0	1.012	0	0	0	0.6273	0	0	0	0	0.9213	0	0	0.4838	0
AC005722.3	0	0	0.0052	0.0488	0.431	0	0.0175	0.0125	0.0655	0	0.0122	0.012	0.0189	0.0331	0.0115	0.1382	0.0134	0	0	0.0059	0	0.0242	0.0088	0	0	0	0.0128	0.0141	0.0808	0	0.0219	0.0303	0.0144	0	0.0058	0.0273	0.0052	0.0343	0.0067	0	0	0	0.0133	0.0165	0.0311	0.007	0.0305	0.0653	0.0725
AC005722.4	0	0	0	0	0.1684	0	0	0.0473	0	0.0501	0	0.0455	0	0	0	0	0.2032	0	0	0	0	0.0365	0	0	0	0	0	0	0	0	0	0.0458	0	0	0	0.1721	2.7882	0	0.8127	0.5759	0	0.0341	0	0	0.047	0	0	0	0
AC005725.1	0.0115	0	0	0	0.0096	0.0485	0	0.0081	0	0	0	0	0	0.0142	0	0	0	0.0241	0	0.0529	0.0066	0.0125	0.0114	0	0.0271	0.0063	0	0	0.0322	0	0.0283	0	0	0	0.0075	0	0	0.0177	0	0	0	0	0	0.0142	0.0161	0.0271	0.0079	0	0.0234
AC005726.1	0	0.0546	0.0401	0.0358	0.0095	0.0578	0.0112	0.0321	0.0093	0	0	0.0773	0.0121	0.0354	0	0.0081	0.0058	0.1918	0	0	0.0131	0	0	0	0	0	0	0.0181	0	0.0355	0.0188	0.0078	0	0.023	0.0148	0.0058	0	0	0	0	0	0	0.0085	0	0	0	0.0549	0	0.2559
AC005726.2	0	0	0	0	0	0.0167	0	0.0278	0	0	0.0135	0	0.0421	0	0.0256	0	0	0	0	0	0.0339	0	0	0	0.0233	0	0	0.0156	0.0553	0	0.0162	0	0	0	0	0.081	0	0.0305	0.0299	0	0	0.0201	0.0148	0	0.0277	0	0	0.0145	0.0806
AC005726.3	0	0	0	0	0	0	0	0	0	0	0	0	0	0	0	0	0	0	0	0	0	0	0	0	0	0	0	0	0	0	0	0	0	0	0	0	0	0	0	0	0	0	0	0	0	0	0	0	0
AC005726.4	0	0	0	0	0	0	0	0	0	0	0	0	0	0	0	0	0	0	0	0	0	0	0	0	0	0	0	0	0	0	0	0	0	0	0	0	0	0	0	0	0	0	0	0	0	0	0	0	0
AC005730.1	0	0	0	0	0	0	0	0	0	0	0	0	0	0	0	0	0	0	0	0	0	0	0	0	0	0	0	0	0	0	0	0	0	0	0	0	0	0	0	0	0	0	0	0	0	0	0	0	0
AC005730.2	0	0	0	0	0.0211	0	0	0	0	0	0	0.0171	0.0539	0.0157	0.0109	0	0	0.0266	0	0	0	0.0275	0.0251	0	0	0	0	0	0.0531	0	0	0.0173	0	0.017	0.0164	0.013	0	0.039	0	0	0.0575	0	0.0189	0.0783	0.0177	0	0.0174	0	0.0258
AC005730.3	0.246	0.098	0	0.642	0.0684	0	0.0803	0.0576	0	0.061	0	0.1663	0.2613	0.1522	0.3537	0.0578	0.1238	0	0	0	0	0.0445	0.1622	0.1218	0	0.0903	0.0592	0.1943	0.3436	0.0848	0.4035	0.0558	0.0663	0	0.1064	0.0419	0.0479	0.1893	0	0.2339	0.062	0	0.1224	0.3041	0.1145	0.0644	0.2813	0.0601	1.4185
AC005736.1	0	0	0	0	0	0	0	0.0864	0	0	0	0	0	0	0	0	0	0	0.0985	0	0	0.0668	0	0.0609	0	0	0	0	0.0859	0	0	0	0	0	0	0	0	0	0	0	0	0.0623	0	0.076	0.0859	0	0	0	0
AC005740.1	0.0575	0	0	0	0	0	0.0563	0.0808	0.047	0.0856	0.0785	0.0777	0	0.1423	0	0	0	0.6028	0.0921	0.0378	0.0657	0.5308	0	0.0569	0	0.0317	0	0.1363	0.0803	0.0595	0.0471	0.0391	0.0465	0.077	0.0373	0.0588	0.2349	0.0442	0.0434	0.164	0.0435	0	0.0858	0.0711	0.0803	0.0452	0.0394	0.1265	0.0585
AC005740.2	0	0	0.0419	0	0	0	0	0	0	0.0533	0	0	0	0	0	0	0.0361	0	0	0	0	0	0	0	0	0	0	0	0	0	0	0.0488	0	0	0	0	0.0418	0	0	0	0	0	0	0	0	0	0	0	0
AC005740.3	0.0872	0.1043	0	0	0.2184	0	0.0855	0	0.3565	0.1299	0	0.059	0	0.108	0.1129	0.0615	0	0.0915	0	0	0.0498	0	0.0863	0	0	0.0961	0.1259	0	0.1218	0.0451	0.2146	0	0.2823	0	0.1132	0.2231	0.0509	0.0671	0.0659	0	0	0.0442	0.1953	0	0.1828	0.0685	0	0.256	0
AC005740.4	0.1568	0.1124	0.055	0.4419	0.3663	0.1586	0.1536	0.0661	0.1025	0.07	0.1071	0	0.4664	0.1164	0.0947	0.1548	0.0631	0.1644	0	0.0412	0.0179	0.0341	0.1551	0.0776	0.1106	0.0518	0.2715	0.3221	0.5256	0.0324	0.4115	0.2348	0.1268	0.105	0.3256	0.2085	0.0366	0.1448	0.071	0.0298	0.0475	0.1112	0.2808	0.0581	0.1314	0.0985	0.2152	0.092	0.6063
AC005740.5	0.0073	0	0	0.0057	0	0.0061	0.0285	0	0.0059	0	0.005	0	0.0077	0.0135	0	0.0051	0.0037	0.0152	0	0	0	0	0.0072	0	0.0043	0.004	0	0.0287	0.0051	0	0.006	0	0.0117	0	0.0283	0	0.0085	0.0056	0	0	0	0	0.0162	0	0.0051	0.0114	0.005	0.0373	0
AC005741.1	0	0	0	0	0	0	0	0	0	0	0	0	0	0	0	0	0	0	0	0	0	0	0	0	0	0	0	0	0	0	0	0	0	0	0	0	0	0	0	0	0	0	0	0	0	0	0	0	0
AC005746.1	0	0	0	0.1238	0.0377	0.0571	0.0442	0.0635	0.0185	0.084	0.0308	0	0.024	0.0419	0.039	0.0159	0.0682	0	0	0.0593	0.0516	0.0123	0.067	0.0112	0.0531	0.0124	0	0.0178	0.0946	0.0117	0.037	0.0154	0.0183	0	0.1026	0.1963	0	0.0174	0.0852	0	0	0.0229	0.0337	0.0279	0.0158	0.0177	0.031	0.0497	0.1379
AC005746.2	0	0.2289	0	0.1	0.1598	0	0	0.2692	0	0.0475	0.0436	0.1295	0	0.1185	0.0551	0.045	0	0.2008	0	0.0839	0	0.0347	0.1895	0.0632	0	0	0.0461	0.2018	0.1338	0	0.1571	0	0.0517	0	0.0414	0.7838	0	0.1474	0.0482	0.0607	0.1449	0.097	0.4764	0	0	0.1003	0.8762	0.0468	0.065
AC005746.3	0	0.0913	0	0	0.1274	0	0	0	0	0	0.0521	0.1032	0	0	0.0659	0.0538	0.1153	0.5605	0.2447	0	0	0	0	0	0.0449	0.0841	0.1102	0.0603	0	0	0	0.052	0.1853	0	0.0991	0.4687	0	0.1175	0	0.0726	0.1156	0.0387	0.9686	0.0944	0	0	0.7859	0	0.1554
AC005753.1	0	0.2902	0	0.038	0.0405	0.0409	0.0952	0.3413	0.0794	0.1446	0.0995	0	0.258	0.03	0.0209	0.0342	0.0244	0.0509	0.0778	0.0319	0.0555	0	0.048	0	0.1142	0	0.1051	0.1534	0.2035	0.1256	0.0398	0.4297	0.0786	0.1301	0.0315	0.0248	0.2551	0.1121	0.0367	0	0	0.0738	0.1449	0.03	0.0678	0.1144	0.0666	0.2494	0.0988
AC005753.2	0	0.0823	0	0.054	0.0287	0.029	0	0.0242	0	0	0	0	0.0366	0	0	0	0.0173	0	0	0.0453	0.0197	0	0	0	0	0	0.0746	0.0272	0.0722	0	0	0.0235	0.0279	0	0	0.0176	0	0	0	0	0	0	0	0	0	0.0271	0	0	0
AC005753.3	0.0575	0.103	0	0.2137	0.024	0.0484	0.0422	0.313	0.0117	0.0642	0.0294	0	0.29	0.0267	0.0124	0.0101	0.0217	0.0603	0	0.0189	0.0082	0.0234	0.0426	0.0285	0.1013	0.0237	0.0415	0.0454	0.0903	0.1263	0	0.6258	0.2092	0.0385	0.028	0.0147	0.1258	0.0332	0.0108	0.0137	0.0543	0.0509	0	0.0178	0.01	0.0226	0.0493	0.1265	0.0292
AC005757.1	0	0	0.0372	0.0498	0.1061	0.0536	0	0	0	0	0	0	0.1351	0.0787	0	0	0	0	0	0	0	0	0	0	0.0747	0	0	0	0	0.0329	0.0521	0.0433	0.1029	0	0.0413	0	0	0	0	0.1209	0	0	0	0	0.0444	0	0	0.0466	0.1941
AC005758.1	0.048	0	0	0	0	0	0	0	0	0	0	0	0	0	0	0	0	0	0	0	0	0	0	0	0	0	0	0	0	0	0.3938	0	0	0	0	0	0	0	0	0	0	0	0	0	0	0	0	0.0352	0
AC005759.1	0.2971	0.148	0.0579	0.0194	0.1653	0.0626	0.0243	0.0174	0.1619	0	0.1014	0.1171	0	0.1532	0	0.0524	0.2742	0.1558	0.0397	0.0163	0.0424	0.0134	0.0245	0	0.0146	0.0818	0.0893	0.0978	0.0346	0.0128	0.0609	0.0843	0.1002	0.0332	0	0.0253	0.0723	0.0381	0.1308	0.0235	0	0.0502	0.037	0.3673	0	0.0389	0.1189	0	0
AC005771.1	0	0	0	0	0	0	0	0	0	0	0	0	0	0	0	0	0	0.1803	0	0	0	0	0	0	0.0505	0.0474	0	0	0	0	0	0	0	0	0	0	0	0	0	0	0	0	0.0642	0	0	0	0	0	0
AC005772.1	0	0	0	0	0	0	0	0	0	0	0	0	0	0	0	0.0217	0	0	0	0	0	0	0	0	0	0	0	0	0	0	0	0	0	0	0	0	0	0	0	0	0	0	0	0	0	0	0	0	0
AC005772.2	0	0	0	0	0	0	0	0	0	0	0	0	0	0	0	0	0	0	0	0	0	0	0.0067	0	0	0.0037	0	0	0.0047	0	0	0	0	0	0	0	0	0	0	0	0	0	0.0051	0	0	0	0.0139	0.005	0
AC005774.1	0	0	0	0	0	0	0	0	0	0	0	0	0	0	0	0	0	0	0	0	0	0	0	0	0	0	0	0	0	0	0	0	0	0	0	0	0	0	0	0	0	0	0	0	0	0	0	0	0
AC005774.2	0	0	0	0	0	0	0	0	0	0	0	0	0	0	0	0	0	0	0	0	0	0	0	0	0	0	0	0	0	0	0	0	0	0	0	0	0	0	0	0	0	0	0	0	0	0	0	0	0
AC005775.1	0.2118	0.1266	0.0206	0.0553	0	0.1786	0.0346	0	0.0866	0.0788	0.0241	0.1909	0.1125	0.1092	0.1523	0.1245	0.0355	0.5553	0.4243	0.0232	0.0605	0.0192	0	0.1049	0.1038	0.2139	0.2802	0.0279	0.0986	0.3104	0.2027	0.1682	0.3427	0.0709	0.252	0.1806	0.3915	0.1359	0.1066	0.0336	0.187	0	0.1317	0.6329	0.1973	0	0.0969	0.2331	0.0719
AC005776.1	0	0.371	0	0.162	0	0	0.1014	0.0727	0	0.077	0.0707	0	0.1099	0.1281	0.0893	0.2919	0.1042	0	0.0829	0	0.0591	0	0.2047	0	0.1217	0	0.0747	0.327	0.2168	0	0.0849	0	0.2511	0	0.4029	0	0.1208	0	0.1562	0.3937	0	0.1048	0.3089	0.064	0.1445	0.0813	0	0.0759	0.4212
AC005776.2	0.1018	0.446	0.0397	0.1727	0.1274	0.1144	0.1662	0.1073	0.0971	0.101	0.1274	0.0917	0.2343	0.105	0.2927	0.1436	0.111	0.3024	0.1223	0.0111	0.0388	0.0553	0.1342	0.0084	0.0897	0.0841	0.2937	0.7907	0.1777	0.0263	0.1113	0.0808	0.3705	0.0114	0.1761	0.0868	0.099	0.2872	0.0896	0.0968	0.0513	0.0859	0.481	0.367	0.0948	0.0933	0.0116	0.2613	0.7596
AC005777.1	0	0	0	0	0	0	0	0	0	0	0	0	0	0	0	0	0	0	0	0	0	0	0	0	0	0	0	0	0	0	0	0	0	0	0	0	0	0	0	0	0	0	0	0	0	0	0	0	0
AC005785.1	0.157	0.8633	0.1377	0.5902	0.1703	0.1324	0.4462	0.2428	0.2696	0.1052	0.0429	0.2547	0.0834	0.2818	0.1355	0.2879	0.1818	0.0659	0.0126	0.0103	0.0717	0.0085	0.1398	0.07	0.1015	0.0606	0.2379	0.5583	0.3071	0.065	0.1288	0.1603	0.2414	0.0841	0.2751	0.1285	0.0825	0.2659	0.0237	0.0747	0	0.0557	0.4336	0.0971	0.0548	0.0864	0.097	0.1152	0.6712
AC005785.2	0	0.1705	0.2503	0.8192	0.3175	0.4411	0.6524	0.3008	0.3887	0.354	0.2598	0.1286	0.1516	0.4414	0.3487	0.1006	0.5028	0	0	0	0.0543	0.1033	0.0941	0.0942	0.2236	0.1048	0.0343	0.6387	0.3654	0.0246	0.156	0.0971	0.1539	0.0637	0.8641	0.2189	0.0278	0.5856	0.0359	0.1809	0.036	0.0722	0.2484	0	0.1329	0.0747	0.0326	0.314	0.6292
AC005786.1	0	0.2329	0	0	0	0	0	0.4108	0	0	0	0.2634	0	0	0.1681	0.1374	0	0.4086	0	0	0.1113	0	0	0	0	0	0	0	0	0.2016	0	0	0.1576	0	0.1264	0.0997	0	0	0	0.1853	0	0	0	0.2409	0	0	0	0	0
AC005786.2	0	0	0.0475	0	0	0	0	0	0	0	0	0	0	0	0	0	0	0	0	0	0	0	0	0	0	0	0.0587	0	0	0	0	0	0	0	0	0	0	0	0	0	0	0	0.0607	0	0	0	0.0558	0	0
AC005786.3	0	0	0	0	0	0	0	0	0	0	0	0	0	0	0	0	0	0	0	0	0	0	0	0	0	0	0	0	0	0	0	0	0	0	0	0	0	0	0	0	0	0	0	0	0	0	0	0	0
AC005786.4	0	0	0	0	0	0	0.0431	0	0	0	0.0601	0	0	0	0.019	0	0	0	0	0	0.0503	0	0	0	0	0	0	0	0	0	0	0	0	0	0	0.0225	0	0.0339	0	0	0	0	0	0	0.0307	0	0	0	0
AC005787.1	0	0	0	0	0	0	0	0	0.336	0	0	0	0	0	0	0	0	0	0	0	0	0	0	0	0	0	0	0	0	0	0.6743	0	0	0	0	0	0	0.3164	0	0	0	0	0	0	0	0	0	0.3016	0.4183
AC005789.1	0	0	0	0	0	0	0	0	0	0	0	0	0	0	0	0	0	0	0	0	0	0	0	0	0	0	0	0	0	0	0	0	0	0	0	0	0	0	0	0	0	0	0	0	0	0	0	0	0
AC005790.1	0	0.1594	0.156	0.3133	0	0	0	0	0	0.0496	0.0911	0	0.1417	0.0413	0.0288	0.1881	0.1343	0	0	0	0.0381	0	0.1319	0.066	0	0	0	0	0.2329	0	0	0	0	0	0.1298	0	0	0	0	0	0.0505	0.0338	0	0.7008	0	0	0	0.5381	0.3393
AC005796.1	0	0	0	0	0	0	0	0	0	0	0	0.3747	0.0736	0	0.0598	0	0.0698	0	0	0	0	0	0.0686	0	0	0	0	0.0548	0	0.0358	0	0	0	0	0	0	0	0	0	0	0	0	0.0517	0.1285	0	0	0.0476	0.0508	0
AC005798.1	0	0	0	0.0607	0	0	0.076	0	0	0	0	0	0	0	0	0	0	0	0	0	0	0	0	0	0	0	0	0	0	0	0	0.0528	0	0	0	0	0	0	0	0	0	0	0	0	0	0	0	0	0
AC005803.1	0	0	0.0122	0	0.0175	0.0176	0.0205	0.0147	0.0171	0.0156	0.0143	0	0.0222	0	0	0	0	0	0	0.0138	0	0	0	0.0311	0.0369	0	0	0.0661	0.0438	0.0108	0.0172	0	0	0	0.1086	0.0535	0	0	0.0474	0	0	0.0106	0.0781	0	0	0	0.0144	0.0307	0.0213
AC005808.1	0	0	0	0	0	0	0	0	0	0	0	0	0	0	0	0	0	0	0	0	0	0	0	0	0	0	0	0	0	0	0	0	0	0	0	0	0	0	0	0	0	0	0.0588	0.0487	0	0	0	0	0
AC005821.1	0	0.0074	0	0.0242	0.0103	0.0052	0	0	0	0.0046	0.0042	0	0.0197	0.0306	0.0027	0.0087	0	0	0	0.0081	0	0	0	0	0	0	0	0.0146	0.0172	0	0.0101	0.0546	0	0	0.0521	0	0	0	0	0.0176	0	0	0.023	0	0	0.0145	0	0.0091	0.0377
AC005821.2	0	0	0	0.0507	0	0.0182	0	0	0	0	0	0	0	0	0	0	0	0	0	0	0	0	0	0	0	0	0.0156	0.0171	0	0	0	0	0	0	0	0	0	0	0	0	0	0	0.0161	0	0	0	0	0	0
AC005823.1	0	0	0	0	0	0	0	0	0	0	0	0	0	0	0	0	0	0	0	0	0	0	0	0	0	0	0	0	0	0	0	0	0	0	0	0	0	0	0	0	0	0	0	0	0	0	0	0	0
AC005823.2	0	0	0	0	0	0	0	0	0	0	0	0	0	0	0	0	0	0	0	0	0	0	0	0	0	0	0	0	0	0	0	0	0	0	0	0	0	0	0	0	0	0	0	0	0	0	0	0	0
AC005828.1	0	0	0	0.0633	0.0337	0	0	0	0	0	0	0	0	0	0	0	0	0	0	0	0	0.022	0	0.02	0	0	0.0584	0.032	0	0	0	0	0	0	0.105	0	0	0	0	0	0	0	0.1207	0	0	0	0.0278	0	0.1235
AC005828.2	0	0	0	0	0	0	0	0	0	0	0	0	0	0	0.023	0	0	0	0	0	0	0	0	0	0	0	0	0	0	0	0	0	0	0	0.0346	0	0	0	0	0	0	0	0	0	0	0	0	0.0392	0
AC005828.3	0	0	0	0.0398	0	0	0	0	0	0	0	0.0343	0	0	0.0219	0	0	0	0	0	0	0	0	0	0	0	0	0.0401	0	0	0	0	0	0	0	0	0	0	0	0	0	0	0	0	0	0	0	0	0
AC005828.4	0.0544	0	0.0636	0.2128	0.4083	0	0	0.1528	0.0444	0	0.1856	0	0	0	0.0469	0	0.1095	0.057	0	0.1429	0	0.4429	0.2689	0.1077	0	0	0	0.2147	0	0.0281	0	0.037	0	0	0.1411	0.4449	0	0.0837	0.2052	0.0517	0	0	0.4057	0.0336	0	0.0854	0	0.0798	0.0553
AC005828.5	0	0	0	0.1986	0	0	0	0	0	0	0	0	0	0	0.1458	0	0	0	0	0	0	0	0	0	0	0.0466	0	0.0668	0.059	0.0437	0	0	0.2052	0	0	0	0	0.0651	0	0	0	0	0.1892	0	0	0	0	0	0.2581
AC005828.6	0	0	0	0	0	0	0	0	0	0	0	0	0.1374	0.08	0	0	0	0	0	0	0	0	0	0	0	0	0	0	0.0903	0	0	0	0	0	0.1679	0	0	0.0995	0	0	0	0	0.3861	0	0	0	0	0	0.2633
AC005828.7	0	0	0	0	0	0	0	0	0	0	0	0	0	0.0334	0	0	0	0	0	0	0	0	0	0.0267	0	0	0	0	0	0	0	0	0	0	0.035	0	0	0	0	0	0	0	0.0403	0	0	0	0	0	0
AC005829.1	0.4007	0.2128	0.2603	0.7321	1.0403	0.0751	0.2618	0.4381	0.2548	0.0994	0.1824	0.5116	0.3311	0.4408	0.2305	1.7897	1.3673	0.9337	0.5708	0.0585	0	0.4837	0.0881	1.0582	0.0262	0.0981	0.5782	0.5276	0.311	0.7139	0.073	0.2425	0.4322	0.2385	0.1156	1.0703	0.7796	0.8224	0.437	0.2964	0.1684	0.3382	0.4983	1.7889	0.1866	0.07	0.4582	0	2.4921
AC005829.2	0	0	0.0166	0.0223	0	0	0	0.719	0	0.4653	0.0388	0	0.0302	0.0352	0.0123	0	0.0572	0.0596	0	0.4855	0.0162	0	0.1124	0.2814	0.0167	0.4384	0	0	2.0045	0.4263	0	0	0.023	0	0.0553	0.0145	0.4644	0.0875	0.0215	0.5135	0	0.0144	0.0424	0.2459	0	0	0.507	0	3.0076
AC005831.1	0.0707	0.1268	7.227	0.2631	0.2951	0.328	0.3812	0.0621	0.2891	0.974	0.1932	1.0399	0.3758	0.8426	0.2288	0.0249	0.8458	0	0.085	0.0581	0.0909	0.1441	2.064	0.3065	1.6007	0.2241	0.0638	0.0699	0.5928	0.2836	0.1885	0.0481	0.1288	0.4618	0.2639	0.0814	0.0516	0.1497	0.1068	0.0168	0.2007	0.4477	0.1188	0.0656	0.1359	0.1528	0.0607	0.6097	1.2057
AC005832.1	0.0525	0	0	0	0.1313	0.0442	0	0	0	0	0.0358	0.1064	0.1115	0	0.0679	0	0.0264	0	0	0.0345	0.03	0.0855	0	0	0	0	0	0.0829	0	0	0	0	0	0.0351	0	0	0	0	0	0	0	0	0	0	0	0	0.036	0	0
AC005832.2	0	0	0	0	0	0	0	0	0	0	0	0	0	0	0	0	0	0	0	0	0	0.0114	0	0	0	0	0	0	0	0	0	0	0	0	0	0	0	0	0	0	0	0	0	0	0	0	0	0	0
AC005832.3	0	0	0	0	0	0	0	0	0	0	0	0	0.0505	0	0	0	0	0	0	0.0312	0	0.0258	0	0.0235	0	0	0	0	0	0	0.078	0.0324	0	0	0	0	0	0	0	0	0	0	0	0	0	0	0	0	0.0484
AC005832.4	0	0	0	0	0	0	0	0	0	0	0	0	0	0	0	0	0	0	0	0	0	0	0	0	0	0	0	0	0.0256	0	0	0	0	0	0	0	0	0	0	0	0	0	0	0	0	0	0	0	0
AC005833.1	0	0	0	0.0119	0	0.0064	0.0223	0	0.0186	0.0056	0	0	0	0.0047	0	0	0	0	0	0	0.0087	0	0.0075	0	0	0	0	0.012	0.0159	0	0.0062	0	0	0	0.0049	0.0077	0	0	0.0114	0.0072	0	0.0153	0.0057	0	0.0053	0	0	0	0
AC005833.2	0.0289	0.0086	0	0.0057	0.006	0.0183	0.0142	0.0102	0.0059	0.0108	0	0.0098	0	0	0	0	0	0	0	0	0.0041	0.0039	0.0357	0	0.0042	0.004	0	0	0.0303	0	0	0	0	0	0.0094	0	0	0	0	0	0	0.0037	0	0	0.0202	0	0	0	0
AC005837.1	0.1223	0.0627	0.1635	0.0958	0.2188	0.0442	0	0.1842	0.0429	0.026	0.0597	0.0827	0.0743	0.0649	0.1055	0.074	0.0616	0.0367	0.028	0.0574	0.0699	0.0949	0.0519	0.0346	0.0514	0.0289	0.0378	0.1657	0.0488	0.0542	0.1863	0.0595	0.099	0.0117	0.0454	0.0894	0.2346	0.0673	0.1188	0.1164	0	0.0443	0.0391	0.0108	0.0366	0.0412	0.072	0.1282	0.0534
AC005837.2	0	0	0	0	0	0	0	0	0	0	0	0	0	0	0	0	0	0	0	0	0	0	0	0	0	0	0	0	0	0	0	0	0	0	0	0	0	0	0	0	0	0	0	0	0	0	0	0	0
AC005837.3	0.3316	0	0.0969	0.2596	0.1383	0.1398	0.1624	0	0.271	0.3702	0.1132	0.3362	0	0.3078	0.143	0.1169	0.0835	0.1738	0	0	0.1894	0.3602	0.164	0.1642	0.3898	0.0913	0.2392	0.9169	0.8105	0.0858	0.5439	0.3386	0.4024	0.111	0.4303	1.1024	0	0.3828	0	0.6307	0	0.084	0.3711	0	0.4632	0.2605	0	0.1216	0
AC005837.4	0.2099	0.1254	0	0	0	0	0	0	0	0.0781	0	0.2128	0.223	0	0	0	0	0.11	0	0	0	0.057	0	0	0.0617	0	0.0757	0	0	0.0543	0	0	0	0	0.0681	0	0.0612	0	0	0	0	0	0	0.0649	0	0	0	0	0
AC005838.1	0	0	0	0	0	0	0	0	0	0	0	0	0	0	0	0	0	0	0	0	0	0	0	0	0	0	0	0	0	0	0	0	0	0	0	0	0	0	0	0	0	0	0	0	0	0	0	0	0
AC005838.2	0	0	0.166	0.0741	0.237	0.0798	0	0.0665	0	0	0.1939	0	0	0.0586	0.1225	0	0.0477	0	0.0758	0	0.0541	0	0	0.0469	0.1113	0	0	0	0	0	0	0	0.0766	0	0.0614	0.0484	0	0.0729	0	0.2701	0	0	0	0	0	0	0	0.1389	0
AC005839.1	0.1027	0.067	0.1256	0.9361	0.3741	0.1969	0.183	0.2954	0.2519	0.3893	0.2615	0.2588	0.3175	0.4046	0.4512	0.3359	0.1834	0.519	0.1422	0.1657	0.1654	0.3805	0.194	0.1341	0.2196	0.1235	0.128	0.2287	0.4566	0.1256	0.3983	0.267	0.272	0.1313	0.6666	0.6592	0.278	0.23	0.2468	0.2487	0.0565	0.2554	0.3833	0.3695	0.2544	0.2054	0.1538	0.2878	1.0836
AC005840.1	0.4776	0.2854	0.605	0.2493	0.465	0.4027	0.39	0.2238	0.0651	0.0592	0.4349	1.1298	0.1691	0.8866	0.515	1.1227	0.2004	0.8346	0.9566	0.0523	0.2273	0.2594	1.2598	0.2365	0.0468	0.2631	0.9189	0.2515	0.2224	0.4941	0.457	0.3251	0.1288	0.3731	0.2582	0.6107	1.2079	0	0.1803	1.4384	0.1807	0.8061	0.3564	0.4428	0.8339	0.1251	1.2562	0.3504	1.2961
AC005840.2	0.6357	0.3312	0.2001	0.4595	1.7002	0.4261	1.0861	0.8477	0.1332	0.4004	0.2783	1.1568	0.1039	0.2925	0.682	0.3219	0.1149	0.0684	0.209	0.2678	0.782	0.4604	0.2096	0.0726	0.4407	0.4041	0.9644	2.1119	1.1612	1.3659	0.6016	0.9542	1.5033	0.5021	0.1904	0.3835	0.7896	0.6398	0.3692	1.4882	0.037	0.8007	0.6325	0.4333	0.2277	1.447	0.6263	0.2631	0.2986
AC005840.3	0.012	0.0288	0.007	0.0659	0.0301	0.0203	0.0118	0	0	0.009	0	0	0.0256	0.0372	0.0311	0	0	0	0	0.0316	0	0.0131	0	0	0.0141	0	0.0087	0.019	0	0	0	0.0082	0.0389	0.0081	0	0.0062	0	0.0093	0.0091	0.0229	0	0.0061	0	0	0	0	0	0	0.0122
AC005840.4	2.3046	1.2573	0.4101	3.5303	0.5435	1.056	0.54	0.669	0.4095	0.5966	0.4105	0.4063	0.7984	2.108	2.7227	1.0952	0.3027	0.2627	0.4014	0.2304	0.2575	0.5442	0.3469	0.124	0.4417	0.414	0.5422	0.6333	0.8397	0.3369	0.5341	0.5115	0.9322	0.671	1.0402	0.3331	0.3801	0.1542	0.1891	1.8106	0.6065	0.5074	0.8972	0.3097	0.3499	0.0394	0.2406	0.4778	3.3649
AC005841.1	0	0	0	0	0	0	0	0	0	0	0	0	0	0	0	0	0	0	0	0	0	0	0	0	0	0	0	0	0	0	0	0	0.0846	0	0	0	0	0	0	0	0	0	0	0	0	0	0	0	0
AC005845.1	0.0919	0	0.0269	0	0	0.0387	0	0.0646	0	0.0684	0.0941	0	0	0.0853	0.0595	0	0.0231	0	0	0.2114	0.6037	0.025	0	0.0455	0.054	0.0253	0	0	0.2568	0.0713	0.49	0.3754	0.1115	0	0.0298	0.094	0	0	0.0694	0	0.0348	0.0465	0	0	0	0.0722	0.0315	0	0
AC005856.1	0.0284	0.0085	0.0083	0.0612	0.0237	0.018	0.0348	0.01	0	0.037	0.0146	0.024	0.0227	0.0616	0.0245	0.0351	0.0286	0	0.0399	0.0047	0.0284	0.027	0.0563	0.0387	0.0209	0.0392	0.0051	0.0618	0.1142	0.0257	0.0058	0.0145	0.0403	0.019	0.0554	0.04	0.0124	0.0219	0.0268	0.0473	0.0215	0.0792	0.0477	0.0308	0.0348	0.0503	0	0.0209	0.0579
AC005858.1	0	0	0	0	0	0	0	0	0	0	0	0	0	0	0	0	0	0	0	0	0	0	0	0	0	0	0	0	0	0	0	0	0	0	0	0	0	0	0	0	0	0	0	0	0	0	0	0	0
AC005858.2	0	0	0	0	0	0	0	0	0	0	0	0	0	0	0	0	0	0	0	0	0	0	0	0	0	0	0	0	0	0	0	0	0	0	0	0	0	0	0	0	0	0	0	0	0	0	0	0	0
AC005858.3	0	0	0	0	0	0	0	0	0	0	0	0	0	0	0	0	0	0	0	0	0	0	0	0	0	0	0	0	0	0	0	0	0	0	0	0	0	0	0	0	0	0	0	0	0	0	0	0	0
AC005863.1	0	0	0	0	0	0	0	0	0	0	0	0	0	0	0	0	0	0.0091	0	0	0	0	0	0.0043	0.0051	0.0048	0	0	0	0	0	0	0	0	0	0	0	0	0	0	0	0	0	0	0	0.0068	0	0	0
AC005865.1	0	0.006	0	0.0118	0.0167	0	0.0049	0.0035	0.0041	0.0037	0.0034	0	0.0053	0.0248	0	0	0.0025	0	0.0402	0	0.0086	0	0.0149	0.0025	0	0	0	0.0079	0.0035	0.0104	0	0	0	0	0.0065	0.0051	0	0	0.0038	0.0048	0.0038	0.0051	0	0.0093	0	0	0	0.0589	0.0766
AC005865.2	0	0.0286	0	0.0187	0	0	0	0.0168	0	0	0	0	0.0508	0.2513	0	0	0.0842	0	0	0	0.0409	0.013	0.0236	0.0355	0	0	0.1379	0.0189	0.0834	0.0247	0.0392	0	0	0.032	0.0155	0	0	0.0184	0	0	0	0	0.0357	0	0	0	0	0	0
AC005871.1	0	0	0	0	0	0	0	0	0	0	0	0	0	0	0	0.0446	0	0	0	0	0	0	0	0	0	0	0	0	0	0	0	0	0	0	0	0	0	0	0	0	0	0	0	0	0	0	0	0	0
AC005871.2	0.0571	0	0	0	0.0476	0.0481	0	0.0401	0	0	0.0779	0	0	0	0	0	0	0	0	0	0	0	0	0	0.0671	0	0	0	0	0	0.1404	0	0	0	0	0.0292	0.0333	0	0	0	0	0	0	0	0	0	0	0	0
AC005884.1	0	0	0	0	0	0	0	0	0	0	0	0	0	0.1731	0	0	0	0	0	0	0	0	0.0692	0.1039	0	0	0	0	0.0977	0	0	0	0	0	0	0	0.0408	0	0	0	0	0	0	0	0	0	0	0	0
AC005884.2	0.1215	0	0	0	0	0	0	0	0	0	0	0	0	0	0	0	0	0	0	0	0	0	0	0	0	0	0	0	0	0	0	0	0	0	0	0	0	0	0	0	0	0	0	0	0	0	0	0.0891	0
AC005888.1	0	0	0	0	0	0	0	0	0	0	0	0	0	0	0	0.011	0	0	0	0	0	0	0	0	0	0	0	0	0	0.0081	0	0	0.0126	0	0.0101	0	0	0	0	0.0148	0	0	0	0	0	0	0	0	0
AC005899.1	0	0	0	0.2504	0.0445	0	0	0	0.0436	0.119	0.0364	0.036	0.1699	0.0989	0.1839	0.2255	0.0268	0.0559	0	0	0.0304	0	0	0	0.0313	0	0	0.1263	0.1861	0.0551	0	0.0363	0	0.0357	0.1038	0.1363	0.1244	0.082	0.0402	0	0	0	0.0795	0	0	0	0	0.0391	0.9764
AC005899.2	0	0	0	0	0	0	0	0	0	0	0	0.2254	0	0.2063	0.1438	0	0	0	0	0	0	0	0	0	0	0	0	0	0.2329	0	0	0	0	0	0.4327	0	0	0	0	0	0	0	0	0	0.2329	0	0	0	0.3393
AC005899.3	0	0	0	0	0	0	0	0	0	0	0	0	0	0	0	0	0	0	0	0	0	0	0	0	0	0	0	0	0	0	0	0	0	0	0	0	0	0	0	0	0	0	0	0	0	0	0	0	0
AC005899.4	0	0	0	0	0	0	0	0	0	0	0	0	0	0	0	0	0	0	0	0	0	0	0	0	0	0	0	0	0	0	0	0	0	0	0	0	0	0	0	0	0	0	0	0	0	0	0	0	0
AC005899.5	0	0	0.0318	0.5534	0	0.0917	0	0.1146	0.0444	0.1619	0	0	0	0	0.0469	0.0383	0.0821	0.171	0	0.0714	0.031	0	0	0.0269	0	0	0	0	0.1139	0	0	0.037	0.044	0	0.0706	0.1112	0.0635	0.0418	0.041	0	0	0.0551	0.0406	0	0.0759	0.0854	0.0373	0.0399	0.1106
AC005899.6	0.2021	4.347	0.1772	2.5316	0.3373	0.5963	0.297	0.9231	0.3304	1.1281	0.276	1.0927	0.322	0.6877	1.2639	1.0688	0.4069	11.4421	0.4048	0.5975	0.2308	0.1098	0.5997	0.05	0.1188	0.2783	0.729	1.5167	1.1996	0.5226	0	0.4127	0.327	0.609	0.4589	0.7235	1.7691	0.5443	0.3814	0.4805	0.2294	0.5628	0.6032	1.0618	0.1411	0	1.3172	0.5189	2.4678
AC005899.7	0.051	1.0369	0.0895	1.5584	0.1703	0.043	0.15	0.1793	0.3337	0.2659	0.0697	0.3105	0.0542	0.1895	0.4183	0.5398	0	4.2811	0.6542	0.0671	0.2332	0	0.101	0	0.03	0.0562	0.6628	0.2419	0.2139	0.2112	0.0837	0.0695	0.0826	0.3076	0.1987	0.4437	0.3574	0.1178	0.1541	0	0	0.336	0.2285	0.0631	0.0713	0.0401	0.4202	0.0374	0.5194
AC005899.8	0.0174	0.0208	0.0051	0.0681	0	0.022	0.0085	0.0061	0.0213	0.0259	0.0059	0.0118	0	0.0054	0.0075	0.0061	0.0175	0.1004	0	0.0172	0.005	0.0095	0.0086	0	0.0102	0.0048	0.0126	0.0275	0.0122	0.036	0	0	0.0211	0	0.0226	0.0356	0.0102	0.0201	0.0328	0	0.0066	0.0132	0.026	0.0108	0.0061	0	0.006	0.0064	0.0443
AC005901.1	0	0	0	0	0	0	0	0	0	0	0	0	0	0	0	0	0	0	0	0	0	0	0	0	0	0	0	0	0.038	0	0	0	0.044	0	0	0.0556	0	0	0.0821	0	0	0	0	0	0.038	0	0	0	0
AC005906.1	0	0	0	0	0	0	0	0	0	0	0	0	0	0	0.0234	0	0	0	0	0	0	0	0	0	0	0	0	0	0	0	0	0	0	0	0	0	0.0316	0	0	0.0515	0	0	0	0	0	0	0	0	0
AC005906.2	0	0	0	0.0024	0	0	0.003	0	0	0	0	0	0	0	0	0.0022	0.0016	0	0	0	0	0	0.0031	0	0.0018	0	0	0	0.0043	0	0	0	0	0	0	0	0	0	0	0	0	0	0.007	0	0	0	0	0.0023	0.0063
AC005906.3	0	0	0	0.0081	0	0	0	0	0	0	0	0	0	0	0	0	0	0	0	0	0	0.0056	0	0	0	0	0	0	0	0	0	0	0.0083	0	0	0	0	0	0	0	0	0	0.0231	0	0	0	0	0	0
AC005908.1	0	0	0	0	0	0	0	0	0	0	0	0	0	0	0	0	0	0.0907	0	0	0	0	0	0	0	0	0	0	0	0	0	0	0	0	0	0	0	0	0	0	0	0	0	0	0	0	0	0	0
AC005908.2	0	0	0	0	0	0	0	0	0	0	0	0	0	0	0	0	0	0	0	0	0	0	0	0	0	0	0	0	0	0	0	0	0	0	0	0	0	0	0	0	0	0	0	0	0	0	0	0	0
AC005909.1	0	0	0	0	0	0	0	0	0	0	0	0	0.0422	0	0	0	0	0	0	0	0	0	0	0	0	0	0	0	0	0	0	0	0	0	0	0	0	0	0	0	0	0	0	0	0	0	0	0	0
AC005909.2	0	0	0	0	0	0	0	0	0	0	0	0	0	0	0	0	0	0	0	0	0	0	0	0	0	0	0	0	0	0	0	0	0	0	0	0	0	0	0	0	0	0	0.0067	0	0	0	0	0	0
AC005911.1	0.1974	0.6292	0.0385	1.7004	0.4942	0.2774	0.0645	0.1388	0.6993	0.1469	0.5393	0.3558	0.1398	0.4887	0.0568	0.9282	0.2651	0.483	0.4218	0.0432	0.0752	0.4647	0.1953	0.4888	0.1934	0.145	0.7597	0.8838	0.2758	0.3064	0.1079	0.1344	0.1065	0.1322	0.5124	0.101	0.2689	1.1649	0.1987	0.5007	0.5477	0.2666	0.7857	0.2034	0.2758	0.1551	0.587	0.7242	1.0046
AC005912.1	8.2379	43.739	21.8113	11.7942	7.5614	4.3658	6.9184	5.2105	7.2145	9.7225	8.197	41.2825	11.3777	24.6132	30.9127	42.8221	8.2946	192.9906	261.5559	3.8662	8.6703	62.3212	72.0537	6.0021	3.3895	25.414	33.1142	129.4174	18.1636	33.723	9.5551	14.0185	54.0765	5.9106	6.0325	21.6685	61.61	16.6649	4.9752	13.6546	15.3156	8.2833	8.957	130.7204	10.3565	5.0847	36.0135	16.8345	57.4856
AC005912.2	0.0125	0	0	0.0098	0	0.0105	0	0	0	0.0093	0	0.0085	0	0	0.0054	0	0	0	0	0	0	0.0068	0	0	0	0.0138	0	0.0198	0.0087	0.0065	0.0103	0	0.0101	0	0.0081	0.0064	0	0	0.0283	0	0	0	0	0.0155	0	0	0	0.0367	0
AC005914.1	0.2361	0	0	0.0308	1.2808	0.0995	0.1157	0.0415	0.0161	0.0439	0.0269	0.0931	0	0.0244	0.0255	0.0139	0.0396	0.0206	0.0473	0.0259	0.0899	0.0428	0.0195	0	0.0694	0.0976	0.0142	0.0466	0.1787	0.0407	0.0161	0.1339	0.1592	0	0	0.0906	0.1723	0.0606	0.3714	0.0561	0	0.0399	0.1468	0.0487	0.0412	0.0618	0.3105	0	0.02
AC005915.1	0	0	0	0	0.0124	0	0	0	0	0	0	0	0	0	0.0128	0	0	0	0	0	0	0	0.0147	0	0	0	0	0	0	0	0	0	0	0	0	0	0	0	0	0	0	0	0	0	0	0	0	0	0.0151
AC005920.1	0.1023	0.0175	0.0769	0.1716	0.5852	0.3326	0.0716	0.0821	0.0478	0.0326	0.1596	0.1679	0	0.1627	0.0882	0.0927	0.228	0.0153	0.3746	0.528	1.3768	0.2857	0.0434	0.0072	0.249	0.0402	0.0422	0.0808	0.3061	0.1134	1.5697	0.0298	0.0236	0.3131	0	0.2242	0.3837	0.0225	0.8713	0.0417	0.0663	0.074	0	0.0632	0.0612	0.023	0.1504	0.0857	0.0446
AC005920.2	0	0	0	0	0.0754	0	0	0.0635	0	0	0	0.0611	0	0	0	0	0	0	0	0	0	0	0	0	0.0531	0	0	0	0	0	0	0	0	0	0	0	0	0	0	0	0	0.0458	0.0674	0	0	0	0	0	0.092
AC005920.3	0.0244	0	0.0143	0.0574	0.0408	0.0206	0	0.0343	0.02	0.0363	0.0333	0.0165	0	0.0755	0	0.0344	0.0246	0.0256	0.0196	0.0321	0.0418	0.0133	0	0.0242	0	0.0135	0.0352	0	0	0.0253	0.0801	0	0.0198	0.0164	0	0.0125	0.0285	0	0.0184	0.0232	0	0	0.0364	0.0151	0	0	0.0335	0	0
AC005920.4	0	0	0	0	0	0	0	0	0	0	0	0	0	0	0	0	0	0	0	0	0	0	0	0	0	0	0	0	0	0	0	0	0	0	0	0	0	0	0	0	0	0	0	0	0	0	0	0	0
AC005921.1	0.1049	0	0	0	0.0876	0	0	0	0	0	0	0	0	0	0	0	0	0	0	0	0	0	0	0	0	0	0	0	0	0	0	0	0	0	0	0	0	0	0	0	0	0	0	0	0	0	0	0	0
AC005921.2	0	0	0	0	0	0	0	0	0	0	0	0	0	0	0	0	0	0	0	0	0	0	0	0	0	0	0	0	0	0	0	0	0	0	0	0	0	0	0	0	0	0	0	0	0	0	0	0	0
AC005921.3	0	0.0167	0.0082	0.0218	0	0.0118	0.041	0.0196	0.0228	0	0	0.0094	0.0148	0.0173	0.012	0.0492	0.014	0.0146	0	0.0092	0.008	0.0076	0.0138	0.0069	0.0246	0	0.0201	0.011	0.0195	0.0072	0.0801	0.0285	0.0564	0	0.0272	0.0499	0.0163	0.0215	0.0105	0.0265	0.0106	0.0071	0.0208	0	0	0	0	0.0102	0.0568
AC005921.4	0.0159	0	0	0	0.0397	0.0134	0	0	0	0	0	0.0107	0.0168	0	0	0	0	0	0.0254	0	0.0272	0	0	0.0078	0.0093	0	0.0114	0	0	0	0.013	0	0	0	0.0514	0.0081	0	0	0.012	0.0151	0	0.008	0	0	0	0	0	0	0.0161
AC005943.1	0	0	0	0	0	0	0	0	0	0	0	0	0	0	0	0	0	0	0	0	0	0	0	0	0	0	0	0	0	0	0	0	0	0	0	0	0	0	0	0	0	0	0	0	0	0	0	0	0
AC005943.2	0	0	0	0	0	0	0	0	0	0	0	0	0	0	0	0	0	0	0	0	0	0	0	0	0	0	0	0	0	0	0	0	0	0	0	0	0	0	0	0	0	0	0	0	0	0	0	0	0
AC005944.1	0	0	0	0	0	0	0	0	0	0	0	0	0	0	0	0	0	0	0	0	0	0	0	0	0	0	0	0	0	0	0	0	0	0	0	0	0	0	0	0	0	0	0	0	0	0	0	0	0
AC005951.1	0	0	0	0	0	0	0	0	0	0	0	0	0	0	0	0	0	0	0	0	0	0	0	0	0	0	0	0	0	0	0	0	0	0	0	0	0	0	0	0	0	0	0	0	0	0.0476	0	0	0
AC005954.1	0	0	0.0521	0.1394	0	0	0.0873	0	0.1456	0.1326	0.1824	0.0602	0	0.1653	0.0384	0	0	0	0	0.117	0	0	0	0	0.0523	0	0	0.3517	0.0622	0	0.1461	0	0.1441	0.0596	0.52	0.1822	0	0	0	0.3388	0	0.0451	0.0664	0.1101	0.1244	0.07	0	0.1306	0.4531
AC005954.2	0	0	0	0	0	0.0455	0	0	0.0441	0	0	0.0365	0.0573	0.0334	0.0233	0.0381	0	0	0	0	0	0	0	0.0267	0	0	0	0	0	0	0	0	0	0	0.07	0.0276	0	0	0	0	0	0	0	0	0	0	0	0	0
AC005962.1	0.046	0	0.1346	1.1532	0.1536	0.1552	0.2255	0.097	0.2257	0.0685	0.1257	0.0933	0.2934	0.057	0.0199	0.1947	0	0	0.0369	0.1815	0.1577	0.025	0.0455	0	0.2164	0.2028	0.0664	0.0727	0.0643	0.619	0.453	0.094	0.0372	0.0616	0	0.2354	0.0269	0.0708	0.0695	0.0438	0	0	0.1374	0.0285	0.0321	0.0362	0.0947	0.0338	0.2342
AC005962.2	0.997	0	0.0117	0.0468	0.3494	0.0504	0.0195	0.042	0	0.0445	0.0136	0.0404	0	0	0.0774	0.0141	0.0402	0.0209	0	0	0.0911	0.2058	0	0	0.1055	0.0769	0	0.0315	0.0139	0.0928	0.1308	0.0136	0.0484	0	0	0.0306	0.0698	0.0307	0.1957	0.0759	0.0151	0.0404	0	0.037	0	0.094	0.0137	0.0146	0.0203
AC005972.1	0	0	0	0	0	0	0	0	0	0	0	0	0	0	0	0	0	0	0	0	0	0	0	0	0	0	0	0	0	0	0	0	0	0	0	0	0	0	0	0	0	0	0	0	0	0	0	0	0
AC005972.2	0	0	0	0	0	0	0	0	0	0	0	0	0	0	0	0	0	0	0	0	0	0	0	0	0	0	0	0	0	0	0	0	0	0	0	0	0	0	0	0	0	0	0.0931	0	0	0	0	0	0
AC005972.3	0	0.012	0	0	0	0	0	0	0.0082	0	0.0137	0.0068	0	0.0062	0.0043	0.0354	0	0.0631	0	0.0066	0	0	0.0099	0.0447	0	0.0055	0.0145	0.0317	0.014	0	0	0	0	0	0.1887	0	0	0.0154	0.0076	0	0	0	0.0225	0	0	0	0	0.0147	0.0612
AC005993.1	0.1164	0	0	0	0.0324	0	0	0.4907	0	0.0096	0	0.0175	0	0	0.0781	0.0091	0.0065	0	0	0.0085	0	0.007	0.0256	0.0256	0.0152	0	0	0	0	0	0.8377	0	0.0314	0	0.0084	0	0	0	0	0.0123	0	0.0065	0	0	0	0.0102	0.0089	0	0.0132
AC005996.1	0	0	0	0.0417	0.0444	0	0	0	0	0	0	0	0	0	0.0459	0	0	0	0	0	0	0	0	0	0	0	0	0	0	0	0	0	0	0	0	0	0	0.0409	0	0.0506	0	0	0.0397	0	0	0	0	0	0
AC005998.1	0	0	0	0	0	0	0.05	0	0	0	0	0.0115	0	0.0211	0	0	0	0	0	0	0.0291	0	0	0	0.01	0	0	0.0806	0	0	0	0	0	0	0	0	0	0	0	0	0	0	0	0	0.0119	0	0	0.025	0.0346
AC005999.1	0	0	0	0	0	0	0	0	0	0	0	0	0	0	0	0	0	0	0	0	0	0	0	0	0	0	0	0	0	0	0	0	0	0	0	0	0	0	0	0	0	0	0	0	0	0	0	0	0
AC005999.2	0	0	0	0	0.016	0	0	0	0	0	0	0	0	0	0	0	0	0	0	0	0	0	0	0	0	0	0	0	0	0	0	0	0	0	0	0	0	0	0	0	0	0	0	0	0	0	0	0	0
AC006001.1	0	0	0	0	0.1057	0.0534	0	0	0	0	0.1297	0.0856	0	0	0.0273	0	0.0637	0	0	0	0.0723	0.0344	0	0	0	0	0	0.1	0	0	0	0	0.1024	0	0.0411	0.0324	0	0.0487	0	0	0	0	0.0472	0	0.0442	0	0	0.0464	0.0644
AC006001.2	1.1094	0.4018	0.5176	0.7282	0.1683	0.5007	0.1318	0.9135	0.2198	0.4337	0.2525	0.4923	0.2143	0.5062	0.609	0.4978	0.44	0.2702	0.3053	0.3534	0.9792	0.2617	0.1663	0.4439	0.4545	0.5803	1.0834	0.3098	0.6417	1.1071	0.7352	0.2136	0.4442	0.1801	0.7853	0.7336	0.8568	0.1811	0.516	0.7247	0.6359	0.2156	0.3763	0.2147	0.1409	0.3257	0.3768	0.1315	1.5167
AC006001.3	1.3993	0.9089	0.8233	1.4724	1.0511	0.759	1.1265	1.5263	0.4978	0.8182	0.9718	0.8514	2.1527	1.2372	1.8927	1.0706	0.7508	0.486	0.6332	0.6891	1.069	0.7681	0.8669	0.9224	0.84	1.0409	0.6881	2.3659	1.5395	0.7684	1.4814	0.7664	1.3868	0.4655	1.9817	1.3356	1.4756	1.7446	0.7536	1.4438	0.8475	1.1644	1.4565	0.4646	1.3903	0.4808	0.7461	2.2383	2.2524
AC006001.4	0	0	0	0	0	0	0	0	0	0	0	0	0	0	0	0	0	0	0	0	0	0	0	0	0	0	0	0	0	0	0	0	0	0	0	0	0	0	0	0	0	0	0	0	0	0	0	0	0
AC006003.1	0	0	0	0	0	0	0	0	0	0	0	0.0331	0	0	0	0	0	0	0	0	0	0	0	0	0	0	0	0	0	0	0	0	0	0	0	0	0	0	0	0	0	0	0	0	0	0	0	0	0
AC006006.1	0	0	0	0	0	0	0	0	0	0	0	0	0	0	0	0	0	0	0	0	0	0	0	0	0	0	0	0	0	0	0	0	0	0	0	0	0	0	0	0	0	0	0	0	0	0	0	0	0
AC006007.1	0	0	0	0	0	0	0	0	0	0	0	0	0	0	0	0	0	0	0	0	0	0	0	0	0	0	0	0	0	0	0	0	0	0	0	0	0	0	0	0	0	0	0	0	0	0	0	0	0
AC006008.1	0.2427	0.0644	0.3941	3.7788	0.9674	0.6593	0.2906	0.7769	0.3085	1.1037	0.5892	0.3463	1.4609	2.0187	0.5815	0.1521	1.4389	0.0283	0	0.4429	0.4774	2.6067	1.2001	0.3204	0.7766	0.104	0.0195	0.7242	0.3954	0.0418	0.2875	0.9177	1.7232	0.1444	0.7173	0.2344	0.2675	1.5563	0.6921	2.7438	0.2448	0.6827	1.7504	0.0833	0.5461	0.3601	0.0555	1.5626	2.9908
AC006013.1	0	0	0	0	0	0	0	0	0	0	0	0	0	0	0	0	0	0	0	0	0	0	0	0	0	0	0	0	0	0	0	0	0	0	0	0.0405	0	0	0	0	0	0	0	0	0	0	0	0	0
AC006015.1	0	0	0	0	0	0	0	0	0	0	0	0	0	0	0	0	0	0	0	0	0	0	0	0	0	0	0	0	0	0	0	0	0	0	0	0	0	0	0	0	0	0	0	0	0	0	0	0	0
AC006017.1	0	0	0.1043	0.1746	0.186	0.0752	0.0437	0.0627	0.1458	0.1328	0.0913	0.0301	0	0.138	0.1154	0	0.0673	0	0	0	0.0255	0.0484	0	0.0442	0.0262	0.0246	0	0.2818	0.436	0.0231	0.0366	0.1214	0.2164	0	0.1157	0.114	0.1822	0.1716	0.0673	0.1272	0	0.0452	0.1331	0	0.1246	0.0701	0	0.2617	0.4992
AC006019.1	0	0.0088	0	0	0	0	0.0145	0	0	0	0	0	0	0	0	0	0	0	0	0	0	0	0	0	0	0	0	0.0058	0	0	0	0	0.006	0	0	0	0	0	0	0	0	0	0	0.0046	0	0	0	0	0
AC006019.2	0	0	0	0	0	0	0	0	0.0081	0.0073	0	0	0	0	0	0	0	0	0	0	0	0	0.0098	0	0	0	0	0.0078	0	0	0.0081	0	0	0	0	0	0	0	0	0	0	0	0	0	0	0	0	0	0
AC006019.3	0	0	0	0	0	0	0	0	0	0	0	0	0	0	0	0	0	0	0	0	0	0	0	0	0	0	0	0	0	0	0	0	0	0	0	0	0	0	0	0	0	0	0	0	0	0	0	0	0
AC006020.1	0	0	0.0189	0.0127	0.0405	0	0	0	0	0.012	0	0	0	0	0.0349	0.0114	0	0	0	0	0	0	0	0	0	0	0	0	0	0	0	0	0.0131	0	0.0105	0	0	0.0125	0	0.0924	0	0	0.0121	0	0.0226	0.0127	0	0	0
AC006022.1	0	0	0	0.0606	0	0	0	0	0	0	0	0	0	0	0	0	0	0	0	0	0	0	0	0	0	0	0	0	0	0	0	0	0	0	0.0502	0	0	0	0	0	0	0	0	0	0	0	0	0	0
AC006023.1	0	0	0	0.0907	0	0	0	0.1629	0.1894	0.0862	0	0	0	0	0	0	0	0	0	0	0	0	0	0.1721	0.0681	0.0638	0	0.0915	0	0.1199	0	0	0.3749	0	0.0752	0	0.1352	0	0	0.1102	0	0	0.2594	0	0	0	0	0.085	0.1179
AC006023.2	0.1797	0	0.8405	0.8442	0.2999	0	0.1761	0	0.2938	0.1337	0	0.7287	0.3818	0.3336	0	0	0.0905	0	0.2879	0	0	0	0	0.089	0.2112	0.297	0.2593	0.7098	0.1255	0.2788	0.1474	0.1223	0.2907	0	0.8162	0	0.1049	0	0	0.1709	0	0.637	2.4136	0	0.753	0	0	0.1318	0.5486
AC006026.1	0	0	0.0097	0	0	0	0	0	0	0	0	0.0112	0	0	0.0072	0	0	0	0	0	0.019	0	0	0	0	0	0.012	0.0263	0	0	0	0.0113	0	0	0	0.0085	0.0097	0	0	0.0317	0	0	0	0.0103	0	0	0	0	0
AC006026.2	0	0	0	0	0	0	0	0	0	0	0	0	0	0	0	0	0	0	0	0	0	0	0	0	0	0	0	0	0	0	0	0	0	0	0	0	0.0973	0	0	0.1586	0	0	0	0	0	0	0	0	0
AC006026.3	0.2099	0	0.4908	0.6572	0.7004	0.8847	0.2056	0.1475	0	0.781	0.5732	0	6.9116	1.9478	1.8103	0.7399	0	0	0	1.1031	0	1.4818	1.8682	0	0.6168	0.578	0.3028	0.3316	0.8794	1.194	1.3769	0.2857	1.8675	1.9675	1.4978	0.966	3.3069	0.323	1.2674	0	0.3176	0.2125	0.1566	0.1297	0	0.8243	0.144	1.5395	0.2136
AC006027.1	0	0	0	0	0	0	0	0	0	0	0	0	0	0	0	0	0	0	0	0	0	0	0	0	0	0	0	0	0	0	0	0	0	0	0	0	0	0	0	0	0	0	0	0	0	0	0	0	0
AC006028.1	0	0	0	0	0	0	0	0	0	0	0	0	0	0	0	0	0	0	0	0	0	0	0	0	0	0	0	0	0	0.0772	0	0	0.1208	0	0	0	0	0	0	0	0	0	0	0	0	0	0	0.0548	0.076
AC006030.1	0.0059	0	0.0035	0	0.0099	0	0	0.0042	0	0.0044	0	0	0	0	0.0026	0	0.003	0	0	0	0.0034	0	0.0117	0	0	0	0	0.0047	0	0	0	0.004	0	0	0.0038	0.0091	0	0	0	0	0	0	0	0	0	0.0047	0	0	0.006
AC006033.1	0.1409	2.8623	0.0412	0.1655	0.1763	0.0594	0.069	3.0695	6.2762	0.0524	0	0.0952	0.0748	0.0436	0.395	0.149	0	1.108	2.0883	0.0463	0.0402	1.1096	0	0.0349	0	0.194	0.2541	0	0.0492	1.166	0.1155	0.048	1.1398	1.1322	0	0	0	0	0	0.268	0.3198	0.1427	0.4731	0.1306	0.5904	0.332	0	0	0.1434
AC006033.2	0.0762	0.1822	0.0267	0.0836	0.229	0.2957	0.2988	0.075	0.0623	0.2156	0.0833	0.0618	0.1782	0.0849	0.4341	0.043	0.0384	0.032	0	0.0501	0.0435	0.0828	0.2112	0.068	0.0448	0.0672	0.044	0	0.181	0.0158	0.1376	0.1349	0.1604	0.0817	0.2375	0.039	0.0445	0.1526	0.1727	0.087	0.0923	0.1313	0.0569	0.0283	0.1172	0.0599	0.0419	0.0224	0.0155
AC006037.1	0.4182	0	1.4672	0	0	0	0.3074	0.2939	0.4273	0.0778	0	0.212	0	0	0	0.1475	0	0	0	0.1374	0	0	0.3103	0.0518	1.5365	1.4977	0.3018	0	1.5335	1.298	0.7718	0	0.1692	0.2801	0	0	0	0	0	0	0	0	0	0.0646	0	0.0821	0.5022	0	0
AC006037.2	0.5378	0.0482	1.6193	0.0105	0.101	0.0794	0.4479	0.9638	0.0769	0.07	0.0184	0.5907	0	0	0	0.0095	0.0271	0	1.0341	0.0177	0.0307	0	0.1862	0.0399	1.1775	1.3629	0.4947	0.0319	0.216	0.2225	0.3198	0	0.533	0.5132	0	0.0688	0.0235	0	0	0	0	0.0817	0	0.0166	0	0.0106	0.1015	0.0296	0
AC006040.1	0	0	0	0	0.0218	0	0	0	0	0	0	0	0	0.0161	0.045	0	0	0	0	0	0	0	0	0	0	0	0	0	0	0	0	0	0	0	0	0	0	0	0.0197	0	0.0197	0	0	0	0	0	0.0179	0	0
AC006041.1	0	0	0	0	0	0	0	0	0	0	0	0	0	0	0.0789	0	0	0	0	0	0	0	0	0	0	0	0	0	0.0639	0.0946	0	0	0.074	0	0	0	0	0	0	0	0	0	0	0	0	0	0	0	0
AC006041.2	0.0266	0	0	0	0.0074	0.0075	0.0087	0.0062	0	0.0066	0	0	0	0	0.0076	0	0	0	0	0.0058	0.0051	0	0	0	0	0	0.0064	0	0	0.0092	0	0	0	0	0	0	0	0.0068	0	0	0	0	0.0066	0	0	0	0.0061	0.0065	0
AC006042.1	0.2863	0.6844	0.6362	3.7666	1.3859	0.7243	0.3367	1.0062	2.2001	0.5541	0.2738	1.7032	1.6428	0.7442	0.8646	0.6058	0.173	0.6005	0	1.3547	1.2756	0.2488	0.6798	0.5672	0.2693	0.1577	0.2892	3.5743	0.7999	0.8591	0.4227	0.2339	0.3243	0.1151	0.9662	0.7616	0.1003	0.0882	0.9512	0.3813	0.0867	0.667	2.9059	0.1062	0.04	1.0348	0.5108	0.084	2.1564
AC006042.2	0.0204	0	0	0.016	0	0.0517	0.02	0	0.0167	0.0304	0	0.0138	0.0217	0	0.0881	0.0144	0.0309	0	0	0.0268	0	0.0111	0.0404	0	0.024	0	0	0.0161	0.0428	0.0106	0.134	0	0.0496	0	0.0928	0.0418	0	0.0472	0	0.0194	0	0.0103	0.0457	0	0.0285	0	0	0.03	0.0208
AC006042.3	0.0434	0.1037	0.1014	0.034	0.2171	0.0366	0	0.0914	0.1063	0.0646	0.0592	0.0293	0.0461	0.0268	0.3367	0.0612	0.131	0	0.0695	0.0855	0.421	0.1884	0.2574	0	0.0765	0.1672	0	0	0.212	0	0.0711	0	0.1052	0	0.197	0.0222	0.2025	0.0667	0.2292	0.0412	0	0.0659	0.0324	0.0268	0.0606	0.1022	0.0595	0.0318	0
AC006043.1	0	0	0	0	0	0	0	0	0	0	0	0	0	0	0.012	0	0	0	0	0	0	0	0	0	0	0	0	0	0	0	0	0	0	0	0	0	0	0	0	0	0	0	0	0	0.0195	0	0	0	0
AC006055.1	0	0	0	0	0.0609	0	0	0	0	0	0	0	0	0	0	0	0	0	0	0	0	0	0	0	0	0	0	0	0	0	0	0	0	0	0	0	0	0	0	0	0	0	0	0	0	0	0	0	0
AC006058.1	0	0.0212	0	0.0603	0	0.005	0	0.0125	0.0145	0.0309	0	0	0	0	0.705	0.0084	0	0	0	0	0.0034	0	0.0059	0	0.0035	0	0	0.0047	0.1075	0	0	0	0.0527	0	0.0115	0.0061	0.0242	0.0046	0.0045	0.0113	0	0.024	0.0133	0	0.0041	0	0.0041	0.0043	0.0121
AC006058.2	0	0	0	0	0	0	0	0	0	0	0	0	0	0	0.0236	0	0	0	0	0	0	0	0	0	0	0	0	0	0	0	0	0	0	0	0	0	0	0	0	0	0	0	0	0	0	0	0	0	0
AC006058.3	0	0	0	0	0	0	0	0	0	0	0	0.019	0	0	0.2664	0	0	0	0	0	0	0.0152	0	0	0	0	0	0	0.0392	0	0.023	0	0	0	0	0	0	0	0	0	0	0.0142	0	0	0	0	0	0	0
AC006058.4	0	0	0	0.0703	0	0	0	0.0126	0	0	0	0.0121	0	0	0.3023	0.0127	0	0	0	0	0	0	0	0	0	0	0	0	0.0627	0	0	0	0	0	0.0117	0	0.021	0	0	0	0	0.0182	0	0	0	0	0	0	0.0366
AC006059.1	0.0193	0.0116	0.0226	0.1742	0.1614	0.1875	0.2179	0.1087	0.087	0.3023	0.5019	0.0196	0.1541	0.1616	0.0292	0.0887	0.0779	0	0	0.1017	0.0497	0.1208	0.3348	0.0431	0.108	0.0266	0.0488	0.0535	0.3512	0.045	0.1824	0.0461	0.0469	0.013	0.3577	0.2819	0.0169	0.1265	0.0803	0.0552	0.0073	0.0588	0.1588	0.0359	0.2364	0.0912	0.0265	0.2554	0.0787
AC006059.2	0	0	0	0	0	0	0	0	0	0	0	0	0	0	0	0	0	0	0	0	0	0	0	0	0	0	0	0	0	0	0	0	0	0	0	0	0	0	0	0	0	0	0	0	0	0	0	0	0
AC006059.3	0	0	0	0	0	0	0	0	0	0	0	0	0	0	0	0	0	0	0	0	0	0	0	0	0	0	0	0	0	0	0	0	0	0	0	0	0	0	0	0	0	0	0	0	0	0	0	0	0
AC006059.4	0	0	0	0.0175	0	0	0	0.0157	0	0	0.0152	0	0	0.0138	0.0096	0	0	0	0	0	0.3698	0	0.0221	0	0	0	0.0322	0	0	0	0	0.3648	0.0361	0.015	0	0.0114	0	0	0	0	0	0	0	0	0.0156	0	0	0	0
AC006059.5	0	0	0.0036	0.0143	0	0	0.006	0	0	0.0045	0.0083	0.0082	0.0453	0.0038	0	0.0086	0.0031	0	0	0	0	0.0099	0	0.003	0.0036	0	0	0	0.0085	0.0032	0	0.0083	0.0296	0	0.0079	0	0	0	0	0.0058	0.0092	0	0.0091	0	0	0	0	0.0045	0
AC006062.1	0.0147	0.044	0.0043	0.0288	0.0369	0.031	0.0144	0.0155	0.006	0.1754	0.0804	0.0498	0.1408	0.0547	0.0254	0.0156	0.0148	0	0	0	0	0	0.1821	0.0073	0	0.0081	0.0159	0.0291	0.1337	0	0	0.015	0	0.0394	0.0239	0	0.0043	0.051	0	0.007	0.1448	0.1305	0.0385	0.0455	0.0051	0.0116	0.0051	0.0054	0.0225
AC006063.1	0	0	0	0	0	0	0	0	0	0	0	0	0	0	0	0	0	0	0	0	0	0	0	0	0	0	0	0	0	0	0	0	0	0	0	0	0	0	0	0	0	0	0	0	0	0	0	0	0
AC006063.2	0	0	0	0	0	0	0	0	0	0	0	0	0	0	0	0	0	0	0	0	0	0	0	0	0	0	0	0	0	0	0	0	0	0	0	0	0	0	0	0	0	0	0	0	0	0	0	0	0
AC006063.3	0	0	0	0	0	0	0	0	0	0	0	0	0	0	0.0091	0.0149	0	0	0	0	0	0	0	0	0	0	0	0	0	0	0	0	0	0	0	0	0	0	0	0	0	0.0107	0	0	0	0	0	0	0
AC006063.4	0	0	0	0	0	0	0	0	0	0	0	0	0	0	0	0	0	0	0	0	0	0	0	0	0	0	0	0	0	0	0	0	0	0	0	0	0	0	0	0	0	0	0	0	0	0	0	0	0
AC006064.1	0.1072	0.064	0.0627	0.1259	0.2236	0.1355	0.1575	0.226	0.3942	0.2393	0	0.1087	0	0	0.0462	0.0378	0.054	0	0	0.1056	0.1224	0.0291	0.106	0	0.189	0	0.116	0.2117	0.1497	0	0.2637	0.0365	0	0	0.1043	0.2741	0.0626	0.0825	0	0.1529	0	0	0.04	0.0331	0.0749	0.1263	0.0368	0.3931	0.1091
AC006064.2	0.0137	0.0163	0.016	0.0321	0.0912	0.0461	0.0536	0.0768	0.0223	0	0.028	0.1293	0.0436	0.0338	0.0766	0.0289	0.0275	0	0.0328	0.1347	0.1951	0	0.027	0.0135	0.0964	0.0075	0.0493	0.054	0.0382	0.0636	0.0897	0.0465	0.0442	0.0275	0.0089	0.1538	0.0877	0.0316	0.0619	0.104	0.062	0.0484	0.0204	0.0253	0.0191	0.0429	0.0656	0.0702	0.0139
AC006064.3	0.1258	0	0.1471	0.5911	0.2625	0.1061	0.0616	0.1769	0.0514	0.0937	0.1718	0.2551	0	0.4671	0.0814	0.0444	0.1584	0	0.0504	0.0827	0.0719	0.0342	0.0622	0.0312	0.1479	0	0.1362	0.3976	0.3076	0.2603	0.0516	0.3426	0.5599	0.0421	0.3266	0.1609	0.0734	0.1937	0.0475	0.2992	0	0.1593	0.0469	0.0389	0.5273	0.0988	0	0.6	0.7043
AC006064.4	0	0	0	0	0	0	0	0	0	0	0	0	0	0	0	0	0	0	0	0	0	0	0	0	0	0	0	0	0	0	0	0	0	0	0	0	0	0	0	0	0	0	0	0	0	0	0	0	0
AC006064.5	0	0	0	0	0	0	0	0	0	0	0	0	0	0	0	0	0	0	0	0	0	0	0	0	0	0	0	0	0	0	0	0	0	0	0	0	0	0	0	0	0	0	0	0	0	0	0	0	0
AC006064.6	0	0	0	0	0	0	0	0	0	0	0	0	0	0	0	0	0	0	0	0	0	0	0	0	0	0	0	0	0	0	0	0	0	0	0	0	0	0	0	0	0	0	0	0	0	0	0	0	0
AC006065.1	0	0	0	0	0	0	0	0	0	0	0	0.0253	0	0	0	0	0.0377	0	0	0	0	0.061	0	0	0	0	0	0	0	0	0	0.0509	0	0	0	0	0	0.5183	0	2.5978	0	0.0379	0.0279	0.0231	0	0.0294	0	0	0
AC006065.2	0	0	0	0	0	0	0	0	0	0	0	0	0	0	0	0	0	0	0	0	0	0	0	0	0	0	0	0	0	0	0	0	0	0	0	0	0	0	0	0	0	0	0	0	0	0	0	0	0
AC006065.3	0	0	0	0	0	0	0	0	0	0	0	0	0	0	0	0	0	0	0	0	0	0	0	0	0	0	0	0	0	0	0	0	0	0	0	0	0	0	0	0	0	0	0	0	0	0	0	0	0
AC006065.4	0	0	0.2944	0	0	0	0	0	0	0	0	0.034	0	0	0	0.0355	0.076	0.132	0	0	0	1.7092	0	0.2119	0.0296	0	0	0.0398	0	0	0	0.4456	0.7536	0	0.245	0.0129	0	5.987	0	11.3491	0	0.1785	0.1127	0.5913	0	0	0	0	0.0256
AC006065.5	0	0	0	0	0	0	0	0	0	0	0	0	0	0	0	0	0	0	0	0	0	0	0	0	0	0	0	0	0	0	0	0	0	0	0	0	0	0	0	0	0	0	0	0	0	0	0	0	0
AC006065.6	0	0	0	0	0	0	0	0	0	0	0	0.0372	0	0	0	0	0	0	0	0	0.0314	0	0	0	0	0	0	0.0435	0.0385	0	0	0	0	0	0	0	0	0	0	0	0	0	0	0	0	0	0	0	0
AC006076.1	0	0	0	0	0	0	0	0.0421	0	0	0	0	0	0	0	0	0	0	0	0	0	0	0	0	0	0	0	0	0	0	0	0	0	0	0	0	0	0	0	0	0	0	0.0447	0	0	0	0	0	0
AC006077.1	0	0	0	0	0	0	0	0	0	0	0	0	0	0	0	0	0	0	0.0701	0	0	0	0	0	0	0	0	0	0	0	0	0	0	0	0	0	0	0	0	0	0	0	0	0	0	0	0	0	0
AC006077.2	1.5103	1.9619	0.5759	1.0797	1.0959	0.2768	0.2574	0.4153	1.0735	0.3421	0.5829	0.5326	0.6279	1.544	0.7364	3.1025	0.4298	7.4361	1.7362	0.2589	0.2625	0.3567	0.3248	0.9429	0.1158	0.615	4.3114	2.4382	0.8255	0.8831	1.0771	0.2682	1.0093	0.2638	1.4487	0.7389	0.8432	1.1623	0.4462	0.3123	0.1987	0.5653	1.421	0.4871	0.4128	0.3095	0.5857	0.9634	4.7446
AC006111.1	0	0	0	0	0	0	0	0	0	0	0	0	0	0	0	0	0	0	0	0	0	0	0	0	0	0	0	0	0	0	0	0	0	0	0	0	0	0	0	0	0	0	0	0	0	0	0	0	0
AC006111.2	0.0843	0.2686	0.1643	0.352	0.3751	0.0948	0.1101	0.4937	0.1378	0.1464	0	0.3419	0.209	0.1913	0.3757	0.3368	0.1698	0.383	0.2026	0.0554	0.0963	0.2137	0.0556	0.0696	0.0495	0.3715	0.1825	1.0655	0.1766	0.0872	0.4378	0.0765	0.2273	0.1882	0.2006	0.2012	0.164	0.2595	0.1485	0.2138	0.085	0.0854	0.0419	0.66	0.0785	0.0441	0.0386	0.2061	0.5433
AC006111.3	0.2351	0.2809	0	0.6135	0	0	0	0.0551	0	0	0.107	0.1059	0	0.1455	0.6759	0.0553	0	0	0.1256	0	0.0447	0.0426	0	0	0	0.0432	0.2827	0	0.0547	0	0	0.1067	0	0	0.0508	0.0801	0.0457	0	0	0	0	0	0	0	0	0.0616	0.0538	0	1.0366
AC006112.1	0	0	0	0	0	0	0	0	0	0	0.0072	0.0071	0	0	0	0	0	0	0	0	0	0	0	0	0	0	0	0	0	0	0	0	0	0	0	0	0	0.0081	0	0	0	0	0.0078	0.0195	0	0	0	0	0
AC006115.1	0	0	0	0	0	0	0	0	0	0	0	0	0	0	0	0	0	0	0	0	0	0	0	0	0	0	0	0	0	0	0	0	0	0	0	0	0	0	0	0	0	0	0	0	0	0	0	0	0
AC006115.2	0.0062	0.0056	0	0.0012	0.0026	0	0.0015	0.0022	0	0.0023	0	0.0231	0	0	0.002	0.0011	8.00E-04	0.0016	0.0261	0	0.0053	0	0.0061	8.00E-04	0	0.0034	0.0045	0.0417	0.0076	8.00E-04	0	0.0021	0.0075	0	0	8.00E-04	0	0.0012	0.0047	0	0	0.0024	0.0266	0.0096	0.0011	0	0.0011	0.0091	0
AC006116.1	0.0138	0.0165	0.0242	0.0108	0.0231	0.0583	0.0542	0.0097	0.0678	0	0.0189	0.0374	0.0441	0.0086	0.0238	0	0.007	0	0	0	0	0.0075	0.0957	0	0.0162	0.0076	0.0299	0.0764	0.0386	0.0214	0.0113	0.0188	0	0	0.0807	0	0.0081	0	0	0.0131	0	0.014	0.0516	0	0.0386	0.0109	0.0095	0.142	0
AC006116.2	0	0	0.0178	0.0476	0.076	0.0512	0	0.0213	0.0248	0	0	0	0	0.0188	0.0131	0	0.0459	0	0	0	0	0.0165	0	0.015	0	0.0167	0	0.024	0	0.0157	0.0249	0.0207	0.0246	0.0203	0.0197	0.0155	0.0177	0	0	0	0	0.0154	0.068	0	0.0212	0	0	0.0446	0
AC006116.3	0	0	0.0486	0	0.0694	0	0	0	0	0	0	0	0	0	0	0	0	0	0	0	0	0	0.0822	0	0	0	0	0.0657	0	0	0	0	0	0	0	0	0	0	0	0	0	0	0	0	0	0	0	0.061	0
AC006116.4	0.0664	0.1587	0.1941	0	0.3324	0.056	0	0.0467	0.3256	0.0494	0	0.0449	0.2821	0.1643	0.0859	0.1405	0.0334	0	0.1596	0.0436	0	0.0361	0.2627	0	0	0.2926	0.2395	0.4196	0.0927	0.103	0.0545	0.0904	0.1074	0	0.3446	0.1019	0	0.2555	0.0501	0.3157	0.1507	0.3362	0.2972	0.2462	0.0927	0	0.0456	0.2435	0.0676
AC006116.5	0.0537	0	0	0	0	0.0453	0	0	0.0439	0	0.0733	0	0	0	0	0.0379	0.027	0	0	0	0	0.0292	0	0	0	0	0	0.0848	0.075	0	0	0	0.0434	0	0.0348	0.0824	0	0	0.0405	0.0511	0	0.0272	0	0	0.075	0	0.1473	0.0788	0.0546
AC006116.6	0.1088	0.065	0.0477	0	0.1135	0.0229	0	0	0.0445	0.0405	0	0.1287	0	0	0.0235	0.0959	0	0	0.0654	0	0.0155	0.0148	0.0269	0.0269	0	0.03	0.0196	0.0215	0.038	0.0141	0.0223	0	0.044	0	0.0706	0	0.0159	0.0419	0	0	0	0.0138	0.0203	0.0336	0.019	0.0427	0.0933	0.1198	0.0277
AC006116.7	0.0126	0.015	0.0147	0.0148	0.021	0.0159	0.0062	0.0177	0.0566	0	0.0043	0.0043	0.0067	0.0234	0.0163	0.0311	0.019	0	0	0	0	0.0068	0.0187	0.0841	0.0074	0.0069	0.0091	0.0547	0.0176	0.0098	0.0103	0.0043	0.0254	0.0084	0.0449	0.0097	0.0184	0.0097	0.0047	0.006	0	0.0127	0.0235	0.0078	0.0044	0.0049	0.013	0.0369	0.032
AC006116.8	0	0	0	0	0.0482	0	0	0	0	0	0	0.0195	0	0	0.0124	0	0	0	0	0	0.0165	0	0	0	0	0	0	0.0228	0	0.0149	0	0	0.0467	0	0.0374	0	0.0168	0	0	0.0274	0.0218	0	0	0	0.0202	0	0.0198	0.0212	0
AC006116.9	0.027	0.0108	0.1	0.0141	0.0901	0.0076	0.0353	0.0506	0.103	0.0268	0	0.0122	0.0861	0.0167	0.0233	0.0317	0.0091	0	0	0.0059	0.0051	0.0147	0.3294	0.0535	0.0159	0.0298	0.0974	0.0924	0.0503	0.0093	0.0591	0.0245	0.0291	0.0181	0.2628	0.0322	0.0315	0.0554	0.0272	0.0086	0.0136	0.0684	0.0672	0.0167	0.0629	0.0212	0.0247	0.1189	0
AC006122.1	0	0.1085	0	0	0	0	0	0	0	0.0225	0.0826	0.0204	0.0964	0.0374	0.0522	0.0853	0.0609	0.1903	0.0969	0	0.0173	0.0329	0.1795	0.03	0.0178	0.0667	0.1091	0.0239	0	0.0626	0.0496	0	0.0489	0.0203	0	0.0774	0.1059	0	0	0.0575	0.0229	0.0153	0.0226	0.0187	0.0211	0.0238	0.083	0.0222	0.0308
AC006127.1	0	0	0	0	0	0	0	0	0	0	0	0	0	0	0	0	0	0	0	0	0	0	0	0	0	0	0	0	0	0	0	0	0	0	0	0	0	0	0	0	0	0	0	0	0	0	0	0	0
AC006128.1	0.1626	0.8421	0.6549	1.5278	0.3317	0.8073	0.3186	0.2666	1.9346	0.3765	0.4318	0.4274	0.6526	2.303	0.1792	0.4714	1.5463	0.0189	0	0.1187	0.031	0.1276	0.8042	0.1252	0.2655	0.219	0.2868	3.4113	0.7192	0.1682	0.9483	0.0984	0.2192	0.2299	3.9155	0.7023	0.116	0.4171	0.2728	0.2234	0.0273	0.2013	1.6043	0.3015	0.3028	0.2271	0.2727	0.2518	2.9785
AC006130.1	0	0	0.0316	0	0	0	0	0	0	0	0	0	0	0	0.0233	0	0	0	0	0	0	0	0	0	0	0	0	0.0854	0	0	0	0	0	0	0.0351	0.0277	0	0.0416	0	0	0	0	0	0	0	0.0425	0	0	0
AC006130.2	0	0	0	0	0	0	0.0902	0	0	0	0	0	0	0	0	0	0	0	0	0	0	0	0	0.0456	0	0	0	0	0	0	0	0	0	0	0.0597	0	0	0	0	0	0	0	0	0	0	0	0.0632	0	0
AC006130.3	0.2107	0.0504	0.3204	0.132	0.0879	0.0711	0.3717	0.0148	0.6718	0.1098	0.1151	0.1424	0.0672	0.1174	0.0545	0.0297	0.053	0.221	0	0.0831	0.0241	0.0343	0.2293	0.2087	0.1239	0.0464	0.1673	0.1665	0.0883	0.0981	0.0864	0.1291	0.1705	0.0564	0.4512	0.1832	0.0492	0.0324	0.0318	0.02	0.0478	0.0747	1.258	0.013	0.6182	0.0828	0.0868	0.1701	0.1287
AC006133.1	0	0	0	0	0	0	0	0	0	0	0	0	0	0	0	0	0	0	0	0	0	0	0	0	0	0	0	0	0	0	0	0	0	0	0	0	0	0	0	0	0	0	0	0	0	0	0	0	0
AC006141.1	0	0.0165	0.0081	0.0108	0	0	0.0135	0	0	0	0.0094	0.0093	0	0	0.0119	0.0098	0	0	0	0	0	0.0075	0.0137	0.0068	0	0	0	0	0	0.0072	0	0	0	0	0.009	0.0283	0	0	0.0104	0.0132	0	0	0.0103	0	0.0193	0	0	0	0.0141
AC006144.1	0	0	0	0.0147	0.0157	0.0158	0.0368	0.0132	0	0.0279	0	0.038	0	0	0	0.0132	0	0	0.0301	0	0.0107	0	0	0	0.011	0	0	0	0	0.0097	0.0154	0.0255	0	0	0	0.0192	0	0.0289	0.0142	0	0	0.0095	0.014	0	0	0.0147	0	0	0
AC006144.2	0.0526	0	0.7388	0.0412	0.2636	0.0888	0.1032	0.111	0	0.0784	0	1.9927	0	0	0.0454	0.1856	0	0	1.0545	0.0346	0.0301	0	0.1562	0	0.0309	0.058	0.3419	2.1628	0.0735	0.0545	0.0432	0.1792	0.0852	0.4231	0	0.0269	0	0.4052	0.0397	0.0501	0	0.7465	1.4535	0	0.3309	0	0.2529	0.6179	0
AC006146.1	0	0	0	0	0	0	0	0	0	0	0	0	0	0	0	0	0	0	0	0	0	0	0	0	0	0	0	0	0	0	0	0	0	0	0	0	0	0	0	0	0	0	0	0	0	0	0	0	0
AC006148.1	0.013	0	0	0.0011	0.0048	0	0	0.001	0	0.0064	0	0	0	0.0018	0.0012	0.001	7.00E-04	0	0	0	8.00E-04	0	0	7.00E-04	8.00E-04	0.0032	0	0	0.002	0.0037	0.0083	0.0167	0.0012	0.001	0.0019	0	0	0.0011	0.0011	0.0014	0	7.00E-04	0	0	0.0101	0	0	0	0
AC006148.2	0	0	0	0	0	0	0	0	0	0	0	0	0	0.0172	0	0.0196	0	0	0	0	0	0	0	0	0	0	0	0	0	0	0	0.0189	0	0	0	0	0	0	0	0	0	0	0	0	0	0	0	0	0
AC006150.1	0	0	0	0	0	0	0	0	0	0	0	0	0	0	0	0	0	0	0	0	0	0	0	0	0	0	0	0	0	0	0	0	0	0	0	0	0	0	0	0	0	0	0	0	0	0	0	0	0
AC006153.1	0	0	0	0	0	0	0	0	0	0	0	0	0	0	0	0	0	0	0	0	0	0	0	0	0	0	0	0	0	0	0	0	0	0	0	0	0	0	0	0	0	0	0	0	0	0	0	0	0
AC006157.1	0	0.196	0	0	0.5473	0.4839	0	0.5186	0	0.1831	0	0	0	0	0.7073	1.272	0	0	0	0	0.0468	0.1781	0.5677	0	0.3856	0.4969	0	0	0	0	0.8069	0	0	0.1098	0	0.3774	0.5264	1.4513	0.3714	0.156	0.1241	0.2491	0	0	0.7445	0.1288	0.5063	0	0.0834
AC006158.1	0	0	0	0	0	0	0	0	0	0	0	0	0	0	0	0	0	0	0	0	0	0	0	0	0	0	0	0	0	0	0	0	0	0	0	0	0	0	0	0	0	0	0	0	0	0	0	0	0
AC006158.2	0	0	0	0	0	0	0	0	0	0	0	0	0	0	0	0	0	0	0	0	0	0	0	0	0	0	0	0	0	0	0	0	0	0	0	0	0	0	0	0	0	0	0	0	0	0	0	0	0
AC006158.3	0	0	0	0	0	0	0	0	0	0	0	0	0	0	0	0	0	0	0	0	0	0	0	0	0	0	0	0	0	0	0	0	0	0	0	0	0	0	0	0	0	0	0	0	0	0	0	0	0
AC006159.1	0	0	0	0	0	0	0.0762	0	0	0.0579	0	0	0	0.0481	0	0	0	0	0	0	0	0.0422	0	0	0	0	0	0	0.0543	0	0	0	0	0	0	0	0.0454	0	0	0	0	0.0394	0	0.0481	0	0	0	0	0.1582
AC006159.2	0	0	0	0	0	0	0	0	0	0	0	0	0	0	0	0	0	0	0	0	0	0	0	0	0	0	0	0	0	0	0	0	0	0	0	0	0	0	0	0	0	0	0	0	0	0	0	0	0
AC006160.1	0.0423	0.0506	0.0247	0.3092	0.1765	0.5469	0.3454	0.109	0.1153	0.1679	0.0578	0.0763	0.1049	0.096	0.3832	0.1094	0.0355	0.0444	0	0.1205	0.0805	0.0613	0.0697	0.0698	0.0829	0.0622	0.0509	0.1337	0.1576	0.0365	0.1504	0.1056	0.0228	0.0567	0.1739	0.1659	0.0658	0.076	0.0639	0.2012	0.0213	0.0643	0.0316	0	0.1182	0.1883	0.0774	0.0828	0.1435
AC006160.2	0	0	0	0	0	0	0	0	0	0	0	0	0	0	0	0	0	0	0	0	0	0	0	0	0	0	0	0	0	0	0	0	0	0	0	0	0	0	0	0	0	0	0	0	0	0	0	0	0
AC006195.1	0	0	0	0.0255	0	0	0	0	0	0	0.0222	0	0	0.0201	0.028	0	0	0	0	0	0	0	0	0	0.0191	0	0	0	0	0	0.0267	0.0221	0.0526	0	0.0211	0.0333	0.019	0.025	0	0	0	0.0165	0	0	0	0	0	0	0
AC006196.1	0	0	0	0	0	0	0	0	0	0	0	0	0	0	0	0	0	0	0	0	0	0	0	0	0	0	0	0	0	0	0	0	0	0	0	0	0	0	0	0	0	0	0	0	0	0	0	0	0
AC006197.1	0	0	0	0	0	0	0	0	0	0	0	0	0	0	0	0	0	0	0	0	0	0	0	0	0	0	0	0	0	0	0	0	0	0	0	0	0	0	0	0	0	0	0	0	0	0	0	0	0
AC006197.2	0.0285	0.051	0	0.0892	0.0594	0	0	0.09	0.0233	0.0212	0.0097	0.0192	0.0151	0.044	0.0184	0.0301	0.1003	0.1642	0	0.0094	0	0.0077	0	0	0.0084	0.0157	0.0103	0.045	0.0497	0.0221	0.0117	0.0194	0	0.0572	0	0	0	0.011	0.0215	0	0	0	0.0319	0	0.0099	0	0.0098	0.0104	0.0145
AC006199.1	0	0	0	0	0	0	0.1343	0	0	0	0	0	0	0	0	0	0	0	0	0	0	0	0	0	0	0	0	0	0	0	0	0	0	0	0	0	0	0	0	0	0	0	0	0	0	0	0	0	0
AC006205.1	0	0	0	0	0	0	0	0	0	0	0	0	0	0	0	0	0	0	0	0	0.0881	0	0	0	0	0	0	0.1828	0	0	0	0	0	0	0	0	0	0	0	0	0	0	0.0576	0	0	0	0	0	0
AC006205.2	0.2414	0	18.8624	0.189	6.3106	1.8315	0.5518	1.2439	0	3.8324	0.3846	45.6782	0	0	0.0694	0.3404	0.0405	2.0246	42.7369	0.1586	11.3953	0.7866	0.0796	0.0398	1.135	0.3103	0.1161	0.5085	0.2248	1.831	0.066	22.0152	3.1892	0.431	0.0522	3.2919	21.8815	0.0619	0.5466	5.9682	0.9131	33.4473	0.2401	6.7137	0.2248	0.4424	0.7728	35.4708	0.0819
AC006206.1	0	0	0	0	0	0	0	0	0	0	0	0	0	0	0	0	0	0	0	0	0	0	0	0	0	0	0	0	0	0.0092	0.0073	0	0	0	0	0.0091	0	0	0	0	0	0	0	0	0	0	0	0	0
AC006206.2	0.3555	0	0.3172	0	0.3591	0.0789	0.2383	0.6706	0	0.0139	0	0	1.5504	0	0.6214	0.0132	0	0	0	0	0.0641	0	0	0	0.088	0.0103	0	0	0	0.6	2.0254	0	0.2422	0	0.4492	0	0	0	0.0847	0.5694	0.0991	0	0	0	0	0	0	0	0
AC006207.1	0	0	0	0	0.0351	0	0.0825	0	0.0344	0.1253	0	0.1422	0	0.026	0.0363	0.0297	0	0	0	0	0	0	0.0833	0	0	0.0464	0	0	0.0294	0	0	0	0	0	0	0	0	0.0324	0	0	0.0637	0.0213	0.0628	0.026	0	0.0661	0	0	0.0428
AC006213.1	0.1869	0.2872	0.1666	0.0558	0.3491	0.0525	0.1221	0.0751	0.1892	0.1259	0.0608	0.0722	0.1797	0.1212	0.1114	0.0691	0.0896	0.0373	0.0856	0.2281	0.0915	0.0822	0.1849	0.1763	0.3663	0.3433	0.1028	0.1125	0.1057	0.0553	0.3285	0.0788	0.2017	0.1669	0.0866	0.1685	0.1611	0.0754	0.2218	0.1947	0.0472	0.1127	0.0797	0.1046	0.0435	0.0839	0.1527	0.1045	0.0544
AC006213.2	0.0547	0	0.088	0.0643	0.2512	0.0923	0	0.0385	0.1454	0.0713	0.0093	0.0185	0.2326	0.0931	0.0649	0.0096	0.0069	0	0	0	0.0156	0.052	0.379	0.0745	0.2574	0.0678	0	0.0541	0.0191	0	0.303	0.0093	0.155	0	0.4084	0.049	0	0.1369	0.0723	0.013	0.0518	0.0208	0.0511	0.0085	0.0096	0	0.0751	0	0
AC006213.3	0.1311	0.3721	0.1246	0.0257	0.3419	0.0415	0	0.1382	0.0268	0.0366	0.0224	0.0332	0.1741	0.0304	0.1838	0.1156	0	0	1.4445	0.0108	0.1404	0.0356	0.3404	0.1055	0.289	0.2709	0.1419	0.6345	0.0801	0.0254	0.578	0.0335	0.5304	0	0.2021	0.0168	0	0.1892	0.0866	0.2026	0.1612	0.0664	0.2324	0.0912	0.0114	0	0.2249	0.0481	0
AC006213.4	0.6627	1.4142	0.5258	0.1112	1.7379	0.878	0.3246	0.2329	2.1279	0.7398	0.2586	0.4799	1.4584	0.2636	1.817	0.6342	0	1.5386	3.489	0.5909	0.3785	0.617	3.1837	1.0781	1.1407	2.6597	1.4002	7.6658	0.6281	0.1224	3.2608	0.2255	2.0295	0.2536	1.9656	0.4116	0.5249	0.8378	0.5717	3.0161	0.8237	1.9414	1.1655	0.6437	0.1322	0.2231	0.4547	1.3542	0.578
AC006213.5	0.1042	0.3736	0.3655	0.1632	1.0434	0.5271	0.2042	0.2929	0.8517	0.3878	0.6404	0.2113	0.9963	0.129	0.3595	0.0735	0	0.2185	0.7514	0.2739	0.0595	0.1698	2.5766	0.3096	0.8575	1.4351	0.827	2.5519	0.8005	0	3.4183	0.0709	0.5901	0	1.7579	0.2665	0.4257	0.3208	0.6293	0.7928	0.2365	0.2111	0.3888	0.1932	0	0.0819	0	1.2995	0.3181
AC006213.6	0.0287	0.0257	0.021	0.0394	0.1258	0.0545	0.0281	0.0303	0.0822	0.0107	0	0.0097	0.0534	0.0489	0.0465	0.0557	0.0072	0.0602	0.1036	0.0236	0.0492	0.0234	0.1279	0.0178	0.0929	0.0949	0.0518	0.0964	0.0903	0	0.1296	0.0049	0.1975	0	0.0978	0.0184	0	0.0608	0.0108	0.0341	0.0489	0.0364	0.0536	0.0311	0.01	0	0.0296	0.0527	0.0292
AC006213.7	0.1035	0.0412	0.0605	0.108	0.259	0.1163	0.169	0.097	0.0564	0.1284	0.0236	0	0.0733	0.0854	0.238	0.073	0.0347	0	0.0829	0	0.1576	0.0937	0.2388	0.1025	0.1825	0.266	0	0.3815	0.2891	0	0.5658	0	0.307	0	0.6267	0.0353	0	0.2389	0.0521	0.1968	0.0261	0.0524	0.0772	0.0213	0	0.0542	0.142	0.0506	0.0702
AC006230.1	0.0355	0.0679	0.0062	0.4945	0.0207	0.0239	0.0174	0.0499	0	0.0343	0.0291	0.012	0.3544	0.2459	0.1423	0.0325	0.0036	0	0.0398	0.0023	0.0041	0.0135	0.0421	0.0053	0.0042	0.0098	0.0307	0.1262	0.2825	0.0092	0.0058	0.0483	0.0316	0.0119	0.0414	0.0036	0	0.1666	0.0321	0.0337	0.0295	0.0431	0.0635	0.011	0.0149	0.0112	0.0049	0.0026	0.2564
AC006236.1	0	0	0	0	0	0	0	0	0	0	0	0	0	0	0	0	0	0	0	0	0	0	0	0	0	0	0	0	0	0	0	0	0	0	0	0	0	0	0	0.0358	0	0	0	0	0	0	0	0	0
AC006237.1	0	0	0	0	0	0	0	0.0439	0.1022	0	0	0.0423	0	0.0774	0.1079	0	0	0	0	0	0	0	0	0	0	0	0	0	0.0873	0	0	0	0	0	0	0	0	0	0	0	0	0.0317	0	0	0	0	0	0	0
AC006238.1	0.1124	0	0.0329	0.176	0.2345	0	0.0551	0.079	0.0459	0.1255	0.0384	0	0.0597	0.0695	0.097	0.1189	0.0566	0.1178	0.0901	0	0	0.2137	0.0556	0.0278	0	0.0619	0.1622	0.0888	0.157	0.0581	0.0461	0	0.0909	0	0.1094	0.4311	0.2296	0	0	0	0.0425	0.0285	0.0839	0.1042	0.0393	0	0.0386	0.0412	0.2288
AC006238.2	0	0	0	0.0228	0.0243	0	0	0	0	0	0	0.0197	0	0	0.0503	0	0	0	0	0	0	0	0.0288	0.0144	0	0	0	0	0.0407	0	0.0239	0	0	0	0.0378	0	0	0	0.022	0.0554	0	0	0.087	0	0	0.0458	0	0	0
AC006249.1	0.3186	0	0.4098	0.0499	0.3722	0.4298	0.1249	0.1343	0.1042	0.1423	0.0435	0.0431	0	0	0.1099	0.0449	0	0	0	0.1256	0.1092	0	0.063	0	0.1124	0.1053	0	0.0503	0.445	0.2966	0.7838	0.1735	0.1546	0	0.9509	0.0978	0.2975	0.049	0.0481	0.0606	0.1928	0.2258	0.3803	0.0788	0.4895	0.0501	0.0874	0.1402	1.2968
AC006252.1	0.5179	0.0651	0.1594	0.2988	0.0682	0	0.0267	0.4789	0	0.0609	0.1489	0.8106	0.2606	0.371	0.6701	0.3075	0.0274	0.1715	0.0437	0.0358	0.467	0.5478	0.0539	0.027	0.0961	0.0601	0.059	0.2153	0.1904	0.0423	0.1118	0.2597	0.3308	0.0183	0.0531	0.0976	0.1273	0.4195	0.2469	0.1296	0.0412	0.1794	0.2034	0.1179	0.1713	0	0.0561	0.2999	0.527
AC006254.1	1.0376	0.3001	1.6869	1.443	2.6567	9.2236	5.241	1.6116	2.5792	2.077	2.3068	3.2183	0.0201	0.0264	0.1104	1.6839	1.3047	1.0134	0.1329	0.9931	1.9185	0.7411	0.5998	0.0985	1.139	0.7204	0.2222	6.9245	1.5187	0.8626	7.9228	1.7705	0.8471	1.0597	1.0821	1.1728	0.8019	1.1303	1.7812	5.2449	0.104	0.9189	2.4499	0.2372	1.7075	2.2406	2.6527	1.6161	0.4629
AC006254.2	0	0	0	0.0842	0	0	0.5269	0.1512	0	0.0801	0.1469	0.1454	0.1143	0	0.0928	0.0758	0.0542	0	0	0	0	0.1753	0	0	0	0	0	0.1699	0	0.0556	0	0.1464	0.261	0	0.2094	0.055	0	0.0828	0	0.3069	0	0	0.4816	0	0.2254	0	0.1476	0.1578	0.1095
AC006254.3	0.0339	0	0	0.0266	0.0283	0.0286	0	0	0	0	0	0.0229	0	0	0	0.0239	0	0	0	0	0	0	0.0672	0	0	0	0	0	0	0	0	0	0	0	0	0	0	0	0	0	0	0	0.0253	0	0	0	0.0233	0	0
AC006262.1	0.0084	0.0101	0.0935	0.0132	0	0	0.0041	0.003	0	0.0063	0.0029	0	0.0358	0.013	0.0091	0	0	0	0	0	0.0024	0	0.0166	0.0021	0	0	0.003	0.0033	0.0176	0.0065	0	0	0.0136	0	0.0027	0.0022	0	0.0032	0	0.004	0.0032	0.0043	0.0251	0	0.0059	0	0	0	0
AC006262.2	0	0	0	0	0	0	0	0	0	0	0	0	0	0.0219	0	0.0249	0	0	0	0	0	0	0.0699	0	0	0	0	0.0279	0	0	0	0	0	0	0	0	0	0	0	0	0	0	0.0264	0	0	0	0	0	0
AC006262.3	0	0	0	0	0	0	0	0	0	0	0	0	0	0	0	0	0	0	0	0	0	0	0	0	0	0	0	0	0	0	0	0	0	0	0	0	0	0	0	0	0	0	0	0	0	0	0	0	0
AC006262.4	0	0	0	0	0	0	0	0	0.0858	0	0	0	0	0	0	0	0	0	0	0	0	0	0	0	0	0	0	0	0	0	0.0861	0	0	0	0	0	0	0	0	0	0	0	0	0	0	0	0	0	0
AC006270.1	0	0.1501	0	0.2458	0	0	0	0	0	0	0	0	0.0667	0	0.0812	0.0443	0	0.7899	0	0	0	0.0341	0	0.0622	0.0369	0	0.453	0.4464	0.0438	0	0	0	0	0	0.1222	0	0	0	0	0	0	0	0.3279	0.0388	0	0	0	0	0.3194
AC006270.2	0	0	0	0	0	0	0	0	0	0	0	0	0	0	0	0	0	0	0	0.019	0	0	0	0	0	0	0	0	0	0	0	0.0197	0	0	0	0	0	0	0	0	0	0	0	0	0	0	0	0.0212	0
AC006272.1	0.1087	0	0	0.1277	0.0454	0.0458	0.1065	0.0382	0.1333	0.3642	0.0371	0.0735	0.231	0.0336	0.3517	0.0767	0.0274	0	0	0	0.0621	0.1476	0	0.0538	0	0	0.1569	0.0429	0.0759	0.0844	0	0	0.5278	0	0.2117	0.0278	0.1269	0.3347	0	0.1034	0.0411	0.1101	0.1217	0	0.0759	0.1281	0	0.0798	0.166
AC006272.2	0	0	0	0	0	0	0	0	0	0	0	0	0	0	0	0	0	0	0	0	0	0	0	0	0	0	0	0	0	0	0	0	0	0	0	0	0	0	0	0	0	0	0	0	0	0	0	0	0
AC006273.1	0.1046	0.2499	0.0408	0.191	0	0.0588	0.1366	0.0245	0	0.1297	0.0238	0.3534	0.2592	0.5392	2.1949	0.8111	0.2457	0.2924	1.117	0.0458	0.0995	0	0.4826	0.0173	0.1024	0.0576	0.4024	0.3304	0.3651	0.1623	0.0858	0	0.282	0.0467	0.4297	0.0178	0.0407	0.4292	0.0263	0.0663	0.0264	0.1412	0.6502	0.4524	0.779	0.0274	0.1435	0.4347	0.532
AC006277.1	0.5033	0.4901	0.4468	0.3648	0.2644	0.2514	0.2922	0.2489	0.1371	0.1249	0.3055	0.2142	0.3366	0.5651	0.2894	0.6441	0.1126	0.5472	0.2987	0.0612	0.0319	0.0202	0.3134	0.0277	0.1096	0.2978	0.4572	0.9719	0.1562	0.2892	0.3516	0.0761	0.5278	0.0749	0.5805	0.2574	0.2176	0.2008	0.1548	0.1773	0.1692	0.1321	0.459	0.0807	0.3124	0.0732	0.1918	0.4512	1.176
AC006288.1	0	0	0	0	0	0	0	0	0	0	0	0	0	0	0	0	0	0	0	0	0	0	0	0	0	0	0	0	0	0	0	0	0	0.0137	0	0	0	0	0	0	0	0	0	0	0	0	0	0	0
AC006296.1	0	0	0	0	0	0	0	0	0	0	0	0	0	0	0	0	0	0	0	0	0	0	0	0	0	0	0	0	0	0	0	0	0	0.068	0	0	0	0	0	0	0	0	0	0	0	0	0	0	0
AC006296.2	0	0	0	0	0	0	0	0	0	0	0	0	0	0	0	0	0	0	0	0	0	0	0	0	0	0	0	0	0.0274	0	0	0	0	0	0	0	0	0.0302	0	0	0	0	0	0	0	0	0	0	0
AC006296.3	0	0	0	0	0.4801	0	0	0	0	0	0	0	0	0	0	0	0.0111	0	0	0	0	0	0	0	0	0	0	0	0	0	0.0182	0	0.0179	0	0	0	0	0.0341	0	0.0421	0	0	0.0165	0	0	0	0	0	0.0225
AC006299.1	0.0787	0.0202	0.0197	0.022	0.0844	0.0427	0.022	0.0435	0.0276	0.0377	0.0537	0	0.006	0.0174	0.0533	0.0119	0.0962	0.0059	0.009	0.0111	0.0193	0.0122	0.0111	0.0362	0.0099	0.0186	0	0.0488	0.0314	0.0378	0.0461	0.023	0.1	0.0301	0.0036	0.0287	0.0262	0.0043	0.0042	0.0374	0.017	0.0199	0.0545	0.0208	0.0118	0.0221	0.0193	0.0082	0.0114
AC006305.1	0	0	0.0055	0	0.0078	0	0	0.0198	0	0.007	0	0	0	0	0.0284	0	0	0	0	0.0062	0	0	0.0186	0	0	0.0052	0	0	0.0066	0	0	0	0.0304	0.0063	0.0061	0	0.0055	0	0	0	0	0	0.014	0	0	0	0.0064	0	0
AC006305.2	0	0	0	0	0	0	0	0	0	0	0	0	0	0	0	0	0	0	0	0	0	0	0	0	0	0	0	0	0	0	0	0	0	0	0	0	0	0	0	0	0	0	0	0	0	0	0	0	0
AC006305.3	0	0	0	0	0	0	0	0	0	0.0142	0	0	0	0	0.0165	0	0	0	0	0	0	0	0.0189	0	0	0	0	0	0	0	0	0	0.0619	0	0	0	0	0	0	0	0	0	0	0	0	0	0	0	0
AC006320.1	0	0	0	0	0	0	0	0	0	0	0	0	0	0	0	0	0	0	0	0	0	0	0	0	0	0	0	0	0	0	0	0	0	0	0	0	0	0	0	0	0	0	0	0	0	0	0	0	0
AC006326.1	0	0	0	0	0	0	0	0	0	0	0	0	0	0	0	0	0	0	0	0	0	0	0	0	0	0	0	0	0	0	0	0	0	0	0	0	0	0	0	0	0	0	0.0285	0	0	0	0	0	0
AC006328.1	0	0	0	0	0	0	0	0	0	0	0	0	0	0	0	0	0	0	0	0	0	0	0	0	0	0	0	0	0	0	0	0	0	0	0	0	0	0	0	0	0	0	0	0	0	0	0	0	0
AC006328.2	0	0	0	0	0	0	0	0	0	0	0	0	0	0	0	0	0	0	0	0	0	0	0	0	0	0	0	0	0	0	0	0	0	0	0	0	0	0	0	0	0	0	0	0	0	0	0	0	0
AC006329.1	3.2751	0.091	3.4734	1.0138	13.7916	6.6787	3.5821	1.1241	2.4903	1.9841	0.7802	0.5148	0	0	0.0329	0.0537	0.1917	2.7952	0.4272	3.0528	8.4389	0.1241	0.9794	0	10.0732	2.2658	0.6594	0.4212	2.6597	2.285	5.5595	0.4148	1.6021	5.8146	0	1.0518	3.6452	0.0586	3.105	1.0866	1.1526	0.6557	0.3978	0.3766	0.7448	3.0515	3.2924	2.0115	0
AC006330.1	0.0604	0	0.0353	0.3075	0.063	0.0509	0.0592	0.0106	0.037	0.0674	0.1031	0.0306	0	0.0841	0.1042	0.0959	0.038	0.0633	0	0.0397	0.0604	0.0492	0.0896	0.0598	0.071	0.0582	0.0218	0.2744	0.1055	0.0859	0.1486	0.0925	0.1466	0.0202	0.1666	0.1081	0.1058	0.0697	0.0798	0.0718	0.0114	0.0229	0.124	0.0187	0.116	0.0831	0.0622	0.1662	0.2305
AC006335.1	0	0	0	0	0	0	0	0	0	0	0	0	0	0	0	0	0	0	0	0	0	0	0	0	0	0	0	0	0	0	0	0	0	0	0	0	0	0	0	0	0	0	0	0	0	0	0	0	0
AC006335.2	0	0	0	0	0.0858	0	0	0.5056	0	0	0	0	0	0	0	0	0	0	0	0	0	0	0	0	0	0	0	0	0	0	0	0	0	0	0	0	0	0	0	0	0	0	0	0	0	0	0	0	0
AC006338.1	0	0	0	0	0	0	0	0	0	0	0	0	0	0	0	0	0	0	0	0	0	0	0	0	0	0	0	0	0	0	0	0	0	0	0	0	0	0	0	0	0	0	0	0	0	0	0	0	0
AC006338.2	0	0	0	0	0	0	0	0	0	0	0	0	0	0	0	0	0	0	0	0	0	0	0	0	0	0	0	0	0	0	0	0	0	0	0	0	0	0	0	0	0	0	0	0	0	0	0	0	0
AC006348.1	0	0	0	0.0125	0.0134	0.0135	0.0157	0.0225	0	0.0119	0.0109	0	0	0.0099	0	0.0226	0.0081	0	0	0.0105	0.0091	0	0	0.0079	0	0	0	0	0.0112	0.0083	0	0	0	0	0	0	0.0093	0	0	0.0152	0	0	0.0717	0	0.0112	0	0.011	0.0117	0
AC006349.1	0	0	0	0	0.1066	0	0	0	0	0	0	0	0	0	0.0551	0	0.0643	0	0	0	0	0	0	0	0	0	0	0	0	0	0.1047	0	0	0	0	0	0	0.0983	0	0	0	0	0	0	0	0	0	0	0
AC006355.1	0	0	0	0	0	0	0	0	0	0	0	0	0	0	0	0	0	0	0	0	0	0	0	0	0	0	0	0	0	0	0	0	0	0	0	0	0	0	0	0	0	0	0	0	0	0	0	0	0
AC006355.2	0	0	0	0	0	0	0	0	0	0	0	0	0	0	0	0	0	0	0	0	0	0	0	0	0	0	0	0	0	0	0	0	0	0	0	0	0	0	0	0	0	0	0	0	0.0661	0	0	0	0
AC006357.1	0	0	0	0	0.0472	0	0	0	0	0	0	0.1146	0.1201	0	0	0	0	0	0	0	0	0	0	0	0.0997	0	0	0.0446	0	0	0	0	0	0	0	0	0	0	0	0	0	0.0286	0.0422	0	0	0	0	0	0.4601
AC006362.1	0	0	0	0	0	0	0	0	0	0	0	0	0	0	0	0	0	0	0	0	0	0	0	0	0	0	0	0	0	0	0	0	0	0	0	0	0	0	0	0	0	0	0	0	0	0	0	0	0.1755
AC006363.1	0	0	0	0	0	0	0.0635	0	0	0	0	0	0	0	0	0	0	0	0	0	0	0	0	0	0	0	0	0	0	0	0	0	0	0	0	0	0	0	0	0	0	0	0	0	0	0	0	0	0
AC006364.1	0	0	0	0.007	0.0074	0	0	0	0	0	0	0	0	0	0	0.0063	0	0	0	0	0	0	0	0	0	0.0049	0	0	0	0	0	0	0	0.006	0.0058	0	0	0	0	0	0	0	0.0199	0	0	0	0	0	0
AC006366.1	0	0	0	0	0.033	0	0	0	0	0	0	0	0	0	0	0	0	0	0	0	0	0	0	0	0	0	0	0	0	0	0	0	0	0	0	0	0	0	0	0	0	0	0	0	0	0	0	0	0
AC006369.1	0.2238	0.2058	0.0503	0.1213	0.3161	0.6823	0.3543	0.1936	0.1829	0.2691	0.4703	0.0815	0.0366	0.0213	0.0817	0.0364	0.0953	0.0361	0.0276	0.3507	0	0	0.2725	0.0767	0.0607	0.8631	0.0248	0	0.7214	0.1069	0.4801	0.0117	0.0418	0.8186	0.0335	0.1057	0.01	0.0265	0.052	0	0.0391	0.0523	0.0899	0.0851	0.0361	0.3381	0.5907	0	0
AC006369.2	0	0	0	0	0	0.1318	0	0.0549	0.0639	0	0	0	0	0	0	0	0	0	0	0	0	0	0	0.0387	0	0.2153	0	0	0	0	0	0	0	0	0	0.04	0	0	0	0	0	0	0	0	0	0	0.0536	0	0
AC006372.1	0	0	0	0	0.0259	0	0	0	0	0	0	0	0.033	0	0	0.011	0	0	0	0	0	0	0	0	0	0	0	0	0	0	0	0	0	0	1.3519	0	0	0	0	0.1183	0.0118	0	0	0.0096	0	0	0	8.167	0
AC006372.2	0	0	0.0111	0	0	0.08	0.0186	0.04	0	0.0282	0.013	0.0256	0.0403	0	0.0082	0	0	0	0	0.0374	0	0.0206	0	0	0	0.0105	0	0.03	0.0265	0.0098	0	0.0129	0.0153	0	0.8985	0.0291	0	0.0146	0.043	0.0541	0.0574	0.0192	0	0	0.0265	0	0	1.2524	0.0386
AC006372.3	0.0074	0.0177	0	0	0.0062	0	0	0	0.0061	0	0	0	0.0079	0	0	0	0.0037	0.0155	0	0.0195	0	0	0	0	0	0	0.0053	0.0059	0.0104	0	0.0061	0	0	0	0.2501	0.0038	0.0043	0.0114	0	0.0211	0	0	0.0166	0.0046	0	0	0	0.946	0.0075
AC006372.4	0	0.0232	0	0.0152	0.0162	0	0.0191	0	0	0	0	0	0	0	0	0	0	0	0	0	0	0	0	0	0	0	0	0.0154	0	0	0	0	0	0	0	0.0099	0	0	0	0.037	0.0147	0	0	0.012	0	0	0	0.0143	0.0198
AC006378.1	0.097	0.42	0.0071	0.1898	0.0809	0.0818	0.0356	0.1704	0.1189	0.009	0.0083	0.0573	0.0515	0.03	0.0732	0.0342	0.1525	0.2542	0	0.0319	0.0069	0.0066	0.0599	0.006	0.0285	0.0067	0.0962	0.0192	0.0762	0.0815	0.0099	0.0165	0.0196	0.0649	0.1101	0.0806	0.191	0.0187	0.0549	0.0115	0.0275	0.0123	0.0543	0.0749	0.0339	0.019	0.0166	0.0445	0.1233
AC006380.1	0	0	0	0	0	0	0	0	0	0	0	0	0	0	0	0	0	0	0	0	0	0	0	0	0	0	0	0	0	0	0	0	0	0	0	0	0	0	0	0	0	0	0.1204	0	0	0	0	0	0
AC006386.1	0	0	0	0	0	0	0	0	0	0	0	0	0	0	0	0	0	0	0	0	0	0	0	0	0	0	0	0	0	0	0	0	0	0	0	0.037	0	0	0	0	0	0	0	0	0	0	0	0	0
AC006386.2	0	0	0.2339	0	0	0	0	0	0	0	0	0.2704	0	0.2476	0	0	0	0.4195	0	0	0	0.2173	0	0.1981	0	0	0	0	0.5589	0	0.3282	0.2724	0	0	0.2596	0	0	0	0	0	0.3027	0.2026	0	0	0	0	0	0	0
AC006390.1	0	0	0	0	0	0	0	0	0	0	0	0	0	0	0	0	0	0	0	0	0	0	0	0	0	0	0	0	0	0.0548	0	0	0	0	0	0	0	0	0	0	0	0	0	0	0	0	0	0	0
AC006398.1	0	0	0.0206	0	0.0294	0	0	0	0	0	0	0	0	0	0.0152	0	0	0	0	0.1157	0	0	0.0348	0.0523	0	0	0	0	0	0	0	0.048	0.0285	0	0	0	0	0.0542	0	0	0	0	0.0526	0	0	0	0	0	0
AC006427.1	0	0	0	0.033	0	0	0	0	0	0	0	0	0	0	0	0	0	0	0	0	0	0	0	0.0209	0	0	0	0	0	0	0	0	0	0	0	0	0	0.0324	0.0318	0	0	0	0	0	0.0294	0	0	0	0.0429
AC006427.2	0.0449	0	0	0.0703	0.0187	0	0	0	0	0.0167	0	0	0	0	0.0097	0.0158	0	0.2355	0	0.0148	0.0257	0	0	0.0111	0	0	0	0	0.0314	0	0	0	0	0.015	0.1166	0.023	0	0	0.0509	0	0	0	0.0168	0	0.0157	0	0.0154	0	0.0686
AC006435.1	0	0	0	0	0	0	0	0	0	0	0	0	0	0	0	0	0	0	0	0	0	0	0	0	0	0	0	0	0	0	0	0	0	0	0	0	0	0	0	0	0	0	0	0	0	0	0	0	0
AC006435.2	0.1216	0.1163	0.3412	1.866	0.2029	0.3486	0.691	0.2905	0.7554	0.4525	0.4816	0.2959	0.2325	0.9631	0.2308	0.2401	0.6611	0	0.039	0.016	0.0833	0.2378	0.3127	0.0602	0.2287	0.0938	0.0702	1.902	0.5435	0.1258	0.2992	0.149	0.7673	0.0489	0.8521	0.597	0.2271	0.6925	0.0734	0.2544	0.0368	0.1231	0.6351	0.0301	0.4586	0.1719	0.0667	0.6244	1.9551
AC006435.3	0	0	0	0	0	0	0	0	0	0	0	0	0	0	0	0	0	0	0	0	0	0	0	0	0	0	0	0	0	0	0	0	0	0	0	0	0	0	0	0	0	0	0	0	0	0	0	0	0
AC006435.4	0	0	0	0	0	0	0	0	0.1048	0	0	0	0	0	0	0	0	0	0	0	0	0	0	0	0	0	0.0925	0	0	0	0	0	0	0	0.0832	0	0	0	0	0	0.097	0	0	0	0	0	0	0	0
AC006435.5	0	0	0	0	0	0	0	0	0.219	0	0	0	0	0	0	0	0	0	0	0	0	0	0	0	0	0	0	0	0	0	0	0	0	0	0.1739	0	0	0	0	0	0	0	0	0	0	0	0	0	0
AC006441.1	0.0687	0.0821	0	0.1613	0.1719	0	0.2019	0.1448	0.1123	0.0511	0.0938	0	0.073	0	0	0.1453	0.0346	0	0	0.0451	0.0784	0.1492	0	0.238	0	0	0	0.0543	0	0.0355	0	0	0	0	0.7129	0.0351	0.0401	0.1057	0.0518	0.0653	0	0.1043	0.0512	0	0.048	0.0539	0	0.1008	0
AC006441.2	0	0	0	0	0	0	0	0	0	0	0	0	0	0	0	0	0	0	0	0	0	0	0	0	0	0	0	0	0	0	0	0	0	0	0	0	0	0	0	0	0	0	0	0	0	0	0	0	0
AC006441.3	0	0	0	0	0	0	0	0	0	0	0	0	0	0	0	0	0	0	0	0	0	0	0	0	0	0	0	0	0	0	0	0	0	0	0	0	0	0	0	0	0	0	0	0	0	0	0	0	0
AC006441.4	0.0305	0	0.0178	0	0.0509	0	0.0598	0	0	0	0.0208	0	0.0973	0.0189	0	0.1292	0	0.096	0	0	0	0	0	0.0151	0.0179	0	0	0.0482	0.0213	0	0	0.0416	0	0	0.0396	0	0.0178	0	0	0	0	0	0	0.2453	0	0	0	0	0
AC006441.5	0	0	0	0	0	0	0	0	0	0	0	0	0	0	0	0	0	0	0	0	0	0	0	0	0	0	0	0	0	0	0	0	0	0	0	0	0	0	0	0	0	0	0	0	0	0	0	0	0
AC006445.1	0	0.0886	0.0433	0	0	0.1249	0.0726	0	0	0	0.0506	0.0501	0	0	0.032	0.0523	0	0	0	0	0.0423	0	0	0	0	0	0.0535	0	0	0	0	0.0504	0	0	0	0	0.0432	0	0	0.0705	0	0	0	0	0	0.1164	0.0508	0.0544	0.0754
AC006445.2	0.1907	0	0	0.5974	0.1061	0.1072	0.1869	0	0.1559	0.0946	0.0434	0.1289	0.1351	0.0393	0.0548	0.0897	0.064	0	0	0.0418	0	0	0.1258	0	0.0374	0	0	0	0.0444	0	0	0.0433	0	0	0.2475	0.065	0.0371	0	0.048	0	0	0	0.1898	0	0.0888	0	0	0	0
AC006445.3	0	0	0	0	0	0	0	0	0	0	0	0	0	0	0	0	0	0	0	0	0	0	0	0	0	0	0	0	0	0	0	0	0	0	0	0	0	0	0	0	0	0	0	0	0	0	0	0	0
AC006449.1	0	0	0	0	0	0	0	0.0369	0	0	0	0	0	0	0	0	0	0	0	0	0	0.0285	0	0	0	0	0	0	0	0	0	0	0	0	0	0	0.0307	0	0	0	0	0	0	0	0	0	0	0.0771	0
AC006449.2	0.0617	0.1476	0.0361	0.9186	0.1546	0.1041	0.5445	0.6075	0.2019	0.0919	0.1687	0.626	0.328	0.1528	0.5593	0.2613	0.3419	0	0	0.0811	0	0.2683	0.1222	0.0917	0.0726	0	0	0.3415	0.345	0.2236	0.2026	0.1261	0.1998	0.0827	1.3222	0.5053	0.7568	0	0.4662	0.1174	0.0467	0.0313	0.0461	0.1527	0.0863	0.3396	0.1695	0.453	1.0682
AC006449.3	0.0533	0	0	0	0	0	0	0.0375	0	0	0.0364	0.036	0.0566	0	0	0.0376	0.0268	0	0	0	0.0913	0	0	0.0264	0	0	0	0.1263	0.0372	0	0.0437	0.0363	0	0	0.3113	0.109	0.1244	0.041	0.0805	0.0507	0	0.027	0.0795	0.0329	0.0372	0	0	0.0391	0.1085
AC006449.5	0.329	0.0342	0.0251	0.0896	0.2745	0.0482	0.1261	0.5026	0.0117	0.0958	0.2442	0.261	0.228	0.0354	0.3208	0.5951	0.1512	0.075	0.0573	0.0564	0.1552	0.2331	0.1556	0.0071	0.0168	0.1734	0.0206	0.452	0.1598	0.1702	0.1173	0.0876	0.1851	0.0958	0.2413	0.2268	0.5677	0.3633	0.1188	0.1632	0.0649	0.1159	0.1388	0.1061	0.1199	0.0899	0.0589	0.1469	0.393
AC006449.6	3.3068	1.2964	0.81	1.9751	1.0252	0.8155	0.6403	1.0472	0.4808	0.5642	0.4106	1.6608	1.2081	0.8735	2.2606	1.8434	0.737	2.8917	0.6702	0.7042	0.627	0.7667	0.8662	0.3948	0.7683	1.0657	0.4432	1.0842	1.7526	1.8592	0.9647	0.6406	2.7915	0.8665	2.3322	1.4306	5.3169	1.016	1.855	0.3853	0.8406	0.6949	0.7997	0.7433	1.2141	0.4312	2.1434	0.4027	3.3652
AC006449.7	0	0	0	0	0	0	0	0	0	0	0	0	0	0	0	0	0	0	0	0	0	0	0	0	0	0	0	0	0	0	0	0	0	0	0	0	0	0	0	0	0	0	0	0	0	0	0	0	0
AC006450.1	0	0.078	0	0	0.0544	0	0	0.0458	0	0	0	0	0	0.0404	0	0.046	0	0	0	0	0	0	0	0	0	0	0.0941	0.0515	0.0456	0	0	0.1776	0	0	0	0	0	0	0	0	0	0	0.0487	0.0403	0	0	0	0	0.0664
AC006450.2	0.1033	0	0	0	0	0.0435	0	0	0.0844	0.0769	0	0	0	0	0.0223	0.0364	0	0	0	0	0	0.0561	0	0.0256	0	0	0.0373	0	0.1082	0	0.0424	0	0	0	0	0	0.0301	0	0	0	0	0	0.2698	0.0319	0	0	0	0.0758	0
AC006450.3	0	0	0	0.0109	0.0233	0	0	0	0	0	0	0	0	0	0	0.0099	0.007	0	0	0	0	0	0	0	0	0	0	0	0.0195	0	0	0	0.0113	0.0094	0	0	0	0	0	0	0	0	0	0.0086	0	0	0	0	0
AC006452.1	0	0	0	0.0346	0	0.0062	0	0	0	0	0.0151	0.0249	0.0548	0.0046	0.0032	0	0.0037	0	0	0	0.0042	0.004	0.0073	0.0037	0	0.0041	0	0.0641	0.0051	0.0038	0.006	0.005	0	0	0.0239	0.0038	0	0.0057	0	0.007	0	0.0037	0.044	0.0046	0.0051	0.0058	0	0.0595	0.015
AC006453.1	0	0	0	0	0	0	0	0	0	0	0	0	0	0	0	0	0	0	0	0	0	0	0	0	0	0	0	0	0	0	0	0	0	0	0	0	0	0	0	0	0	0	0.0178	0	0	0	0	0	0
AC006453.2	0	0	0	0	0	0	0	0	0	0	0	0	0	0	0	0	0	0	0	0	0	0	0	0	0	0	0	0	0	0	0	0	0	0	0	0	0	0	0	0	0	0	0	0	0	0	0	0	0
AC006453.3	0	0	0	0	0	0	0	0	0	0	0	0	0	0	0	0	0	0	0	0	0	0	0	0	0.0141	0	0	0	0	0	0	0	0	0	0	0	0	0	0.0181	0	0	0	0	0	0	0	0	0	0
AC006453.4	0	0	0	0	0	0	0	0	0	0	0	0	0	0	0	0	0	0	0	0	0	0	0	0	0	0	0	0	0	0	0	0	0	0	0	0	0	0	0	0	0	0	0.0362	0	0	0	0	0	0
AC006455.1	0	0	0	0	0	0	0	0	0	0	0	0	0	0	0	0	0	0	0	0	0	0	0	0	0	0	0	0	0	0	0	0	0	0	0	0	0	0	0	0	0	0	0	0	0	0	0	0	0
AC006455.2	0	0	0	0	0	0	0	0	0	0	0	0	0	0	0	0	0	0	0	0	0	0	0	0	0	0	0	0	0	0	0	0	0	0	0	0	0	0	0	0	0	0	0	0	0	0	0	0	0
AC006455.3	0	0	0	0	0	0	0	0	0	0	0	0	0	0	0	0	0	0	0	0	0	0	0	0	0	0	0	0	0	0	0	0	0	0	0	0	0	0	0	0	0	0	0	0	0	0	0	0	0
AC006455.4	0	0	0	0	0	0	0	0	0	0	0	0	0	0	0	0.0401	0	0	0	0	0	0	0	0	0	0	0	0	0	0	0	0	0	0	0	0	0	0	0	0	0	0	0	0	0	0	0	0	0
AC006455.5	0	0	0	0	0	0	0	0	0	0	0	0.007	0	0	0	0.0073	0	0	0	0	0	0	0	0	0.0061	0.0057	0.0074	0	0	0	0	0	0	0.0069	0	0	0	0	0	0	0	0	0	0	0	0	0.0071	0	0
AC006455.6	0	0	0	0	0	0	0	0	0	0	0	0	0	0	0	0	0	0	0	0	0	0	0	0	0	0	0	0	0	0	0	0	0	0	0	0	0	0	0	0	0	0	0	0	0	0	0	0	0
AC006455.7	0	0	0	0	0	0	0	0	0	0	0	0	0	0	0	0	0	0	0	0	0	0	0	0	0	0	0	0	0	0	0	0	0	0	0	0	0	0	0	0	0	0	0	0	0	0	0	0	0
AC006455.8	0	0	0	0	0	0	0	0	0	0	0	0	0	0	0	0	0	0	0	0	0	0	0	0	0	0	0	0	0	0	0	0	0	0	0	0	0	0	0	0	0	0	0	0	0	0	0	0	0
AC006457.1	0	0	0	0	0	0	0	0	0	0	0	0	0	0	0	0	0	0	0	0	0	0	0	0	0	0	0	0	0	0	0	0	0	0	0	0	0	0	0	0	0	0	0	0	0	0	0	0	0
AC006458.1	0	0	0	0	0.0383	0	0.045	0	0.0751	0	0.0314	0	0	0	0.0396	0	0.0694	0	0	0.0302	0	0	0	0	0.027	0	0	0	0.0321	0	0	0.0313	0	0	0	0.094	0	0	0	0.0437	0	0	0	0	0	0	0	0	0
AC006459.1	0.0828	0.0198	0	0.0648	0	0	0	0	0	0	0	0	0.0176	0	0	0	0.0083	0	0	0	0	0	0	0	0	0	0	0	0.0462	0	0	0	0.0134	0	0	0	0	0	0	0	0	0	0	0	0	0	0	0	0
AC006460.1	0.0208	0.0373	0.0061	0.0245	0.0348	0.1098	0.5153	0.5343	0.0298	0.0155	0.0925	0.0246	0.0332	0.029	1.0085	0.0551	0.2779	0.0055	0.0209	0.1129	0.1576	0.0255	0.8653	0.0155	1.5273	0.0316	0.0075	0.8639	0.1855	0.8026	0.2562	0.0142	0.1053	0.0453	0.027	0.0107	0.003	0.2164	0.0118	0.1684	0.0433	0.1187	0.0699	0	0.0073	0.2904	0	0.0153	0.0901
AC006460.2	0.0384	0.0138	0.1078	0.0541	0.0898	0.0551	0.0678	0.1134	0.0157	0.0543	0.0472	0.0467	0.0531	0.0547	0.2022	0.0271	0.06	0.0363	0.04	0.0631	0.1009	0.0626	0.0494	0.0552	0.07	0.0275	0.0333	0.1123	0.1046	0.0199	0.126	0.0549	0.0653	0.0309	0.0399	0.0806	0.0762	0.0444	0.0406	0.0438	0.061	0.1537	0.0659	0.0427	0.0349	0.0453	0.0211	0.1832	0.4418
AC006463.1	0	0	0	0	0	0	0	0	0	0	0	0.0874	0	0	0	0	0	0	0	0	0	0	0	0	0	0	0	0	0	0	0	0	0	0	0	0	0	0	0	0	0	0	0	0	0	0	0	0	0
AC006466.1	0	0	0	0	0.0866	0	0	0	0	0	0	0	0	0.0643	0	0	0	0	0	0	0.0593	0	0	0	0	0	0	0	0	0	0	0	0	0	0	0	0	0	0	0	0	0	0	0	0	0	0	0	0
AC006478.1	0	0	0	0	0	0	0	0	0	0	0	0	0	0	0	0	0	0	0	0	0	0.0265	0	0	0	0	0	0	0	0	0	0	0	0	0	0	0	0	0	0	0	0	0	0	0	0	0	0	0
AC006478.2	0	0	0	0	0	0	0	0	0	0	0	0	0	0	0	0	0	0	0	0	0	0	0	0	0	0	0	0.0115	0	0	0	0	0	0	0	0	0	0	0	0.0069	0	0	0	0	0	0	0.005	0	0
AC006480.1	0	0	0	0.1243	0	0	0	0.0558	0.0649	0	0.0542	0.2146	0	0.1474	0.0342	0	0.0799	0	0	0	0	0.0431	0	0.0786	0.0467	0	0	0.439	0.1109	0.1232	0	0	0.3854	0	0.2061	0.0812	0.0463	0.2444	0.0599	0.453	0	0.1206	0.1185	0	0	0.0624	0	0.1747	0
AC006480.2	0.2918	0.2682	0.2362	1.7925	0.3933	0.2839	0.3299	0.3155	0.4587	0.3675	0.6131	0.1214	0.31	0.4305	0.3001	0.0475	0.0791	0.0706	0.1618	0.295	0.2564	0.1585	0.111	0.0667	0.2639	0.2349	0.6802	0.4433	0.533	0.0697	0.3313	0.1222	0.2905	0.1202	0.6554	0.31	0.0917	0.2418	0.2203	0.4269	0	0.0909	0.2847	0.0555	0.4703	0.1411	0.0616	0.3458	1.1192
AC006482.1	0	0	0	0	0	0	0	0	0	0	0	0	0	0	0	0	0	0	0	0	0	0	0	0	0	0	0	0	0	0	0	0	0	0	0	0	0	0	0	0	0	0	0	0	0	0	0	0	0
AC006483.1	0	0	0	0.0751	0	0	0	0	0	0	0	0	0	0.1187	0.1654	0	0	0.2011	0	0	0	0.1041	0	0.0475	0	0.0528	0.1383	0.303	0.067	0	0	0	0	0	0	0	0	0	0	0.0912	0.0725	0.0485	0.1431	0	0	0	0	0.0703	0
AC006483.2	0.2331	0	0.0341	0.0456	0.1459	0.0983	0.0571	0.1229	0	0	0	0	0	0	0.1257	0.0822	0.176	1.1609	0	0.1531	0.0666	0	0	0	0.137	0.0642	0.042	0.2302	0.0407	0.1808	0.6691	0.119	0.33	0.078	0	0.0298	0.2381	0.1794	0.088	0.3325	0	0	0.5218	0.036	0.2442	0.0916	0	0	0.1779
AC006484.1	0	0	0	0	0	0	0	0	0	0	0	0	0	0	0	0	0	0	0	0	0	0	0	0	0	0	0	0	0	0	0	0	0	0	0	0	0	0	0	0	0	0	0	0	0	0	0	0	0.0324
AC006486.1	0	0	0	0	0	0	0	0	0	0	0	0	0	0	0	0	0	0	0	0	0	0	0	0	0	0	0	0	0	0	0	0	0	0	0	0	0	0	0	0	0	0	0	0	0	0	0	0	0
AC006486.2	0.1092	0.0815	0.1117	0.1496	0.3416	0.046	0.1203	0.163	0.2008	0.0711	0.0652	0.2767	0.5944	0.3124	0.1766	0.1636	0.213	0.1431	0.656	0.0717	0.0234	0.1186	0.108	0.1351	0.0481	0.0376	0.128	0.1725	0.162	0.1341	0.0448	0.1208	0.4195	0.0731	0.2745	0.0419	0.3186	0.4306	0.103	0.1428	0.1342	0.235	0.224	0.0422	0.0858	0.075	0.1124	0.1301	0.1528
AC006486.3	0	0	0	0	0	0	0	0	0	0	0	0	0	0	0	0	0	0	0	0	0	0	0	0	0	0	0	0	0	0	0	0	0	0	0	0	0	0	0	0	0	0	0	0	0	0	0	0	0
AC006487.1	0	0	0.0287	0.0192	0	0	0	0	0	0.0183	0.0168	0	0	0	0	0.0173	0	0	0	0	0	0.0133	0.0486	0.0122	0	0	0	0.0194	0.1202	0	0.0202	0	0	0	0	0	0	0	0	0	0	0	0.0183	0	0	0	0	0	0.05
AC006487.2	0	0	0	0	0	0	0	0	0	0	0	0	0	0	0	0	0	0	0	0	0	0	0	0	0	0	0	0	0	0	0	0	0	0	0	0	0	0	0	0	0	0.017	0	0	0	0	0	0	0
AC006499.1	0	0	0	0	0	0	0	0.0248	0	0	0	0	0	0	0	0	0	0	0	0	0	0	0	0	0	0	0	0	0	0	0	0	0	0	0	0.0181	0	0	0	0	0	0	0	0	0	0	0	0	0.0359
AC006499.2	0	0	0	0	0	0	0	0	0	0	0	0	0	0	0	0	0	0	0	0	0	0	0	0	0	0	0	0	0	0	0	0	0	0	0	0	0	0	0	0	0	0	0	0	0	0	0	0	0
AC006499.3	0	0	0	0	0	0	0	0	0	0	0	0	0	0	0	0.0283	0	0	0	0	0	0	0	0	0	0	0	0	0	0	0.0329	0	0	0	0	0	0	0	0	0	0	0	0	0	0	0	0	0	0
AC006499.4	0	0	0	0	0	0	0	0	0	0	0	0	0	0	0	0	0	0	0	0	0	0	0	0	0	0	0	0	0	0	0	0	0	0	0	0	0	0	0	0	0	0	0	0	0	0	0	0	0
AC006499.5	0	0	0	0	0	0	0	0	0	0	0	0	0	0	0	0	0	0	0	0	0	0	0	0	0	0	0	0	0	0	0	0	0	0	0	0	0	0	0	0	0	0	0	0	0	0	0	0	0
AC006499.6	0	0	0	0	0	0	0	0	0	0	0	0	0	0	0	0	0	0	0	0	0	0	0	0	0.0291	0	0	0	0	0	0	0	0	0	0	0	0	0	0	0	0	0	0.0369	0	0	0	0	0	0
AC006499.7	0	0	0	0	0	0	0	0	0	0	0	0	0	0	0	0	0	0	0	0	0	0	0	0	0	0	0	0.0212	0	0	0	0	0	0	0	0	0	0	0	0	0	0	0	0	0	0	0	0	0
AC006499.8	0	0	0	0	0	0	0	0	0	0	0	0	0	0	0	0	0	0	0	0	0	0	0	0	0	0	0	0	0	0	0	0	0	0	0	0	0	0	0	0	0	0	0	0	0	0	0	0	0
AC006504.1	0.0655	0.0098	0.2537	0.0705	0.123	0.0828	0.0401	0.1151	0.0401	0.1219	0.0783	0.1273	0.0261	0.1013	0.0636	0.0635	0.0536	0	0.0262	0.043	0.0982	0.0178	0.1862	0.0567	0.0914	0.0135	0.0591	0.4656	0.04	0.072	0.2887	0.0501	0.1391	0.0274	0.4833	0.0586	0.0287	0.0441	0.0247	0.0467	0.0124	0.029	0.1894	0.0455	0.0286	0.0386	0	0.06	0.6331
AC006504.2	0	0	0	0	0	0	0	0	0	0	0	0.0456	0	0	0	0	0	0	0	0	0.0193	0	0	0	0	0	0	0	0.0236	0	0.3876	0	0.1639	0	0	0	0	0	0	0	0	0	0	0	0	0	0.0695	0	0
AC006504.3	0	0	0.0335	0.1348	0.2394	0.0484	0.1124	0.0403	0.0469	0	0	0.2715	0.061	0.071	0.1237	0	0	0	0	0.0377	0.0983	0.1247	0.1135	0	0.0337	0.0948	0	0.136	0.1603	0.0297	0.1882	0.1562	0.4642	0.0384	0.0745	0.0293	0.067	0.0442	0.0866	0.1091	0	0.0872	0.0428	0.0355	0.2004	0	0	0.0842	0.1168
AC006504.4	0	0	0	0	0	0	0	0	0	0	0	0.0647	0	0	0	0	0	0	0	0	0	0	0.0189	0	0	0	0	0.0151	0.0134	0	0.6122	0	0.2942	0	0	0	0	0	0	0.0182	0	0	0	0	0	0	0	0.0281	0
AC006504.5	0.1865	0.1215	0.0719	0.1559	0.1768	0.075	0.0789	0.1593	0.0849	0.1435	0.1432	0.2248	0.1666	0.2478	0.2559	0.1569	0.0907	0.2866	0.1443	0.1016	0.1234	0.1001	0.2557	0.1406	0.1059	0.0899	0.292	0.2695	0.1213	0.0712	0.3267	0.1269	0.4217	0.0993	0.3217	0.1496	0.1051	0.2218	0.1264	0.3345	0.0882	0.0751	0.1581	0.1139	0.0829	0.0649	0.0567	0.3155	0.2738
AC006504.6	0	0	0	0	0	0	0	0	0	0	0	0	0	0	0	0	0	0	0	0	0	0	0	0	0	0	0	0	0	0	0.2474	0	1.22	0	0	0	0	0	0	0	0	0	0	0	0	0	0	0.1106	0
AC006504.7	0.2363	0.3389	0.6908	1.1471	0.631	0.3985	0.3241	0.4318	0.1545	0.598	0.6777	2.1082	0.6025	1.5206	2.2422	0.7665	0.5234	0.6937	2.0068	0.2174	0.5668	0.6417	0.6544	0.6318	0.4445	0.4166	0.2046	3.0242	0.33	0.2689	0.4263	0.9007	5.0466	0.2532	0.9813	0.7976	0.4965	1.0547	0.3568	2.3821	0.4649	0.694	0.7053	0.5842	0.4951	0.3713	0.1621	0.8667	2.4528
AC006509.1	0	0	0	0	0	0	0	0	0	0	0.0323	0	0	0	0	0	0	0	0	0	0	0.0257	0	0.0234	0	0	0	0	0	0	0	0	0	0	0	0.0242	0	0	0	0	0	0.024	0.0706	0	0	0	0	0	0
AC006511.1	0	0	0	0	0	0	0	0	0	0	0	0	0	0	0	0	0	0	0	0	0	0	0	0	0	0	0	0	0	0	0	0	0	0	0	0	0	0	0	0	0	0.0482	0	0	0	0	0	0	0
AC006511.2	0	0	0	0	0	0	0	0.032	0	0	0.0621	0	0	0	0	0.0321	0.0687	0.0477	0	0	0.026	0.0247	0.045	0	0	0.0501	0	0.0359	0	0	0	0	0.0368	0	0	0.0465	0	0	0	0.0432	0	0.023	0.0339	0.0281	0.0318	0	0.0624	0.0334	0.0463
AC006511.3	0.4376	0.4023	0.433	0.369	0.2809	0.1419	0.2144	0.2484	0.1788	0.1253	0.2414	0.3982	0.1788	0.4999	0.3049	0.5697	0.2034	0.9353	1.4833	0.1327	0.125	0.0914	0.6326	0.2584	0.0791	0.2411	0.9836	0.5983	0.2116	0.3569	0.2485	0.2062	0.2996	0.293	0.273	0.3615	0.7957	0.0518	0.2033	0.3522	0.1783	0.2898	0.1256	0.1457	0.3762	0.1983	0.485	0.3457	0.7708
AC006511.4	0	0	0	0	0	0	0	0	0	0	0	0	0	0	0	0.0377	0	0	0	0	0	0	0	0	0	0	0	0	0	0	0	0	0	0	0	0	0	0	0	0	0	0	0	0	0	0	0	0	0
AC006511.5	0	0	0.0159	0.0106	0	0	0.04	0	0.0333	0	0.0278	0	0	0.0505	0.0059	0.0096	0.0205	0	0	0.0268	0	0.0074	0	0.0067	0	0	0	0.0107	0.038	0.0211	0	0.0093	0.011	0.0182	0.0265	0.0626	0.0079	0	0.0308	0	0	0.0069	0	0	0	0.032	0	0.01	0
AC006511.6	0.0276	0	0	0.0216	0	0	0	0	0	0	0	0	0	0.0683	0.0238	0.0195	0.0139	0	0.0221	0	0.0158	0	0.0273	0	0.0162	0.0152	0	0.0436	0	0	0	0	0.0223	0	0.0358	0.0141	0	0.0425	0	0	0	0	0.1852	0	0	0	0	0.0202	0
AC006512.1	0	0.493	0	0.323	0	0	0.101	0.0725	0.0843	0	0.0704	0.0697	0	0	0.089	0	0.1038	0	0	0	0	0	0	0	0	0	0.0744	0.0815	0	0.0533	0.1692	0	0	0	0	0	0.1204	0	0	0.1962	0	0.0522	0	0	0	0	0	0	0.2099
AC006512.2	0	0	0	0	0	0	0	0.0434	0	0	0	0	0	0	0	0	0	0	0	0.0406	0.0353	0	0	0	0	0	0	0	0	0	0	0	0	0	0	0	0	0	0	0	0	0	0	0	0	0	0	0	0
AC006517.1	0	0	0	0	0	0	0	0.0643	0	0	0	0	0	0	0	0.0645	0	0	0	0	0	0	0	0	0	0	0	0.0723	0	0	0	0	0	0	0	0.0468	0	0	0	0	0	0	0	0	0	0	0	0	0
AC006517.2	0	0.0495	0.0121	0.0325	0.0173	0.0349	0	0	0.0169	0	0.0142	0.014	0	0.0128	0.0268	0	0.0417	0	0	0.0136	0.0473	0.0113	0.0205	0.0103	0.0122	0	0	0.0164	0	0.0107	0.051	0	0	0.0139	0	0.0424	0	0	0	0	0.0157	0.021	0.0155	0	0.0289	0	0	0	0
AC006518.1	0	0	0.0186	0.0997	0	0.0268	0	0	0.078	0.0237	0.0652	0	0	0	0	0.0224	0	0	0	0	0	0	0	0	0.0374	0	0	0.0251	0	0	0	0	0	0	0.0413	0.0326	0	0	0.048	0	0	0	0	0	0.0667	0	0.0218	0.1167	0
AC006518.2	0	0	0.0163	0.1093	0	0.0471	0.0274	0.0392	0	0.0416	0.0763	0.0189	0	0.0345	0	0	0	0	0	0.0367	0.0159	0	0.0276	0	0.0492	0	0	0.0441	0.0195	0.0144	0.1374	0	0.0226	0	0.0181	0.0428	0	0	0.0632	0.0531	0	0.0141	0.0208	0	0.039	0	0	0	0.0284
AC006525.1	0.4533	0.7639	0.1019	0	0.1261	0	0	0.2124	0.0095	0.1038	0	0	0	0	0.2507	0.0082	0	0.1097	0.0279	0	0.1195	0.0189	0.0115	0.4201	0.0342	0.1473	0.1006	0.0184	0.0081	0	0.2955	0	0.3291	0	0.0452	0.3032	0	0.0447	0.0439	0.2653	0.0264	0	0.0954	0	0.0568	0	0.008	0.0853	0
AC006529.1	0	0	0	0	0	0	0	0	0	0	0	0	0	0.0292	0	0	0	0	0	0	0	0	0	0.0233	0.0554	0	0.034	0	0	0.0244	0	0.0321	0.0762	0.0315	0	0	0	0	0	0	0	0	0.0352	0	0	0.037	0.0323	0	0
AC006530.1	0	0	0	0	0	0	0	0	0	0	0.0359	0	0	0	0	0	0	0	0	0	0	0	0.052	0	0	0	0	0	0	0	0	0	0	0	0	0	0	0	0	0	0	0	0	0	0	0	0	0	0
AC006538.1	0.2083	0.1358	0.0996	0.7264	0.0948	0.0798	0.0371	0.1198	0.2167	0.0564	0.1034	0.1408	0.523	0.3046	0.2613	0.2537	0.1239	1.4889	0.3792	0.0249	0.0541	0.2879	0.7678	0.1031	0.2226	0.073	2.7594	0.3739	0.0926	0.0881	0.0932	0.3609	4.7942	0.0761	0.43	0.213	0.2763	0.2477	0.1001	0.054	0.3725	0.0192	0.5227	0.3862	0.0397	0.0892	0	0.3195	1.0019
AC006538.2	0	0	0	0	0	0	0	0	0	0	0	0	0	0	0	0	0	0	0	0	0	0	0	0	0	0	0	0	0	0	0	0	0	0	0	0	0	0	0	0	0	0	0	0	0	0	0	0	0
AC006538.3	0	0	0	0	0	0	0.0509	0	0	0	0	0	0	0	0	0	0	0.1089	0	0	0	0.0282	0	0	0	0	0	0.082	0	0.0537	0	0.106	0.042	0	0	0.0531	0.0606	0	0	0	0	0	0.155	0	0	0	0.0356	0	0
AC006538.4	0	0	0.007	0.0186	0.0199	0	0	0	0	0	0	0	0	0	0	0	0.012	0	0	0	0	0	0.0118	0	0	0	0.0086	0.0094	0	0	0	0	0	0	0.0077	0.0183	0	0.0092	0	0	0	0	0.0444	0	0	0	0	0.0087	0.0121
AC006539.1	0	0	0	0.0469	0	0	0	0	0	0	0	0.0405	0.0636	0	0.1292	0.0422	0	0	0	0	0	0.0325	0	0	0.0704	0	0	0	0	0	0	0.0815	0.1454	0	0	0.0306	0	0.0461	0	0	0.0453	0	0	0	0	0	0	0	0.061
AC006539.2	0.0525	0	0.0307	0	0	0.0442	0	0.0737	0	0	0	0.1064	0.0557	0.0974	0.1131	0.037	0	0	0	0.0345	0.0899	0	0.467	0	0	0.0578	0	0.5803	0.0733	0	0.0861	0	1.0611	0.0703	0.0681	0.1342	0	1.1305	0	0.0998	0	0.4251	0.5089	0	0	0.1236	0	0.1539	0.1602
AC006539.3	0	0	0	0	0	0	0	0	0	0	0	0.1572	0	0	0	0	0	0	0	0	0	0	0	0	0	0	0	0.3676	0	0	0	0	0	0	0	0	0	0	0	0	0	0	0	0	0	0	0	0	0
AC006547.1	0.0397	0.2215	0.0929	0.6841	0.0994	0.3125	0.415	0.2512	0.1298	0.3842	0.2169	0.1253	0.2953	0.7044	0.2512	0.3921	0.1533	0.1804	0.0848	0.1392	0.1512	0.151	0.2357	0.1049	0.179	0.0438	0.1624	0.4079	0.2311	0.0822	0.1737	0.2433	0.6532	0.0621	0.6098	0.2099	0.1004	0.5094	0.1199	0.5413	0.1102	0.1676	0.5531	0.0409	0.1849	0.1144	0.1453	0.2331	0.7409
AC006547.2	0	0	0	0	0	0	0	0	0	0	0	0	0	0	0	0	0	0	0	0	0	0	0	0	0	0	0	0	0	0	0	0	0	0	0	0	0	0	0	0	0	0	0	0	0	0	0	0	0
AC006547.3	0	0	0	0	0	0	0	0	0	0	0	0	0	0	0	0	0	0	0	0	0	0	0	0	0	0	0	0	0	0	0	0	0	0	0	0	0	0	0	0	0	0	0	0	0	0	0	0	0
AC006548.1	0.2942	0	0	0	0.491	0	0	0	0	0	0	0	0	0	0	0	0	0	0	0	0	0	0	0	0	0	0	0	0	1.3696	0	0	0	0	0	0	0	0	0.4442	0	0.2226	0	0	0	0	0	0	0	0
AC006548.2	0	0	0	0	0	0	0	0	0	0	0	0	0	0	0	0	0	0	0	0	0	0	0	0	0	0	0	0	0	0	0	0	0	0	0	0	0	0	0	0	0	0	0	0	0	0	0	0	0
AC006548.3	0	0	0	0	0	0	0	0	0	0	0	0	0	0	0	0	0	0	0	0	0	0	0	0	0	0	0	0	0	0	0	0	0.057	0	0	0	0	0	0	0	0	0	0	0	0	0	0	0	0
AC006557.1	0	0	0.097	0.2382	0.0462	0.0233	0	0.1361	0.0452	0.0412	0.0378	0.0187	0	0.0342	0.0954	0	0.0418	0	0	0	0.0474	0.015	0.0547	0.0274	0.0163	0.0762	0	0.2185	0.0193	0	0.1134	0.0188	0.2238	0.0185	0.0179	0.0707	0.0161	0.0639	0.0209	0	0	0	0.1857	0	0.0386	0.0217	0.019	0.0406	0.4785
AC006557.2	0	0	0	0	0.0202	0	0	0	0.0198	0	0	0	0	0	0.0418	0	0.0122	0	0	0	0	0	0	0.012	0	0	0	0	0	0	0	0	0.0196	0.0162	0	0	0	0	0.0183	0	0	0	0	0	0.0169	0	0.0166	0	0
AC006557.3	0	0	0	0	0	0	0	0	0	0	0	0	0	0	0	0	0	0	0	0	0	0	0	0	0	0	0	0	0	0	0	0	0	0	0	0	0	0	0	0	0	0	0	0	0	0	0	0	0
AC006557.4	0	0	0	0	0	0	0	0	0	0	0	0	0	0	0	0	0	0	0	0	0	0	0	0	0	0	0	0	0	0	0	0	0	0	0	0	0	0	0	0	0	0	0	0	0	0	0	0	0
AC006557.5	0	0.0442	0	0.0869	0	0	0.0363	0.026	0	0	0	0.05	0	0.0229	0.0479	0.0522	0.0373	0	0.0296	0.0243	0	0	0.183	0	0	0.0815	0.1068	0.1462	0.0775	0	0.0303	0	0.0599	0	0	0.0568	0	0.0285	0.0279	0	0	0.0375	0.1104	0	0	0.0291	0.0254	0.0543	0.2636
AC006557.6	0.5557	0.0415	0	0.0272	0.0869	0.0293	0.2042	0	0.1703	0	0	0	0.3321	0.043	0.015	0.9552	0.0175	0.5463	0	0	0.0992	0	0.5153	0.0344	0.0204	1.1098	0	0.4939	0	0.0359	0	0.1419	0.0281	0.0698	0.2704	0.0355	0	0.3475	0	0	0.0526	0.1583	0.0778	0	0.0243	0.1364	0	0.4077	0.2828
AC006566.1	0	0	0	0.5038	0.0976	0.0986	0.1719	0.0411	0.1434	0.1306	0.0799	0.0395	0.6215	0.6515	0.3785	0.2475	0	0	0	0.0384	0	0.3495	0.1157	0.0869	0	0.0967	0	0.0924	0.0817	0	0.1439	0.1195	0.0946	0	0.2657	0.0598	0.0341	0.1801	0.1325	0.1113	0.177	0.1185	0.9603	0.1446	0.1226	0.0919	0.2007	0.2575	0.5953
AC006566.2	0	0	0	0	0	0	0	0	0	0	0	0	0.0144	0	0	0	0	0	0	0	0	0	0	0.0067	0	0	0	0	0	0	0	0	0	0	0	0	0	0.0104	0	0	0	0	0.0101	0.0084	0	0	0	0	0
AC006581.1	0	0	0	0	0	0	0	0	0	0	0	0	0	0	0	0	0	0	0	0	0	0	0	0	0	0	0	0	0	0	0	0	0	0	0	0	0.0353	0	0	0	0	0	0	0	0	0	0	0	0
AC006581.2	0	0	0	0	0	0	0	0	0.0539	0	0.045	0	0.1401	0	0.0284	0	0	0	0	0	0	0.0358	0.0652	0	0	0	0	0	0.0921	0.0341	0	0.0449	0	0	0.0428	0	0	0	0	0	0	0	0	0	0	0	0	0	0
AC006600.1	0	0	0	0	0	0	0	0	0.1603	0	0	0	0	0	0	0	0.0987	0	0	0	0	0	0	0	0	0	0	0	0.274	0	0	0	0	0.1313	0	0	0.1145	0.1509	0	0.3731	0	0	0.1464	0	0	0	0	0	0
AC006600.2	0	0	0	0	0	0	0	0	0	0	0	0	0	0	0.0052	0	0	0	0	0	0	0	0	0	0	0	0	0	0	0	0	0	0	0	0	0	0	0	0	0	0	0	0.0536	0	0	0	0	0	0
AC006840.1	0	0	0	0	0	0	0	0	0	0	0	0	0	0	0	0	0	0	0	0	0	0	0	0	0	0	0.0799	0	0	0	0	0	0	0	0	0	0	0	0	0	0	0	0	0	0	0	0	0	0
AC006924.1	0	0	0	0	0	0	0	0	0	0	0	0	0	0	0	0	0	0	0	0	0	0	0	0	0	0	0	0	0	0	0	0	0	0	0	0	0	0	0	0	0	0	0	0	0	0	0	0	0
AC006927.1	0	0	0	0	0	0	0	0	0	0	0.0411	0	0	0	0.026	0.0425	0.0303	0	0	0	0.0344	0	0.0596	0	0.0354	0	0	0	0.0421	0	0	0.041	0.1462	0	0.1173	0	0	0	0	0.0573	0.0456	0	0	0	0.0421	0	0.0413	0.0442	0
AC006927.2	0	0	0	0	0	0	0	0	0	0	0	0	0	0	0	0	0	0	0	0	0	0	0	0	0	0	0	0	0	0	0	0	0	0	0	0	0	0	0	0	0	0	0	0	0	0	0	0	0
AC006927.3	0	0	0	0	0	0	0	0	0	0	0	0	0	0	0	0	0	0	0	0	0	0	0	0	0	0	0	0	0	0	0	0	0	0	0	0	0	0	0	0	0	0	0	0	0	0	0	0	0
AC006927.4	0	0	0	0	0	0	0	0	0	0	0	0	0	0	0	0	0	0	0	0	0	0	0	0	0	0	0	0	0	0	0	0	0	0	0	0	0	0	0	0	0	0	0	0	0	0	0	0	0
AC006927.5	0	0	0	0	0	0	0	0	0	0	0	0	0	0.026	0	0	0	0	0	0	0	0	0	0	0	0	0	0	0	0	0	0	0.034	0	0	0	0	0	0	0	0	0	0	0	0	0	0	0	0
AC006942.1	0	0.069	0	0.0452	0	0	0	0.0406	0	0	0	0	0	0.2143	0.0498	0.3663	0.1162	0.242	0	0.0379	0	0	0.0571	0	0	0	0.1249	0	0.0806	0	0	0.0786	0.0934	0	0	0.059	0	0.2221	0.0436	0.1098	0	0	0.2153	0.0357	0.0403	0.0453	0.1584	0	0.2349
AC006946.1	0	0	0	0.0716	0.0763	0	0	0.0643	0.1496	0	0	0	0	0.1132	0	0	0.0461	0	0	0.1202	0	0	0.4525	0	0.0538	0	0	0	0	0	0	0	0	0	0.1187	0.0468	0	0.0704	0.0691	0	0	0.0463	0.2048	0	0	0	0	0.2685	0
AC006946.2	0.042	0.0126	0.1659	0.0082	0.0877	0.0089	0	0	0	0.0156	0	0	0.0112	0	0.0725	0.2965	0	0.1543	0	0	0.2821	0.0685	0.0312	0	0.0062	0.0058	0	0.0083	0.022	0	0.3879	0.0072	0.4082	0	0	0.0108	0.0061	0.0162	0.0079	0.02	0.0477	0.0053	0.3451	0	0.0073	0.0083	0	0	0.0107
AC006946.3	0.0397	0	0.0928	0	0	0	0	0	0	0.0295	0	0	0	0	0.0685	0.168	0	0.2081	0	0	0.0453	0.0216	0	0	0	0	0	0	0	0	0.1953	0	0.1285	0	0	0	0.0232	0	0	0	0.03	0	0.0889	0	0	0	0	0	0
AC006947.1	0	0	0	0	0	0	0.0608	0	0	0	0	0.0419	0	0	0	0	0	0	0	0	0.0354	0	0	0	0	0	0	0.049	0	0.0321	0	0.0422	0.1003	0	0	0	0	0	0	0	0	0	0	0.0383	0	0	0	0	0.0631
AC006960.1	0	0	0.1147	0.4607	0	0	0.1922	0.2757	0.3206	0	0.1339	0	0.6252	0.3641	0.2538	0	0	0	0	0	0	0.1065	0.388	0.0971	0.4612	0	0.283	0	0	0.1015	0	0.1335	0.3174	0	0.1273	0	0.2289	0.3019	0	0	0	0.1986	0	0	0	0	0	0.1439	0
AC006960.2	0.0565	0	0	0	0.1886	0	0.3322	0	0	0	0.0386	0	0	0	0	0	0	0	0	0	0	0	0	0	0	0	0	0	0.0395	0.0292	7.7404	0	0	0	0	0	0	0	0	0	0	0.0286	0	0	0	0	0	0	0
AC006960.3	0	0.2543	0.0498	0.5666	0.071	0.0359	0.1251	0.1795	0.2436	0.0317	0.0581	0.0288	0.3166	0.2634	0.0734	0.1201	0.0214	0	0.0682	0	0.0243	0.1387	0.0421	0.1475	0.05	0.0234	0.1536	0.2018	0.0892	0.0661	0	0.2608	0.1033	0.0285	0.0829	0	0.0497	0.1966	0	0	0	0.3018	0.2541	0.0789	0.0595	0	0	0.0625	0.1733
AC006963.1	0.1997	0.0341	0	0	0.1428	0.0241	0.1118	0	0	0.0637	0.1169	0.0386	0.0606	0.0177	0.0246	0	0.2154	0.1496	0.0686	0.0187	0.0489	0.1239	0	0	0.0503	0.0157	0	0.0451	0.0398	0.0148	0.0468	0.1359	0.1154	0	0	0.2334	0.0333	0.1098	0.0431	0	0.0648	0.1156	0.149	0.0353	0.0199	0.0224	0.0196	0	0.029
AC006967.1	0	0	0	0	0	0	0	0	0	0	0	0	0	0	0	0	0	0	0	0	0	0	0	0	0	0	0	0	0	0	0	0	0	0	0	0	0	0	0	0	0	0	0	0	0	0	0	0	0
AC006967.2	0	0	0	0	0	0	0	0	0	0	0	0	0	0	0	0	0	0	0	0	0	0	0	0	0	0	0	0	0	0	0	0	0	0	0	0	0	0	0	0	0	0	0	0	0	0	0	0	0
AC006967.3	0	0.0328	0	0.0215	0	0	0.0269	0	0	0	0	0	0	0	0	0	0	0	0	0	0	0	0	0	0.0161	0	0	0	0	0	0	0	0	0	0	0	0	0.1057	0.0207	0	0	0	0.0205	0	0	0	0	0	0
AC006970.1	0	0	0.0225	0	0	0	0.0377	0.0271	0	0.0287	0	0	0	0	0	0	0.0194	0	0	0.0506	0	0.0209	0.1143	0	0.0453	0.0212	0	0.0304	0.0807	0	0	0.0262	0	0	0	0.0197	0	0	0	0	0	0.0195	0	0	0	0.0303	0	0.0565	0
AC006970.2	0	0	0	0	0	0	0	0	0	0	0.027	0.0267	0	0	0	0	0	0.0415	0	0	0	0	0	0.0392	0	0	0	0	0.0276	0	0	0	0.032	0	0	0	0	0	0	0	0	0.02	0.0295	0	0	0	0	0	0
AC006971.1	0.0134	0	0.0235	0.021	0.0167	0.0169	0.0262	0.0094	0.0164	0.0299	0.0411	0	0.0498	0.0207	0.0058	0	0.0034	0	0	0.0308	0.0649	0.0363	0.1191	0.0099	0.0315	0	0	0.0211	0.028	0.0069	0.0549	0.0137	0.0054	0.0045	0.0868	0.0171	0.0039	0.0103	0.0152	0.0191	0	0.0169	0	0	0.0234	0.0053	0	0.0098	0.0272
AC006972.1	0	0.0311	0	0	0	0	0	0	0	0	0.0177	0	0	0	0.0112	0	0	0	0	0.0171	0	0	0	0.0129	0	0	0	0	0	0	0	0	0	0	0	0	0	0	0	0	0	0	0	0	0	0	0	0	0
AC006974.1	0	0	0	0	0.2836	0	0	0	0.0163	0	0.0137	0	0	0	0	0	0	0.1467	0	0	0	0.1086	0	0	0.0118	0.022	0	0	0	0.0207	0	0	0.0485	0.0669	0	0.0307	0.0583	0.0308	0.0604	0.019	0	0.0304	0	0	0.0279	0	0	0	0
AC006974.2	0.0245	0	0	0	0.0204	0.0412	0.024	0	0	0.0728	0	0.0165	0	0	0.1371	0.0172	0	0.2308	0	0	0	0.1196	0	0	0	0.0404	0	0	0.0342	0	0.0201	0.0666	0.4155	0	0.0159	0	0.0856	0.0188	0	0.093	0.0185	0.0124	0.0365	0	0.0342	0	0	0	0
AC006978.1	3.2587	2.1797	2.2323	5.4076	4.6876	3.2191	3.4788	3.7771	3.3792	2.3168	5.5964	5.7201	10.8256	4.0328	7.0698	5.6421	1.3835	1.9889	1.247	4.2663	5.1806	3.5663	4.45	2.8057	3.2305	6.6718	2.3511	4.9952	4.4837	3.3963	4.3878	3.8073	7.5547	2.2148	7.5584	3.0722	3.2219	9.2269	4.0941	4.2325	2.6497	4.544	5.3168	3.277	3.1932	2.8274	1.3516	4.4243	7.5234
AC006978.2	0.0901	0	0	0.0353	0.0376	0.038	0.0441	0.0317	0.0737	0	0	0.0305	0	0	0	0	0	0	0.0361	0.0296	0.0257	0	0	0	0.0265	0	0	0.0712	0.0315	0.0932	0.1109	0.0307	0.0365	0	0.0292	0.023	0.1578	0.0347	0	0.1286	0.0341	0	0	0	0.0944	0	0	0.0331	0.0459
AC006986.1	0	0	0	0	0	0	0	0	0	0	0	0	0	0	0	0	0	0	0	0	0	0	0	0	0	0	0	0	0	0	0	0	0	0	0	0	0	0	0	0	0	0	0	0	0	0	0	0	0
AC006987.1	0	0	0	0	0	0	0	0	0	0	0	0	0	0	0	0	0	0	0	0	0	0	0	0	0	0	0	0	0	0	0	0	0	0	0	0	0	0	0	0	0	0	0	0	0	0	0	0	0
AC006989.1	0	0	0	0	0	0	0	0	0	0	0	0	0	0	0	0	0	0	0	0	0	0	0	0	0	0	0	0	0	0	0	0	0	0.1534	0.1486	0	0	0	0	0.2179	0	0	0	0	0	0	0	0	0
AC006994.1	0.1345	0.0161	0.0039	0.1053	0.0898	0.0964	0.1186	0.0095	0.0165	0.03	0.0367	0.0227	0.2073	0.0666	0.0087	0.0095	0	0.0917	0	0.0265	0.073	0.0073	0	0.0033	0.17	0.0445	0.0243	0.0053	0.1315	0.1427	0.5076	0.0504	0.0599	0.0631	0.1091	0.258	0.1335	0.0052	0.1625	0	0	0.0102	0.01	0.0125	0.0376	0.0898	0.1062	0	0.2328
AC007000.1	0.5291	0.1355	0.4419	0.9174	0.8515	0.3505	0.5555	0.5312	0.2471	0.1688	0.1032	0.2299	0.5622	0.304	0.9618	0.1599	0.1142	0.1981	0.1514	0.2732	0.3454	0.4311	0.1869	0.4117	0.4665	0.3956	0.9544	0.5076	0.1584	0.5083	0.7439	0.4888	0.6727	0.2025	0.3188	0.3673	0.7941	0.2036	0.1427	0.6111	0.3718	0.4785	0.3666	0.4672	0.5016	0.1781	0.2075	0.305	0.4615
AC007000.2	0	0.1473	0.1081	0.0965	0.1543	0	0.2415	0.0433	0	0.1376	0.0421	0.0416	0.1309	0.0381	0.0532	0	0.031	0.0646	0	0.081	0	0.0335	0	0	0.0362	0	0	0.146	0.043	0.0637	0.2021	0	0.0499	0.0413	0.08	0.1891	0	0	0.0465	0.0586	0	0.0312	0.046	0	0.1291	0	0	0.1356	0.0627
AC007000.3	0	0	0	0	0	0	0	0	0	0	0	0	0	0	0	0	0	0	0	0	0	0	0	0	0	0	0	0	0	0	0	0	0	0	0	0	0	0	0	0	0	0	0	0	0	0	0	0	0
AC007001.1	0	0	0	0	0	0	0	0	0	0	0	0	0.0476	0	0	0.0316	0	0	0	0	0	0	0	0	0	0	0	0	0	0	0	0.0305	0	0	1.1044	0	0	0	0	0	0	0	0	0	0	0	0	0	0
AC007003.1	0	0	0	0	0	0	0	0	0	0	0	0	0	0	0	0	0	0	0	0	0	0	0	0	0	0	0	0	0	0	0	0	0	0	0	0	0	0	0	0	0	0	0	0	0	0	0	0	0
AC007009.1	0	0	0	0	0	0	0	0	0	0	0	0	0	0	0	0	0	0	0	0	0	0	0	0	0	0	0	0	0	0	0	0	0	0	0	0	0	0	0	0	0	0	0	0	0	0	0	0	0
AC007012.1	0	0	0	0	0	0	0	0	0	0	0	0	0	0	0	0	0	0	0	0	0	0	0	0	0	0	0	0	0	0	0	0	0	0.1148	0	0	0	0	0	0	0	0	0	0	0	0	0	0	0
AC007012.2	0	0	0	0	0	0	0	0	0	0	0	0	0	0	0	0	0	0	0	0	0	0	0	0	0	0	0	0	0	0	0	0	0	0	0	0	0	0	0	0	0	0	0	0	0	0	0	0	0
AC007014.1	0	0	0	0	0.0411	0	0	0	0	0	0	0	0	0	0	0	0	0.0516	0	0.0323	0	0	0	0	0	0	0	0	0	0	0	0	0	0	0	0.0252	0	0	0	0	0	0	0	0	0	0	0	0	0
AC007014.2	0.2506	0.2246	0.0366	0.7848	0.0523	0	0.1842	0.8366	0	0.3264	0.0428	0.1694	0.1331	0.4652	1.1079	0.1767	0.0631	0	0.6023	0.0823	0.0716	0.6465	0	0.2792	0.0368	0.1035	0.1356	0.099	0.1313	0	0.2569	0.2132	0	0.042	0.7317	0.0961	0.2194	0.1446	0.0473	0.3575	0.2844	0.0952	0.187	0.0775	0.3938	0.0492	0.086	0	0.3825
AC007016.1	0	0	0	0	0	0	0	0	0	0	0	0.1663	0	0.0761	0.1061	0.6071	0.0619	0.6448	0	0.0808	0.0702	0.1336	0	0.1827	0	0.1355	0.7099	0	0	0	0	0.5023	0.199	0	0	0	0.2871	0.0947	0	0.8188	0.0931	0.0623	0.1835	0.152	0.1718	0.0966	0	0.0902	0
AC007029.1	0.0959	0.1146	0	0	0.32	0	0	0.3369	0.2351	0	0.0655	0	0	0.0593	0.0414	0.0676	0.1448	0	0	0.063	0.1643	0.0521	0.0948	0.5697	0.1127	0	0.2075	0	0.067	0	0	0	0.2327	0	0.0622	0.1471	0.056	0	0	0	0	0.0971	0.1431	0.1778	0	0	0.0658	0	0
AC007032.1	0.1063	0	0.0207	0	0	0.0299	0	0.0498	0	0	0	0	0.0376	0.0438	0	0	0	0	0	0.0233	0	0.0385	0	0	0	0.0195	0	0	0.0247	0.055	0.0291	0	0.0287	0.0237	0	0.0181	0.1861	0.0273	0	0.0337	0	0.0538	0	0	0	0	0.0243	0.026	0
AC007036.1	0.3562	0.2128	0	0.1394	0.4087	0.0375	0	0.0626	0	0.0331	0.0608	0	0.0946	0.3031	0.7874	0	0.1345	0.0467	0.0357	0	0	0.0484	0.044	0.022	0.0262	0.0245	0.0321	0	0	0.2303	0.1095	0.8486	0.3602	0.1789	0.0289	0.0455	0.052	0.2056	1.8151	0.4234	0.0674	0	0.0332	0.8257	0.0311	0	0	0	0.0453
AC007036.2	0	0.4103	0	0.0538	0	0	0	0.0965	0.0561	0.0511	0	0	0	0.0425	0.0296	0.0484	0	0.144	0	0	0	0	0	0	0	0	0	0.0543	0	0	0.1126	0	0	0	0	0.0351	0	0	0	0	0	0.0348	0.1025	0	0	0	0	0	0.0699
AC007036.3	0	0	0	0	0	0	0	0	0	0	0	0	0	0	0	0	0	0	0	0	0	0	0	0	0	0	0	0	0	0	0	0	0	0	0	0	0	0	0	0	0	0	0	0	0	0	0	0	0
AC007036.4	0	0	0	0	0	0	0	0	0	0	0	0	0	0.1238	0	0	0	0	0	0	0	0	0	0	0	0	0	0	0	0	0	0	0	0	0	0	0	0	0	0	0	0	0	0	0	0	0	0.1468	0
AC007036.5	0.0674	0	0	0.0317	0	0.0114	0	0.0095	0.011	0	0.0092	0	0.0143	0.025	0.0116	0	0.0068	0	0	0.0089	0.0077	0	0	0	0	0	0	0	0	0	0	0	0.0218	0	0	0.0138	0.0315	0	0	0.0128	0	0	0	0	0.0094	0	0.0092	0	0.0137
AC007038.1	0.2028	0.1939	0.2845	2.0004	0.8798	0.4103	0.3973	0.3705	0.1989	0.3018	0.2215	0.5482	0.3447	0.4517	0.8046	0.3718	0.0204	1.0205	0.3249	0.0533	0.1158	0.1542	0.1604	0.1406	0.2622	0.3351	0.117	2.0184	0.6797	0.1259	0.5654	0.2208	0.9186	0.1358	0.5526	0.3526	0.4497	0.3433	0.1837	0.6171	0	0.2054	1.7853	0.2507	0.3399	0.1593	0.167	0.4462	2.3523
AC007040.1	0	0.0752	0	0.0493	0	0	0.0616	0	0	0	0	0	0	0	0	0.0887	0	0	0	0	0	0.0342	0	0	0	0	0	0	0	0.0651	0	0	0	0	0.0816	0	0.0367	0.0484	0.0475	0	0	0	0.0469	0.0778	0	0.0494	0	0.0923	0.064
AC007040.2	0.0067	0.0161	0	0.0106	0.0113	0.0114	0.0132	0	0.011	0	0.0092	0.0091	0	0.0042	0.0058	0.0095	0.0068	0.0566	0.0162	0	0	0.011	0.0067	0.0033	0	0.0037	0.0146	0.0053	0.0094	0	0.0055	0.0046	0.0055	0.0181	0.0087	0.0034	0	0.0052	0	0.0128	0.0102	0	0.1006	0.0125	0	0.0053	0	0.0049	0.0686
AC007040.3	0	0.5461	0.7125	0	0.1271	0	0	0	0.1245	0	0	0.3089	0.1618	0	0	0	0.1534	0	0	0	0	0	0	0.3017	0.2686	0	0.2198	0	0.1064	0	0	0	0.2465	0	0	0	0	0.1172	0	0	0	0	0.7957	0	0	0	0	0.1117	0.155
AC007064.1	0	0	0	0	0.1427	0	0	0	0	0	0	0	0	0	0	0.0603	0	0	0	0	0	0	0	0	0	0	0	0	0	0.0442	0.2104	0	0	0	0	0	0	0	0.0645	0.1626	0	0	0	0	0	0.0672	0	0	0
AC007064.2	0.3001	0	0	0	0.3506	0	0	0.2953	0	0.0893	0	0	0	0	0.0259	0	0	0.0629	0	0	0.1714	0	0	0	0	0	0	0	0.0419	0.1242	0.3938	0	0.6798	0	0	0.0921	0.035	0.0462	0	0.3425	0	0.0912	0	0	0.0419	0.2357	0	0	0
AC007064.3	0	0	0	0	0	0	0	0	0	0	0	0	0	0	0	0	0	0	0	0	0	0	0	0	0	0	0	0	0	0.0865	0	0	0	0	0	0	0	0	0	0	0	0	0	0	0	0	0	0	0
AC007064.4	0.1622	0	0	0	0	0	0	0	0	0	0	0	0	0	0	0	0	0	0	0	0	0	0	0	0	0	0	0	0	0.6433	0.0887	0	0	0.0362	0	0	0	0	0	0	0	0	0	0	0	0	0	0	0
AC007066.1	0	0.1883	0	0	0	0.0664	0.0772	0	0	0	0	0.1597	0	0.0487	0.034	0.0555	0.0397	0	0	0	0	0	0.2337	0.078	0.0463	0	0	0	0.055	0.0407	0	0	0	0.0527	0	0.0403	0.046	0.0606	0	0.3745	0.1788	0.0399	0.0588	0.0487	0.11	0	0	0.0578	0.1603
AC007066.2	0.5275	0.2414	0.4134	0.8963	0.487	0.3501	0.2859	0.2208	0.266	0.2673	0.2606	0.7434	0.2146	0.9097	0.4066	0.2849	0.1469	0.153	0.1798	0.1106	0.0833	0.1158	0.5106	0.539	0.1847	0.3524	0.0891	1.9417	0.4311	0.2438	0.3958	0.0764	0.9351	0.1804	0.5097	0.3214	0.1637	0.38	0.1271	0.5443	0.0934	0.3296	1.1724	0.0694	0.3449	0.0705	0.1925	0.6504	0.8908
AC007066.3	0	0.1103	0	0.0723	0.077	0	0	0	0	0	0	0.0624	0	0	0.0797	0	0.0465	0	0	0.1213	0	0	0	0.0457	0	0	0	0	0	0.0478	0.0757	0	0	0.1237	0	0.0472	0	0.0711	0	0	0	0	0.1378	0.2283	0	0	0	0	0.094
AC007091.1	0	0	0	0	0	0	0	0	0	0	0	0	0	0	0	0	0	0	0	0	0	0	0	0	0	0	0.0141	0	0	0	0	0	0	0	0	0	0	0	0	0	0	0	0	0	0	0	0	0	0
AC007092.1	0	0	0	0	0	0	0	0.1278	0	0	0	0	0	0	0.3059	0	0	0	0	0	0	0	0	0	0	0	0	0	0	0	0	0	0.1177	0	0	0	0	0	0	0.0173	0	0	0	0	0	0	0	0	0
AC007098.1	0.0543	0.0216	0.0741	0.2127	0.1285	0.3512	0.4969	0.14	0.2665	0.1281	0.1731	0.1102	0.0385	0.0897	0.1094	0.0702	0.1732	0	0.0218	0.0238	0.15	0.0492	0.0985	0.0538	0.1969	0.0948	0.0457	0.3577	0.253	0.2389	0.3639	0.074	0.1172	0.097	0.1998	0.2084	0.0264	0.3972	0.0273	0.3014	0	0.0596	0.1892	0.0056	0.215	0.3628	0.0559	0.2059	0.1751
AC007099.1	0	0	0.0592	0.0397	0.317	0	0	0.1246	0	0.0377	0	0.0514	0	0	0.0109	0.0357	0	0.0266	0.1623	0.0166	0	0	0.1002	0	0.0149	0	0.1096	0.1601	0.0531	0	0	0.0172	0.0615	0.017	0	0.1036	0	1.5592	0.0765	0.2408	0.4407	0.0385	0.0378	0.2192	0.0177	0.0597	0.0521	0	0
AC007099.2	0	0	0.0522	0	0.5962	0	0.0875	0	0	0.0665	0	0.1207	0	0	0	0.063	0	0	0.1431	0	0	0	0	0	0.105	0.0492	0	0	0	0	0	0	0	0	0	0.0914	0.0521	0	0	0	0.2027	0.0905	0.1333	0	0	0	0	0	0
AC007099.3	0	0	0	0	0.371	0	0	0	0	0	0	0	0	0	0	0	0	0	0	0	0	0	0	0	0	0	0	0	0	0	0	0	0	0	0	0	0	0	0	0	0	0	0	0	0	0	0	0	0
AC007100.1	0	0	0	0.0196	0	0	0	0	0.0204	0	0	0	0	0	0	0	0	0	0	0	0	0	0	0.0124	0	0	0	0	0	0.0388	0	0.102	0	0	0	0	0	0.0192	0	0	0	0	0.0932	0.0154	0	0	0	0	0
AC007100.2	0	0	0	0	0	0	0	0	0	0	0	0	0	0	0	0	0	0	0	0	0	0	0	0	0	0	0	0	0	0	0	0	0	0	0	0	0	0	0	0	0	0	0	0	0	0	0	0	0
AC007106.1	0	0	0	0	0.0904	0	0	0	0	0	0	0	0	0	0.03	0	0	0	0	0.0254	0.1194	0	0	0	0	0	0	0	0	0	0.0254	0	0.0939	0	0	0.0515	0	0	0	0.5742	0.0059	0.0078	0	0	0	0	0	0	0
AC007106.2	0	0	0	0.0066	0	0	0	0	0	0	0	0.0057	0	0	0.0072	0	0	0	0	0	0	0.0045	0	0.0041	0	0	0	0	0	0	0	0	0	0	0	0.0043	0.0049	0.0064	0	0	0	0	0	0	0	0	0	0	0
AC007114.1	4.5599	0.9082	1.0596	1.1901	5.5773	1.5444	1.8711	0.9313	1.4335	0.9572	1.7565	1.159	0.7867	1.5675	1.4373	4.5622	0.7554	5.8028	1.1553	1.7925	2.5597	1.7993	1.0023	1.0614	0.8476	2.7589	1.4622	1.7396	1.8781	2.4594	4.9063	1.4856	1.7499	1.4354	2.1116	1.4053	4.2649	1.0198	2.1331	1.0564	1.2828	1.4308	1.0324	1.59	1.7149	0.7807	2.888	1.1579	0.5553
AC007114.2	0	0	0.0328	0.0494	0.0468	0.0414	0.0756	0.0099	0.0286	0.0574	0.1149	0.0332	0.0074	0.0737	0.0212	0.0099	0.0388	0	0	0.0322	0.02	0.0228	0.0832	0.1145	0.0659	0.0039	0	0.0609	0.0539	0.0689	0.0977	0.0191	0.0907	0	0.1001	0.0251	0	0.0432	0.037	0.0133	0	0.0603	0.1622	0	0.0245	0.0165	0	0.0411	0.0143
AC007115.1	0	0	0	0	0	0	0	0	0	0	0	0	0	0	0	0	0	0	0	0	0	0	0	0	0	0	0	0	0	0	0	0	0	0	0	0	0	0	0	0	0	0	0	0	0	0	0	0	0
AC007126.1	0	0.0225	0	0	0.0105	0	0	0	0	0	0	0.0042	0	0	0.0027	0	0	0	0	0	0.0215	0.0068	0	0	0	0	0	0	0	0	0	0.0342	0	0	0	0	0	0.0097	0	0.0119	0	0	0.0047	0	0	0	0	0	0.0256
AC007128.1	0	0.1161	0	0.0127	0.6892	0.2458	0	0.2732	0.2118	0	0	0.2955	0.0344	0.01	0.3842	0.0114	0	0	0	0	0.3237	0	0	0.1042	0	0	0	0	0	0	0	0	0.4062	0	0.0105	0.0083	0	0	0	0.6469	0.0123	0	0.0242	0	0	0	0	0.1426	0
AC007128.2	0	0.0392	0	0	0.328	0.0276	0	0.046	0.1071	0	0	0	0	0	0.0565	0	0	0	0	0	0.1497	0	0	0.0487	0	0	0	0	0	0	0	0	0.1855	0	0	0	0	0	0	0.0623	0	0	0	0	0	0	0	0.024	0
AC007130.1	1.657	0.0733	0.0359	0.2883	2.9701	2.7423	0.7216	1.4664	0.3511	0.3197	0.2095	0.1244	0.0652	0	0.2912	0.0433	0.0618	0.3861	0.0983	1.3307	2.3483	0.3667	0.1214	0.1216	1.2265	1.589	0.2657	0.2909	0.4286	2.7616	0.8556	1.5456	1.5391	0	0	1.5066	2.0058	0.1417	3.0577	0.5836	0.6036	0.6837	0.0458	0.2276	0.2572	0.5303	4.9266	0.1351	0
AC007132.1	0	0	0	0	0	0	0	0	0	0	0	0	0	0	0	0	0	0	0	0	0	0	0	0	0	0	0	0	0	0	0	0	0	0	0	0	0	0	0	0	0	0	0.0358	0	0	0	0	0	0
AC007136.1	0	0	0	0	0	0	0	0	0	0	0	0	0	0.0933	0	0	0	0	0	0	0	0	0	0	0	0	0	0	0	0	0	0	0	0	0	0	0	0	0	0	0	0	0	0	0	0	0	0	0
AC007151.1	0	0	0	0	0.0518	0	0	0.0437	0	0.0462	0	0	0	0	0	0	0	0	0	0	0	0	0	0	0	0	0	0	0	0	0.1019	0	0	0	0	0.0318	0	0.0478	0	0	0	0	0	0	0	0	0	0	0
AC007159.1	0	0	0.0037	0	0	0	0	0	0	0	0	0	0	0	0	0	0	0	0	0	0	0	0	0	0	0	0	0	0	0.0033	0	0	0	0	0.0083	0	0	0	0	0	0	0	0.0048	0	0	0	0	0.0047	0
AC007160.1	0	0	0	0	0.157	0	0	0	0	0	0	0	0	0	0.0406	0.2654	0	0.2959	0	0	0.0537	0	0.093	0	0.1106	0	0.0679	0.0743	0.1971	0	0	0	0	0	0.061	0	0	0	0	0	0.0712	0	0	0	0	0	0.0645	0	0
AC007161.1	0	0.024	0	0	0	0	0.0197	0	0	0	0.0274	0.0136	0.0213	0.0124	0	0.0141	0	0	0	0	0.0229	0	0.0595	0	0	0	0.0289	0	0.028	0	0.0329	0.0137	0	0.0134	0.013	0.0103	0.0117	0	0	0	0	0	0.015	0	0.014	0	0	0	0.0817
AC007161.2	0	0	0	0.0212	0.0226	0	0	0	0	0	0	0	0	0	0	0.0191	0	0	0	0	0	0.0147	0	0	0	0	0	0	0.0189	0	0	0	0	0	0	0	0	0	0	0	0	0	0.0202	0	0	0	0	0	0
AC007161.3	0	0	0	0	0	0	0	0	0	0	0	0	0	0	0	0	0	0	0	0	0	0	0	0	0	0	0	0	0	0	0	0	0	0	0	0	0	0	0	0	0	0	0	0	0	0	0	0	0
AC007179.1	0	0	0	0	0	0	0	0	0	0	0	0	0	0	0	0	0	0	0	0	0	0	0	0	0	0	0	0	0	0	0	0	0	0	0	0	0	0	0	0	0	0	0	0	0	0	0	0	0
AC007179.2	0	0	0	0	0	0.0049	0	0.0082	0	0.0043	0	0	0	0	0.0075	0.0041	0	0	0	0	0	0	0	0	0	0	0	0	0	0	0.0048	0.004	0.0141	0	0	0	0	0	0	0	0	0	0	0	0	0	0	0	0
AC007179.3	0	0	0	0	0	0	0	0	0	0	0	0	0	0	0	0	0	0	0	0	0	0	0	0	0	0	0	0	0	0	0	0	0	0	0	0	0	0	0	0.1214	0	0	0	0	0	0	0	0	0
AC007182.1	0	0.0831	0.0163	0.0109	0.4291	0.0586	0.2451	0	0.0909	0.0931	0.3702	0.0282	0	0	0.0719	0.0196	0.014	0	0	0.2375	0	0.1736	0	0.0619	0.3922	0.1378	0.0201	0.0439	0.0194	0.1222	0.1596	0.0378	0	0.0838	0.009	0.1066	0.0324	0.0214	0.2099	0.0397	0.0631	0.1197	0.2489	0.0687	0.0777	0.273	0.0286	0	0
AC007182.2	0	0.3568	0.7856	0.4091	0.2492	0.3147	0.0731	0.3672	0.1831	0.2778	0.4078	0.9082	0.0793	0.6929	0.2576	1.5793	0.2631	1.1741	1.1962	0.049	0.1705	0.2433	1.4029	0.2587	0.0878	0.2056	0.8618	0.7667	0.1564	0.3475	0.2449	0.1524	0.9663	0.3499	0.0969	0.7636	1.9606	0.2873	0.2818	0.71	0.5648	0.378	0.3342	1.0152	0.8342	0.2346	0.3585	0.4929	1.3674
AC007182.3	0	0	0	0	0	0	0	0	0	0	0	0	0	0	0	0	0	0	0	0	0	0	0	0	0	0	0	0	0	0	0	0	0	0	0	0	0	0	0	0	0	0	0	0	0	0	0	0	0
AC007191.1	0.0701	0.0479	0.6385	0.3295	0.1589	0.2197	0.1963	0.1549	0.2703	0.4102	0.5337	0.5282	0.3832	0.372	0.2766	0.1837	0.4691	0	0.0562	0.1251	0.269	0.6422	0.7235	0.5507	0.1767	0.0883	0.0578	1.124	0.2869	0.0933	0.2794	0.3137	0.3404	0.2952	0.3121	0.656	0.117	0.4395	0.2421	0.5718	0.0455	0.4262	1.2187	0.0124	0.5179	0.3857	0.0756	0.8747	0.6118
AC007192.1	0	0	0	0	0.0049	0	0	0	0	0	0	0.0039	0	0	0	0	0.0029	0	0	0	0	0	0.0115	0	0	0	0	0	0	0	0	0	0.0047	0	0	0	0	0.0225	0	0	0	0	0	0	0	0	0	0	0
AC007192.2	0	0	0	0	0	0	0	0	0	0	0	0	0	0	0	0	0	0	0	0	0	0	0	0	0	0	0	0	0	0	0	0	0	0	0	0	0	0	0	0	0	0	0	0	0	0	0	0	0
AC007193.1	0	0	0	0	0	0	0	0	0	0	0	0	0	0	0	0	0	0	0	0	0	0	0	0	0	0	0	0	0	0	0	0	0	0	0	0	0	0	0	0	0	0	0	0	0	0	0	0	0
AC007193.2	0	0	0	0	0.0531	0	0	0	0	0	0	0	0	0	0.0274	0	0	0	0	0	0	0	0	0	0	0	0	0	0	0	0.0521	0.0866	0	0	0	0	0	0	0	0.0605	0	0.0322	0	0	0	0	0	0	0
AC007193.3	0	0	0	0	0	0	0	0	0	0	0	0	0	0	0	0	0	0	0	0	0	0	0	0	0	0	0	0	0	0	0	0	0	0	0	0	0	0	0	0	0	0	0	0	0	0	0	0	0
AC007204.1	0	0	0	0	0	0	0	0	0	0	0	0.0365	0	0	0	0	0	0	0	0	0.0309	0	0	0	0	0	0	0	0	0	0	0	0.0437	0	0.0351	0.0277	0	0	0	0.0514	0	0.0274	0.0403	0	0	0	0	0	0
AC007204.2	0	0	0	0	0	0	0	0	0	0	0	0	0	0	0	0	0	0	0	0	0	0	0	0	0	0.0268	0	0	0	0	0	0	0.0394	0	0	0	0	0	0	0	0	0.0247	0	0	0	0	0	0	0
AC007207.1	0	0	0	0	0	0	0	0	0	0	0	0	0	0	0	0	0.0175	0	0	0	0	0	0	0	0	0	0	0	0	0	0.0285	0	0	0	0	0.0177	0	0	0.0262	0	0	0	0	0	0	0	0.0238	0	0
AC007215.1	0	0	0	0	0	0	0	0	0	0	0.0742	0.0735	0	0	0	0	0	0	0	0	0	0	0	0	0	0	0.0784	0	0	0	0	0	0	0	0	0	0	0	0	0	0	0	0	0	0	0	0	0	0.1106
AC007216.1	0	0	0	0	0	0	0.0489	0	0	0.0372	0.0341	0	0	0	0.0215	0	0	0	0	0	0	0.0542	0	0	0	0	0	0	0	0	0	0	0	0	0	0	0	0	0	0	0	0.0506	0	0	0	0	0	0	0
AC007216.2	0	0	0	0.2448	0.0652	0.0659	0.0766	0	0.0639	0.1745	0	0.1056	0	0.2901	0.2022	0.0551	0	0.0819	0	0	0.2232	0	0	0.0387	0	0.0431	0.0564	0	0.0546	0	0.1282	0.1064	0.1264	0	0.3043	0.1199	0	0.0601	0	0.0743	0	0	0.0583	0.0483	0	0.1228	0	0.2866	0.3181
AC007216.3	0.0201	0.096	0	0.22	0.0502	0.0677	0.0787	0.0282	0.0328	0.0896	0	0.0136	0.0213	0.0621	0.1212	0.1557	0.0303	0.1473	0	0.0132	0.0229	0.0109	0.0397	0.0298	0.0354	0.0553	0.1159	0.0793	0.0841	0.0727	0.1646	0.0547	0	0.0269	0.0521	0.1027	0.0234	0.0309	0.0758	0.0764	0.0304	0.061	0.0749	0.0372	0.0981	0.0631	0.0275	0.162	0.2451
AC007216.4	0.1068	0.0638	0.0937	0.3345	0.0891	0	0.1046	0.2252	0.0436	0.159	0.1094	0.0361	0	0.1982	0.1152	0.0753	0.0538	0	0	0.1403	0.183	0.116	0.1584	0	0.0628	0.0588	0	0.0844	0.261	0.1105	0.4379	0.109	0.0864	0.0358	0.2079	0.2731	0.0935	0	0.0403	0.1016	0	0.0541	0.1594	0	0.1492	0.0839	0.0733	0.6659	0.5434
AC007216.5	0	0	0	0	0	0	0	0	0	0	0	0	0	0	0	0	0	0	0	0	0	0	0	0	0	0	0	0	0	0	0	0	0	0	0	0	0	0	0	0	0	0	0	0	0	0	0	0	0
AC007218.1	0	0	0	0.0356	0	0.0767	0.4901	0	0	0	0.1863	0	0	0	0.0392	0	0	0.0954	0	0	0	0	0	0.045	0	0.0501	0	0	0.0318	0	0.0746	0	0	0	0.7966	0	0	0	0	0	0	0	0.1018	0	0.0318	0.0714	0	0.0334	0
AC007218.2	0	0	0	0	0	0	1.4784	0	0.9592	0	0.1145	0	0	0	0	0	0.0844	0	0	0.1102	0	0	0.1658	0.9962	0	0.1847	0	0	0	0.0867	0	0.7988	0	0	3.6986	0	0	0	0	0	0	0	0	0	0.1171	0.1317	0	0.8609	0
AC007218.3	0.0167	0.0399	0.0098	0.0262	0.0139	0.0282	1.4726	0.0117	0.2457	0.0124	0.0228	0	0	0.0103	0.0504	0.0118	0.0252	0	0	0.0549	0.0095	0	0	0.1902	0	0.3496	0.0241	0.066	0.035	0	0.0822	0.4888	0	0.0335	1.7229	0	0	0	0	0.0159	0	0.0085	0	0.0103	0.0467	0.0525	0	0.2205	0
AC007220.1	0.1707	0.7479	0.0499	0.5122	0.4747	0.3837	2.0345	0.1199	0.1163	0.1905	0.1554	0.0961	0	0.0352	0.3558	0.2006	0.0716	0.1491	0.5698	0.1121	0.065	0.1081	0	0.0704	0.1338	0.094	1.0467	0.3371	0.1192	0.0736	0.6999	2.033	0.2992	0.3048	1.9195	0.2473	0.0166	0.1095	0.0215	0.2705	0.043	0.0864	0.1698	0.3692	0.3576	0.3799	0.0976	0.0417	0.8105
AC007220.2	0	0	0	0	0	0	0	0	0	0.0372	0	0	0	0.1236	0	0	0	0	0	0	0	0.0271	0	0	0	0	0	0	0.0349	0	0.041	0.034	0	0	0.162	0.1022	0	0	0	0	0	0.0253	0.0373	0	0	0	0	0	0.1016
AC007221.1	0.2751	0	0.0804	0.1795	0.2678	0.7152	5.7953	0.3222	0.0187	0.3413	1.9569	0	0.0244	0	0.623	0.0323	0.0808	0.1442	0.1286	0.3163	0.1833	0.0623	0.0454	0.5562	0.0404	0.4926	0	0.1811	0.0961	0.0711	1.0153	0.7959	0.204	0.2303	5.8461	0	0	0.7587	0	0.6105	0.052	0.3599	0.4619	0.0567	0.0961	1.0626	0	0.2186	0.1866
AC007222.1	0	0	0	0	0	0	0	0	0	0	0	0	0	0	0	0	0	0	0	0	0	0	0	0	0	0	0	0	0	0	0	0	0	0	0	0	0	0	0	0	0	0	0	0	0	0	0	0	0
AC007222.2	0	0	0	0	0	0	0	0	0	0	0	0	0	0	0	0	0	0	0	0	0	0	0	0	0	0	0	0	0	0	0	0	0	0	0	0	0	0	0	0	0	0	0	0	0	0	0	0	0
AC007223.1	0	0	0	0	0	0	0	0	0	0	0	0	0	0	0	0	0	0	0	0	0	0	0	0	0	0	0	0	0	0	0	0	0	0	0	0	0	0	0	0	0	0	0	0	0	0	0	0	0
AC007224.1	0	0	0	0	0.5217	0	0.2042	0	0	0.1551	0	0.1409	0	0	0	0	0	0	0	0	0.238	0	0	0	0	0	0	0	0	0.1078	0.5127	0	0.1686	0	0	0	0	0	0.1573	0.1982	0	0	0	0	0	0	0	0	0
AC007224.2	0.2354	0.3516	0.0688	0.3225	0.1473	0.0992	0	0.1241	0	0.0438	0	0.1591	0.2501	0.3641	0.2538	1.7428	0.0592	1.7275	0.2357	0	0.0672	0.1598	0.3492	0	0.0346	0.0972	0.3821	0.5578	0.2055	0	0.5308	0.3605	0.0952	0	0.4582	0.1505	0.1374	0.0906	0.0888	0.056	0.0445	0.0894	0.4391	0.3273	0.2055	0.1849	0.2019	0.3885	0.8982
AC007225.1	0.0817	0	0.0191	0.0128	0.15	0.0276	0.016	0.0574	0	0.0243	0	0.0331	0	0	0.0987	0	0.0411	0	0	0	0.0093	0.1243	0.0162	0.0081	0.0384	0.009	0	0.0258	0.0114	0.1606	0	0	0	0	0	0.0585	0	0.0377	0.0247	0	0	0.0331	0.0244	0.0202	0.0114	0.0128	0	0.012	0.0166
AC007225.2	0	0	0	0	0.3913	0.0988	0	0	0	0	0	0.0792	0	0	0	0	0	0	0	0	0	0	0	0	0	0	0	0.0926	0	0	0.673	0	0	0	0	0.1199	0.2052	0	0.0885	0	0	0	0	0	0	0	0	0	0
AC007237.1	0	0	0	0	0	0	0	0	0	0	0	0	0	0	0	0	0	0	0	0	0	0	0	0	0	0	0	0	0	0	0	0	0	0	0	0	0	0	0	0	0	0	0	0	0	0	0	0	0
AC007238.1	0.1551	0.1236	0.0907	0.0675	0.0719	0.0727	0.1182	0.1696	0.0986	0.077	0.2236	0.0233	0.0733	0.1067	0.3866	0.2188	0.1475	0.7229	0.0552	0.1019	0.0886	0.2341	0.2728	0.1707	0.1317	0.1424	0.5223	0.0272	0.0241	0.1159	0.0565	0.0587	0.1255	0.1039	0.0783	0.1411	0.2515	0.1327	0.013	0.1967	0.1174	0.3753	0.1929	0.0533	0.0722	0.1083	0.1301	0.0759	0.2631
AC007240.1	0	0	0.3899	0.5221	0.1855	0.1874	0.4356	0	0	0	0.1518	0.4507	0	0	0.3835	0.1568	0	0	0	0	0	0	0.8795	0	0	0.2449	0.1604	0.5268	0	0.115	0.3646	0.1513	3.237	0	0	0.1137	0.1297	0.3422	0	0	0	0	0.3317	0.4122	0	0	0	0	0.4524
AC007240.2	0	0	0.1309	0.3507	0.1869	0	0	0.4722	0	0.1667	0.1529	0.1514	0	0	0	0	0	0	0	0.1471	0	0.3649	0	0	0.2633	0	0	0	0.3128	0	0.3673	0.1524	0	0	0.2906	0.1145	0.1307	0	0.1691	0.426	0	0.1134	0.3342	0	0.1564	0	0	0	0.2279
AC007240.3	4.6674	0.5942	1.4816	0.6781	2.4358	1.1224	1.2572	2.4912	0.3933	0.3223	0.9091	1.1383	0.6135	0.2977	0.6157	0.4864	0.7106	0.1682	0.604	0.5902	3.371	0.6011	0.4759	0.3494	1.6876	1.025	0.324	0.6842	0.9521	1.6758	1.9205	1.4848	1.038	1.2352	0.2498	1.2633	1.4135	0.0988	1.671	0.3356	0.8252	0.731	0.4907	1.4078	1.0082	0.8694	1.0565	0.6942	1.1262
AC007241.1	0	0	0	0	0	0	0	0	0	0	0	0	0	0	0	0	0	0	0	0	0	0	0	0	0	0	0	0	0	0	0	0	0	0	0	0	0	0	0	0	0	0	0	0	0	0	0	0	0
AC007241.2	0	0	0	0	0	0	0	0	0	0	0	0	0	0	0	0	0	0	0	0	0	0	0	0	0	0	0	0	0	0	0	0	0	0	0	0	0	0	0	0	0	0	0	0	0	0	0	0	0
AC007250.1	0.1776	0	0	0.139	0.0741	0	0	0	0	0	0	0.06	0	0	0.0766	0.2504	0	0.2793	0.2845	0	0	0	0	0.044	0	0	0	0.0701	0.062	0	0.0728	0	0.0718	0	0	0.0454	0.0518	0.1367	0	0	0	0	0.1987	0	0	0	0.0609	0	0
AC007253.1	0	0	0	0	0	0	0	0	0	0	0	0	0	0	0	0.0238	0	0	0	0	0	0	0	0	0	0	0	0	0	0	0	0	0	0	0	0	0	0	0	0	0	0	0	0	0	0	0	0	0
AC007255.1	0.2916	0	0	0	0.1738	0	0.0204	0.0146	0	0.0775	0	0	0.0664	0.0515	0.2605	0	0.0315	0	0	0.0137	0.0357	0.147	0	0	0	0	0	0.5429	0.2036	0	0	0.0142	0.0168	0	0.0541	0.8095	0	0.1122	0.0786	0	0.063	0.0211	0.0155	0	0	0.0654	0.0143	0.0306	0.0212
AC007262.1	0	0	0	0	0	0	0	0	0	0	0	0	0	0	0	0.0659	0	0	0	0.0614	0	0	0	0	0	0	0	0	0	0.0967	0	0	0	0	0	0	0.0546	0	0	0	0	0	0	0	0	0	0	0	0
AC007262.2	0.0174	0.0876	0.0755	0.0874	0.1048	0.4031	0.5334	0.0466	0.1055	0.0519	0.0882	0.0165	0.0074	0.0259	0.0256	0.0344	0.0369	0	0	0.3989	0.1176	0.0474	0.0035	0.0104	0.1313	0.1576	0.0076	0.0193	0.2315	0.1011	0.3606	0.1188	0.0649	0.0701	0.0136	0.1392	0.0774	0.0483	0.1054	0.1858	0.0185	0.0265	0.026	0.0108	0.0561	0.1919	0.0527	0.1101	0.1101
AC007269.1	0	0	0	0.0161	0	0	0	0	0	0	0	0	0	0	0	0	0	0	0	0	0	0	0	0	0	0	0	0	0	0	0	0	0	0	0	0	0	0	0	0	0	0	0	0	0	0	0	0	0
AC007271.1	0.0191	0	0.0112	0	0.0798	0.0323	0	0.0404	0	0.057	0	0.0906	0	0.0355	0.0908	0	0.0482	0	0.0307	0	0	0.0208	0	0	0	0.0105	0	0	0.0134	0.0198	0.0628	0.0651	0.0464	0	0	0.0196	0	0.0442	0.5346	0.091	0.0434	0.0097	0.1428	0	0.0134	0.0451	0.0263	0	0
AC007272.1	0	0	0	0.037	0	0	0.0232	0.0831	0	0	0	0	0.0502	0.0146	0.0102	0	0.0119	0.0248	0	0	0.0135	0.0128	0.0234	0	0	0.0261	0.0512	0.056	0.0495	0.0245	0.0194	0	0	0	0.046	0	0	0	0	0.045	0	0.012	0.0176	0	0.033	0	0	0.052	0.1203
AC007274.1	0	0	0	0	0	0	0	0	0	0	0	0	0	0	0	0	0	0	0	0	0	0	0	0	0	0	0	0	0	0	0	0	0	0	0	0	0	0	0	0	0	0	0	0	0	0	0	0	0
AC007274.2	0	0	0	0	0	0	0	0	0	0	0	0	0	0	0	0	0	0	0	0	0	0	0	0	0	0	0	0	0	0	0	0	0	0	0	0	0	0	0	0	0	0	0	0	0	0	0	0	0
AC007274.3	0	0	0	0	0	0	0	0	0	0	0	0	0	0	0	0	0	0	0	0	0	0	0	0	0	0	0	0	0	0	0	0	0	0	0	0	0	0	0	0	0	0	0	0	0	0	0	0	0
AC007275.1	0	0	0	0	0	0	0	0	0	0	0	0	0	0	0	0	0	0	0	0	0	0	0	0	0	0	0	0	0	0	0	0	0	0	0	0	0	0	0	0	0	0	0	0	0	0	0	0	0
AC007277.1	0	0	0.008	0	0.0114	0.0116	0	0.0578	0.0336	0	0	0.0093	0	0	0.0059	0.029	0.0207	0.0144	0	0.009	0.0078	0.0149	0.0271	0	0.0161	0.0151	0.0099	0.0975	0.1628	0.0142	0.0337	0.0093	0.0111	0	0.0178	0.7012	0.176	0.0106	1.1384	0.013	0	0.0069	0	0	0.067	0	0.4045	0.0402	0.0698
AC007277.2	0	0	0	0	0	0	0	0	0	0	0	0	0	0	0	0	0	0	0	0	0	0	0	0	0	0	0	0	0	0	0	0	0	0	0	0	0	0	0	0	0	0	0.1251	0	0	0	0	0	0
AC007278.1	0	0	0.0529	0.0885	0.0755	0.2097	0.1108	0	0.1479	0.303	0.0154	0.0153	0	0	0.0488	0	0.0114	0	0	0.0743	0	0.0368	0	0	0.0133	0.0249	0	0.0357	0.0948	0	0.1298	0.0154	0.0183	0	0.0293	0	0	0.0174	0.0341	0.0215	0	0.0458	0.1181	0	0.1264	0.0533	0	0	0.046
AC007278.2	0	0	0.0146	0	0.0209	0	0.0245	0	0	0.0186	0	0	0	0	0	0	0.0126	0	0	0	0	0	0	0	0	0	0	0	0.0349	0	0.0615	0	0.0405	0	0.0162	0	0	0	0	0	0	0	0	0	0	0	0	0	0
AC007279.1	0.0385	0	0.0075	0.1508	0.0107	0	0.0377	0.009	0.0105	0.0191	0.0263	0.0347	0.0819	0.1669	0.0332	0.0362	0.0129	0.0135	0	0	0.0073	0.007	0.0127	0.0064	0	0.0141	0.0185	0.071	0	0.0332	0	0.0087	0.0831	0	0.05	0.0131	0.03	0	0	0.0122	0.0194	0.0585	0.0575	0	0.0179	0.0101	0.0264	0.0471	0.1176
AC007283.1	0	0	0	0	0	0	0	0	0	0	0	0	0	0	0	0	0	0	0	0	0	0	0	0	0	0	0	0	0	0	0	0	0	0	0	0	0	0	0	0	0	0	0	0	0	0	0	0	0
AC007285.1	0	0	0.0339	0.0907	0	0	0	0	0	0.0862	0	0.1175	0.3693	0	0.3748	0	0.0292	0	0	0.0761	0.1323	0.0315	0.0573	0	0	0	0	0.1373	0.1618	0	0	0	0.2343	0	0.188	0.2074	0.1691	0.0892	0.0437	0.2755	0.0438	0.088	0	0	0.2023	0.0455	0.0795	0	0
AC007292.1	1.4079	0.5769	0.5645	0.5984	0.3357	0.7123	1.1824	0.3958	1.5125	0.3293	0.5494	0.4078	0.7693	0.7467	0.8502	0.8227	0.2633	5.1037	1.4503	0.0793	0.3446	0.5462	0.1989	0.2988	0.8276	0.3989	1.4802	1.7479	1.0676	0.5202	1.9465	0.7119	0.9763	0.2155	0.2871	1.111	0.0235	0.3096	0.4252	0.1148	0.8218	0.163	0.5403	0.3978	0.1124	0.1896	0.3864	0.1771	1.0234
AC007292.2	0.1325	0.1188	0.0678	0.1426	0.0553	0.1536	0.1785	0.1164	0.1489	0.0986	0.0565	0.1231	0.0352	0.0615	0.1643	0.1285	0.075	0.1042	0.8227	0.1088	0.0473	0.018	0.1147	0.1066	0.0779	0.073	0.1673	0.3009	0.0694	0.0857	0.2037	0.3269	0.3885	0.0665	0.086	0.1948	0.1353	0.0637	0.025	0.1103	0.1128	0.0922	0.1359	0.1126	0.1619	0.039	0.125	0.4981	0.1517
AC007292.3	0	0.2009	0	0	0	0	0	0	0	0	0	0	0.0893	0.052	0	0.0593	0.0423	0.0881	0	0	0	0	0	0	0	0	0.1819	0.1328	0.0587	0	0	0.0572	0.204	0	0.0545	0	0	0.0647	0	0	0	0	0.0627	0	0	0	0	0	0
AC007298.1	0.1372	0.328	0.0535	0	0.1145	0.0386	0.1345	0.0964	0.0748	0	0.0312	0.0618	0	0	0.0395	0.2903	0	0	0	0.0601	0.1045	0	0	0	0.0538	0.1764	0.198	0.2891	0.0319	0.0473	0.4502	0.0311	0	0.1532	0.1484	0	0.0267	0.0352	0	0	0	0.0927	0.1365	0.0283	0	0	0	0.1678	0
AC007298.2	0.3133	0.0832	0.1628	0	0.4648	0.3522	0.3752	0.0979	0.313	0.1814	0.3091	0.0941	0	0.0431	0.0601	0.1719	0.2804	0.0365	0	0.0229	0.2386	0.1513	0.0344	0.1724	0.0614	0.211	0.0251	0.11	0.1945	0.2881	1.5418	0.0711	0.1408	0.373	0.1807	0	0	0.0536	0.0263	0.0331	0.158	0.4055	0.026	0	0.0729	0.082	0	0.1277	0.0354
AC007308.1	0	0	0	0	0	0	0	0	0	0	0	0	0	0	0	0	0	0	0	0	0	0	0	0	0	0	0	0	0	0	0	0	0	0	0	0	0	0	0	0	0	0	0	0	0	0	0	0	0
AC007312.1	0	0	0	0	0	0	0	0	0	0	0	0	0	0	0	0	0	0	0	0	0	0	0	0	0	0	0	0	0	0	0	0	0	0	0	0	0	0	0	0	0	0	0	0	0	0	0	0	0
AC007314.1	0.0531	0.0635	0.0621	0	0	0	0.052	0	0	0.0791	0.0725	0	0	0.0329	0.0458	0.1498	0	0	0	0	0	0	0.0525	0	0	0	0.0383	0.0839	0.0371	0	0.0871	0.0723	0.0859	0.1423	0.0345	0.0543	0	0	0	0.1515	0	0	0.1189	0.0328	0.0371	0	0.0364	0.039	0.1081
AC007317.1	0	0	0	0	0.0102	0	0	0	0	0.0091	0	0	0.0129	0.0075	0	0	0	0	0	0	0	0	0	0.006	0	0	0	0	0.0085	0	0	0	0	0	0	0	0	0	0	0	0	0	0	0	0.0085	0	0	0	0
AC007317.2	0	0	0	0	0	0	0	0	0	0.0874	0	0	0	0	0	0	0.0296	0	0	0	0	0	0	0	0	0	0	0	0.041	0	0	0	0	0	0	0	0	0	0	0	0	0	0	0	0	0	0	0	0
AC007318.1	0.0989	0.0507	0.0743	0.0996	0.1533	0.1072	0.1938	0.0397	0.127	0.1577	0.1158	0.1432	0.0901	0.0612	0.323	0.0299	0.0925	0.1333	0.2377	0.1393	0.4438	0.1765	0.0699	0.077	0.1661	0.0701	0.0917	0.1339	0.0789	0.0438	0.1854	0.1154	0.2057	0.0473	0.1925	0.1445	0.1897	0.0544	0.1067	0.1612	0.0214	0.1932	0.116	0.0699	0.0592	0.0666	0.1551	0.1658	0.2013
AC007319.1	0.378	0.0393	2.8538	1.0294	0.4388	1.6628	0.4187	0.4504	0.0269	1.2721	0.5275	0.2111	0.0349	0.0102	1.3397	0.8692	1.7871	0.224	0.3028	1.3714	3.8107	0.5624	0.5039	0.0081	0.7342	0.67	0.0356	1.6749	0.9412	0.1275	3.8009	0.2909	0.2925	0.055	0.7571	0.6388	0.3645	0.2909	0.6079	0.3439	0.9451	0.5825	1.3367	0.2336	0.8953	1.3685	0.1691	0.217	0.0334
AC007322.1	0	0	0	0	0	0	0	0	0	0	0	0	0	0	0	0	0	0	0	0	0	0	0	0	0	0	0	0	0	0	0	0	0	0	0	0	0	0	0	0	0	0	0	0	0	0	0	0	0
AC007322.2	0	0	0	0.0388	0	0	0	0	0	0	0	0	0	0	0	0	0	0	0	0	0	0	0	0	0	0	0	0	0	0	0	0	0	0	0	0	0	0	0	0	0	0	0	0	0	0	0	0	0
AC007322.3	0	0	0	0	0	0	0	0	0	0	0	0	0	0	0	0	0	0	0	0	0	0	0	0	0	0	0	0	0	0	0	0	0	0	0	0	0	0	0	0	0	0	0	0	0	0	0	0	0
AC007322.4	0	0	0	0	0	0	0	0	0	0	0	0	0	0	0	0	0	0	0	0	0	0	0	0	0	0	0	0	0	0	0	0	0	0	0	0	0	0	0	0	0	0	0	0	0	0	0	0	0
AC007326.1	0.0655	0	0	1.5391	0.1093	0	0	0	0	0	0	0	1.1138	0.0811	0	0.6931	0.1319	0.2061	0	0	0.0374	0.0712	0.0648	0.1298	0	0	0.0473	0.2071	0	0	0.0537	0	0.265	1.2286	0.0425	0	0	0	0	0.1246	0	0	0	0.0405	0	0	0.1798	0	0.5334
AC007326.2	0.0079	0	0	0.0031	0.3734	0.03	0.0078	0	0.0227	0	0.0027	0.0027	0	0	0	0.0028	0.0179	0	0	0	0.0791	0.0022	0.0039	0.0137	0.0279	0	0.0057	0	0	0	0.4319	0.0027	0	0.0424	0.0026	0.002	0.0023	0	0.009	0.0188	0	0.004	0.0059	0.0073	0	0.0031	0.1087	0	0.0081
AC007326.3	0	0	0	0.1335	0.1423	0	0	0.1198	0	0.3807	0	0	0.3623	0.211	0	0.1202	0.6009	0	0	0	0.0974	0	0	0.0844	0.1002	0	0	0	0	0.0882	0.4195	0	0	0.3425	0.1106	0	0.199	0.1312	0	0.1622	0	0	0.2545	0	0	0	0	0.1251	0.5206
AC007326.4	0	0	0	0	0	0	0	0	0	0	0	0	0	0	0	0	0	0	0	0	0	0	0	0	0	0	0	0	0	0	0	0	0	0	0	0	0	0	0	0	0	0	0	0	0	0	0	0	0
AC007326.5	0	0	0	0	0	0	0	0	0	0	0	0	0	0	0	0	0	0	0	0	0	0	0	0	0	0	0	0	0	0	0.0296	0	0	0	0	0	0	0	0	0	0	0	0	0	0.0126	0	0	0	0
AC007327.1	0	0	0	0	0	0	0	0	0	0	0	0	0	0	0	0	0	0	0	0	0	0	0	0	0	0	0	0.0898	0	0	0	0	0	0	0	0	0	0	0	0	0	0	0	0	0	0	0	0	0
AC007327.2	0	0	0	0	0	0	0.0643	0	0.0537	0	0	0	0	0	0	0	0	0	0	0	0	0	0	0	0	0	0	0	0	0	0	0	0	0	0	0	0	0	0	0	0	0	0	0	0	0	0	0	0
AC007333.1	0	0	0	0	0.0231	0	0.0136	0	0.0113	0	0	0	0	0	0	0.0098	0	0	0	0	0.0079	0	0	0	0	0	0	0	0	0.0143	0	0	0	0.0093	0.009	0	0	0	0	0	0	0	0	0	0	0	0.019	0	0
AC007333.2	0	0	0	0	0	0	0	0	0	0	0	0	0	0	0	0	0	0	0	0	0	0	0	0	0	0	0	0	0	0	0	0	0	0	0	0	0	0	0	0	0	0	0	0	0	0	0	0	0
AC007336.1	0	0.0094	0	0.0061	0.0131	0.0066	0.0077	0.022	0	0	0	0.0212	0.0083	0.0291	0.0406	0.0166	0	0	0	0.0052	0	0.0085	0.0155	0.0155	0.0092	0	0	0.0186	0.0219	0.0041	0.0257	0.0053	0.1078	0.0052	0.0509	0.02	0.0183	0.0302	0.0592	0.0224	0.0119	0.0119	0.0409	0	0.0055	0.0246	0	0	0
AC007336.2	0	0.1932	0	0.2531	0	0.2271	0.0528	0.0379	0	0	0	0.0364	0.229	0.1334	0.1627	0.038	0.0814	0	0.0432	0	0	0	0.0533	0	0	0.0594	0	0	0.1881	0	0.0442	0	0.1308	0	0	0	0	0.0829	0	0.1025	0	0.0273	0.0804	0.0666	0	0	0	0	0
AC007336.3	0	0	0	0	0	0	0	0	0	0	0.0095	0	0	0	0	0	0	0	0	0	0	0	0	0	0	0	0	0	0.0097	0	0	0	0	0	0	0	0	0	0	0	0	0	0	0	0	0	0	0	0
AC007342.1	0	0	0	0	0.0355	0	0.0416	0	0	0	0	0	0	0	0.0733	0.03	0	0	0	0	0.0243	0	0	0.021	0	0	0	0	0	0.022	0	0	0.0344	0	0	0	0.0248	0	0	0	0	0	0.0317	0	0	0	0	0	0
AC007342.2	0	0	0	0	0	0	0	0	0	0	0	0	0	0	0.0328	0	0	0	0	0.0499	0	0	0	0	0	0	0	0	0	0	0	0	0	0	0	0	0	0	0	0	0	0	0.0567	0	0	0	0	0	0
AC007342.3	0	0	0	0.0054	0.0058	0	0	0	0	0.0103	0.0047	0.0047	0.0074	0.0043	0.018	0	0	0	0	0.0046	0.004	0.0038	0.0069	0	0.0041	0.0115	0	0	0.0242	0.0036	0.0057	0.0095	0	0.0046	0	0.0036	0	0	0	0.0396	0.1051	0.0035	0.1969	0	0.0048	0	0.0048	0	0.0071
AC007342.4	0	0	0	0.0169	0.018	0.0363	0	0	0	0.016	0	0	0	0	0	0	0	0	0	0	0.0123	0	0.0213	0	0	0	0	0	0.0601	0	0	0	0	0	0	0	0	0.0166	0	0	0	0	0.0321	0	0	0	0	0	0
AC007342.5	0	0	0	0.0548	0.0117	0	0	0.0197	0	0.0104	0	0	0	0	0	0	0	0	0	0	0	0	0.0139	0	0	0	0	0	0	0	0	0	0	0	0	0	0	0.0539	0	0	0.0106	0	0	0	0.0098	0	0	0	0
AC007342.6	0.0116	0	0	0.0453	0.029	0.039	0.034	0.0732	0.0095	0.0172	0.0158	0.0078	0.0246	0	0.0299	0	0	0	0	0.0228	0.0132	0	0.0229	0	0.0068	0.0255	0	0.0183	0.0081	0.006	0.038	0	0.0187	0.0077	0.045	0.0178	0.0068	0.0267	0.0175	0	0	0	0.0518	0	0.0323	0.0273	0	0	0.0589
AC007342.7	0.3595	0.046	0.0751	0.5429	0.7929	0.6063	1.4972	0.6678	0.3674	0.4205	0.1491	0.1302	0.3411	0.8025	0.4486	0.0906	0.1034	0.0404	0.0103	0.6159	0.1907	0.0837	0.4064	0.0572	0.3397	0.3183	0.0185	0.213	0.4843	0.1262	0.5266	0.6031	0.1974	0.7395	0.8665	0.2955	0.0974	0.3657	0.1842	0.2076	0.1846	0.2146	0.4791	0.2461	0.3767	0.4741	0.0617	0.179	0.6403
AC007342.8	0	0	0	0	0	0.0746	0	0	0	0	0	0	0	0.0274	0.0191	0.0312	0	0	0	0	0	0	0.0438	0	0	0	0	0	0.0618	0	0	0	0	0	0	0	0	0	0	0	0	0	0	0	0	0	0	0	0
AC007342.9	0	0	0	0	0.0181	0.0183	0	0	0	0.0484	0	0	0	0	0	0	0	0	0	0	0	0	0.0643	0	0	0	0	0	0.0757	0	0	0	0.1227	0	0	0	0	0.1167	0	0	0	0.0439	0	0.0402	0.0303	0.017	0	0	0.0661
AC007343.1	0	0	0	0	0	0	0	0	0	0	0	0	0	0	0	0	0	0	0	0	0	0	0	0	0	0	0	0	0	0	0	0	0	0	0	0	0	0	0	0	0	0	0	0	0	0	0	0	0
AC007344.1	1.0997	0	0	1.0031	3.5948	5.9551	2.6771	0.5816	0.4726	0.4725	0.2245	0	0	0.0702	0.1174	0	0.1199	0.1426	0	3.7171	2.836	0.2648	0.0112	0.146	0.3932	0.4372	0.0164	0.0179	0.2692	1.683	1.5156	0.4939	0.6053	2.0043	0.0294	0.6146	0.5029	0.0175	1.7118	1.4879	0.8921	0.132	0.0085	0.0771	0.3009	0.7926	0.3967	0.025	0.2077
AC007346.1	0	0	0	0	0	0.0191	0	0.0159	0	0	0	0	0	0	0	0	0.0114	0	0	0	0	0	0	0	0	0	0	0	0.0158	0	0.0186	0	0	0.0152	0.0147	0	0	0	0	0	0	0	0	0	0	0	0	0	0
AC007346.2	0	0	0	0	0	0	0	0	0	0	0	0	0	0	0	0	0	0	0	0	0	0	0	0	0	0	0	0	0	0	0	0	0	0	0	0	0	0	0	0.032	0	0	0	0	0	0	0	0	0
AC007347.1	0	0	0	0.2509	0.0891	0	0.1046	0	0	0	0	0	0	0.1982	0	0	0.0538	0	0	0	0	0	0	0.0529	0	0	0	0	0.0746	0.0552	0	0	0.0864	0	0.0693	0.1092	0	0	0	0	0	0	0	0	0	0	0	0	0.1087
AC007347.2	0	0	0	0	0	0	0	0	0	0	0	0	0	0	0	0	0	0	0	0	0	0	0	0	0	0	0	0	0	0	0	0	0	0	0	0	0	0	0	0	0	0	0	0	0	0	0	0	0
AC007349.1	0.0511	0	0	0	0.0427	0.0431	0	0	0	0	0.0698	0	0.2173	0.2847	0.0441	0.0361	0.103	0	0	0	0	0.3332	0.1011	0	0.03	0	0	0	0.0357	0	0.4612	0.1392	0.1654	0	0.199	0.0261	0	0.2754	0	0.2431	0	0	0.0763	0	0	0.1205	0	0	0
AC007349.2	0	0	0	0	0.0453	0	0	0	0	0.0404	0	0.0367	0.0577	0.2015	0	0	0.0546	0	0	0	0.031	0.0589	0	0	0	0	0	0	0	0	0.089	0	0	0	0	0.0278	0	0	0	0	0	0	0.0405	0	0	0.0426	0	0	0
AC007349.3	0	0	0	0	0	0	0	0	0	0	0	0	0	0	0	0	0	0	0	0	0	0.0374	0	0	0.0202	0.019	0	0.0272	0	0	0.0282	0.0469	0.0835	0	0.067	0	0	0.0265	0	0	0	0	0.0257	0	0	0	0	0	0
AC007349.4	0	0	0.066	0	0.0471	0	0	0	0.0461	0	0	0	0	0.0349	0.073	0	0	0	0	0	0	0	0	0	0	0	0	0.0446	0	0.0292	0.0463	0	0.0456	0	0	0.0289	0	0.0434	0	0	0	0	0.0421	0.0349	0	0	0	0	0.1148
AC007350.1	0	0	0	0	0	0	0	0	0	0	0	0	0	0	0	0	0	0	0	0	0	0	0	0	0	0	0	0	0	0	0	0	0	0	0	0	0	0	0	0	0	0	0	0	0	0	0	0	0
AC007351.1	0	0	0	0	0	0	0	0	0	0	0	0	0	0	0	0	0	0	0	0	0	0	0	0	0	0	0	0	0	0	0	0	0	0	0	0	0	0	0	0	0	0	0	0	0	0	0	0	0
AC007351.2	0	0	0	0	0	0	0	0	0	0	0	0	0	0	0	0	0	0	0	0	0	0	0	0	0	0	0	0	0	0	0	0	0	0	0	0	0	0	0	0	0	0	0	0	0	0	0	0	0
AC007351.3	0	0	0	0	0	0	0	0	0	0	0	0	0	0	0	0	0	0	0	0	0	0	0	0	0	0	0	0	0	0	0	0	0	0	0	0	0	0	0	0	0	0	0	0	0	0	0	0	0
AC007351.4	0	0	0	0	0	0	0	0	0	0	0	0	0	0	0	0	0	0	0	0	0	0	0	0	0	0	0	0	0	0	0	0	0	0	0	0	0	0	0	0	0	0	0	0	0	0	0	0	0
AC007359.1	0	0	0	0	0	0	0	0	0	0	0	0	0	0	0	0	0	0	0	0	0	0	0	0	0	0	0	0	0	0	0	0	0	0	0	0	0	0	0	0	0	0	0	0	0	0	0	0	0
AC007362.1	0	0	0	0	0.0154	0	0.0181	0.013	0	0.0275	0	0	0.0196	0	0.0239	0	0	0	0	0.0121	0	0	0.0732	0.0092	0	0	0	0	0.0129	0	0.0303	0	0	0	0.036	0.0189	0.0108	0.0142	0	0.0176	0	0.0187	0.0276	0	0	0.0145	0.0127	0	0
AC007363.1	0	0	0	0	0	0	0	0	0	0	0	0	0	0	0	0	0	0	0	0	0	0	0	0	0	0	0	0	0	0	0	0	0	0	0	0	0	0	0	0	0	0	0	0	0	0	0	0	0
AC007365.1	0	0	0	0	0.0399	0	0	0.1345	0	0	0	0	0.0508	0.1481	0.1032	0.0675	0	0	0.0383	0.0314	0.1913	0.234	0.1894	0.1422	0	0	0	0.0378	0.1003	0.0495	0	0	0.0387	0.0962	0.0311	0.1224	0	0	0.0361	0.1366	0	0.0485	0.1071	0	0	0	0	0	0.0974
AC007368.1	0	0	0	0	0.0039	0	0	0.0131	0	0	0	0	0	0	0	0	0	0.0098	0.0075	0	0	0.0025	0	0	0	0	0	0.2949	0.0456	0	0	0	0.0113	0	0	0	0	0	0	0.0976	0.0035	0.0071	0.0035	0	0	0	0	0.0103	0.7408
AC007370.1	0.095	0	0.0555	0	0	0.1601	0	0.1335	0	0	0	0	0	0	0	0	0	0	0	0	0	0	0	0	0.0558	0	0	0	0	0	0.1558	0	0.1537	0	0	0	0	0	0	0	0	0	0	0.0587	0	0	0	0	0.2899
AC007370.2	0.1448	0.0133	0.0326	0.0262	0.0465	0.047	0.0109	0.0861	0.0091	0.0497	0	0	0	0.0069	0.0096	0.0079	0.0224	0.0117	0	0	0.0382	0.0061	0	0	0.0393	0.0184	0	0.0176	0.0233	0.0519	0.0091	0	0.018	0	0	0.0342	0	0	0	0	0	0	0	0.0069	0	0	0.0382	0.0082	0.0227
AC007375.1	0	0	0	0	0	0	0	0	0	0	0	0	0	0	0	0	0	0	0	0	0	0	0	0	0	0	0	0	0	0	0	0	0	0	0	0	0	0	0	0.2482	0	0	0.1947	0	0	0	0	0	0
AC007375.2	0	0	0	0	0	0	0	0	0	0	0	0	0	0	0	0	0	0	0	0	0	0	0	0	0	0	0	0	0	0	0	0	0	0	0	0	0	0	0	0	0	0	0	0	0	0	0	0	0
AC007375.3	0	0	0	0	0	0	0	0	0	0	0	0	0	0	0.0056	0	0	0	0	0	0	0.007	0	0	0	0	0	0	0	0	0	0	0	0	0	0	0	0	0	0	0	0	0	0	0	0	0	0	0
AC007376.1	0	0	0	0	0.0415	0	0	0	0	0	0	0	0	0	0.0214	0	0	0.1042	0	0	0	0	0	0.0246	0	0	0	0	0	0	0	0	0	0	0	0	0	0	0	0.0473	0.0376	0	0	0	0	0	0	0	0
AC007376.2	0	0	0.065	0.087	0	0.0937	0.1634	0.0781	0	0.0827	0.1897	0	0.2362	0.1032	0.2157	0.0392	0.0839	0	0	0	0.0635	0.0906	0.2748	0.0275	0	0.0612	0	0.0439	0.3105	0.0287	0	0	0.045	0.1861	0.1082	0.0568	0.0324	0.0428	0.042	0	0.042	0.0563	0.0415	0.0344	0.0388	0.0437	0	0	0
AC007378.1	0	0	0	0	0	0	0	0	0	0	0	0.0849	0	0	0	0.0443	0	0	0	0	0	0	0	0	0	0	0.0453	0.0496	0	0	0.0515	0	0.1016	0	0	0	0	0	0	0	0	0	0	0	0	0	0	0	0
AC007381.1	0	0	0	0	0	0	0	0	0	0	0	0	0	0	0	0	0	0	0	0	0	0	0	0	0	0	0	0	0	0	0	0	0	0	0	0	0	0	0	0	0	0	0	0	0	0	0	0	0
AC007382.1	0	0	0	0	0	0	0	0	0	0	0	0	0	0	0	0	0	0	0	0	0	0	0	0	0	0	0	0	0	0	0	0	0	0	0	0	0	0	0	0	0	0	0	0	0	0	0	0	0
AC007383.1	0.8707	0.9711	1.2387	1.2953	0.896	0.6852	0.8247	0.5711	0.4982	0.8208	1.863	1.942	1.1717	1.7779	0.9263	1.8624	0.5406	1.3694	2.1858	0.4386	0.4144	0.3153	0.9473	0.4886	0.4435	1.4709	0.691	5.4111	1.0743	0.7656	0.9045	0.1976	1.0096	0.758	2.4105	0.3563	1.0502	0.7818	0.2848	0.2484	0.4392	0.9259	1.7975	0.5382	2.2297	0.798	0.8762	1.3413	4.8733
AC007383.2	0	0	0	0	0	0	0	0	0	0	0	0	0	0	0	0	0	0	0	0	0	0	0	0	0	0	0	0	0	0	0	0	0	0	0	0	0	0	0	0	0	0	0	0	0	0	0	0	0
AC007383.3	0	0	0	0	0	0	0	0	0	0	0	0	0	0	0	0	0	0	0	0	0	0	0	0	0	0	0	0	0	0	0	0	0	0	0	0	0	0	0	0	0	0	0	0	0	0	0	0	0
AC007384.1	0.0117	0.0561	0.0274	0.0735	0.049	0.1088	0.069	0.033	0.0288	0.1485	0.008	0.0317	0.0374	0.029	0.1266	0.0083	0.0236	0	0	0.0154	0.0201	0.0255	0.1509	0.0116	0.0069	0.0129	0.0423	0.0464	0.1557	0.0061	0.0481	0.016	0.019	0	0.099	0.024	0.0205	0.0361	0.0532	0.0223	0.0266	0.0119	0.1489	0.0145	0.0328	0	0.0081	0.0172	0.0478
AC007387.1	0.0208	0	0	0	0.0521	0	0	0	0	0	0	0	0	0	0	0	0.021	0	0	0	0	0.0113	0	0	0	0	0	0	0	0	0	0	0	0	0	0	0	0.016	0	0	0	0	0	0	0	0	0	0	0
AC007387.2	0	0	0	0.0248	0.0528	0	0	0.0111	0	0	0	0.0214	0	0	0.0136	0	0.0318	0	0	0	0	0.0258	0	0	0	0	0	0	0	0.0245	0	0.0215	0.0128	0	0.0103	0	0	0.0365	0	0.0902	0	0	0.0708	0	0	0	0	0	0
AC007389.1	0.0194	0.0116	0.0142	0.0038	0.0223	0.0225	0.0095	0.0427	0.0556	0.0253	0.0166	0.0082	0.0026	0.003	0.1332	0.0206	0.0147	0.0178	0.0019	0.0016	0.0292	0.0053	0.0096	0.0289	0.0171	0.0187	0.0316	0.0154	0.0034	0.0377	0.008	0.0182	0.0354	0.0016	0.0047	0.0211	0.0993	0.043	0.0037	0.037	0.0147	0.0357	0.0417	0.0391	0.0085	0.0095	0.0183	0.0232	0.0322
AC007389.2	0.0181	0	0.0106	0	0.0151	0	0	0.0127	0	0	0	0	0	0.0112	0.0078	0.0128	0	0	0	0	0	0	0.0179	0.009	0.0107	0.01	0	0	0	0	0.0149	0	0	0	0	0.0093	0	0.0139	0	0	0.0137	0	0	0.0112	0	0	0.0249	0	0
AC007389.3	0.121	0.3856	0.1179	0	0.0673	0.068	0.079	0.4819	0.4616	0.1801	0.0275	0.0545	0.0429	0.025	0.0696	0.6542	0.2234	0.9727	0.1616	0	0.2995	0.0438	0	0.0999	0.2371	0.5111	1.0768	1.179	0.0845	0.2712	0.0331	0.2196	0.0979	0.054	0	0.1857	1.4125	0.3725	0.0305	0.2302	0.2442	0.3676	0.3612	0.5734	0.1127	0.0317	0.2491	0	0.4926
AC007390.1	0.071	0.066	0.06	0.3645	0.1185	0.1663	0.1392	0.1386	0.1935	0.0881	0.3179	0.128	0.1341	0.0977	0.1293	0.0278	0.1629	0.0579	0.0695	0.083	0.1217	0.0771	0.2576	0.0547	0.1623	0.0782	0.0512	0.0873	0.1929	0.0531	0.1553	0.043	0.2298	0.037	0.1382	0.2946	0.0276	0.085	0.0834	0.075	0.0239	0.036	0.1178	0.0244	0.0716	0.0868	0.0325	0.1679	0.3373
AC007391.1	0.1191	0	0.0696	0	0.2484	0	0.0583	0.1674	0	0.0443	0.1626	0.322	0.0633	0.0368	0.1027	0	0	0	0	0.0782	0	0.0323	0.0589	0.0295	0	0	0	0	0.0416	0.2156	0.1465	0.0811	0	0.0797	0.0386	0	0.1738	0.0458	0.045	0	0	0	0.1777	0	0.2495	0.0468	0.0817	0	0
AC007391.2	0	0	0	0	0.1787	0.0301	0	0	0	0.0797	0.0244	0.0482	0.0758	0.0442	0.0462	0.0755	0.018	0	0	0	0	0	0.0353	0.106	0	0.0393	0	0	0.0249	0	0.0293	0	0.0289	0.0478	0	0	0	0	0	0.0679	0.054	0	0	0	0	0	0	0	0
AC007391.3	0.2746	0	0.0161	0.129	1.2601	1.5973	0.7263	0.328	0.5162	0.1839	1.0687	0	0	0	0	0	0.1797	0	0	1.1906	0	0.0149	0.0272	0.3263	0.113	1.4067	0	0	0.9587	0.3692	1.3961	0.0187	0.0222	1.3974	0	0.6319	0	0	0.0622	0	0	0.0278	0	0.1018	0	0.6039	1.3564	0	0
AC007402.1	0	0	0	0	0.0064	0	0	0	0	0	0.0676	0	0.0081	0	0.0033	0.0107	0	0	0	0	0	0.0041	0	0	0	0.1259	0	0	0	0	0.0687	0	0.0062	0	0	0	0	0	0	0	0	0	0	0	0	0	0	0	0
AC007402.2	0	0	0	0	0	0	0	0	0	0	0	0	0	0	0	0	0	0	0	0	0	0	0	0	0	0	0	0	0	0	0	0	0	0	0	0	0	0	0	0	0	0	0	0	0	0	0	0	0
AC007403.1	0.1059	0	0.0309	0.0414	0.0442	0.0446	0.0519	0	0	0	0	0	0	0.0327	0	0	0	0	0	0	0	0.0575	0.2618	0	0.1555	0	0	0	0	0.0548	0.2604	0	0.1713	0	0	0	0.0309	0.0407	0	0	0	0	0.079	0	0	0.0416	0	0.1941	0.0539
AC007405.1	0.0663	0.1795	0.0775	0.0588	0.1106	0.1006	0.0216	0.1428	0.083	0.0329	0.0784	0.1224	0.0047	0.0738	0.2362	0.1433	0.0756	0.1945	0.092	0.0348	0.0858	0.0384	0.1442	0.0131	0.0987	0.0511	0.0319	0.9771	0.0771	0.1302	0.3804	0.012	0.2037	0.0325	0.0602	0.3005	0.1779	0.1258	0.2568	0.2478	0.0969	0.0335	0.2373	0.0792	0.1419	0.0173	0.1121	0.081	0.2292
AC007405.2	0	0	0.0071	0	0	0	0	0	0	0.0091	0	0	0.0908	0.0378	0.7425	0.043	0	0.2176	0	0	0.007	0.0066	0.0483	0	0	0	0	0.0193	0	0	0	0.0416	0.0494	0	0.0792	0	0	0.1503	0	0.0116	0.0092	0	0.0273	0	0.0171	0	0.0251	0.009	0.0621
AC007405.3	1.126	0.2222	1.2321	0.3963	0.862	0.7055	0.2227	1.2632	0.4644	0.5613	0.4021	0.8099	1.1853	1.0291	1.3723	0.4881	0.9517	0.7366	0.2069	0.3733	1.1741	0.8528	0.7357	0.5269	1.1537	0.478	0.0894	1.1589	0.9379	0.5557	0.7286	1.3009	1.8971	0.3044	0.181	1.416	1.1998	1.5503	2.4488	1.3067	1.9541	1.1037	3.1912	1.1047	1.4719	0.1866	1.205	1.9324	1.0513
AC007405.4	0	0	0	0	0	0	0	0	0	0	0.0373	0	0	0	0	0	0	0.4005	0	0	0	0.0296	0	0	0	0.0902	0	0.2586	0	0	0.0447	0	0	0	0.0354	0.0837	0	0	0	0	0	0	0	0	0	0	0	0.04	0
AC007406.1	0	0	0.3899	0	2.5438	0.4016	0.4667	0.067	1.4795	0.1418	0.4554	1.0303	0	0	0.1644	0	0.048	0	0	0.5008	0.0544	0.0517	0	0.0472	0.056	0	0.2749	0	0.3327	0.0986	0.3907	0	0.1541	0.1276	0	0.9745	0	0.0733	0.7911	0.7248	0	0.0965	0.0711	0	0.5323	0.2994	0.0654	0.0699	0
AC007406.2	1.4319	0.2139	0	0	2.29	0.1509	0.2923	0.4193	0.0488	0.222	2.8111	6.1293	0	0.0369	2.0586	0.0841	0.0601	1.3137	0	0.1176	0.1704	0.6481	0.3541	0.9158	2.3496	0.0329	1.2913	0.1885	0.7083	1.1418	0.3425	1.462	2.2685	0.4395	0	0.9154	4.0043	0	0.5855	0.2837	0.6771	0.1813	0.1781	2.729	3.6252	0.1406	0.7368	0	0
AC007406.3	0.076	0.0909	0.1334	0.2183	0.2961	0.5556	0.596	0.1247	0.6422	0.0755	0.1385	0.2398	0.1616	0.1098	0.2077	0.1072	0.689	0.0797	0.0812	0.8327	0.4198	0.7572	0.1254	0.2385	0.3427	0.2374	0	0.1402	0.1416	0.0656	0.7899	0.2588	0.0615	0.3055	0.5098	0.8037	0.1183	0.2926	0.2105	0.1928	0.3452	0.1668	0.2648	0.0157	0.478	0.677	0.2783	0.0372	0.0774
AC007406.4	0.6343	0.7241	1.3394	4.5881	1.414	1.2691	1.1687	1.0512	1.4547	1.2612	1.3446	1.5484	3.0374	2.4368	2.6173	0.741	1.1057	0.1588	0.6068	1.3622	0.7191	1.6454	3.6331	1.1391	2.1034	0.5789	0.3074	1.6902	2.0561	0.7002	1.8944	0.9215	1.6695	0.6339	1.3637	2.4209	0.7348	0.7577	1.658	0.7113	0.8022	1.9606	0.9395	0.4272	1.5207	0.8032	0.9873	2.2084	2.6108
AC007422.1	0	0	0	0.1407	0	0	0	0.1263	0	0	0	0	0	0	0	0	0	0	0	0	0	0	0	0	0	0	0	0	0	0	0	0	0.1454	0	0.583	0	0	0	0	0	0	0	0	0	0	0	0	0	0.3657
AC007423.1	0.7658	0	0	0.3747	4.8724	2.7844	9.2384	4.6419	0	0.9618	1.5688	0.0647	0	0	0	0.0338	0	0	0.0767	0	0	0.156	0	0	0	24.574	0	0	3.5766	22.058	3.6113	0	0.7744	0	0	0	53.0744	0	8.6357	0.6828	0	0.7271	0.0357	4.3785	0	0	37.0435	0.0351	0
AC007431.1	0	0	0.0124	0	0.0177	0.0179	0	0	0	0	0	0	0	0	0	0	0.0214	0	0	0	0	0	0.042	0	0	0	0	0.0336	0	0	0	0	0	0	0.0138	0.0109	0	0.0491	0	0.0404	0	0	0.0317	0	0	0	0	0.0156	0.0433
AC007431.2	0	0	0	0	0	0	0	0	0	0	0	0	0	0	0	0	0	0	0	0	0	0	0	0	0	0	0	0	0	0	0	0	0.0862	0	0	0	0	0	0	0	0	0	0	0	0	0.0419	0	0.0391	0
AC007431.3	0	0	0	0.1201	0.0427	0	0	0.1437	0.0418	0.0761	0.2444	0	0	0	0.0662	0	0	0	0	0	0	0.3332	0	0.0506	0	0	0	0	0.0357	0	0.6289	0.0348	0	0	0	0.0523	0.1492	0	0.0386	0.0486	0.0774	0.0259	0.0381	0	0.1785	0.1606	0.0351	0.15	0
AC007432.1	0	0	0	0	0.0114	0	0	0	0	0	0	0.0093	0	0	0	0	0	0	0	0	0	0	0	0	0	0	0.0198	0	0	0	0	0	0.0111	0	0	0	0	0	0	0	0	0.0069	0.0205	0	0	0	0	0	0
AC007435.1	0	0	0	0.1256	0	0.2706	0.3145	0	0	0.1194	0.5479	0.1085	0.341	0.0993	0.0692	0	0	0	0	0	0.3666	0.0872	0.1587	0	0.0943	0	0	0	0	0	0	0.1092	0	0.1075	0.5206	0	0	0	0.2423	0	0	0.1625	0	0	0.2242	0.1261	0	0.1177	0
AC007448.1	0	0	0	0	0	0	0	0	0	0	0	0	0	0	0	0	0	0	0	0	0	0	0	0	0	0	0	0	0	0	0	0	0	0	0	0	0	0	0	0	0	0	0	0	0	0	0	0	0
AC007448.2	0	0	0	0	0.321	0	0	0	0	0	0	0.0867	0	0.0794	0	0	0	0	0	0	0	0	0	0	0	0	0	0	0	0	0	0	0	0	0	0	0	0	0	0	0	0	0	0	0	0	0	0	0
AC007448.3	0	0	0	0	0	0	0	0	0	0	0	0	0	0.0489	0	0	0	0	0	0	0	0	0	0	0.0464	0.0435	0	0	0	0	0	0	0	0	0.1025	0.0404	0	0	0	0	0	0	0	0	0	0.1861	0	0	0
AC007448.4	1.1324	1.0931	0.331	3.6148	0.5815	0.7345	0.6828	0.3979	0.5696	0.1297	1.1897	1.2953	0.6941	0.4312	0.1503	0.9214	0.5701	1.0504	2.3032	0.6296	0.2985	0.0473	0.2585	0.8195	0.0512	0.7438	2.1055	0.3441	0.943	1.3517	0.9645	0.1779	2.4665	0.2625	0.113	0.0668	0.6609	1.1397	1.0522	0.0828	0.1977	0.5073	0.26	0.4577	0.2434	0.0684	1.1356	0.6071	0.3989
AC007448.5	0.3346	0.2142	0.0349	1.6563	0.1396	0.1814	0.1522	0.0672	0.2247	0.0801	0.2448	0.315	0.6349	0.1701	0.1443	0.1517	0.1023	0.0125	0.3543	0.1256	0.3003	0.0519	0.0827	0.1065	0.0773	0.2765	0.1811	0.0472	0.0918	0.0742	0.196	0.1058	0.3384	0.056	0.062	0.11	0.2232	0.2391	0.0541	0.5228	0.1447	0.1937	0.1784	0.0369	0.025	0.0563	0.0656	0.2981	0.1824
AC007450.1	0.4789	0	0	0	0	0	0	0	0.1305	0.1188	0	0	0	0	0.0688	0	0	0	0	0	0	0	0	0	0	0	0	0	0	0	0	0	0	0	0	0	0	0	0	0	0	0	0	0	0	0	0	0	0
AC007450.2	0	0	0	0	0	0	0	0	0	0	0	0	0	0	0	0	0	0	0	0	0	0	0.1024	0	0	0.057	0	0	0	0	0.0849	0	0	0	0	0	0	0	0.1562	0	0	0	0	0	0	0	0.071	0	0
AC007450.3	0	0	0	0	0	0	0	0	0	0	0	0	0	0	0	0	0	0	0	0	0	0	0	0	0	0	0	0.096	0.0849	0	0	0	0	0	0	0	0	0	0	0	0	0	0	0	0	0	0	0	0
AC007450.4	0	0	0.0335	0	0	0	0	0	0	0	0.0391	0	0.1217	0	0	0	0	0	0	0.0376	0	0.0311	0	0	0	0	0	0	0.04	0	0	0	0	0	0	0.0293	0	0	0.0865	0	0	0.058	0	0	0	0	0	0.084	0
AC007458.1	0	0	0	0	0	0	0	0.0565	0	0	0	0	0	0	0	0	0	0	0	0	0	0	0	0	0	0	0	0	0	0	0	0	0	0	0	0	0	0	0	0	0	0	0	0	0	0	0	0	0
AC007461.1	0	0	0	0.0216	0	0.0116	0	0	0	0	0.0282	0.0093	0.0146	0.0085	0.0059	0	0.0069	0	0	0	0.0079	0.0075	0.0545	0	0.0081	0	0	0.0109	0.0289	0	0	0.0094	0.0558	0.0092	0.0089	0.0071	0	0.0212	0	0	0	0	0.0103	0	0.0193	0	0	0.0404	0.014
AC007463.1	0	0	0	0	0	0	0	0	0	0	0	0.023	0	0.0211	0.0587	0	0	0	0	0	0	0	0.0337	0	0	0	0	0	0	0	0	0	0	0	0	0	0	0	0.0257	0	0	0	0	0	0	0	0	0	0
AC007463.2	0	0	0	0	0.0624	0.0631	0.2933	0	0	0.0278	0	0.0253	0	0	0	0	0	0	0	0.0246	0.0427	0.0203	0.074	0	0.088	0.0206	0	0.1182	0	0	0.0307	0.1274	0.0303	0	0	0	0	0	0.0282	0	0	0	0.0279	0	0	0	0	0	0.1142
AC007483.1	0	0	0	0	0	0	0	0	0	0	0	0	0	0	0	0	0	0	0	0	0	0	0	0	0	0	0	0	0	0	0	0	0	0	0	0	0	0.0324	0	0	0	0	0	0	0	0	0	0	0
AC007485.1	1.6024	0.8705	1.6183	2.2812	3.1605	0.8598	2.2838	1.2286	0.3572	1.0843	0.5969	0.7877	0.4643	1.893	1.0682	0.5136	0.5134	0.4582	4.7854	0.2872	1.248	0.633	1.0086	0.0721	4.7095	1.6051	0.3153	0.9207	1.933	2.7126	1.7921	1.884	1.6499	0.5853	2.4576	1.3411	3.0608	0.7848	1.0998	0.5542	0.7716	1.1065	2.5001	0.4502	0.814	1.6022	0.7996	1.2824	1.186
AC007485.2	2.0162	2.7107	2.8418	6.4978	2.9442	1.5785	1.9402	2.4038	3.0459	2.0768	2.3603	5.0982	2.3142	3.6537	2.3605	3.2372	1.6313	4.3414	2.5529	1.4785	2.8788	2.4249	3.6325	2.2552	2.1057	1.9835	3.377	4.9777	2.8036	1.4433	3.1743	1.8381	3.6554	1.6033	5.3498	3.066	1.8807	5.4171	2.7588	3.0475	2.1657	3.5096	25.0387	0.8679	1.9363	1.1455	1.8157	2.8525	6.9249
AC007490.1	0	0	0	0	0	0	0	0	0	0	0	0	0	0	0	0	0	0	0	0	0	0	0	0	0	0	0	0	0	0	0	0	0	0	0	0	0	0	0	0	0	0	0	0	0	0	0	0	0
AC007491.1	0	0	0	0	0.0382	0	0	0	0	0	0	0	0	0.0071	0	0	0	0	0	0	0	0	0	0	0	0	0	0	0	0	0	0	0	0	0	0.0117	0	0	0.095	0	0	0	0.0171	0	0	0	0	0	0
AC007493.1	0	0	0	0	0.0886	0	0	0.0332	0	0	0	0.1196	0	0.0036	0	0.0042	0.0089	0	0	0	0.0034	0	0	0	0	0	0.017	0	0.1442	0	0	0	0	0	0.0995	0.6395	0.0551	0.0091	0.285	0	0.0312	0	0.0044	0	1.1287	0	0.1902	0	0.006
AC007493.2	0.1256	0	0	0	0.1048	0.0529	0	0	0	0	0	0	0	0	0	0.1328	0	0	0	0	0	0	0	0.0311	0	0	0.0453	0	0.1754	0	0	0	0.0508	0	0	0	0	0.0483	0.0474	0	0	0	0.0468	0	0	0	0.0431	0	0
AC007494.1	0	0	0	0.1237	0	0.0666	0	0	0.0646	0	0.027	0	0	0.0244	0	0	0	0	0	0	0	0.0429	0	0.0196	0	0	0	0	0.0276	0.0204	0	0.0269	0	0	0.2562	0.0202	0	0	0	0	0	0.02	0.0295	0	0	0	0	0.029	0
AC007494.2	0	0	0	0.0308	0	0	0	0	0.0321	0	0	0	0	0	0.0169	0	0.0198	0	0	0	0	0.0213	0	0.0389	0	0	0	0.0621	0	0	0	0	0.0318	0	0.051	0	0	0	0	0	0	0	0.0586	0	0.0823	0	0	0.0288	0
AC007494.3	0	0	0	0	0.0674	0.0341	0	0	0.033	0.0601	0	0.0273	0	0.025	0.0174	0	0.0203	0	0	0	0.0231	0	0	0	0	0	0	0	0.0846	0	0.0331	0.0275	0	0	0.0262	0.1033	0.0236	0	0	0	0	0	0.1206	0	0	0	0	0	0.0411
AC007495.1	0	0	0	0	0	0	0	0	0	0	0	0	0	0	0	0	0	0	0	0.0236	0	0	0	0	0	0	0	0	0	0	0	0	0	0	0	0	0	0	0	0	0	0	0	0	0	0	0	0	0
AC007496.1	0	0	0	0	0	0	0	0	0	0	0	0	0	0	0	0	0.0409	0	0	0	0	0	0	0	0	0	0	0	0	0	0	0	0	0	0	0.0208	0	0	0	0.0772	0	0	0	0	0	0	0	0	0
AC007496.2	0	0.1311	0	0	0.0458	0	0	0.0386	0.0448	0	0	0	0	0.0679	0	0.0774	0	0	0	0.0721	0	0	0.0543	0	0	0	0	0	0.0383	0.0284	0	0	0	0	0	0	0	0	0	0.1044	0	0	0.0409	0	0	0	0.0376	0	0
AC007496.3	0	0.0104	0	0	0.0291	0.0073	0	0	0	0	0	0	0	0.0108	0.0038	0.0061	0.0044	0.0274	0	0	0	0	0	0	0.0051	0	0	0.0069	0.0061	0.009	0.0357	0	0	0	0.0113	0.0178	0	0	0.0132	0.0166	0	0	0	0	0	0.0137	0.006	0	0.0266
AC007497.1	0	0.0639	0	0.2932	0.4464	0.0451	0.0524	0.188	0	0	0	0.0362	0	0.3641	0.1846	0	0	0.0561	0	0.0703	0.0611	0	0	0	0	0.0884	0	0.3381	0.0747	0.0277	0.2194	0	0.0866	0.0358	0.0694	0.0821	0	0	0	0.1017	0.1619	0.1083	0.0399	0.0331	0.1121	0.1261	0	0	0.5444
AC007497.2	0	0	0	0	0	0	0	0	0	0	0	0	0.0311	0	0	0	0	0	0	0	0	0	0	0	0	0	0	0	0	0	0.024	0	0	0	0	0	0	0	0	0	0	0	0	0	0	0	0	0	0
AC007511.1	0	0	0	0	0	0	0	0	0	0	0	0	0	0	0	0	0	0	0	0	0	0	0	0	0	0	0	0	0	0	0	0	0	0	0	0	0	0	0	0	0	0	0	0	0	0	0	0	0
AC007513.1	0	0.0946	0	0	0	0.0668	0	0	0	0	0	0	0	0	0	0	0	0	0	0	0	0	0	0	0	0	0	0	0	0	0	0	0	0	0	0	0	0	0	0	0	0	0	0	0	0	0	0	0
AC007527.1	0	0	0	0	0	0.0438	0.0509	0.1824	0	0	0.1418	0	0	0	0	0	0	0	0	0	0	0	0	0	0	0.0286	0	0	0	0.188	0	0.1414	0	0.5563	0	0	0	0	0	0	0	0	0	0.0321	0	0	0	0	0
AC007527.2	0	0	0	0	0	0	0	0	0	0	0	0	0	0	0	0	0	0	0	0	0	0	0	0	0	0	0	0	0	0	0	0	0	0	0	0	0	0	0	0	0	0	0	0	0	0	0	0	0
AC007528.1	0.175	0	0.1535	0.0685	0.219	0.1475	0.0857	0.1845	0.0715	0.0651	0	0.0591	0	0	0.2642	0.0617	0	0	0.0701	0.2299	0.4997	0.0475	0	0.0866	0.1029	0	0.1894	0.0691	0	0.0453	0.0718	0	0	0.1172	0	0.1342	0.0511	0	0.1981	0.0832	0	0.2215	0.0653	0.0541	0.1833	0.0687	0	0	0.2671
AC007529.1	0	0	0	0.0108	0	0	0	0.0097	0	0	0	0	0	0	0.0119	0	0	0	0	0	0	0	0	0	0	0	0	0.0109	0	0	0	0	0	0	0	0	0	0	0.0104	0	0	0.007	0	0	0	0	0	0	0.014
AC007529.2	0.3292	0.0983	0.0642	0.1933	0.0687	0.1619	0.0269	0.0578	0	0.0204	0.0562	0.0742	0	0	0.2721	0.058	0.0829	0.0575	0.1319	0.1262	0.094	0.1341	0	0.0136	0.0484	0.0302	0.1583	0.1734	0.0575	0.1135	0.09	0.0747	0.0888	0.0735	0	0.1824	0.1441	0	0.0207	0.0261	0	0.2084	0.0205	0.1017	0.0766	0.0862	0.0188	0.0402	0.1675
AC007533.1	0	0	0	0.027	0	0	0	0.0485	0	0	0	0	0	0	0.0149	0	0	0	0	0	0	0	0	0	0	0	0	0	0	0	0	0	0	0	0	0.0176	0	0	0	0	0	0	0.0257	0	0	0	0	0	0
AC007535.1	4.7862	0	1.1753	0.4872	0.0799	4.2775	1.2662	1.9509	0.3912	0.4631	0.2942	1.5528	0	0	0	0	0	0	0.0767	0	0.164	0	0.6628	0.1422	3.6854	3.2959	0.1036	0	0.6351	5.5454	0.0785	0.3909	0.0774	4.2308	0	0.0245	0.0559	0	0	0	0.0362	0.4362	0	0.0592	0	0.4512	0.0328	0.2107	0
AC007536.1	0	0	0	0	0	0	0	0	0	0	0	0	0	0	0	0	0	0	0	0	0	0	0	0	0	0	0	0	0	0	0	0	0	0	0	0	0	0	0	0	0	0	0	0	0	0	0	0	0
AC007537.1	0.0587	0	0	0	0.049	0	0.0575	0	0	0	0.1203	0.0794	0	0.109	0.076	0.0828	0.0591	0.1232	0	0.0772	0	0.0957	0.1743	0.0582	0	0.0647	0.0847	0.0464	0	0	0	0.04	0.0475	0.0393	0.0762	0.1201	0	0	0.0443	0	0.0889	0	0.1753	0.0363	0.041	0.0461	0	0.0431	0.1195
AC007540.1	0	0	0	0	0	0	0	0	0	0	0.0404	0	0	0	0	0	0	0	0	0.0389	0	0	0	0	0	0	0	0	0	0	0	0	0	0	0	0	0	0	0	0	0	0	0	0	0	0	0	0	0
AC007541.1	1.9611	0.7324	1.2183	0.3839	1.5171	0.9818	0.8207	0.9188	0.7347	0.8971	1.6182	0.787	0.2387	0.493	1.6741	1.0948	1.0285	1.6493	0.5729	0.5101	1.8667	2.2635	0.9093	1.0014	0.9966	1.4067	0.6927	1.1459	1.2983	1.5533	1.7424	0.6953	1.9171	0.9166	0.9146	0.397	1.4307	2.2482	1.4497	0.6023	0.7265	0.6103	1.5853	0.4925	1.1842	0.5938	0.841	2.5326	1.7879
AC007546.1	0.0537	0	0.0942	0.4203	0.0448	0.0905	0.0526	0.1509	0.1316	0	0.0733	0.2903	0.057	0.2657	0.1158	0.0757	0.2162	0.1689	0	0.0705	0.0307	0.1166	0.0531	0.2392	0.1262	0.0296	0.1162	0.1696	0.075	0.0833	0.0881	0.1096	0.2171	0	0.3483	0.0549	0.0627	0.2892	0.1216	0.1532	0.1219	0.1631	0.8012	0.0996	0.075	0.2109	0	0.3938	0.1639
AC007546.2	0	1.1954	0	0	0	0.0703	0	0	0	0	0	0.0563	0	0.0516	0	0.2351	0	0	0	0	0	0	0	0.1651	0	0	1.4434	0.1317	0.0582	0.0431	0	0.0567	0.2023	0	0.1623	0	0	0	0	0	0	0	0.0622	0	0.0582	0	0	0.4892	0
AC007546.3	0.0272	0.3254	0.0398	0.0533	0.0454	0.0459	0.0934	0.0191	0.2337	0.0101	0.0093	0.0368	0	0.0253	0.0529	0.0384	0.0343	0	0.0436	0.0089	0.0467	0	0	0.0607	0.04	0.0225	0.5305	0.043	0.0951	0.0423	0.1117	0.0371	0.2203	0.0091	0.0883	0.007	0.0238	0.021	0.0206	0.0129	0.0103	0.0345	0.0508	0.0168	0.0095	0.0214	0.0467	0.5194	0.0277
AC007547.1	0	0.2196	0	0	0	0	0	0	0	0	0	0	0	0	0	0	0	0	0	0	0	0	0	0	0	0	0	0	0	0	0	0	0	0	0	0	0	0	0	0	0	0.031	0	0	0	0	0	0	0
AC007547.2	0	0	0	0	0.0696	0	0	0	0	0	0	0	0	0	0	0	0	0	0	0	0	0	0	0	0	0	0	0	0	0	0	0	0	0	0	0	0	0	0	0	0	0	0	0	0	0	0	0	0
AC007551.1	0	0	0	0	0	0	0.0567	0	0	0	0	0	0	0	0.0499	0	0	0.1819	0	0	0	0	0.0572	0.0286	0	0.0319	0	0	0	0	0.0474	0	0	0	0	0.0296	0.0337	0	0	0	0	0.0293	0	0	0	0	0	0	0
AC007551.2	0	0	0	0	0	0	0	0	0	0	0	0	0	0	0	0	0	0	0	0	0	0	0	0	0	0	0	0	0	0	0	0	0	0	0.0501	0	0	0.0594	0	0	0	0	0	0	0	0	0	0	0
AC007552.1	0.0324	0	0	0.076	0.027	0	0	0	0	0	0	0	0	0	0	0	0	0	0	0	0	0.0352	0	0	0.019	0	0	0.0256	0	0.0167	0	0	0.0262	0	0	0.0166	0	0	0	0	0	0.082	0	0	0	0	0	0	0.0329
AC007552.2	0	0	0.0582	0.1169	0.3322	0	0	0.1749	0	0	0.102	0.0673	0	0	0.2147	0	0.0752	0	0	0.0327	0.4263	0.2433	0	0.2957	0.1463	0	0	0.1573	0.0348	0	0.0408	0.0678	0.161	0.0333	0	0.1782	0.0581	0.0383	0	0	0.0377	0.3024	0	0.0308	0	0	0	0	0
AC007556.1	0	0	0	0	0	0	0	0	0	0	0	0	0	0	0.0422	0	0	0	0	0	0	0.0531	0	0	0	0	0	0	0	0	0.0802	0	0	0	0	0	0	0.0752	0	0	0	0	0	0	0	0	0	0	0
AC007557.1	0	0	0	0	0	0	0	0.039	0	0	0	0	0	0	0	0	0	0	0	0	0	0	0.0549	0	0	0	0	0.0438	0	0	0	0.0378	0	0	0	0	0	0	0	0	0	0	0	0	0	0	0	0.0407	0
AC007557.2	0	0	0	0	0	0	0	0	0	0	0	0	0	0	0	0	0	0	0	0	0	0	0	0	0	0	0	0	0	0	0	0	0	0	0	0	0	0	0	0	0	0	0	0	0	0	0	0	0
AC007557.3	0	0	0	0	0	0	0	0	0	0	0	0.0065	0	0	0.0083	0	0	0.01	0	0	0.0055	0	0.0095	0	0	0.0053	0.0069	0.0076	0	0.005	0	0	0.0155	0	0	0	0	0	0	0.0091	0	0.0145	0.0071	0.0059	0.0201	0	0	0	0
AC007557.4	0	0	0	0	0	0	0	0	0	0	0	0.0472	0	0	0	0	0	0	0	0	0.0399	0	0	0	0	0	0	0	0	0	0	0	0	0	0	0	0	0	0	0	0	0	0.0521	0	0	0	0	0	0
AC007559.1	0	0	0	0	0	0	0	0	0	0	0	0	0	0	0	0	0	0	0	0	0	0	0	0	0	0	0	0	0	0	0	0	0	0	0	0	0	0	0	0.0804	0	0	0	0	0	0	0	0	0.3441
AC007560.1	0.1266	0	0	0	0	0.1068	0	0	0	0	0	0	0	0.1567	0	0.0893	0	0	0	0	0.0723	0.1375	0.6262	0.2508	0.1489	0.2093	0	0	0	0.262	0	0	0	0.0848	0.0822	0.259	0.1478	0.0974	0	0.3613	0.0958	0.1282	0	0	0.2653	0	0.2606	0.0929	0.1289
AC007562.1	0	0	0.0339	0	0	0	0	0	0	0	0	0	0	0	0	0	0	0	0	0	0	0	0	0	0	0	0	0	0	0	0	0	0	0	0	0	0	0	0	0	0	0.0294	0	0	0	0	0	0	0
AC007563.1	0	0	0	0	0	0	0	0	0	0	0	0	0	0	0.0188	0	0	0	0	0	0	0	0	0	0	0	0	0	0	0	0	0	0	0	0	0	0	0	0	0	0	0	0	0	0	0	0	0	0
AC007563.2	0	0	0	0	0	0	0	0	0	0	0	0	0	0	0	0.0234	0	0	0	0	0.019	0	0	0	0	0.0549	0	0	0	0	0	0	0	0	0	0	0	0	0	0	0	0	0	0	0	0	0	0	0
AC007563.3	0	0	0	0	0	0	0	0	0	0	0	0	0	0	0	0	0	0	0	0	0	0	0	0	0	0.1069	0	0	0.0271	0.0201	0	0	0	0	0	0	0	0	0	0	0	0	0	0	0	0	0	0	0
AC007566.1	0.3481	0.7752	0.1079	2.4198	0.6381	0.4847	0.8268	0.493	0.3837	0.2041	0.1873	0.2281	0.3026	0.4308	0.3389	0.2194	0.1567	0.188	0.0338	0.1317	0.3675	0.0573	0.193	0.0287	0.1395	0.1743	0.1408	1.4	0.4788	0.161	0.2985	0.6354	0.3669	0.1589	0.4449	0.383	0.1478	0.3166	0.207	0.1053	0.0439	0.1682	0.3148	0.0619	0.1768	0.2196	0.1194	0.2437	0.6441
AC007566.2	0	0	0.0425	0	0	0	0	0	0	0	0	0	0	0	0	0	0	0	0	0	0	0	0	0	0	0	0	0	0	0	0	0	0	0	0	0	0	0	0	0	0	0	0	0	0	0	0	0	0
AC007568.1	0	0	0	0	0	0	0	0	0	0	0	0	0	0	0	0	0	0	0	0	0	0	0	0	0	0	0	0	0	0	0	0	0	0	0	0	0	0.049	0	0	0	0	0.1426	0	0	0	0	0	0
AC007569.1	0	0.2034	0	0.0333	0.0473	0	0	0	0	0.0844	0	0.0192	0.0151	0	0.3487	0.02	0.0428	0	0.0114	0	0	0.0154	0.0421	0	0.0083	0.0078	0.0614	0	0.208	0.0073	0.0116	0.1641	0.0115	0	1.3435	0.0145	0.0083	0.0655	0.0428	0.0135	0.0107	0	0.0106	0	0	0	0.0097	0.0104	0.1155
AC007570.1	0	0	0	0.039	0	0	0.0975	0.07	0	0.0741	0	0.0336	0	0.0924	0.0215	0	0.0251	0	0	0.0327	0	0.0541	0	0	0	0	0	0.0393	0	0	0	0	0	0	0	0	0	0.0383	0	0.0473	0	0.0252	0.0743	0.0615	0.0348	0	0	0	0.0506
AC007595.1	0	0	0	0	0	0	0.1218	0	0	0.0462	0.0849	0	0	0.0384	0	0	0	0	0	0.0408	0.1065	0	0	0	0	0	0	0.0491	0	0	0.051	0.0846	0	0	0	0	0	0	0	0	0	0	0	0	0	0	0	0.0456	0
AC007598.1	0	0	0	0	0	0	0	0	0	0	0	0	0	0.0414	0	0	0	0	0	0	0	0	0	0	0	0	0	0	0	0	0	0	0	0	0	0	0	0	0.0506	0	0	0	0	0	0	0	0	0	0
AC007598.2	0	0	0	0	0	0	0	0	0	0	0	0	0	0	0.048	0	0.028	0	0	0	0	0	0	0	0	0	0	0	0	0	0	0	0	0	0	0	0	0	0	0	0	0.0282	0	0	0	0.0437	0	0	0.0567
AC007598.3	0	0	0	0	0	0.0151	0	0.0126	0	0.0133	0	0	0	0	0.0154	0.0126	0	0	0	0.0118	0.0204	0.0194	0	0.0089	0.0105	0.0099	0	0	0	0	0	0	0	0	0.0232	0	0	0	0	0	0	0	0.0133	0	0	0	0	0	0.0546
AC007599.1	0	0	0	0	0	0.0216	0	0	0	0	0	0	0	0	0	0	0	0	0	0	0	0.2499	0	0	0	0	0	0	0	0	0	0	0	0	0	0	0	0	0	0	0	0	0	0	0	0	0	0	0
AC007599.2	0	0	0	0	0.0508	0	0	0	0	0	0	0	0	0	0.0263	0	0	0	0	0	0	0.0331	0	0	0	0	0	0	0	0	0	0	0.0985	0	0	0.0623	0	0	0	0.0579	0	0	0.0454	0	0	0	0	0	0.0619
AC007601.1	0	0	0	0.0238	0.0254	0	0	0.0107	0	0	0	0.0103	0	0.0094	0.0066	0.0107	0.023	0	0	0.01	0	0	0	0	0	0.0084	0.011	0	0	0.0079	0	0	0	0	0	0.0156	0.0177	0	0	0	0	0.0077	0	0.0094	0	0.0119	0	0.0112	0.0309
AC007601.2	0	0	0	0.0468	0	0	0	0	0	0.0445	0	0.0404	0	0	0	0	0.0301	0	0	0	0	0	0	0.0296	0	0	0	0	0	0	0	0	0	0	0	0	0	0	0	0	0	0	0	0	0	0	0	0.0439	0
AC007603.1	0.0144	0	0	0	0.6846	0	0	0.0708	0	0	0	0	0.0459	0	0	0	0	0	0	0	0	0	0	0	0	0	0	0	0	0.0893	0	0	0	0	0	0	0	0	0.0109	0	0	0	0	0	0	0	0	0	0
AC007603.2	0	0	0	0	0	0	0	0	0	0	0.0405	0	0	0	0	0	0	0	0	0	0	0	0	0	0	0	0	0	0	0.2147	0	0	0	0	0	0	0	0	0	0	0	0	0	0	0	0	0	0	0
AC007603.3	0	0	0	0	0	0	0	0	0	0	0	0	0	0	0	0	0.0309	0	0	0	0	0	0	0	0	0	0	0	0	0	0	0	0	0	0	0	0	0	0	0	0	0	0	0	0	0	0.1262	0	0
AC007608.1	0	0.0145	0	0.0095	0.0811	0	0	0.0683	0.0199	0.009	0.0083	0	0.0129	0.0075	0	0.0171	0	0	0	0.016	0	0	0	0.006	0.0214	0	0	0	0.1698	0	0	0	0.0098	0	0	0.1492	0.0071	0	0.4496	0	0.0092	0.0123	0.0181	0	0.1783	0.0095	0.0917	0.0089	0.0124
AC007608.2	0	0	0	0	0	0	0	0.0184	0	0	0	0	0	0	0	0	0	0	0	0	0	0	0	0	0	0	0	0	0	0	0	0	0	0	0	0	0.0153	0	0.0395	0	0	0	0	0	0.0183	0.0206	0.0539	0	0
AC007608.3	0.5379	0.0436	0.048	0.0178	0.3043	0.0231	0.0313	0.0801	0.0075	0.0339	0.0031	0.0185	0.0194	0.0536	0.0098	0.0032	0.0023	0.043	0.0183	0.1408	0.0182	0	0.0541	0.0045	0.1447	0.0653	0.0197	0.0144	0.0414	0.415	0.0486	0.0062	0.0627	0.0733	0.0207	0.1679	0.0053	0	0.0585	0.0087	0.0241	0.0069	0.0034	0.0366	0.0064	0.0107	0.1251	0	0.0046
AC007608.4	0	0	0	0.014	0.067	0	0	0	0	0	0	0.0121	0.0095	0	0.0154	0.0126	0	0	0	0	0	0.0048	0	0.0044	0	0	0.0708	0	0	0.0092	0	0	0	0	0.0116	0.0182	0.0312	0	0.0471	0.0085	0	0	0.02	0	0.0311	0	0.0428	0	0.0091
AC007610.1	0	0	0	0.0472	0	0	0	0	0	0	0	0	0.064	0	0	0.0425	0	0	0	0	0	0	0	0	0	0	0	0	0	0	0	0.041	0	0	0	0	0	0	0	0	0	0	0.045	0	0	0	0	0	0
AC007610.2	0	0	0.0527	0.0353	0.0376	0.038	0.0441	0.095	0	0.1006	0.0308	0	0	0.0279	0	0	0	0	0	0	0	0	0.0446	0	0	0.0248	0	0	0.0315	0	0	0.0307	0	0	0.0877	0.0461	0	0	0	0	0	0	0	0	0.0315	0	0.0309	0	0.0459
AC007610.3	0	0	0	0	0	0	0	0	0	0	0	0	0	0	0	0	0	0	0	0	0	0	0	0	0	0	0	0	0	0	0	0	0	0	0	0	0	0	0	0	0	0	0	0	0	0	0	0	0
AC007610.4	0.0141	0.0169	0.0165	0.0774	0.0118	0.0833	0.0553	0.0298	0.0462	0.1156	0.0289	0.0286	0.03	0	0.0426	0	0.0498	0	0	0.065	0.0161	0.0307	0	0.014	0	0	0	0.0558	0.0493	0.0073	0.0463	0.0096	0.0571	0.0095	0.0641	0.065	0	0.0543	0.0107	0.0269	0	0	0.0211	0	0.0099	0.0555	0	0.0311	0.0575
AC007610.5	0	0	0	0	0.0227	0	0.0266	0	0	0	0	0	0	0.0168	0	0.0383	0	0	0	0	0	0	0	0	0	0.015	0	0	0.019	0	0	0	0	0	0	0	0	0	0	0	0	0	0	0.0336	0	0	0	0	0.0277
AC007611.1	0.2071	0.1184	0.0474	0.0282	0.248	0.0228	0.0706	0.3291	0.0589	0.1408	0.0308	0.2557	0.0957	0.3065	0.0777	0.1334	0.204	0.1133	0.101	0.1894	0.1389	0.0587	0.294	0.058	0.0529	0.0893	0.0325	0.1779	0.1321	0.219	0.0665	0.1471	0.4153	0.0724	0.0468	0.175	0.2155	0.3604	0.1768	0.2741	0.1158	0.1186	0.1546	0.2505	0.2831	0.092	0.0618	0.0727	0.0275
AC007613.1	0.0693	0.0552	0.0473	0.0905	0.2218	0.2825	0.1698	0.0893	0.1511	0.0688	0.0868	0.0859	0.0368	0.1216	0.1047	0.1222	0.0233	0.0363	0.0278	0.1822	0.0792	0.0314	0.08	0.0687	0.0136	0.2546	0.05	0.0822	0.0888	0.269	0.398	0.1573	0.0561	0.1238	0.1874	0.0887	0.1079	0.0534	0.096	0.033	0.035	0.0527	0.0604	0.05	0.0484	0.0817	0.0714	0.1611	0.1176
AC007614.1	0.0097	0.009	0.0025	0.0025	0.0018	0.0191	0.0169	0.0129	0.0344	0.0032	0.0081	0.0175	0.0023	7.00E-04	9.00E-04	0.0023	0.0147	0.0057	0.0078	0.0206	0.0086	0.0023	0	0.016	0.0082	0.0256	0.0093	0.0068	0.0113	6.00E-04	0.0195	0.0059	9.00E-04	0.0181	7.00E-04	0.0088	0.0063	0	0.0016	0.0051	0.0016	0.0077	0.0089	0.008	0.0113	0.0076	0.0022	0.0103	0.0033
AC007614.2	0	0	0	0	0	0	0	0.008	0.0187	0	0	0	0	0	0	0.0081	0	0	0	0	0	0	0	0	0	0	0	0	0	0.0059	0.0094	0	0.0093	0	0	0	0	0	0	0	0	0	0.0684	0	0	0	0	0	0.0117
AC007618.1	0	0	0	0	0	0	0	0	0	0	0	0	0	0	0	0	0	0	0	0	0	0	0	0.0203	0	0	0	0	0	0	0	0	0.0332	0	0	0	0	0	0	0	0	0	0	0	0	0	0	0	0
AC007619.1	0	0	0.0426	0.2851	0.4255	0.2457	0.2141	0.0512	0.1786	0.1626	0.199	0	0.1548	0.2704	0.0314	0	0.2567	0	0	0.0479	0	0.0791	0.072	0.1082	0.1284	0	0	0	0.407	0.0754	0.1792	0	0.0589	0.1463	0.1418	0.2235	0.0425	0.0561	0.3849	0	0.1653	0.1106	0.0544	0.045	0.1526	0.2289	0	0.2137	0.1482
AC007619.2	0	0	0	0	0	0.0668	0	0	0	0	0	0	0	0	0	0	0	0	0	0	0	0	0	0	0	0	0	0	0	0	0	0	0	0	0	0	0	0	0	0.0753	0	0	0	0	0.0553	0.1244	0	0	0
AC007620.1	0	0	0	0	0	0	0	0	0	0	0	0	0	0	0	0	0	0	0	0	0	0	0	0	0	0	0	0	0	0	0	0	0	0	0	0	0	0	0	0	0	0	0	0	0	0	0	0	0
AC007620.2	0	0	0	0	0	0	0	0	0	0	0	0	0	0	0	0	0	0	0	0	0	0	0	0	0	0	0	0	0	0	0	0	0	0	0	0	0	0	0	0	0	0	0	0	0	0	0	0	0
AC007620.3	0	0.0722	0	0.1418	0.0504	0	0.0592	0.0424	0	0.0449	0	0.0408	0	0	0.0521	0.1703	0	0.0633	0.0484	0	0	0	0	0.0299	0	0.0333	0	0.0477	0	0	0	0.0411	0.0977	0	0	0.0309	0	0	0	0	0	0	0.0451	0	0	0	0	0	0.1843
AC007621.3	0	0	0.0401	0	0	0.0579	0.0673	0.0483	0	0	0	0	0	0	0	0	0	0	0	0	0	0	0	0	0	0	0.0495	0	0	0	0	0	0.0556	0	0	0	0	0	0	0.0653	0	0.0695	0	0	0	0	0	0.0504	0
AC007622.1	0	0	0	0.0878	0	0	0.055	0.0788	0.0458	0.0417	0.0383	0.0379	0	0.0347	0	0.0396	0.0282	0	0	0	0.032	0	0	0.0278	0.033	0.0618	0	0.0443	0.0392	0.029	0.092	0.0764	0	0.0376	0.1456	0.0574	0	0	0	0	0	0.0284	0	0	0	0	0	0.0411	0
AC007622.2	0	0	0.0184	0.2459	0.0655	0.053	0.0615	0.0331	0.077	0.0468	0.0429	0.0318	0.0667	0.0777	0.0542	0	0.0474	0.0329	0.0252	0.031	0.0179	0.0426	0.0932	0.0467	0.0462	0.026	0.0227	0.062	0.0548	0.0325	0.0902	0.0428	0.1016	0.0105	0.1528	0.241	0.0092	0.1088	0.0711	0.0747	0.0119	0.0636	0.1992	0	0.0439	0.0493	0	0.1037	0.1598
AC007631.1	0	0	0	0	0	0	0	0	0	0	0	0	0	0	0	0	0	0	0	0	0	0	0	0	0	0	0	0	0	0	0	0	0	0	0	0	0	0	0	0	0	0	0	0	0	0	0	0	0
AC007637.1	0.7255	0.0394	0.7712	0.5422	1.6235	0.5283	1.0986	0.8343	0.8626	0.9327	0.8783	0.156	0.5606	1.1223	0.1138	0.1163	0.7305	0.1729	0	1.0834	1.7139	1.2717	0.4893	1.388	1.1243	0.5087	0.0238	0.2866	0.5988	0.6823	1.4064	0.3592	1.1205	0.3313	2.2254	0.5397	0.154	0.7614	1.5186	0.4391	0.2246	1.219	1.5749	0.0204	0.5297	0.4922	0.2489	1.0886	1.0068
AC007638.1	0	0.0203	0	0.0267	0	0	0	0.012	0	0	0	0.0115	0	0	0	0	0	0	0.0273	0	0	0	0	0	0.01	0	0	0	0.0119	0.0088	0	0	0	0	0	0.0261	0.0099	0.0131	0	0	0	0.0086	0.0635	0	0	0	0	0	0
AC007638.2	0.1035	0.1443	0.5647	0.3646	1.7557	0.189	0.3718	0.497	0.2537	0.3338	0.3769	1.1774	4.4709	1.0138	0.305	0.2068	0.2171	0.1447	0.1105	0.1133	0.4137	1.1428	0.2388	0.1537	0.6488	0.361	1.4434	0.0545	0.1807	0.8475	0.2829	0.7161	0.8651	0.3003	1.3429	0.4499	0.9965	0.2124	0.7682	0.2132	0.261	1.0917	0.4504	0.1066	0.2891	0.8265	0.1775	0.8856	0.5265
AC007639.1	1.6932	0	0	0.1692	0.4209	0.0607	0.2471	2.4306	0	0.6971	0.0984	0.0974	0.0383	0.1115	3.1233	0.4065	0.3265	0.34	0	0	0	0.861	0.2494	0	0	0	0	0.1423	0.151	0.0186	0.2659	1.0299	3.031	0	0	0.0553	0.0631	0.9149	10.634	0.9593	0.2726	0.0182	0.2151	0.0668	0.0503	0.0849	0	0.0529	1.0632
AC007649.1	0	0	0	0	0.0113	0	0	0	0	0	0	0	0	0	0	0.0096	0	0	0	0	0	0	0	0	0	0	0	0.0107	0.0095	0	0	0.0092	0	0	0	0	0	0	0	0	0	0	0.0303	0	0.0095	0	0	0	0.0138
AC007652.1	0	0	0	0	0	0	0	0	0	0	0	0	0	0	0	0	0	0	0	0	0	0	0	0	0	0	0	0	0	0	0	0	0	0	0	0	0	0	0	0	0	0	0	0	0	0	0	0	0
AC007652.2	0	0	0	0	0	0	0	0	0	0	0	0	0	0	0	0	0	0	0	0	0	0	0	0	0	0	0	0	0	0	0	0	0	0	0	0	0	0	0	0	0	0	0	0	0	0	0	0	0
AC007652.3	0	0	0	0	0	0	0	0	0	0	0	0	0	0	0	0.0589	0	0	0	0	0	0	0	0	0	0	0	0	0.0291	0	0	0.0284	0	0	0	0	0	0	0	0	0	0.0211	0	0	0	0	0	0	0
AC007655.1	0.0841	0.1005	0	0	0	0	0	0	0	0	0	0	0	0.104	0	0	0.0423	0	0	0.0552	0.048	0	0	0	0.1482	0	0	0	0	0	0.0689	0	0	0.1126	0	0.043	0.0491	0	0	0	0.0636	0	0	0	0	0	0	0	0
AC007655.2	0	0	0	0	0	0	0.0153	0	0.0128	0.0116	0.0107	0	0	0.0193	0	0	0.0079	0	0	0.0103	0	0	0	0	0	0.0258	0	0	0.0109	0	0	0	0	0	0	0	0.0091	0	0.0236	0	0	0	0	0	0	0	0	0	0.0476
AC007656.1	0	0	0	0	0.0205	0	0	0	0	0	0	0	0	0	0	0	0	0	0	0	0	0	0	0	0	0	0	0	0	0	0	0	0	0	0	0	0	0	0	0	0	0	0	0	0	0	0	0	0
AC007656.2	0	0	0	0	0	0	0	0	0	0	0	0	0	0	0	0	0	0	0	0	0	0	0	0	0	0	0	0	0	0	0	0	0.3813	0	0	0	0	0.4031	0	0	0	0	0	0	0	0	0	0	0
AC007656.3	0	0	0	0	0	0	0	0	0	0.0049	0	0	0	0	0	0	0	0	0	0.0043	0	0	0	0	0.0039	0	0	0	0	0	0	0	0	0	0	0.0034	0	0	0	0	0	0	0	0	0	0	0	0	0
AC007656.4	0	0	0	0	0	0	0	0	0	0	0.0369	0	0	0	0	0	0	0	0	0	0	0	0	0	0	0	0	0	0	0	0	0	0	0	0	0	0	0	0	0	0	0	0	0	0	0	0	0	0
AC007663.1	1.1617	0.2314	0.0566	0.5306	2.5445	0.6325	0.2608	0.1361	0.3561	0.1081	0.3966	0.3271	0.1028	0.0749	0.167	0.3755	1.3159	0.0508	0.0969	0.5884	2.5847	0.1183	0.3591	0.5872	1.5506	0.2	0.681	0.0191	0.2197	0.1127	14.6082	0.1812	0.3916	0.5834	0.0785	0.1485	0.3107	0.2235	1.1876	0.5524	0.2564	0.2328	0.1986	0.1646	0.0338	0.2852	0.631	0.2308	0.1724
AC007663.2	0	0.0322	0.0157	0.0105	0.1012	0.1476	0.1716	0.0663	0.011	0.02	0.0184	0.0273	0.0143	0.0083	0.0116	0.114	0.0475	0	0	0.0177	0.0615	0.0146	0	0.0333	0.3642	0.0594	0.0097	0	0.0094	0.0488	0.0331	0.0092	0.0545	0.009	0.0087	0.0138	0	0.0933	0.0102	0.0128	0	0.0955	0.7136	0.0083	0.0094	0.0317	0.0185	0.7411	0
AC007663.3	0.3872	0.2314	0.0377	0.2526	0.4847	0.4353	0.0632	0.3175	0.2638	0.1441	0.3085	0.5234	0	0.5591	0.2227	1.4108	0.13	0.203	0.4654	0.424	0.1843	0.1402	0	0.5752	0.1517	0.2133	0.9778	0.6118	0.1803	0.5675	0.3705	0.0439	0.4699	0.2593	0.0838	0.5611	0.3013	0.4967	0.341	0.3069	0	0.5555	0.1926	0.1596	0.5409	0.1521	0.1771	0.6155	0.4597
AC007663.4	0.0476	0.1137	0.2224	0.633	0.5159	0.802	0.3728	0.234	0.622	0.531	0.4871	0.45	0.3032	0.206	0.3077	0.1006	0.407	0	0	0.0625	0.5704	0.2066	0.6115	0.942	0.6709	0.1572	0	0.4133	0.7307	0.1476	1.2091	0.1295	0.3463	0.1274	0.3086	0.2676	0.0833	0.4026	0.4667	0.9498	0.2159	0.2408	0.4258	0	0.2657	0.5604	0.3263	1.3955	0.5324
AC007666.1	0.0153	0.2013	0.2596	0.2158	0.6644	1.1618	0.5551	0.2905	0.7634	0.8433	0.4287	0.238	0.0325	0.0189	0.033	0.2051	0.2544	0.6422	0.1717	0.4426	0.446	0.0499	0.1363	0.326	0.27	0.1012	0.0884	1.4757	0.3849	0.0871	0.6781	0.271	0.4955	0.1435	0.0894	0.0783	0.3038	0.2239	0.1849	0.5679	0.0811	0.2016	0.3199	0.0946	0.4064	0.3368	0.063	0.2246	0.0156
AC007666.2	0	0	0	0	0.0167	0.0337	0.0196	0.0281	0.0327	0.0149	0	0.027	0	0	0.0086	0.0141	0	0	0	0.0263	0	0	0	0	0.0118	0.0331	0	0.0316	0	0.031	0	0	0.0324	0.0134	0	0	0.035	0.0154	0.0151	0	0.0454	0.0507	0	0.0371	0.014	0	0	0	0
AC007671.1	0	1.2098	0	0.0283	0	0.0305	0.0354	0	0	0	0	0	0	0	0	0	0	0	0	0	0	0	0	0	0	0	0.1304	0	0.0253	0	0	0	0	0	0.0235	0	0	0.0278	0	0	0	0	0.027	0	0	0	0	0	0
AC007673.1	0	0	0	0	0	0	0	0	0	0	0	0	0.029	0	0	0.0385	0	0	0	0.0179	0	0	0	0	0	0	0	0	0	0	0	0	0	0	0	0	0	0	0	0.0259	0	0	0.0204	0	0	0	0	0	0
AC007679.1	0	0	0	0	0	0	0	0	0	0.0286	0	0	0	0.0238	0	0	0	0	0	0	0	0	0	0	0	0	0	0	0.0268	0	0	0	0	0	0.0249	0	0	0	0	0	0	0	0.0287	0	0	0	0	0	0
AC007681.1	0	0.0313	0.0306	0.1504	0.0146	0.0147	0.0513	0.0307	0.0143	0.0585	0.0298	0	0.3988	1.723	0.1355	0.0369	0.0352	0	0	0.0229	0	0.0142	0.2245	0.013	0.0257	0.0481	0	0.0896	0.0732	0	0.043	0.0238	0	0.0935	0.1246	0.0625	0.0153	0.0269	0.0066	0.0083	0.0066	0.0442	0.1628	0.0162	0	0.0754	0.0299	0.0704	0.1599
AC007682.1	0	0	0	0	0.0135	0	0.0159	0	0	0	0	0	0	0	0	0	0	0	0	0.0106	0	0	0.0481	0	0	0	0	0	0	0	0	0	0	0	0	0	0	0	0	0	0	0	0	0	0	0	0	0	0
AC007683.1	0.0508	0.182	0.1781	0.0795	0.0847	0	0	0.1784	0.083	0.0756	0.2774	0.2059	0.1618	0.1885	0.5037	1.5397	0.3835	1.0116	0.122	0.1335	0.145	0.1379	1.3058	0.3269	0.2089	0.2518	0.2198	0.0802	0.0355	0.2364	0.1249	0.2074	0.1232	0.17	0.2965	0.4415	1.1261	0.1172	0.0383	0.6761	0.1537	0.6428	0.2652	0.1255	0.1773	0.0399	0.209	0.1117	0.4651
AC007683.3	0	0	0	0	0	0	0.0412	0.0591	0	0	0	0	0	0	0	0	0	0	0	0	0	0	0	0	0	0	0	0	0	0	0	0	0	0	0	0	0	0	0	0	0	0	0	0	0.0294	0	0	0	0
AC007684.1	0	0	0	1.2183	0	0.1874	0.6534	0	0.5451	0	1.2144	0	1.1808	3.0261	0	0	0	0	0	0.2921	0	0	0.2199	0.2201	0.1307	0.2449	0	0.3512	0	0	0.3646	0	0	0.1489	1.0097	0.1137	0	0	0.5034	0	0	0	0.3317	0	0.1553	0.3493	0	0	0
AC007684.2	0.1258	0.2256	0.2207	0.0985	0.1575	0.1591	0.1233	0.1769	0.1543	0.1873	0.0859	0.1701	0.1337	0.4282	0.0814	0.3106	0.095	0.3958	0.2016	0.0827	0	0.0342	0.0622	0	0.1849	0.104	0.1362	0.5964	0.0879	0.0325	0.1548	0.1285	0.2036	0.0421	0.2858	0.3861	0.1102	0.0484	0.1425	0.2992	0.1904	0.0319	0.3286	0.1944	0.1318	0	0.259	0.0462	1.2805
AC007686.1	0	0.0775	0	0.0507	0	0	0	0.0456	0	0.0482	0	0	0	0	0.028	0.0457	0	0.068	0	0	0	0	0.0641	0.0642	0	0	0	0	0.0905	0.0335	0	0.0441	0	0.0434	0.0421	0.0995	0.1513	0	0	0.0616	0	0	0.0967	0.0401	0	0	0	0	0
AC007686.2	0	0	0	0.049	0	0	0	0	0	0	0	0	0	0	0	0	0	0	0.2505	0	0	0	0	0	0	0.0344	0	0	0.0437	0.0323	0.1025	0	0	0	0	0	0	0	0	0	0	0	0	0	0.0437	0	0.0429	0	0
AC007686.3	0.1463	0.2571	0.161	0.1617	0.553	0.3846	0.3542	0.2298	0.4291	0.2434	0.1646	0.1803	0.0549	0.2237	0.1782	0.3156	0.0693	0.0812	0.1517	0.2714	0.0492	0.0795	0.1617	0.1534	0.1012	0.2608	0.149	0.1564	0.3366	0.3161	0.3176	0.1172	0.1253	0.1787	0.3741	0.0968	0.0954	0.1258	0.1689	0.1228	0.0847	0.0828	0.2504	0.2873	0.2284	0.142	0.2775	0.1641	0.1664
AC007686.4	0.1054	0.0126	0	0.0083	0.0528	0.0267	0.0103	0.0074	0	0.0078	0.0216	0.0285	0	0.0065	0.0318	0.0149	0.0106	0.0111	0	0.0277	0.0361	0.0172	0	0	0.0124	0.0116	0.0152	0.0083	0.0074	0.0218	0.0864	0	0.1023	0.0141	0.0068	0.0162	0.0062	0.0162	0.0159	0	0.0479	0.0053	0.0787	0.0261	0.0074	0.0083	0	0.0077	0
AC007686.5	0	0	0	0.0282	0	0	0	0	0	0	0	0	0	0	0	0	0	0	0	0	0	0	0	0	0	0	0	0	0.0504	0	0	0	0	0	0	0	0	0	0	0	0	0	0	0	0	0	0	0	0
AC007687.1	0.0987	0.118	0	0.2319	0.659	0.0832	0	0.4856	0.1614	0	0	0	0	0	0.2129	0.4177	0	0.1035	0.7118	0	0	0	0.0976	0	0	0.2175	0.2137	1.8717	0	0.1532	0.081	0.2016	0.0799	0	0	0	0.1728	0.076	0	0	0	0.1	0.1473	0.061	0.0689	0.0775	0.1355	0.3621	1.0046
AC007688.1	0	0.3941	0	1.0328	0	0	0	0	0	0	0	0.4458	0.3504	0.2041	0.2845	0.2326	0	0	0	0	0.1883	0.1791	0.6524	0	0	0	0.4759	0	0	0.3411	0.2705	0	0	0	0	0	0	0	0	0	0	0.167	0.4921	0.4077	0	0	0.2263	0.2419	0.3356
AC007688.2	0.0395	0	0.0925	0.0929	0.066	0	0	0	0	0.0294	0.162	0.1069	0	0.1713	0.4946	0.3625	0.1393	0.1244	0.0634	0.1299	0.1355	0.0644	0.4693	0.0392	0.0697	0.2178	0.1426	0.1249	0.0552	0.1432	0.0649	0.0538	0.064	0.1853	0.1026	0.2831	0.4154	0.1217	0	0.4136	0.2992	0.2403	0.1475	0.0489	0.359	0	0.0543	0.203	0.1207
AC007688.3	0.0813	0	0	0.191	0.1357	0	0	0.0572	0.0665	0.0605	0	0	0	0	0	0	0	0	0	0	0.0464	0.0442	0	0.0403	0	0	0	0.1285	0	0.0421	0	0	0	0	0	0.0832	0	0	0	0	0	0.0412	0.0607	0	0	0	0	0	0.0828
AC007690.1	0	0.0766	0.0375	0	0	0	0	0	0	0	0.0876	0.0867	0	0	0.0277	0.0904	0.0323	0.0672	0	0	0.0366	0	0.0634	0.0635	0	0	0	0	0	0.0332	0	0.0873	0.1037	0	0	0.0328	0	0	0	0.183	0	0.0325	0	0	0.0896	0	0.088	0	0
AC007695.1	0.0077	0.0093	0.0045	0.2849	0.0129	0.0326	0.0379	0	0.019	0.0519	0.0211	0.0157	0.0576	0.0671	0.01	0	0.0117	0	0	0.0153	0.0354	0.0042	0.0383	0.0077	0.0046	0.0043	0	0.0183	0.027	0.016	0.0317	0	0.0125	0.0207	0.1608	0.0277	0.0045	0.0358	0.0409	0.0147	0	0.0353	0.052	0	0.027	0.0304	0	0.0454	0.0945
AC007718.1	0	0	0	0	0	0	0	0	0	0	0	0	0	0	0	0	0	0	0	0	0	0	0	0	0	0	0	0	0	0	0	0	0	0	0	0	0	0	0	0	0	0	0	0	0	0	0	0	0
AC007728.1	0	0	0	0	0	0.0311	0.0361	0	0	0.0274	0	0	0	0	0	0	0	0	0	0.0242	0	0	0	0	0.0217	0	0	0	0.0515	0	0	0	0	0	0.0718	0	0	0	0	0	0	0	0	0	0	0.029	0	0	0
AC007728.2	0.0528	0.0526	0.0309	0.1172	0.022	0.1707	0.0345	0.0866	0.0072	0.1114	0.012	0.0119	0.0187	0.0654	0.3493	0.0248	0.0355	0	0.0141	0.0521	0.0201	0.0622	0.1045	0.0218	0.031	0.0291	0.0064	0.0348	0.1537	0.0182	0.0794	0.012	0.1139	0.0295	0.0685	0.0405	0.0154	0.0745	0.093	0.067	0.0333	0.0446	0.1248	0.0163	0.0246	0.0138	0.0121	0.0129	0.0358
AC007728.3	0	0	0.0235	0	0.0671	0.1018	0.0394	0.0565	0	0	0	0.0816	0	0.0249	0.0521	0	0	0	0	0	0	0	0	0	0	0	0	0	0.0281	0.0624	0	0.0274	0.0651	0	0.0261	0.0411	0	0	0	0.1148	0	0.0204	0.09	0	0	0	0	0	0.0409
AC007731.1	0	0	0.1648	0.6209	0.3235	0.4457	0.3798	0.3096	0.749	0.2754	0.4573	0.2382	0.2621	0.3707	0.0836	0.0497	0.1863	0.0554	0	0.0695	0.1409	0.2776	0.7146	0.1658	0.1139	0.0291	0.0254	0.1671	0.2707	0.0911	0.3757	0.2039	1.2687	0.059	0.4574	0.3245	0.0617	0.5018	0.133	0.2346	0.0133	0.0982	0.2498	0	0.16	0.1523	0.0725	0.9307	0.3945
AC007731.2	0	0	0	0	0	0	0	0	0	0	0	0	0	0	0.058	0	0	0	0	0	0	0	0	0	0	0	0	0	0	0	0	0	0	0	0	0	0	0	0.0508	0.064	0	0	0	0	0	0	0	0	0
AC007731.3	0	0	0	0	0	0	0	0	0	0	0	0	0	0	0.0199	0.0649	0.0232	0	0	0	0	0	0	0	0	0	0	0	0	0	0	0	0	0	0.0299	0	0	0.0354	0	0	0	0	0	0	0	0	0.0316	0	0
AC007731.4	0	0	0	0	0	0	0	0	0	0	0	0	0	0	0	0	0	0	0	0	0	0	0	0	0	0	0	0	0	0	0	0	0	0	0	0	0	0	0	0	0	0	0	0	0	0	0	0	0
AC007731.5	0	0	0	0	0	0	0	0	0	0	0	0	0	0	0.0117	0.0192	0	0	0	0	0	0	0	0	0	0	0.0393	0	0	0	0	0.0556	0	0	0	0	0	0.021	0	0	0	0	0	0	0	0.0214	0	0.04	0
AC007736.1	0	0	0.0113	0	0	0	0	0	0	0	0.0132	0	0	0	0.0084	0	0	0	0	0	0	0	0	0	0	0	0	0.0153	0	0	0	0	0.0157	0	0	0	0	0	0	0	0	0	0	0	0	0	0	0	0
AC007741.1	0	0	0	0	0	0	0	0	0.007	0	0	0	0	0	0.0037	0	0.0043	0	0	0	0	0	0	0	0	0	0	0	0	0	0	0	0	0	0	0	0.005	0.0066	0	0	0	0	0	0	0	0	0	0	0
AC007742.1	0	0	0	0	0	0	0	0	0	0	0	0	0	0	0	0	0	0	0	0	0	0	0	0	0	0	0	0	0	0	0	0	0	0	0	0	0	0	0.1138	0	0	0	0	0	0	0	0	0	0
AC007743.1	0.0206	0.041	0.008	0.0484	0.0917	0.0232	0.0538	0.0145	0.0561	0.0358	0.1501	0.0186	0.1314	0.1658	0.0356	0.0097	0.0553	0	0.0055	0.0587	0.2432	0.0224	0.0679	0.051	0.0283	0.0454	0.0149	0.0977	0.0959	0.0107	0.062	0.0234	0.0167	0.0506	0.2095	0.0176	0.004	0.037	0.0259	0.0196	0.0052	0.0591	0.0256	0.0212	0.0624	0.1025	0.0236	0.0403	0.2726
AC007744.1	0	0	0	0	0	0	0	0	0	0	0	0	0	0	0	0	0	0	0	0	0	0	0	0	0	0	0	0	0	0	0	0	0	0	0	0	0	0	0	0	0	0	0	0	0	0	0	0	0
AC007749.1	0	0	0	0	0	0	0	0	0	0	0	0	0	0	0	0	0	0	0	0	0	0	0	0	0	0.113	0	0	0	0	0	0	0	0	0	0	0	0	0	0	0	0	0	0	0	0	0	0	0
AC007749.2	0.0104	0.0249	0	0.0082	1.2612	0.1406	0.0102	0.0147	0	0	0	0.0423	0	0	0.054	0	0	0.0219	0	0	0.0476	0.0113	0	0.1703	0	0.9245	0	0.0247	0	0.0863	0.2394	5.2788	0.1349	0	0.487	0	0	0.5214	0.0079	0.0297	0.0079	0.0317	0.1322	0	0.1529	0.0737	0	0	0
AC007750.1	0.0072	0.0086	0	0.017	0.0241	0.0061	0.0637	0.0254	0	0.0806	0.0148	0.0098	0.023	0.0179	0.0125	0.0051	0	0	0	0	0	0	0.05	0.0071	0	0.008	0	0.0171	0.0252	0.0037	0	0	0.0175	0.0097	0.0422	0.0037	0.0042	0.1333	0	0.1373	0.0164	0.011	0.0754	0.0045	0.005	0.0227	0.005	0.0053	0.022
AC007751.1	0	0	0	0	0	0	0	0	0	0	0	0	0	0	0	0	0	0	0	0	0	0	0	0	0	0	0	0	0	0	0	0	0.0646	0	0	0	0	0	0	0	0	0	0	0	0	0	0	0	0
AC007773.1	0.5249	1.8817	0.6859	0.701	1.7518	0.3905	0.242	0.1953	0.1767	0.046	0.1476	1.1477	0.164	0.9361	1.2917	3.7447	0.4508	5.6975	1.781	0.1014	0.4584	0.0671	0.6108	0.2905	0.1633	0.068	0.9356	1.683	0.4312	0.1118	0.2026	0.3783	2.2979	0.2895	0.4808	0.3632	2.811	1.8771	0.1398	0.6166	0.4672	0.6097	1.1058	0.5725	0.7332	0.2183	0.7202	0.2265	3.0476
AC007780.1	0.0322	0.1733	0.0753	0.0126	0.0538	0.0136	0.0473	0.0453	0.0132	0.0839	0.011	0	0	0.0399	0.0417	0.1477	0.0405	0	0.1162	0.0529	0.0276	0.0175	0.0637	0.0319	0.0473	0.0355	0.0581	0.0382	0.0787	0.0083	0.0132	0.0219	0	0.0216	0.0105	0.1071	0.1128	0.0124	0.0608	0.2145	0.0366	0.0489	0.0601	0	0.09	0.0253	0.0111	0.0118	0.0328
AC007785.1	0	0.108	0	0	0	0	0	0	0	0	0	0	0	0	0	0	0	0	0	0	0	0	0.0894	0	0	0	0.1304	0	0	0	0	0	0	0	0	0.0462	0	0	0	0.086	0	0	0.0674	0	0	0	0	0	0
AC007785.2	0	0	0	0	0	0	0	0	0	0	0	0	0	0	0	0	0	0	0	0	0	0	0	0	0	0	0	0	0	0	0	0	0	0	0	0	0	0	0	0	0	0	0.0234	0	0	0	0	0	0
AC007785.3	0.0637	0	0.016	0.0356	0.0152	0.0384	0.0446	0.0512	0.0818	0.0068	0.0062	0.0123	0.029	0.0957	0.0707	0.0193	0.0137	0.1813	0.0729	0.012	0.0364	0.0148	0.018	0.009	0.0107	0	0.0066	0.1079	0.0699	0.0612	0.0075	0.0558	0.0884	0.0061	0.065	0.0466	0.0319	0.007	0.0618	0.0606	0.0138	0.0645	0.0883	0.0056	0.0254	0	0.0874	0.0267	0.0926
AC007786.1	0.4111	0.1117	0.0765	0.0439	0.4989	0.063	0	0.0525	0.1527	0.0278	0.051	0.0379	0.0794	0.2428	0.1048	0.0791	0.1693	0.0392	0.0299	0.0123	0.064	0.0304	0.0739	0.1758	0.1098	0.0412	0.1079	0.1624	0.1044	0.116	0.0919	0.0254	0.0756	0.1251	0.2789	0.1338	0.2399	0.115	0.0705	0.0711	0.0707	0.0189	0.0697	0.1271	0.0261	0.044	0.1026	0.0411	0.1521
AC007786.2	0.1121	0	0	0.0585	0.1871	0	0	0	0.0611	0.0278	0	0.1516	0.0397	0	0.0484	0.0264	0.0376	0	0	0.0246	0.0213	0.0203	0.0739	0.0185	0	0.0206	0.0809	0.2067	0.0261	0.1546	0.0306	0	0	0.0501	0.0727	0	0.0218	0.0288	0.0564	0	0	0.0189	0	0.0231	0	0.0587	0	0.0274	0
AC007786.3	0.0504	0	0	0	0	0	0	0	0.0412	0	0.0344	0	0	0	0	0	0	0	0	0	0	0	0	0	0	0	0.0363	0	0	0	0	0	0	0	0.0327	0	0	0	0.038	0	0	0	0.0751	0	0	0	0	0	0
AC007786.4	0	0	0	0	0	0	0	0	0	0	0	0	0	0	0	0	0	0	0	0	0	0	0	0	0	0	0	0	0	0	0	0	0	0	0	0	0	0	0	0	0	0	0.0042	0	0	0	0	0.0042	0
AC007787.1	0	0	0	0	0.0158	0	0	0	0	0	0.0129	0	0	0	0	0	0.0382	0	0	0	0	0	0	0	0	0	0	0	0.0132	0.0098	0.0311	0	0	0	0	0.0194	0	0	0	0	0	0	0	0	0	0	0	0.0139	0
AC007787.2	0	0	0.0293	0.0392	0.0418	0.0845	0.0491	0	0.0819	0.1119	0.1026	0	0.1065	0.031	0.0864	0	0	0	0	0.0658	0.0286	0.0816	0	0.0248	0.0883	0	0	0.0792	0.07	0.0259	0.2054	0.0341	0.2432	0	0.0325	0.3075	0	0.0771	0.0756	0.1906	0	0.0254	0.0748	0	0.105	0.0394	0.0344	0.294	0.051
AC007792.1	0.0747	0	0	0.0584	0.1246	0.3776	0.0731	0	0	0	0.2549	0	0	0.1386	0.0322	0	0.0376	0.2348	0	0.0981	0.2132	0	0	0.1109	0.2194	0	0.0539	0.1769	0.0521	0.0772	0.3673	0.0508	0	0.05	0.2906	0.0764	0	0	0.1691	0.071	0	0	0.0557	0	0.0521	0.0586	0	0.1095	0
AC007795.1	0	0	0	0	0	0	0	0	0	0	0	0	0	0	0	0	0	0	0	0	0	0	0	0	0	0	0	0	0	0	0	0	0	0	0	0	0	0	0	0	0	0	0	0	0	0	0	0	0
AC007823.1	0.0958	0.0229	0.2017	0.105	0.3678	0.1131	0.3004	0.2424	0.2819	0.0856	0.1178	0.1684	0.0814	0.0949	0.0661	0.0676	0.0482	0.0804	0.2764	0.1511	0.0328	0.0416	0.1137	0.0664	0.1915	0.1267	0.0138	0.106	0.0803	0.0991	0.1572	0.3	0.186	0.1155	0.1741	0.1764	0.0336	0.1622	0	0	0.116	0.0582	0.2574	0.0474	0.1472	0.0602	0.1183	0.2249	0.0975
AC007834.1	0	0	0	0	0	0	0	0	0	0	0.0281	0.0279	0	0	0	0.0581	0	0	0	0	0	0	0	0	0	0	0	0	0	0.0213	0	0	0	0	0	0.0211	0	0	0	0	0	0	0	0.0255	0	0	0	0	0
AC007834.2	0	0	0	0.0685	0	0.1475	0.0857	0.0615	0	0.2605	0	0	0	0.0541	0	0	0.044	0	0	0	0	0	0.0865	0.0433	0	0	0	0.0691	0.1222	0	0	0	0	0	0.1135	0	0	0.202	0	0	0	0.0886	0	0	0.0611	0	0	0	0.089
AC007842.1	0.3385	0.4045	0.4216	1.5096	0.3193	0.0993	0.2451	0.362	1.2752	0.23	0.4221	0.378	1.9076	0.9653	0.7237	0.0727	0.4298	0.1543	0.0236	0.1547	0.3782	0.4636	0.9608	0.6413	0.4672	0.2513	0.1274	2.3022	0.3803	0.4491	0.3983	0.0701	1.2145	0.0493	1.7285	0.3764	0.0601	0.5437	0.4778	0.8118	0.1225	0.5515	1.9438	0.0637	0.2056	0.0347	0.0707	0.4966	0.9286
AC007846.1	0	0	0	0	0.0138	0	0	0.1042	0	0	0	0.0446	0.0175	0	0	0	0	0	0	0	0.0941	0	0	0	0	0	0	0	0	0	0	0	0	0	0.0428	0	0.0096	0	0.0249	0	0	0.0083	0	0	0	0	0	0	0
AC007846.2	0	0	0	0	0	0	0	0.0278	0	0	0	0	0	0	0	0	0	0	0	0	0	0	0	0	0	0	0	0	0	0	0	0	0	0	0	0	0	0	0	0	0	0	0	0	0	0	0	0	0
AC007848.1	0.2563	0	0.05	0	0.3921	0.018	0.2721	0.0901	0	0	0	0	0.0908	0	0.0829	0	0	0	0	0	0	0	0	0	0.0126	0	0	0	0.0149	0.0442	0.1927	0	0.0864	0	0.1386	0	0	0	0	0.1422	0	0	0	0	0	0	0	0	0
AC007848.2	0.0174	0	0	0	0.0145	0	0.0341	0.0122	0	0	0	0.0117	0	0	0	0	0	0	0	0	0	0	0	0	0	0	0	0	0	0.009	0	0	0	0	0	0	0	0	0	0.0165	0	0	0	0	0	0	0	0	0
AC007849.1	0	0	0	0	0	0	0	0	0	0	0	0	0	0	0	0	0	0	0	0	0	0	0	0	0	0.0322	0	0	0	0	0	0	0	0	0	0	0	0	0	0.0556	0	0	0	0	0	0	0	0	0.1786
AC007861.1	0.0153	0.0548	0.0447	0	0.0255	0.0129	0	0	0	0.0114	0	0	0.0162	0.0189	0.0066	0	0	0	0.0122	0	0.0087	0.0083	0.0151	0.0303	0.009	0.0084	0	0	0.0214	0	0.0125	0	0	0.0102	0.0099	0	0	0.0118	0	0	0.0116	0.0542	0	0.0189	0	0.036	0.0524	0	0.0156
AC007861.2	0	0	0.0307	0	0	0	0	0	0.043	0	0	0.0355	0	0	0	0	0.0265	0	0	0	0	0	0.156	0	0	0	0	0	0	0.0272	0	0	0	0	0	0	0	0	0	0	0.0398	0	0	0	0	0	0.1442	0	0
AC007876.1	0	0	0	0.0239	0	0	0	0	0	0	0	0	0	0	0	0	0	0	0	0	0	0	0	0	0	0	0	0	0	0	0	0	0	0	0	0	0	0	0	0	0	0	0	0	0	0	0	0	0
AC007877.1	0.1504	0.1798	0.022	0.1472	0.3138	0.2219	0.1105	0.0793	0.0615	0.2799	0.0257	0.0254	0.2397	0.1163	1.6058	0.2122	0.1136	0.0789	0	0.1483	0.1718	0.286	0.1116	0.0931	0.1547	0.1657	0.2713	0.0891	0.6041	0.0389	0.1542	0.3072	0.3651	0.0755	0.1708	0.0192	0.0878	0.2605	0.0284	0.608	0.2276	0.0762	0.5612	0.186	0.2627	0.2363	0.2064	0.0276	0.0383
[truncated: 57,472 more rows]
[truncated: 90 more columns]
