# Supplementary material for: Hepatitis B-related hepatocellular carcinoma: classification and prognostic model based on programmed cell death genes
Source: Front Immunol. 2024 May 10;15:1411161. doi: 10.3389/fimmu.2024.1411161 (PMC11116790; doi:10.3389/fimmu.2024.1411161)
Supplement: Supplementary file 6 [file DataSheet_6.zip › original data12/symbol-ann.txt]

symbol	TLCN101	TLCN103	TLCN105	TLCN106	TLCN107	TLCN109	TLCN110	TLCN115	TLCN116	TLCN118	TLCN120	TLCN123	TLCN124	TLCN125	TLCN126	TLCN128	TLCN129	TLCN132	TLCN134	TLCN137	TLCN139	TLCN142	TLCN143	TLCN144	TLCN145	TLCN149	TLCN150	TLCN152	TLCN153	TLCN154	TLCN155	TLCN156	TLCN160	TLCN163	TLCN165	TLCN173	TLCN175	TLCN179	TLCN180	TLCN186	TLCN196	TLCN197	TLCN198	TLCN199	TLCN200	TLCN203	TLCN221	TLCN223	TLCN227
A1BG	23	14	6	7	16	1	48	72	23	37	11	48	24	26	23	52	56	18	5	21	24	33	31	72	5	47	38	27	41	116	18	60	18	21	109	24	69	72	110	116	62	8	23	43	7	98	31	100	48
A1BG-AS1	42	11	12	7	35	5	93	188	43	67	21	72	44	88	0	65	111	31	18	63	65	57	35	129	16	59	49	33	65	358	70	156	54	45	217	37	18	133	138	147	113	22	67	75	29	186	43	134	51
A1CF	1675	383	505	301	1231	878	592	1071	1341	563	1142	507	300	441	190	1304	1730	1898	376	608	495	652	384	356	297	719	1242	778	835	508	188	165	1224	277	666	661	171	466	673	67	403	610	98	1444	450	421	488	423	997
A2M	3050	3190	5628	2101	17579	15199	7899	5705	6301	37716	11793	1362	2696	12666	1598	32434	7813	2291	22303	24672	6362	9661	401	4546	3991	12941	2037	1938	5436	8558	16169	25722	1573	4318	5427	7533	967	28718	11089	496	15257	2439	1614	3497	2448	8145	3782	3044	7204
A2M-AS1	13	3	7	10	11	8	13	4	20	28	14	11	6	13	1	20	6	13	11	10	4	6	1	4	1	11	20	6	10	3	21	19	7	9	9	7	3	17	11	0	20	13	3	15	12	8	6	3	11
A2ML1	1	0	0	1	0	0	0	1	0	0	0	0	0	0	0	1	2	1	0	0	0	0	3	0	0	0	0	0	0	0	1	0	0	1	0	2	1	0	0	0	0	0	0	2	0	0	0	1	0
A2MP1	17	51	3	1	3	9	17	48	7	21	6	2	1	4	8	27	0	0	6	1	2	1	0	9	2	2	7	4	3	11	1	4	4	1	8	2	0	5	4	0	7	0	1	5	5	7	0	0	20
A3GALT2	1	0	0	0	0	0	2	3	5	1	0	1	0	0	0	0	1	0	1	1	1	1	0	0	0	0	2	0	0	1	1	0	1	1	1	0	0	0	1	0	0	0	0	1	1	0	0	0	0
A4GALT	33	46	64	18	17	116	24	34	9	21	13	17	16	30	30	19	48	22	24	22	12	22	19	9	20	35	36	17	18	55	59	91	17	38	28	16	11	12	23	11	31	12	23	29	18	20	27	10	320
A4GNT	0	0	0	0	0	1	0	0	0	2	0	0	0	0	0	1	0	0	0	0	0	6	0	1	0	7	0	0	0	0	0	0	0	0	0	0	9	9	0	0	0	61	0	9	0	0	0	0	0
AA06	0	0	0	0	0	0	0	0	0	0	0	0	0	0	0	0	0	0	0	0	0	0	0	0	0	0	0	0	0	0	0	0	0	0	0	0	0	0	0	0	0	0	0	0	0	0	0	0	1
AAAS	790	444	446	868	1379	480	743	510	891	564	470	521	243	417	131	475	556	655	326	561	356	872	289	388	383	596	705	762	512	702	403	354	506	602	539	390	334	576	1035	373	527	814	490	1114	777	500	607	334	490
AACS	226	29	73	377	147	171	166	33	108	137	124	56	24	38	46	55	114	124	257	87	22	316	7	16	30	282	175	151	165	60	33	54	93	33	84	89	75	180	81	22	82	277	54	158	43	25	52	15	135
AACSP1	0	0	14	10	0	0	0	0	0	0	0	0	0	0	0	0	0	0	0	0	0	1	0	0	0	1	0	0	0	0	0	0	0	0	0	0	0	0	2	0	0	0	0	1	0	0	0	0	0
AADAC	6250	285	1778	61	302	477	2815	2312	4450	1572	1278	3325	229	3003	143	2911	5849	1091	1683	2151	1375	1859	711	271	614	1421	2405	2113	945	1274	272	272	6130	4281	1083	2227	265	3798	453	181	2758	1882	343	5128	7727	398	245	365	1984
AADACL2	0	0	0	0	0	0	0	0	0	0	0	0	0	0	0	0	0	0	0	0	0	0	0	0	0	1	0	1	0	0	0	0	1	1	0	0	0	0	1	0	0	0	0	0	0	0	0	0	0
AADACL3	0	0	0	0	0	0	1	0	0	0	0	0	0	0	0	0	0	0	0	2	0	0	0	0	0	1	0	0	0	0	0	0	0	0	0	0	0	0	0	0	0	0	0	1	0	0	0	0	2
AADACL4	0	0	1	3	0	0	0	0	0	0	0	0	0	1	0	0	0	0	0	0	0	0	0	0	0	0	1	0	0	0	0	0	0	0	0	0	0	0	0	0	0	0	0	0	0	0	0	0	0
AADACP1	39	5	24	4	25	33	61	34	107	103	35	50	9	72	0	38	17	68	18	29	44	22	14	4	1	18	37	12	19	39	2	0	45	40	137	26	0	54	31	4	19	54	4	152	18	16	17	0	54
AADAT	86	13	14	73	81	2	95	284	114	65	74	279	4	98	3	316	44	152	14	166	120	34	10	32	11	56	72	51	68	44	13	26	25	80	39	20	31	36	156	30	95	93	24	128	31	83	17	5	213
AAGAB	757	260	229	580	264	238	318	238	190	236	346	195	56	266	52	258	224	293	273	303	159	240	58	87	120	320	348	175	221	261	160	200	264	213	339	214	74	263	322	80	242	338	208	292	211	171	201	75	372
AAK1	428	289	253	392	146	430	278	148	284	209	211	236	215	124	439	200	432	217	144	356	100	219	439	204	222	226	294	233	200	287	259	111	315	225	201	273	462	306	206	237	197	549	211	479	359	93	140	171	197
AAMDC	75	41	22	65	41	122	74	34	64	78	19	114	37	53	43	43	68	46	72	42	74	69	51	33	44	65	68	78	69	40	64	69	60	173	89	39	55	72	55	29	100	98	41	158	47	39	41	26	78
AAMP	1525	426	508	2112	1104	824	801	788	743	842	1123	965	269	985	106	917	827	1011	992	1007	852	1245	556	275	443	1184	984	992	1168	713	425	488	1072	905	532	756	372	828	1041	219	699	1258	435	1428	569	455	831	275	1034
AANAT	2	3	3	49	1	1	5	0	3	8	1	1	5	1	1	4	0	1	3	0	0	2	0	6	47	4	4	5	5	1	11	0	5	1	2	5	0	2	0	0	2	0	7	0	1	2	17	12	2
AAR2	415	362	327	440	233	156	250	227	269	457	292	299	154	378	15	230	311	284	206	331	363	352	163	88	332	432	529	296	484	233	207	197	333	368	261	183	121	273	386	148	328	391	194	408	193	262	276	120	345
AARD	9	0	0	8	0	0	4	1	0	0	0	0	0	4	0	0	0	0	0	1	0	1	0	0	0	0	0	0	0	0	0	0	0	0	0	0	0	0	0	0	0	0	1	0	0	0	0	0	1
AARS1	1291	310	1190	2117	2677	887	1203	857	1047	548	1689	657	505	513	302	1022	773	1074	1216	1341	940	891	267	310	1444	1128	1472	1160	1671	1345	794	761	832	867	538	1585	464	867	2246	384	939	1603	576	1407	1012	745	626	765	1881
AARS1P1	0	0	0	0	0	0	0	0	0	0	0	0	0	0	0	0	0	0	0	0	0	0	0	0	0	0	0	0	0	0	0	0	0	0	0	0	0	0	0	0	0	0	0	0	0	0	0	0	0
AARS2	315	260	152	248	427	164	261	154	256	223	223	187	99	369	128	125	270	121	154	354	112	331	268	97	248	323	302	180	323	214	235	123	255	653	234	161	320	232	387	142	203	376	191	707	174	158	143	315	169
AARSD1	38	38	24	59	43	36	39	20	49	26	29	32	13	45	89	22	33	27	17	15	20	45	38	22	35	59	68	34	25	55	27	14	46	25	45	53	53	43	50	23	45	27	10	52	27	4	15	6	36
AARSD1P1	1	3	2	0	0	1	0	0	11	0	2	1	1	0	0	2	0	1	0	1	1	1	4	5	0	0	3	6	1	2	3	1	0	0	0	0	1	0	8	2	2	0	0	6	1	1	3	0	0
AASDH	98	26	70	55	93	45	116	110	106	83	75	122	6	29	28	86	101	55	43	73	42	103	6	7	34	82	83	98	47	45	23	29	28	98	45	66	28	44	104	0	58	152	30	135	61	28	22	12	112
AASDHPPT	252	13	34	59	145	42	173	154	258	76	144	117	15	31	0	155	158	243	69	48	24	68	5	4	12	124	201	137	94	55	9	16	32	29	61	88	32	100	121	7	83	196	6	121	87	10	11	13	175
AASS	199	439	16	29	57	24	194	187	1330	22	221	147	107	453	0	209	182	232	274	72	178	16	139	116	70	26	177	363	323	141	113	156	63	186	167	188	48	13	42	19	184	228	36	614	157	87	44	77	72
AATBC	6	10	9	3	13	6	10	4	6	5	8	2	0	2	0	2	4	3	9	10	7	8	0	1	5	24	4	5	21	4	5	1	2	4	4	6	5	6	7	9	2	9	16	11	4	1	2	6	4
AATF	563	722	515	921	771	774	401	283	252	417	371	440	512	635	133	286	465	467	415	445	431	686	764	210	1167	898	879	415	272	488	603	435	714	194	484	596	389	429	347	340	668	709	385	654	368	563	836	431	770
AATK	160	1	12	25	13	11	10	25	3	20	10	12	0	19	0	20	42	6	5	29	17	85	0	5	9	108	16	14	10	9	6	3	12	7	50	16	5	38	8	1	17	57	2	22	5	5	6	0	11
ABALON	0	0	0	0	0	0	0	1	3	1	0	0	0	0	0	0	0	4	1	0	0	0	0	0	1	3	1	0	2	1	0	0	1	0	0	0	2	1	0	0	0	1	0	1	0	0	0	0	1
ABAT	850	561	464	339	1313	629	2676	3230	2697	1358	1920	1408	341	2060	116	3421	2758	1851	2112	1969	1271	405	403	223	276	1776	4043	2011	2111	1094	179	767	1207	1749	2162	1589	407	682	663	211	2449	1194	364	2518	945	452	218	173	3139
ABCA1	398	72	186	527	336	178	894	491	498	596	1083	561	107	138	62	837	557	707	105	102	152	410	30	74	181	401	755	351	199	187	56	85	248	139	165	321	94	251	529	40	186	444	18	480	213	72	45	41	708
ABCA10	25	28	6	9	3	44	46	52	48	111	67	79	2	62	0	129	232	13	24	33	35	152	6	26	3	73	46	61	52	66	14	10	27	14	173	31	8	153	53	0	20	56	8	146	16	26	3	11	27
ABCA11P	19	0	3	4	11	0	13	17	14	8	8	5	0	13	0	16	8	4	1	4	2	1	3	2	4	10	21	17	9	6	0	4	10	1	0	1	2	2	8	0	1	11	1	15	4	0	1	0	2
ABCA12	3	1	0	2	0	0	0	0	0	1	2	0	1	5	9	0	1	7	1	1	0	4	0	0	3	7	0	1	1	0	1	0	0	2	7	1	3	0	1	0	0	3	0	0	0	0	2	0	1
ABCA13	3	8	1	26	0	0	8	14	0	2	8	0	2	0	0	4	30	28	6	3	0	2	0	1	0	1	3	3	4	2	0	0	0	0	6	2	0	2	13	0	0	0	4	0	0	5	0	0	6
ABCA17P	1	0	8	31	1	0	7	2	2	3	1	2	2	0	0	2	3	1	2	4	1	2	0	5	0	3	7	1	1	1	0	0	0	1	3	2	2	6	1	2	1	7	0	10	0	0	1	0	0
ABCA2	426	206	866	743	418	1124	1106	902	805	476	605	458	312	403	97	677	783	444	860	548	505	1522	370	493	430	1350	1212	825	413	897	760	597	608	419	276	496	337	836	411	668	801	759	999	1167	514	854	322	370	891
ABCA3	22	15	119	67	10	42	33	19	23	54	22	10	20	11	23	26	65	10	15	11	6	134	10	16	9	126	37	18	13	30	42	13	25	9	25	8	28	35	9	25	85	46	29	103	9	9	28	8	16
ABCA4	12	67	16	136	17	401	39	4	25	38	19	21	13	22	0	10	63	19	17	15	18	23	0	8	9	97	194	6	9	35	10	4	14	25	100	41	0	55	44	4	6	5	3	13	32	69	15	3	62
ABCA5	357	312	75	238	362	181	680	637	512	542	244	572	66	240	62	433	382	162	250	159	201	699	26	85	113	533	1245	935	556	479	77	121	168	314	775	717	170	890	407	29	363	778	72	1234	223	197	69	89	2049
ABCA6	1637	465	312	83	316	174	1067	575	873	413	658	1027	179	1144	68	896	2419	784	348	735	543	361	168	231	237	606	1095	746	897	372	107	187	240	622	1461	635	150	480	497	112	1234	596	144	1260	562	289	300	135	1238
ABCA7	303	231	219	263	90	207	359	250	326	294	151	108	252	162	149	224	109	63	423	133	117	212	292	363	228	244	247	170	266	181	459	202	110	34	25	116	417	50	141	589	249	313	527	158	192	755	351	197	293
ABCA8	286	328	145	85	398	65	249	610	984	73	406	507	76	349	23	709	527	221	109	191	134	20	62	183	86	110	909	1485	199	253	87	22	501	117	708	322	6	24	93	96	724	168	36	416	335	171	133	3	89
ABCA9	69	108	39	11	40	44	117	110	145	124	60	54	25	202	8	334	488	50	20	61	88	384	20	70	134	110	97	132	126	248	41	144	100	61	75	246	38	92	158	78	427	94	52	507	110	34	41	40	66
ABCA9-AS1	0	0	2	1	0	0	0	1	0	0	0	0	1	0	0	1	0	0	0	0	0	0	0	0	1	0	2	1	1	0	0	0	0	0	1	0	0	0	0	0	0	0	0	2	0	0	0	0	0
ABCB1	816	111	105	217	262	105	320	258	291	342	144	239	4	189	68	482	118	210	668	288	121	44	20	30	16	262	627	342	191	208	38	151	52	237	846	297	57	269	427	8	397	271	16	255	286	38	16	38	474
ABCB10	209	61	55	104	156	63	163	287	182	64	262	102	23	38	51	156	244	212	78	75	24	78	7	5	18	137	352	183	234	65	7	7	84	91	62	157	50	90	44	7	57	161	15	296	90	18	12	25	112
ABCB10P3	0	0	0	0	0	0	0	0	0	0	0	0	1	0	0	0	0	0	1	0	0	0	0	0	0	0	0	0	0	0	0	0	0	0	0	0	0	0	0	0	0	0	0	0	0	0	0	0	0
ABCB10P4	0	0	0	0	0	0	0	0	0	0	0	0	0	0	0	0	0	0	0	0	0	0	0	0	0	0	0	0	0	0	1	0	0	0	0	0	0	0	0	0	0	0	0	0	0	0	0	0	0
ABCB11	99	188	50	55	1	73	161	118	472	8	207	266	75	469	32	137	509	511	30	177	145	126	211	83	137	295	605	280	203	155	67	124	181	237	188	161	59	175	140	23	324	344	95	1158	176	194	12	56	67
ABCB4	2283	292	848	170	222	390	2301	3247	2540	358	506	1055	166	1801	136	1418	1713	529	1664	2005	2477	109	405	1718	437	331	1263	1348	812	3064	911	680	806	2266	1024	815	143	516	735	1231	1258	1556	737	4363	1568	3120	606	481	3694
ABCB5	1	0	94	72	0	0	0	1	0	0	0	0	0	1	11	2	1	1	0	0	1	102	1	0	0	32	44	1	1	0	0	0	0	0	0	0	1	1	0	0	2	3	0	82	1	0	0	0	4
ABCB6	27	5	15	54	17	10	18	2	10	10	20	7	6	16	19	9	18	63	13	17	5	13	4	0	6	23	36	28	15	7	2	1	16	22	13	15	22	25	8	7	13	32	4	23	17	0	7	2	17
ABCB7	197	192	169	141	112	299	166	168	278	138	238	221	72	245	12	188	235	188	126	221	150	249	60	82	86	339	370	144	227	188	118	150	346	99	191	164	57	178	122	36	154	252	116	331	107	198	160	114	193
ABCB8	574	360	659	706	393	404	538	823	306	448	677	339	446	502	126	322	549	322	1404	1069	557	395	930	453	445	514	671	453	276	604	610	719	401	347	261	435	471	479	494	875	476	422	1228	718	392	1523	732	602	524
ABCB9	25	20	41	69	83	226	28	14	25	17	27	4	6	49	0	16	14	15	21	14	7	55	2	9	21	101	79	49	42	17	58	25	31	18	9	30	21	44	36	20	33	51	39	27	2	52	67	45	65
ABCC1	149	28	61	413	13	255	129	40	40	102	51	27	4	39	0	92	102	28	21	22	28	177	4	14	76	219	214	60	89	51	65	20	37	27	13	85	36	143	51	5	29	157	153	129	257	19	26	11	237
ABCC10	445	29	48	186	256	41	197	74	135	126	154	93	52	138	38	103	144	134	75	127	48	418	40	21	48	153	148	159	238	108	58	46	92	151	95	101	100	197	166	22	132	253	46	506	95	43	66	46	131
ABCC11	12	26	9	71	14	19	110	68	9	9	91	9	8	27	0	19	19	18	41	18	26	32	2	12	21	41	73	25	8	50	8	3	15	37	15	23	0	6	46	7	17	13	20	31	5	10	4	1	76
ABCC12	0	9	1	14	0	2	0	1	0	0	3	0	0	0	0	0	0	0	0	0	0	0	4	0	0	1	2	0	3	6	0	0	0	3	0	1	0	0	2	1	1	0	0	0	0	1	0	0	0
ABCC13	0	0	0	3	1	0	14	0	0	0	0	0	0	0	7	1	0	0	27	62	0	5	0	1	0	2	0	0	1	0	0	0	0	0	0	0	6	0	0	1	0	14	0	6	0	0	0	1	0
ABCC2	1578	198	864	522	2596	1084	590	1258	2806	600	2000	617	971	461	2625	1783	3231	6945	643	910	889	250	1419	424	851	1206	3479	3113	2930	976	607	416	1933	653	1837	2348	5143	2646	2623	1587	1404	1042	349	2366	2144	306	638	551	1107
ABCC3	2486	1420	120	2277	774	1785	2652	3202	659	2535	952	995	663	845	527	1283	1448	1946	957	2065	2601	2863	1041	1801	2155	2667	3347	1961	376	3194	1605	1137	325	768	1727	2003	556	6653	2854	1936	2098	1355	2792	2052	980	2089	1077	585	4318
ABCC4	185	10	7	132	7	8	74	30	3	59	86	24	16	22	45	67	25	42	199	134	38	57	10	6	29	15	33	13	22	46	5	14	10	24	19	76	28	30	47	6	38	99	10	96	23	4	2	0	149
ABCC5	251	203	154	428	183	377	237	113	173	296	265	85	71	155	14	184	305	358	183	243	130	211	29	66	113	354	379	176	216	200	204	121	174	97	64	166	108	235	316	109	165	427	214	221	139	129	148	58	177
ABCC5-AS1	0	0	0	1	0	0	0	0	0	0	0	0	0	0	0	0	1	0	0	0	0	0	0	0	0	0	0	0	0	0	0	0	1	2	0	1	0	0	0	0	0	0	0	0	1	0	0	0	0
ABCC6	1087	1801	1608	1297	1926	867	1984	1457	1267	952	1258	934	401	1816	285	2047	1248	1581	2073	868	1043	1398	517	704	1176	2181	3018	1942	1475	1986	645	1153	1453	2192	1923	1132	337	680	4383	483	2574	786	1090	1817	1394	1363	1529	504	2786
ABCC6P1	464	289	155	269	698	91	494	246	312	290	301	117	23	273	7	425	438	461	245	168	61	246	53	25	107	680	1214	461	501	224	25	48	273	528	271	309	84	141	429	8	492	232	23	542	506	92	93	105	300
ABCC6P2	55	24	72	89	70	21	32	22	29	38	45	14	17	39	7	40	32	37	101	127	22	55	18	46	30	81	105	55	62	61	6	17	45	59	90	19	18	36	105	15	33	72	20	73	18	17	47	14	34
ABCC8	0	0	6	124	0	0	8	0	3	0	1	0	0	0	0	0	1	1	3	26	0	101	0	0	5	82	0	2	1	1	0	1	7	3	1	2	3	2	60	0	1	7	6	34	5	0	1	0	5
ABCC9	157	283	221	82	129	44	174	373	345	61	286	157	14	152	43	354	41	245	169	143	123	20	33	38	28	45	258	377	26	124	43	22	180	276	161	94	6	67	73	10	165	127	52	392	218	51	20	29	390
ABCD1	233	166	574	851	314	508	238	75	657	140	353	226	826	183	119	163	143	358	870	386	110	976	556	553	301	582	595	170	225	299	257	269	339	206	225	253	415	315	443	661	274	492	265	733	267	395	640	809	206
ABCD1P2	0	0	0	0	0	0	0	0	0	0	0	0	0	0	1	0	0	0	0	0	0	0	1	0	0	0	0	0	0	0	0	0	0	1	0	0	0	0	0	0	0	0	0	0	1	0	0	0	0
ABCD2	0	1	2	1	0	0	8	1	2	2	6	3	0	1	0	5	1	1	3	1	0	2	0	0	0	0	4	6	10	3	1	1	0	0	2	1	0	1	0	0	0	0	0	0	8	0	0	1	2
ABCD3	430	138	283	471	1074	387	754	840	1199	516	1012	746	57	286	83	946	1336	1524	284	206	173	437	42	71	59	475	882	820	846	317	31	121	399	382	453	546	179	208	894	27	671	983	29	1058	376	89	117	200	798
ABCD4	537	280	241	481	289	250	494	426	489	623	233	276	111	568	59	548	628	469	387	677	347	747	87	172	200	549	405	471	343	457	236	238	281	376	393	304	162	580	1220	88	543	642	216	806	411	323	422	263	262
ABCE1	281	17	49	291	385	73	287	248	297	200	431	172	12	43	7	254	244	279	69	114	57	125	16	16	39	109	221	249	206	98	11	26	85	92	65	222	31	124	215	8	119	235	7	305	147	5	13	17	298
ABCF1	1626	1653	739	1205	1576	1106	590	489	504	758	755	674	1149	1362	934	567	646	642	777	711	571	1000	1731	427	1483	1087	906	737	1152	667	1155	648	1187	1134	395	752	2302	539	705	964	609	1387	753	1757	697	994	1461	2709	740
ABCF2	578	179	256	781	343	384	256	307	279	174	565	275	123	312	53	146	190	318	525	405	243	287	202	96	209	420	369	273	312	224	216	256	267	199	173	236	99	249	363	135	207	271	279	415	238	145	161	151	441
ABCF2P1	0	0	0	0	0	0	0	1	0	0	0	0	0	1	0	0	0	0	1	2	0	0	0	0	0	0	1	0	0	0	0	0	0	0	0	0	0	0	0	0	0	0	0	0	0	0	0	0	0
ABCF2P2	0	0	0	0	0	0	0	0	0	0	0	0	0	0	0	0	0	0	0	0	0	0	0	0	0	0	0	0	0	0	0	0	0	0	0	0	0	0	0	0	0	0	0	1	0	0	0	0	0
ABCF3	829	389	491	921	490	540	464	528	528	498	496	520	191	604	74	508	426	465	443	481	475	581	354	264	342	856	575	505	620	515	475	374	610	411	246	541	346	832	763	285	462	939	405	633	469	413	265	208	580
ABCG1	333	66	50	93	33	127	112	65	40	58	107	106	27	35	95	91	502	42	116	34	48	906	44	97	120	578	91	57	54	60	107	64	39	52	80	89	64	106	43	71	272	153	36	471	70	41	190	29	44
ABCG2	180	70	415	462	36	102	68	81	153	83	196	454	8	503	41	280	119	510	53	61	88	12	86	85	128	106	597	774	200	181	59	73	72	354	226	335	79	22	52	10	219	340	73	943	1052	195	381	147	191
ABCG4	2	5	0	0	0	1	1	3	1	2	1	0	0	0	0	3	2	0	0	0	0	0	0	0	0	2	0	0	0	1	0	1	0	1	0	3	0	1	0	1	2	0	1	1	0	1	1	0	0
ABCG5	1141	743	412	412	807	678	2248	1054	1502	1140	426	1732	379	1235	114	1195	1769	884	696	467	887	479	524	616	268	1315	1921	943	1663	1437	367	569	1111	1029	1786	930	324	1493	1409	493	1426	1206	335	940	415	1346	608	483	1702
ABCG8	897	288	273	145	397	714	680	423	1271	459	249	885	292	914	90	627	867	611	570	379	599	183	902	451	497	476	929	723	1083	534	393	442	557	687	909	453	313	634	450	398	1245	1164	321	905	238	938	466	937	957
ABHD1	17	14	70	97	5	22	55	17	306	8	14	90	30	265	1	22	8	22	27	64	34	30	81	48	100	13	57	80	29	28	18	25	26	279	75	23	35	18	31	89	214	50	89	114	223	35	213	90	42
ABHD10	333	188	508	381	391	184	380	406	387	312	235	286	122	213	50	285	375	261	346	334	231	240	200	160	149	258	307	239	339	301	229	211	473	299	181	241	152	671	306	91	281	411	383	414	286	358	211	224	275
ABHD11	226	166	186	471	134	327	201	257	76	247	166	74	195	190	207	119	105	75	400	293	232	966	270	139	92	339	221	127	137	497	200	228	133	114	309	137	127	180	246	186	106	282	350	755	79	751	135	119	214
ABHD12	901	656	587	894	620	309	541	401	165	620	453	376	596	497	115	421	526	475	584	703	886	632	617	614	389	704	778	606	584	860	646	446	403	641	416	443	640	568	729	755	433	756	760	599	336	1092	1647	291	641
ABHD12B	3	1	4	5	13	1	19	11	3	3	3	7	2	4	0	8	3	13	1	2	2	5	4	1	4	1	11	7	7	1	5	0	4	2	0	2	5	24	12	4	3	0	5	7	5	0	31	1	2
ABHD13	215	49	28	71	58	29	149	123	102	59	94	77	13	15	27	157	67	37	62	57	28	33	3	8	11	42	76	68	88	42	14	14	33	50	31	94	15	56	78	4	46	110	14	144	67	26	9	20	213
ABHD14A	76	131	400	416	86	181	89	63	88	115	56	103	163	170	64	37	51	58	106	123	106	131	500	231	121	140	107	66	89	139	340	128	173	97	113	68	235	126	165	306	112	80	237	121	76	378	494	268	66
ABHD14A-ACY1	0	1	0	1	0	0	0	2	2	0	0	0	0	3	0	0	0	2	4	1	2	2	1	0	0	1	0	0	0	0	0	0	0	2	0	0	0	1	4	2	0	0	0	2	0	0	0	0	0
ABHD14B	523	1466	1806	2116	1151	1013	969	1392	1130	1001	557	1103	1720	1794	273	1311	637	890	1209	1582	1822	1465	3002	2630	2808	1397	844	653	734	2033	5462	1566	1196	1609	849	960	2079	1674	1672	4602	2519	697	2639	1671	1672	3348	2252	2622	1390
ABHD15	371	142	115	235	135	65	248	185	162	284	45	239	24	187	52	282	502	91	252	197	247	228	65	44	188	251	336	279	183	104	70	26	95	307	36	75	107	199	297	58	479	397	65	333	118	93	135	24	287
ABHD16A	39	0	1	4	19	1	29	9	34	8	21	10	1	17	10	12	17	17	3	5	3	10	6	0	3	10	14	40	39	2	0	1	11	11	5	15	8	9	14	0	2	16	0	28	10	1	0	0	14
ABHD16B	0	0	0	0	0	0	0	0	0	0	0	0	0	0	0	0	0	0	0	0	0	0	0	0	0	0	0	0	0	0	0	0	0	0	0	0	0	0	0	0	0	0	0	0	0	0	0	0	0
ABHD17A	354	1119	911	971	568	979	735	578	635	797	460	387	1099	633	152	530	515	291	504	616	431	670	831	606	674	476	546	428	622	732	824	455	592	439	293	430	687	759	428	949	479	438	633	670	605	780	586	686	267
ABHD17B	63	78	52	103	96	78	84	108	80	55	136	83	14	96	51	82	123	152	67	58	21	68	17	16	36	71	146	110	97	56	12	20	98	60	70	71	39	73	77	35	64	112	12	159	91	24	15	18	85
ABHD17C	69	36	75	208	4	103	44	53	60	107	66	24	21	46	0	54	34	82	46	19	4	87	22	9	30	146	173	48	51	91	29	12	105	17	7	73	18	59	31	9	33	57	45	51	54	23	39	28	191
ABHD18	73	34	31	57	124	30	144	165	191	61	100	100	80	40	159	174	197	62	63	70	50	60	50	82	32	65	122	123	70	67	31	44	41	60	52	126	229	83	161	44	102	97	64	192	91	36	21	43	107
ABHD2	4349	1044	760	907	283	617	1201	699	337	1055	778	686	213	469	253	912	2127	1918	1346	909	367	178	217	292	312	1091	2053	270	422	690	231	111	624	282	352	367	178	812	618	191	440	511	396	686	294	685	358	113	1133
ABHD3	246	24	59	131	331	47	297	154	188	145	478	112	15	72	20	199	372	304	56	157	39	415	52	8	19	233	440	528	388	70	13	9	313	96	151	155	46	103	246	12	91	262	6	371	181	22	22	5	380
ABHD4	243	173	327	390	343	452	353	154	202	191	388	424	168	222	114	216	444	464	235	441	145	497	62	127	424	765	1216	327	484	329	173	265	682	563	310	502	132	819	381	78	485	493	317	489	522	89	145	132	555
ABHD5	103	52	53	93	57	132	118	142	45	62	89	92	16	71	11	136	100	96	100	130	61	135	13	101	25	91	133	92	98	87	27	44	62	88	53	70	33	94	48	29	85	176	23	173	61	143	31	19	97
ABHD6	406	78	723	229	186	112	213	311	425	175	327	439	40	404	28	455	428	589	342	473	394	129	172	134	194	186	480	486	244	257	151	171	588	320	175	211	65	282	680	60	606	316	134	593	417	259	194	118	631
ABHD8	101	91	147	209	90	209	80	126	67	154	86	131	102	126	21	123	49	107	196	217	139	105	138	107	177	177	123	73	69	143	91	67	111	63	44	77	109	101	187	249	109	132	162	99	61	317	236	167	158
ABI1	507	70	66	249	167	139	401	220	237	299	315	241	33	200	0	243	347	286	117	153	54	274	19	31	36	234	420	263	276	162	33	29	163	200	175	281	86	178	174	4	155	441	33	383	211	53	34	27	466
ABI2	293	140	104	240	92	174	277	160	131	224	154	119	112	105	155	138	173	136	130	104	84	314	166	99	69	231	192	152	163	150	132	85	80	75	112	134	142	293	278	100	125	303	94	294	77	101	131	36	117
ABI3	15	79	76	62	26	51	138	59	55	96	118	43	38	46	11	95	80	21	77	48	97	64	15	132	66	67	38	71	70	91	133	79	55	65	31	41	48	32	31	76	39	44	99	36	111	73	56	39	54
ABI3BP	21	6	1	13	4	1	17	7	4	15	11	3	1	1	1	48	26	2	16	1	6	4	2	5	0	5	7	2	6	15	72	2	2	10	3	15	9	3	9	2	2	31	29	1	4	0	0	0	5
ABITRAM	76	22	62	167	110	73	162	99	145	144	180	113	11	115	32	100	202	202	62	112	61	144	11	5	14	102	184	174	65	67	22	26	95	100	143	156	76	220	305	2	117	430	14	274	86	27	17	3	153
ABL1	150	99	135	357	198	147	240	163	282	205	253	162	74	143	40	147	423	345	197	261	73	314	35	56	78	382	474	224	199	216	111	82	199	173	212	249	63	402	400	38	207	262	65	331	219	40	52	33	259
ABL2	298	88	82	562	224	232	179	180	166	97	204	172	152	67	257	92	205	82	62	129	52	169	198	70	95	163	202	207	225	159	129	69	142	183	192	266	312	269	135	62	157	357	36	323	194	28	73	153	119
ABLIM1	607	767	622	529	359	549	254	226	1749	533	446	323	196	455	48	354	643	754	369	247	342	372	320	360	331	509	785	571	337	434	412	270	412	288	440	391	246	636	480	132	842	504	176	1089	909	170	272	464	338
ABLIM2	111	4	29	81	4	35	20	33	14	30	47	34	29	71	6	14	59	0	38	62	25	66	31	8	39	37	24	32	21	24	17	101	24	55	2	12	38	13	4	6	75	77	22	152	11	4	44	96	300
ABLIM3	1652	2172	278	947	569	739	657	2572	172	989	370	183	122	232	85	1042	914	436	64	411	1187	718	226	751	661	746	436	306	257	1807	481	845	609	109	281	495	48	2181	1038	155	492	213	731	587	256	717	270	137	1021
ABO	0	0	17	29	0	2	41	15	1	0	4	8	2	1	5	2	5	0	1	3	0	1	0	4	5	0	2	3	1	9	6	1	0	13	1	13	1	11	3	2	4	7	1	6	0	90	3	3	5
ABR	22	40	44	57	39	48	208	61	62	184	130	50	7	49	9	129	135	25	42	45	70	196	12	23	16	146	76	81	113	111	77	47	35	45	36	65	22	47	59	27	35	60	63	126	104	34	13	7	47
ABRA	0	0	0	0	0	0	0	0	1	0	0	1	0	0	0	0	0	0	0	0	0	0	0	0	0	0	1	0	1	0	0	1	0	0	0	0	0	1	0	0	0	0	0	0	1	0	0	0	0
ABRACL	88	462	123	71	19	39	186	27	84	71	134	70	1	50	0	249	56	61	117	109	334	38	23	36	61	63	107	96	77	113	50	28	216	82	147	112	15	55	36	12	105	129	72	165	75	24	18	16	124
ABRAXAS1	10	14	7	35	21	9	37	15	30	7	43	13	0	10	1	13	21	63	10	15	3	20	9	0	4	10	36	35	33	8	1	2	10	14	26	18	27	6	24	5	14	31	7	34	10	9	10	13	17
ABRAXAS2	205	62	67	66	152	95	111	218	165	104	155	81	28	57	7	126	198	251	53	143	56	86	13	16	28	126	194	142	146	76	24	37	130	79	116	139	40	137	150	2	127	154	13	204	116	9	23	33	80
ABT1	358	162	202	235	880	213	247	233	233	272	254	165	57	356	83	192	254	231	142	202	191	356	92	48	104	413	283	294	518	188	127	118	465	393	192	170	111	319	493	24	252	345	93	593	291	123	187	192	334
ABTB1	210	344	423	247	112	371	380	287	309	478	159	526	405	446	68	276	309	183	250	382	216	707	680	367	241	430	408	386	236	433	450	456	380	245	235	308	409	340	119	593	483	419	604	563	198	1006	369	238	313
ABTB2	462	142	63	55	60	76	189	163	289	150	38	229	32	62	11	135	249	233	182	148	129	175	80	54	64	227	338	192	105	144	61	61	47	119	123	142	30	150	148	28	178	156	55	348	208	72	48	18	142
ACAA1	1994	380	2331	977	1082	420	1033	1893	3326	1350	1608	2132	76	2773	209	4180	1895	2621	2283	1466	3701	1393	307	475	436	1402	2747	2529	1269	1739	339	450	3327	2979	2658	910	300	1081	1933	373	1932	1147	386	2581	1061	535	445	140	2801
ACAA2	3335	1266	607	856	711	2161	1280	3952	4331	3958	2795	3461	183	3614	208	4364	3251	2020	7936	2332	4781	1051	625	751	847	1569	1530	1672	1154	1942	765	806	1495	1776	1798	1347	292	703	1880	681	3173	1755	715	2204	1797	1778	716	647	4608
ACACA	885	200	455	1296	779	502	210	234	231	221	703	286	242	187	212	186	201	620	414	469	150	744	78	110	531	844	829	567	226	699	265	294	297	261	559	685	215	449	714	86	699	623	325	537	276	278	418	252	918
ACACB	709	2603	717	726	351	1744	1187	1069	698	1404	656	1125	642	512	339	1280	1374	295	1859	1999	1570	906	401	1999	1047	1211	1892	507	655	2746	943	505	364	599	1604	480	635	1315	810	2649	774	1679	1523	1067	338	2211	419	1099	3726
ACAD10	633	441	461	501	1013	319	488	618	438	568	309	278	155	368	165	482	561	535	565	611	461	517	279	273	441	740	745	388	388	824	356	443	458	339	531	306	191	400	1032	236	399	421	480	596	395	556	547	353	621
ACAD11	1	0	1	0	0	0	0	0	0	1	0	0	0	0	0	10	1	0	0	0	0	0	0	0	0	0	0	0	0	1	1	1	0	0	0	0	0	1	0	0	2	0	0	0	0	4	0	4	0
ACAD8	501	42	125	179	152	115	410	415	496	318	242	329	38	138	8	394	468	287	288	312	175	258	46	50	72	309	361	308	171	193	61	84	106	286	179	162	101	249	623	22	250	387	75	252	214	103	42	40	381
ACAD9	498	289	465	363	431	429	325	388	362	474	351	282	160	419	36	426	408	503	332	434	374	630	301	190	277	590	557	360	382	311	302	301	316	301	287	292	177	586	416	176	296	525	283	793	318	437	316	282	483
ACADL	69	156	60	31	5	8	197	346	215	39	33	132	17	281	0	295	12	17	178	76	117	16	24	43	34	55	165	139	94	237	81	37	253	202	111	43	27	99	20	22	120	222	91	423	124	114	2	29	157
ACADM	433	73	43	87	300	133	453	1006	591	305	955	473	45	233	65	983	1192	889	455	387	182	163	38	17	62	412	951	623	441	161	4	45	168	490	246	304	98	84	291	34	233	608	27	1130	212	55	53	28	839
ACADS	466	1417	1080	478	922	1982	687	979	575	789	214	752	925	647	328	1836	1047	382	618	1783	1387	1224	583	1283	543	1311	707	365	444	1252	769	987	756	1392	477	505	904	919	917	2455	989	763	1080	908	446	3547	772	4192	850
ACADSB	463	1068	605	431	1717	967	520	1100	1230	693	964	873	317	550	303	3358	1929	3297	533	654	786	683	350	200	244	1718	3209	1641	1800	695	280	307	1673	472	1127	1438	717	680	1593	175	1145	600	67	1704	1235	343	620	841	657
ACADVL	5551	4707	19168	6275	8942	4946	6735	9279	13807	13315	3880	4679	2897	4516	695	9101	12756	4945	9730	5099	11617	10602	4353	3799	3168	9876	5457	3618	4250	8840	3553	5059	9200	3882	5044	4198	2383	18356	13466	4618	5750	4924	4328	11168	8316	16192	4539	7813	5643
ACAN	11	2	0	2	2	23	15	1	0	3	4	0	0	0	23	0	2	3	2	1	0	6	0	0	7	1	4	2	2	15	18	0	1	2	0	36	6	3	0	2	0	7	3	4	1	6	10	0	4
ACAP1	16	71	203	135	41	127	566	135	138	255	164	72	113	47	171	364	114	17	102	76	98	139	84	170	57	88	94	201	294	55	235	93	61	73	35	58	143	115	86	344	47	59	212	120	310	184	84	125	47
ACAP2	242	23	18	130	56	35	178	159	138	89	186	68	21	30	75	139	176	227	28	26	13	58	35	10	21	94	184	159	202	51	13	12	50	41	17	126	72	86	58	16	49	264	17	198	53	3	7	7	131
ACAP3	596	659	553	1664	880	943	520	948	792	342	271	278	997	456	436	494	403	494	533	719	427	1925	948	793	710	624	522	499	565	870	802	324	730	343	291	404	1601	257	1097	1275	480	778	629	2027	369	1211	1728	1294	231
ACAT1	2893	827	2627	1162	1923	2068	2585	2128	2033	1960	2848	5041	1096	2204	180	6016	3338	2084	6639	2094	2774	2035	771	969	909	3609	3726	1399	939	2456	1368	2884	1644	6703	2114	2259	471	1894	1613	854	3678	1647	964	2011	2128	2641	811	2339	8204
ACAT2	508	82	163	159	536	114	110	179	297	460	657	165	82	67	120	342	182	768	271	343	506	370	43	6	27	256	362	330	316	307	38	163	267	216	214	311	98	548	288	3	459	385	0	373	124	42	82	101	599
ACBD3	176	60	51	320	164	156	259	227	151	49	425	122	57	56	106	156	231	215	69	106	30	151	39	32	67	210	354	167	307	126	37	29	106	169	54	228	108	195	82	22	32	333	29	372	137	31	42	90	289
ACBD3-AS1	0	0	0	2	1	0	3	0	1	0	2	0	0	0	0	0	1	0	0	0	0	0	0	0	0	0	1	1	4	0	0	0	0	0	0	1	0	0	0	0	0	0	0	0	0	0	0	0	0
ACBD4	1079	887	749	451	208	423	804	1284	878	865	283	675	1291	797	1666	962	962	243	820	625	1218	414	3477	1813	1970	825	973	515	301	2091	1097	490	692	722	611	676	2547	428	476	4537	1224	456	1738	582	295	2452	1958	1307	1397
ACBD5	637	74	64	278	133	82	375	256	272	188	287	637	29	240	68	473	684	237	204	204	113	173	32	26	31	323	603	415	252	119	14	68	65	278	231	167	248	168	113	95	154	880	25	723	137	47	28	36	378
ACBD6	597	276	257	861	572	573	333	276	283	307	531	347	214	312	95	190	185	246	322	598	182	408	132	62	246	392	435	378	435	345	255	310	456	344	436	403	188	511	237	68	266	626	161	566	236	176	279	203	233
ACBD7	13	0	0	4	1	1	1	1	1	1	5	5	0	6	0	2	1	8	5	3	0	3	0	0	0	4	5	2	3	0	1	0	6	4	2	3	3	2	0	1	2	5	0	3	1	0	2	0	1
ACCS	428	116	375	480	201	456	739	292	1361	163	247	301	338	194	47	296	207	451	128	294	195	322	591	338	340	382	457	418	207	466	350	587	90	290	324	370	514	478	1047	514	460	463	405	394	251	848	553	456	671
ACCSL	0	0	0	0	0	0	0	0	1	0	0	1	0	0	0	0	0	0	0	0	0	0	0	0	0	0	0	0	0	0	0	1	0	0	0	0	0	0	0	0	0	0	0	0	0	0	0	0	0
ACD	62	124	139	333	149	153	144	85	129	106	144	62	126	86	8	75	54	132	148	132	88	126	93	75	230	139	137	156	207	187	144	86	173	97	92	121	64	57	160	67	115	106	158	127	73	192	367	84	135
ACE	26	11	63	30	24	43	61	58	41	79	34	18	26	85	0	31	41	29	39	14	11	46	27	19	24	54	21	31	42	35	75	16	39	44	6	22	18	25	34	21	13	74	24	45	34	18	180	12	41
ACE2	1	13	7	29	2	25	23	5	0	2	33	240	2	386	0	68	16	84	400	1	5	0	5	18	0	0	1	41	149	30	11	39	1	2719	35	67	358	30	10	0	118	1538	69	68	1055	158	5	455	7
ACE3P	0	0	0	0	0	0	0	0	0	0	0	0	0	0	0	0	0	0	0	0	0	0	0	0	0	0	0	0	0	0	0	0	0	0	0	0	0	0	0	0	0	0	0	0	0	0	0	0	0
ACER1	0	28	17	1	0	0	0	2	22	3	0	0	1	68	0	4	0	0	0	2	0	1	0	6	0	0	2	7	0	8	1	0	20	3	1	1	0	0	3	0	8	1	1	1	3	0	0	1	0
ACER2	1	0	1	1	1	0	3	2	3	0	0	1	0	1	0	1	6	3	1	3	1	1	0	0	4	4	4	4	3	5	1	2	0	1	3	1	6	2	2	0	0	22	0	4	4	0	0	0	1
ACER3	309	134	63	92	37	126	125	64	65	133	111	53	98	30	198	113	77	143	61	132	35	49	67	70	32	76	111	96	125	53	60	39	38	34	53	69	181	51	29	128	57	255	100	113	52	45	55	35	96
ACHE	222	45	30	104	30	68	14	3	10	98	7	18	9	4	23	70	71	1	11	16	156	193	0	29	0	349	130	4	13	22	33	6	106	7	33	3	30	6	3	136	3	105	9	15	10	12	21	3	7
ACIN1	1040	692	701	1296	1107	994	1327	901	1404	1133	985	813	304	698	212	882	1353	998	604	1277	603	2022	492	412	544	1739	1403	1133	1682	1301	612	536	1384	784	900	807	452	1872	1942	218	905	1618	689	1805	994	413	576	361	1052
ACKR1	0	31	18	2	0	0	63	8	12	0	12	5	12	1	0	10	19	4	4	6	0	1	0	9	2	9	13	32	25	29	243	4	1	11	1	3	0	5	6	10	1	0	67	0	4	9	0	0	0
ACKR2	17	98	187	26	13	7	97	124	150	58	66	67	67	144	41	79	147	69	145	62	109	37	25	137	43	34	79	76	61	122	71	169	46	309	95	91	60	229	29	125	178	92	92	357	129	89	68	53	194
ACKR3	144	65	9	23	11	41	465	382	50	36	116	6	8	98	0	26	88	40	76	146	2	143	0	0	12	57	77	40	56	103	8	2	53	100	14	49	7	95	7	16	15	49	24	202	62	75	2	0	484
ACKR4	2	0	2	0	8	0	0	1	6	1	3	0	0	4	0	2	14	5	1	2	4	1	4	0	0	1	1	3	3	1	5	2	1	0	0	2	2	3	3	0	4	2	2	2	3	0	0	0	0
ACLY	943	271	420	1369	666	283	631	788	521	291	699	262	208	311	129	236	562	512	274	456	183	710	194	70	332	551	761	420	409	645	219	147	389	217	320	655	213	520	558	50	381	872	310	813	418	424	330	350	1015
ACMSD	1187	1477	337	18	254	599	462	388	657	789	520	407	28	316	32	1042	1094	400	1019	576	956	99	150	192	95	394	662	63	327	412	106	185	420	239	557	242	94	390	294	55	607	311	152	99	79	764	216	82	521
ACNATP	8	6	1	0	0	1	2	2	15	1	3	9	3	4	0	7	14	5	14	0	6	0	0	4	4	5	29	33	4	4	0	1	1	1	2	8	0	1	3	1	10	29	0	86	3	3	0	0	5
ACO1	815	1356	492	927	931	2379	1085	1594	906	792	1022	951	191	1092	56	1774	1581	970	3249	866	867	982	112	250	198	976	1212	921	1101	641	227	502	765	766	640	823	212	1221	708	188	707	1027	568	1604	924	820	258	430	1227
ACO2	930	85	181	382	284	273	296	399	305	178	571	286	76	293	77	422	681	386	411	389	163	327	41	26	109	436	652	367	226	155	77	110	371	348	88	226	109	241	276	44	265	289	22	621	248	46	98	23	515
ACOD1	0	0	0	0	2	0	4	0	0	0	1	0	0	0	0	0	0	0	0	0	0	0	0	0	0	0	0	0	0	0	0	0	0	0	0	0	0	0	0	0	0	1	1	0	1	0	0	0	0
ACOT1	52	30	32	78	68	45	44	64	87	90	36	87	28	96	16	130	103	99	195	232	67	63	1	9	17	31	69	56	38	87	30	42	94	353	65	33	24	61	149	6	131	152	3	120	103	18	5	0	59
ACOT11	2	6	5	31	3	6	10	2	1	2	5	0	13	6	103	7	7	3	31	0	5	10	8	28	2	7	4	3	2	3	50	1	1	0	1	10	86	3	6	39	0	29	12	6	0	4	23	5	2
ACOT12	912	262	138	142	156	57	679	796	380	680	661	129	164	306	29	1191	875	373	111	240	570	23	134	199	78	215	488	256	485	425	96	37	356	107	228	58	44	148	416	73	80	90	131	192	89	475	409	117	1168
ACOT13	677	104	229	142	804	145	364	331	419	245	444	448	53	729	117	515	266	321	501	319	398	307	92	65	65	331	458	337	201	344	144	99	641	1143	256	353	165	286	349	67	416	518	110	1263	406	113	125	173	645
ACOT2	201	188	149	145	231	136	147	263	213	268	103	151	72	283	24	420	375	407	637	671	261	198	93	88	131	187	239	250	120	259	101	154	239	430	182	141	103	214	620	83	297	503	57	383	239	156	171	147	167
ACOT4	67	94	42	82	69	80	148	129	153	124	74	42	25	181	27	155	142	166	126	544	192	97	33	38	106	130	138	109	84	121	121	97	35	196	56	90	36	119	171	60	109	162	83	150	120	169	78	60	114
ACOT6	1	1	4	1	2	1	4	5	25	2	4	1	1	56	0	4	10	7	4	100	3	0	0	0	0	2	4	1	0	3	1	2	0	7	6	4	0	1	6	4	4	5	2	5	2	0	1	0	6
ACOT7	136	261	175	784	215	613	291	74	148	199	432	260	177	397	117	199	116	307	1025	410	256	300	198	308	203	262	260	289	296	362	224	152	287	339	347	195	321	110	242	350	301	513	208	318	102	419	526	156	327
ACOT8	287	125	143	258	177	152	138	181	138	214	162	216	98	171	10	120	165	153	153	221	192	229	74	56	225	225	239	171	274	136	117	154	191	179	128	126	80	161	139	72	156	287	100	289	138	150	194	60	193
ACOT9	357	221	213	530	179	221	258	173	275	217	344	197	71	181	35	218	248	182	199	172	171	196	84	82	135	251	260	207	263	333	140	113	253	132	148	187	98	261	59	112	213	299	152	306	249	182	245	145	296
ACOX1	2716	1812	860	793	1021	1475	1337	1286	2665	1885	682	4043	537	1706	336	1864	4301	1030	1379	715	1289	1228	1148	1297	1399	2296	3593	1906	1989	1327	819	704	960	1188	2897	1476	839	1163	1643	885	3464	1164	934	2381	1053	1011	1309	615	2935
ACOX2	1597	541	1526	770	912	570	1127	2098	1262	1484	1086	2649	84	1939	38	2382	2456	880	1613	1973	1925	425	330	590	230	966	1540	921	652	1380	366	559	1416	1673	1420	698	97	705	1479	219	2017	726	388	1471	826	923	274	196	961
ACOX3	602	125	153	212	105	119	153	244	199	93	188	416	109	283	57	169	153	61	303	390	253	224	120	229	338	205	153	169	108	409	96	119	127	213	195	205	154	119	318	601	136	277	378	329	177	715	151	380	311
ACOXL	0	0	1	5	0	1	4	0	0	1	2	0	0	0	0	1	0	2	2	3	1	2	0	0	0	3	1	1	2	0	1	0	0	1	5	1	6	0	1	1	0	3	0	3	1	2	3	0	2
ACOXL-AS1	0	0	0	1	1	0	0	0	3	10	0	0	0	2	0	0	4	0	4	1	2	3	0	0	0	1	3	2	0	0	1	1	2	4	3	0	0	0	1	0	2	1	0	1	0	0	2	0	2
ACP1	1331	141	300	633	684	697	630	748	457	730	810	534	87	531	66	654	930	636	580	752	479	811	118	166	306	789	932	571	613	535	225	205	559	449	578	564	247	737	853	61	513	1049	254	914	496	338	500	206	1043
ACP2	806	1112	851	684	532	764	805	956	411	1258	610	585	774	513	79	840	947	389	785	991	873	1545	382	861	644	1574	763	523	560	705	734	721	455	415	808	444	404	934	1191	767	727	964	696	1104	691	1382	978	413	1122
ACP3	0	0	0	0	0	2	1	0	0	2	2	0	0	0	0	3	0	0	1	0	0	55	0	0	0	0	0	0	3	0	1	0	0	0	0	0	2	0	1	0	0	14	0	57	1	0	0	0	0
ACP4	1	3	48	46	3	12	9	2	1	1	2	0	42	1	0	0	2	5	3	0	0	1	2	0	2	11	17	2	7	4	1	0	1	0	2	2	2	7	2	0	0	2	1	1	0	1	1	0	1
ACP5	115	243	190	166	246	110	761	92	52	303	315	120	457	71	42	465	641	87	422	1261	375	1828	31	631	140	1225	491	133	243	587	831	486	105	191	61	237	200	1245	143	403	104	28	1054	994	161	1457	216	229	1098
ACP6	499	175	456	491	490	271	285	208	400	701	444	440	188	321	85	213	91	193	379	661	164	399	139	70	222	304	308	181	365	267	279	268	261	481	456	281	192	328	295	67	290	389	116	585	93	364	239	267	216
ACP7	0	3	1	1	0	4	0	1	0	0	0	0	0	0	0	0	0	0	3	0	0	1	0	0	0	1	1	0	0	0	0	0	0	0	1	1	0	0	0	0	0	0	0	0	0	0	0	0	0
ACR	1	3	6	1	4	0	7	9	46	6	4	11	0	26	0	8	6	8	4	15	2	3	0	1	0	5	28	16	7	11	1	1	7	7	12	4	1	0	4	2	13	8	0	10	5	1	8	1	5
ACRBP	2	81	14	40	9	16	57	12	18	57	12	10	6	131	0	20	32	8	24	27	13	43	7	13	14	45	25	9	11	47	21	13	22	19	7	11	9	31	44	15	30	8	19	20	40	38	13	5	20
ACRP1	0	0	0	1	0	0	0	1	2	0	0	0	0	0	0	1	0	0	0	0	1	0	0	0	0	0	1	1	0	2	0	0	0	0	0	2	0	0	0	0	0	1	0	0	0	0	0	0	0
ACRV1	2	1	0	13	2	6	6	1	0	4	6	2	1	0	0	0	1	2	2	1	1	1	0	0	3	7	4	1	0	3	2	0	0	1	1	0	0	2	2	1	1	2	3	1	1	2	1	0	2
ACSBG1	4	1	1	5	1	0	6	3	5	4	4	2	0	1	0	2	8	2	1	2	0	1	0	5	0	3	5	3	6	2	3	1	1	14	0	3	1	4	3	2	0	2	1	4	0	2	0	0	4
ACSBG2	0	0	1	9	3	0	3	0	2	3	0	0	0	0	0	0	1	1	1	0	0	0	0	1	0	2	3	3	3	0	1	0	0	0	1	0	0	2	1	0	0	0	0	1	0	0	1	0	0
ACSF2	1120	3634	2218	861	556	441	1058	961	2806	797	512	941	825	1319	347	892	1001	1461	849	554	1216	1756	1984	1303	2570	1629	1307	1281	2096	1384	1601	1812	1060	1127	829	845	1776	703	1091	1205	3752	964	1173	1882	985	1633	3748	932	1060
ACSF3	121	282	265	423	359	91	291	249	142	148	235	87	409	213	129	248	229	163	221	14	277	299	322	277	252	163	201	203	256	351	486	321	428	246	127	199	283	143	350	454	308	96	458	391	329	406	511	799	244
ACSL1	5483	598	1167	1519	754	560	7350	14530	13136	5222	2037	4980	247	1355	235	12435	3254	2740	4110	2753	2713	1505	153	710	715	1742	3445	2245	1242	1224	204	637	702	1792	815	2185	637	1549	3909	301	2952	2488	502	2641	1418	543	175	389	12403
ACSL3	884	73	454	567	769	169	594	278	239	310	462	407	56	219	101	407	395	498	341	419	112	1202	51	51	136	792	677	361	456	319	53	137	434	213	385	571	190	1029	619	10	332	787	46	992	355	80	132	57	704
ACSL4	385	6	117	339	1859	5	755	161	129	786	1622	11	514	3	218	81	377	1025	114	511	8	1324	57	6	0	746	466	342	834	270	30	181	72	17	6	683	91	3264	129	3	8	289	14	928	25	20	77	67	625
ACSL5	240	2973	992	227	663	1610	510	403	2778	721	2608	3104	408	1644	81	1056	1469	5311	708	308	1743	191	1139	723	785	554	1688	1719	1217	565	637	2258	3006	1808	1693	809	441	758	313	279	3864	1004	191	2038	1045	482	2149	1104	576
ACSL6	167	7	221	5	76	1	8	190	88	19	398	73	25	337	29	76	18	100	0	55	51	37	115	19	33	57	171	220	28	79	32	32	293	127	23	130	42	70	28	17	17	378	13	1027	187	9	34	7	23
ACSM1	10	9	315	597	4	582	303	1045	263	4	550	1377	166	1220	148	331	334	265	2445	3396	1121	126	651	115	1656	346	814	205	172	497	585	22	190	1777	1778	771	413	53	15	197	7	536	472	224	482	643	127	309	1824
ACSM2A	3856	8614	2697	668	1050	727	6208	5319	5770	2678	3350	1912	1082	4214	1623	7550	6676	2760	7773	4413	10318	1188	10428	7581	6560	1981	4096	3377	3357	9615	5114	7701	5209	5643	5164	2977	3473	732	1292	8727	8889	2579	8090	8473	1763	7074	9450	4805	5787
ACSM2B	4213	4527	9878	377	1026	2147	7459	7471	7672	1353	4113	2245	3729	6147	1533	7211	7646	5018	7228	9333	7838	3387	11989	7643	8739	3947	6069	4275	4701	6539	6743	8476	4994	8992	2535	3548	8249	876	1735	10086	11915	4301	12547	9141	2959	8505	11958	5287	5052
ACSM3	81	29	74	43	341	52	90	109	370	42	173	54	2	304	31	422	71	429	263	62	84	75	20	25	36	139	264	78	82	70	35	33	70	296	167	72	47	36	115	32	246	94	22	95	80	43	42	5	358
ACSM4	2	4	0	15	8	0	15	1	0	4	2	0	0	0	0	0	4	6	2	0	0	1	0	0	1	1	2	3	4	0	0	0	0	4	4	1	1	1	0	0	0	1	4	1	1	0	3	0	1
ACSM5	389	74	597	307	72	380	448	1310	1486	279	400	603	90	927	129	1014	511	79	725	1179	617	67	469	395	308	749	1541	553	671	772	233	252	756	1440	529	354	199	125	335	154	549	558	257	1312	626	456	517	295	1235
ACSM6	0	0	6	1	0	7	3	0	21	0	14	0	8	2	1	1	0	27	1	34	0	0	0	4	9	3	4	8	5	1	1	1	16	1	3	0	0	2	16	0	0	1	1	6	12	0	60	5	0
ACSS1	373	201	95	1226	66	183	308	34	46	567	213	50	172	38	78	159	88	180	59	104	70	335	27	77	43	251	181	97	196	304	188	376	35	69	39	79	48	696	394	119	35	151	120	227	83	49	243	39	1372
ACSS2	863	531	798	444	983	309	533	284	501	708	576	855	985	385	76	844	685	1355	1291	663	1161	676	338	466	678	671	1022	676	1176	1806	592	719	587	907	937	515	900	1342	405	300	1112	811	1160	780	605	466	747	1975	1285
ACSS3	780	56	801	187	950	69	259	191	1331	87	467	382	53	318	186	414	119	754	145	373	143	162	72	58	583	161	439	533	527	293	148	317	180	171	509	529	147	748	785	71	1367	393	77	744	974	75	231	193	250
ACTA1	3	2	3	8	4	3	5	1	2	2	3	0	2	2	0	3	5	3	2	0	1	3	1	0	1	7	5	1	6	1	0	2	1	3	3	1	0	3	0	0	2	3	0	4	3	0	5	6	3
ACTA2	209	53	69	18	66	185	260	512	187	341	182	53	13	132	79	63	431	104	62	74	59	64	18	13	23	112	219	218	186	338	106	44	96	219	45	464	68	119	89	16	320	156	40	289	151	27	24	11	248
ACTA2-AS1	4	0	3	1	2	3	5	15	12	8	2	1	1	3	0	14	4	7	0	10	6	0	1	0	0	7	21	5	7	4	6	6	2	0	3	9	1	10	2	0	4	5	4	5	1	1	4	0	25
ACTB	15546	16685	13046	16709	14432	17970	21267	9817	12692	11804	14846	7594	8135	9178	3525	10058	12107	8282	10814	16155	7711	15703	9426	9935	10354	14536	11978	12474	11310	19421	17026	8941	12223	9785	13018	12223	6008	15408	8146	10444	11251	16363	12249	21414	15547	10825	15461	13222	18204
ACTBL2	0	0	0	0	0	0	0	0	0	0	0	0	0	0	0	0	0	0	0	0	0	0	0	0	0	0	0	0	0	0	0	0	0	0	0	0	0	0	0	0	0	0	0	0	0	0	0	0	0
ACTBP1	0	0	0	0	0	0	0	0	0	0	0	0	0	0	0	0	0	0	0	0	0	0	0	0	0	0	0	0	0	0	0	0	0	0	0	0	0	0	0	0	0	0	0	0	0	0	0	0	0
ACTBP12	0	0	0	0	0	0	0	0	0	0	0	0	0	0	0	0	0	0	0	0	0	0	0	0	0	0	0	0	0	0	0	0	0	0	0	0	0	0	0	0	0	0	0	0	0	0	0	0	0
ACTBP14	0	0	0	0	0	0	0	0	0	0	0	0	0	0	0	0	0	0	0	0	0	0	0	0	0	1	1	0	1	0	0	0	0	0	0	0	0	0	0	0	0	0	0	1	0	0	0	0	0
ACTC1	1	0	0	0	0	0	0	0	0	0	0	1	0	0	0	0	0	1	0	1	0	0	0	0	0	0	1	0	0	4	2	0	0	0	0	3	0	0	0	0	0	0	2	0	0	0	0	0	0
ACTE1P	0	3	1	0	1	1	0	0	0	2	0	1	0	0	1	1	0	2	0	1	2	1	1	0	0	3	1	12	49	3	0	0	0	1	1	0	4	2	0	0	0	0	0	1	1	2	0	1	0
ACTG1	5647	7424	5111	10818	6057	10031	6853	3846	6041	10090	4652	4333	1606	3984	1030	3949	10260	5811	2775	7876	2866	14471	1688	1993	4152	16645	7698	7657	10228	6968	5572	2135	7678	6070	11408	7691	2368	8027	5116	576	12295	9647	1606	8098	5238	2082	3676	1787	5349
ACTG1P12	0	0	0	0	0	0	0	0	0	0	0	0	0	0	0	0	0	0	0	0	0	1	0	0	0	0	0	0	0	0	0	0	0	0	0	0	0	0	1	0	0	0	0	0	0	0	0	0	0
ACTG1P14	2	0	0	3	3	1	5	3	3	1	1	2	1	2	0	1	2	2	1	1	1	0	0	0	0	1	5	0	4	1	0	0	0	0	0	2	0	3	4	0	0	2	1	4	4	0	0	0	2
ACTG1P15	1	0	0	2	0	0	2	0	2	6	0	1	0	2	0	0	0	0	0	0	0	0	0	0	0	0	1	0	1	0	0	0	0	0	1	0	0	0	1	0	1	0	1	1	0	0	0	0	0
ACTG1P16	0	0	0	0	0	0	0	0	0	0	0	0	0	0	0	0	0	0	0	0	0	0	0	0	0	0	1	0	1	0	0	0	0	0	0	0	0	0	0	0	0	0	0	0	0	0	0	0	0
ACTG1P17	4	14	10	18	10	4	14	12	12	7	4	11	6	14	11	2	6	2	0	4	3	7	9	11	18	6	9	2	3	14	23	17	6	15	11	6	22	6	12	19	2	2	13	3	3	14	19	3	6
ACTG1P19	0	0	0	0	0	0	0	0	0	0	0	0	0	0	0	0	0	0	0	0	0	0	0	0	0	0	0	0	0	0	0	0	0	0	0	0	0	0	0	0	0	0	0	1	0	0	0	0	0
ACTG1P21	0	1	0	0	0	0	0	0	0	0	1	0	0	0	0	0	0	0	0	0	0	0	0	0	0	0	0	0	0	0	0	0	0	0	0	0	0	0	0	0	0	0	0	0	0	0	0	0	1
ACTG1P23	0	0	3	1	1	0	1	0	0	0	4	0	0	4	0	0	0	0	0	0	0	0	0	0	0	0	0	0	1	0	0	0	2	3	0	2	0	0	1	0	0	1	0	2	1	0	0	0	0
ACTG1P24	0	0	0	2	2	0	0	0	0	1	0	1	0	0	0	0	0	2	0	1	0	1	0	0	0	0	1	0	1	0	0	0	1	1	3	0	0	0	1	0	0	1	0	1	0	0	0	0	1
ACTG1P25	7	3	106	16	24	5	4	7	42	4	32	2	7	24	2	6	43	32	32	16	11	3	3	2	48	26	57	18	25	10	13	9	92	130	14	25	48	1	5	2	58	31	11	86	22	0	34	29	7
ACTG2	34	289	43	13	140	205	62	43	9	61	76	2	11	48	44	4	47	29	46	8	3	34	31	7	61	43	38	36	28	57	109	37	29	18	11	72	27	62	38	77	60	49	61	87	26	87	53	70	120
ACTL11P	0	0	0	1	0	0	2	0	0	0	0	0	1	0	0	0	0	0	1	0	0	3	0	0	0	0	0	0	0	0	0	0	0	1	0	0	0	0	0	0	0	0	0	3	0	0	0	0	1
ACTL6A	196	13	17	120	159	65	154	112	122	108	199	81	13	75	7	80	110	212	89	58	28	130	5	7	21	149	235	162	207	72	13	11	110	79	51	116	76	183	127	7	92	302	12	200	61	9	5	6	166
ACTL6B	1	6	1	7	3	13	1	10	2	8	3	3	5	1	0	1	11	0	7	1	3	6	8	0	0	24	28	4	9	2	2	2	5	2	1	1	1	2	2	3	2	0	2	6	4	3	1	2	6
ACTL7A	0	0	0	0	0	0	0	0	0	0	0	0	0	0	0	0	0	0	0	0	0	0	0	0	0	0	0	0	0	0	0	1	0	0	0	0	0	0	0	0	0	0	0	0	0	0	0	0	0
ACTL7B	0	1	0	1	0	1	1	0	0	0	0	0	0	0	0	1	0	1	0	0	0	0	0	0	1	0	0	0	1	2	0	0	0	1	0	0	0	1	3	0	0	0	0	2	1	0	0	0	1
ACTL8	2	0	14	576	44	0	0	0	0	0	2	1	0	0	0	0	0	54	0	0	0	3	0	2	12	0	0	0	0	0	0	0	3	0	0	1	0	0	0	0	0	2	0	1	1	0	0	0	0
ACTL9	0	0	0	0	0	0	0	0	0	0	0	0	0	0	0	0	0	0	0	0	0	0	0	0	0	0	0	0	0	0	0	0	0	0	0	0	0	0	0	0	0	0	0	0	0	0	0	0	0
ACTN1	740	269	267	604	353	712	568	354	1275	527	447	275	289	536	270	604	1624	1264	546	1257	283	1089	243	178	351	778	620	640	372	455	310	537	318	539	260	697	315	762	852	60	1051	1153	139	1202	1013	63	679	369	500
ACTN1-DT	0	1	0	8	0	1	3	1	3	0	1	1	1	4	0	0	0	1	1	1	0	2	0	0	8	1	0	0	1	1	4	0	0	6	0	1	0	3	3	0	5	1	0	3	4	0	3	0	0
ACTN2	324	0	318	338	4	17	19	2	647	4	68	179	1	55	1	4	43	10	28	212	1	2	125	1	3	16	37	51	156	6	4	11	11	187	107	22	85	47	1	1	2	235	38	299	1246	2	13	194	0
ACTN3	0	0	1	5	0	3	4	5	6	2	1	0	3	9	0	1	2	1	0	1	1	2	0	0	0	4	2	0	0	2	2	1	0	0	1	1	1	0	0	0	3	1	0	0	2	2	0	0	0
ACTN4	2156	1833	1223	1418	1885	1616	1514	1529	1672	1506	1714	1330	2157	1564	1796	1062	1832	1785	1366	1317	1206	3132	2685	1315	1061	2273	1929	1140	1942	2045	1539	1124	1564	2065	2802	1371	2404	1566	2271	1711	1322	3324	1165	3541	1220	539	669	1058	1791
ACTN4P1	0	0	1	0	1	0	1	1	2	1	3	0	0	1	0	2	1	3	4	2	0	2	0	0	0	3	1	1	2	0	1	0	0	0	1	0	0	0	1	0	1	3	0	4	1	0	0	0	0
ACTP1	0	0	0	0	0	0	0	0	0	0	0	0	0	0	0	0	0	0	0	0	0	0	0	0	0	0	0	0	0	0	0	0	0	0	0	0	0	0	0	0	0	0	0	0	0	0	0	0	0
ACTR10	349	73	102	239	122	222	282	300	232	341	337	154	16	165	23	226	483	355	247	271	160	411	13	28	49	265	312	311	368	144	52	47	163	257	155	251	125	247	308	14	204	644	47	527	188	99	84	12	187
ACTR1A	741	822	519	698	509	736	460	483	450	497	493	265	492	255	179	459	672	781	610	791	521	599	420	464	689	707	644	538	496	471	669	498	623	290	441	484	349	681	623	559	609	585	534	666	613	493	730	612	424
ACTR1AP1	0	0	0	0	0	0	0	0	0	0	1	0	1	0	0	0	0	0	0	0	0	0	0	0	0	0	0	0	0	0	0	0	0	0	0	0	1	0	1	0	0	0	0	0	0	0	0	0	0
ACTR1B	751	215	388	475	605	417	330	499	466	577	349	399	219	531	40	471	745	318	410	411	400	684	387	287	312	621	586	608	574	608	301	299	503	386	462	359	215	635	810	172	521	700	437	747	505	427	462	267	662
ACTR2	1223	61	114	427	454	221	879	538	560	389	882	342	68	190	115	638	729	927	215	258	137	456	81	48	89	464	797	591	890	254	37	41	277	258	161	463	261	441	392	21	250	1389	38	843	323	88	124	74	650
ACTR3	1130	121	159	606	378	283	771	330	526	333	692	374	98	105	113	540	726	710	330	349	184	468	93	52	104	406	596	546	684	253	106	115	286	321	260	455	234	451	360	21	277	1195	137	949	406	134	166	125	597
ACTR3B	116	37	33	179	66	54	80	125	72	45	125	57	20	90	21	74	78	73	90	125	64	52	36	29	31	72	80	56	76	70	42	53	42	26	49	62	19	80	87	21	51	49	50	123	47	69	37	23	74
ACTR3BP2	0	0	0	0	0	0	0	0	0	0	0	0	0	0	0	0	0	0	0	0	0	0	0	0	0	0	0	0	0	0	0	0	0	0	0	0	0	0	0	0	0	0	0	0	0	0	0	0	0
ACTR3C	102	17	35	125	29	23	69	65	18	55	32	23	24	34	21	87	54	24	230	81	53	56	12	34	40	60	57	21	42	33	35	60	11	42	24	21	18	99	41	19	85	62	72	95	63	75	32	32	140
ACTR3P2	0	0	0	0	0	0	0	0	0	0	0	0	0	0	0	0	0	0	0	0	0	0	0	0	0	0	0	0	0	0	0	0	0	0	0	0	0	0	0	0	0	1	0	0	0	0	0	0	0
ACTR5	68	107	112	263	77	104	120	87	111	130	72	139	79	238	25	78	86	78	94	361	87	182	97	75	131	173	258	110	163	163	110	77	210	256	207	125	135	114	107	48	102	232	108	203	93	126	138	307	112
ACTR6	225	20	27	119	151	63	104	92	126	67	171	158	5	43	0	128	157	208	62	54	19	76	0	4	3	75	166	221	214	54	4	5	56	97	80	136	63	89	92	4	96	301	3	242	87	5	6	6	131
ACTR6P1	0	0	0	0	0	0	0	0	0	0	0	0	0	0	0	0	0	0	0	0	0	0	0	0	0	0	0	0	0	0	0	0	0	0	0	0	0	0	0	0	0	0	0	0	0	0	0	0	0
ACTR8	276	222	129	250	118	117	104	110	116	128	132	131	32	107	20	120	151	142	91	113	80	167	66	60	112	142	148	119	194	137	155	78	128	77	105	119	65	114	118	56	103	179	96	169	112	171	189	165	92
ACTRT1	0	0	0	0	0	0	0	0	0	0	0	0	0	0	0	0	0	0	0	3	0	2	0	0	0	0	0	0	0	0	0	0	0	0	0	0	0	0	0	0	0	0	0	0	0	0	1	0	0
ACTRT2	0	0	0	0	0	0	0	0	0	0	0	0	0	0	0	0	0	0	0	0	0	0	0	0	0	0	0	0	0	0	0	0	0	0	0	0	0	0	0	0	0	0	0	0	0	0	0	0	0
ACTRT3	18	5	5	14	25	23	13	12	18	17	19	9	2	14	0	22	2	5	8	6	7	13	16	1	0	15	30	14	7	8	7	20	18	13	5	13	6	37	0	6	0	33	7	13	15	6	4	11	20
ACVR1	242	32	43	84	116	31	141	67	224	93	209	129	27	84	0	136	342	193	86	83	31	173	13	10	14	172	233	233	202	62	3	17	94	96	95	120	49	140	135	2	145	253	4	205	144	19	11	16	142
ACVR1B	282	77	181	251	134	260	279	358	205	313	178	105	36	201	47	242	452	255	279	319	97	914	34	60	66	455	359	205	178	203	82	204	122	128	125	204	156	1139	825	60	221	765	105	747	138	78	63	72	611
ACVR1C	19	1	3	10	25	0	17	0	25	23	27	7	0	14	0	29	4	33	7	1	3	11	5	4	0	10	23	19	11	4	1	7	7	10	6	5	6	5	8	1	6	26	2	27	2	8	2	1	32
ACVR2A	165	13	42	90	55	39	119	67	73	81	46	38	20	34	21	97	92	88	47	50	29	88	33	4	14	48	80	104	116	57	19	34	52	72	42	47	43	73	128	5	48	142	11	113	52	31	39	29	59
ACVR2B	56	43	104	153	91	51	71	80	198	70	76	86	32	36	22	46	102	63	61	42	21	192	49	14	18	62	74	114	83	38	44	52	81	35	52	45	53	87	98	14	60	78	32	199	65	85	81	105	57
ACVR2B-AS1	11	8	7	21	12	7	23	7	17	12	10	15	7	24	0	10	15	17	19	18	12	29	11	7	2	22	10	12	20	6	8	7	20	21	13	7	8	20	12	10	11	16	7	26	11	9	14	10	5
ACVRL1	58	220	242	84	45	383	100	123	91	126	99	95	84	107	38	69	122	43	86	91	46	43	96	148	130	45	69	75	83	235	306	146	115	96	57	73	91	95	157	286	85	71	175	95	98	145	191	71	95
ACY1	14	63	38	20	24	25	32	20	36	46	8	24	52	75	128	25	18	28	8	36	25	24	257	70	41	36	25	21	22	71	99	38	42	24	28	27	143	15	41	309	22	17	106	17	25	45	38	36	14
ACY3	237	320	499	284	46	88	397	327	205	338	329	315	146	201	4	268	224	64	369	22	620	146	14	314	153	202	147	76	136	328	238	230	232	379	15	56	119	146	47	472	206	217	509	375	154	399	44	247	154
ACYP1	48	17	28	79	14	79	96	44	45	72	23	23	2	34	0	36	56	40	43	70	23	104	11	3	12	109	40	47	34	49	7	8	33	45	40	36	25	65	79	0	55	141	10	83	49	7	23	6	30
ACYP2	295	75	140	132	56	52	162	153	244	108	132	266	60	172	46	176	100	131	165	92	123	137	108	64	83	110	158	153	83	91	35	55	269	160	180	81	71	68	106	76	203	143	60	222	119	124	183	92	143
ADA	104	38	79	235	61	169	133	75	16	84	113	54	55	49	34	52	58	32	61	107	25	114	27	56	175	128	109	78	69	70	85	46	69	53	39	58	65	101	30	62	52	296	97	73	85	66	53	39	140
ADA2	31	152	297	197	65	108	403	101	116	263	295	112	43	68	296	420	224	53	525	100	148	126	24	138	120	233	392	199	375	102	283	107	103	165	45	69	50	49	48	338	80	63	144	160	295	262	141	75	390
ADAD1	0	0	0	17	0	0	0	0	0	0	0	0	0	0	0	0	0	0	0	0	0	0	0	0	0	0	0	0	1	0	0	0	0	0	0	0	0	0	0	0	0	0	0	0	0	0	0	0	0
ADAD1P2	0	0	0	0	0	0	0	0	0	0	0	0	0	0	0	0	0	0	0	0	0	0	0	0	0	0	0	0	0	0	0	0	0	0	0	0	0	0	0	0	0	0	0	0	0	0	0	0	0
ADAD2	0	0	1	2	0	0	1	0	1	1	0	0	0	1	0	1	2	5	4	0	1	0	0	0	0	0	0	1	0	2	8	0	0	0	1	1	2	0	3	0	1	0	1	0	1	0	0	0	0
ADAL	78	104	23	142	47	42	144	122	130	99	64	103	16	164	0	101	111	177	100	100	70	63	65	64	54	106	147	115	57	79	103	40	126	64	123	44	27	49	101	32	83	53	42	107	77	75	90	19	123
ADAM10	544	190	169	404	300	215	580	264	411	400	427	370	159	130	199	366	602	555	142	158	72	354	120	107	82	423	485	327	412	206	78	107	172	164	318	357	203	372	359	172	191	455	76	492	309	91	112	110	377
ADAM11	2	62	7	49	14	31	10	6	77	15	1	19	2	2	0	7	33	3	0	8	3	8	12	6	9	24	12	9	24	21	9	0	27	7	3	9	7	5	4	11	9	13	2	12	6	16	7	18	4
ADAM12	23	0	2	15	1	6	16	5	2	5	5	0	1	1	11	2	10	1	7	83	1	30	0	3	4	3	2	1	2	3	15	1	0	1	1	4	0	3	3	0	0	4	2	29	4	0	0	0	27
ADAM15	920	414	868	1815	360	2515	789	548	402	764	818	331	311	486	113	252	592	709	1145	617	254	939	435	357	749	1522	1556	817	717	803	785	490	758	459	546	756	718	760	207	452	531	2022	451	677	663	371	798	188	446
ADAM17	63	7	4	28	17	5	54	32	39	12	38	20	0	12	8	41	54	57	14	13	13	41	5	4	1	32	60	53	67	20	4	1	9	18	16	21	15	30	25	0	8	63	5	73	18	2	7	3	27
ADAM18	0	0	5	11	0	0	0	0	0	0	0	0	0	0	0	0	0	0	0	0	0	0	0	0	0	0	0	1	0	0	0	0	0	0	0	0	0	0	0	0	0	0	0	0	0	0	0	0	0
ADAM19	107	19	26	88	68	114	216	210	58	115	116	44	9	41	8	138	123	38	56	149	42	239	5	32	31	117	121	98	104	175	46	45	54	35	37	153	14	203	110	9	62	61	18	208	79	25	16	7	135
ADAM1B	4	0	2	3	5	2	6	5	1	1	4	0	0	1	0	2	3	3	1	0	3	5	2	0	0	6	7	7	3	2	1	1	0	3	1	3	1	6	6	2	6	1	0	3	2	1	1	0	3
ADAM2	1	0	1	13	0	0	0	0	0	0	0	0	0	0	0	0	0	0	0	0	0	0	0	0	0	0	0	0	0	0	0	0	0	0	0	0	0	0	0	0	0	0	0	0	0	0	0	0	0
ADAM20	0	0	0	0	0	0	4	1	1	1	1	2	2	0	0	0	1	0	0	1	0	1	0	0	0	0	1	4	1	0	0	1	0	1	0	1	2	2	3	0	2	1	0	3	0	0	0	0	0
ADAM20P1	1	7	8	13	4	1	24	14	17	2	1	7	0	7	0	5	18	6	2	5	7	5	0	2	5	8	7	14	3	3	5	1	1	15	7	9	0	20	26	1	12	2	1	11	5	2	2	0	14
ADAM20P3	0	0	0	1	0	0	2	0	0	0	2	1	0	0	0	0	0	2	0	0	0	0	0	0	0	0	0	0	0	0	0	0	0	0	0	0	0	0	0	0	0	0	3	0	0	0	0	0	0
ADAM21	2	0	1	8	0	0	1	0	0	5	0	1	0	5	0	0	5	2	0	3	1	0	0	0	2	0	2	0	0	0	0	0	0	1	1	3	0	0	1	0	0	3	0	6	2	0	1	0	1
ADAM21P1	1	0	0	0	0	0	0	0	0	0	0	0	0	0	0	0	0	0	0	0	0	0	0	0	0	0	0	0	0	0	0	0	0	0	0	0	1	0	0	0	0	0	0	1	0	0	0	0	0
ADAM22	18	1	1	48	0	1	4	3	39	14	6	0	0	1	2	1	2	2	57	1	0	8	0	0	9	13	37	57	22	5	2	4	11	1	47	4	4	3	20	0	0	16	0	6	5	0	0	0	1
ADAM23	8	349	2	252	2	26	22	3	1	6	3	0	24	54	0	11	92	0	0	1	0	2	0	1	0	401	776	1	1	5	3	2	0	67	4	2	0	3	1	0	0	1	21	4	0	15	0	3	8
ADAM24P	0	0	0	2	0	0	0	0	0	0	0	0	0	0	0	0	0	0	1	0	0	0	0	0	0	0	0	0	0	0	0	0	0	0	0	1	0	0	0	0	0	0	0	0	0	0	0	0	1
ADAM28	10	0	7	16	4	14	33	6	19	90	12	3	0	3	16	35	22	1	5	1	2	34	0	0	0	5	10	16	37	7	12	6	9	7	1	7	52	12	10	1	0	349	12	25	6	3	0	0	17
ADAM29	0	0	0	10	1	0	1	0	0	1	0	0	0	1	6	0	0	0	0	0	0	0	2	0	0	0	0	1	0	0	0	1	0	0	0	1	5	1	0	1	0	0	0	0	0	0	0	2	0
ADAM30	0	0	0	0	0	1	0	0	0	0	0	0	0	0	0	0	0	0	0	2	0	0	0	0	0	0	0	0	0	0	0	0	0	0	0	0	0	0	0	0	0	0	1	0	0	0	0	0	1
ADAM32	9	1	21	6	1	1	2	2	3	0	0	2	0	1	0	2	0	1	0	0	1	8	4	0	0	9	0	1	1	0	3	2	2	0	1	2	0	2	2	0	2	5	1	11	1	2	3	1	1
ADAM33	11	2	10	12	7	25	5	37	17	31	8	2	6	3	6	17	75	2	4	5	16	14	3	32	1	21	12	8	4	44	191	14	3	9	3	20	44	12	13	21	16	163	35	22	0	9	4	8	17
ADAM3A	0	0	0	10	0	0	0	0	0	0	0	0	0	0	0	0	0	1	0	0	0	0	0	0	0	0	0	0	0	0	0	0	0	0	0	0	0	0	0	0	0	0	0	0	0	0	0	0	0
ADAM3B	0	0	0	0	0	0	0	0	0	0	0	0	0	0	0	0	0	0	0	0	0	0	0	0	0	0	0	0	0	1	0	0	0	0	0	0	0	0	0	0	0	1	0	0	0	0	0	0	0
ADAM5	0	1	0	4	0	0	0	0	0	0	0	0	0	0	0	0	0	0	0	0	0	0	0	0	0	0	0	0	0	0	0	0	0	0	0	0	0	0	0	0	0	0	0	0	0	0	0	0	0
ADAM6	0	0	0	0	0	0	0	0	0	0	0	0	0	0	0	0	0	0	0	0	0	0	0	0	0	0	0	0	0	0	0	0	0	0	0	0	0	0	0	0	0	0	0	0	0	0	0	0	0
ADAM7	1	0	0	0	0	0	0	2	0	0	1	0	0	0	0	0	0	0	0	0	0	0	2	0	0	0	0	0	0	0	0	0	0	0	0	0	0	0	0	0	0	0	0	0	0	0	0	0	0
ADAM8	101	70	91	189	85	169	173	169	151	141	73	64	28	77	7	118	159	66	65	33	86	165	34	50	46	209	182	208	108	72	78	55	71	66	128	76	22	44	78	31	123	89	40	127	109	36	34	37	23
ADAM9	521	17	27	103	136	41	35	34	62	24	114	31	9	8	19	69	111	209	18	10	2	50	3	2	11	48	101	78	73	37	9	5	31	51	16	101	59	47	40	3	24	283	4	203	126	6	8	6	76
ADAMDEC1	1	0	4	0	2	2	12	4	6	9	13	1	0	0	0	9	4	0	5	2	2	2	0	0	0	0	0	5	39	3	0	0	0	0	0	11	2	0	0	0	0	1	0	1	1	0	0	0	1
ADAMTS1	201	190	36	147	23	56	252	270	227	149	166	44	10	71	8	377	464	144	66	97	46	87	7	24	15	153	256	212	155	276	140	84	57	131	53	257	20	95	89	10	103	58	16	192	38	51	17	24	480
ADAMTS10	102	261	145	234	69	237	111	27	324	297	56	113	50	146	22	104	343	53	107	43	57	366	54	96	183	350	232	25	33	195	207	29	425	56	18	97	63	300	51	105	54	205	114	200	178	290	239	22	333
ADAMTS12	15	7	14	21	2	8	10	18	9	29	27	12	5	14	0	20	63	10	12	5	23	6	0	14	4	12	7	11	11	36	48	11	10	22	12	43	8	1	7	7	16	14	25	25	17	6	7	1	18
ADAMTS13	127	68	215	258	179	47	309	133	224	138	115	149	144	429	39	624	276	63	125	136	352	233	78	258	52	181	166	59	41	156	357	94	76	187	82	78	20	96	39	94	108	69	92	197	152	177	128	41	53
ADAMTS14	10	4	18	16	1	12	36	25	13	2	24	4	2	9	9	8	41	6	6	14	3	31	0	0	1	41	18	9	12	24	36	7	7	8	1	19	3	15	11	4	4	12	9	12	10	1	6	0	16
ADAMTS15	3	7	5	5	4	11	3	17	24	6	21	3	3	5	0	5	17	4	6	5	18	15	0	16	0	4	7	3	7	21	45	6	5	13	2	23	0	18	12	7	4	3	28	11	9	7	4	1	14
ADAMTS16	146	0	0	0	0	0	8	0	3	157	2	0	17	1	0	1	4	36	0	1	2	55	0	4	1	39	78	17	6	12	143	0	1	7	0	1	0	8	98	15	1	0	2	29	0	0	112	0	6
ADAMTS16-DT	14	0	0	0	0	0	3	0	0	75	0	0	1	0	0	0	0	37	0	0	1	20	0	0	0	15	20	11	2	1	0	0	1	2	0	0	0	10	62	2	0	0	0	12	0	0	2	0	0
ADAMTS17	197	253	5	6	10	18	80	291	7	142	20	236	26	8	10	58	139	7	3	547	239	174	20	57	0	68	80	12	38	212	1	3	31	135	234	8	58	40	32	100	71	28	2	136	2	603	2	3	176
ADAMTS18	3	1	0	0	0	0	1	7	0	4	1	0	1	0	0	0	0	0	0	0	0	3	0	3	0	4	4	4	2	0	2	0	0	0	0	0	8	2	1	0	1	0	0	3	0	1	0	0	0
ADAMTS19	2	0	0	3	0	0	0	0	0	0	0	0	0	0	0	0	0	0	0	0	0	0	0	0	0	0	0	0	0	1	0	0	0	0	0	0	0	0	0	0	0	0	0	0	0	0	0	0	0
ADAMTS19-AS1	0	0	0	0	0	0	0	0	0	0	0	0	0	0	0	0	0	0	0	0	0	0	0	0	0	0	0	0	0	0	0	0	0	0	0	0	0	0	0	0	0	0	0	0	0	0	0	0	0
ADAMTS2	54	81	76	8	24	58	51	85	129	92	75	34	4	33	11	252	438	40	34	8	196	22	6	85	25	24	41	48	38	150	359	32	11	69	17	207	8	13	35	15	25	45	135	77	101	30	25	25	48
ADAMTS20	2	0	0	1	0	0	9	0	0	0	0	0	0	0	0	0	0	10	0	0	0	0	0	2	0	0	2	4	11	0	0	0	0	0	0	0	0	0	1	0	0	1	0	0	0	0	0	0	2
ADAMTS3	3	0	20	74	1	2	1	3	1	2	6	0	0	0	0	1	8	0	0	0	1	4	0	1	3	3	0	1	5	1	2	0	0	1	0	3	0	11	50	0	0	8	0	0	2	0	0	0	61
ADAMTS4	146	162	37	49	28	92	243	125	109	94	261	26	17	54	99	90	281	84	73	84	51	114	21	99	26	99	201	195	191	209	88	20	70	147	107	221	75	90	41	47	146	54	19	140	72	46	23	43	103
ADAMTS5	66	26	5	37	28	12	35	14	22	4	16	6	0	9	25	37	27	25	20	6	3	9	1	8	11	30	68	16	31	11	9	0	8	19	17	24	9	9	4	2	10	30	2	28	16	1	4	1	59
ADAMTS6	20	0	2	5	6	0	12	1	4	10	64	3	3	8	4	5	6	15	0	1	0	14	0	0	8	3	16	17	6	10	1	1	5	3	20	26	3	2	74	0	2	4	2	6	5	0	2	0	1
ADAMTS7	59	22	33	68	12	16	34	59	16	41	48	17	10	31	11	31	51	33	48	24	14	27	16	12	16	19	24	32	33	65	40	25	23	27	25	39	4	22	30	20	14	51	22	72	30	27	18	10	15
ADAMTS7P1	0	0	1	2	3	2	1	6	1	1	0	0	0	2	0	0	2	0	0	0	0	1	0	0	0	0	0	1	0	0	3	1	0	3	0	0	0	2	1	0	1	1	1	3	0	0	0	0	2
ADAMTS7P3	1	0	0	12	0	3	0	1	1	2	0	1	0	0	0	1	0	0	0	0	0	1	0	0	1	2	1	1	0	1	3	0	1	1	0	0	0	4	0	0	0	0	0	1	1	0	1	0	2
ADAMTS7P4	4	4	0	9	1	3	8	0	0	10	6	6	3	1	0	4	1	3	2	0	1	0	2	0	5	4	3	4	10	0	2	0	1	1	1	0	1	3	2	3	2	0	1	2	3	0	1	1	2
ADAMTS8	0	3	1	2	0	0	6	10	7	1	0	3	2	1	13	2	3	2	0	1	1	7	0	0	0	1	6	7	3	9	5	0	0	14	2	0	0	4	5	3	4	4	1	8	2	3	1	0	2
ADAMTS9	129	46	117	71	54	57	150	140	582	85	99	105	29	155	35	25	54	117	47	33	29	124	114	57	59	129	68	70	98	174	87	99	262	149	43	106	49	206	120	19	59	111	74	156	217	27	44	23	270
ADAMTS9-AS1	1	1	0	1	0	2	0	3	22	0	3	0	0	2	0	7	2	4	0	0	1	3	3	1	3	0	3	3	2	2	7	0	0	4	1	3	1	2	3	0	2	2	3	1	2	1	1	1	2
ADAMTS9-AS2	2	0	9	3	0	1	1	6	0	2	1	3	1	2	22	4	3	4	0	0	1	4	0	0	0	0	1	2	0	7	2	1	1	1	1	1	1	6	0	0	2	1	10	1	2	0	0	0	2
ADAMTSL1	3	4	18	9	4	2	18	23	16	17	76	4	1	17	0	17	14	272	9	8	11	5	2	3	9	5	32	58	28	54	32	2	17	37	10	55	7	12	3	6	5	35	22	25	28	10	11	8	6
ADAMTSL2	289	23	63	85	0	34	18	68	47	309	19	68	12	15	35	401	1147	2	9	28	402	91	21	216	8	77	107	15	37	188	768	19	30	142	8	88	178	174	40	127	25	239	241	122	13	118	159	153	5
ADAMTSL3	135	16	1	30	20	3	166	154	45	6	35	109	6	19	0	108	75	27	53	4	25	27	0	0	10	10	18	23	94	21	37	35	6	66	4	35	29	57	105	0	111	136	5	210	72	6	1	33	193
ADAMTSL4	238	16	52	225	193	15	440	342	290	321	38	295	121	135	21	199	171	141	59	469	169	251	49	62	47	233	292	143	190	77	99	120	68	427	80	112	113	284	277	49	197	192	47	452	117	52	69	101	180
ADAMTSL4-AS1	4004	1372	1391	2053	1692	1998	3359	2381	1833	4075	2721	2246	935	701	357	4492	3675	1302	1284	1787	1405	2197	1096	953	1652	2865	3355	2474	2683	2410	2845	1178	1709	1948	3876	2946	1025	5098	3196	351	2206	4479	690	3002	2124	757	943	1175	2879
ADAMTSL5	25	3	27	95	66	131	79	15	50	81	10	43	15	13	12	22	4	9	22	65	46	35	20	16	35	90	62	2	25	48	27	12	45	12	0	20	11	50	4	39	24	41	78	12	1	33	39	32	83
ADAP1	1	27	18	13	2	17	61	7	8	27	37	19	32	5	30	21	15	1	4	287	11	165	4	40	14	14	11	21	27	24	59	14	6	11	5	3	13	16	4	330	7	5	63	174	29	205	18	10	3
ADAP2	44	65	54	122	36	133	114	53	53	97	115	36	33	42	0	136	133	20	56	58	65	39	9	86	42	44	63	45	50	92	150	43	42	56	31	69	32	68	37	87	57	138	58	49	68	61	80	43	122
ADAR	2701	1090	1571	3277	1844	2172	2879	2541	2874	2660	3156	2371	1428	1476	483	1333	2271	1632	1898	1931	1103	2181	775	1057	1845	2629	4269	2985	3094	2117	1435	1818	2002	2679	1506	2503	809	1946	1387	520	2868	2628	847	3797	2195	1064	1149	2098	1674
ADARB1	79	74	226	132	68	104	175	127	195	185	83	96	47	94	42	134	174	68	130	52	73	278	58	79	29	103	135	158	101	189	116	100	125	65	65	139	53	103	130	41	150	139	109	282	109	98	109	57	124
ADARB2	0	1	1	4	0	0	3	4	0	0	0	0	0	0	0	9	18	5	0	0	0	60	0	0	0	32	0	0	5	54	1	1	3	0	1	0	0	1	1	1	0	1	0	34	0	1	0	0	0
ADARB2-AS1	0	0	0	0	0	0	0	0	0	0	0	0	0	0	0	0	1	0	0	0	0	2	0	0	0	1	0	0	0	5	0	0	0	0	0	0	0	0	0	0	0	0	0	3	0	0	0	0	0
ADAT1	115	58	84	228	138	55	169	116	131	52	137	56	69	82	440	78	59	96	140	93	73	56	133	63	176	50	117	160	137	104	84	58	97	77	60	92	91	47	98	122	118	129	106	178	109	35	59	45	147
ADAT2	64	23	50	246	102	103	246	71	161	123	102	37	20	37	32	118	46	141	75	57	43	199	42	42	24	91	145	130	104	150	42	46	38	50	100	123	22	182	408	8	65	99	35	157	76	76	59	52	123
ADAT3	17	8	18	57	14	90	15	7	22	5	20	6	3	28	0	12	16	9	15	20	16	31	9	13	4	20	12	8	9	19	7	11	26	2	2	4	4	26	27	6	4	7	2	37	31	6	2	2	12
ADCK1	82	171	100	148	84	157	151	137	140	141	58	63	127	122	13	133	126	103	193	250	111	178	85	124	133	130	99	118	78	381	146	96	84	102	62	106	82	187	209	174	179	179	268	192	134	236	196	272	110
ADCK2	326	181	150	345	194	276	144	364	118	249	190	148	151	276	49	99	130	128	515	242	225	159	172	104	191	262	149	145	189	182	225	212	109	112	159	113	122	187	93	150	174	235	240	248	84	362	288	186	181
ADCK5	190	265	622	425	431	329	165	171	273	174	155	235	320	303	180	165	179	163	269	188	207	219	617	294	418	233	284	298	279	388	618	398	305	307	190	289	1081	131	559	536	339	361	449	325	478	478	825	1695	193
ADCY1	6	551	62	72	8	7	28	1347	182	9	161	590	38	969	292	260	596	6	22	52	2	111	12	524	3	684	1067	7	75	438	20	4	4	86	0	19	62	6	19	1230	9	69	976	189	7	613	3	49	38
ADCY10	19	56	35	343	201	171	76	170	143	18	124	42	32	85	49	66	63	99	6	136	29	37	44	24	92	201	426	74	27	126	45	44	78	217	51	254	12	60	78	27	98	17	11	72	90	23	56	37	104
ADCY10P1	82	10	30	47	101	5	98	22	58	69	40	210	11	46	0	48	49	105	15	17	37	75	6	11	2	45	32	33	46	40	11	13	180	30	34	35	38	83	209	2	52	56	12	97	26	28	27	9	27
ADCY2	0	0	0	0	0	0	0	0	0	0	0	0	0	0	0	0	0	0	0	0	0	0	3	0	0	0	0	0	0	0	2	0	0	0	0	0	1	0	0	0	0	0	0	0	0	0	0	0	0
ADCY3	34	7	5	40	18	21	37	32	13	27	35	12	4	11	8	20	38	15	9	12	6	34	3	0	0	49	36	26	44	16	3	3	16	15	2	25	6	12	9	2	6	34	2	27	22	2	8	3	9
ADCY4	42	82	103	42	31	54	132	145	103	97	123	58	66	47	14	70	142	32	46	48	52	34	84	79	56	44	105	120	81	288	209	72	79	105	47	121	76	81	160	173	70	51	187	83	74	142	124	45	73
ADCY5	17	9	13	23	8	152	22	52	49	51	15	9	5	26	0	70	46	10	203	6	17	49	0	15	8	26	16	30	12	57	31	8	12	34	3	32	38	27	29	13	30	144	75	33	11	2	12	39	5
ADCY6	405	36	114	151	346	143	237	197	274	215	204	98	37	72	38	121	357	220	152	135	59	277	32	26	38	358	448	274	263	173	40	34	103	84	131	157	58	347	350	24	101	258	39	250	91	30	35	12	166
ADCY6-DT	5	13	17	45	16	103	16	6	24	2	2	5	3	20	18	6	0	4	62	7	10	17	0	10	12	20	19	7	7	18	14	11	6	10	34	6	3	2	15	14	10	6	18	10	1	46	19	22	9
ADCY7	6	5	16	101	7	6	37	13	6	9	14	4	0	5	0	11	16	15	0	3	1	4	0	8	10	9	6	25	33	4	11	5	11	10	2	9	5	19	2	2	10	7	6	13	15	5	5	5	3
ADCY8	12	0	25	1	0	0	0	0	129	0	2	0	0	112	3	0	0	1	0	0	0	0	0	0	68	0	2	6	0	0	10	0	1	0	0	0	0	0	0	0	1	0	1	0	141	0	0	40	0
ADCY9	170	140	94	307	163	272	393	289	219	165	276	108	223	110	41	155	338	113	264	279	108	258	296	137	184	385	559	190	87	305	160	161	102	198	141	248	167	143	176	221	277	148	104	272	174	213	125	196	344
ADCYAP1	5	0	1	0	0	1	0	0	17	5	0	2	0	0	0	2	2	0	0	0	1	4	0	0	0	1	1	1	0	1	1	0	0	0	0	0	1	0	4	0	1	5	0	2	1	1	0	0	0
ADCYAP1R1	4	0	0	8	0	1	1	3	0	0	0	0	1	3	0	3	3	0	0	4	0	2	0	0	0	5	5	0	0	1	3	0	0	0	1	2	0	1	0	2	0	0	2	1	0	0	10	0	5
ADD1	1678	473	935	1057	762	440	1078	773	1004	887	1134	1279	171	1487	221	797	1646	618	781	1023	486	1378	384	255	529	1068	1130	1028	746	822	352	436	1612	1196	817	801	361	495	1187	163	948	1397	410	1672	825	405	477	328	1036
ADD2	1	1	3	154	1	2	8	1	3	3	10	1	0	0	13	5	2	0	0	0	1	8	0	1	0	12	1	4	5	6	8	3	0	0	1	0	8	0	3	3	1	5	0	3	3	0	1	0	1
ADD3	382	55	45	138	105	9	157	58	367	210	270	176	34	55	35	272	116	689	115	7	35	179	18	25	10	479	688	192	267	58	18	10	142	37	121	122	87	158	433	2	106	355	6	200	59	4	10	5	118
ADD3-AS1	1	1	3	10	1	1	0	0	2	3	2	2	2	5	7	3	1	6	0	0	0	0	0	0	0	4	4	3	2	3	3	1	4	4	2	1	4	5	11	2	4	2	0	3	0	0	2	1	1
ADGB	0	0	0	0	0	0	0	0	0	1	0	0	0	0	0	1	0	0	0	0	0	0	0	0	0	1	0	0	0	0	0	0	0	0	0	0	0	0	0	0	0	0	0	0	0	0	0	0	0
ADGB-DT	0	0	0	0	0	0	0	0	0	0	0	0	0	0	0	0	0	0	0	0	0	0	0	0	0	0	0	0	0	0	0	0	0	0	0	0	0	0	0	0	0	0	0	0	0	0	0	0	0
ADGRA1	0	0	0	0	0	0	0	0	0	0	0	0	0	0	0	0	7	0	0	0	4	5	0	1	0	9	0	0	0	0	0	0	0	0	0	0	0	0	0	0	0	0	3	0	0	0	0	0	0
ADGRA2	30	1	7	8	7	6	45	76	43	33	43	10	2	8	1	52	103	27	14	11	6	18	2	4	5	18	33	22	21	43	13	2	12	39	8	69	5	16	42	5	8	42	2	59	25	1	1	1	15
ADGRA3	876	609	81	104	254	36	1050	1280	305	904	254	645	21	451	23	612	592	138	377	787	524	476	47	108	21	381	703	321	109	214	18	310	248	202	324	178	98	285	315	66	132	332	174	492	92	227	24	3	1613
ADGRB1	4	0	3	33	2	4	2	2	7	6	3	3	5	4	0	10	4	0	2	2	2	4	0	5	2	13	21	7	4	12	6	2	4	2	3	1	7	5	8	8	5	5	5	7	6	3	4	4	1
ADGRB2	37	5	3	37	0	0	4	0	5	12	7	0	5	1	0	3	2	1	29	0	0	32	0	1	4	43	3	0	7	1	26	3	2	1	1	1	3	1	1	3	0	20	3	8	3	1	8	0	0
ADGRB3	2	0	0	3	0	1	0	0	1	1	0	0	0	0	0	6	0	0	0	0	0	1	0	0	0	0	1	0	0	2	3	0	0	0	0	3	0	0	3	0	0	1	0	0	3	0	0	0	1
ADGRD1	5	35	11	150	0	30	90	4	4	173	154	1	12	3	0	21	36	19	3	160	0	252	0	2	2	131	246	8	19	63	2	5	11	4	0	180	4	261	15	1	0	15	14	203	30	13	1	2	104
ADGRD2	0	1	0	1	0	0	0	0	0	1	0	0	2	0	0	0	0	0	0	0	0	0	0	0	0	1	0	0	0	0	1	0	0	0	0	0	4	0	0	0	0	0	1	0	0	0	1	0	0
ADGRE1	0	12	4	4	3	2	5	2	4	2	23	3	1	4	5	60	24	1	3	5	9	8	0	11	1	9	4	5	16	3	5	13	1	4	1	5	2	2	0	3	5	5	3	4	37	5	7	2	2
ADGRE2	9	6	6	14	5	7	26	7	12	11	20	10	0	4	23	25	28	6	6	6	7	11	0	5	7	23	18	23	41	9	7	5	8	15	3	8	3	7	2	2	10	11	13	21	14	0	3	5	25
ADGRE3	1	1	1	0	0	0	0	0	0	1	0	0	1	1	0	6	6	0	0	0	0	1	0	0	0	0	0	2	0	0	0	0	0	1	0	0	0	0	0	0	0	0	0	4	1	0	0	0	0
ADGRE4P	3	0	1	5	8	0	8	2	8	4	12	3	0	1	0	41	18	1	3	3	2	3	0	1	0	6	6	3	2	3	0	1	2	2	1	6	0	0	3	1	0	1	2	5	6	0	1	0	4
ADGRE5	170	70	210	579	29	1057	275	109	107	177	221	183	29	36	93	298	206	37	131	76	122	317	4	44	54	273	210	311	240	160	191	95	68	117	42	102	16	137	45	15	42	62	131	183	212	40	139	8	109
ADGRF1	0	1	15	4	0	0	0	0	0	0	3	0	0	0	11	0	1	0	0	0	2	1	4	0	0	0	1	0	1	0	1	1	3	0	1	1	1	0	1	0	4	0	0	0	23	0	2	4	0
ADGRF2	0	0	0	2	0	0	0	0	0	0	0	0	0	0	0	0	0	0	0	0	0	0	0	0	0	0	0	0	0	0	0	0	0	0	0	0	0	0	0	0	0	0	1	0	0	0	0	0	0
ADGRF3	3	0	1	13	2	2	19	1	8	2	3	1	0	5	0	4	2	11	1	2	1	3	0	1	1	8	6	3	4	0	1	1	4	9	0	1	0	5	4	0	2	0	2	4	7	0	5	0	0
ADGRF4	1	0	0	0	0	0	0	0	0	0	0	0	0	0	0	0	0	0	0	1	0	0	0	0	0	0	0	0	0	0	0	0	0	0	0	0	0	0	0	0	0	0	0	0	0	0	0	0	0
ADGRF5	134	114	109	56	33	83	160	286	99	144	146	88	12	103	116	121	276	111	96	40	29	40	40	39	31	57	131	136	116	117	50	42	99	138	77	99	41	69	119	49	91	111	39	206	148	49	58	39	127
ADGRF5P1	0	0	0	0	0	0	1	0	3	0	0	0	0	0	0	2	0	0	0	0	0	0	0	0	0	1	1	0	0	0	0	0	0	2	0	0	0	0	0	0	0	1	0	3	0	0	0	0	0
ADGRG1	109	88	96	54	39	179	254	146	69	66	169	60	25	94	29	97	122	82	198	44	21	113	23	15	67	78	104	128	194	99	57	49	62	105	67	56	41	213	95	21	81	142	47	171	69	64	58	45	64
ADGRG2	308	74	20	17	7	28	37	8	7	135	19	2	1	1	0	30	14	5	3	79	16	81	4	2	2	43	83	6	5	28	1	0	33	11	17	12	33	56	5	0	2	124	5	65	0	4	1	0	42
ADGRG3	5	4	98	23	2	8	7	5	5	5	19	1	23	7	0	20	4	3	14	10	6	16	3	3	19	6	11	5	5	5	15	11	13	51	7	7	2	4	17	0	3	3	3	19	3	64	10	2	8
ADGRG4	0	0	0	2	0	0	0	0	0	0	1	0	0	0	0	0	0	0	0	0	0	0	0	0	0	0	0	0	0	0	0	3	0	0	0	0	0	0	0	0	0	0	0	0	0	0	0	0	0
ADGRG5	3	4	43	238	628	340	107	6	18	52	217	41	3	26	0	38	13	27	28	4	122	116	0	15	8	73	57	93	196	6	19	21	7	77	1	3	16	24	431	30	4	94	824	42	33	132	177	214	2
ADGRG6	214	77	39	173	205	86	270	281	176	416	315	227	29	26	64	547	22	143	49	158	183	332	38	42	39	325	388	108	49	176	14	24	88	32	129	291	37	348	412	27	120	182	4	229	94	79	43	22	455
ADGRG7	65	31	10	20	10	0	140	20	19	21	29	32	2	20	0	155	22	11	14	14	22	8	0	11	1	17	22	10	12	8	0	1	7	4	14	4	1	9	14	1	6	6	1	2	1	8	1	0	75
ADGRL1	190	24	423	450	15	584	29	15	26	108	32	214	28	16	159	28	76	8	272	97	16	115	41	35	17	155	46	20	19	30	112	113	161	16	15	17	57	17	33	28	22	128	50	50	27	29	31	20	9
ADGRL1-AS1	5	24	21	20	28	106	23	11	18	35	26	6	26	8	17	13	32	5	15	23	8	18	7	21	4	24	22	12	17	24	15	9	12	10	20	14	2	19	23	20	8	10	20	18	15	11	32	4	9
ADGRL2	189	94	19	335	515	176	52	376	396	265	178	201	17	16	0	340	304	242	78	151	51	279	22	40	38	126	248	292	173	191	26	82	23	62	283	248	24	108	366	18	163	146	28	292	165	28	4	55	120
ADGRL3	2	0	0	9	2	3	25	13	6	3	7	1	0	1	0	6	6	4	1	0	0	11	4	0	0	0	8	7	2	1	4	1	1	4	0	5	8	1	14	0	4	24	0	3	0	3	1	0	2
ADGRL4	90	98	87	36	38	68	93	138	49	57	98	57	24	57	0	89	179	100	75	30	26	22	26	48	35	41	63	58	105	92	81	43	78	93	57	68	22	54	46	21	77	66	48	115	57	114	93	71	79
ADGRV1	41	45	93	425	45	12	442	358	6	78	126	9	11	110	33	128	31	21	42	196	40	115	8	5	27	133	100	16	33	97	11	20	14	359	24	100	23	86	37	9	64	147	26	238	48	43	4	11	670
ADH1A	917	205	182	1216	5945	650	3677	4542	5555	1202	4388	12287	947	2063	183	10855	4612	4034	2246	898	5611	602	1820	3076	5752	98	1090	2576	4986	1482	1902	4392	1427	2286	1950	2017	859	3176	3211	825	22484	1768	2553	5871	57	2959	4693	3420	5133
ADH1B	1183	458	13721	368	2106	940	9984	9207	32037	2679	11884	49914	1625	7026	658	31516	35438	27685	7353	4534	9877	1746	4184	7003	15814	568	23201	43741	13216	4229	3966	8414	9991	18512	6303	7052	3367	3732	4054	2233	52675	13413	2694	41150	12683	9286	25370	12830	8894
ADH1C	8	198	6363	199	19	20411	10072	6833	8985	1700	219	18677	213	5756	214	12334	2049	2179	3402	850	5218	375	1064	2605	1151	2343	7295	5433	319	4329	632	1008	3072	5189	421	4430	248	12449	811	669	4590	418	2285	700	9671	4782	1564	2394	6756
ADH4	572	848	6945	47	299	2	1485	10637	19826	279	10270	12824	3184	4095	358	30683	7276	3202	2296	841	10273	206	3291	10053	9059	280	9307	17997	9898	6060	2610	8824	7416	8451	6006	8610	2436	2459	3706	4124	16912	1886	3663	5669	9636	7650	4929	9689	17323
ADH5	1399	425	1737	1658	4127	750	2044	1448	1470	1004	2992	2211	361	1097	186	2472	3022	1746	1104	1718	1317	811	651	430	1157	1268	2892	2461	1552	1254	665	681	1681	3082	1024	1977	425	1314	2658	285	1972	1404	758	3401	2313	1173	1879	868	3521
ADH5P2	0	0	1	0	0	0	0	0	0	0	0	0	0	0	0	0	0	0	1	0	0	0	0	0	0	0	1	0	0	0	0	0	0	0	0	0	0	0	0	0	0	0	0	1	0	0	0	0	0
ADH5P3	0	0	0	0	0	0	0	0	0	0	3	0	0	0	0	1	0	0	1	0	0	0	0	0	0	1	1	1	0	0	0	0	0	0	0	0	0	0	1	0	0	0	0	0	0	1	0	0	0
ADH5P5	0	1	0	0	0	0	0	0	0	2	1	0	0	0	0	0	0	0	0	0	0	0	0	0	0	0	0	0	0	0	0	0	0	0	0	0	0	0	0	0	0	0	0	0	0	0	0	0	0
ADH6	380	1693	6033	273	3829	220	894	2001	3299	1487	2499	3353	2719	1521	238	6073	3190	3135	569	1596	2582	391	2346	2875	3353	473	2399	3107	1703	1721	2767	3423	3201	3064	1017	2755	1914	1619	3906	2370	4054	1056	1009	2189	3544	4210	7249	8644	4095
ADH7	0	0	0	1	1	0	0	8	7	1	4	0	0	1	0	2	2	43	0	7	1	0	0	0	0	0	1	1	2	0	0	0	3	3	2	0	0	0	0	1	0	2	1	12	0	3	0	0	0
ADHFE1	336	231	395	99	779	165	579	604	1200	347	294	306	64	536	62	550	1001	482	235	959	377	198	122	129	171	284	609	617	682	608	378	650	496	447	224	573	57	317	1193	38	469	334	167	730	1016	264	148	219	612
ADI1	7170	1664	8491	1501	3450	3805	1748	2890	4269	2126	1968	4977	778	8732	1028	8207	7359	1881	4314	3786	6857	2578	4738	3412	3587	2733	5360	3402	2015	5732	3990	4161	5296	6485	4519	3928	3329	1406	2111	2295	9350	5973	3118	9362	4330	6301	10421	9160	4906
ADI1P3	0	0	0	0	0	0	0	0	0	0	0	0	0	0	0	0	0	0	0	0	0	0	0	0	0	0	0	0	0	0	0	0	0	0	0	0	0	0	0	0	0	0	0	0	0	0	0	0	0
ADIG	0	0	25	0	0	1	0	0	5	0	2	2	0	50	0	0	0	1	0	4	1	1	12	0	11	2	6	0	0	2	0	0	23	11	0	0	0	2	0	0	1	0	0	4	7	0	4	1	1
ADIPOQ	0	0	0	0	0	0	0	0	0	0	0	0	0	0	0	0	0	0	0	0	0	0	0	0	0	0	0	0	0	1	0	0	0	0	0	0	1	0	0	0	0	0	0	0	0	0	0	1	1
ADIPOQ-AS1	0	0	0	0	0	0	0	0	0	0	0	0	0	0	0	0	0	0	0	0	0	0	0	0	0	0	0	0	0	0	1	0	0	0	0	0	0	0	0	0	0	0	0	0	0	0	0	0	0
ADIPOR1	1029	361	863	1547	1154	1181	1084	1002	979	718	1609	1256	337	708	82	707	1589	956	876	1210	528	989	346	173	530	1149	1728	1262	1327	787	445	484	1364	1304	793	1146	439	1212	715	95	765	1847	274	1879	1113	350	593	548	1142
ADIPOR2	767	399	433	535	1497	622	799	986	877	885	609	1026	190	696	101	892	1319	784	721	2765	875	952	294	356	468	1072	1154	990	571	961	334	387	735	592	698	829	420	1994	906	218	1295	1591	530	1165	715	542	262	382	1380
ADIRF	0	0	0	0	0	0	0	0	0	0	0	0	0	0	0	0	0	0	0	0	0	0	0	0	0	0	0	0	0	0	0	0	0	0	0	0	0	0	0	0	0	0	0	0	0	0	0	0	0
ADK	391	144	279	146	306	247	177	855	414	196	235	317	176	285	25	854	292	495	252	683	509	286	224	337	231	390	575	471	372	300	232	372	378	106	266	386	93	407	418	329	346	210	254	437	397	853	303	265	1051
ADM	339	206	98	413	95	148	106	185	101	123	88	219	60	165	12	219	314	136	77	122	287	1518	91	117	114	2076	98	108	147	101	72	63	82	109	352	67	66	213	82	40	307	267	81	270	102	123	244	346	95
ADM2	354	28	75	81	220	89	130	11	35	158	114	34	122	21	88	4	133	13	51	211	22	117	133	15	98	174	198	9	32	40	59	70	61	24	2	53	103	308	439	77	43	62	30	71	22	44	152	100	173
ADM5	5	3	3	51	10	9	13	3	16	15	6	4	0	6	0	3	10	10	13	6	2	18	0	7	2	19	4	5	3	7	4	2	9	5	3	4	2	10	16	0	5	3	1	3	8	1	5	1	6
ADNP	593	237	410	576	469	258	485	582	512	485	560	330	215	269	58	365	585	595	250	235	212	447	250	169	191	401	689	516	743	311	306	169	361	265	314	377	275	435	494	188	245	693	154	657	300	322	420	482	377
ADNP2	168	31	73	111	96	91	106	152	169	111	162	91	15	105	18	111	209	117	102	118	54	114	15	17	14	116	215	200	198	85	28	37	96	68	164	111	37	79	95	11	75	216	20	154	99	25	14	5	148
ADNP-AS1	9	5	4	12	7	0	11	8	9	6	14	5	3	4	0	6	4	5	1	4	4	12	0	2	5	11	10	15	24	5	6	4	4	6	4	5	4	11	20	3	2	7	1	14	8	4	1	2	3
ADO	97	58	73	123	105	102	82	91	100	114	107	42	5	39	18	101	119	95	77	42	24	127	11	9	12	91	123	94	120	41	22	25	88	50	64	96	19	103	95	3	59	108	13	156	72	36	21	12	123
ADORA1	9	3	195	1	0	43	0	3	2	5	14	0	22	69	11	4	9	88	2	3	3	22	2	10	23	10	6	1	12	1	27	0	84	49	1	17	86	8	8	4	0	313	11	24	102	0	51	26	2
ADORA2A	7	19	29	118	73	20	47	21	53	44	38	26	100	148	16	21	58	39	19	66	23	59	99	53	28	47	79	18	14	52	23	12	87	38	26	12	61	62	35	93	38	21	12	52	21	117	57	106	16
ADORA2A-AS1	54	343	301	443	393	231	592	403	406	609	234	573	292	1016	21	226	809	419	289	656	322	479	884	479	335	568	953	166	164	800	250	103	1002	283	318	181	346	698	505	568	536	215	327	606	253	355	390	313	223
ADORA2B	7	3	2	54	3	1	9	11	21	13	12	8	0	1	0	3	4	36	2	2	3	29	0	0	0	13	2	3	2	1	2	2	12	1	5	2	0	14	5	0	5	8	0	27	6	0	0	0	2
ADORA3	9	47	33	33	4	63	23	15	4	44	19	4	8	6	0	25	27	1	4	17	21	12	6	32	7	12	8	0	4	17	29	6	11	8	2	6	3	24	31	23	1	17	76	5	3	3	8	5	23
ADPGK	419	346	220	345	378	209	585	398	687	370	416	262	141	334	234	435	527	317	214	284	239	325	376	281	153	409	510	290	503	321	333	145	414	319	321	263	292	509	360	268	291	359	274	442	438	134	119	144	386
ADPGK-AS1	1	1	0	0	0	1	1	1	0	1	1	0	1	0	0	0	1	1	1	0	0	0	4	1	0	0	0	2	0	1	5	0	0	3	1	1	0	0	1	3	2	1	0	3	0	1	0	0	0
ADPRH	24	22	38	137	16	56	72	41	29	63	68	8	21	21	0	61	52	57	19	17	22	56	4	24	20	60	61	48	63	46	33	26	20	50	20	31	14	153	49	10	19	34	36	30	46	36	32	22	44
ADPRHL1	28	100	22	42	18	62	21	38	16	20	16	47	131	39	36	11	20	8	12	11	17	31	35	21	8	13	11	8	22	37	23	19	8	115	10	21	61	36	10	46	9	31	55	48	16	39	85	19	9
ADPRM	56	36	116	62	52	81	62	102	132	101	39	97	16	79	22	85	113	42	85	48	149	51	14	36	21	43	77	44	42	58	39	32	90	145	78	33	19	107	52	14	45	120	36	206	77	102	44	26	54
ADPRS	134	99	219	707	248	401	268	191	165	125	206	187	62	180	58	151	108	210	193	218	202	421	140	134	205	394	209	206	291	173	160	157	202	244	134	176	129	190	369	77	225	356	192	367	278	153	241	164	180
ADRA1A	33	61	1	0	0	2	106	109	45	83	15	126	7	29	10	283	63	27	24	35	94	7	14	130	13	6	30	83	12	93	24	21	12	75	43	34	19	70	7	41	34	73	16	60	6	62	3	21	58
ADRA1B	51	2	53	7	21	5	24	51	112	32	23	66	2	105	0	46	111	30	9	148	40	37	8	20	9	34	29	3	13	18	14	91	78	5	2	18	2	49	3	18	128	17	8	35	30	21	4	13	49
ADRA1D	2	2	151	0	2	1	0	1	0	0	11	1	1	0	0	0	14	0	1	1	0	6	0	0	0	2	1	0	0	6	0	0	3	4	0	5	0	4	0	0	8	5	0	10	0	0	0	0	1
ADRA2A	4	171	21	3	0	3	6	6	4	12	7	8	0	1	0	11	23	4	5	3	0	16	0	1	0	19	22	0	4	3	20	4	0	5	0	8	1	1	3	1	5	5	1	8	5	1	4	2	6
ADRA2B	5	48	33	12	8	9	15	20	24	25	18	24	14	38	0	78	47	6	15	9	31	11	44	16	3	18	22	21	10	50	42	20	44	52	8	21	15	6	23	4	30	17	36	28	46	42	14	32	7
ADRA2C	32	14	597	61	312	0	17	4	36	26	95	20	8	57	10	5	8	17	10	4	8	106	1	0	184	64	19	59	123	12	51	8	629	292	94	18	168	8	2	3	208	93	9	51	82	4	1364	262	1
ADRB1	4	1	2	4	0	1	2	0	0	1	1	0	0	7	2	6	14	0	3	0	13	2	5	3	0	9	2	2	0	2	1	0	2	41	2	1	2	5	1	0	5	3	0	2	1	1	3	3	0
ADRB2	26	89	88	15	60	19	31	66	103	32	382	69	67	141	0	135	60	243	26	49	55	14	95	35	96	48	141	185	75	80	118	76	164	151	65	84	26	29	56	19	101	27	24	105	98	70	126	37	200
ADRB3	1	1	0	0	0	0	1	0	0	0	0	0	0	0	0	0	0	0	0	0	0	0	0	0	0	0	0	0	0	0	0	0	0	0	0	0	0	1	1	0	0	1	0	2	1	0	0	0	0
ADRM1	525	594	509	824	487	527	405	352	374	372	496	437	837	547	188	286	387	307	392	716	509	745	861	441	852	691	609	306	397	584	511	486	671	419	231	398	925	324	414	895	462	525	756	680	366	634	966	978	576
ADSL	102	10	24	92	41	45	33	23	24	35	41	21	4	34	20	23	33	61	14	12	12	75	15	1	4	27	38	31	24	14	6	4	25	14	12	44	15	36	24	4	24	40	3	82	23	4	12	1	24
ADSS1	643	260	95	149	13	402	641	733	272	189	65	46	33	393	37	212	294	42	259	847	138	1225	29	59	32	899	110	124	89	203	62	40	66	158	119	79	112	160	413	100	155	516	240	697	102	435	72	51	109
ADSS2	181	13	26	211	169	129	241	132	137	36	191	64	31	59	6	117	163	227	136	165	40	167	15	8	21	202	283	201	246	114	16	26	56	88	107	171	57	222	119	1	41	249	19	258	137	9	17	9	89
ADTRP	0	7	2	9	0	0	16	3	3	9	10	2	0	19	5	7	16	0	13	5	6	15	3	2	5	26	6	2	3	4	0	2	0	24	1	3	1	115	3	0	0	1	5	8	4	5	1	0	47
AEBP1	88	351	270	46	19	433	188	353	223	748	54	22	162	64	270	446	1298	16	26	24	380	57	95	648	61	60	34	28	88	716	6973	115	32	443	23	368	114	44	166	1315	72	93	1884	135	69	519	172	374	89
AEBP2	77	38	43	109	129	62	134	95	112	70	103	52	38	36	277	105	136	121	43	32	26	73	28	47	33	70	98	92	63	61	18	18	47	50	55	86	190	63	74	66	62	100	16	162	72	20	20	24	77
AEN	279	204	234	297	485	154	134	178	343	279	206	115	18	206	68	233	161	190	212	116	145	107	209	48	254	123	141	145	265	218	274	177	260	98	104	242	68	262	131	128	209	136	90	250	380	254	329	226	348
AFAP1	108	26	23	38	5	38	46	22	25	41	28	12	6	5	6	22	84	11	20	14	12	52	16	11	16	73	74	30	16	37	21	6	47	30	9	37	17	24	13	9	7	61	20	31	13	2	9	9	17
AFAP1-AS1	1	5	9	168	0	0	3	4	0	0	13	13	0	0	0	0	0	0	2	1	0	0	0	0	19	5	159	233	1	74	0	0	65	45	0	159	2	0	0	0	27	1	0	1	0	0	0	9	135
AFAP1L1	337	85	66	277	120	35	73	108	28	64	88	33	31	93	55	64	113	117	88	42	30	103	30	41	26	89	51	48	47	126	78	40	75	97	93	84	38	88	145	39	43	91	56	152	90	39	59	35	70
AFAP1L2	20	7	10	6	3	9	60	15	12	16	22	8	6	9	0	35	37	13	6	11	3	13	0	2	3	7	29	34	25	13	7	1	13	12	7	26	7	11	7	2	7	10	3	20	29	4	6	1	21
AFDN	554	554	228	484	294	378	653	1314	2127	874	806	315	383	246	478	742	785	1197	587	544	340	988	858	225	91	790	1102	790	676	826	274	320	553	198	580	895	935	982	1048	338	699	1338	189	1202	252	267	177	98	695
AFF1	315	59	82	367	192	113	488	482	422	220	310	384	30	116	53	416	612	162	251	235	133	197	15	83	83	173	329	297	170	163	34	62	84	243	291	212	141	186	465	14	237	574	64	501	179	94	66	43	402
AFF2	21	0	10	0	0	0	7	0	1	0	1	0	0	0	0	2	0	1	47	0	1	24	2	1	0	0	1	0	2	0	0	0	2	13	0	0	0	0	9	0	0	0	2	19	0	0	0	0	0
AFF3	249	13	20	70	0	7	27	30	36	261	162	1	35	3	24	46	155	0	3	159	25	125	26	7	7	84	36	23	119	72	17	11	41	0	68	90	48	108	56	7	5	153	0	91	2	1	1	3	172
AFF4	557	395	254	331	384	193	1612	2042	1152	749	600	468	181	293	167	905	861	444	186	381	633	312	210	380	198	462	938	664	525	912	200	336	301	429	205	417	184	877	537	287	215	544	210	702	285	330	103	261	1295
AFG1L	40	25	22	51	22	41	63	47	57	27	24	38	26	26	4	30	23	48	43	62	24	68	39	17	23	46	71	46	27	53	28	43	50	22	34	50	15	35	44	13	50	39	19	70	24	85	97	31	39
AFG3L1P	93	65	87	136	162	83	263	180	226	100	111	48	84	89	49	104	88	107	115	121	101	151	94	65	98	79	129	186	166	264	90	68	166	108	83	144	84	136	360	53	147	139	149	203	127	88	110	95	196
AFG3L2	379	42	65	114	114	69	141	239	179	133	256	166	19	141	34	240	275	326	218	261	93	244	22	9	35	267	311	275	243	83	13	24	91	108	249	184	76	72	115	21	134	428	16	349	136	20	18	7	198
AFM	2848	1347	2728	338	626	148	6156	3781	2933	1612	1286	702	199	2266	61	9613	4006	351	2311	4578	7013	396	1324	3538	498	1422	2331	333	1023	3681	1952	244	2377	3668	2116	1611	206	1253	2548	1327	1007	697	1241	1870	1033	5801	950	2724	2887
AFMID	780	589	1198	1183	1153	1124	1294	1313	4639	2540	1330	3852	589	2346	238	1668	2593	1618	1569	1325	1136	1096	1256	1017	2076	1177	1864	1728	1758	1253	1418	948	2760	1908	1576	1508	2049	1154	2024	504	6632	1212	739	2144	1172	972	3094	1783	3327
AFP	126	100	403	8887	114544	25	36	25	109	84	3444	57	1996	85	52	81	128	123	38	238	48	15263	149	141	232	113	172	455	2645	36	99	116	33	100	221	108	33	66	238	39	116	44	68	12646	36	168	172	93	69
AFTPH	409	174	142	328	181	196	356	298	219	218	290	165	89	73	28	306	314	244	121	151	60	243	57	50	81	174	321	209	202	104	56	67	101	129	108	185	119	227	164	21	123	454	43	385	113	62	67	85	276
AFTPH-DT	2	0	0	2	0	0	7	4	4	2	6	3	0	1	0	7	1	1	2	4	1	3	0	0	0	1	2	1	2	0	0	1	0	2	1	0	3	3	0	0	3	5	0	5	0	0	0	0	1
AGA	161	89	53	209	94	142	191	176	121	151	548	110	17	84	12	195	167	188	174	259	88	116	17	20	45	132	182	93	91	64	24	77	106	174	47	87	25	151	209	3	117	102	26	129	82	89	36	12	261
AGAP1	175	34	108	188	100	130	100	71	99	92	112	57	36	52	40	54	139	103	78	59	15	132	48	6	39	126	205	133	98	50	26	28	98	50	49	62	34	78	139	10	79	147	20	142	82	18	43	12	36
AGAP11	0	0	0	0	0	0	0	0	1	0	0	0	0	0	0	0	0	0	0	0	0	1	0	0	0	0	1	1	0	0	0	0	0	0	0	0	0	0	0	0	0	0	0	0	0	0	0	0	0
AGAP12P	9	2	2	0	16	2	18	4	12	27	7	4	1	9	0	12	132	20	4	13	0	3	0	0	0	0	16	5	4	13	0	0	18	9	9	13	0	25	16	0	0	3	1	12	4	2	0	1	2
AGAP1-IT1	2	11	1	6	3	19	6	4	1	1	7	0	3	3	15	7	24	0	3	4	2	12	0	3	6	9	5	4	4	4	32	11	3	1	0	3	1	7	9	3	1	3	5	8	4	4	71	2	0
AGAP2	28	16	63	52	6	21	57	33	9	47	28	16	23	15	5	27	40	6	11	13	10	21	22	20	8	16	37	30	39	12	35	7	24	32	17	18	37	21	24	26	36	8	27	27	39	36	41	17	20
AGAP2-AS1	1	2	1	5	0	0	2	1	0	1	2	0	1	0	0	0	0	0	0	1	1	2	0	1	3	2	2	0	0	3	2	4	21	1	0	1	0	0	1	1	0	2	1	0	0	1	0	1	7
AGAP3	460	368	976	1837	691	681	626	824	927	471	775	471	404	763	152	393	536	597	952	1555	570	894	664	381	468	969	584	615	581	816	756	571	1416	359	596	460	291	708	719	404	602	526	834	999	722	1346	1081	678	513
AGAP4	106	21	0	11	48	4	54	20	61	18	36	8	9	29	0	13	63	49	7	34	19	45	1	1	4	31	63	50	37	21	2	12	16	11	41	51	7	39	79	5	36	41	5	68	42	14	3	3	18
AGAP5	0	1	0	1	2	0	1	1	8	0	1	0	0	0	0	0	1	3	0	0	0	0	6	0	0	2	2	6	2	2	0	1	2	2	0	2	0	0	1	0	1	2	0	10	2	0	1	0	0
AGAP6	601	81	60	114	206	80	202	265	386	168	171	114	36	75	17	232	300	202	86	222	148	262	35	31	28	187	261	260	159	154	36	40	114	61	177	171	42	261	404	14	179	129	40	339	210	83	67	46	192
AGAP9	235	12	19	54	189	17	15	96	21	105	144	12	25	13	8	106	141	36	39	109	107	189	16	5	5	69	35	22	23	16	30	31	16	15	72	27	12	48	22	10	177	89	15	247	10	18	25	8	69
AGBL1	0	0	0	0	0	0	0	1	0	0	0	0	0	0	0	0	0	0	0	0	0	1	0	0	0	0	0	0	0	0	0	0	0	0	0	0	0	0	0	0	0	0	0	1	0	0	0	0	0
AGBL1-AS1	0	0	0	0	0	0	0	0	0	0	0	0	0	0	0	0	0	0	0	0	0	0	0	0	0	0	0	0	0	0	0	0	0	0	0	0	0	0	0	1	0	0	0	0	0	0	0	0	0
AGBL2	50	36	3	57	25	8	154	29	71	96	15	32	11	20	1	106	39	51	17	16	38	47	4	4	5	87	140	55	36	44	9	7	10	25	64	23	5	18	99	19	56	36	7	50	4	27	24	6	313
AGBL3	39	6	9	42	29	13	48	20	41	25	62	10	0	9	0	28	57	30	38	32	14	48	0	1	2	36	65	40	30	19	5	13	13	21	23	31	16	80	52	9	12	40	8	50	10	23	24	4	19
AGBL4	2	0	1	3	0	0	5	0	0	0	0	0	0	2	0	36	0	2	10	4	1	4	0	3	0	6	6	2	1	2	0	0	0	0	1	0	0	0	3	0	1	0	3	5	4	1	2	0	16
AGBL4-AS1	0	0	0	0	0	0	0	0	0	0	0	0	0	0	0	0	0	0	0	0	0	0	0	0	0	0	0	0	0	0	0	0	0	0	0	0	0	0	0	0	0	0	0	0	0	0	0	0	0
AGBL4-IT1	0	0	0	0	0	0	0	0	0	0	0	0	0	0	0	0	0	0	0	0	0	0	0	0	0	0	0	0	0	0	0	0	0	0	0	0	0	0	0	1	0	0	0	0	0	0	0	0	0
AGBL5	265	52	198	318	170	111	147	132	137	107	180	188	121	250	86	74	65	130	136	214	90	211	147	41	194	139	197	175	167	112	109	65	225	196	81	131	173	89	212	90	113	297	119	288	84	109	322	60	117
AGBL5-AS1	0	0	1	1	0	0	0	1	0	0	1	1	0	0	0	2	0	0	2	0	0	2	0	2	3	0	0	1	0	1	2	0	0	0	0	1	1	0	2	0	1	0	0	1	1	0	4	6	0
AGER	69	52	75	120	161	52	250	135	93	140	59	73	30	141	41	108	101	43	77	77	68	168	55	63	28	138	65	100	93	182	128	40	147	85	82	67	35	170	247	69	55	102	83	126	109	94	45	64	67
AGFG1	661	137	161	554	172	252	425	435	231	363	338	264	42	185	30	304	310	380	236	380	117	313	20	20	53	302	428	342	289	193	33	39	295	215	234	225	175	257	228	6	179	936	48	492	307	70	68	54	492
AGFG2	1253	892	1616	1253	1230	688	576	641	853	708	1359	1214	1561	1241	437	917	1092	1324	1391	1746	694	1175	1584	1073	1746	1548	698	955	1287	718	1415	1398	1366	672	1739	814	1406	702	1257	2223	1442	974	694	1628	602	1534	2729	2544	1110
AGGF1	341	92	107	350	119	156	229	226	246	173	409	228	27	125	30	208	237	231	167	131	89	111	58	28	96	185	311	159	195	109	56	77	121	185	243	207	59	174	210	10	170	292	49	430	116	67	80	46	285
AGGF1P4	0	0	0	0	0	0	0	0	0	0	0	0	0	0	0	0	0	0	0	0	0	0	0	0	0	0	0	0	0	0	0	0	0	0	0	0	0	0	0	0	0	0	0	0	0	0	0	0	0
AGGF1P6	0	0	0	0	0	0	0	0	0	0	0	0	0	0	0	0	0	0	0	0	0	0	0	0	0	0	0	0	0	0	0	0	0	0	0	0	0	0	0	0	0	0	0	0	0	1	0	0	0
AGGF1P7	0	0	0	0	0	0	0	0	0	0	0	0	0	0	0	0	0	0	0	0	0	0	0	0	0	0	0	0	0	0	0	0	0	0	0	0	0	0	0	0	0	0	0	0	0	0	0	0	0
AGGF1P8	0	0	0	0	0	0	0	0	0	0	0	0	0	0	0	0	0	0	0	0	0	0	0	0	0	0	0	0	0	0	0	0	0	0	0	0	0	0	0	0	0	0	0	0	0	0	0	0	0
AGGF1P9	0	0	0	0	0	0	0	0	0	0	0	0	0	0	0	0	0	0	0	0	0	0	0	0	0	0	0	0	0	0	0	0	0	0	0	0	0	0	0	0	0	0	0	0	0	0	0	0	0
AGK	250	33	57	176	177	75	326	270	217	153	267	112	24	144	38	153	225	134	143	175	99	159	2	16	11	194	269	184	193	108	15	29	163	120	155	123	53	225	245	24	69	168	30	343	154	41	31	19	252
AGKP1	0	0	0	0	0	0	0	0	0	0	0	0	1	0	0	0	0	0	0	0	0	0	0	0	0	0	0	0	0	0	0	0	0	0	0	0	0	0	0	0	0	0	0	0	0	0	0	0	0
AGKP2	0	0	0	1	0	0	1	0	0	0	1	0	0	0	0	0	0	0	0	0	0	0	0	0	0	0	1	0	0	0	0	0	0	0	0	0	0	0	0	0	0	0	0	0	0	0	0	0	0
AGL	422	145	49	190	162	65	408	409	185	234	164	401	13	129	19	678	115	206	101	102	79	83	34	36	26	84	254	203	158	98	9	26	84	131	185	130	49	38	225	11	76	327	12	434	114	57	23	25	259
AGMAT	306	96	391	1054	693	678	375	263	227	237	1438	530	147	606	179	737	251	978	877	961	631	575	210	186	291	575	573	364	487	382	206	310	684	845	469	475	396	249	716	324	417	1013	267	963	275	224	518	350	492
AGMO	398	132	583	426	292	86	406	293	615	441	1300	880	36	1037	23	624	510	601	618	546	500	260	80	61	105	431	589	581	806	286	152	400	952	797	501	436	57	335	380	16	659	812	92	2078	508	214	221	95	880
AGO1	143	122	286	959	168	323	248	165	249	143	417	278	164	235	77	155	114	351	167	218	119	387	169	93	133	271	350	331	262	237	177	143	211	224	247	146	167	114	730	91	241	245	169	314	209	183	425	121	194
AGO2	324	81	192	421	346	142	169	122	231	157	213	131	41	65	123	113	206	269	116	129	39	303	65	12	45	223	339	227	318	142	60	53	156	76	181	193	104	144	357	7	120	407	32	328	199	45	84	71	214
AGO3	117	87	76	190	70	117	241	198	179	87	145	174	34	92	27	183	76	142	81	103	59	206	46	40	34	140	175	143	156	135	38	36	82	99	108	106	94	86	252	43	91	215	50	237	88	62	32	39	173
AGO4	118	64	70	152	51	126	197	121	226	105	186	196	53	70	47	157	171	96	65	115	57	208	92	77	28	170	235	219	190	88	68	68	121	92	135	145	101	108	147	35	125	325	46	246	142	61	23	56	128
AGPAT1	336	58	238	244	418	201	244	189	165	182	233	259	57	397	93	119	324	193	345	422	143	408	41	39	103	377	301	247	235	157	108	79	244	576	165	161	108	211	355	29	156	371	59	542	258	36	137	39	252
AGPAT2	566	1184	869	2562	732	1641	891	726	67	1568	327	530	4534	556	522	1697	1708	148	1229	1601	2553	2278	616	4386	836	1688	1178	285	437	2269	1171	1868	401	1733	330	464	803	2176	2670	7325	548	771	2154	1587	135	4881	1061	3091	3854
AGPAT3	936	503	670	760	1182	685	1257	721	569	639	852	738	730	960	261	653	1533	1329	721	829	530	1410	545	493	747	1229	1446	951	942	812	438	498	662	1324	715	804	441	1272	1712	551	916	549	750	1350	610	829	1048	444	1102
AGPAT4	42	24	56	140	7	15	121	27	13	26	80	8	26	11	6	24	24	31	12	362	24	129	13	5	9	43	11	29	91	32	34	12	8	24	44	24	22	16	87	162	11	83	65	95	14	72	17	4	289
AGPAT5	121	75	8	113	92	221	251	101	12	77	103	32	23	77	7	179	33	138	143	30	26	159	6	10	9	271	188	95	78	67	10	10	46	91	99	88	54	107	51	1	14	334	26	87	117	98	15	4	59
AGPAT5P1	0	0	0	0	0	0	0	0	0	0	0	0	0	0	0	0	0	0	0	0	0	0	0	0	0	0	0	0	0	0	0	0	0	0	0	0	0	0	0	0	0	0	0	0	0	0	0	0	0
AGPS	680	68	115	353	376	116	247	214	262	219	288	199	40	90	45	258	257	563	66	145	81	331	47	33	66	236	324	275	391	191	61	56	178	131	216	269	112	254	488	19	176	457	33	513	154	48	138	82	179
AGR2	0	98	0	690	1	18	0	0	0	0	57	0	0	0	0	2	0	1	0	0	0	1142	0	0	0	394	1	0	1	4	0	0	0	0	8	6	98	0	0	0	1	496	0	729	0	0	0	0	1
AGR3	1	0	0	8	4	0	0	0	0	0	0	0	0	0	0	0	0	0	0	0	0	2	0	0	0	2	0	2	0	0	0	0	0	6	0	0	0	0	0	0	0	0	0	2	0	0	0	0	0
AGRN	866	111	460	1839	1311	739	1318	1089	786	486	923	500	198	317	142	531	877	488	1019	425	397	924	123	167	116	912	440	622	681	673	404	311	393	597	238	541	663	676	1324	150	498	2990	320	1000	543	269	303	124	580
AGRP	1	13	1	9	2	0	0	2	0	0	4	0	1	3	0	0	2	0	1	1	3	1	0	7	0	0	3	2	0	3	0	2	0	4	0	0	1	1	0	0	0	1	2	2	0	5	0	6	0
AGT	19361	6752	17284	46600	34880	15882	36031	35371	9749	12431	21668	1444	8120	16963	1487	13901	8605	5740	20678	28429	23350	26252	5649	5287	6337	17133	11032	8575	11337	11203	6317	14057	23876	20404	9824	7013	5089	10119	21499	4479	8723	15857	6193	19590	8540	14578	7538	5901	11264
AGTPBP1	57	35	20	113	57	30	111	85	67	57	72	29	7	54	19	76	56	82	61	32	14	86	11	3	7	49	119	98	74	36	8	13	33	31	56	77	25	50	48	1	51	141	14	116	43	15	5	8	93
AGTR1	276	30	11	70	140	74	150	306	396	293	220	233	11	144	17	558	550	190	75	100	118	299	14	15	17	440	440	295	229	150	16	57	151	61	148	336	61	965	356	1	93	274	2	351	166	7	5	9	160
AGTR2	0	0	1	0	0	0	0	0	0	0	0	0	0	0	0	0	0	0	23	0	0	1	0	0	0	0	0	0	0	0	0	0	0	0	0	0	0	0	0	0	0	0	0	1	0	0	0	0	0
AGTRAP	127	141	382	572	165	535	247	117	115	191	262	475	102	368	93	136	118	93	279	327	117	497	153	225	311	366	215	166	161	298	280	263	184	227	236	205	278	96	239	355	250	497	725	378	256	363	366	109	310
AGXT	28160	22837	5077	1190	3006	13409	40536	26976	22156	38722	10041	30375	36952	25280	1939	25220	50563	4628	64270	27425	43083	15143	20750	56905	3714	9587	11420	9931	9371	34527	18415	20754	6239	18329	10060	6759	6621	17042	24778	57446	18671	15298	23400	25456	7362	52743	14189	18107	17913
AGXT2	75	743	580	193	14	274	330	322	88	593	252	634	107	366	27	1005	90	172	307	26	394	145	109	260	462	267	563	191	137	293	645	1276	545	166	262	358	96	349	437	282	1325	331	187	436	607	318	214	154	3607
AHCTF1	295	43	85	538	412	178	313	247	365	94	446	148	33	143	10	178	455	239	180	270	75	195	26	7	25	279	472	341	430	178	23	107	213	337	183	370	80	344	184	8	106	463	26	520	483	19	26	17	200
AHCY	2058	2978	1595	2578	2733	1424	1080	943	954	1871	1337	1262	1021	2043	176	1528	2694	3200	1568	1401	2248	2378	969	961	980	2991	2465	1082	2437	1098	1403	1130	1591	452	1283	989	904	1830	2523	895	1481	1105	1056	1588	808	1135	2852	644	1496
AHCYL1	671	804	667	1489	849	1184	842	760	2150	908	925	949	235	1171	143	975	1011	1374	712	887	543	971	468	355	582	904	1252	977	822	907	578	616	1266	949	808	676	416	686	891	291	1042	1443	487	1427	1089	489	881	1006	1200
AHCYL2	253	17	36	113	62	47	132	109	100	81	163	55	17	48	33	131	107	107	167	104	39	86	22	8	8	88	145	147	127	46	6	13	57	55	51	62	27	70	69	9	56	98	22	221	43	22	17	8	80
AHCYP2	1	0	0	2	0	0	3	0	0	1	3	1	2	0	0	1	0	0	1	0	2	1	0	0	3	2	2	1	0	0	0	0	0	2	1	0	0	1	1	0	0	2	0	5	1	0	0	0	20
AHCYP3	0	0	0	0	0	0	0	0	0	0	0	0	0	0	0	0	0	0	0	0	0	0	0	0	0	0	0	0	0	0	0	0	0	0	0	0	0	0	0	0	0	0	0	0	0	0	0	0	0
AHCYP4	0	0	0	0	0	0	0	0	0	0	0	0	0	0	0	0	0	0	0	0	0	0	0	0	0	0	0	0	0	0	0	0	0	0	0	0	0	0	0	0	0	0	0	0	0	0	0	0	0
AHCYP5	0	0	0	0	0	0	0	0	0	1	0	0	0	0	0	0	0	0	0	0	0	0	0	0	0	0	0	0	0	0	0	0	0	0	0	0	0	0	0	0	0	0	0	0	0	0	0	0	0
AHCYP7	0	0	0	0	0	0	0	0	0	0	0	0	0	0	0	0	0	1	0	0	0	0	0	0	0	0	0	0	0	0	0	0	0	0	0	0	0	0	0	0	0	0	0	0	0	0	0	0	0
AHDC1	55	63	75	129	64	127	99	130	165	54	94	82	70	73	26	104	177	62	97	94	130	141	192	59	44	98	92	80	76	118	119	58	95	49	57	67	149	111	367	103	69	164	123	166	82	92	157	137	77
AHI1	34	67	41	121	45	170	115	127	269	113	112	69	24	53	0	143	42	105	79	106	48	135	58	61	28	116	201	193	67	118	47	85	78	30	104	152	52	96	90	30	115	182	59	186	55	132	95	39	150
AHI1-DT	0	3	0	2	0	1	3	3	9	0	0	1	0	0	0	3	0	0	7	1	1	2	0	0	0	1	2	2	3	4	0	2	0	1	4	4	3	0	7	1	2	5	1	8	2	0	2	0	3
AHNAK	3439	1523	1668	1010	2464	1775	3204	1573	651	2497	3052	2525	1411	1146	811	1733	4337	2252	578	1264	837	1941	737	443	808	2273	4962	3665	3362	2215	1333	842	913	4023	2127	1587	803	3266	4343	272	1898	3713	805	5497	1596	1389	1472	1031	2261
AHNAK2	2	1	2	9	0	56	7	5	0	6	0	0	0	0	8	1	12	0	0	4	0	210	0	0	0	45	20	16	1	5	5	2	0	3	0	2	16	4	1	0	18	59	2	142	8	0	0	2	181
AHR	225	6	183	206	331	35	250	256	548	236	503	306	17	163	76	340	172	590	75	80	56	138	46	8	58	91	352	487	439	154	25	51	261	195	234	374	80	315	173	14	312	478	4	654	346	31	31	24	395
AHRR	2	1	27	3	2	1	7	5	32	6	24	3	1	0	0	7	7	7	1	5	7	9	9	6	2	9	13	13	14	20	2	4	10	0	12	15	2	6	6	1	7	10	6	11	7	5	5	2	10
AHSA1	786	511	909	1771	575	785	494	414	642	617	544	401	150	734	183	548	733	975	713	1000	593	1177	170	233	523	1123	795	645	451	704	349	344	602	483	533	866	315	911	722	143	863	1238	392	1085	598	421	516	207	611
AHSA2P	1474	336	380	928	690	544	1262	716	1685	721	449	880	122	449	66	834	1015	695	444	458	475	803	293	124	139	855	892	786	830	1001	253	277	532	421	554	920	272	1323	1344	71	773	1174	269	1251	792	296	495	256	779
AHSG	143152	21367	29026	2784	17461	1404	14126	25066	14440	32396	36059	32827	21209	39618	1615	60187	26559	42640	36862	35562	45124	29366	4698	18387	5648	36666	15654	17268	31862	21272	9002	17533	66788	12762	16876	10589	5072	67787	26124	3442	24386	19215	2761	27329	10358	37396	74164	10413	12392
AHSP	0	0	0	1	1	0	3	0	0	8	0	1	0	0	0	1	0	0	1	0	0	0	0	4	0	2	1	1	0	0	3	0	0	0	0	0	0	0	0	6	0	0	1	0	0	1	4	1	1
AICDA	0	0	0	0	0	0	1	0	1	1	0	0	0	0	0	1	0	0	0	0	0	0	0	1	0	1	0	0	2	0	3	0	0	0	0	0	0	0	0	1	0	0	0	0	0	0	0	0	0
AIDA	185	23	33	104	58	50	117	80	90	39	171	107	28	35	33	86	252	222	61	53	15	81	8	8	21	94	233	162	155	68	13	12	84	78	41	126	51	65	36	2	52	247	4	217	111	9	12	5	113
AIDAP2	1	0	0	1	0	0	4	0	1	0	1	0	0	0	0	1	1	0	0	1	1	0	0	0	0	1	2	2	3	0	0	0	0	0	1	1	0	1	2	0	0	0	0	1	1	0	0	0	0
AIF1	34	474	339	116	79	345	327	127	132	400	375	158	86	101	21	385	232	46	171	164	179	117	42	269	140	172	137	166	249	206	440	306	202	127	83	162	64	102	64	303	173	182	308	104	422	227	269	142	187
AIF1L	15	101	38	35	24	10	34	66	69	63	61	52	41	46	0	22	90	21	28	10	14	211	46	24	30	127	71	56	40	177	92	35	68	54	55	58	26	35	74	89	47	48	104	134	54	46	44	30	33
AIFM1	1234	612	2087	1478	1425	746	698	903	1222	730	1341	681	255	786	114	1228	963	698	2625	1209	912	737	458	786	732	1057	1450	555	572	903	489	858	2242	733	565	725	234	776	660	336	950	833	748	1045	765	1223	937	735	1370
AIFM1P1	0	0	0	0	0	0	0	0	0	0	0	0	0	0	0	0	0	0	0	0	0	0	0	0	0	0	0	0	0	0	0	0	0	0	0	0	0	0	0	0	0	0	0	0	0	0	0	0	0
AIFM2	399	230	221	540	892	619	227	177	308	296	469	187	436	127	126	260	554	469	301	561	301	468	255	230	836	766	484	230	318	382	596	327	252	490	443	656	275	847	382	251	448	399	316	355	504	442	388	918	440
AIFM3	22	17	18	272	19	41	36	9	21	33	16	8	69	57	0	9	35	29	57	75	13	46	49	7	2	25	31	8	20	20	11	2	15	62	5	7	9	64	12	18	3	8	73	33	18	156	31	23	1
AIG1	1279	927	1065	605	641	643	1354	2008	1035	948	1484	945	466	761	85	1562	866	1037	1003	863	1591	930	1389	950	390	1242	1387	1059	678	1083	423	992	951	806	1419	874	448	1279	1110	598	1913	1275	433	1188	481	1978	1602	1535	1545
AIG1P1	0	0	0	0	0	0	0	0	0	0	0	0	0	0	0	0	0	0	0	0	0	0	0	0	0	0	0	0	0	0	0	0	0	0	0	0	0	0	0	0	0	0	0	0	0	0	0	0	0
AIM2	0	2	2	14	1	3	20	3	13	13	41	2	0	0	0	10	6	1	3	0	13	7	0	2	3	6	7	15	39	7	5	5	1	0	0	10	1	3	0	0	0	3	0	2	11	0	1	1	3
AIMP1	471	382	577	860	1225	477	409	359	507	242	711	490	127	347	56	315	456	513	340	444	277	336	200	195	589	367	409	446	498	425	325	438	476	552	319	531	186	342	546	203	516	389	294	650	588	432	1114	475	556
AIMP1P1	0	0	0	0	0	0	0	0	0	0	0	0	0	0	0	0	0	0	0	0	1	0	0	0	0	0	0	0	0	0	0	0	0	0	0	0	0	0	1	3	0	0	0	0	0	0	1	0	0
AIMP2	188	20	35	72	114	50	49	143	130	62	121	86	8	168	14	91	112	105	164	137	97	76	28	2	17	97	131	150	76	75	23	34	100	82	62	98	36	65	74	13	87	176	15	294	58	9	15	0	118
AIP	484	636	637	360	334	643	308	202	325	355	326	295	506	277	80	297	216	330	346	464	398	493	490	317	464	441	316	252	409	356	641	379	274	207	297	247	350	374	484	465	381	451	463	480	318	560	495	267	311
AIPL1	0	0	0	0	0	0	0	0	0	0	1	0	0	0	0	0	0	0	0	0	0	0	0	0	0	0	0	0	0	1	0	0	0	0	0	0	0	0	0	0	0	0	0	1	0	0	0	0	0
AIRE	26	0	1	2	4	1	2	1	1	1	1	1	2	0	0	0	0	0	2	0	0	0	0	0	0	2	0	1	4	2	0	0	0	0	0	0	2	3	1	1	0	0	0	0	0	0	1	3	0
AIRN	1	0	0	1	0	0	0	0	0	0	0	0	0	0	0	0	0	0	0	0	0	0	0	0	0	1	0	0	0	0	0	0	0	0	0	0	0	0	0	0	0	1	0	0	0	1	1	0	3
AJAP1	1	0	0	0	0	2	0	2	0	0	0	0	0	0	0	3	6	0	0	2	3	3	3	0	0	2	0	1	2	0	0	0	0	0	0	0	0	0	1	0	1	0	3	0	3	1	0	0	0
AJM1	52	29	100	407	166	111	228	266	119	112	93	84	28	149	2	88	145	48	113	115	64	231	8	33	55	218	75	101	42	124	80	23	117	86	20	92	60	86	164	89	42	160	81	209	76	95	31	83	77
AJUBA	1531	242	232	204	260	101	705	551	388	1238	338	267	250	105	204	338	703	186	129	321	228	179	102	317	111	310	591	331	572	515	101	39	273	457	437	172	294	407	367	343	150	715	71	519	139	215	193	152	1050
AJUBA-DT	12	8	13	33	14	6	13	10	26	27	10	11	10	9	0	3	17	5	14	24	7	23	12	9	13	13	23	10	18	21	7	3	10	37	51	4	12	11	23	14	8	24	6	21	7	21	47	13	14
AK1	64	77	109	169	54	170	38	71	99	82	52	50	43	54	267	58	73	57	85	108	72	142	80	85	74	176	104	85	48	98	87	91	151	17	41	63	115	123	62	82	124	147	166	84	83	49	56	49	128
AK2	1055	821	911	1985	1178	2085	1648	1668	1137	648	1063	1506	313	1255	194	1530	651	916	1262	1513	1341	1827	445	652	858	2083	1651	1079	1200	1592	925	898	1181	953	501	1138	561	1050	1737	469	1482	2249	1305	2133	1228	1153	900	830	1796
AK2P1	20	14	30	73	42	71	29	50	27	22	28	62	2	26	1	40	18	33	57	38	48	47	17	5	14	66	56	28	48	42	11	12	30	17	18	34	23	37	40	1	28	61	17	63	24	22	16	4	53
AK3	910	263	579	497	896	406	942	1381	1743	797	1201	1214	241	1462	76	1423	1428	1652	446	774	561	872	301	191	330	1177	1523	912	495	696	225	378	1196	916	380	868	357	871	1115	236	1130	1777	375	1898	843	379	211	307	1817
AK3P3	0	0	0	0	0	0	1	0	1	0	1	0	1	0	0	0	1	2	0	1	1	4	0	0	0	0	0	1	3	1	0	0	0	1	1	0	0	1	0	0	3	1	0	2	1	0	0	0	0
AK3P4	0	0	0	0	0	0	0	0	0	0	0	0	0	0	0	0	0	0	0	0	0	0	0	0	0	0	0	0	1	0	0	0	0	0	0	0	0	0	0	0	0	0	0	0	0	0	0	0	0
AK4	544	257	529	1086	902	578	404	686	498	623	915	783	228	350	110	1158	772	2173	284	938	567	701	206	240	635	902	1418	546	620	777	296	573	412	364	1146	1097	256	863	2378	105	1039	714	675	682	574	523	653	308	1347
AK4P5	0	0	0	0	0	0	0	0	0	0	0	0	0	0	0	0	0	0	0	0	0	0	0	0	0	0	0	0	0	0	0	0	0	0	0	0	1	0	0	0	0	0	0	0	0	0	0	0	0
AK5	2	18	0	0	2	1	0	2	0	0	0	0	0	0	0	0	3	29	0	0	1	3	5	0	0	0	0	0	0	1	4	2	0	1	0	1	1	0	0	0	0	0	1	0	0	3	0	1	0
AK6	287	36	77	278	166	164	149	144	137	117	307	126	11	121	7	133	180	228	121	102	75	147	12	8	18	180	221	145	92	120	17	30	137	108	107	213	33	158	212	2	100	136	14	197	184	20	38	13	250
AK6P1	0	0	0	0	1	0	0	0	0	0	0	0	0	0	0	0	0	0	0	0	0	0	0	0	0	0	0	0	0	0	0	0	0	0	0	0	0	0	0	0	0	0	0	0	0	0	0	0	0
AK6P2	0	0	0	0	0	0	0	0	0	0	0	0	0	0	0	0	0	0	0	0	0	0	0	0	0	0	0	0	0	0	0	0	0	0	0	0	0	0	0	0	0	0	0	0	0	0	0	0	0
AK7	10	12	12	22	4	10	15	10	12	8	9	1	8	15	22	9	1	1	13	15	2	22	0	0	4	14	14	17	2	5	2	9	2	9	10	5	9	1	6	7	7	19	16	14	0	6	8	2	22
AK8	1	0	15	8	3	8	1	34	3	2	2	1	2	17	0	4	16	1	0	2	0	4	6	3	2	37	77	2	1	1	8	1	5	1	1	0	1	1	1	0	0	3	6	3	0	0	6	1	7
AK9	33	6	4	15	8	10	65	22	24	26	63	23	3	16	12	42	21	16	16	29	9	28	28	5	3	22	30	35	12	19	14	6	31	11	15	28	39	10	25	3	27	23	5	40	11	6	13	5	36
AKAIN1	0	0	0	0	0	0	0	3	2	0	0	0	0	0	0	0	0	1	4	0	1	0	0	0	0	0	0	1	0	0	0	2	0	0	0	0	1	0	3	0	0	0	1	0	0	0	0	0	0
AKAP1	857	986	569	1142	696	497	535	731	387	697	817	677	421	744	156	749	947	869	576	865	515	895	784	628	765	1310	1983	1401	1043	870	565	349	797	1018	1999	849	466	857	1048	420	799	888	519	1143	281	1013	2721	586	1467
AKAP10	79	43	47	59	88	42	97	97	96	113	72	112	9	73	30	138	196	56	45	71	41	104	11	15	13	72	124	112	85	64	5	19	98	52	111	53	48	129	60	9	37	210	12	176	87	24	12	10	70
AKAP11	138	21	30	26	88	17	112	118	167	49	199	42	12	14	0	106	117	100	20	34	33	60	21	19	17	35	105	97	112	48	2	12	22	28	28	88	41	42	105	7	30	195	18	220	50	11	7	11	71
AKAP12	491	424	39	32	42	79	13	48	129	159	201	200	16	23	10	190	150	151	59	22	83	69	11	13	12	131	157	121	48	29	7	7	235	19	276	93	63	18	15	3	35	56	0	88	93	5	12	7	20
AKAP13	555	322	86	208	233	231	600	668	393	241	186	294	116	199	83	330	531	325	260	181	281	234	198	140	177	326	505	363	489	240	137	87	298	249	249	245	99	297	394	92	207	302	113	637	319	103	146	65	330
AKAP14	5	0	0	0	0	1	3	0	1	3	8	0	1	3	0	0	1	0	17	0	0	0	0	4	0	2	1	0	1	0	0	0	1	3	2	0	1	3	0	1	0	0	3	0	0	0	0	0	0
AKAP17A	0	0	0	0	0	0	0	0	0	0	0	0	0	0	0	0	0	0	0	0	0	0	0	0	0	0	0	0	0	0	0	0	0	0	0	0	0	0	0	0	0	0	0	0	0	0	0	0	0
AKAP3	0	10	6	1	2	4	4	8	20	6	3	5	3	10	0	7	3	11	9	13	1	6	0	1	5	8	1	7	4	6	2	0	21	2	5	7	0	3	15	1	9	1	10	5	6	13	6	0	6
AKAP4	0	0	0	0	0	1	0	0	0	0	0	0	0	0	0	0	0	0	1	0	0	1	0	0	0	0	0	0	0	0	0	0	0	0	0	0	1	0	0	0	0	0	0	0	0	0	0	0	0
AKAP5	10	4	4	23	1	4	46	25	134	12	22	23	3	37	1	25	31	11	11	6	7	12	6	18	2	22	85	147	75	9	8	1	9	4	4	7	19	2	10	10	53	59	9	21	44	0	1	2	10
AKAP6	11	15	5	23	26	4	39	32	49	18	15	19	2	32	32	28	4	29	17	25	16	15	0	5	4	16	44	16	16	13	8	1	21	49	26	12	5	8	24	7	22	29	6	69	14	3	9	2	27
AKAP7	77	44	25	43	12	59	122	103	365	371	130	102	16	62	38	118	33	155	81	53	54	91	24	14	13	125	176	141	72	50	9	60	84	35	47	105	23	55	73	6	156	96	12	157	164	7	22	41	198
AKAP8	232	236	207	230	224	622	318	296	517	280	227	238	163	330	57	212	292	276	187	268	133	365	166	125	152	382	302	278	409	310	173	212	286	239	114	172	100	410	310	119	242	274	218	340	275	323	226	278	239
AKAP8L	585	546	641	742	566	1571	521	464	605	559	323	618	609	431	237	415	538	328	279	451	232	905	262	208	206	620	359	384	453	467	203	268	559	343	280	342	460	500	1047	233	450	420	197	801	446	263	238	168	399
AKAP8P1	0	0	0	1	1	0	3	0	0	0	0	0	0	0	0	0	0	0	0	0	0	0	0	0	0	0	0	0	0	0	0	0	0	0	0	0	0	0	0	0	0	0	0	0	0	0	0	0	0
AKAP9	312	199	100	252	136	282	544	589	484	451	332	323	40	230	101	487	691	242	507	170	138	221	55	60	32	347	557	344	319	165	51	49	148	165	404	184	179	239	258	109	239	476	54	534	86	65	24	25	439
AKIP1	295	76	116	105	141	203	126	119	159	160	154	133	120	58	13	90	88	143	195	128	60	179	92	66	100	182	191	167	183	145	133	141	75	76	78	155	93	154	164	50	177	312	123	253	139	101	196	106	139
AKIRIN1	288	25	57	173	266	119	291	334	269	129	331	149	10	124	63	333	261	407	196	282	102	234	24	22	24	265	353	334	294	140	27	47	145	77	69	271	122	181	256	22	122	496	18	324	201	15	28	4	387
AKIRIN1P1	0	0	0	0	0	0	0	0	0	0	0	0	0	0	0	0	0	0	0	0	0	0	0	0	0	0	0	0	0	0	0	0	0	0	0	0	0	0	0	0	0	0	0	0	0	0	0	0	0
AKIRIN2	134	103	276	306	182	230	334	336	317	253	406	365	40	222	11	381	203	473	185	155	138	306	34	52	28	307	395	326	349	411	62	211	555	221	313	581	63	385	353	18	392	322	66	305	204	240	127	140	503
AKNA	107	71	95	110	87	90	414	178	193	275	173	198	33	90	63	357	406	66	68	167	113	185	48	106	33	138	207	246	379	310	140	135	100	117	65	179	102	163	156	93	151	403	80	313	294	121	34	63	288
AKNAD1	0	0	0	8	0	0	0	0	0	0	0	0	0	0	0	1	0	0	0	0	0	0	0	0	1	0	0	0	0	0	1	0	0	0	8	0	0	2	0	0	0	0	0	0	0	0	1	0	0
AKR1A1	873	1989	3471	2226	2201	4268	2213	1790	2707	2776	2461	1797	2432	2288	314	2688	1730	2100	2946	5522	2413	2848	1761	2561	2329	3581	3752	2044	2269	3834	1721	2038	2930	4112	1655	1457	1454	1143	1914	2886	2153	2250	3077	2543	1538	5324	2327	2223	4487
AKR1B1	83	187	103	228	56	1809	186	96	52	458	135	44	18	774	6	230	192	44	76	824	189	619	14	129	81	830	479	70	149	159	288	86	74	118	86	108	22	80	53	62	78	66	681	258	149	81	83	45	71
AKR1B10	12381	16	113	8964	229	26719	2511	3	51	60	384	297	112	63	2213	56	507	3110	362	15879	334	2992	51	37	1614	3064	4499	321	93	4933	529	282	16	289	2123	10327	887	25469	7606	15	210	3781	2068	2776	9347	0	1	127	3217
AKR1B10P2	0	0	0	0	0	0	0	0	0	0	0	0	0	0	0	0	0	0	0	0	0	0	0	0	0	0	0	0	0	0	0	0	0	0	0	0	0	0	0	0	0	0	0	0	0	0	0	0	0
AKR1B15	4	0	0	67	3	140	8	0	0	0	3	0	2	0	54	0	2	31	5	147	4	22	0	0	19	20	41	3	0	32	0	0	1	0	22	69	14	462	86	0	0	51	23	16	2	0	0	0	42
AKR1B1P1	0	0	0	0	0	0	0	0	1	0	0	0	0	0	0	0	0	0	0	0	0	0	0	0	0	0	0	0	0	0	0	0	0	0	0	0	0	0	0	0	0	0	0	0	0	0	0	0	0
AKR1C1	9892	6718	3579	5685	8911	26777	870	814	6226	3050	3935	5174	8638	7690	6482	3718	3067	24971	3075	1495	3942	478	16743	3300	28695	1712	6487	8127	2546	6161	8133	4896	6458	2215	5372	12444	9222	6200	3261	5620	5418	1086	8617	2797	6809	5583	87642	19662	4430
AKR1C2	13251	822	1468	5403	1085	12731	474	836	2486	67	1950	3893	1038	7339	1317	2226	2461	15536	1076	2206	2979	104	14812	2334	9713	1141	6471	7668	683	5534	7482	57	4780	3582	5907	10404	2650	8109	4433	1807	2424	3878	8483	5212	5507	1892	24592	7567	7816
AKR1C3	10621	1552	1698	4671	7167	12042	2794	1020	1496	4447	2757	2283	1439	6643	633	1423	6638	9976	4351	1518	2265	3023	2333	1242	3934	2546	3937	5945	3891	3414	2270	2071	6047	3418	10775	5983	2265	11811	5878	699	2827	9649	5573	4020	2443	1760	10642	1399	5300
AKR1C4	8036	1390	1610	2747	5069	1409	1294	810	1717	1061	1424	2254	682	3715	638	3463	4347	5505	1995	799	3173	657	1773	3127	6732	1139	4454	7610	2988	2916	2076	2625	6453	1549	2953	3149	359	3440	3725	1669	3576	940	3636	1209	1166	4109	36920	774	6398
AKR1C7P	26	0	1	6	2	4	1	1	0	0	6	1	2	2	0	1	2	1	1	8	2	3	0	1	1	3	15	4	0	2	0	2	2	8	7	5	1	7	1	0	2	3	1	16	4	1	2	2	2
AKR1C8P	71	13	66	26	0	26	3	15	88	1	30	49	0	35	12	58	12	5	41	1	12	6	1	17	11	11	33	16	31	33	2	9	6	37	0	4	35	19	2	2	88	135	0	88	56	14	13	6	42
AKR1D1	199	419	91	22	1	38	304	1754	0	288	105	64	122	247	21	1731	54	29	2614	52	553	28	39	433	206	311	641	53	310	113	160	585	10	160	14	44	58	44	123	263	72	67	219	200	14	2099	21	22	1913
AKR1E2	1	8	3	3	2	13	30	4	0	3	0	10	27	3	0	6	6	0	0	1	1	64	19	1	3	5	3	5	7	3	5	5	1	4	0	1	1	23	5	4	0	2	5	26	4	2	101	1	1
AKR7A2	321	466	1200	868	564	1265	341	540	425	355	489	592	668	764	375	429	308	712	1019	1067	750	738	778	453	839	667	524	548	707	504	733	629	769	802	581	519	1794	263	527	788	737	963	781	960	443	999	1993	1015	570
AKR7A3	239	262	642	349	540	1263	396	2264	205	14	51	841	12	545	105	1337	722	248	869	891	3030	108	47	689	543	160	281	189	158	851	1238	346	588	767	258	429	248	130	25	356	556	656	1087	1260	515	1522	123	773	337
AKR7L	72	94	123	147	349	699	203	512	97	149	69	335	12	132	0	295	535	100	219	279	507	170	30	245	64	177	129	65	105	673	246	45	235	185	236	161	73	260	261	205	158	348	336	409	198	328	31	442	106
AKT1	428	294	285	269	123	324	786	760	585	418	260	179	244	239	80	637	546	207	581	557	309	717	136	284	143	465	463	500	415	612	230	238	177	452	350	320	264	425	441	226	280	974	349	795	260	236	188	229	214
AKT1S1	797	700	623	1650	763	883	388	424	402	468	757	623	1094	793	226	330	424	543	603	860	370	539	1222	876	1400	646	608	433	462	1200	996	632	716	392	783	468	1389	473	607	1082	534	665	910	598	444	687	881	501	746
AKT2	1193	528	834	1162	1112	638	1138	1285	1384	605	904	1122	353	1228	217	1096	1408	763	815	1318	657	1498	370	440	466	1238	1575	1206	1064	1007	520	576	1133	1162	1939	695	548	1210	1666	534	1219	1063	604	1835	1094	653	475	339	1350
AKT3	48	17	15	168	11	21	51	57	36	34	48	9	3	10	0	61	92	21	15	24	8	55	6	2	0	18	26	30	24	23	17	6	21	37	10	30	38	10	20	2	13	189	6	74	34	27	3	2	85
AKTIP	142	31	64	192	89	79	180	299	99	81	178	145	23	99	26	243	203	111	125	194	76	71	25	40	71	84	197	226	113	140	26	44	137	150	87	110	35	66	106	41	122	153	76	158	73	205	103	46	382
ALAD	1092	601	1048	697	1630	739	1518	1633	4099	1360	1121	3046	218	2186	106	2177	3977	3029	1866	871	1144	705	233	166	464	1553	4162	3058	697	922	408	340	1068	2587	1599	1333	618	1434	1326	358	2395	2589	354	4148	1769	490	668	406	1912
ALAS1	2075	1135	2103	1056	1759	1234	1907	4889	9824	1614	1868	6268	378	6583	402	5406	2077	3081	831	764	3864	654	2086	745	844	854	3406	4721	2968	2840	3657	3396	4034	2732	2037	3411	519	1692	1322	206	7183	2783	351	5976	4335	1534	1093	1120	5090
ALAS2	0	2	1	1	0	2	3	1	1	5	2	0	0	0	0	0	5	0	0	1	1	3	1	3	0	2	1	1	0	3	1	0	0	0	0	0	0	0	0	1	0	1	1	3	0	0	1	0	0
ALB	879726	170743	186155	71709	771622	111997	291240	536898	208280	231385	477100	156531	2258	115076	14968	1333959	118007	89425	911116	484900	677414	275296	51953	185941	37810	267689	294762	125737	190151	208693	149282	54551	205179	386207	301899	181307	92425	184776	319331	49934	147263	451786	46309	280865	125491	169129	84252	73565	325251
ALCAM	886	481	1320	1605	683	703	637	511	959	637	947	606	180	642	47	551	709	950	273	534	382	532	334	257	481	848	1196	930	868	605	294	606	1474	455	647	362	176	1462	1252	74	748	767	359	1203	562	893	884	459	984
ALDH16A1	448	475	435	314	379	458	310	99	237	300	215	231	529	443	137	255	322	130	435	459	126	397	99	528	317	547	229	162	222	530	421	275	395	129	260	168	529	361	58	439	201	358	647	284	406	842	471	617	160
ALDH18A1	377	159	256	472	602	573	368	303	325	291	517	120	214	113	50	266	135	215	558	424	180	603	78	136	126	737	714	280	403	224	91	152	269	206	280	407	109	850	541	66	150	345	468	464	174	141	143	116	475
ALDH1A1	5591	1722	4525	4828	7623	8902	5080	6222	12997	3544	4501	11190	295	6763	947	11444	11657	23703	4090	2926	2663	1767	526	612	1665	8667	19970	10188	1719	7138	615	482	2998	4467	7281	14280	2784	13586	7032	293	5274	13471	992	11043	16569	585	725	487	10210
ALDH1A2	28	27	15	50	5	47	126	303	107	36	97	19	17	134	10	158	26	31	68	92	49	63	6	58	11	152	152	30	37	134	24	54	19	26	23	42	3	73	15	46	26	8	122	50	5	171	17	27	211
ALDH1A3	18	1	8	1	0	0	4	9	13	20	2	0	0	2	0	20	21	0	1	0	1	7	0	6	1	2	4	2	3	21	15	2	0	7	2	15	0	0	8	0	2	19	6	72	6	1	10	0	3
ALDH1A3-AS1	1	2	3	0	1	0	3	2	1	7	2	1	0	0	8	2	4	1	2	2	1	6	2	4	0	0	1	2	0	3	15	2	1	1	0	3	1	1	1	3	2	3	7	10	0	0	0	0	0
ALDH1B1	119	449	2420	319	829	668	752	1908	1523	949	530	737	377	1212	250	2474	770	970	981	809	1837	340	422	538	2123	492	1021	901	407	1458	844	1343	1198	567	652	506	243	1097	687	6047	710	525	3529	727	839	3343	930	4097	1072
ALDH1L1	2176	1089	3538	1467	6178	4021	802	3913	9038	205	3730	10798	1409	8961	1975	2499	8453	17230	521	1856	7717	258	7598	2308	6912	1793	6850	6733	2687	4650	6029	3212	5592	5327	3399	9711	6162	10111	3975	3084	7640	2128	5289	6244	9225	5208	12444	6602	4271
ALDH1L1-AS1	5	11	0	2	2	4	1	0	11	1	4	7	4	4	0	1	10	27	2	3	2	3	0	2	4	2	8	7	3	4	1	1	4	5	5	7	0	10	9	0	15	1	0	1	9	1	2	0	3
ALDH1L1-AS2	35	12	6	8	22	5	4	15	42	0	36	38	3	77	0	13	30	38	4	16	6	1	25	3	3	8	34	29	38	15	19	8	39	13	26	27	6	9	43	13	36	13	7	37	13	7	17	3	16
ALDH1L2	2	2	4	3	0	11	3	6	3	4	8	5	3	4	0	8	14	3	1	6	2	8	1	1	2	5	5	7	11	13	3	2	5	12	6	8	2	0	10	0	7	5	3	16	2	3	0	0	4
ALDH2	7389	3069	8614	1401	10213	970	3200	5054	7085	4511	3489	9493	416	5161	231	11464	6273	5273	2750	2218	7406	1769	1007	1046	846	2707	4544	3568	3495	4540	1136	4147	7672	7295	6043	3800	700	3765	3918	477	17713	3462	707	5982	6497	3261	2434	3601	7308
ALDH3A1	2	11	1066	21	2	131	2	0	319	3	129	248	19	257	28	9	15	1112	2	8	7	5	333	7	5265	10	4739	8570	50	381	346	514	792	3325	738	1218	512	1036	0	0	760	523	38	1656	7819	0	2692	32	60
ALDH3A2	1348	915	2353	650	2633	1259	620	886	5116	1744	1643	4607	433	3225	1117	2194	5022	4686	1438	1674	1716	528	741	519	1030	847	4039	5680	2523	1158	722	1817	2794	2528	4999	1897	1907	3896	1138	154	2507	4416	631	4418	3373	1426	1849	1359	1481
ALDH3B1	34	41	212	190	106	146	87	43	34	125	124	43	172	34	149	80	79	26	40	119	34	554	33	70	62	192	109	56	93	52	112	69	53	129	80	53	98	159	105	46	44	212	61	373	66	55	71	20	102
ALDH3B2	0	0	0	0	0	0	0	0	0	0	0	0	0	0	0	0	0	0	0	0	0	2	0	0	0	0	0	0	0	0	0	0	0	0	0	0	0	0	0	0	0	0	0	0	0	0	0	0	1
ALDH4A1	960	1154	3934	1087	3565	1293	2253	2903	1866	1328	1181	2532	1035	4068	271	3806	1702	1651	2591	3833	2609	2921	944	1771	2702	2482	1852	2103	2059	4281	2386	5411	3336	1673	2157	2948	608	1681	5324	2125	5127	1165	2561	3007	4117	2958	2558	2397	6327
ALDH5A1	1483	232	393	370	1888	170	864	1050	871	422	888	1031	85	685	176	1243	1284	1388	630	352	395	280	216	48	252	615	1525	1132	1486	574	134	167	813	1290	405	832	276	653	406	67	471	1088	139	2551	785	231	218	280	1181
ALDH6A1	833	954	435	312	1048	500	1274	1242	2581	1498	1089	1521	289	2070	595	2918	2771	2645	1692	747	1020	431	481	458	283	577	1381	1517	608	722	328	715	841	2309	1316	1094	612	305	780	568	1847	1439	194	2584	1517	291	313	166	876
ALDH7A1	2228	807	590	1157	1917	595	1400	1344	1620	894	1208	1835	423	2481	419	2020	2405	2130	3076	1016	1770	724	799	366	1057	1036	1646	1797	1327	988	932	1144	1413	1351	555	935	868	866	1635	421	1641	1320	341	3089	1986	746	1206	585	1339
ALDH7A1P1	65	16	23	36	46	21	53	43	51	29	50	59	10	93	9	56	71	69	88	29	65	23	11	18	57	39	62	57	52	43	31	44	54	43	20	30	10	30	56	4	65	49	18	141	76	32	45	25	40
ALDH7A1P2	0	0	0	0	0	0	0	0	0	0	0	0	0	0	0	0	0	0	0	0	0	0	0	0	0	0	0	0	0	0	0	0	0	0	0	0	0	0	0	0	0	0	0	0	0	0	0	0	0
ALDH8A1	243	496	574	49	142	114	793	708	590	1307	450	323	95	539	26	2249	636	477	822	393	901	457	83	331	92	812	750	122	195	502	103	410	50	241	983	467	21	855	1190	131	920	72	153	275	187	987	179	110	2348
ALDH9A1	1559	395	690	549	723	823	903	1393	1306	870	895	995	187	758	140	1444	1059	614	944	1207	675	709	187	285	285	732	1165	720	726	587	434	371	847	2125	497	622	271	828	529	247	682	1750	562	1972	1243	512	306	533	887
ALDOA	3153	2200	1726	11551	2935	10944	1523	1315	954	933	1968	1512	1430	1883	671	1240	2148	1374	2335	2699	1444	5061	1425	1330	4332	7152	3412	1217	1387	1870	2712	1702	1886	1250	1299	1791	1744	1879	1331	1638	1603	4072	3082	2211	2152	1321	2393	1379	2572
ALDOB	3965	48563	2013	6698	4925	126056	66620	49651	42032	35208	10731	37513	7167	46242	1253	77060	57731	9961	42231	46859	53937	23656	3678	19906	4758	26969	38407	4854	5174	38483	12129	8638	2842	11557	22848	14942	3544	50101	13949	17340	14790	10943	48427	24536	17329	59642	689	3495	27792
ALDOC	465	119	53	426	75	242	490	593	95	9	153	206	97	68	11	96	139	233	108	1220	505	594	27	61	148	383	744	99	241	221	78	436	4	120	206	84	204	299	59	46	399	690	257	569	32	221	19	26	1629
ALG1	154	91	228	180	204	185	163	149	107	65	215	68	28	209	11	90	137	197	144	221	97	165	34	27	118	231	289	257	173	94	92	73	302	189	99	126	34	57	107	53	114	142	64	231	133	111	93	32	177
ALG10	23	6	5	12	21	7	36	14	15	11	16	12	6	12	0	15	20	13	16	7	7	13	0	1	7	9	13	22	32	8	2	6	6	13	7	7	3	9	18	7	7	21	19	22	7	5	6	3	11
ALG10B	85	15	6	21	35	3	53	45	72	27	64	22	4	17	0	31	29	41	11	11	9	14	0	5	5	22	55	40	45	11	3	6	24	28	30	14	6	6	34	10	18	59	1	79	17	3	6	2	35
ALG11	51	10	8	14	29	2	12	18	13	6	19	4	10	6	0	24	25	8	11	18	4	13	2	2	13	21	10	16	39	8	2	7	4	9	4	12	6	11	25	1	14	27	4	23	14	2	7	2	33
ALG12	148	22	27	88	87	41	75	88	62	70	105	82	24	76	38	53	83	81	80	120	30	138	21	11	23	92	126	46	45	59	24	17	40	64	8	64	24	82	122	17	43	62	10	188	48	17	21	17	116
ALG13	380	100	162	241	107	132	309	225	647	224	442	131	20	153	56	242	288	317	238	149	91	196	30	25	33	333	548	222	244	135	26	38	239	132	247	186	61	202	69	5	121	332	27	309	158	35	74	40	222
ALG14	154	207	128	217	199	391	155	169	171	278	152	223	25	290	110	155	368	167	146	237	139	190	96	26	44	188	251	165	132	117	30	153	247	142	278	133	121	172	178	61	165	289	35	273	124	74	88	65	188
ALG14-AS1	2	0	2	2	0	5	0	0	2	0	0	2	0	0	0	0	1	2	0	1	0	0	0	0	1	2	1	0	0	1	0	2	1	1	1	1	0	0	0	2	1	0	0	0	0	0	0	2	0
ALG1L	75	173	39	21	7	191	167	49	5	81	7	70	22	85	0	1	35	19	89	66	138	117	15	56	6	34	46	15	37	37	12	0	70	108	33	3	96	60	35	12	9	449	67	112	1	86	52	7	2
ALG1L10P	0	0	1	1	6	0	0	1	3	1	1	0	0	0	0	1	1	0	3	1	0	0	0	0	1	3	0	2	0	0	0	0	2	1	0	2	0	3	2	0	2	1	1	3	1	0	0	0	3
ALG1L11P	0	0	0	1	0	0	0	0	0	0	0	0	0	0	0	0	0	0	0	0	0	0	0	0	0	0	0	0	0	0	0	0	0	0	0	0	0	0	0	0	0	0	0	0	0	0	0	0	0
ALG1L13P	0	8	0	2	0	3	3	0	3	1	0	0	1	1	0	15	5	2	1	1	1	3	0	0	0	7	8	6	3	3	2	0	5	2	5	2	3	10	3	0	1	2	0	0	4	0	0	0	4
ALG1L2	0	0	1	5	2	4	6	3	4	8	2	1	0	6	0	6	1	3	3	0	1	7	0	0	0	5	1	7	2	7	1	1	1	1	5	1	0	3	1	1	3	1	4	5	4	1	0	0	4
ALG1L3P	1	0	0	0	0	0	0	1	0	1	0	0	0	0	0	0	0	1	0	0	0	0	0	0	0	0	0	0	1	0	0	0	0	0	0	0	0	0	0	0	0	0	0	0	0	0	0	0	0
ALG1L5P	0	0	0	0	0	0	0	0	0	0	0	0	0	0	1	0	0	0	0	1	0	0	0	0	0	0	0	0	0	0	1	0	0	0	0	0	0	0	0	0	0	0	0	0	0	1	0	0	0
ALG1L8P	0	0	4	3	1	0	1	0	2	3	0	1	0	0	0	1	0	1	0	1	0	1	0	0	0	0	1	2	0	0	0	0	1	0	0	0	0	1	0	0	1	1	0	0	1	1	2	0	0
ALG1L9P	3	11	4	10	6	3	11	5	7	2	3	5	5	3	0	3	7	2	1	2	2	9	0	0	5	6	11	7	13	5	3	2	3	2	6	9	3	4	5	1	2	9	6	7	2	7	2	0	0
ALG2	255	198	136	266	376	130	477	143	324	422	341	275	48	161	15	316	631	293	206	462	104	391	8	37	64	311	482	253	133	205	49	58	261	273	184	306	86	570	519	19	237	429	75	531	219	127	45	35	508
ALG3	763	641	965	1087	1153	905	602	404	371	492	880	413	1086	665	541	374	396	552	574	849	617	662	1739	758	1065	898	579	362	541	673	1209	595	788	688	181	653	1205	1077	596	1395	388	638	1228	554	575	1057	982	893	1087
ALG3P1	0	0	0	1	0	0	0	0	0	1	1	0	0	0	0	0	0	0	0	0	0	0	0	0	0	0	1	0	0	0	0	2	1	0	0	0	1	0	0	0	0	0	0	1	0	0	0	0	1
ALG5	1303	305	361	353	592	233	255	423	320	487	337	254	44	262	81	465	287	162	396	665	367	252	86	56	121	280	321	239	358	274	158	221	313	244	170	311	131	372	497	33	415	580	159	522	374	202	270	159	692
ALG6	96	166	48	177	188	173	191	143	97	173	145	152	23	85	19	156	154	154	95	21	30	195	17	11	17	118	216	136	163	69	22	38	88	90	95	116	77	46	110	5	109	396	28	301	80	81	56	39	205
ALG8	1090	236	403	480	614	411	521	366	372	345	452	430	222	282	34	344	479	545	296	390	305	357	165	98	297	455	612	536	547	369	298	159	641	503	370	358	82	597	527	59	383	619	180	861	464	397	416	326	452
ALG9	165	54	79	92	111	61	61	73	81	85	95	73	48	30	28	67	137	96	35	31	13	78	20	24	16	149	264	106	81	57	21	30	41	92	88	64	52	86	73	16	79	112	16	71	58	19	21	5	97
ALK	1	0	0	4	0	0	3	0	1	0	0	0	0	0	0	0	3	3	0	2	0	1	0	0	0	2	0	0	0	2	0	0	0	0	0	0	0	1	1	0	0	0	0	2	4	0	0	0	0
ALKAL1	35	0	0	0	0	0	0	0	0	0	0	0	0	0	0	1	1	0	0	0	0	22	0	0	0	1	0	0	0	1	0	0	0	0	0	0	0	2	0	0	0	0	0	10	0	0	0	0	0
ALKAL2	2	0	0	0	0	1	3	1	0	28	0	1	0	1	0	7	8	1	0	0	0	0	0	0	0	0	0	2	0	1	4	2	0	0	0	0	1	4	1	0	1	5	0	1	1	0	0	0	1
ALKBH1	41	42	46	95	40	65	104	76	82	118	41	52	4	63	25	75	101	81	72	70	36	88	15	15	13	82	56	61	58	37	13	19	43	58	42	44	18	69	78	8	60	112	8	131	71	17	15	11	60
ALKBH2	319	665	230	523	509	424	228	214	540	254	277	316	246	379	13	141	94	852	386	489	573	325	347	155	434	314	319	266	212	349	546	299	278	212	502	232	105	251	705	252	318	224	432	441	209	451	416	359	214
ALKBH3	284	296	242	164	107	260	141	169	131	125	159	197	55	152	18	120	117	185	145	198	125	108	94	105	116	118	172	143	191	211	146	226	159	161	159	84	19	173	88	144	206	80	192	231	111	290	173	275	277
ALKBH3-AS1	5	0	1	0	2	3	3	1	8	1	4	6	0	2	0	3	3	6	1	1	2	1	0	1	0	1	3	5	1	1	0	2	0	3	0	2	0	3	0	1	4	1	0	4	3	0	1	0	4
ALKBH4	114	86	66	198	72	72	60	82	68	82	78	38	67	117	77	54	46	54	151	168	84	68	146	67	63	75	77	57	55	78	78	77	78	107	69	80	236	81	137	199	63	94	128	90	62	156	140	171	75
ALKBH5	449	504	684	504	724	253	281	602	582	432	231	554	63	719	142	550	577	320	620	696	461	395	102	238	134	352	438	310	336	305	217	305	817	261	818	201	236	564	596	59	287	1112	133	671	431	335	215	176	328
ALKBH6	75	17	23	43	29	14	53	26	66	25	16	27	20	25	9	25	23	20	17	15	10	39	43	15	18	60	98	35	28	30	11	12	31	22	46	40	41	39	31	25	39	41	41	37	15	22	21	14	55
ALKBH7	489	3233	1338	856	724	1910	453	601	437	458	506	443	4007	1262	520	628	762	680	814	1044	987	689	2795	1731	1301	798	595	560	624	898	1839	1347	1133	650	396	654	2598	630	263	2982	714	358	1612	730	449	6409	2911	3004	368
ALKBH8	99	12	16	35	42	19	56	64	31	45	47	41	2	14	18	68	52	41	29	22	9	15	10	0	8	34	76	48	35	21	3	5	25	15	32	36	10	34	50	0	41	58	5	57	36	12	1	6	42
ALLC	2	0	118	40	2	0	4	2	19	11	6	0	0	5	0	36	56	4	0	0	65	41	8	17	0	17	19	4	4	18	15	2	5	9	3	10	0	10	17	3	6	2	14	40	5	3	0	0	0
ALMS1	58	46	52	148	96	72	155	66	107	126	125	76	61	115	76	61	110	127	91	78	48	105	40	23	41	108	142	135	148	100	34	41	82	103	151	113	40	108	72	18	70	159	47	137	60	56	95	73	89
ALMS1-IT1	4	4	2	19	4	4	11	3	4	1	6	6	4	5	29	6	5	8	0	5	2	5	21	3	0	8	11	5	14	5	3	0	1	7	3	6	21	4	2	17	0	4	2	10	2	1	2	1	3
ALMS1P1	12	1	2	6	2	1	21	9	6	4	2	2	0	2	0	6	6	3	4	10	7	29	1	9	1	9	2	2	3	4	0	5	1	1	2	2	0	10	7	2	2	7	0	18	3	4	0	0	1
ALOX12	3	1	4	11	11	6	15	12	31	11	7	4	1	8	0	12	19	14	6	16	5	11	3	6	7	4	20	10	15	4	3	0	11	8	10	10	1	36	11	4	1	13	2	19	16	5	2	0	0
ALOX12-AS1	23	12	61	52	46	18	20	32	53	29	19	10	3	24	0	16	35	26	17	23	16	25	17	6	10	25	28	33	17	18	6	5	17	17	29	19	8	41	36	8	12	33	12	60	42	20	21	6	12
ALOX12B	0	0	0	1	1	0	0	0	0	0	2	0	0	0	0	0	0	0	0	0	0	2	0	0	0	0	0	1	1	1	0	0	1	0	0	1	1	0	0	0	0	0	0	5	0	0	0	1	0
ALOX12P2	43	38	49	17	30	62	81	89	28	25	85	2	6	57	2	83	141	52	90	5	57	22	38	20	52	29	22	39	62	106	2	10	63	44	38	56	14	156	89	13	61	95	28	115	75	97	33	14	92
ALOX15	14	10	3	3	0	0	9	11	1	9	0	3	3	0	0	0	1	0	4	0	1	2	0	0	3	6	6	1	1	4	1	1	2	0	1	1	1	0	0	2	0	1	0	3	1	4	0	0	1
ALOX15B	3	16	0	2	3	1	26	0	0	5	2	2	1	1	0	1	2	0	5	575	17	8	1	4	3	8	9	5	6	4	6	7	0	7	1	0	0	4	0	2	1	0	10	5	1	27	1	0	28
ALOX15P2	0	0	0	0	0	0	0	0	0	0	0	0	0	0	0	0	0	0	0	0	0	0	0	0	0	0	0	0	0	0	0	0	0	0	0	0	0	0	0	0	0	0	0	0	1	0	0	0	0
ALOX5	16	13	26	15	4	65	95	22	43	108	18	14	1	7	11	114	136	4	18	18	29	50	0	16	9	62	67	17	36	23	37	13	22	12	8	19	28	34	25	6	14	131	16	42	26	4	4	0	43
ALOX5AP	2	26	23	13	4	141	49	15	7	29	35	12	1	44	16	71	25	1	25	14	18	11	0	27	3	12	16	31	47	12	63	29	8	10	4	7	10	6	14	10	6	39	41	17	86	13	1	4	25
ALOXE3	0	0	0	0	1	1	0	0	0	0	0	0	0	0	0	0	0	0	0	0	0	0	0	0	0	0	0	0	0	0	0	0	0	0	0	0	0	0	0	0	0	3	0	2	0	0	0	2	0
ALPG	0	0	0	0	0	0	0	0	0	0	0	0	1	0	0	0	0	0	0	0	0	0	0	0	0	2	0	1	0	0	0	1	0	0	0	0	0	0	0	0	0	0	0	0	0	0	0	0	0
ALPI	0	2	0	13	0	733	0	0	0	0	7	0	1	0	0	0	1	0	0	2	0	2	0	0	0	1	1	0	0	1	1	0	1	767	0	1	3	0	0	0	0	12	0	3	1	0	1	0	7
ALPK1	50	54	21	46	80	48	440	96	293	67	99	126	8	41	25	142	119	15	78	91	72	120	24	44	90	70	129	150	55	97	72	404	19	88	67	130	34	106	204	11	161	139	109	130	164	80	40	40	645
ALPK2	783	562	444	77	24	133	18	5	83	128	143	75	121	323	27	55	18	285	374	8	95	16	80	65	31	54	100	101	416	488	199	6	32	900	114	94	46	328	32	154	719	210	42	591	65	1	154	22	325
ALPK3	1006	101	21	301	35	214	220	45	14	36	93	107	53	204	0	38	242	363	17	32	154	455	140	7	30	1001	418	40	191	556	172	13	23	23	196	42	17	454	24	54	27	23	149	29	117	31	56	42	167
ALPL	7	463	266	57	192	2226	627	422	88	43	52	352	126	84	39	377	491	170	26	294	496	627	49	825	159	457	508	20	26	288	399	1195	260	389	198	455	223	531	25	86	425	103	351	531	58	884	570	529	2138
ALPP	0	0	0	0	0	0	0	1	0	0	0	0	0	0	0	0	0	0	0	0	0	0	0	1	1	0	0	0	0	0	1	0	0	0	0	0	0	0	0	0	0	0	0	0	0	0	0	0	0
ALS2	356	78	115	237	180	235	252	258	223	341	249	184	48	189	45	456	622	372	278	242	112	381	30	30	37	409	450	231	252	199	24	40	176	169	152	196	99	359	390	28	220	390	20	348	117	75	100	26	275
ALS2CL	2171	192	425	918	294	629	1212	552	576	1114	191	532	332	829	199	287	882	168	318	1291	519	1796	338	347	247	844	762	151	122	1051	581	453	61	655	170	591	563	1679	1132	539	644	2082	928	1571	199	782	184	518	799
ALX1	1	0	0	75	0	0	0	0	0	0	32	0	0	0	0	0	0	0	0	0	1	0	0	0	0	0	0	0	0	0	0	0	0	0	0	0	0	0	0	0	0	0	0	0	0	0	0	0	0
ALX3	4	0	0	3	0	0	0	0	0	0	0	1	0	1	0	0	0	9	0	0	0	2	0	0	0	13	6	1	6	0	0	0	0	0	0	1	4	2	0	0	0	5	0	0	0	0	0	0	0
ALX4	0	0	0	0	0	1	1	0	0	0	0	0	0	0	0	0	0	1	0	0	0	0	0	0	0	1	0	0	0	0	0	0	0	0	0	0	2	0	0	0	1	1	0	1	1	0	1	0	0
ALYREF	245	599	190	645	222	420	206	162	161	396	312	299	188	319	151	143	164	238	185	365	172	391	205	187	500	509	380	275	463	255	327	210	365	213	625	250	207	224	315	65	538	388	183	249	169	417	817	262	376
AMACR	38	54	354	28	156	20	16	20	136	57	135	115	40	91	17	62	181	332	54	39	62	14	243	50	440	35	194	300	190	76	176	92	449	104	63	118	178	27	38	89	252	122	67	292	262	78	1037	587	31
AMBN	0	0	4	20	1	0	1	0	0	0	8	0	1	0	0	0	0	0	0	0	0	0	0	0	0	0	0	0	0	2	0	1	0	0	0	5	0	0	0	0	0	0	0	0	4	0	0	0	4
AMBP	54460	92434	57890	36490	55621	56628	55158	80318	39134	59083	34526	83866	85153	71981	14512	102772	47116	45737	79335	75679	114340	31484	54905	137821	42683	32835	41422	28074	21497	74042	85005	86157	38416	70246	75733	31807	51319	63289	75795	158852	52899	80306	90407	48190	37672	193862	37810	142110	74066
AMBRA1	242	137	89	196	206	128	225	157	286	180	180	219	68	80	68	134	276	294	131	194	95	247	112	49	116	227	260	292	361	173	83	156	75	164	168	177	110	279	241	34	382	305	56	360	341	95	113	70	175
AMD1	260	87	161	281	228	195	278	266	260	230	405	148	20	59	16	273	151	362	159	125	56	307	72	21	24	369	300	223	279	102	11	31	161	57	77	178	86	241	317	6	74	416	17	250	153	26	44	13	271
AMD1P1	0	0	0	0	0	0	0	0	0	1	0	0	0	0	0	0	0	0	0	0	0	0	0	0	0	0	0	1	0	0	0	0	0	0	0	0	0	0	0	0	0	0	0	0	0	0	0	0	0
AMDHD1	819	979	205	148	1812	164	341	919	1247	735	450	503	103	696	15	1536	2203	876	541	580	488	360	131	153	90	601	930	731	468	397	254	732	541	245	611	673	46	539	463	21	679	348	97	845	595	626	357	143	905
AMDHD2	84	495	429	188	596	231	172	83	180	113	146	61	634	345	413	115	170	280	208	396	200	236	661	286	743	425	427	172	205	259	401	313	327	190	168	192	389	84	173	642	129	115	329	239	160	587	1093	206	112
AMELX	0	0	0	0	0	0	0	0	0	0	0	0	0	0	0	0	0	0	0	0	0	0	0	0	0	0	0	0	0	0	0	0	0	0	0	0	0	1	0	0	0	0	0	0	0	0	0	0	0
AMELY	0	0	0	0	0	0	0	0	0	0	0	0	0	0	0	0	0	0	0	0	0	0	0	0	0	1	0	0	0	0	0	0	0	0	0	0	0	0	0	0	0	0	0	0	0	0	0	0	0
AMER1	39	49	217	109	86	68	31	20	517	30	191	161	54	137	0	60	71	226	44	22	38	38	115	27	38	56	101	136	214	41	52	45	154	129	64	74	31	71	24	10	137	103	26	246	192	12	107	70	36
AMER2	0	0	0	0	0	0	0	0	0	0	1	0	0	0	0	0	0	0	0	0	0	0	0	0	0	0	0	0	0	0	0	0	0	0	0	0	1	0	0	0	0	0	0	0	0	0	0	0	0
AMER3	0	0	0	12	0	0	0	0	0	0	0	0	0	0	10	1	0	0	0	0	0	0	0	0	0	0	0	0	0	0	0	0	0	0	0	0	1	0	0	0	0	0	0	0	0	0	0	1	0
AMFR	722	154	710	740	702	276	989	906	906	428	908	391	259	857	184	1003	536	1521	735	1051	619	383	256	284	1192	484	1066	1173	576	659	373	636	856	585	393	639	276	459	912	467	1352	571	432	685	740	504	1234	388	2011
AMH	6	66	0	35	3	2	8	22	51	150	7	4	7	61	0	3	29	17	12	0	7	22	0	10	12	45	11	7	6	21	6	3	76	1	14	6	8	30	5	35	6	5	8	9	4	0	14	9	0
AMHR2	0	0	0	6	0	0	0	1	0	1	0	0	0	0	0	8	8	0	0	0	6	0	0	6	0	0	2	1	0	2	1	0	0	0	0	0	3	1	0	0	0	5	0	1	0	0	0	0	0
AMIGO1	56	25	42	104	50	45	20	46	20	72	35	69	64	32	8	36	19	45	31	0	27	73	94	42	54	151	85	40	50	24	22	86	37	27	58	51	127	47	75	78	63	85	43	76	38	16	75	68	39
AMIGO2	48	25	5	24	2	97	105	55	18	72	16	4	0	20	11	42	26	5	37	7	12	157	0	9	4	88	25	12	32	18	9	2	5	5	2	3	16	12	9	0	1	97	2	101	19	9	0	0	9
AMIGO3	0	0	0	0	0	0	0	0	0	0	0	0	0	0	0	0	0	0	0	0	0	0	0	0	0	0	0	0	0	0	0	1	0	0	0	0	0	0	0	0	0	0	0	0	0	0	0	0	0
AMMECR1	116	25	55	141	63	17	67	9	167	52	164	24	7	25	8	65	44	60	45	42	24	62	13	15	10	68	122	71	82	30	9	13	63	48	45	64	22	36	64	2	47	109	15	64	49	9	7	6	63
AMMECR1L	248	109	91	174	168	96	254	145	206	115	137	150	45	47	20	165	328	170	148	159	73	245	72	75	55	176	207	175	220	177	37	64	112	127	133	150	81	210	196	34	90	209	60	281	144	139	62	59	141
AMMECR1LP1	0	0	0	0	0	0	0	0	0	0	0	0	0	0	0	0	0	0	0	0	0	0	0	0	0	0	0	0	0	0	0	0	0	0	0	0	0	0	0	0	0	0	0	0	0	0	0	0	0
AMN	167	1440	630	416	548	117	16	1	13	544	15	10	310	62	33	173	137	169	1119	1	354	595	583	10	1	306	23	63	282	209	649	70	3	60	161	103	188	317	2947	1640	1639	67	1259	305	18	130	1399	39	55
AMN1	9	5	3	3	6	6	22	10	21	12	7	7	3	12	0	15	34	20	11	15	4	6	0	3	1	11	15	17	13	10	0	0	7	14	6	11	6	9	8	4	12	13	1	16	3	4	0	0	14
AMOT	53	11	64	20	43	57	26	49	3	35	98	11	3	139	0	43	9	68	60	6	52	59	4	24	18	58	45	30	102	42	34	69	65	76	4	23	12	54	4	8	73	29	48	70	62	52	45	66	11
AMOTL1	153	504	94	104	21	392	379	94	24	678	45	230	110	72	25	158	93	19	892	32	67	162	54	71	21	343	433	36	58	205	95	237	27	56	86	96	30	132	461	64	11	128	107	106	51	180	29	18	135
AMOTL2	181	60	19	1	31	19	88	69	237	52	6	82	11	69	0	186	269	36	29	28	28	19	26	13	16	62	139	148	136	65	39	17	27	94	46	57	32	112	35	8	68	81	9	122	56	14	16	33	112
AMPD1	1	0	0	0	0	0	0	0	1	2	3	1	1	0	0	6	0	0	0	0	0	0	0	0	0	0	0	0	0	0	11	0	0	1	0	0	0	0	0	0	0	0	0	0	0	0	0	0	0
AMPD2	427	403	827	1391	834	733	673	654	829	348	890	586	189	1034	34	526	440	833	364	504	345	532	524	474	436	490	735	854	1120	723	285	512	730	714	888	383	319	354	559	282	583	629	745	862	447	618	924	651	623
AMPD3	29	7	9	37	12	12	73	14	34	66	25	14	7	21	40	38	20	17	11	6	2	33	0	2	1	49	21	22	42	9	3	7	18	15	5	20	9	41	18	1	42	36	6	39	23	1	6	0	22
AMPH	3	0	2	0	0	1	8	2	4	3	0	0	0	1	0	8	4	0	0	0	2	3	0	2	0	1	1	3	4	6	3	1	1	3	0	8	0	0	2	0	2	1	1	2	2	0	0	0	0
AMT	6	4	11	6	12	3	12	2	8	2	1	5	13	4	26	3	7	10	3	7	2	3	29	5	9	7	13	9	11	3	4	4	4	8	4	12	41	4	12	35	7	5	8	6	2	12	15	7	5
AMTN	0	0	0	0	0	0	0	0	0	0	1	0	0	0	0	0	0	0	0	0	0	0	0	0	0	0	0	0	0	0	0	0	0	0	0	0	1	0	0	0	0	5	0	0	0	0	0	0	0
AMY1A	0	0	0	0	0	0	0	0	0	0	0	0	0	0	0	0	0	0	0	0	0	0	0	0	0	0	0	0	0	0	0	0	0	0	0	0	0	0	0	0	0	0	0	0	0	0	0	0	0
AMY1B	0	0	0	0	0	0	0	0	0	0	0	0	0	1	0	0	0	0	0	0	0	0	0	0	0	0	0	1	0	0	0	0	0	0	0	0	0	0	0	0	0	0	0	1	0	0	0	0	0
AMY1C	0	0	0	0	0	0	0	0	0	0	0	0	0	0	0	0	0	0	0	0	0	0	0	0	0	0	0	0	0	0	0	0	0	0	0	0	0	0	0	0	0	0	0	0	0	0	0	0	0
AMY2A	0	0	0	0	0	0	0	1	0	0	1	0	0	0	0	0	0	0	0	0	0	0	0	0	0	0	0	0	0	0	0	1	0	0	0	0	0	0	0	0	1	0	0	0	0	0	0	0	0
AMY2B	298	297	57	30	152	55	403	676	242	190	58	321	19	125	0	247	756	27	279	75	165	633	3	15	23	81	245	252	74	211	23	33	188	133	158	145	23	116	426	25	207	137	64	812	76	123	26	20	69
AMYP1	0	0	0	0	0	0	0	0	0	0	0	0	0	0	0	0	0	0	0	0	0	0	0	0	0	0	0	0	0	1	0	0	0	0	0	0	0	0	0	0	0	0	0	0	0	0	0	0	0
AMZ1	0	0	0	1	0	19	5	0	8	0	1	1	2	42	27	2	27	1	2	88	1	145	3	1	19	5	5	0	5	7	0	0	7	1	3	1	1	1	1	9	1	2	76	125	2	12	1	1	8
AMZ2	454	247	158	481	259	379	380	264	368	285	231	367	89	260	45	327	309	309	329	187	145	366	116	110	282	363	830	823	428	292	139	153	193	294	568	370	126	319	288	49	491	541	138	504	276	193	224	97	461
AMZ2P1	62	83	44	150	51	45	96	92	89	106	58	66	43	95	4	69	22	44	76	53	50	77	63	50	65	96	159	123	125	110	66	38	56	99	179	128	17	76	123	13	107	72	48	122	49	66	76	57	84
AMZ2P2	1	0	0	0	0	0	0	0	0	0	0	0	0	1	0	0	0	0	0	0	0	0	0	0	0	0	0	0	0	0	0	0	0	0	0	0	0	0	0	0	0	0	0	0	0	0	0	0	0
ANAPC1	122	46	65	185	83	84	53	57	89	88	118	70	41	48	17	60	70	138	48	74	57	108	45	23	47	102	103	109	128	92	45	51	81	92	142	85	26	108	98	17	70	145	42	138	63	71	103	38	70
ANAPC10	64	6	19	68	69	16	70	46	82	64	73	92	1	26	12	73	77	40	31	40	29	44	0	3	11	43	49	50	54	21	3	12	40	63	39	70	7	41	66	2	57	51	5	80	35	2	1	2	82
ANAPC11	797	3173	1640	1478	975	1596	579	463	477	804	665	1456	1486	1313	179	525	750	627	855	1533	1013	1140	2330	1827	3663	1414	1206	775	1211	1023	2588	1042	1713	1045	2597	943	1147	811	879	1162	3155	912	1396	1015	576	1696	4515	1378	1356
ANAPC13	749	179	228	397	423	357	565	390	399	370	384	251	27	271	28	439	428	364	277	223	171	356	71	46	57	367	568	301	227	205	57	85	320	278	183	345	124	470	389	14	331	571	73	463	233	115	101	79	430
ANAPC15	29	14	10	27	26	53	17	22	26	31	35	24	7	30	5	24	27	47	27	32	30	14	5	14	15	31	41	34	33	29	21	21	24	23	25	17	9	25	28	7	30	40	23	54	27	20	17	6	24
ANAPC16	1162	1280	827	391	668	1206	488	817	682	802	678	521	658	421	665	1060	842	803	811	588	556	569	793	473	522	820	981	679	425	415	752	491	814	427	713	661	867	673	875	662	769	897	330	831	637	528	572	508	1005
ANAPC1P1	0	0	0	6	1	0	1	0	2	0	4	1	0	0	0	1	0	0	0	0	0	0	0	0	0	1	5	0	2	0	0	0	0	0	0	0	0	0	0	0	0	0	0	1	2	1	1	0	0
ANAPC1P3	0	0	0	1	0	0	0	0	0	0	0	0	0	0	0	0	0	0	0	0	0	1	0	0	0	0	1	0	0	0	0	0	0	0	0	0	0	1	0	0	0	0	0	0	0	0	0	0	0
ANAPC1P4	8	4	1	17	2	1	0	8	4	2	7	2	3	4	0	6	6	11	0	10	0	3	0	0	0	7	7	4	14	3	0	1	1	1	2	5	0	4	1	0	2	4	3	4	2	1	0	0	6
ANAPC1P5	0	0	0	0	0	0	0	0	0	0	0	0	0	0	0	0	0	0	0	0	0	0	0	0	0	1	0	0	0	0	0	0	0	0	0	0	0	0	0	0	0	0	0	0	0	0	0	0	0
ANAPC2	256	262	738	682	521	443	658	551	769	608	667	625	265	959	38	432	553	480	540	592	412	747	235	288	367	645	624	534	398	695	385	373	711	729	435	346	156	467	769	327	566	448	342	830	430	557	344	339	513
ANAPC4	761	334	248	490	307	172	388	364	407	346	276	241	79	422	1	273	293	190	304	264	165	584	93	172	142	389	392	299	234	609	290	208	282	237	549	318	165	214	629	65	330	654	266	578	239	345	205	265	306
ANAPC5	1484	920	928	1001	1636	1054	1070	872	972	1032	918	663	246	785	164	829	999	978	764	809	649	1607	288	463	483	1539	1601	1194	1499	1039	628	687	950	718	1230	639	344	1334	2292	255	858	1501	686	1595	839	754	680	366	1099
ANAPC7	716	452	263	715	791	427	562	341	392	410	518	287	111	311	52	310	433	377	279	312	293	544	154	159	261	528	388	388	413	372	282	229	396	280	313	318	199	571	708	107	469	724	281	589	362	211	292	256	356
ANG	759	8332	5299	689	1574	1308	5245	9954	1032	2526	1436	1152	6485	4136	483	4644	1774	311	1424	7287	6635	1376	556	9259	820	1617	919	394	1430	4566	2959	4915	3412	4574	940	1498	252	1171	1593	9288	1370	1148	5232	2867	1246	19365	8011	6030	5714
ANGEL1	175	187	85	220	48	123	319	368	152	232	88	91	111	91	51	174	225	88	67	507	88	475	74	121	78	263	184	147	122	170	83	109	47	78	143	117	106	343	341	86	84	388	157	401	87	188	89	79	85
ANGEL2	273	102	156	260	237	128	290	222	374	165	260	271	80	120	80	176	272	194	131	180	69	159	76	41	54	171	340	270	239	113	57	72	120	210	163	221	122	169	137	39	123	311	66	352	224	94	71	104	145
ANGPT1	7	1	11	77	14	1	27	21	7	7	46	3	1	0	0	5	15	60	1	10	2	1	0	0	3	0	22	43	21	7	0	0	0	13	7	20	2	1	27	0	4	9	0	30	11	0	2	0	9
ANGPT2	192	18	55	34	53	138	42	52	10	23	27	30	15	33	159	16	31	54	58	26	3	34	33	5	27	39	37	32	57	23	14	11	43	29	40	26	71	37	15	13	76	54	6	88	35	29	28	22	98
ANGPT4	0	1	2	1	0	0	10	65	1	1	0	0	2	4	0	3	0	0	0	12	0	0	0	1	0	1	3	4	4	11	2	1	0	2	0	1	0	0	6	35	0	0	2	0	0	30	2	0	0
ANGPTL1	23	12	10	34	4	29	12	76	34	15	6	122	4	0	0	91	241	4	27	6	8	0	0	9	1	6	8	8	5	12	11	9	0	14	8	8	12	27	6	13	55	66	2	27	61	37	1	1	14
ANGPTL2	309	30	112	39	48	112	56	75	27	69	45	73	11	129	13	133	211	109	68	67	56	705	13	21	36	154	54	44	50	80	189	34	50	85	20	63	16	34	26	21	44	47	75	540	162	19	78	51	70
ANGPTL3	3528	524	599	637	4546	776	3095	984	6365	992	2709	3539	267	3560	257	6052	5326	3761	1053	888	1557	1341	589	776	926	2093	1819	1693	2020	1423	831	2236	3660	1597	4986	1764	105	875	2681	125	2084	1194	134	3479	3738	1135	2527	922	3462
ANGPTL4	6236	6415	656	2017	123	5015	1044	378	282	1135	303	1346	1199	1078	789	2997	2269	516	3693	14	3000	1211	3100	3612	1018	2709	2521	1234	1033	3243	698	416	1083	1029	147	1247	297	98	37	1226	587	290	127	402	1005	2103	1266	626	1152
ANGPTL5	0	0	0	1	0	0	0	0	0	0	0	0	0	0	0	0	0	0	0	0	0	0	0	0	0	0	0	0	0	0	0	0	0	0	1	1	0	0	0	0	0	0	0	0	0	0	0	0	0
ANGPTL6	5	9	22	13	22	20	42	35	38	5	18	35	0	65	0	129	15	50	11	56	81	33	0	13	3	19	33	25	20	24	12	13	7	49	1	30	4	7	7	3	33	6	6	34	55	15	1	0	43
ANGPTL7	1	0	1	1	0	0	1	0	1	0	0	1	1	2	0	1	1	1	0	0	1	0	0	0	0	1	2	2	16	202	0	0	0	32	0	0	0	0	0	7	0	1	0	1	0	6	0	0	0
ANGPTL8	1595	65	434	370	1822	276	3513	1449	119	571	328	1345	844	599	79	393	1212	103	154	16649	635	21709	682	1170	840	16866	503	155	505	4666	781	143	446	882	99	442	1324	11112	4424	3099	368	3799	5166	9799	65	2124	689	8532	1807
ANHX	0	0	0	0	0	0	0	0	0	0	0	0	0	0	0	0	0	0	0	0	0	0	0	0	0	0	0	0	0	0	0	0	0	0	0	0	1	0	0	0	0	0	0	0	0	0	0	0	0
ANK1	9	1	1	5	1	0	3	3	2	6	0	0	0	0	0	4	3	0	3	0	1	1	1	1	3	1	1	3	3	2	6	0	0	0	3	1	7	1	0	0	1	1	3	0	0	2	6	0	0
ANK2	77	3	6	91	95	1	14	5	8	9	54	0	0	2	0	37	15	1	4	1	2	15	0	0	4	9	8	7	15	12	9	2	4	12	4	29	39	17	14	0	4	208	4	8	10	0	2	1	5
ANK3	11	5	14	113	2	3	12	15	21	26	64	6	0	7	25	97	63	22	2	43	24	35	2	12	0	43	65	6	6	19	24	1	51	13	14	17	10	15	12	3	9	41	5	33	7	7	1	0	2
ANKAR	21	13	8	47	27	9	56	18	40	21	24	16	10	7	0	16	29	34	8	15	10	12	11	10	3	10	32	30	45	20	3	10	25	18	17	17	10	28	43	9	12	28	9	59	20	7	11	9	12
ANKDD1A	24	47	18	68	19	111	69	64	28	81	27	43	9	24	19	43	50	11	27	27	39	36	21	45	13	62	80	24	29	43	27	15	36	26	30	19	14	91	40	25	15	27	16	26	24	44	7	9	200
ANKDD1B	2	1	1	3	8	0	4	5	2	6	2	0	0	2	0	11	9	1	1	5	1	10	0	0	4	4	4	4	3	6	1	0	0	3	30	7	0	22	8	0	2	3	1	7	1	2	1	0	1
ANKEF1	113	95	22	147	82	16	146	87	79	100	100	117	25	72	10	68	28	124	61	23	54	35	48	6	25	68	111	107	62	51	12	20	73	67	52	66	28	54	43	22	41	122	49	103	43	75	30	26	142
ANKFN1	0	1	1778	11	0	0	3	0	0	0	3	10	0	108	0	0	0	0	0	10	0	1	14	1	0	2	12	14	1	9	0	0	170	0	0	14	0	0	0	0	0	0	0	0	244	0	6	30	0
ANKFY1	176	13	45	78	110	48	178	135	192	118	112	60	19	53	14	179	376	141	102	78	59	114	9	8	29	130	192	146	163	36	17	26	62	67	60	97	49	111	105	16	62	171	8	264	136	16	10	12	107
ANKH	936	318	213	397	247	210	662	547	962	1499	595	550	291	290	299	500	849	318	491	519	667	561	555	425	608	897	1223	489	245	696	485	305	308	186	262	442	402	1048	653	510	354	578	542	687	330	532	677	97	1277
ANKHD1	22	120	28	86	20	25	39	38	21	22	50	21	65	43	34	35	33	22	21	27	29	22	102	43	55	30	33	37	44	58	89	37	20	32	31	28	98	51	29	61	18	18	37	38	15	121	63	106	23
ANKHD1-EIF4EBP3	17	10	5	11	13	10	14	15	21	15	22	5	2	12	0	21	14	6	8	8	12	13	14	2	6	8	15	24	11	19	8	5	12	5	5	5	0	23	35	0	7	11	4	21	12	7	3	7	13
ANKIB1	238	18	26	187	74	49	221	180	203	125	218	98	19	77	36	122	171	188	140	88	43	92	9	17	10	130	220	176	172	71	15	21	84	69	117	125	29	114	130	9	72	212	12	252	84	20	23	3	175
ANKK1	1	6	4	1	2	3	5	1	17	1	0	4	5	15	0	9	12	2	1	0	1	16	8	4	21	32	20	10	3	9	2	1	9	0	1	5	8	11	1	7	5	0	6	2	3	0	16	2	0
ANKLE1	7	10	4	40	29	19	24	3	13	14	6	9	2	15	0	5	10	10	7	3	4	19	1	5	3	20	16	12	12	12	3	2	19	10	6	3	1	7	19	1	6	6	1	10	6	5	3	1	11
ANKLE2	490	272	180	375	443	411	389	265	363	392	342	199	87	221	59	255	341	335	261	206	194	622	90	114	129	479	420	403	444	268	159	117	241	192	329	266	162	402	470	77	227	558	146	613	437	243	183	137	380
ANKMY1	196	176	88	148	171	147	185	196	288	122	150	148	222	210	65	96	110	122	152	146	151	124	312	181	77	137	194	247	210	190	189	134	127	174	90	147	209	211	133	214	152	202	211	192	105	245	221	246	84
ANKMY2	171	24	86	178	98	69	100	158	313	88	171	70	13	143	22	196	104	121	136	180	48	207	11	4	6	105	171	219	202	72	15	18	136	137	66	101	64	136	225	1	80	279	12	302	80	40	18	6	179
ANKRA2	158	13	10	36	67	28	138	98	201	84	162	60	17	71	14	85	153	130	38	39	32	53	13	5	13	84	155	124	134	34	13	6	141	81	73	84	40	107	103	3	60	156	2	267	41	5	15	2	106
ANKRD1	13	34	3	20	30	4	2	4	2	0	0	0	2	0	6	5	11	1	0	544	4	6	0	0	6	9	8	0	0	12	12	1	2	2	7	16	0	5	0	4	4	4	0	8	7	2	1	8	15
ANKRD10	522	444	204	557	511	213	772	663	720	522	497	317	169	800	47	676	616	244	322	339	194	669	132	186	165	402	411	373	649	620	301	150	238	444	250	527	162	682	715	105	406	465	216	775	526	259	209	241	718
ANKRD11	314	162	293	559	602	154	384	361	411	156	382	131	194	129	216	203	261	213	208	340	226	270	95	174	358	244	323	343	460	326	227	197	264	235	147	277	156	228	592	195	212	253	240	379	319	289	357	252	289
ANKRD11P1	0	0	0	1	0	0	0	0	0	0	0	0	0	0	0	0	0	0	0	0	0	0	0	0	0	0	0	0	0	0	0	0	0	0	0	0	0	0	0	0	0	0	0	0	0	0	0	0	0
ANKRD12	214	65	127	198	161	130	369	204	189	314	179	191	49	118	50	383	275	155	110	88	76	324	92	51	35	229	305	202	225	173	87	73	108	163	361	223	99	148	143	44	219	318	38	430	174	47	47	51	294
ANKRD13A	379	376	165	377	209	337	446	239	304	424	201	155	110	125	19	344	377	225	273	246	133	469	65	91	64	381	407	292	311	288	118	134	195	134	432	258	170	399	335	70	183	448	139	350	222	225	150	102	333
ANKRD13B	41	8	17	244	6	28	18	21	12	24	13	2	32	6	18	4	12	45	37	2	8	66	22	14	31	70	21	24	9	17	73	29	4	8	8	13	32	17	24	72	14	32	32	50	16	38	68	13	8
ANKRD13C	74	81	31	102	64	83	115	87	323	62	86	66	9	78	7	82	145	133	54	54	13	94	5	14	11	85	153	132	179	60	12	28	53	52	100	78	34	44	69	5	56	176	10	162	69	20	22	27	87
ANKRD13D	374	140	339	665	243	437	436	191	212	419	250	102	187	85	115	233	204	142	240	229	119	643	118	194	84	505	223	215	284	228	204	173	102	119	134	142	156	394	376	151	164	369	261	409	234	189	122	84	185
ANKRD16	139	39	67	258	87	78	42	65	53	49	84	82	31	136	39	38	103	73	75	62	46	146	65	53	36	36	60	82	90	46	53	61	63	63	82	50	105	98	46	54	73	165	62	194	47	69	122	89	34
ANKRD17	306	124	193	532	385	134	376	322	475	205	520	203	138	95	374	412	737	385	161	256	124	242	196	163	250	306	543	513	252	300	401	243	173	297	240	443	738	210	401	496	248	529	220	607	310	42	75	94	405
ANKRD18A	12	0	3	19	0	0	2	0	44	1	8	0	0	0	0	0	13	17	0	8	0	42	0	0	2	27	12	1	0	3	0	0	2	0	1	0	6	34	1	0	0	12	0	20	0	0	0	0	0
ANKRD18B	5	72	1	33	1	0	1	1	3	25	0	0	0	0	13	1	0	22	0	0	1	39	0	0	0	6	1	0	0	0	0	0	0	0	28	0	8	5	0	106	0	54	0	16	0	1	7	0	0
ANKRD18DP	1	21	0	0	0	0	0	0	0	2	10	0	3	1	0	5	13	0	0	15	0	0	0	0	0	3	4	4	0	1	1	0	0	1	3	0	0	0	0	0	0	0	0	1	0	1	0	1	1
ANKRD18EP	4	0	0	0	1	0	5	4	6	2	1	4	1	2	0	3	1	11	1	1	0	3	3	0	0	2	13	10	19	0	0	0	0	3	2	0	2	2	4	0	2	13	0	14	1	0	0	0	3
ANKRD19P	11	23	17	13	6	11	17	7	14	27	10	14	11	7	0	10	10	2	5	7	4	11	10	12	11	13	8	2	2	32	25	19	13	17	24	8	24	9	12	7	13	18	12	8	9	8	9	5	20
ANKRD2	2	25	0	4	7	6	1	2	4	0	3	0	3	6	0	1	2	1	8	4	1	1	13	0	21	1	6	4	0	3	13	1	2	4	11	5	13	1	2	0	2	1	0	0	0	2	4	0	1
ANKRD20A1	0	0	0	0	0	0	0	0	0	0	0	0	0	0	0	0	0	2	0	0	0	0	0	0	0	0	0	0	0	0	0	0	0	0	0	0	0	0	0	0	0	0	0	0	0	0	0	0	0
ANKRD20A11P	0	0	0	2	0	0	1	0	5	0	0	0	0	0	0	1	3	0	0	0	2	0	0	0	0	0	1	2	3	0	2	0	0	2	1	0	0	0	0	0	0	0	0	1	0	1	0	0	1
ANKRD20A17P	0	0	0	1	0	0	0	1	0	0	0	0	0	0	0	0	0	0	0	0	0	0	0	0	0	0	0	2	0	0	0	0	0	0	0	0	0	0	0	0	0	0	0	1	0	0	0	0	0
ANKRD20A18P	0	0	0	0	0	0	0	0	0	0	0	0	0	0	0	0	0	0	0	0	0	0	0	0	0	0	0	0	0	0	0	0	0	1	0	0	0	0	0	0	0	0	0	0	0	0	0	0	0
ANKRD20A2P	0	0	0	0	0	0	0	0	0	0	1	0	0	0	0	0	0	0	0	0	0	0	0	0	0	0	0	0	0	0	0	0	0	0	0	0	0	0	0	0	0	0	0	0	0	0	0	0	0
ANKRD20A8P	0	0	0	0	0	0	0	0	0	0	0	0	0	0	0	0	0	0	0	0	0	0	0	0	0	0	0	0	0	0	1	0	0	0	5	0	0	0	0	0	0	0	0	0	0	0	0	0	0
ANKRD22	0	3063	3	8	0	473	76	2	13	3	39	16	3	0	10	16	1	0	11	2	7	12	0	60	2	18	9	10	35	3	9	4	1	1	0	4	2	2	2	1	0	1	4	8	27	36	0	3	3
ANKRD23	22	19	14	44	10	39	9	12	24	21	8	9	29	25	0	8	23	4	9	22	18	16	9	23	17	28	22	15	9	31	29	14	23	18	10	10	6	14	11	16	19	6	39	24	13	27	22	20	13
ANKRD24	1	362	74	124	44	291	230	286	464	114	50	81	276	559	47	176	229	65	107	75	168	139	169	212	259	75	144	165	48	256	511	249	54	274	70	174	165	160	81	488	352	87	215	275	388	455	444	397	152
ANKRD26	68	15	28	69	57	19	52	42	58	48	67	34	7	48	21	39	45	86	49	26	13	77	17	8	6	44	55	49	64	35	8	20	35	62	70	37	43	32	62	10	35	93	18	114	22	14	43	13	38
ANKRD26P3	0	0	0	4	0	0	0	0	0	0	0	0	0	0	0	0	0	0	0	0	0	1	0	0	0	0	0	0	0	0	0	0	0	0	0	0	0	0	0	0	0	0	0	1	0	0	0	0	0
ANKRD26P4	0	0	0	0	1	0	0	0	0	0	0	0	0	0	0	0	0	0	0	1	0	0	0	0	0	1	0	0	0	0	0	0	0	0	0	0	0	0	0	0	0	0	0	0	0	0	0	0	0
ANKRD27	243	52	65	234	131	89	145	81	109	107	135	39	42	61	17	68	106	155	98	107	35	171	16	11	35	111	189	196	202	76	21	31	126	65	160	111	39	113	185	2	84	234	16	249	111	28	91	8	118
ANKRD28	487	130	131	190	206	65	348	294	301	250	245	265	27	153	61	240	366	354	120	261	82	153	81	48	33	224	361	250	305	145	32	36	158	163	195	237	176	235	301	67	183	263	41	330	115	41	20	31	316
ANKRD29	112	99	109	146	175	32	39	37	115	57	331	152	12	120	10	86	254	129	46	7	82	26	5	3	61	42	193	294	193	67	70	32	300	71	345	181	41	13	19	4	171	98	30	217	66	58	102	11	60
ANKRD30A	0	0	0	60	0	0	0	0	0	0	2	1	0	0	0	0	1	4	0	9	0	0	0	2	0	0	0	0	0	0	0	1	0	0	0	0	0	1	0	1	0	0	0	0	0	0	0	0	0
ANKRD30B	0	0	0	13	0	1	0	0	0	0	0	0	0	0	0	0	0	0	0	0	0	0	0	1	0	0	0	0	0	0	0	2	0	0	0	0	0	0	0	0	0	0	0	0	0	2	0	2	0
ANKRD30BL	0	0	0	12	0	0	0	0	0	0	0	0	2	0	0	0	0	0	0	0	0	0	0	0	0	0	0	0	0	0	0	0	0	0	0	0	0	0	0	0	0	0	0	0	0	0	0	0	0
ANKRD30BP1	0	0	0	1	0	0	0	0	0	0	0	0	0	0	0	0	0	0	0	0	0	0	0	0	0	0	0	0	0	0	0	0	0	0	0	0	0	0	0	0	0	0	0	0	0	0	0	0	0
ANKRD31	3	2	0	3	6	0	2	0	8	2	3	2	0	10	0	2	0	1	4	2	0	2	0	0	4	1	6	1	2	0	0	0	0	3	7	4	1	1	0	0	0	0	0	4	0	0	0	0	1
ANKRD33	1	0	2	2	0	0	0	1	10	0	0	0	0	0	0	0	0	0	6	32	0	3	0	8	0	16	38	2	1	0	0	0	0	1	1	1	1	0	1	0	1	1	0	2	4	0	0	0	1
ANKRD33B	10	0	3	4	2	0	22	11	12	134	18	30	0	0	0	8	9	1	2	1	0	4	0	0	0	10	13	0	8	1	0	0	2	5	1	3	5	2	1	0	2	29	0	6	2	0	0	2	9
ANKRD34A	4	6	5	39	1	17	30	14	30	10	7	6	9	30	0	8	0	10	15	15	5	14	9	4	8	7	12	7	6	11	3	2	6	8	6	11	12	6	3	1	17	10	4	6	5	6	16	5	13
ANKRD34B	1	0	0	0	0	0	0	0	0	0	0	1	0	0	0	0	0	0	0	0	0	2	1	1	0	1	1	0	0	0	1	0	0	0	0	0	0	0	0	0	0	0	0	0	0	0	0	0	0
ANKRD34C	0	0	0	0	0	0	1	0	0	0	0	0	0	0	0	0	0	0	0	0	0	0	0	0	0	0	3	4	0	0	0	0	3	0	0	0	0	0	0	0	0	0	0	0	0	0	0	0	0
ANKRD34C-AS1	0	0	0	0	0	0	0	0	0	0	0	0	0	0	0	0	0	0	0	0	0	0	0	0	0	0	0	0	0	0	0	0	0	0	0	0	0	0	0	0	0	0	0	0	0	0	0	0	0
ANKRD35	145	35	0	2	1	271	8	139	71	0	1	39	12	19	0	28	2	17	199	100	8	89	21	78	25	35	78	13	22	59	51	32	4	11	75	65	55	89	3	75	210	239	65	99	8	170	9	33	159
ANKRD36	5	6	3	18	8	5	9	5	27	6	9	10	6	11	1	8	6	26	5	8	0	23	8	0	7	10	27	21	28	5	7	1	7	7	20	10	6	7	16	1	4	14	2	20	4	0	3	1	2
ANKRD36B	0	8	3	5	4	1	7	3	9	4	2	1	4	0	0	0	2	3	3	2	0	8	0	0	0	8	6	4	12	1	1	0	3	0	8	4	1	4	2	2	5	8	1	18	2	0	0	2	0
ANKRD36BP1	0	0	0	0	0	0	0	0	0	0	0	0	0	0	0	0	0	0	0	0	0	0	0	0	0	0	0	0	0	0	0	0	0	0	0	0	0	0	0	0	0	0	0	0	0	0	0	0	0
ANKRD36BP2	1	0	4	20	2	0	54	0	7	1	36	12	1	0	1	76	7	2	0	0	2	2	0	0	0	3	7	26	87	2	4	0	0	0	0	1	0	0	3	0	0	3	3	3	7	0	0	0	0
ANKRD36C	5	3	5	20	4	10	5	4	21	5	5	3	6	4	12	7	4	22	6	5	1	14	0	0	3	9	18	18	19	2	2	0	0	7	23	3	8	6	7	1	4	11	1	10	4	5	4	1	3
ANKRD37	15	14	32	47	13	10	20	10	144	10	24	53	4	59	3	28	21	152	16	13	24	33	12	2	10	48	47	76	21	16	10	19	33	58	6	41	9	4	14	3	40	48	5	94	212	12	13	8	19
ANKRD39	78	35	63	74	34	70	22	38	46	53	41	49	49	42	15	32	41	34	64	105	59	76	97	30	29	70	56	43	53	49	40	60	105	38	85	29	40	45	58	26	51	62	53	87	24	63	143	69	41
ANKRD40	183	51	45	290	135	113	154	115	120	80	154	83	26	57	46	115	200	203	74	79	35	103	43	15	62	178	330	204	288	88	27	15	59	107	95	154	70	85	88	15	121	258	19	251	86	40	43	24	157
ANKRD40CL	0	0	1	5	1	5	1	0	0	0	0	0	1	0	1	1	1	0	0	0	2	0	0	0	2	0	1	0	0	0	0	0	1	0	0	1	2	1	0	1	1	0	0	0	0	1	1	0	1
ANKRD42	83	8	47	68	33	34	60	39	59	24	36	54	8	33	0	53	23	76	54	19	28	26	7	10	7	24	53	65	19	53	32	32	23	52	16	83	13	39	24	11	61	81	33	117	17	35	27	13	62
ANKRD42-DT	11	7	14	65	39	16	53	14	35	11	21	3	3	8	2	11	16	21	8	13	9	8	6	14	11	16	32	16	20	10	8	13	13	33	19	17	1	20	30	0	5	34	10	35	19	12	24	6	11
ANKRD44	52	19	16	33	10	31	72	21	46	33	35	19	25	14	140	78	55	63	18	32	22	45	39	36	11	33	47	55	64	28	35	9	14	15	11	35	73	55	18	65	14	42	31	45	48	23	17	25	26
ANKRD44-AS1	0	0	0	0	0	1	1	1	1	1	0	1	0	0	0	3	2	0	1	0	3	0	0	0	0	1	1	0	2	0	2	0	0	1	0	0	0	0	0	0	0	0	1	1	1	0	0	0	0
ANKRD44-IT1	0	8	2	3	0	2	5	0	5	2	1	4	4	7	57	2	1	1	0	1	2	2	12	7	0	2	1	2	0	1	10	0	0	1	0	0	10	3	1	17	0	2	6	3	2	0	0	0	0
ANKRD45	46	2	0	44	0	3	1	3	5	2	0	1	3	0	0	0	1	0	0	2	1	2	0	0	2	0	0	2	4	4	2	0	1	13	15	2	4	38	4	1	0	1	0	5	2	0	0	0	3
ANKRD46	267	14	145	254	227	53	151	190	237	104	161	102	11	70	7	255	96	186	97	72	43	107	20	5	17	76	134	167	253	71	12	32	93	81	50	108	45	49	194	7	112	299	9	335	102	34	26	25	109
ANKRD49	193	49	60	79	114	56	159	91	116	110	119	107	29	34	22	108	134	105	45	59	45	65	15	27	8	93	153	114	105	87	27	39	62	70	92	86	37	147	116	6	98	159	49	151	79	21	23	13	142
ANKRD49P2	1	2	0	1	1	0	0	0	0	0	0	0	0	1	0	1	1	0	0	0	0	0	0	0	0	0	0	0	2	2	0	0	0	1	2	0	0	0	1	0	0	1	0	0	2	0	2	0	0
ANKRD50	88	20	33	68	97	17	107	156	116	23	94	75	9	27	3	69	81	85	17	26	16	40	12	4	19	24	83	98	65	33	12	2	31	38	24	55	34	7	38	4	18	186	9	261	52	7	19	10	41
ANKRD52	442	139	259	470	327	289	339	226	288	319	447	135	93	134	94	120	222	384	248	230	90	534	131	79	182	495	414	354	391	206	148	118	194	131	158	251	174	318	395	151	179	390	149	420	232	91	212	123	257
ANKRD53	14	11	0	18	2	1	7	2	81	5	0	13	8	10	0	10	3	1	10	3	4	44	3	0	1	12	4	9	5	9	7	2	1	15	1	4	5	8	7	8	0	16	3	14	1	3	1	4	8
ANKRD54	284	205	354	591	314	310	187	221	296	250	269	191	226	334	101	165	217	337	282	208	120	324	498	198	308	200	268	173	169	276	278	272	316	210	193	225	239	275	252	279	389	171	113	479	299	331	909	348	178
ANKRD55	0	6	5	37	5	17	18	1	8	5	11	4	3	4	0	22	21	4	0	0	18	10	2	25	7	1	9	2	4	16	41	40	1	12	8	8	0	15	12	1	8	0	4	16	5	0	2	5	10
ANKRD6	45	58	47	64	25	30	92	58	92	130	80	42	11	24	10	45	72	66	70	64	32	112	9	13	5	116	98	66	63	40	13	24	66	39	63	57	36	50	50	9	52	131	35	111	19	23	25	15	94
ANKRD60	0	0	0	0	0	0	0	0	0	0	0	0	0	0	0	0	0	0	0	0	0	0	0	0	0	0	0	0	0	0	0	0	0	0	0	0	0	0	0	0	0	0	0	0	0	0	0	0	0
ANKRD61	3	3	1	5	1	4	1	4	11	1	1	1	1	3	0	3	2	1	7	2	1	1	5	3	0	4	13	4	5	3	0	4	2	2	4	1	2	4	3	2	3	5	1	4	2	0	3	0	2
ANKRD62	0	1	0	6	0	0	0	0	1	0	0	0	0	0	0	1	0	0	0	0	1	1	0	0	0	0	1	1	0	0	0	0	0	0	0	3	5	0	0	0	0	1	0	0	0	0	0	0	0
ANKRD62P1	0	0	0	0	0	0	0	0	0	0	0	0	0	0	0	0	0	0	0	0	0	0	0	0	0	0	0	0	0	0	0	0	0	0	0	0	0	0	0	0	0	0	0	0	0	0	0	0	0
ANKRD63	0	0	0	0	0	0	0	0	0	0	0	0	0	0	0	0	0	0	0	0	0	0	0	0	0	0	0	0	0	0	0	0	0	0	0	0	0	0	0	1	0	0	0	0	0	0	0	0	0
ANKRD65	41	8	18	65	16	69	27	8	557	101	19	9	253	427	0	211	4	84	3	3	81	50	9	5	2	203	294	200	375	9	33	2	121	242	65	29	249	13	554	38	8	831	10	18	15	8	469	53	139
ANKRD66	0	0	0	0	0	0	0	0	0	0	0	0	0	0	0	1	0	0	0	0	0	0	0	0	0	0	0	0	0	0	0	0	0	0	0	0	0	0	0	0	0	0	0	0	0	0	0	0	0
ANKRD7	1	1	0	7	0	0	0	1	0	0	2	1	0	0	14	0	0	0	0	0	0	0	0	1	0	0	0	1	1	0	1	0	0	0	0	0	2	0	1	1	0	0	0	0	1	0	0	0	1
ANKRD9	261	278	418	260	90	273	279	271	134	293	105	82	150	167	15	128	336	78	367	434	201	288	183	118	182	362	249	215	166	324	289	173	267	102	99	140	93	133	56	186	176	363	441	262	256	284	251	154	52
ANKS1A	200	131	108	135	205	93	135	148	155	98	138	122	47	194	27	250	221	148	100	101	113	197	41	61	39	163	207	161	173	126	93	32	164	220	112	125	70	117	191	11	107	282	55	389	140	67	65	69	111
ANKS1B	44	2	9	14	0	1	6	0	27	14	0	4	5	0	7	6	3	1	3	8	0	36	0	2	42	8	12	9	5	4	1	0	0	5	23	10	9	11	3	0	0	41	0	27	21	0	0	7	1
ANKS3	139	493	287	785	289	505	346	235	308	199	190	117	235	340	117	168	181	140	167	290	169	383	558	253	414	387	285	235	239	632	349	210	281	247	216	262	220	231	302	451	229	221	387	365	250	480	479	472	222
ANKS4B	85	342	382	209	177	410	130	203	273	95	159	125	129	369	48	350	254	217	287	70	137	77	165	203	210	261	428	142	131	314	204	71	490	421	191	169	167	76	92	440	308	196	287	291	71	383	210	242	309
ANKS6	128	43	217	544	1	403	169	2	6	201	10	94	61	167	26	38	180	3	221	22	7	364	102	12	27	348	374	177	24	198	140	41	132	93	124	155	60	390	203	22	5	323	7	288	108	11	13	4	6
ANKUB1	11	1	0	0	0	0	0	0	0	0	0	1	1	1	0	3	0	0	0	0	0	0	0	0	0	0	1	1	1	0	1	0	0	0	0	1	0	0	0	0	0	0	0	1	1	0	0	0	0
ANKZF1	558	503	470	1124	706	767	617	467	880	589	500	754	448	782	46	402	745	784	311	542	301	1166	627	321	362	965	715	746	812	788	482	494	790	594	543	498	423	519	796	459	613	879	394	1119	495	771	867	473	544
ANLN	69	2	0	86	41	32	93	12	12	35	131	17	9	18	36	5	13	116	49	33	1	83	4	2	9	105	120	49	145	18	2	1	26	13	43	46	35	28	28	0	3	200	1	96	24	0	2	0	38
ANO1	302	166	6	14	2	23	1100	2881	669	294	73	619	42	226	71	796	452	11	90	323	247	140	48	205	2	124	367	197	71	364	52	20	8	346	52	58	29	57	190	83	83	849	96	2559	245	201	8	44	29
ANO10	368	79	373	556	96	362	207	150	79	112	127	62	104	140	21	114	82	211	190	232	109	374	104	124	363	294	279	207	218	207	132	99	166	268	121	200	114	224	157	97	174	293	274	266	153	192	316	61	357
ANO2	2	12	44	39	3	8	16	14	7	3	11	6	2	1	0	1	11	0	6	1	0	4	2	0	0	17	16	5	2	11	14	3	13	3	9	1	1	3	18	2	6	3	1	6	5	4	3	6	10
ANO3	188	16	2	11	0	0	16	31	2	1	2	0	0	0	0	3	10	7	0	4	1	1	0	0	0	0	3	14	2	3	0	0	0	5	0	10	4	0	12	1	0	8	11	0	1	10	0	0	0
ANO4	2	0	0	1	0	0	2	2	0	1	3	1	0	0	0	0	2	0	0	0	0	9	5	0	0	9	0	0	2	1	0	0	0	1	0	5	2	3	0	0	0	4	0	8	0	0	0	0	1
ANO5	206	13	32	87	24	1	5	0	36	62	103	0	16	17	20	31	9	63	83	106	16	83	34	6	7	50	63	30	17	21	1	38	8	17	29	3	25	35	47	7	0	124	51	46	11	61	24	13	84
ANO6	2000	48	112	172	371	145	671	829	512	327	746	412	48	154	60	434	661	1235	301	430	137	279	21	13	74	533	1054	670	708	255	10	37	324	178	240	512	143	387	336	23	293	937	15	1238	328	27	33	41	784
ANO7	27	18	1	33	10	37	19	3	29	19	4	7	44	11	18	5	71	24	17	47	22	55	12	25	9	50	12	7	16	25	35	24	6	3	10	17	55	47	30	24	13	66	44	23	7	35	68	8	27
ANO8	352	53	189	249	162	405	384	252	353	273	137	233	42	202	20	213	138	163	158	303	94	194	29	29	15	299	260	269	244	163	62	144	343	175	63	125	86	138	141	28	194	286	57	197	161	51	35	36	124
ANO9	7	65	49	183	11	253	163	44	43	117	38	23	29	4	14	127	47	5	21	14	21	138	1	20	14	144	45	68	65	22	96	34	7	16	1	16	55	58	25	35	10	181	66	34	63	24	8	21	22
ANOS1	4	2	1	13	2	1	5	2	3	7	8	0	0	3	0	12	3	0	0	1	3	6	1	0	0	2	3	3	1	2	5	0	1	5	1	4	0	0	0	0	1	0	0	4	2	0	0	2	0
ANP32A	1485	572	865	1396	1425	1059	884	680	719	709	765	817	329	552	204	789	1022	451	576	1108	431	1152	442	234	563	1575	1042	745	1083	530	576	449	1027	675	1046	600	324	907	1207	141	777	987	457	963	864	446	991	543	1063
ANP32AP1	4	0	1	2	3	0	1	1	0	2	0	2	1	2	0	2	1	0	3	3	2	2	0	0	0	4	0	0	4	5	1	4	3	1	3	2	0	2	1	0	1	4	1	6	0	1	6	2	1
ANP32B	675	637	706	1426	1343	1753	808	310	669	1166	995	632	329	772	517	660	813	1201	883	747	561	1507	277	290	492	1548	821	753	627	581	711	556	1255	828	1017	582	555	922	1210	279	750	1452	449	1479	740	975	1023	553	644
ANP32BP1	7	0	2	3	5	5	3	1	2	6	6	4	2	1	1	3	3	9	2	3	2	8	1	0	0	4	1	3	2	3	0	0	9	7	5	6	4	4	6	0	3	14	0	11	2	2	0	0	3
ANP32C	1	3	1	2	4	1	3	3	0	1	2	0	1	0	0	3	2	0	1	0	0	1	5	1	4	1	1	2	0	0	0	1	2	1	4	0	1	0	0	1	1	4	1	3	1	2	1	2	0
ANP32D	1	0	1	1	0	1	0	0	1	0	2	0	1	0	0	0	0	0	1	0	0	0	0	0	0	0	0	0	0	0	0	1	0	0	0	0	0	0	0	0	0	0	0	0	0	0	0	0	0
ANP32E	407	33	104	454	344	206	587	442	405	226	678	230	34	119	140	214	121	308	100	246	42	252	76	26	128	257	512	473	611	184	69	42	193	268	113	364	187	170	191	30	159	663	32	611	135	48	198	209	249
ANPEP	1729	5735	3948	3221	1589	11644	4666	2383	489	8918	1572	2905	2963	2965	443	4066	5209	2952	4780	3114	5463	5348	1131	3632	755	6613	2182	891	2801	7931	4035	3799	3353	6648	4752	1560	1895	4540	9699	4113	1271	4633	3082	3466	2099	7998	3912	3234	5606
ANTKMT	104	472	544	553	367	425	225	202	97	90	151	72	318	245	19	162	116	174	260	631	319	215	463	163	707	329	320	210	184	340	394	239	341	85	43	169	106	175	144	377	279	156	499	192	212	687	660	262	111
ANTXR1	52	26	24	16	5	53	50	104	50	89	23	10	2	12	14	70	170	9	5	10	13	40	5	3	6	40	35	24	26	89	64	30	12	54	49	140	11	15	43	11	19	80	40	71	22	8	12	2	29
ANTXR2	177	43	330	179	192	56	154	228	128	121	222	170	13	60	13	375	439	114	168	203	160	177	11	64	330	96	203	235	109	120	151	76	88	125	96	168	57	197	328	29	104	296	54	220	150	160	51	43	217
ANTXRL	0	0	1	0	0	0	0	0	2	1	0	0	0	0	0	0	0	0	0	0	0	0	0	0	0	0	0	0	0	0	0	0	0	0	0	0	0	0	0	0	1	0	0	0	0	0	0	0	0
ANXA1	270	50	71	94	58	88	273	319	80	178	177	75	11	110	77	240	250	87	109	77	52	58	10	6	17	37	104	142	291	140	107	47	67	332	128	163	11	67	96	6	84	152	20	241	225	8	8	5	104
ANXA10	204	116	60	32	26	18	282	169	127	149	36	193	2	116	0	279	293	0	186	77	194	32	7	53	2	31	78	10	10	33	12	12	18	429	46	15	13	28	13	21	98	207	21	553	62	264	2	126	264
ANXA11	948	804	975	957	1054	1385	567	756	548	922	886	477	1307	481	289	606	1210	706	675	1044	1038	987	847	560	750	1382	900	704	456	857	1053	586	976	667	1152	817	343	1033	784	536	858	634	549	817	496	638	1217	572	1056
ANXA13	214	80	37	2088	31	558	189	19	7	254	7	16	0	0	13	212	47	97	54	1	20	162	0	19	6	167	33	6	29	26	13	1	16	36	103	40	73	402	852	11	3	289	1	67	68	126	1	12	104
ANXA2	3487	1231	2360	3584	1663	2750	1658	685	474	1853	1626	1128	1207	842	519	656	1991	3246	1025	1996	1430	2082	564	586	2656	3416	3316	1698	1844	1929	3001	1317	3808	2275	1975	2191	730	5421	893	248	2457	2845	2249	1664	3005	637	2592	494	3426
ANXA2R	25	42	33	58	10	40	64	13	30	51	46	30	52	16	0	28	14	2	35	28	25	54	15	10	54	39	40	29	37	16	88	27	10	16	27	11	24	45	37	71	5	95	39	60	32	47	39	6	14
ANXA3	3	5	3	0	0	0	3	4	6	4	0	5	0	4	0	16	6	0	1	2	2	11	0	0	1	4	7	1	2	8	4	3	3	3	2	5	3	0	5	0	6	2	2	9	2	1	0	3	6
ANXA4	1312	104	150	1032	483	950	1111	816	904	1161	781	650	96	402	130	1170	1060	1012	456	482	278	2164	119	50	62	3129	1319	748	727	497	158	128	333	428	262	723	1061	1466	537	55	321	4502	77	927	325	140	128	114	1502
ANXA5	1693	47	354	1111	1547	570	2078	1292	503	908	1225	117	79	286	255	875	1113	121	656	2023	143	1752	28	40	362	880	1006	959	965	218	135	222	261	1741	102	318	41	1839	1312	44	128	173	149	1317	735	84	32	7	3145
ANXA6	2909	1668	2040	1727	1376	1019	2855	5273	920	1079	1428	3454	963	2334	458	2444	1631	1955	421	2744	2568	2559	1948	2696	2579	1557	2469	1677	2246	3212	3300	1478	2883	2398	540	1835	1238	1603	1680	4211	1714	1805	2705	6681	1760	4742	2031	1839	3104
ANXA7	922	247	348	379	663	428	645	822	1476	577	847	457	107	315	58	866	921	731	675	592	354	496	82	86	171	892	1308	890	709	413	89	167	624	538	640	790	181	871	597	44	814	724	108	933	722	176	88	105	1551
ANXA8	0	1	0	0	0	5	3	0	1	2	0	0	0	1	11	5	0	0	0	0	0	2	0	0	0	1	1	0	0	1	6	0	0	3	0	2	0	0	1	2	0	0	0	1	0	3	13	0	3
ANXA8L1	1	0	0	1	1	4	2	0	0	0	0	0	0	2	0	2	0	0	4	0	1	0	0	2	1	1	0	0	0	2	7	0	0	1	0	1	0	0	0	0	0	0	1	0	0	0	0	0	0
ANXA9	1145	371	756	363	466	182	171	184	467	846	577	564	277	301	77	330	398	199	539	1354	253	305	230	153	414	565	506	317	272	268	296	279	391	287	601	238	453	447	386	164	434	1011	146	488	118	183	463	334	506
AOAH	9	38	56	30	14	52	102	36	35	113	101	26	15	8	52	160	101	16	28	36	66	25	1	78	21	30	41	45	98	36	79	63	49	33	13	34	80	14	29	55	28	409	37	48	133	43	33	18	27
AOAH-IT1	0	0	0	0	0	0	0	0	0	0	0	0	0	0	0	2	1	0	1	0	0	0	0	0	0	2	1	0	0	0	0	0	0	0	0	1	0	0	0	0	0	0	0	0	0	0	0	0	0
AOC1	1	0	5	9	2	0	2	0	3	3	1	0	0	1	0	1	5	15	7	0	57	1	0	0	2	1	2	0	0	0	1	2	2	9	0	1	1	8	2	3	74	0	0	3	0	2	0	0	5
AOC2	20	8	3	48	14	22	29	31	21	31	19	9	1	24	0	36	15	29	23	25	13	26	7	6	11	33	52	43	10	51	6	7	25	8	25	29	3	11	29	0	24	9	8	29	14	10	3	0	36
AOC3	107	109	64	106	58	84	133	207	113	138	113	33	18	108	24	178	221	131	73	66	95	59	78	46	66	70	152	120	76	161	159	51	124	84	56	125	24	124	109	83	112	82	86	165	83	71	131	76	131
AOC4P	236	50	2	11	74	33	112	327	227	65	41	70	25	170	11	110	138	72	82	84	32	36	5	5	10	220	472	102	205	100	16	10	9	123	45	121	49	107	79	15	67	97	2	291	4	12	18	8	205
AOPEP	276	698	444	1156	394	977	883	405	531	1386	473	1063	148	671	70	669	1168	404	466	582	678	829	84	271	280	1056	835	431	343	1149	294	445	548	729	936	501	135	1352	842	151	903	677	561	705	629	528	139	128	1761
AOX1	537	185	2758	175	624	1746	470	66	14993	621	3027	11444	527	6688	590	7572	7992	9639	453	804	1831	457	1198	275	757	555	4652	7930	5893	1652	435	1540	3192	3857	2531	4328	1263	1658	852	101	10427	7215	105	9435	4988	299	1051	780	7832
AOX2P	0	0	0	2	0	2	1	0	105	0	1	1	0	2	0	2	0	5	0	0	1	0	3	0	0	1	4	13	0	0	0	1	5	0	2	0	0	1	1	0	4	0	0	2	1	4	1	0	2
AOX3P	0	0	0	0	0	0	0	0	0	0	0	0	0	0	0	0	0	0	0	0	0	0	0	0	0	0	0	0	0	0	0	0	0	0	0	0	0	0	0	0	0	0	0	0	0	0	0	0	0
AP1AR	84	4	11	59	42	9	120	99	287	27	119	60	7	8	0	101	133	155	45	22	7	19	1	3	10	38	137	197	159	31	0	3	9	48	20	84	24	18	33	0	25	85	5	133	26	14	6	5	94
AP1B1	632	502	812	1359	610	724	637	576	506	724	702	286	361	540	166	564	628	520	658	635	509	1249	467	496	636	669	585	314	452	767	537	442	727	436	367	507	205	673	804	373	571	661	400	1120	651	572	865	466	958
AP1B1P1	0	1	0	0	0	0	0	0	0	0	0	0	0	0	0	0	0	0	0	0	0	0	0	0	0	0	0	0	0	0	0	0	0	0	0	0	0	0	0	0	0	0	0	0	0	0	1	0	0
AP1B1P2	0	0	0	0	0	0	0	0	0	0	0	0	0	0	0	0	0	0	0	0	0	0	0	0	0	0	0	0	0	0	0	0	0	0	0	0	0	0	0	0	0	0	0	0	0	0	0	0	0
AP1G1	520	119	243	560	441	156	668	580	710	242	647	269	51	208	109	658	433	550	312	345	215	344	14	41	115	304	601	626	678	350	67	89	388	412	194	482	123	288	655	42	385	533	89	747	409	88	103	66	870
AP1G2	411	15	13	121	135	50	206	42	81	137	105	37	15	19	28	128	134	82	71	31	32	218	4	4	15	234	191	173	366	52	12	38	66	19	85	50	35	238	210	3	28	211	9	98	73	14	44	10	58
AP1G2-AS1	5	5	4	8	19	9	21	5	16	5	6	11	0	3	0	4	5	5	2	8	4	5	0	1	3	11	18	8	9	6	4	6	34	4	8	4	2	24	7	0	9	6	0	9	5	6	8	1	6
AP1M1	320	696	501	1115	733	1588	495	514	615	832	550	521	679	1089	162	538	938	586	533	749	511	967	577	504	708	665	713	612	472	814	583	656	658	474	274	614	567	819	996	738	644	412	649	917	480	1227	977	724	722
AP1M2	5	8	413	324	21	1028	0	0	0	0	66	0	290	2	49	5	0	352	1	44	6	0	118	0	1786	88	172	0	1	127	19	0	2	65	74	326	196	0	1	1	0	2	1281	2	49	0	82	2	17
AP1M2P1	1	0	0	0	0	0	0	0	0	0	0	0	0	0	0	0	0	0	0	0	0	0	0	0	0	0	0	0	0	0	0	0	0	0	0	0	2	0	0	0	0	0	0	0	0	0	0	0	0
AP1S1	595	307	690	1083	427	785	462	1014	357	388	672	432	266	768	104	325	345	439	1154	1065	1467	332	340	316	690	430	434	409	321	421	401	605	908	630	413	442	223	437	507	424	472	490	904	846	481	680	658	169	831
AP1S2	144	50	65	78	25	53	113	70	58	101	118	51	3	28	4	123	96	112	30	27	14	17	6	16	7	33	86	68	86	41	9	4	46	21	23	46	14	14	23	1	40	92	12	89	74	6	15	7	45
AP1S3	32	8	2	14	4	13	20	17	15	8	15	5	19	2	122	18	4	15	6	13	6	14	42	4	13	12	11	18	15	10	17	3	2	3	6	10	39	10	3	9	8	50	13	24	8	4	3	6	14
AP2A1	945	162	436	646	619	326	712	598	823	508	937	502	206	582	377	537	1003	1086	526	991	400	1040	278	275	224	1051	924	1045	787	957	253	326	1301	469	831	465	380	917	1014	195	490	963	179	1010	510	153	220	62	813
AP2A2	744	938	766	676	574	833	712	718	667	667	639	479	836	402	137	673	1078	635	568	935	528	1737	534	725	674	1477	684	545	643	969	782	466	391	613	302	562	508	640	996	806	653	1047	673	1384	894	945	917	1001	828
AP2B1	1334	782	704	1972	640	724	696	640	786	586	731	749	390	825	165	566	843	607	399	749	593	1149	441	319	1775	1096	1215	889	441	796	1100	588	1024	795	548	838	482	818	507	259	672	1071	579	1210	816	428	689	380	597
AP2B1P1	0	0	0	0	1	0	0	0	2	0	1	0	0	0	0	0	0	1	0	0	0	0	0	0	0	3	0	0	1	0	0	0	1	0	0	0	0	0	0	0	0	0	0	1	0	0	0	0	0
AP2M1	2425	857	1570	2576	1401	1623	1350	1325	1339	1420	1352	1519	1552	1928	486	1313	1629	1880	1338	1854	1378	1881	1847	1426	1470	2232	1384	1641	1896	1931	2605	1240	2023	1605	938	1219	1390	2388	2434	1812	1710	2915	1710	1940	1541	2275	2330	2085	1620
AP2S1	922	2071	2035	2326	840	1900	688	663	455	1048	915	815	2271	1285	555	705	644	516	1283	1568	1193	1483	1809	2443	1918	1510	678	445	670	1498	1794	944	1061	842	1201	515	1705	945	776	3190	721	1040	2104	1101	630	2492	2225	2034	837
AP3B1	303	33	100	311	280	115	251	182	290	171	542	168	37	134	12	158	230	372	144	158	62	171	12	18	66	219	313	278	282	115	20	26	184	263	168	298	33	189	173	5	144	246	17	412	176	22	23	20	266
AP3B2	1	1	0	19	0	0	0	0	1	5	1	0	0	0	0	0	2	0	0	0	1	59	1	0	0	95	1	0	6	1	3	0	0	1	0	0	0	2	0	0	0	0	0	0	0	0	0	0	0
AP3D1	1149	633	1107	2001	1450	1019	1257	1306	1013	1317	1562	422	321	798	301	938	1171	1308	1318	1922	610	2120	355	249	690	1627	2134	1328	1555	1180	402	442	1334	1007	448	1524	411	1743	895	200	988	1094	425	2236	901	975	662	358	2449
AP3M1	309	134	172	239	335	206	169	209	207	293	484	120	79	91	47	242	359	488	203	152	101	211	36	26	50	278	410	283	297	125	65	72	248	141	176	216	54	207	264	19	215	324	52	422	193	58	61	32	323
AP3M2	171	41	42	206	41	88	79	56	83	105	59	30	5	46	0	66	93	58	93	39	26	87	19	19	18	110	110	105	177	88	27	30	83	54	86	101	45	87	74	12	55	151	31	99	69	27	63	33	34
AP3S1	842	56	187	474	452	116	376	355	579	292	680	300	24	165	21	389	570	778	211	198	154	232	16	19	63	301	750	930	411	190	26	28	573	210	156	442	88	277	293	4	203	389	22	740	322	23	43	13	457
AP3S2	324	272	213	165	165	172	118	129	57	190	111	218	115	119	25	175	185	81	107	119	109	120	150	241	223	153	126	64	80	180	278	131	126	117	128	125	323	134	337	204	195	70	270	157	142	155	230	96	234
AP4B1	77	225	105	274	137	288	209	112	138	141	118	147	82	154	10	121	104	138	124	116	63	122	80	64	110	80	129	143	198	188	145	160	142	231	159	117	69	115	192	80	138	149	141	188	126	183	185	139	99
AP4B1-AS1	1	0	0	1	1	0	3	1	1	1	2	0	1	0	0	1	3	0	1	0	0	0	3	0	0	3	3	2	10	1	0	0	1	0	2	0	4	3	0	1	0	3	3	1	4	0	0	1	0
AP4E1	160	39	15	95	56	30	82	70	63	65	95	45	12	55	18	63	74	91	44	45	30	68	23	9	8	77	81	86	92	48	14	13	63	45	56	54	17	48	84	11	57	62	14	80	60	9	12	13	84
AP4M1	106	48	88	156	86	90	70	70	79	81	80	65	21	78	5	54	50	83	138	90	68	102	27	28	43	122	73	48	61	57	84	59	55	52	78	66	42	82	106	35	68	115	56	110	58	104	63	32	70
AP4S1	24	64	35	21	26	39	61	53	52	60	42	56	13	66	37	60	79	37	33	51	33	69	7	12	14	50	102	68	79	36	24	15	81	50	80	40	39	104	52	22	45	66	15	84	24	19	25	7	31
AP5B1	199	75	71	163	119	83	133	113	121	60	81	54	170	28	11	76	120	49	93	271	121	132	81	67	130	124	111	72	96	109	85	102	68	53	17	70	85	106	62	92	83	145	126	166	58	176	41	68	136
AP5M1	263	56	87	140	55	90	300	234	225	124	222	85	16	91	2	248	271	243	116	128	62	163	10	24	21	79	152	188	175	71	21	18	84	79	61	110	61	114	206	10	89	298	23	306	115	20	18	16	136
AP5S1	116	174	144	113	84	78	89	88	75	257	64	109	165	179	48	83	107	89	112	136	166	110	113	102	43	111	110	107	97	77	100	95	122	102	89	66	134	122	171	174	91	139	127	143	79	134	181	106	100
AP5Z1	514	571	429	1023	420	514	451	371	378	461	685	355	526	715	122	266	436	443	673	1096	406	826	816	358	658	639	530	411	542	718	575	470	584	396	540	442	549	668	516	518	408	709	787	1025	415	857	800	574	518
APAF1	109	11	11	36	34	26	81	46	66	51	48	22	8	15	18	43	51	82	36	42	8	68	0	0	15	76	82	70	104	16	6	4	12	22	63	29	23	39	35	4	23	60	2	100	23	8	1	3	23
APBA1	12	145	12	18	6	29	93	238	33	114	28	74	24	24	1	118	158	4	94	94	68	41	3	42	14	93	210	63	48	125	19	9	10	60	130	31	26	25	29	27	33	56	44	141	27	40	7	6	50
APBA2	7	10	146	126	0	11	32	10	4	10	12	6	2	1	0	34	20	0	8	0	17	119	0	28	1	70	7	6	13	11	20	4	15	4	0	6	0	1	9	14	6	3	16	71	19	6	3	7	1
APBA3	104	169	193	204	177	132	206	192	200	373	185	120	94	208	27	153	292	243	174	199	147	225	115	89	190	174	244	195	207	202	150	109	263	172	104	131	51	180	128	99	174	141	168	299	182	297	157	86	185
APBB1	321	181	67	93	39	41	86	81	71	143	81	69	171	56	36	89	129	48	55	57	66	388	129	204	58	352	217	171	120	139	124	75	37	57	98	78	206	82	131	89	43	210	77	232	70	199	401	51	27
APBB1IP	58	50	17	154	9	218	323	423	56	326	112	111	12	115	33	306	118	5	19	343	161	510	9	42	34	265	139	55	95	144	58	137	11	143	7	72	197	344	95	14	90	888	61	331	82	82	7	42	733
APBB2	316	142	323	247	98	67	257	241	796	126	252	279	64	554	82	278	131	192	203	214	106	153	205	105	161	237	416	309	192	381	176	70	274	390	316	215	161	55	235	61	252	337	163	366	317	158	147	204	195
APBB3	235	439	196	426	291	293	1074	1585	701	310	299	470	199	511	3	454	424	402	173	543	537	401	361	414	306	730	1095	917	457	1270	384	570	245	602	222	467	129	398	323	270	368	269	169	552	467	530	273	204	221
APC	203	15	26	74	35	30	134	130	112	42	151	63	29	37	40	121	145	115	76	24	25	39	28	14	25	77	167	105	93	39	16	10	45	41	14	73	24	51	54	9	39	220	10	434	39	31	22	22	109
APC2	26	4	21	165	30	42	32	26	38	10	35	10	13	13	21	16	25	48	34	65	11	15	14	7	1	24	50	43	61	13	7	3	23	16	13	16	14	15	6	12	17	24	1	25	16	4	13	13	15
APCDD1	21	1	226	6	5	7	3	8	1	3	104	14	1	1	0	18	15	17	2	7	0	72	1	0	0	22	5	13	74	6	22	2	2347	6	4	1	5	3	2	1	2	4	3	44	1	0	10	46	17
APCDD1L	2	0	0	0	0	0	0	0	0	0	0	1	0	0	0	1	2	0	0	0	0	0	0	0	0	0	0	0	0	0	0	0	0	0	1	0	0	0	0	0	0	0	0	0	0	1	0	0	2
APCDD1L-DT	2	1	0	2	0	2	0	2	0	0	0	0	0	0	0	1	0	0	0	0	0	0	5	1	0	0	0	0	1	1	0	0	1	0	1	2	0	0	0	0	0	0	0	0	0	0	0	0	0
APCS	14711	8968	21588	1456	291	15280	8386	12744	7866	34650	5605	28052	4063	6765	489	19269	6479	4635	10749	12534	7261	18111	1233	5957	9624	12047	20771	1476	623	10417	3032	24375	11422	10331	2201	16341	315	28102	6660	572	15368	1557	1349	13945	23732	7633	776	2015	20759
APEH	2083	1131	3082	887	1323	840	812	771	853	715	847	1220	1208	1096	285	943	616	909	1668	1881	1136	1371	1558	1146	1528	1631	1214	918	842	1038	1754	960	1202	805	770	842	1395	913	836	1614	861	1187	1958	1649	939	3653	2675	2414	1085
APELA	6	1	0	8	4	1	0	0	0	0	1	0	0	0	0	0	0	1	0	0	0	2	0	0	0	0	0	0	0	0	0	0	4	0	0	0	0	0	0	0	0	0	0	2	0	0	0	0	0
APEX1	974	529	618	959	1419	1326	835	845	1311	1009	1329	1247	96	1050	72	779	880	1823	878	1605	729	1455	152	176	294	1299	1234	1149	1494	720	260	427	2562	740	1194	808	267	868	1349	54	835	1374	259	1801	707	298	319	146	996
APEX2	246	147	479	573	147	372	221	181	191	297	369	141	109	201	7	160	197	204	366	291	143	287	118	77	150	344	312	232	237	214	140	182	240	167	244	192	177	293	22	71	191	464	132	259	162	176	250	94	244
APH1A	2141	904	1326	2005	1984	1578	1873	2245	2289	2834	1969	1917	497	2080	182	1228	1101	1593	1803	3023	1221	2156	510	520	924	2286	2862	1786	2213	1456	1048	1104	2228	2513	1983	1782	587	1919	2000	349	1909	2326	623	2983	855	602	875	554	1349
APH1B	101	19	25	124	14	95	118	48	38	66	44	52	46	82	9	62	73	42	93	115	23	192	23	28	27	190	20	27	55	36	22	40	15	28	44	34	21	103	31	16	11	78	108	62	34	103	58	7	71
API5	988	441	381	481	555	529	522	556	514	485	583	628	156	230	28	551	528	680	472	322	276	345	138	131	166	498	814	477	642	353	140	273	292	377	366	423	163	468	372	41	561	870	203	833	461	314	265	198	859
APIP	244	28	92	107	151	115	167	125	208	123	282	132	19	71	15	92	138	327	84	131	31	181	10	6	41	142	199	150	193	91	18	20	78	65	65	174	70	237	108	23	231	348	9	358	125	12	23	10	260
APLF	38	22	10	27	17	5	53	24	28	24	24	16	3	23	13	34	18	8	76	124	10	24	1	2	4	20	69	25	19	17	1	5	20	15	21	12	15	22	14	9	11	55	14	46	23	21	10	7	26
APLN	161	5	47	54	63	25	3	72	28	6	17	45	2	44	16	6	11	95	156	5	0	53	1	0	6	74	64	50	139	19	11	16	83	39	85	11	30	10	7	8	89	113	1	136	38	5	25	13	29
APLNR	15	97	164	17	4	18	86	156	34	296	156	29	89	118	90	194	129	28	138	54	54	43	88	221	121	24	53	65	108	574	590	201	53	114	67	122	58	36	129	526	17	51	314	83	133	243	58	83	22
APLP1	114	1	1	51	1	25	2	1	13	34	2	1	0	1	2	1	0	4	7	2	1	134	0	0	20	251	13	3	6	6	18	0	5	1	0	3	79	4	3	3	1	457	2	11	4	2	1	0	1
APLP2	7806	524	2003	2450	4443	1752	4168	4286	2787	2855	2309	4136	505	1715	325	3301	5230	5006	3262	3860	1703	3180	352	525	531	4247	5083	3740	2833	1449	462	558	1696	3197	1457	1819	1805	3132	2511	199	2992	8161	549	3361	2603	865	786	453	2639
APMAP	5369	1511	1285	1398	459	500	3139	3505	1487	5192	1971	2080	1351	1885	124	2422	2979	1922	2752	6379	4096	3910	528	1079	351	4147	3880	1671	1521	1091	658	3111	1139	2086	1195	1237	991	3991	5641	393	2115	4015	1390	2632	1433	2292	883	163	8052
APOA1	42517	91424	66940	26572	44412	9350	44595	26087	12679	39577	18312	43200	376673	42481	17836	96378	29075	25559	9823	59013	128785	17842	107877	287993	45564	16765	17519	5721	14323	97786	108511	29471	19078	50775	42536	17269	60656	104193	81912	422944	24023	5552	103947	11585	6493	340494	129600	91409	34364
APOA1-AS	1	0	0	2	0	1	2	4	3	2	0	0	0	1	0	2	0	3	0	2	1	0	0	0	0	1	1	3	4	3	0	0	2	0	1	1	1	1	0	1	0	10	1	0	0	1	0	0	2
APOA2	397422	263700	281453	49884	387875	45158	115171	121007	91209	110449	51052	176203	284385	105530	34917	92462	109287	44194	185922	703118	144044	132428	200002	217835	411222	160286	124671	79365	121661	197286	242255	52525	235303	104959	296628	123176	131071	207295	86601	135142	143931	97807	197466	176040	147789	296593	388300	449821	13268
APOA4	411	27	157	1865	3	90	638	3	5	2	188	2	650	1	1	12	109	0	6	12	33	947	6	76	118	20	45	1	3	3	6	0	188	1505	2	3	4	138	0	36	5	9	12	722	0	14	94	50	421
APOA5	1365	3755	5135	954	360	10129	1318	2784	1517	884	2028	5082	5920	1103	519	2381	12985	348	4747	1016	5193	299	1830	8899	3274	2167	3878	450	188	894	2211	424	492	5742	167	838	696	442	131	10092	2651	1460	2881	4506	1026	7268	4015	3801	2602
APOB	36757	20421	26386	9185	38801	2937	37191	35667	28929	42691	23350	33529	31835	27687	6331	45634	36594	26586	14988	20608	28574	22513	24635	26330	27105	22187	43866	38492	34848	31576	17163	23128	41303	33773	22312	19753	13349	29427	27301	19277	51425	21487	22147	47197	27612	50644	53180	25919	48048
APOBEC1	0	0	0	0	0	0	0	0	0	0	0	0	0	0	0	0	0	0	0	0	0	0	0	0	0	0	0	0	0	0	0	0	0	0	0	0	0	1	0	0	0	0	0	0	0	0	0	0	0
APOBEC2	0	2	6	7	8	2	1	0	0	0	1	1	0	0	0	1	0	2	0	1	0	1	0	0	2	0	2	2	4	1	0	4	2	1	2	1	1	3	2	4	0	0	1	2	0	5	1	2	2
APOBEC3A	2	0	1	0	0	0	7	5	6	1	0	1	0	3	0	7	6	0	1	4	5	9	0	1	2	2	5	6	4	1	6	1	0	1	0	1	2	0	2	0	0	1	0	11	8	0	2	0	0
APOBEC3A_B	2	0	1	0	0	0	7	5	6	1	0	1	0	3	0	7	6	0	1	4	5	9	0	1	2	2	5	6	4	1	6	1	0	1	0	1	2	0	2	0	0	1	0	11	8	0	2	0	0
APOBEC3AP1	0	0	0	0	0	0	0	0	0	0	0	0	0	0	0	0	0	0	0	0	0	0	0	0	0	0	0	0	0	0	0	0	0	0	0	0	0	0	0	0	0	0	0	0	0	0	0	0	0
APOBEC3B	9	0	2	10	2	2	0	0	1	10	0	3	0	5	0	1	17	0	7	0	3	20	1	0	10	19	17	13	32	4	1	1	0	15	2	6	11	7	4	0	0	28	2	28	10	2	0	0	23
APOBEC3B-AS1	0	0	0	0	0	0	0	0	0	0	0	0	0	0	0	0	0	0	0	0	0	0	0	0	0	0	0	0	0	0	0	0	0	0	0	0	0	0	0	0	0	0	0	0	0	0	0	0	0
APOBEC3C	224	51	76	44	16	96	167	33	39	255	78	39	19	20	131	146	71	11	35	27	36	128	19	71	41	187	37	50	122	62	282	46	24	34	14	43	30	13	23	85	31	51	93	42	122	39	50	53	24
APOBEC3D	2	0	3	5	0	1	3	0	0	2	2	2	0	0	9	2	1	2	0	1	0	1	0	1	2	1	2	1	5	0	2	1	0	0	0	0	2	0	0	3	0	1	2	1	5	0	0	2	1
APOBEC3F	25	30	48	76	27	42	112	4	42	59	40	30	77	10	20	39	39	26	16	24	27	105	7	18	48	119	60	39	30	42	44	64	24	24	5	16	17	52	24	27	35	31	38	53	47	55	55	57	23
APOBEC3G	41	5	40	37	22	33	296	53	44	139	101	31	9	9	9	122	80	8	37	19	27	64	0	15	17	76	71	88	124	40	41	20	18	18	12	38	20	69	24	10	51	51	24	41	111	12	7	2	35
APOBEC3H	0	2	18	7	1	9	48	7	11	14	17	5	0	4	0	17	9	3	5	2	2	19	0	1	0	4	8	8	15	8	7	1	1	5	4	4	4	11	7	1	3	6	7	21	26	4	3	3	5
APOBEC4	0	0	0	0	0	0	0	0	0	0	0	0	0	0	0	0	0	0	0	0	0	0	0	0	0	1	0	0	1	0	0	0	0	4	0	0	0	0	0	0	0	1	0	0	0	0	0	1	0
APOBR	15	82	68	83	45	72	167	36	40	110	50	48	36	48	0	84	56	19	67	44	93	97	31	110	68	53	55	28	52	41	108	59	34	38	19	23	29	33	42	69	32	46	111	63	72	81	65	42	39
APOC1	31214	110276	69157	9765	20909	31613	22019	13212	12840	10974	11954	35311	101927	33637	12525	31020	25303	12585	24700	40450	38839	19483	64686	184686	108564	27746	20717	10504	14843	76341	110182	64471	23352	42062	78994	24132	70609	41412	30162	101432	43013	9605	97586	26402	33819	210399	250437	163808	26699
APOC1P1	134	386	701	278	280	126	472	139	61	174	96	134	283	633	192	330	844	150	2649	793	811	809	74	3010	187	1396	395	51	128	666	194	119	44	316	147	161	217	1008	444	549	161	160	614	416	477	824	989	939	739
APOC2	187	27	44	59	159	79	302	112	124	137	117	160	52	140	31	59	225	93	73	196	59	227	41	83	61	277	198	76	136	271	71	65	120	81	221	189	32	527	193	37	113	91	65	197	123	137	186	62	218
APOC3	43198	73480	63147	17812	8812	69221	59054	105994	17707	50816	39202	105294	119059	24340	3373	69771	81043	3352	151461	97569	160482	20365	61717	241480	43221	35943	59049	29882	13691	108591	72633	38944	25563	75229	42262	23905	12230	44741	13558	267083	66083	23593	227685	33862	20272	135952	41672	63779	68489
APOC4	0	0	0	0	0	2	2	4	5	1	2	3	0	2	0	0	2	1	1	0	0	0	0	0	2	0	1	3	1	2	1	0	2	7	2	0	0	1	1	1	5	1	7	5	1	0	1	0	0
APOD	2	67	19	26	0	0	0	12	2	9	0	4	3	6	29	6	17	2	8	3	2	1	1	4	0	5	4	0	4	12	77	1	5	17	8	5	1	1	4	3	19	7	8	11	1	5	3	1	0
APOE	135917	182626	73439	54149	68083	36717	107336	66815	58838	38887	49346	95156	213263	121751	10970	75619	52987	60978	140826	214295	136325	86982	134432	227119	150308	104651	57595	42930	65167	174398	148931	99927	124147	73003	169507	52290	107019	80546	92680	145753	82799	47753	211910	97208	87063	307862	209006	172697	56990
APOF	85	582	162	27	237	42	820	1372	68	60	92	756	353	371	202	2490	64	11	483	425	1387	116	115	1328	175	416	651	33	56	277	369	1746	7	428	65	304	134	124	95	2202	202	54	222	190	225	4362	36	1058	1476
APOH	49862	72130	46599	5234	27518	23582	41722	47864	23985	34675	23815	53088	20942	45374	3797	82227	30080	11760	28187	31311	32347	19036	36460	26529	21038	30231	49881	32353	44230	34884	41100	22855	75676	62966	44705	36317	7875	36374	23867	8883	57526	17062	12684	27341	28063	77045	24247	47731	70321
APOL1	2953	3020	1637	1719	266	706	5681	2097	1377	2240	1954	3671	488	3211	197	3747	1890	685	1525	1111	2871	1064	602	3070	1354	1528	1993	1233	1249	4079	1641	2362	1363	3996	355	768	269	2030	1131	2065	2741	1025	1034	2280	2714	4512	1909	1483	2516
APOL2	1617	1429	753	1188	270	476	1856	590	618	840	895	1048	473	920	121	798	931	588	737	712	629	1015	614	1548	1316	810	1116	583	436	1522	689	643	877	828	336	396	395	807	645	1180	1188	460	775	1041	1134	1434	1448	493	806
APOL3	862	284	285	562	104	410	3297	887	458	888	941	1581	140	608	39	1516	283	210	4575	497	757	290	57	1619	298	417	705	587	519	1858	486	741	189	252	208	309	248	553	221	1030	912	1118	473	386	722	2242	651	178	1284
APOL4	92	10	107	6	4	30	110	26	7	15	51	11	0	101	35	25	24	2	7	18	18	21	0	7	5	35	60	19	32	25	29	12	103	52	4	12	55	6	32	40	13	288	19	155	61	11	10	29	7
APOL5	3	0	0	32	60	1	57	3	3	0	4	0	0	2	0	4	63	2	6	29	0	2	0	0	0	10	35	1	1	1	0	2	0	119	0	3	5	52	1	0	0	9	0	19	0	14	0	0	0
APOL6	1477	284	693	430	202	405	1668	1150	1288	847	910	1537	646	561	1032	1831	869	423	855	485	710	831	543	1330	395	655	865	597	840	972	518	784	705	581	134	569	797	568	608	2539	1725	623	383	958	1155	529	192	334	910
APOLD1	250	847	94	154	64	86	269	346	137	312	536	198	81	448	252	218	502	319	249	91	137	83	64	60	48	127	280	375	314	250	159	46	337	205	264	176	77	96	136	71	385	157	39	372	169	136	83	72	208
APOM	5685	10361	4871	2539	22512	570	743	2559	1664	2615	2466	1938	3754	4327	612	2651	3238	2318	1409	4939	2219	3485	4189	3996	2394	4202	3464	718	2529	2957	2055	2761	3775	2892	2701	2254	1224	5580	4221	2195	4386	294	547	2374	1068	4478	12159	4488	1481
APOO	196	148	173	234	125	163	168	146	119	159	189	101	9	98	5	136	120	74	213	134	65	132	8	17	33	176	132	93	72	120	42	71	133	73	45	99	37	137	38	17	120	198	67	144	113	92	49	26	105
APOOL	377	34	62	117	74	51	184	140	286	46	402	71	19	35	23	118	175	151	96	109	15	83	33	29	15	178	330	133	160	49	9	21	71	50	41	96	39	69	51	34	33	152	15	236	40	24	18	7	136
APOOP2	0	0	0	0	0	0	0	0	0	0	0	0	0	0	0	0	0	0	0	0	0	0	0	0	0	0	0	0	0	0	0	0	0	0	0	0	0	0	0	0	0	0	0	0	0	0	0	0	0
APP	4050	1124	189	1572	115	540	2577	2161	1858	2890	454	1252	743	535	166	2091	4428	1443	212	1206	643	2234	228	491	92	2270	2682	549	466	1189	413	274	256	395	836	969	421	1934	1096	407	176	1543	457	1740	1334	1161	277	178	2648
APPBP2	208	61	56	210	92	137	191	213	223	139	156	149	30	84	69	232	207	236	92	78	47	170	16	29	55	181	385	458	368	155	20	43	105	106	173	235	99	160	146	12	148	335	23	328	98	32	158	12	211
APPL1	221	30	62	172	84	104	147	68	129	131	187	135	26	61	112	95	109	246	69	76	25	86	35	19	14	135	191	173	186	60	21	17	37	63	63	127	119	103	71	51	73	277	18	166	55	23	11	27	174
APPL2	350	141	103	122	186	236	288	236	255	357	178	158	71	104	158	164	330	160	232	143	98	227	86	122	56	297	374	236	262	146	94	110	162	155	151	149	160	181	209	81	130	502	110	346	93	110	99	126	280
APRG1	28	15	4	18	15	18	35	18	10	11	9	6	3	13	0	13	17	7	12	10	12	67	9	5	4	21	10	20	29	39	11	7	9	6	14	14	20	22	29	9	6	29	3	71	12	13	5	12	9
APRT	597	804	2127	3046	2204	2081	773	1044	671	566	961	507	1700	624	415	762	630	1162	1481	2231	1355	855	1503	1550	4573	1032	819	950	1033	1565	2837	1603	1680	798	709	1368	1518	726	1213	3157	1213	638	3178	1217	1097	2613	3550	1913	1197
APTR	137	35	27	222	56	75	89	122	66	70	95	57	3	78	0	70	85	76	190	143	66	59	19	12	47	101	119	78	65	83	35	34	53	91	101	123	80	105	125	11	92	327	39	114	54	70	40	22	186
APTX	223	488	313	518	373	399	304	295	379	299	249	305	149	349	59	236	321	273	254	342	226	447	113	146	330	361	423	340	294	469	326	228	344	325	307	462	143	336	445	190	420	381	352	480	299	334	291	225	443
AQP1	237	471	435	126	162	180	293	771	165	314	496	115	114	460	86	228	401	166	170	238	67	106	136	65	187	138	327	352	172	579	1139	267	288	474	357	255	95	465	400	417	375	133	701	271	85	74	281	21	122
AQP10	4	0	0	9	1	10	1	0	0	4	1	0	12	0	0	0	2	0	0	13	1	341	0	0	0	1	0	3	0	0	2	0	0	0	0	0	42	7	1	0	0	176	0	274	0	0	2	0	0
AQP11	92	8	236	61	132	97	155	86	96	119	239	159	30	118	1	234	125	291	240	76	58	64	25	12	13	81	333	487	414	51	23	58	258	357	79	103	40	77	166	9	290	277	20	308	114	38	81	29	87
AQP12A	0	0	0	0	0	0	0	0	0	0	0	0	0	0	0	0	0	0	0	0	0	0	0	0	0	0	0	0	0	0	0	0	0	0	0	0	0	0	0	0	0	0	0	0	0	0	0	0	0
AQP12B	0	0	0	0	0	0	0	0	0	0	0	0	0	0	0	0	0	0	0	0	0	0	0	0	0	0	0	0	0	0	0	0	0	0	0	0	0	0	0	0	0	0	0	0	0	0	0	0	0
AQP2	0	0	0	0	0	0	0	0	0	0	0	0	0	0	0	0	0	0	0	0	0	0	0	0	0	0	0	0	0	0	0	0	2	0	0	0	0	0	0	0	0	0	0	0	0	0	0	0	0
AQP3	58	517	54	394	165	179	125	238	39	808	166	347	97	183	2	610	1065	87	171	51	244	759	23	180	80	777	195	78	138	129	107	53	69	228	69	106	67	796	419	41	158	229	76	368	37	130	93	104	421
AQP4	23	0	0	2	0	0	5	9	8	3	0	4	0	1	0	12	17	0	5	10	4	0	1	0	0	1	0	0	0	1	1	0	0	13	8	1	1	1	0	2	4	3	0	1	0	0	0	0	6
AQP4-AS1	1	12	2	7	0	5	3	2	1	3	0	2	2	0	11	5	3	0	13	9	0	1	21	10	0	3	2	0	1	5	2	0	0	2	8	0	1	1	1	38	0	2	2	2	0	1	0	1	0
AQP5	0	1	6	1	1	1	2	0	0	0	4	1	2	4	0	1	4	5	1	1	0	3	0	1	2	2	1	0	1	1	4	0	3	1	2	1	2	1	0	3	0	4	2	2	3	1	3	1	2
AQP5-AS1	0	0	15	0	0	0	0	0	0	0	2	0	0	0	0	0	0	1	0	0	0	0	0	0	1	0	0	2	2	0	0	0	11	0	3	2	0	0	0	2	0	3	0	0	2	0	3	1	0
AQP6	3	0	360	2	1	1	0	0	224	0	12	26	0	40	3	3	0	35	2	0	0	2	3	4	1	1	21	42	12	6	0	1	122	4	11	17	3	1	20	3	69	6	1	9	129	1	29	11	0
AQP7	66	126	162	252	295	103	72	19	121	431	155	206	67	320	30	353	396	240	89	67	279	222	88	95	125	147	111	107	133	191	170	134	168	249	122	61	48	271	966	147	183	27	100	153	54	86	284	262	103
AQP7P2	0	2	2	0	5	0	0	0	4	0	2	2	2	4	0	3	0	0	7	13	7	0	0	0	1	2	0	0	2	7	1	0	17	3	5	2	0	1	0	0	3	0	1	0	2	0	1	3	0
AQP7P5	0	0	0	0	0	0	0	0	0	0	0	0	0	0	0	0	0	0	0	0	0	0	0	0	0	0	0	0	0	0	0	0	0	0	0	0	0	0	0	0	0	0	0	0	0	0	0	0	0
AQP8	0	1	4	3	1	76	6	0	1	44	0	2	46	147	0	4	43	0	2219	61	0	3	94	26	46	16	32	8	1	4	2	1	23	150	63	7	20	4	0	18	3	3	17	15	0	152	158	8	36
AQP9	1185	1508	14189	17	6993	259	1877	5238	9765	1278	3874	12374	634	8198	260	4440	3358	13736	489	2334	3441	111	2215	1632	2756	1076	4998	6840	6445	2655	2713	3070	14015	5831	5335	3050	540	2073	2610	499	11470	3935	1375	11092	8026	3439	7206	4525	2468
AQR	240	82	108	197	171	95	271	162	266	132	188	143	26	182	9	171	256	278	130	141	80	172	53	37	45	185	252	218	237	161	62	71	128	130	160	110	37	195	242	15	156	185	59	290	175	56	57	52	171
AR	633	390	1998	152	7	471	767	1082	4001	729	1008	1287	198	1598	176	1301	1018	1263	701	486	781	156	958	765	431	892	2050	814	238	983	464	677	1897	1323	1077	625	418	667	6	706	1343	799	786	1297	749	1012	445	1292	1545
ARAF	830	2102	1086	464	365	1310	477	629	453	794	958	688	1494	737	296	589	701	363	527	666	724	952	1096	1048	663	843	611	399	501	853	915	656	600	468	439	411	832	677	565	1847	572	720	778	845	379	1696	1354	1253	631
ARAP1	807	78	470	370	488	678	1438	244	506	579	577	402	84	387	125	898	859	399	893	421	437	665	174	107	215	806	596	673	1605	317	344	198	168	1076	465	329	166	603	2220	65	426	1215	134	2637	525	228	203	117	387
ARAP1-AS2	10	0	0	1	3	1	2	0	3	0	2	1	0	1	0	1	1	2	0	0	0	2	0	0	2	0	4	1	3	1	0	4	0	1	1	1	0	3	2	0	0	0	0	5	1	1	3	2	2
ARAP2	96	14	6	37	20	6	183	97	141	55	109	43	3	20	43	164	56	27	41	11	12	71	5	13	10	41	88	106	88	25	2	6	4	13	19	34	38	34	74	6	16	164	4	93	48	7	3	13	87
ARAP3	73	99	88	42	33	58	103	169	100	171	97	41	44	90	72	61	196	33	67	50	42	256	87	69	40	166	103	89	60	205	143	64	71	95	60	126	65	97	161	115	65	181	127	247	110	132	67	64	44
ARC	3	4	2	231	0	0	67	1	2	1	3	2	3	27	0	2	15	8	3	4	3	1	2	0	38	4	1	1	1	0	9	2	4	77	1	3	3	2	3	0	6	2	7	1	0	9	2	8	5
ARCN1	866	184	272	662	673	387	872	530	732	771	761	620	115	188	144	812	978	712	456	629	419	839	87	91	114	1083	1115	664	471	418	123	167	369	569	322	634	265	946	880	112	520	953	108	724	445	94	100	95	1037
AREG	97	22	5	4	0	6	1	1	3	0	22	1	1	2	0	21	9	0	3	2	6	9	0	0	4	7	0	1	11	0	16	0	1	1	2	0	0	0	0	0	5	0	0	2	1	1	1	1	3
AREL1	232	123	84	291	65	106	292	203	213	248	152	58	80	106	39	158	310	253	213	328	70	320	74	88	71	157	220	240	149	160	108	136	57	84	147	147	97	257	348	78	158	323	139	314	164	102	147	121	120
ARF1	2111	1859	2357	5438	4369	3923	3819	3280	2642	1151	4564	1966	650	1801	440	1933	3995	1654	2576	4714	1843	3132	835	660	1363	3314	3901	2284	3238	2762	1125	1286	3413	3931	1695	3694	932	4414	2965	248	2047	3864	855	4274	3351	1237	925	999	3345
ARF3	1454	414	766	856	804	498	644	418	367	474	744	533	173	350	49	503	493	679	638	580	321	1037	171	312	511	877	881	677	790	401	397	356	514	523	476	319	206	538	849	226	450	779	488	912	448	326	462	150	500
ARF4	1421	231	357	1048	923	661	1435	996	800	829	1711	726	87	361	90	1067	1139	963	638	802	428	1023	67	113	118	1340	1825	836	984	568	155	209	741	922	464	942	250	1305	779	21	458	1388	164	1171	536	257	146	74	2288
ARF4-AS1	3	5	6	19	7	5	3	1	5	4	2	2	4	8	0	6	3	1	3	5	2	2	14	5	18	2	5	3	4	8	7	1	2	7	22	8	7	0	4	2	7	5	5	5	0	0	24	10	2
ARF5	558	296	354	713	485	407	438	852	387	511	612	336	78	502	31	354	493	321	1073	753	743	642	100	126	204	772	513	460	543	439	258	332	515	360	693	300	157	570	482	67	479	442	207	635	359	279	186	61	584
ARF6	419	207	270	368	626	500	814	700	494	615	663	458	66	300	81	563	760	871	326	547	286	538	55	74	125	421	516	631	675	371	98	102	241	384	294	457	191	567	521	36	387	751	90	725	403	165	147	100	440
ARFGAP1	749	1770	796	1508	697	793	1143	836	839	1216	600	598	1730	706	308	628	769	454	652	814	764	1312	1565	1283	1158	1135	1105	682	761	1148	963	783	994	603	714	783	1797	1279	1877	1508	660	671	1182	1096	615	1497	1737	1134	829
ARFGAP2	958	1150	594	830	992	561	521	627	772	924	725	854	846	569	146	747	861	777	520	1007	682	1247	667	542	590	1034	957	769	956	1034	727	618	611	964	821	537	421	780	1590	522	946	916	625	1609	614	753	960	875	853
ARFGAP3	551	50	78	256	288	175	417	249	280	291	364	250	41	103	64	341	493	327	214	262	100	404	37	11	16	255	319	178	222	157	14	65	165	209	78	319	98	441	370	12	235	447	10	534	231	55	56	33	704
ARFGEF1	1147	56	261	624	467	204	251	220	211	238	289	205	23	118	162	272	590	276	161	150	65	290	40	21	59	305	497	349	430	176	37	69	195	136	143	332	140	223	414	16	138	550	23	370	221	37	40	53	271
ARFGEF2	505	31	82	242	203	91	306	252	298	306	332	161	71	113	24	197	404	343	129	146	55	245	37	12	113	431	875	386	428	128	7	35	159	162	113	272	140	176	176	11	129	479	12	491	210	22	22	15	389
ARFGEF3	79	11	243	95	0	126	47	1	0	57	66	2	6	8	0	3	10	2	1	8	2	204	0	1	1	165	196	4	2	21	3	18	5	3	2	55	0	89	0	0	1	2	2	156	0	2	0	1	1
ARFIP1	133	5	30	109	95	21	188	138	222	84	233	108	6	17	0	168	201	104	64	56	22	50	0	5	24	66	113	105	74	42	3	10	36	81	29	74	24	53	105	7	79	146	6	215	92	2	4	3	178
ARFIP2	570	501	308	842	387	541	492	544	673	656	545	465	336	365	32	417	390	429	220	582	397	1060	200	268	412	1228	797	583	528	492	366	295	292	423	182	409	263	599	651	205	438	951	325	888	373	373	363	207	963
ARFRP1	490	868	580	563	384	402	437	592	367	897	394	471	1114	609	350	321	541	372	412	384	781	608	1102	815	1314	725	531	330	375	685	720	707	552	607	391	571	1760	463	839	1489	435	554	1008	568	313	996	1256	1237	431
ARG1	3790	4849	131	442	770	1274	3496	6958	552	860	3895	1734	1452	1075	78	6310	1400	3585	4317	6702	4170	1392	1200	1264	819	3863	6183	420	1277	1831	570	1597	1002	1656	1296	1874	84	2790	3967	738	1184	626	797	1737	628	2506	603	313	5252
ARG2	381	28	4	16	8	18	5	9	143	7	19	4	3	42	0	9	175	52	31	8	4	14	8	0	6	7	13	26	29	41	1	32	7	14	2	63	119	8	9	2	53	590	11	17	9	4	8	14	1
ARGFX	0	0	0	0	0	0	0	0	0	0	0	1	0	0	0	0	0	0	0	0	0	0	0	0	0	0	0	0	0	0	0	0	0	0	0	0	2	0	0	2	0	0	0	0	0	0	1	0	0
ARGLU1	750	650	363	581	704	272	1219	731	1231	849	811	513	92	201	48	837	600	334	317	324	226	671	154	62	54	340	567	546	726	549	170	272	239	455	236	746	147	772	912	23	493	645	124	956	662	144	121	72	999
ARHGAP1	533	309	354	641	673	349	680	495	455	436	411	386	189	240	59	387	754	385	447	424	248	764	207	182	189	698	720	379	514	378	354	266	282	439	416	344	213	794	810	141	417	556	248	873	415	232	294	165	618
ARHGAP10	19	37	45	78	21	86	96	144	72	52	24	32	6	99	45	31	37	7	38	12	21	56	8	136	17	26	36	47	23	36	71	10	105	59	12	30	34	17	14	95	35	72	112	119	44	156	13	42	44
ARHGAP11A	73	17	8	154	46	47	89	19	23	50	125	20	7	25	11	10	22	104	31	27	6	55	12	2	11	88	86	50	130	25	11	4	28	30	26	30	31	19	29	4	10	88	4	47	32	6	21	4	26
ARHGAP12	297	33	109	297	133	119	341	125	577	204	440	315	34	171	81	306	317	278	112	137	29	173	34	13	40	182	431	507	311	116	20	36	203	209	264	263	84	308	197	7	251	509	11	528	349	38	37	86	217
ARHGAP15	18	19	57	25	6	33	99	52	28	54	58	31	9	18	17	135	80	11	21	16	33	31	3	16	9	21	33	56	79	49	40	22	26	47	15	24	3	19	20	7	24	18	25	38	69	24	18	9	31
ARHGAP17	202	164	173	380	147	257	349	210	295	270	245	94	79	159	31	176	351	299	269	187	110	325	121	69	143	333	369	293	362	295	147	171	224	181	232	249	87	256	506	46	249	267	197	353	267	151	254	173	276
ARHGAP18	52	62	50	61	26	96	138	85	27	89	112	42	12	25	35	84	54	47	41	20	10	84	0	10	6	63	89	57	78	47	20	19	60	25	44	42	45	75	67	7	26	202	14	98	57	35	17	21	81
ARHGAP19	98	33	46	80	89	60	83	67	49	88	155	32	23	44	0	59	97	72	57	115	33	80	1	26	20	127	137	89	152	50	46	26	75	56	87	75	15	60	107	8	83	63	17	99	73	15	37	16	41
ARHGAP19-SLIT1	0	0	0	0	0	0	0	0	0	0	0	0	1	0	0	0	0	0	0	0	0	0	0	0	0	0	0	0	0	0	0	0	0	0	0	0	0	0	0	0	0	0	0	0	1	0	0	0	0
ARHGAP20	9	0	0	0	0	2	10	17	1	14	1	0	0	5	0	12	6	0	11	19	1	13	0	1	0	9	7	2	3	0	0	2	1	2	3	1	5	2	13	0	0	21	3	12	1	1	0	0	1
ARHGAP21	401	187	109	269	122	134	301	179	217	217	190	165	69	140	80	184	543	203	98	136	74	199	73	65	34	130	258	209	170	125	62	48	126	179	158	168	141	218	131	58	99	531	115	329	125	79	80	66	174
ARHGAP22	30	12	44	21	7	37	33	7	15	64	13	10	7	7	12	14	22	5	15	14	12	42	4	12	49	22	27	6	9	21	52	26	20	15	10	19	9	27	16	13	16	28	53	21	33	5	9	17	59
ARHGAP23	114	35	44	78	37	19	81	88	69	57	80	22	70	61	19	58	97	19	82	49	15	31	17	47	18	23	56	46	50	116	83	32	39	42	23	76	25	32	39	26	28	30	44	44	58	25	50	23	44
ARHGAP23P1	0	0	0	0	0	0	0	0	0	0	0	0	0	0	0	0	0	0	0	0	0	0	0	0	0	0	1	0	0	0	0	0	0	0	0	0	0	0	0	0	0	0	0	0	0	0	0	0	0
ARHGAP24	57	8	4	22	20	7	88	59	50	15	61	6	5	16	4	36	12	52	34	93	5	20	0	2	5	4	14	21	44	12	0	8	12	70	13	12	20	3	75	0	14	71	4	25	9	6	7	2	14
ARHGAP25	44	44	62	65	37	48	228	62	58	185	138	52	26	32	34	214	128	27	64	52	57	38	7	82	19	48	66	119	203	48	85	38	50	58	35	42	13	40	57	22	72	60	46	68	186	21	23	6	55
ARHGAP26	117	93	163	297	209	40	178	73	184	118	284	37	53	154	186	139	86	182	79	71	51	66	39	35	100	59	56	102	189	105	77	107	76	73	56	123	158	114	240	49	166	97	67	170	135	77	142	25	60
ARHGAP26-AS1	1	0	0	0	0	0	0	1	0	0	0	0	0	0	0	0	1	0	0	1	0	0	0	0	1	0	0	0	0	0	0	0	0	0	0	0	0	1	0	0	0	0	0	0	0	0	0	0	0
ARHGAP26-IT1	1	0	0	0	0	0	0	0	0	0	0	0	2	0	0	0	1	0	1	0	1	0	0	0	0	0	0	0	0	0	0	0	0	0	1	0	0	0	1	0	2	0	0	0	0	0	0	0	0
ARHGAP27	48	69	76	182	62	69	334	127	206	179	141	54	34	60	66	162	190	53	91	39	132	176	52	75	118	236	160	271	137	179	103	39	76	85	57	148	86	115	163	78	137	234	97	105	125	38	41	7	149
ARHGAP27P1-BPTFP1-KPNA2P3	15	12	6	30	18	14	29	24	34	18	14	18	4	6	1	16	5	11	5	3	1	12	7	1	5	9	21	32	18	8	6	1	7	3	16	15	12	5	11	3	22	22	1	18	10	2	4	5	16
ARHGAP28	22	2	6	12	0	0	21	4	2	5	6	1	1	0	18	3	2	10	0	10	1	3	0	0	4	0	18	17	10	2	0	4	1	2	3	5	5	0	14	0	0	35	2	8	1	2	3	0	8
ARHGAP29	157	116	40	71	61	47	262	229	272	195	180	137	23	67	27	246	456	252	51	63	19	124	3	16	12	162	285	152	309	91	14	17	33	66	144	171	42	89	114	9	69	176	4	282	155	32	19	19	288
ARHGAP29-AS1	0	4	2	12	1	0	1	0	0	2	0	0	1	1	0	2	2	0	1	5	0	0	0	0	7	1	0	0	1	4	0	8	0	0	0	1	0	4	4	1	2	1	0	0	0	2	0	0	2
ARHGAP30	44	96	165	75	48	117	349	109	107	285	242	121	48	51	9	282	156	29	99	93	94	79	17	117	83	69	135	194	345	64	177	108	87	69	42	65	38	48	31	104	51	71	105	92	319	46	88	51	80
ARHGAP31	61	62	55	41	15	28	77	71	39	85	94	33	17	38	22	80	116	18	30	19	30	24	36	46	38	26	52	45	60	88	85	43	39	34	27	49	20	50	48	42	27	85	49	52	55	28	23	19	46
ARHGAP31-AS1	0	0	0	2	0	0	0	0	0	0	0	0	0	0	0	1	0	0	0	0	0	3	0	0	0	2	0	1	1	0	0	0	0	0	0	0	0	0	1	0	0	1	0	0	0	0	0	0	2
ARHGAP32	100	20	90	76	68	46	148	210	347	60	107	99	36	62	14	107	103	247	109	177	42	86	11	31	16	92	191	185	86	108	33	36	53	101	74	91	34	137	128	27	116	140	42	132	117	70	34	110	90
ARHGAP33	132	127	31	197	57	149	236	79	208	134	66	71	75	113	5	52	60	60	100	108	50	191	140	52	52	189	133	134	203	160	99	67	143	106	126	49	185	62	115	108	89	249	124	174	66	93	144	127	42
ARHGAP35	929	703	775	815	567	554	707	518	680	649	590	716	647	775	102	468	1135	749	536	591	360	715	647	508	353	800	1196	764	754	960	404	499	489	419	1148	383	382	623	1156	506	619	595	641	959	518	662	653	378	388
ARHGAP36	0	0	0	0	0	1	0	0	0	0	0	0	0	0	0	0	0	0	11	0	0	0	0	0	0	0	0	0	0	0	0	0	0	0	0	0	0	0	0	0	0	0	0	0	0	0	0	0	0
ARHGAP39	114	30	163	209	137	45	33	33	33	23	24	15	36	34	137	31	9	25	61	5	13	44	74	45	46	52	61	59	53	44	65	65	49	20	17	49	177	15	62	66	35	150	44	37	60	34	73	213	23
ARHGAP4	594	221	329	637	332	229	745	154	283	450	304	147	745	689	162	487	234	443	184	168	150	1148	1081	374	118	1845	656	305	477	186	448	228	132	236	126	149	308	215	537	793	147	180	1056	164	384	501	396	174	175
ARHGAP40	0	0	2	8	0	0	0	0	0	0	8	0	4	4	0	0	0	1	0	0	0	3	0	2	0	2	2	0	0	0	1	1	6	2	0	1	0	310	4	0	1	0	1	1	0	0	0	0	0
ARHGAP42	57	8	15	87	9	41	59	81	49	58	45	34	1	8	0	77	45	110	31	27	13	13	0	6	11	33	86	39	26	28	6	1	17	15	25	33	10	42	23	2	19	60	1	62	31	11	6	6	50
ARHGAP42-AS1	1	1	1	2	0	1	6	1	4	3	1	2	0	1	0	1	0	5	3	2	0	0	0	0	0	1	1	0	1	0	0	0	0	0	1	2	1	2	0	1	1	4	1	3	0	0	0	0	3
ARHGAP44	80	26	94	26	8	11	7	23	12	14	12	16	13	8	17	21	149	9	2	8	3	29	153	13	4	14	83	147	61	16	34	2	6	5	7	27	23	159	10	18	10	23	17	19	18	12	67	13	7
ARHGAP44-AS1	0	0	0	0	0	0	0	0	0	0	0	0	0	0	0	0	1	0	0	0	0	0	0	0	0	0	0	0	0	0	0	0	0	0	0	0	0	0	0	0	0	0	0	0	0	0	0	0	0
ARHGAP45	60	113	283	363	148	167	704	149	212	381	334	181	58	192	62	386	257	63	128	329	160	168	32	125	86	196	267	312	381	146	223	264	258	211	52	134	131	125	146	106	347	164	206	158	486	200	104	73	335
ARHGAP5	170	77	47	116	89	65	284	257	245	133	224	148	40	48	37	186	271	279	55	65	28	97	13	34	22	126	252	194	261	74	11	11	69	74	88	124	90	81	106	14	81	387	17	391	117	27	17	16	209
ARHGAP6	7	6	0	2	0	2	9	23	8	18	9	3	1	6	0	8	17	9	0	5	0	1	0	0	0	1	7	6	6	4	5	1	2	6	6	8	4	2	4	4	7	12	0	10	10	3	1	2	6
ARHGAP8	0	0	0	6	0	1	0	0	0	0	0	0	0	0	3	0	1	0	0	0	0	1	2	0	0	0	2	3	3	2	0	0	0	0	0	1	0	0	0	0	0	0	3	0	0	0	0	0	0
ARHGAP9	10	56	102	37	33	65	412	40	79	143	135	36	7	13	22	232	85	6	43	46	88	78	3	53	41	48	79	154	235	39	144	51	34	32	8	34	19	63	52	39	45	56	90	44	218	28	22	15	42
ARHGDIA	496	177	218	424	388	374	463	353	599	443	428	439	102	425	95	386	906	483	250	859	265	763	79	86	120	639	517	553	826	281	121	111	455	363	542	404	235	519	476	71	1001	721	45	831	315	85	133	42	301
ARHGDIB	241	521	575	349	169	496	1234	464	301	835	804	284	107	294	142	785	591	131	304	284	321	303	156	292	228	252	312	488	827	618	917	400	327	369	190	360	132	239	367	308	303	304	584	366	900	305	350	228	445
ARHGDIG	0	2	0	16	0	5	0	0	3	2	0	0	0	1	0	0	5	0	0	0	0	10	0	0	1	3	1	0	0	1	5	0	0	0	0	3	0	2	0	5	0	1	1	13	0	0	0	1	0
ARHGEF1	927	927	747	991	603	1000	1498	804	1345	1162	885	780	699	787	74	1025	906	480	392	721	608	1436	574	527	526	1053	933	999	1169	891	605	388	647	572	1159	527	343	728	1183	369	508	845	524	1293	847	378	495	320	547
ARHGEF10	1	3	1	2	0	0	1	0	1	0	0	0	6	0	7	1	0	1	0	0	0	4	0	7	2	6	1	2	0	3	9	0	1	2	0	0	6	1	0	15	0	0	7	1	0	0	0	4	1
ARHGEF10L	1048	227	556	1552	852	1004	3743	2947	1368	1431	1187	1751	287	1619	160	1451	1280	1169	1019	2214	1306	2559	189	648	173	1480	1319	1219	1104	2124	280	568	996	693	802	841	494	1362	5491	294	1031	1555	502	2448	706	1110	569	381	1754
ARHGEF11	768	126	448	975	796	380	713	415	808	581	736	415	182	389	132	309	760	582	451	539	160	707	150	57	207	623	1029	715	943	526	148	299	713	502	393	738	223	651	484	46	340	825	98	935	1234	89	114	79	262
ARHGEF12	1477	152	341	317	546	269	878	975	1034	595	567	568	230	173	366	886	1425	739	346	452	153	376	328	214	232	637	1158	753	399	506	165	271	196	343	389	673	537	827	701	333	724	999	174	549	552	93	102	243	1096
ARHGEF15	43	115	148	44	40	50	121	120	82	128	84	42	66	96	35	39	120	47	86	49	35	19	100	72	50	40	81	59	55	273	172	76	85	83	58	94	83	60	140	141	92	44	157	74	110	103	136	50	54
ARHGEF16	7	5	68	176	31	435	128	137	2	37	23	2	39	9	18	39	65	60	161	2	22	465	0	83	104	414	321	294	50	367	270	26	165	41	7	277	53	150	29	55	4	198	126	211	306	300	5	23	231
ARHGEF17	158	30	212	87	35	109	133	196	79	147	202	45	35	94	36	129	188	61	72	42	43	180	20	19	24	209	102	68	68	188	137	49	86	126	34	120	27	75	238	31	88	80	71	183	106	43	77	23	74
ARHGEF17-AS1	1	0	2	1	0	0	1	1	0	4	1	1	1	2	0	4	1	0	0	0	0	4	0	0	0	1	1	2	0	3	1	2	0	4	1	0	0	2	2	0	0	1	0	1	1	0	1	0	0
ARHGEF18	24	6	7	12	5	2	19	8	14	11	15	3	6	5	1	10	13	17	13	21	8	26	0	0	4	25	36	25	23	11	3	0	9	14	3	13	2	14	22	21	9	12	7	24	11	16	10	11	6
ARHGEF19	41	12	34	112	2	45	96	53	28	26	12	53	3	79	1	21	20	2	51	16	15	66	2	13	0	107	93	76	73	45	11	8	31	25	5	18	23	7	4	1	18	116	7	13	6	0	19	1	48
ARHGEF2	962	176	142	589	390	297	236	121	120	310	192	117	135	81	71	125	196	41	75	129	57	453	116	134	60	406	302	142	233	177	306	71	104	102	171	157	367	482	685	186	108	1113	158	340	168	110	237	82	91
ARHGEF25	134	4	14	137	2	18	12	23	19	42	8	4	3	8	8	12	28	3	4	4	13	36	1	8	3	58	5	11	7	46	79	7	5	13	17	24	12	5	12	4	8	52	31	9	5	6	6	2	3
ARHGEF26	717	489	40	188	14	127	424	754	298	391	129	415	81	255	37	516	303	131	130	358	186	128	194	333	82	167	273	157	171	240	125	83	95	70	164	98	166	301	203	213	146	288	151	497	56	146	40	5	190
ARHGEF26-AS1	9	1	1	22	1	1	2	2	10	3	1	7	5	5	60	16	11	8	0	8	9	7	0	4	6	6	7	6	5	6	0	0	3	3	5	9	1	14	31	1	4	5	7	12	0	0	3	0	2
ARHGEF28	58	200	298	219	435	90	70	126	511	63	358	409	26	508	93	217	41	656	116	141	134	44	220	33	217	81	279	404	385	236	239	225	499	323	491	286	123	388	209	8	233	369	64	817	266	68	236	220	91
ARHGEF2-AS1	0	0	0	0	0	0	0	0	0	0	0	0	1	0	0	0	0	0	1	0	0	0	0	0	0	0	0	0	1	0	0	0	0	0	0	0	0	1	1	0	0	0	0	0	0	0	0	0	0
ARHGEF2-AS2	4	0	1	59	6	8	12	0	2	12	3	1	4	2	11	2	1	0	0	6	0	13	0	2	3	22	9	3	10	4	2	3	4	4	5	4	9	13	25	2	1	27	1	5	4	0	5	0	3
ARHGEF3	67	26	122	125	9	12	147	51	60	181	87	22	32	17	0	77	61	17	36	18	17	96	11	30	26	52	65	106	114	86	111	48	60	22	22	35	51	269	85	23	63	172	70	101	76	40	33	130	157
ARHGEF33	0	3	4	6	1	0	4	3	0	0	0	2	1	3	0	2	4	3	0	0	0	5	0	0	3	4	4	3	1	2	0	4	0	2	3	3	1	0	1	0	1	1	2	5	4	4	1	0	8
ARHGEF35	29	6	1	44	22	29	21	33	9	7	26	9	5	6	11	10	21	18	48	7	12	21	0	5	9	41	40	11	15	12	2	0	2	23	3	11	4	21	0	1	8	36	3	12	2	5	0	0	44
ARHGEF37	466	55	520	173	2	158	41	13	99	128	82	47	22	93	60	42	33	2	54	210	9	64	82	46	106	105	214	189	25	108	69	42	155	23	62	49	134	83	213	57	58	280	200	45	6	15	352	4	76
ARHGEF38	1	3	0	3	1	0	6	2	2	1	8	3	4	1	7	6	0	0	13	2	0	15	3	6	0	3	4	3	1	4	3	1	3	0	0	4	14	1	2	7	3	4	0	6	3	0	0	2	3
ARHGEF38-IT1	0	0	0	0	0	0	0	0	0	0	0	0	0	0	0	0	0	0	2	0	0	1	0	0	0	2	0	0	0	0	0	0	0	0	1	0	0	0	0	0	0	0	0	0	0	0	0	0	0
ARHGEF39	40	28	26	165	85	121	144	49	76	87	76	60	34	119	42	22	42	76	109	48	19	314	21	5	43	310	124	81	123	46	26	23	72	56	103	117	40	98	90	17	62	156	41	172	70	25	36	23	61
ARHGEF3-AS1	0	0	0	0	0	0	0	0	0	1	0	0	0	0	0	0	0	0	0	0	0	0	0	0	0	0	0	0	0	0	0	0	0	0	0	0	0	0	0	0	0	0	0	0	0	0	0	0	0
ARHGEF4	4	0	3	17	0	1	1	2	0	1	0	0	0	7	3	15	216	0	0	1	0	103	0	1	0	92	37	1	0	1	17	1	2	0	1	1	0	8	1	4	1	1	4	40	4	0	0	0	0
ARHGEF40	613	248	587	545	833	502	1134	944	1003	605	798	818	132	1100	107	553	1117	790	650	1108	264	1676	329	288	115	1891	1072	522	1588	626	251	343	1065	561	599	581	280	1310	1218	197	403	873	145	1399	545	370	158	203	276
ARHGEF4-AS1	0	0	1	4	0	0	0	0	0	0	0	0	0	0	0	0	0	0	0	0	0	1	0	0	0	7	5	0	0	0	0	0	0	0	0	0	0	0	0	0	0	0	0	0	0	0	0	0	0
ARHGEF5	206	89	5	133	75	176	111	190	86	106	96	59	99	77	43	70	110	47	247	213	102	155	67	89	91	196	116	72	92	149	118	133	2	118	61	101	30	132	78	67	54	116	184	59	49	216	22	109	302
ARHGEF6	59	36	95	92	15	29	146	58	76	150	119	51	6	73	0	163	133	22	226	15	27	62	6	18	13	34	96	144	118	70	29	23	102	58	86	81	18	48	43	12	36	123	29	94	129	26	6	1	106
ARHGEF7	565	478	270	376	286	176	440	399	357	296	361	230	153	747	74	358	429	207	319	221	222	494	157	176	143	221	248	265	433	484	326	247	184	282	272	327	89	486	739	101	419	294	243	612	337	182	151	103	512
ARHGEF7-AS2	1	0	1	0	2	0	1	0	1	0	0	0	2	0	0	0	1	1	3	0	1	2	0	0	0	0	0	0	0	2	0	11	0	1	0	0	0	1	4	0	1	0	1	1	0	0	0	0	1
ARHGEF9	232	65	178	210	117	74	198	128	255	114	204	110	45	108	0	110	161	116	149	119	67	161	37	41	45	157	212	163	94	95	57	42	83	108	120	134	44	130	192	28	109	137	61	202	101	63	73	42	120
ARHGEF9-IT1	0	1	0	1	0	1	0	0	0	0	0	0	0	3	0	0	0	0	0	0	0	1	0	0	0	0	0	0	0	0	0	0	0	0	2	0	0	0	0	0	0	0	0	0	0	0	0	0	0
ARID1A	411	129	230	737	318	262	475	286	508	232	375	328	128	303	232	333	408	670	144	252	131	501	362	117	149	369	539	672	701	245	176	117	439	298	299	237	311	237	715	120	297	687	143	825	322	121	224	137	368
ARID1B	181	203	129	236	79	96	193	222	321	190	248	102	122	98	159	214	217	329	128	185	82	271	130	62	29	221	330	320	210	148	62	65	154	98	130	198	137	182	182	38	146	267	50	355	113	80	80	76	268
ARID2	130	99	58	106	151	57	142	108	141	75	129	79	31	28	0	123	144	133	48	33	31	141	30	44	32	96	147	125	159	93	42	24	89	49	84	53	42	63	111	8	55	222	47	203	98	39	45	53	77
ARID3A	59	60	26	336	591	32	104	71	21	126	213	15	346	11	86	50	127	82	99	84	15	565	164	44	34	145	64	69	172	72	58	55	29	29	24	58	118	200	282	46	18	69	16	428	32	37	66	46	56
ARID3B	78	19	28	169	95	26	120	88	43	87	79	34	26	44	20	60	51	68	53	53	23	108	28	19	9	85	68	54	109	63	20	20	52	26	33	24	6	58	107	14	22	35	24	96	27	22	36	10	89
ARID3C	4	4	16	6	38	1	58	42	5	14	50	19	8	36	6	106	22	53	23	14	59	16	1	56	10	18	37	20	27	24	15	4	6	97	40	18	6	51	163	20	39	10	11	16	5	50	26	5	59
ARID4A	68	54	32	77	48	61	142	79	205	104	100	26	27	44	10	219	256	130	50	53	18	151	14	13	20	89	168	186	197	68	45	35	45	73	78	92	26	95	109	14	78	146	14	256	65	42	58	42	52
ARID4B	162	109	78	180	113	81	244	192	452	66	276	141	131	72	202	151	273	211	43	77	27	141	100	84	69	143	321	300	259	106	72	58	85	84	90	217	384	109	108	106	80	250	36	394	191	39	92	206	152
ARID5A	244	371	474	682	255	313	268	76	114	425	203	253	297	307	189	371	337	134	79	257	508	429	115	364	129	537	247	172	281	402	496	205	319	96	328	154	241	160	399	1071	232	345	344	159	192	569	281	367	223
ARID5B	160	39	33	47	95	44	98	104	141	136	111	52	39	35	21	156	103	47	38	23	5	201	18	5	8	170	204	107	170	47	53	17	102	35	35	80	27	75	85	2	75	76	6	167	109	14	9	11	82
ARIH1	532	282	286	558	381	324	403	352	1177	256	560	295	54	328	92	376	503	1204	252	283	154	294	160	59	103	371	539	688	802	230	106	89	552	278	266	345	97	359	304	42	325	386	100	644	622	132	199	146	351
ARIH2	793	98	193	555	434	237	455	460	424	354	428	326	49	345	137	325	333	516	295	421	237	502	184	69	99	536	523	476	470	310	147	123	396	221	375	333	323	664	371	112	301	691	120	728	321	87	156	51	432
ARL1	804	207	210	499	916	420	682	464	462	343	702	417	47	242	38	464	475	465	435	447	221	691	43	86	122	502	713	476	498	292	120	142	436	606	304	425	156	562	604	30	341	753	145	889	322	188	116	114	899
ARL10	82	27	4	79	11	10	19	21	28	32	17	9	9	9	14	22	25	11	7	27	9	74	1	16	2	54	9	25	36	15	13	18	7	31	3	18	15	22	26	12	10	26	16	53	39	16	12	6	6
ARL11	2	3	6	18	5	8	11	4	3	19	19	6	1	3	1	13	13	0	6	4	4	6	0	3	2	17	24	5	9	2	4	3	7	3	2	3	2	2	4	5	4	3	11	3	12	1	2	1	4
ARL13A	0	0	0	1	0	0	0	1	3	0	1	0	0	0	0	0	0	1	0	0	0	1	0	0	0	2	7	3	0	0	0	0	1	0	0	0	0	2	0	0	0	1	0	1	0	0	0	0	0
ARL13B	29	2	6	15	7	10	59	39	48	25	32	14	3	12	10	17	28	57	22	15	7	28	8	4	2	21	52	46	34	13	5	3	17	7	9	20	13	34	29	1	15	38	3	56	10	0	6	0	34
ARL14	4	9	0	29	0	5	11	1	0	5	1	1	0	0	0	6	1	0	3	0	0	8	0	0	0	17	2	0	2	0	0	0	0	0	1	2	1	0	0	0	1	2	0	4	0	0	1	0	169
ARL14EP	278	131	135	173	187	138	219	141	148	140	157	141	63	60	43	138	214	150	105	138	66	170	67	60	94	128	172	124	166	117	103	83	78	177	83	110	63	149	144	60	115	220	91	294	127	170	116	102	151
ARL14EPL	0	0	0	0	0	0	0	0	0	0	0	0	0	0	0	0	0	0	0	0	0	0	0	0	0	0	0	0	0	0	0	0	0	0	0	0	0	0	0	0	0	0	0	0	0	0	0	0	0
ARL14EPP1	0	0	0	0	0	0	1	0	0	0	0	0	0	0	0	0	0	0	0	0	0	1	0	0	0	0	0	0	0	0	0	0	0	1	0	0	0	0	0	0	1	0	0	1	0	0	0	0	0
ARL15	95	44	61	53	45	110	158	156	149	128	154	96	5	34	4	130	116	285	47	43	30	44	11	16	22	88	203	149	104	71	9	27	77	39	71	131	23	93	130	3	90	212	28	214	69	25	37	7	96
ARL16	522	724	429	797	395	579	374	376	298	303	293	517	523	368	439	279	377	186	299	610	332	391	1056	700	923	438	422	334	534	757	708	598	367	458	560	487	1525	401	647	1327	708	459	825	365	268	833	1020	957	480
ARL17A	0	90	13	3	1	1	14	3	23	16	2	1	1	7	55	9	1	1	4	5	5	14	78	15	29	13	22	7	12	45	19	0	7	4	6	37	103	8	30	57	6	3	16	17	6	4	10	15	22
ARL17B	0	90	13	3	1	1	14	3	23	16	2	1	1	7	55	9	1	1	4	5	5	14	78	15	29	13	22	7	12	45	19	0	7	4	6	37	103	8	30	57	6	3	16	17	6	4	10	15	22
ARL2	68	224	211	328	154	366	103	57	76	202	85	84	483	71	21	62	59	49	104	128	98	449	211	140	204	261	102	43	76	174	419	275	81	128	64	93	303	313	97	369	132	184	388	266	86	248	165	325	148
ARL2BP	1	0	0	0	0	0	1	0	0	0	1	0	2	0	0	0	2	2	1	2	0	0	0	0	0	0	2	1	1	1	0	0	1	0	0	1	4	0	0	0	0	2	0	0	0	0	0	0	0
ARL2BPP10	0	0	0	0	0	0	0	0	0	0	0	0	0	0	0	0	0	0	0	0	0	0	0	0	0	0	0	0	0	0	0	0	0	0	0	0	0	0	0	0	0	0	0	0	0	0	0	0	0
ARL2BPP5	0	0	0	0	0	0	0	0	0	0	0	0	0	0	0	0	0	0	0	0	0	0	0	0	0	0	0	0	0	0	0	0	0	0	0	0	0	0	0	0	0	0	0	0	0	0	0	0	0
ARL2BPP6	0	1	0	0	0	0	0	0	0	0	0	0	0	0	15	0	0	0	0	0	0	0	0	0	0	0	0	0	0	0	0	0	0	0	0	0	0	0	0	0	0	0	0	0	0	0	0	0	0
ARL2-SNX15	0	0	0	0	0	0	0	0	1	0	0	0	0	0	0	0	0	0	0	1	0	0	0	0	0	0	0	0	0	0	0	0	0	0	0	0	0	0	0	0	0	0	0	0	0	0	0	0	0
ARL3	136	180	205	126	104	334	68	87	134	164	243	115	135	118	19	105	108	334	214	162	138	159	74	126	132	182	148	175	129	85	165	140	236	151	271	96	57	102	127	70	200	195	118	174	85	118	464	122	93
ARL4A	395	525	236	357	205	197	216	193	245	213	413	86	25	95	5	108	69	661	546	197	41	100	62	40	79	81	280	470	316	100	84	34	435	556	230	108	118	182	342	12	162	533	79	536	152	106	821	241	114
ARL4C	130	106	153	201	43	125	214	84	87	229	233	52	22	72	49	320	184	230	59	94	106	261	16	106	78	267	173	152	232	187	242	99	97	51	55	143	60	117	40	47	40	257	53	190	296	98	68	31	110
ARL4D	517	118	100	170	180	176	207	67	145	766	90	198	86	209	12	201	595	275	89	230	337	506	206	125	128	673	677	115	172	330	138	100	240	260	257	351	114	773	368	80	231	346	58	332	178	109	467	51	441
ARL5A	259	36	62	77	138	49	108	67	109	74	198	85	16	18	97	134	101	211	24	39	26	72	42	24	21	65	146	107	113	40	12	10	83	72	49	90	85	60	56	27	42	132	15	115	49	19	27	13	134
ARL5AP3	0	0	0	0	0	0	0	0	0	0	0	0	0	0	0	0	0	0	0	0	0	0	0	0	0	0	0	0	0	0	0	0	0	0	0	0	0	0	0	0	0	0	0	0	0	0	0	0	0
ARL5B	746	96	70	419	190	105	462	269	360	170	307	213	20	139	8	340	447	268	102	125	50	406	24	6	24	318	199	193	188	183	12	22	94	128	119	412	55	311	184	3	101	327	2	379	296	6	13	9	520
ARL5C	0	0	0	0	1	0	0	0	0	0	0	0	0	0	0	1	0	0	0	0	1	1	0	2	0	0	0	0	0	0	0	0	1	0	0	0	0	0	0	1	0	0	0	1	2	0	0	0	0
ARL6	41	4	4	21	5	6	21	26	7	5	23	9	1	15	42	11	4	20	8	12	1	4	0	0	2	16	29	18	22	16	0	4	3	8	10	17	3	13	8	2	2	16	3	27	3	6	1	4	25
ARL6IP1	2162	113	246	715	917	340	1193	968	940	565	1072	701	56	1032	80	1438	1358	1765	395	413	486	886	99	105	77	2463	3606	901	1153	519	50	80	610	701	1626	929	164	438	388	36	768	983	51	1035	700	83	69	33	941
ARL6IP4	9	15	7	24	15	17	16	10	9	26	10	9	0	12	0	8	8	9	5	7	8	52	2	6	5	27	3	9	17	22	5	12	20	14	21	8	6	23	37	3	12	11	11	29	11	11	7	4	8
ARL6IP5	998	114	358	254	148	169	438	377	544	335	336	565	43	239	57	459	280	307	289	212	127	261	44	69	73	127	424	559	333	180	112	49	354	308	215	260	123	164	283	34	339	609	90	802	458	126	218	116	484
ARL6IP6	26	19	4	12	25	19	53	23	82	21	40	36	5	6	0	25	34	69	12	13	7	47	15	0	0	52	69	52	71	12	2	3	13	17	13	17	22	16	27	0	15	57	2	67	23	7	9	8	29
ARL8A	350	75	184	368	397	168	399	354	267	191	238	284	54	221	26	226	441	163	208	475	202	285	56	48	100	352	322	218	246	269	120	137	321	343	179	356	111	591	132	46	246	384	54	414	382	138	88	115	236
ARL8B	677	218	309	531	290	294	522	403	410	345	520	409	142	225	49	438	524	587	293	504	182	370	169	129	129	399	618	435	461	302	211	129	321	311	329	351	265	352	393	94	318	1036	205	662	334	237	261	244	578
ARL9	2	1	2	94	0	1	4	1	0	1	0	0	3	0	0	4	1	0	0	0	0	5	0	3	2	4	0	1	0	2	6	0	0	1	1	0	4	0	8	2	3	2	1	0	0	1	2	0	0
ARLNC1	0	3	1	2	0	1	0	2	2	3	18	2	2	1	0	1	2	0	0	0	0	0	0	0	0	0	2	0	0	1	0	2	1	3	1	0	2	1	3	9	2	2	1	2	3	2	5	0	15
ARMC1	760	35	131	412	293	82	237	181	206	146	306	176	11	71	3	146	257	279	84	85	16	138	21	14	29	212	407	238	342	137	19	37	101	81	69	304	66	62	179	1	77	318	6	361	129	13	22	24	387
ARMC10	240	60	120	330	166	146	222	231	174	147	297	138	53	154	17	202	181	273	273	256	112	138	80	64	45	166	215	197	143	115	98	93	181	143	145	158	57	215	177	59	141	219	131	293	112	127	66	75	282
ARMC12	11	219	12	102	22	23	21	25	58	17	22	68	15	113	0	16	31	22	35	4	40	25	23	16	21	24	16	9	9	46	32	19	9	42	17	35	2	22	16	6	22	26	39	82	21	23	12	25	21
ARMC2	7	4	11	28	4	24	35	17	14	20	19	10	5	9	0	12	18	12	27	20	3	23	7	5	1	15	17	8	13	17	2	9	15	5	2	27	12	21	11	0	9	14	2	22	12	11	9	15	12
ARMC3	0	0	0	29	1	0	0	0	0	0	3	0	1	2	0	0	0	0	1	0	0	9	0	0	0	6	1	0	1	0	0	0	0	0	0	0	0	2	1	0	0	0	0	0	0	0	0	0	0
ARMC5	139	1026	756	389	289	199	257	553	676	165	136	926	393	847	145	457	141	225	210	124	527	215	1205	815	723	323	443	252	233	741	809	279	668	537	374	226	492	90	451	1559	502	144	641	345	183	1083	830	1561	183
ARMC6	378	253	369	505	361	462	284	1579	381	220	214	688	220	720	60	878	416	507	179	433	830	425	161	1694	332	312	313	267	412	2197	220	120	922	697	195	201	138	313	484	1668	193	185	670	416	179	4013	413	182	270
ARMC7	112	109	92	376	89	145	78	70	48	124	55	117	67	90	24	52	139	81	93	170	80	128	100	67	210	163	120	105	97	131	166	63	79	59	105	107	45	327	225	81	110	148	108	85	88	72	162	90	229
ARMC8	280	79	117	255	146	134	216	174	236	141	193	216	32	178	66	208	219	230	143	132	95	245	47	36	33	213	263	299	254	140	67	56	182	156	172	165	84	244	260	17	146	394	34	343	155	71	66	53	254
ARMC8P1	0	0	0	0	0	0	0	0	0	0	0	0	0	0	0	0	0	0	0	0	0	0	0	0	0	1	1	0	0	0	0	0	0	0	0	0	1	0	0	0	0	2	0	0	0	0	0	2	0
ARMC9	50	21	37	105	16	48	32	20	5	32	36	2	15	58	8	9	10	37	36	21	8	42	7	5	33	57	38	47	48	33	75	24	26	39	29	26	34	35	21	15	2	44	46	20	40	4	30	4	11
ARMCX1	146	2	11	134	2	6	18	35	65	19	80	10	2	8	0	20	35	49	2	10	4	8	0	2	0	28	37	56	53	7	5	1	1	8	4	26	3	5	9	0	6	26	3	15	13	0	1	0	11
ARMCX2	77	4	11	175	0	7	31	13	21	30	14	17	1	6	0	27	34	7	9	8	4	5	2	0	0	10	18	13	13	14	7	3	6	12	3	27	2	2	10	0	7	15	3	10	16	5	2	0	15
ARMCX3	500	101	13	417	290	41	270	53	29	65	647	14	6	13	27	225	484	18	10	173	28	80	10	3	31	536	741	67	123	34	10	2	20	16	134	40	61	397	24	0	16	260	1	36	35	0	7	0	24
ARMCX4	95	26	23	66	63	25	113	78	402	63	64	68	10	57	0	95	71	59	35	41	49	96	19	32	6	140	163	167	132	74	23	26	6	92	87	62	29	123	57	9	40	88	16	93	50	20	22	14	15
ARMCX5	108	11	29	81	66	20	75	47	167	61	142	65	4	25	22	82	73	91	54	39	23	50	0	4	8	74	157	63	82	40	2	7	99	34	42	71	16	45	14	2	20	108	2	58	21	2	5	0	70
ARMCX5-GPRASP2	179	11	30	57	78	2	46	59	112	50	205	77	15	26	14	73	41	60	49	23	13	36	1	1	7	64	104	68	60	19	8	10	99	48	35	36	8	25	25	1	13	90	7	115	24	13	12	5	59
ARMCX6	96	7	14	94	85	1	87	10	8	12	131	2	1	4	0	39	34	4	6	51	13	35	3	0	5	85	63	15	45	7	6	0	5	12	32	13	5	51	3	0	2	39	0	4	17	0	1	0	6
ARMH1	2	65	27	189	48	233	184	70	110	452	38	28	135	92	27	101	83	22	97	75	51	319	39	125	92	348	85	30	40	176	55	125	23	61	22	91	21	24	165	455	88	17	90	94	20	390	85	11	230
ARMH2	0	0	0	0	0	2	0	0	0	1	4	0	0	0	0	1	0	0	0	0	0	0	0	0	0	2	3	0	0	0	0	0	0	5	0	1	0	0	0	0	0	0	0	2	2	0	0	0	1
ARMH3	247	236	166	241	183	274	138	208	219	219	275	128	237	119	9	214	302	302	183	263	172	287	120	152	265	330	261	284	254	205	192	144	227	146	191	188	188	244	254	169	214	240	186	331	203	159	314	324	153
ARMH4	15	6	3	8	2	3	2	2	5	4	4	2	0	7	5	21	9	1	3	0	0	18	1	0	4	22	11	1	1	3	7	0	1	0	0	2	4	0	1	0	0	30	1	8	2	1	0	0	11
ARMS2	0	0	0	0	0	1	0	2	7	0	1	2	0	1	0	1	0	0	0	7	0	0	0	2	0	1	3	0	0	1	1	2	0	0	1	0	0	0	0	0	0	0	1	1	3	0	2	1	2
ARMT1	127	5	39	41	38	27	81	124	248	85	205	77	15	35	5	155	155	606	79	39	25	104	9	5	5	99	260	266	164	53	2	8	177	47	23	133	39	74	91	3	100	217	2	261	56	10	24	26	150
ARNT	598	473	245	567	377	745	870	610	529	778	520	696	479	302	151	392	1134	321	425	663	263	604	433	295	362	501	823	483	571	494	366	245	316	762	473	542	407	466	300	302	494	1036	254	1433	306	498	384	522	368
ARNT2	42	2	33	16	0	0	4	0	2	86	32	1	2	1	0	9	5	45	1	0	1	59	1	2	32	60	55	3	14	14	6	5	2	3	0	14	3	125	0	0	2	1	0	27	1	2	57	0	46
ARNTL	175	38	15	21	120	56	96	322	184	95	213	41	8	36	49	250	69	119	90	113	30	193	12	4	13	112	193	206	257	87	10	6	47	62	70	149	36	169	225	2	94	195	5	302	47	7	4	1	187
ARNTL2	62	59	7	65	25	292	146	30	5	110	99	32	2	8	39	53	20	58	68	5	33	67	3	8	15	100	72	15	23	44	12	26	17	7	44	40	26	59	75	6	8	142	13	40	12	21	24	2	255
ARNTL2-AS1	0	0	0	1	0	2	0	0	0	0	0	0	0	0	0	0	0	0	0	0	0	0	0	0	0	1	0	0	1	0	0	0	0	0	0	0	1	0	0	0	0	0	2	0	0	0	0	0	0
ARPC1A	316	211	205	359	175	419	108	225	129	184	244	122	100	125	54	104	163	149	220	214	140	192	235	77	251	255	165	131	122	200	218	188	184	102	295	151	75	183	289	75	124	178	156	216	100	318	456	186	181
ARPC1B	34	59	47	113	23	26	45	15	13	24	22	9	26	18	37	21	14	14	36	27	11	19	52	15	25	19	28	31	29	21	37	27	26	9	19	23	29	36	37	27	19	20	32	18	23	18	57	33	71
ARPC1BP1	0	0	0	1	0	0	0	0	0	0	0	0	0	0	0	0	0	1	0	2	0	0	0	4	0	2	1	0	0	0	0	0	0	0	0	0	0	0	0	0	0	0	0	0	0	0	0	0	0
ARPC2	2127	443	749	1386	764	874	1353	1136	561	1007	1290	904	191	668	189	1113	1426	980	945	1124	643	1550	319	237	371	1296	1233	1284	1455	754	408	397	1034	796	563	1001	423	1114	941	159	708	2121	289	1680	1020	410	636	209	1223
ARPC3	1747	1298	1125	1701	2286	1594	1721	840	876	1657	1187	767	242	751	77	923	1053	798	987	1133	882	2699	277	537	815	2481	1118	862	1046	1080	839	862	1317	805	1092	837	334	2368	1508	211	1566	1347	1047	1940	1203	1134	1067	543	1374
ARPC4	824	1293	1399	1715	827	1239	626	481	427	834	543	534	1131	698	289	430	573	387	487	1295	679	705	1523	1195	1334	852	498	411	580	1185	1875	823	715	414	599	599	1005	968	856	1211	599	911	1431	517	537	1205	1246	974	762
ARPC4-TTLL3	0	0	0	0	0	0	0	0	0	0	0	0	0	0	0	0	0	0	0	0	0	0	0	0	0	0	0	0	0	0	0	0	0	0	0	0	0	0	0	0	0	0	0	0	0	0	0	0	0
ARPC5	1794	852	1221	1851	1114	1534	1900	1114	1278	678	2110	1515	213	578	191	897	1191	706	842	1213	356	761	378	240	664	906	1706	1268	1416	979	358	319	928	2245	1124	1746	633	1000	690	61	733	3221	388	2034	1911	453	488	913	1582
ARPC5L	357	314	537	1320	475	898	380	336	168	427	388	337	201	329	37	349	411	340	469	388	288	704	209	314	377	693	428	294	225	427	342	367	539	278	426	350	381	628	791	254	305	1454	452	571	427	474	404	310	566
ARPIN	181	155	119	97	129	99	178	107	97	229	114	107	72	108	106	88	101	182	122	233	54	141	107	42	44	308	432	112	217	70	94	56	78	92	102	104	156	91	122	117	78	210	105	180	91	63	124	81	221
ARPIN-AP3S2	0	0	0	0	0	0	0	0	0	0	0	0	0	0	0	0	0	0	0	0	0	0	0	0	0	0	0	0	0	0	0	0	0	0	0	0	0	0	0	0	0	0	0	0	0	0	0	0	0
ARPP19	743	350	236	767	553	625	470	419	517	452	516	413	71	282	121	434	740	712	231	282	177	314	168	84	143	585	1053	539	499	319	149	93	364	463	397	422	134	514	441	47	418	614	195	582	564	70	111	71	937
ARPP21	16	11	0	1	0	37	15	29	1	5	0	9	0	14	0	42	2	1	158	46	9	4	3	0	0	3	3	2	6	56	0	0	0	11	21	6	1	0	1	4	0	4	3	1	0	4	1	0	11
ARR3	1	3	7	12	7	1	16	1	10	6	4	0	2	6	9	3	4	3	2	5	0	3	8	0	4	7	4	10	5	9	1	0	5	5	3	4	0	12	3	1	3	2	0	7	4	2	3	0	3
ARRB1	64	751	59	68	55	350	73	169	30	90	51	56	58	43	52	154	189	14	37	45	146	81	14	127	96	82	67	37	51	164	180	34	67	63	6	24	25	125	233	110	39	135	149	114	49	266	269	53	27
ARRB2	312	622	346	455	339	992	486	186	219	863	295	273	387	154	160	536	552	152	412	167	346	358	309	345	283	369	459	244	413	326	470	336	273	215	465	258	318	654	285	272	198	448	393	307	343	331	397	315	283
ARRDC1	184	211	500	494	428	381	451	363	252	397	289	215	550	452	34	314	423	287	377	336	406	531	300	392	208	468	266	253	261	610	342	333	307	204	253	241	167	496	325	626	342	263	569	405	284	701	230	428	270
ARRDC1-AS1	98	85	137	387	147	186	201	152	178	149	176	169	115	208	37	102	139	117	164	240	133	179	104	151	171	153	139	127	82	228	165	101	201	144	109	143	159	178	298	211	115	128	149	244	139	272	169	175	113
ARRDC2	737	1089	264	915	186	654	673	261	282	1005	270	310	392	164	29	232	553	75	296	285	902	610	177	300	444	635	405	212	228	781	607	171	252	268	205	341	106	1092	1038	232	186	313	570	327	470	622	401	374	372
ARRDC3	227	40	67	322	93	70	338	201	186	229	1164	140	16	207	42	107	333	590	61	185	24	301	25	13	36	370	505	421	357	213	25	22	276	363	335	523	68	194	106	4	333	478	10	890	260	21	32	15	176
ARRDC3-AS1	0	1	0	6	1	0	3	2	1	4	3	0	0	0	0	3	1	0	0	0	0	0	2	0	5	2	0	0	1	1	0	2	1	0	0	2	1	5	6	0	2	1	0	4	1	1	0	0	5
ARRDC4	133	19	65	110	15	126	705	1122	82	229	25	92	2	96	0	336	137	81	134	266	61	185	6	75	10	121	231	49	78	148	3	7	81	157	14	59	45	355	109	12	21	374	74	774	89	50	1	6	220
ARRDC5	1	2	5	8	1	4	12	3	10	8	11	3	2	1	15	7	10	0	4	2	1	2	0	1	1	3	8	5	15	4	7	1	2	1	2	1	6	2	7	0	3	4	5	0	10	3	1	2	3
ARSA	960	531	1717	882	834	767	1005	636	1770	327	601	518	991	1551	197	601	509	1257	1007	1469	918	518	2633	1324	868	728	706	454	557	1223	925	769	1388	1002	113	491	930	601	471	2186	727	677	883	786	1319	2418	2668	1454	541
ARSB	115	63	162	181	204	38	139	53	155	55	256	115	66	204	28	135	233	478	114	110	61	100	102	61	148	111	289	201	192	89	63	158	102	204	198	198	115	188	211	54	226	142	47	168	132	62	171	100	65
ARSD	212	454	1409	666	674	276	453	443	735	278	526	251	407	910	158	567	451	354	396	497	827	494	418	414	667	317	628	822	394	633	499	295	397	584	238	491	316	632	379	771	1536	445	713	529	593	588	943	855	403
ARSD-AS1	0	0	0	0	0	0	0	0	0	0	0	0	0	0	0	0	0	0	0	0	0	0	0	0	0	0	0	0	0	0	0	0	0	0	0	0	0	0	0	0	0	0	0	0	0	0	0	0	0
ARSF	1	26	0	1	0	1	197	137	0	8	1	0	1	0	0	10	4	0	5	97	0	213	0	0	0	176	50	0	0	2	1	0	0	0	0	0	1	9	0	18	0	0	127	105	0	29	0	0	2
ARSFP1	0	0	1	0	0	0	0	0	0	0	0	0	0	0	0	0	0	0	0	0	0	0	0	0	0	0	0	0	0	0	0	0	0	0	0	0	0	0	0	0	0	0	0	0	0	0	0	0	0
ARSG	44	13	2	33	44	5	30	6	24	22	15	18	28	9	65	25	16	68	19	24	3	46	22	16	34	42	49	63	36	21	48	41	14	56	36	25	46	61	56	38	25	18	10	29	23	11	43	8	33
ARSH	0	0	0	0	0	0	0	0	0	0	0	0	0	0	18	0	0	0	0	0	0	0	0	0	0	0	0	0	0	0	0	0	0	0	0	0	0	0	0	0	0	0	0	1	0	0	0	0	0
ARSI	6	12	20	14	1	5	2	11	1	3	13	4	5	18	1	5	8	0	0	5	4	6	0	2	0	10	6	2	2	1	24	1	2	58	0	4	16	3	0	5	3	29	10	25	2	3	1	7	0
ARSJ	27	1	0	27	1	4	35	32	47	17	11	11	0	0	0	21	3	0	16	6	2	9	0	0	1	7	5	4	6	9	0	0	0	4	7	3	12	9	17	3	10	32	1	15	8	1	0	0	8
ARSK	93	95	15	63	16	20	60	35	47	21	26	47	15	64	0	34	38	73	43	20	18	27	40	18	14	26	54	64	29	29	26	29	57	28	24	55	35	14	30	12	14	67	18	173	31	17	35	9	50
ARSL	974	1245	2601	942	5276	805	375	330	882	534	1101	287	325	1718	121	887	539	1462	483	1063	1290	870	499	525	929	505	389	279	754	695	1191	1140	1832	644	341	459	636	2147	872	1204	1372	600	855	741	584	1379	2476	2379	870
ART1	0	0	0	0	0	0	0	0	0	0	0	0	0	0	0	0	0	0	0	0	0	0	0	0	0	0	0	0	0	1	0	0	0	0	0	0	0	0	0	0	0	0	0	0	0	0	0	0	0
ART2BP	0	0	0	0	0	0	0	0	0	0	0	0	0	0	0	0	0	0	0	0	0	0	0	0	0	0	0	0	0	0	0	0	0	0	0	0	0	0	0	0	0	0	0	0	0	0	0	0	0
ART3	0	0	0	3	0	0	2	0	1	1	0	0	0	1	0	0	0	0	0	5	0	3	0	3	0	0	1	3	12	0	1	0	0	2	0	0	0	0	0	0	1	0	0	5	0	0	0	0	0
ART4	224	159	126	77	133	25	302	180	196	175	84	142	26	28	0	229	332	3	121	60	78	56	9	43	1	36	71	34	60	43	26	4	32	82	150	41	15	81	6	9	35	84	34	57	4	63	4	5	191
ART5	21	0	5	5	13	0	0	0	0	0	0	1	3	0	0	1	6	0	0	0	0	15	1	0	0	18	2	2	1	9	9	0	0	0	0	0	0	1	9	0	0	1	2	2	0	0	31	0	0
ARTN	5	5	8	38	16	7	5	23	11	3	6	15	1	72	7	4	3	6	5	5	10	39	4	0	0	59	34	42	13	27	8	1	70	6	3	16	3	3	10	1	14	17	6	7	6	3	6	4	6
ARV1	257	62	130	277	258	248	345	304	300	88	290	210	28	178	8	199	368	137	192	240	140	265	17	23	67	275	385	278	247	162	70	89	279	352	129	226	80	414	216	10	160	374	57	441	216	43	27	37	202
ARVCF	124	31	214	74	300	69	113	164	96	246	79	134	128	171	68	199	225	46	58	110	167	206	66	40	41	140	107	95	52	156	136	106	158	96	209	147	71	40	462	28	184	108	65	229	59	80	252	65	155
ARX	0	0	0	0	0	0	0	0	0	0	6	0	0	0	0	1	0	1	0	0	0	0	0	0	0	0	0	0	0	0	1	0	0	0	0	0	0	0	1	1	0	0	0	0	0	0	0	0	0
AS3MT	1	0	0	0	0	0	0	0	1	1	1	0	0	0	0	0	1	2	2	0	1	1	1	2	0	0	0	3	5	0	0	0	0	2	0	0	0	0	1	0	3	3	0	5	0	0	1	0	0
ASAH1	453	473	181	587	217	686	1091	436	235	442	490	468	73	169	88	856	866	281	518	579	216	790	28	121	84	739	752	534	476	214	99	114	290	352	320	296	287	453	204	39	181	1419	101	959	300	135	84	55	495
ASAH1-AS1	1	6	6	2	2	5	9	2	5	4	3	9	0	13	12	10	0	2	3	4	9	2	0	15	2	3	5	8	1	3	1	0	8	3	8	3	1	5	1	2	6	3	3	2	6	5	1	3	0
ASAH2	72	6	58	11	18	6	26	13	21	31	16	6	1	21	0	25	50	70	78	44	14	12	5	18	3	14	17	17	33	8	1	2	57	11	13	23	13	17	11	0	59	166	7	265	4	12	7	4	29
ASAH2B	286	31	31	41	95	45	48	59	54	87	61	30	11	23	0	54	57	77	55	62	34	47	10	17	15	47	82	50	69	38	26	34	69	36	51	55	18	51	44	9	49	92	7	159	34	23	25	13	71
ASAP1	288	41	94	511	316	132	106	134	182	137	247	64	16	46	24	114	187	234	55	68	15	144	47	21	41	181	299	147	247	147	27	25	76	56	59	296	82	254	183	6	28	279	23	142	173	3	22	10	337
ASAP1-IT2	11	22	11	15	10	16	3	5	8	17	2	3	4	5	1	10	6	12	4	3	2	21	25	25	3	9	3	3	3	19	26	11	11	7	6	18	32	17	13	13	3	9	11	9	11	1	5	4	1
ASAP2	16	1	12	13	9	8	8	6	10	9	17	2	2	6	15	7	9	91	10	0	0	6	0	1	4	9	13	9	28	6	2	1	15	15	0	15	7	5	1	3	3	16	2	25	6	4	6	2	5
ASAP3	338	99	319	410	245	160	385	178	192	101	203	191	235	140	49	153	49	415	459	364	95	340	40	234	359	219	390	484	294	268	205	147	172	73	79	150	259	73	517	128	243	460	442	290	207	298	696	198	645
ASB1	314	208	202	395	243	150	214	152	262	202	138	134	181	197	38	227	190	164	122	141	177	371	342	139	118	363	219	154	190	259	242	92	198	102	113	160	170	268	491	95	86	188	148	284	153	123	215	125	135
ASB10	0	0	0	0	0	0	0	0	0	0	0	0	0	0	0	0	0	0	0	0	0	0	0	0	0	0	0	0	0	0	0	0	0	0	0	0	0	0	0	0	0	0	0	0	0	0	0	0	0
ASB11	0	9	0	4	0	5	0	0	0	1	1	1	1	2	1	0	0	0	0	0	0	0	3	0	0	3	4	0	0	2	2	0	1	0	0	0	0	0	0	5	0	1	2	0	0	3	0	0	0
ASB12	0	0	1	1	3	0	0	0	1	3	0	0	0	1	0	0	0	0	0	5	0	0	0	1	0	1	0	2	2	0	1	0	1	1	0	2	0	0	4	0	0	0	1	0	0	1	0	1	0
ASB13	846	3019	358	563	396	360	292	699	346	216	166	2032	50	726	166	424	405	246	498	264	818	238	226	382	366	211	386	365	306	700	528	338	652	432	663	244	241	371	294	360	780	442	800	523	338	437	350	322	692
ASB14	14	8	10	14	8	5	9	2	7	13	7	3	1	3	14	3	6	0	3	7	3	11	2	1	3	9	7	10	10	10	4	3	4	10	8	8	1	8	8	3	6	15	12	9	10	5	16	10	14
ASB15	1	2	1	16	0	0	0	1	0	0	0	0	1	0	12	1	1	0	1	1	0	0	0	0	0	9	13	0	0	1	0	0	0	0	1	0	0	0	6	0	0	0	2	0	0	2	0	0	1
ASB15-AS1	0	1	0	16	0	0	0	0	0	0	0	0	0	0	0	0	0	0	0	0	0	0	0	0	0	1	0	0	0	0	0	0	0	0	0	0	0	0	0	0	0	0	1	0	0	0	0	0	0
ASB16	28	20	26	62	35	13	44	27	39	39	43	13	27	22	24	20	22	6	15	37	9	22	18	12	17	38	45	28	18	25	6	5	27	22	29	25	33	44	33	14	18	42	12	24	14	12	19	9	5
ASB16-AS1	39	110	65	153	77	24	118	62	105	89	123	48	61	120	53	57	67	39	68	85	53	98	111	79	160	104	124	55	40	73	54	19	73	62	56	104	77	88	88	85	74	82	69	94	53	86	83	58	47
ASB17	0	0	1	0	0	0	0	0	0	0	0	0	0	0	0	0	0	0	0	0	0	0	0	0	0	0	0	0	0	0	0	0	0	0	0	0	0	0	0	0	0	0	0	0	0	0	0	0	0
ASB18	0	0	0	0	0	0	0	0	0	0	0	0	0	0	0	0	0	0	0	0	0	0	0	2	0	0	0	0	0	0	0	0	0	0	0	0	0	0	0	0	0	0	0	1	0	0	0	0	0
ASB2	1	3	15	9	3	1	62	7	16	27	21	9	3	0	24	35	9	0	5	3	4	10	1	4	2	17	19	30	53	17	22	9	4	3	1	13	0	11	13	1	6	4	13	3	69	10	3	4	3
ASB3	14	8	16	48	9	9	8	10	12	8	11	22	1	11	0	6	11	5	6	44	3	13	0	3	1	8	6	7	13	4	1	4	14	12	11	12	3	7	23	2	10	17	3	24	10	0	5	5	15
ASB4	7	2	165	319	2	153	9	17	127	0	28	7	0	11	0	22	6	11	37	124	21	2	9	3	0	4	28	32	20	15	7	37	23	13	72	11	8	0	41	4	7	17	9	49	48	38	12	21	4
ASB5	2	0	0	5	0	0	1	0	0	0	1	0	0	0	0	0	3	0	0	0	0	0	0	0	0	1	0	0	0	0	0	0	0	0	0	0	0	0	0	0	0	0	0	0	0	0	0	0	0
ASB6	128	245	226	509	186	190	218	124	212	151	146	139	165	275	50	103	174	121	118	200	139	254	165	134	172	223	193	192	123	259	239	150	182	150	225	154	161	226	282	252	149	152	223	232	170	185	133	328	175
ASB7	193	85	76	76	83	67	132	90	52	107	92	103	32	103	27	82	123	114	85	102	70	94	64	42	47	98	110	70	110	80	60	44	158	57	114	57	21	86	117	7	97	75	61	126	86	67	78	48	113
ASB8	372	159	221	189	460	189	235	279	220	261	235	191	53	166	288	243	250	217	225	217	165	224	155	126	184	183	264	211	227	162	106	72	215	193	164	147	182	201	228	187	232	302	108	383	147	116	67	131	243
ASB9	32	263	60	264	26	464	84	9	35	31	164	189	22	190	0	57	47	32	252	146	9	56	8	11	8	287	525	59	27	42	8	46	114	138	69	39	7	121	10	6	33	26	54	34	35	82	49	34	120
ASCC1	404	234	63	94	81	209	59	150	122	88	90	92	47	62	27	148	113	137	213	187	99	134	38	52	47	153	138	106	79	68	77	67	80	57	69	102	70	76	121	28	109	176	43	159	106	54	58	28	153
ASCC2	583	692	659	1489	783	722	674	591	557	739	690	552	678	820	158	587	811	749	533	1116	668	772	1073	686	898	534	719	343	459	1319	716	558	836	760	596	543	464	889	1030	930	719	658	408	971	532	913	1634	863	781
ASCC3	117	30	34	141	63	111	360	273	211	355	247	91	34	32	66	202	145	269	136	132	57	319	21	15	15	309	297	211	130	116	5	130	130	45	72	199	93	300	159	1	75	415	5	225	61	41	19	32	909
ASCL1	1	3	1	1	0	8	7	2	509	280	0	38	7	13	0	2	149	0	140	81	99	3	23	1301	8	1	1	1	2	13	5	0	1	0	2	0	9	0	2	38	2	113	3	133	1	444	0	28	0
ASCL2	1	13	11	2	0	10	24	0	4	11	15	0	1	0	0	13	9	0	4	3	5	34	4	15	4	13	3	13	39	2	24	9	1	7	0	5	17	0	4	4	2	4	20	17	16	4	64	7	0
ASCL3	0	0	0	0	0	0	0	0	0	0	0	0	0	0	0	0	0	0	0	0	0	0	0	0	2	0	1	0	0	0	0	0	0	0	0	0	0	0	0	0	0	1	0	0	0	0	0	0	0
ASCL4	0	0	2	0	0	1	0	0	0	5	0	0	1	0	0	0	0	0	0	0	0	0	0	0	0	0	0	0	0	0	0	1	0	0	0	0	0	0	0	0	0	0	0	0	0	0	0	0	0
ASCL5	1	0	0	0	0	0	1	0	0	1	2	1	0	0	0	1	1	0	0	1	0	3	0	0	0	1	0	2	1	0	0	0	2	0	0	1	0	4	0	0	0	0	0	1	0	1	2	3	0
ASF1A	97	17	35	211	62	164	144	61	176	77	185	106	2	30	0	80	76	435	100	70	27	98	5	5	11	90	240	166	76	96	10	18	91	56	84	125	34	115	133	0	110	163	15	154	127	11	30	9	108
ASF1B	36	106	16	197	71	843	117	11	31	124	90	23	38	111	0	9	17	70	137	69	9	218	41	9	69	245	183	69	154	35	40	50	67	20	45	61	27	57	105	17	60	140	32	120	52	30	51	2	46
ASGR1	4248	5235	11249	2866	7724	2268	4473	9359	8549	10325	4254	6041	6687	6484	1553	7855	10886	2928	6499	5235	13752	6762	9464	5450	3783	6421	4327	4225	5004	8203	4082	8172	7818	7102	6591	3747	7542	12068	5577	7154	5628	4668	2816	11102	5228	21814	6731	13743	5292
ASGR2	2613	5456	10917	2628	12429	2171	2373	9229	7425	9398	2216	2935	3683	2659	355	6180	9676	1424	3878	2925	8348	5621	4929	4863	1291	5504	2774	2049	2521	3980	3471	8478	6167	1664	1967	1947	1095	12839	5308	3532	3683	3545	2057	7322	5157	22918	4995	16767	3871
ASH1L	345	68	80	255	229	175	274	240	354	268	324	248	78	97	87	186	379	212	120	153	50	307	41	43	78	261	505	284	312	156	71	76	184	278	189	225	131	242	200	28	193	494	50	674	177	51	47	118	182
ASH1L-AS1	26	4	4	65	26	11	18	13	16	8	27	14	3	11	0	16	10	9	10	16	3	15	0	3	6	8	25	23	30	7	4	9	5	15	19	10	19	18	14	1	11	31	2	32	10	4	15	3	7
ASH2L	674	216	138	333	112	243	222	112	237	200	127	260	55	137	21	296	262	141	235	97	136	132	53	74	30	163	248	273	238	105	61	215	381	294	190	103	105	144	100	24	140	499	36	415	107	106	55	48	135
ASH2LP3	0	0	0	0	0	2	0	0	1	0	0	1	0	0	0	0	0	1	0	0	0	1	0	0	1	1	2	1	4	0	0	0	0	0	0	0	0	1	0	0	0	2	0	0	0	0	0	0	0
ASIC1	22	6	263	102	1	14	5	3	67	12	136	6	36	18	9	5	14	307	1	8	1	87	61	5	13	122	28	57	170	14	34	6	283	16	41	25	79	8	14	5	0	17	6	43	68	0	343	42	0
ASIC2	0	0	0	0	0	0	0	0	1	0	1	0	0	0	0	0	4	0	0	0	0	0	0	0	0	0	1	0	0	0	3	0	0	1	0	0	0	0	0	0	0	0	0	0	0	0	0	0	0
ASIC3	24	190	15	211	124	113	150	64	123	48	17	49	21	314	25	42	167	53	39	4	54	90	96	42	148	104	156	153	37	111	82	13	150	20	52	43	34	225	15	12	135	39	55	34	108	68	120	69	81
ASIC4	1	1	0	2	0	2	2	4	0	0	0	0	1	0	2	0	5	0	0	0	0	5	0	0	0	0	1	6	0	1	1	0	0	1	1	0	4	1	0	7	1	7	1	1	1	0	0	1	0
ASIC5	1	1	0	24	2	0	28	1	8	0	17	1	0	0	0	1	0	3	2	1	0	0	0	0	1	1	0	0	0	0	0	0	0	7	0	2	0	0	9	0	0	4	3	11	4	0	0	0	3
ASIP	5	12	0	7	3	4	3	0	1	9	4	3	0	9	0	2	5	3	1	6	48	3	0	17	15	1	9	1	8	8	7	1	9	2	2	4	0	5	5	2	2	6	5	3	1	3	3	0	3
ASL	1502	4448	514	378	1123	345	1127	2842	511	447	940	999	2672	822	355	2835	1594	351	2111	1422	3113	894	1455	2364	960	650	699	497	620	786	1018	1307	754	675	463	913	1310	875	749	1239	648	848	787	1868	606	2703	608	1259	1095
ASMT	0	0	0	0	0	0	0	0	0	0	0	0	0	0	0	0	0	0	0	0	0	0	0	0	0	0	0	0	0	0	0	0	0	0	0	0	0	0	0	0	0	0	0	0	0	0	0	0	0
ASMTL	0	0	0	0	0	0	0	0	0	0	0	0	0	0	0	0	0	0	0	0	0	0	0	0	0	0	0	0	0	0	0	0	0	0	0	0	0	0	0	0	0	0	0	0	0	0	0	0	0
ASNS	0	1	0	1	0	1	2	0	2	0	4	1	0	0	21	4	1	1	0	1	1	0	1	0	0	1	0	4	1	0	1	2	0	0	0	0	0	2	7	0	0	0	0	1	0	1	5	1	3
ASNSD1	547	131	297	263	361	284	268	322	264	328	401	283	71	207	47	347	524	421	183	337	288	306	65	66	91	321	441	310	296	165	99	151	632	373	214	273	100	342	312	29	318	734	81	882	202	182	152	115	354
ASNSP1	284	0	53	5	45	0	0	1	0	0	24	1	1	0	8	0	0	0	0	279	0	11	0	0	50	1	12	19	1	14	2	0	2	53	0	25	3	0	32	0	3	5	3	16	69	0	63	0	23
ASNSP3	0	0	0	0	1	0	2	2	8	0	0	0	0	0	0	2	2	0	0	0	0	1	0	0	0	0	2	1	1	0	0	0	1	0	0	0	0	0	3	3	1	0	0	2	1	0	0	0	1
ASNSP4	0	0	0	0	0	0	0	0	0	0	0	0	0	0	0	0	0	0	0	0	0	0	0	0	2	0	0	0	0	0	0	0	0	0	0	0	0	0	0	0	0	0	0	0	0	0	0	0	0
ASPA	18	41	22	8	17	12	34	13	194	106	28	33	2	64	24	81	165	100	35	11	37	25	1	23	2	55	55	12	17	40	11	0	8	53	27	14	17	43	30	42	7	45	29	39	46	11	5	15	22
ASPDH	93	316	1368	74	253	35	175	1827	451	132	163	776	532	1007	45	770	418	81	592	396	1662	49	1380	2819	1169	197	460	279	346	2539	1210	466	621	845	819	357	1448	367	165	2338	657	191	1553	611	680	3162	2023	1304	286
ASPG	164	2183	1	711	0	1953	24	16	5	510	52	8	139	276	25	2431	1889	16	758	41	792	90	0	1674	1	230	303	2	102	1106	416	240	1	244	5	302	60	296	278	2462	2	204	15	26	0	1323	3	1	90
ASPH	3383	175	370	2237	570	1973	559	387	450	416	652	377	66	98	837	419	334	713	135	516	60	707	30	30	187	1255	2189	534	692	478	69	103	128	187	250	1130	504	1195	683	94	208	2011	130	1039	1565	99	39	132	1649
ASPHD1	90	55	86	801	6	204	26	1	11	14	29	19	132	110	9	4	0	200	34	7	32	136	7	4	13	233	98	12	59	3	48	185	20	2	79	3	11	6	0	1	2	28	5	1	0	0	270	0	1
ASPHD2	12	1	8	9	2	9	10	0	4	13	10	9	0	2	0	13	2	8	4	8	1	7	0	1	0	12	8	1	8	3	2	2	4	4	9	2	0	3	2	0	2	2	6	4	18	1	6	7	9
ASPM	130	23	14	302	263	641	268	25	74	73	255	53	26	51	53	9	162	244	92	158	7	175	17	2	14	228	358	182	296	73	13	14	77	58	146	142	64	120	87	1	46	372	4	221	191	8	27	1	45
ASPN	51	31	58	14	4	36	63	192	39	107	23	17	2	18	0	166	191	26	13	2	55	31	3	31	2	17	39	41	19	106	86	10	15	117	8	161	15	11	20	5	24	107	35	76	22	12	17	8	16
ASPRV1	197	563	105	229	160	208	443	328	360	379	224	358	129	232	85	317	403	294	312	178	244	200	215	215	120	227	297	222	245	314	178	179	201	150	229	213	189	228	367	252	198	207	186	317	193	371	188	248	235
ASPSCR1	504	2101	14382	1173	1512	1010	1081	864	3979	685	1243	2870	3189	3208	1638	727	1147	3224	976	1285	963	952	9890	2192	7642	780	1819	3132	4676	2454	2634	1528	5048	2333	1956	2872	12743	1007	1536	5320	8303	1146	2001	2186	1670	3538	9662	11540	972
ASRGL1	24	42	1	131	9	330	24	4	6	88	26	5	33	22	49	21	6	31	3	46	8	274	86	10	4	390	114	24	51	42	42	5	3	25	27	20	120	153	121	15	1	267	29	76	11	8	25	2	70
ASS1	3701	14949	3802	2127	6279	5836	1909	2445	4181	3956	2587	4237	2583	4083	795	30123	10731	4178	5653	5294	10435	3832	1609	4933	5113	6391	6137	3038	1544	5094	5865	4741	4663	3144	4748	3754	1828	3375	4042	5808	5278	1392	3120	3183	2987	5861	4838	4011	6579
ASS1P1	3	32	5	4	12	12	2	3	3	7	4	7	1	5	0	40	20	7	6	12	15	6	0	5	8	6	6	5	1	7	9	13	6	3	10	5	4	13	7	2	3	2	3	4	6	8	4	8	12
ASS1P10	0	1	0	0	1	0	0	2	0	1	2	1	0	1	0	3	3	0	1	2	0	1	0	1	0	1	4	1	0	0	1	2	0	0	0	0	0	0	2	0	0	0	0	1	0	0	1	0	0
ASS1P11	0	1	2	1	1	2	0	0	1	3	0	2	0	1	0	14	5	2	2	2	2	2	1	0	0	2	2	0	1	2	1	1	1	0	0	2	0	0	2	1	3	0	0	1	0	0	0	0	5
ASS1P12	1	0	0	3	3	0	3	2	7	1	2	0	0	0	0	11	0	10	1	2	1	2	0	0	0	2	7	7	7	1	1	0	0	0	1	4	0	0	2	0	2	3	0	4	1	1	0	2	3
ASS1P13	9	104	22	12	30	32	5	12	10	13	10	10	10	17	0	87	29	9	21	23	46	8	11	20	27	14	19	2	3	22	41	27	32	12	21	13	6	19	19	13	41	7	27	12	13	15	28	7	21
ASS1P14	0	0	0	0	0	1	0	0	0	0	0	0	0	0	0	5	0	1	1	0	2	0	0	2	0	1	0	0	0	0	0	0	0	0	0	0	0	0	0	0	0	0	0	0	0	0	0	0	0
ASS1P2	2	0	1	0	3	0	3	0	5	1	0	3	0	22	0	15	0	1	0	2	1	1	0	11	0	1	0	0	2	1	0	2	1	3	2	1	0	1	2	21	0	1	0	0	2	3	0	0	1
ASS1P3	3	5	2	2	2	2	0	2	3	2	3	0	1	3	1	17	10	4	2	3	3	6	0	1	2	3	4	1	1	1	1	0	0	5	2	3	0	4	1	0	5	1	0	3	2	2	1	0	5
ASS1P4	1	0	0	0	0	0	0	0	0	0	1	0	0	1	0	1	0	0	2	0	0	0	0	0	0	0	0	0	0	0	0	0	1	0	0	1	0	0	0	0	0	0	0	0	0	0	0	0	1
ASS1P5	0	0	0	0	0	0	1	4	0	0	0	0	0	0	0	1	0	0	0	0	0	0	0	2	0	0	2	0	1	0	0	0	1	1	0	1	0	0	0	0	0	0	1	2	0	6	4	0	0
ASS1P6	0	0	0	0	0	0	0	0	0	0	0	0	0	0	0	0	0	0	0	0	0	0	0	0	0	0	0	0	0	0	0	0	0	0	0	0	0	0	0	0	0	0	0	0	0	0	0	1	0
ASS1P7	1	0	0	0	2	1	1	0	0	0	1	1	0	0	0	5	1	2	0	1	4	1	0	0	0	1	0	2	0	0	1	0	0	1	0	1	0	1	0	0	0	2	0	2	1	0	0	0	1
ASS1P9	1	4	1	1	2	2	1	2	1	1	0	1	2	1	1	14	5	0	5	1	3	2	0	1	2	7	3	2	0	0	2	0	4	1	3	1	0	0	1	1	3	0	0	1	2	4	0	0	2
ASTE1	46	17	30	47	63	40	47	49	59	44	46	48	5	61	0	64	43	60	35	26	30	45	9	6	18	46	55	62	67	38	13	24	62	47	21	42	16	77	50	7	42	87	16	103	38	24	26	13	34
ASTL	0	0	0	1	0	0	0	0	2	0	0	0	0	1	0	1	0	0	1	0	0	0	0	0	0	4	3	0	2	0	0	0	2	0	0	0	0	0	0	0	0	0	0	0	1	0	0	0	0
ASTN1	4	0	1	79	0	0	0	0	5	2	3	2	1	9	0	3	6	96	2	0	4	0	0	0	0	0	1	1	0	5	3	1	2	0	1	5	0	1	0	0	0	0	1	4	3	0	1	1	0
ASTN2	21	24	48	47	57	38	34	26	95	33	33	20	26	53	17	34	18	68	72	69	24	58	23	31	61	46	52	54	25	54	44	31	31	42	47	51	32	27	46	25	22	167	36	100	54	61	58	38	64
ASTN2-AS1	1	0	0	0	0	0	0	0	0	2	1	1	0	4	0	1	0	0	0	0	0	0	0	0	0	0	1	0	1	0	0	0	2	3	0	2	3	0	0	0	0	5	0	1	0	1	0	0	0
ASXL1	706	555	436	741	490	288	698	488	793	747	494	530	572	396	51	502	742	531	348	441	311	1000	466	256	278	1055	1223	808	1294	603	371	254	897	392	591	520	472	724	971	258	495	647	282	967	681	444	651	578	522
ASXL2	162	26	79	131	131	109	139	83	198	79	202	103	31	38	61	169	226	274	72	73	26	103	68	20	31	123	260	201	225	72	33	28	79	74	76	133	41	87	113	18	80	188	20	170	117	43	62	120	154
ASXL3	10	11	0	15	6	0	0	24	0	0	7	14	0	22	11	8	5	0	18	0	1	0	0	1	2	9	19	10	16	5	0	1	0	0	1	0	3	0	0	0	0	32	2	33	7	2	0	0	0
ASZ1	0	0	0	0	0	0	1	0	0	0	0	0	0	0	0	0	0	101	0	0	0	0	0	0	0	0	0	0	0	0	0	0	0	7	0	0	2	0	0	0	0	0	0	0	0	0	0	0	1
ATAD1	399	203	138	182	223	173	146	209	210	190	243	110	89	83	0	284	355	257	159	230	122	173	51	94	106	227	311	214	166	135	131	111	174	110	233	219	52	241	259	37	217	265	81	333	233	117	160	193	150
ATAD2	458	387	113	316	671	212	243	71	95	237	264	64	91	73	157	96	197	270	123	149	160	361	130	35	21	476	538	239	704	96	89	113	217	127	174	211	100	217	598	15	90	376	33	411	143	49	51	33	199
ATAD2B	151	12	22	65	49	23	109	73	99	47	74	55	15	36	0	89	114	97	51	45	26	93	11	7	15	51	78	115	130	44	5	15	50	39	62	66	25	49	57	4	47	128	9	126	42	28	7	6	69
ATAD3A	159	628	330	973	359	690	180	356	150	149	298	211	433	382	116	184	70	235	364	366	282	704	684	456	428	496	229	198	297	469	433	237	421	193	170	241	489	101	401	629	207	237	508	498	253	627	891	548	270
ATAD3B	293	737	391	1910	532	1530	530	387	563	236	444	275	353	452	199	307	200	356	371	343	305	983	755	360	410	587	410	447	437	694	409	332	495	301	317	432	397	344	860	594	388	413	605	852	566	646	744	663	393
ATAD3C	11	46	25	159	46	203	14	235	6	7	77	17	14	160	101	135	16	11	1	23	192	47	176	48	178	72	164	30	107	700	33	40	18	422	19	12	30	6	6	858	3	63	357	21	67	281	106	261	370
ATAD5	31	38	6	106	40	39	63	20	31	36	54	24	28	13	18	15	23	55	15	9	7	47	17	10	27	74	114	51	122	25	10	5	31	20	31	33	24	15	32	12	37	63	10	73	21	8	21	6	30
ATAT1	308	93	113	266	302	129	185	107	137	145	125	161	79	295	23	114	81	148	88	150	101	230	187	103	118	176	166	153	211	154	110	85	160	179	95	109	132	174	137	73	91	207	141	289	101	122	233	121	103
ATCAY	0	0	0	0	0	2	0	0	0	0	1	0	1	0	3	1	0	0	0	0	0	1	1	0	0	0	1	0	0	0	1	0	0	1	0	0	1	0	0	1	0	0	0	0	1	2	0	0	1
ATE1	252	59	41	70	125	114	103	85	165	116	166	88	24	42	1	157	221	426	41	104	29	76	21	14	24	129	255	195	181	59	10	16	97	34	62	145	45	61	135	5	102	136	4	283	113	6	21	20	93
ATE1-AS1	0	5	8	3	1	11	2	1	1	5	1	0	1	1	0	3	1	6	0	0	3	16	0	0	0	4	1	1	1	3	0	3	1	0	0	0	1	0	2	0	2	3	1	16	5	1	0	0	0
ATF1	90	30	77	61	82	64	57	48	126	43	92	39	18	37	41	49	101	231	44	41	15	61	30	16	28	81	124	114	105	56	27	20	68	49	62	75	20	53	67	7	46	118	10	128	62	40	29	50	59
ATF2	306	25	38	165	135	44	280	163	249	156	308	123	22	54	24	227	218	331	32	62	17	153	9	6	32	149	244	182	308	123	16	14	60	92	85	208	78	119	156	8	98	399	13	352	99	6	16	11	298
ATF3	201	260	61	254	246	327	239	239	335	170	212	178	38	103	47	1019	522	186	208	129	391	183	27	67	124	241	307	451	582	1073	648	204	121	649	494	1176	50	183	94	6	230	304	57	496	648	138	95	100	356
ATF4	3869	1654	1647	2510	4138	3036	2045	1987	1457	3188	2690	1617	758	1099	294	2026	3182	1755	1518	3276	2654	3028	1519	1208	1889	1873	2307	1052	1453	2783	2514	1518	2807	1509	1411	2262	825	5061	4959	906	2033	2108	755	3254	2085	1754	1945	1520	4581
ATF5	13811	1208	249	527	540	1921	358	3715	799	8975	273	4999	2822	488	384	4797	6423	228	299	9616	5921	3236	244	12543	1090	3911	4084	393	1277	11914	725	180	1703	323	809	3516	3222	8231	4766	9927	2715	13431	419	2229	246	9617	498	8109	10640
ATF6	994	861	403	602	731	586	675	664	645	660	994	843	186	590	1395	455	1108	413	446	661	439	700	506	139	435	763	1128	640	635	508	484	405	1206	792	563	908	1184	659	506	159	454	834	243	1493	650	245	207	247	443
ATF6B	1514	300	303	474	1290	300	732	448	967	758	772	514	282	1095	571	510	643	754	382	661	280	987	547	150	332	897	890	891	1398	427	334	306	779	1456	422	704	1544	750	710	300	622	1159	200	1991	657	115	247	161	668
ATF7	164	131	122	113	167	114	172	138	149	143	192	174	25	146	35	135	286	168	99	103	95	257	32	60	48	171	175	171	167	137	67	62	155	165	162	96	49	121	179	31	142	241	58	314	109	66	58	47	166
ATF7IP	165	219	154	277	206	215	330	191	372	264	296	202	59	161	77	342	523	309	169	113	84	256	45	60	61	247	321	289	235	200	90	78	221	175	163	204	83	238	261	39	196	373	82	468	222	78	87	92	259
ATF7IP2	502	581	176	292	187	533	415	453	431	178	238	629	251	1000	247	369	272	285	86	335	262	370	372	333	153	606	891	362	494	569	130	173	509	608	1014	343	185	234	252	346	364	322	207	711	152	465	104	199	297
ATF7-NPFF	5	4	11	4	6	9	5	5	12	9	5	6	2	5	7	9	5	4	4	7	7	6	5	7	1	6	8	12	7	8	6	10	9	7	10	5	3	13	29	5	6	4	4	7	6	1	5	2	9
ATG10	151	109	47	164	52	66	111	45	49	70	157	87	41	68	131	63	71	93	108	97	84	54	93	23	104	79	115	81	42	47	67	44	88	70	84	69	78	67	79	50	83	64	76	109	49	41	81	44	77
ATG101	131	56	83	131	93	95	73	96	48	75	125	73	5	61	6	88	97	156	188	187	86	109	6	17	38	127	100	82	57	40	33	25	104	69	47	55	37	115	87	12	65	171	14	132	53	43	28	6	114
ATG12	542	208	167	494	244	255	469	445	399	307	570	331	43	149	73	330	447	394	165	184	153	206	78	66	164	348	505	470	288	193	157	110	327	227	126	311	104	226	255	50	222	372	84	654	247	208	249	137	415
ATG13	688	938	471	868	729	563	615	393	532	600	648	594	712	274	207	434	693	685	451	613	347	953	546	534	641	728	811	637	713	653	555	739	352	474	521	500	462	807	1119	540	746	731	748	1003	813	793	785	506	947
ATG14	110	148	118	176	100	153	339	168	360	207	175	76	64	198	1	179	282	261	116	236	69	248	50	107	106	154	223	242	271	178	124	136	91	156	187	149	57	185	276	72	156	335	122	330	190	192	223	99	89
ATG16L1	288	114	156	263	184	177	301	221	336	160	209	210	93	233	11	256	393	305	146	186	173	335	123	88	150	260	323	299	292	268	105	103	233	124	144	217	68	254	308	46	214	319	133	387	205	112	152	82	230
ATG16L2	186	222	349	335	234	333	1018	550	693	673	315	258	219	224	48	606	496	132	487	408	359	464	121	335	210	530	500	424	455	441	285	154	302	258	254	280	153	280	741	250	471	516	251	691	537	577	253	159	261
ATG2A	475	731	502	407	379	327	355	302	532	413	318	421	512	311	35	484	473	444	273	395	293	901	495	453	269	1180	513	435	431	527	366	443	259	203	393	330	195	523	701	396	446	442	360	597	326	526	290	146	315
ATG2B	129	99	90	111	85	120	324	276	419	258	93	90	26	142	46	298	464	122	120	146	50	662	18	27	24	349	334	301	167	147	13	66	76	98	138	221	50	293	395	18	253	342	27	688	193	43	28	21	171
ATG3	843	97	131	357	307	322	388	691	305	355	450	356	18	267	1	412	348	423	294	348	216	268	49	42	77	399	495	409	394	204	59	51	379	290	190	348	147	403	242	6	318	699	53	477	244	93	66	38	455
ATG4A	401	131	257	213	136	85	166	176	240	142	380	189	38	128	20	239	172	123	361	163	108	129	54	143	98	226	312	144	112	162	70	88	302	89	150	149	51	166	100	37	160	259	120	195	130	127	84	75	196
ATG4B	739	737	694	924	823	558	951	648	1136	737	575	532	842	1017	80	646	1005	504	786	897	649	1942	974	753	503	1170	653	661	792	1295	650	520	837	742	538	592	614	1168	2622	751	1046	823	884	1544	839	1094	1592	818	567
ATG4C	81	37	20	86	66	65	107	90	170	87	116	92	1	58	0	73	82	111	58	45	15	66	1	23	6	52	104	94	67	45	6	23	66	53	66	73	31	18	57	3	58	117	16	123	48	23	20	24	98
ATG4D	65	30	16	90	37	82	75	107	86	83	112	54	9	75	12	104	140	50	105	184	52	188	4	22	25	228	128	66	52	83	35	38	100	44	25	68	30	95	26	7	70	65	25	108	55	40	14	8	56
ATG5	212	30	155	215	86	132	260	223	181	205	290	224	12	104	11	284	173	277	224	167	130	199	29	16	18	223	328	223	118	142	9	43	267	106	137	214	80	181	208	6	194	401	19	247	71	43	50	21	302
ATG7	126	126	193	146	125	152	166	92	83	112	136	89	90	103	34	105	128	145	109	193	111	140	81	121	131	163	123	113	174	121	199	148	132	85	83	89	99	89	164	179	92	174	187	167	104	148	162	72	111
ATG9A	808	610	747	765	565	536	326	338	629	640	493	672	1613	807	306	442	768	680	458	1006	535	860	1753	704	908	918	827	604	609	625	564	469	1040	443	353	439	1102	543	786	1299	624	858	594	915	556	964	1480	709	540
ATG9B	12	15	3	62	7	5	17	9	1	8	4	4	9	9	9	7	8	13	7	4	6	3	20	28	33	5	8	2	10	20	41	7	7	9	6	11	11	4	5	17	4	3	26	3	5	15	16	6	12
ATIC	1024	396	707	2140	1534	1337	468	361	473	541	751	502	374	496	120	434	460	960	409	777	495	1044	746	226	722	1098	661	538	542	572	530	487	676	258	524	598	271	855	716	241	515	691	514	942	494	655	1542	738	843
ATL1	6	1	1	2	0	0	8	2	14	2	1	4	0	3	10	3	4	3	6	6	3	2	0	0	0	1	3	5	16	2	1	0	1	8	1	4	4	0	1	2	2	10	4	14	6	0	0	0	0
ATL2	686	161	199	373	422	234	604	501	418	273	604	306	82	264	91	329	686	497	237	210	127	361	132	81	108	458	863	509	561	287	88	105	293	266	265	425	124	325	315	56	333	495	116	801	351	214	86	101	588
ATL3	716	136	223	479	346	439	610	499	432	321	397	450	91	134	160	370	424	735	383	336	167	436	35	93	162	488	789	477	347	260	109	161	219	465	182	369	371	443	451	198	391	1211	170	1226	472	204	94	117	1186
ATM	275	65	69	176	173	131	473	217	482	274	204	184	85	64	301	353	417	190	113	77	67	281	97	68	41	248	340	314	235	126	55	53	83	142	166	211	189	254	344	125	162	219	49	259	209	24	44	64	290
ATMIN	184	51	159	347	223	144	323	256	245	129	231	136	51	97	9	226	202	266	180	184	130	120	22	53	113	162	278	256	321	212	89	95	172	255	123	220	59	147	434	7	180	218	85	253	198	74	114	59	250
ATN1	499	231	686	1184	1616	835	992	575	846	786	726	383	144	266	133	442	957	476	417	536	229	795	107	132	150	840	500	432	297	472	269	183	806	395	355	390	292	820	1113	61	438	943	181	743	799	203	304	301	383
ATOH1	0	0	0	0	0	0	0	0	0	0	0	0	0	0	0	0	0	0	0	0	0	0	0	0	0	0	0	0	0	0	0	0	0	0	0	0	0	0	0	0	0	0	0	0	0	0	0	0	0
ATOH7	2	3	0	0	4	2	2	19	29	5	2	7	0	3	0	31	13	2	2	0	4	1	0	1	0	2	11	8	4	10	0	0	0	0	6	3	3	0	21	0	13	5	0	4	1	17	0	0	28
ATOH8	227	1896	667	70	66	12	156	285	300	22	58	437	119	119	63	260	187	27	11	294	1147	424	378	826	41	12	34	67	35	204	432	61	383	46	79	38	138	182	22	137	95	44	128	398	58	413	176	199	17
ATOX1	1141	7339	3439	2500	1814	1462	969	974	2273	729	1961	2457	11540	3440	1654	859	1277	1351	1394	1516	2840	910	14550	3214	19073	1064	2388	3052	1429	2083	8548	3927	4499	2374	828	2180	7883	1198	1153	5319	3302	1331	3336	3013	1765	7190	16153	13795	1058
ATP10A	11	12	176	6	2	5	29	19	11	18	18	5	3	4	0	14	19	7	2	1	4	7	0	2	4	5	8	16	21	22	41	4	5	20	3	16	7	3	6	5	0	12	10	8	17	2	12	7	4
ATP10B	0	1	6	82	0	5	0	0	0	0	1	0	0	2	0	1	0	0	8	0	0	12	0	0	0	8	2	0	2	0	0	20	0	0	0	0	1	4	0	0	0	3	0	1	0	3	1	2	74
ATP10D	120	21	11	54	20	13	92	85	74	72	114	35	9	17	0	105	37	110	26	37	9	76	0	4	15	42	83	66	86	46	2	9	16	19	24	83	16	22	51	3	20	132	3	116	20	1	10	0	95
ATP11A	207	64	28	86	112	20	204	212	376	87	195	79	64	87	71	138	222	87	79	146	39	205	26	6	33	117	206	178	186	105	21	47	39	92	62	138	53	181	135	13	92	124	26	248	87	14	18	34	278
ATP11A-AS1	0	4	0	0	1	0	2	1	0	0	0	0	6	2	0	1	0	0	0	0	1	1	11	3	1	1	1	0	6	2	0	3	1	0	0	2	18	0	1	2	0	0	2	2	0	0	0	0	0
ATP11AUN	1	3	0	1	0	0	2	0	1	0	0	1	0	1	1	0	2	0	0	0	2	0	0	0	0	0	1	1	0	0	0	1	1	0	0	0	0	3	1	2	0	0	0	2	0	0	0	0	1
ATP11B	253	30	10	109	56	68	256	155	140	176	186	107	30	80	22	164	308	149	114	96	71	134	6	21	16	131	169	135	202	74	19	14	48	79	53	98	175	228	142	12	58	768	11	204	78	32	12	15	97
ATP11C	163	24	26	86	13	43	198	336	331	130	219	330	11	132	26	408	198	185	227	76	78	79	4	37	35	126	261	165	127	87	9	14	112	107	99	131	35	77	8	8	165	229	10	355	85	48	14	10	372
ATP12A	0	0	0	1	0	0	0	0	0	1	0	0	0	0	0	0	0	0	0	0	0	20	0	0	0	0	0	0	0	0	0	0	0	0	0	0	0	0	0	1	0	0	0	12	0	0	0	0	0
ATP13A1	553	621	453	709	691	1202	614	454	508	666	553	424	675	549	138	362	640	692	408	400	359	967	585	429	396	774	576	546	618	756	596	382	619	384	309	413	460	706	966	611	406	353	530	882	456	1078	690	653	499
ATP13A2	96	85	125	382	84	244	198	108	154	100	174	95	95	77	12	98	102	85	166	98	59	320	89	92	127	199	126	137	192	166	135	90	83	91	52	114	91	99	123	141	92	271	116	215	145	96	161	82	98
ATP13A3	670	92	88	231	361	300	643	751	971	393	638	321	84	142	56	600	1020	847	146	113	70	197	52	48	33	476	1020	555	510	217	29	21	158	112	113	428	185	533	245	28	126	983	33	860	304	74	32	64	624
ATP13A4	0	1	1	1	0	0	1	0	0	2	0	2	0	1	1	5	0	1	0	0	0	2	0	0	0	3	1	1	0	0	0	1	0	0	0	0	0	0	0	0	0	0	1	1	0	0	0	0	0
ATP13A5	0	0	0	1	0	0	0	0	0	0	0	0	0	0	1	0	0	0	0	0	0	0	0	0	0	0	0	0	0	0	0	0	0	0	0	0	1	0	0	1	0	0	0	0	0	0	0	0	0
ATP1A1	1457	2339	1537	2682	909	1917	2128	1535	518	2993	2635	820	568	1577	189	1021	1168	2541	3159	429	957	3165	566	512	748	2345	2161	1134	1733	858	766	1285	1590	993	1019	790	1826	1408	1419	242	749	8270	762	3019	663	632	558	282	1625
ATP1A1-AS1	1	23	11	19	26	34	4	14	11	29	29	12	13	22	0	20	23	31	27	10	8	12	11	4	17	17	29	15	21	20	6	15	14	25	46	13	8	7	20	21	23	19	13	15	3	27	25	4	16
ATP1A2	5	7	24	6	1	2	8	10	45	21	17	11	2	278	0	4	5	21	1	0	0	6	1	0	2	134	236	8	6	22	3	0	102	31	0	33	5	7	13	0	15	3	3	15	10	1	190	2	2
ATP1A3	1	0	2	1	0	0	4	0	0	1	2	1	0	2	10	8	1	0	0	1	1	5	0	0	0	7	3	5	6	0	1	0	1	0	1	0	0	0	1	3	1	1	0	1	2	0	0	0	0
ATP1A4	0	5	0	6	0	0	0	0	2	2	2	2	1	1	0	1	0	1	1	0	0	1	1	0	0	1	11	0	2	0	0	0	3	2	0	2	10	1	1	0	0	0	2	1	0	0	0	0	3
ATP1B1	1130	318	340	845	2366	1192	1231	1163	2141	446	2825	1226	90	533	62	896	2274	1030	560	358	208	808	46	43	198	1329	2608	2066	1717	889	136	411	687	712	1557	2043	857	1163	463	20	526	4118	23	1751	1161	70	46	74	627
ATP1B2	15	11	9	9	3	14	6	23	11	36	7	3	22	6	0	16	379	9	2	1	10	30	6	5	0	28	15	7	4	43	27	0	5	10	3	18	4	18	64	2	6	15	14	16	8	3	4	5	7
ATP1B3	398	138	301	1142	207	376	195	114	193	182	433	65	41	203	30	188	185	356	204	236	73	708	22	34	76	298	271	383	508	266	133	64	330	105	195	416	92	292	75	7	86	420	62	565	500	38	144	49	344
ATP1B4	0	0	0	0	0	0	0	0	1	0	0	0	0	0	2	0	1	0	0	0	0	0	0	0	0	0	0	0	1	2	0	0	0	0	0	1	1	0	2	0	0	0	0	0	0	0	0	0	0
ATP23	99	5	26	61	88	31	68	35	41	34	33	57	2	35	0	39	35	59	30	39	15	34	9	2	6	41	92	82	65	19	1	3	29	24	63	28	20	43	44	0	28	79	1	76	38	14	13	1	30
ATP2A1	21	19	10	78	206	25	55	34	86	14	8	6	7	13	9	22	27	26	16	8	24	18	10	17	22	24	33	42	26	66	23	12	33	12	15	44	7	14	52	23	21	16	38	23	16	25	43	13	58
ATP2A1-AS1	1	2	4	16	0	5	0	0	0	0	1	0	3	3	0	0	0	0	0	11	0	5	0	0	0	3	3	2	2	2	0	1	0	1	2	0	0	1	0	3	1	0	2	0	2	0	0	1	1
ATP2A2	2120	419	322	1102	1493	536	1708	1265	1121	726	1786	551	176	314	252	1069	1304	1594	849	700	250	1153	56	94	169	1671	2595	1469	1779	851	87	137	459	575	484	1769	387	1031	1484	56	590	1930	143	1487	659	100	41	46	1785
ATP2A3	8	40	97	59	16	61	298	57	89	178	78	49	66	14	68	233	96	10	35	24	42	113	22	87	45	129	51	119	241	95	284	55	25	53	20	57	34	60	58	129	30	33	117	46	135	85	47	28	24
ATP2B1	191	61	65	232	368	83	200	150	125	115	203	43	27	62	65	173	251	248	93	41	43	162	57	28	67	98	203	182	193	62	67	55	70	34	103	145	104	85	217	42	57	373	30	307	103	39	40	28	116
ATP2B1-AS1	11	3	0	9	4	2	12	10	9	8	3	2	0	4	9	11	4	5	4	1	1	2	0	0	0	2	4	5	4	1	2	3	2	3	3	6	4	1	0	2	1	7	2	6	6	2	1	0	6
ATP2B2	1436	118	72	274	284	886	1401	1476	2	896	518	461	185	401	66	718	2106	37	926	2421	398	953	66	276	35	1403	1585	189	624	842	104	257	38	307	630	532	235	1133	737	97	462	1047	211	1026	76	546	56	118	1133
ATP2B3	0	0	7	13	0	0	0	0	1	0	0	0	0	0	0	0	0	1	0	0	0	4	0	1	0	1	0	2	0	0	1	0	1	0	0	0	2	0	1	0	1	0	1	0	0	0	0	4	0
ATP2B4	484	147	414	558	285	4958	516	209	761	377	454	286	67	179	90	148	343	277	143	186	75	465	14	23	71	257	475	417	287	273	67	228	348	534	396	586	142	422	372	4	223	677	46	492	565	14	73	55	456
ATP2C1	736	55	100	292	222	93	437	327	267	189	405	192	24	152	60	311	314	546	193	142	62	374	26	20	50	243	498	383	379	114	14	10	197	175	112	208	120	213	182	12	191	656	19	594	174	26	38	12	351
ATP2C2	3	1	2	24	4	6	0	1	3	2	3	1	2	1	0	6	2	0	1	1	0	29	4	7	3	30	2	3	1	3	6	0	0	0	5	2	0	0	1	2	0	4	5	6	1	1	0	0	1
ATP2C2-AS1	0	0	0	2	0	1	0	0	1	0	0	0	0	0	0	0	0	0	0	0	0	1	0	0	0	2	1	3	0	0	0	0	0	0	0	1	0	0	0	0	0	1	0	0	0	0	0	0	0
ATP4A	0	5	0	1	0	68	1	0	0	4	0	0	2	0	0	0	0	0	13	0	4	0	0	0	0	0	0	0	0	0	0	0	0	0	0	0	0	0	0	0	0	0	0	1	0	0	0	0	0
ATP4B	0	0	0	0	0	1	0	1	0	0	0	0	0	0	0	0	0	0	0	0	0	0	0	0	0	0	0	0	0	0	0	0	0	0	0	1	0	0	0	0	0	0	0	0	1	0	0	0	0
ATP5F1A	4906	1407	2597	4046	3252	3622	1582	4033	2319	3518	4702	3087	354	2711	309	4456	2104	3955	3831	5650	2738	3225	757	604	1427	3653	2326	2803	3341	2173	1181	1572	4509	2628	2051	2124	825	1630	3341	451	2280	3880	1524	3703	2761	2139	1120	935	4170
ATP5F1AP1	0	0	0	0	0	0	0	0	0	0	0	0	0	1	0	0	0	0	0	0	0	0	0	0	0	0	0	0	0	0	0	0	0	0	0	0	0	0	0	0	0	0	0	0	0	0	0	0	0
ATP5F1AP2	1	0	2	9	0	0	5	0	0	0	1	3	0	1	0	0	0	1	3	1	0	1	1	0	1	0	0	1	3	0	0	0	0	5	6	0	0	0	6	0	0	0	3	1	0	2	0	0	4
ATP5F1AP3	0	0	2	0	0	0	3	8	3	2	4	1	0	0	0	1	3	1	4	1	0	1	0	0	0	1	5	1	0	1	0	0	0	1	1	3	0	0	3	0	1	1	0	2	2	0	0	0	6
ATP5F1AP4	0	0	0	0	0	0	0	0	0	0	0	0	0	0	0	0	0	0	0	0	0	0	0	0	0	0	0	0	0	0	0	0	0	0	0	0	0	0	0	0	0	0	0	0	0	0	0	0	0
ATP5F1AP7	0	0	0	0	0	0	0	0	1	0	0	0	0	0	0	0	0	0	0	0	0	0	0	0	0	0	0	0	0	0	0	0	0	0	0	0	0	0	0	0	0	1	0	0	0	0	0	0	0
ATP5F1AP8	0	0	0	0	0	0	0	0	0	0	0	0	0	0	0	0	0	0	0	0	0	0	0	0	0	0	0	0	0	0	0	0	0	0	0	0	0	0	0	0	0	0	0	0	0	0	0	0	0
ATP5F1B	10033	5017	5851	4915	6834	7670	2858	6027	2894	4513	6433	4095	873	3634	604	5646	7152	5305	6260	7279	4736	6838	1033	1702	3223	8274	5459	4693	5117	4131	3285	3444	7350	4346	3711	3840	1357	3541	3853	1496	5950	6213	4163	7438	4007	5068	2771	2570	5189
ATP5F1BP1	0	0	0	0	0	0	0	0	0	0	0	0	0	0	0	0	0	0	0	0	0	0	0	0	0	0	0	0	0	0	0	0	1	0	0	0	0	0	0	0	0	0	0	0	0	0	0	0	1
ATP5F1C	5493	1742	1836	3829	2715	2624	1733	2075	1579	1787	1352	2759	349	2339	182	2295	3330	1802	1790	1018	1631	2820	339	470	360	2499	1598	1529	1351	1433	601	998	3509	1178	2233	1500	626	2104	1680	131	1959	3087	832	3091	1668	797	1077	464	2074
ATP5F1CP1	4	1	8	3	1	1	0	0	6	0	1	1	0	0	0	2	0	4	2	8	1	1	1	1	0	3	1	1	0	2	0	1	4	3	0	0	0	0	0	0	1	1	1	2	3	0	0	0	1
ATP5F1D	457	6430	2328	2570	1262	5948	649	1214	933	1434	792	1009	7513	2321	1411	1035	1157	557	1343	2546	2269	1514	8360	5765	4457	1432	940	709	799	3136	5391	2376	2107	870	455	1505	6479	1930	918	10927	1248	696	5990	1442	1220	12682	4034	7615	751
ATP5F1E	4011	9314	4762	6248	2440	5785	1917	1830	1384	3589	2362	3233	2523	3370	386	2259	2652	2133	2248	4092	4211	4146	2369	2139	5733	4749	3267	1985	2611	3245	4772	5555	4071	2829	4515	1955	1651	3148	2141	1523	3034	2824	4894	2904	2467	6890	14119	7251	3290
ATP5IF1	1146	744	1646	2227	949	2576	1196	1281	848	622	953	1470	331	1755	116	1131	978	761	1528	1506	1226	2079	533	629	770	1928	987	854	1024	1841	1237	1280	1843	1486	1448	938	444	1210	1950	346	1780	1828	1175	2152	1181	2250	2266	1098	1515
ATP5MC1	1216	2651	1399	5171	1681	3414	750	753	544	1091	1266	983	1090	1221	410	824	761	843	1130	2223	1108	1806	1848	1053	4219	2087	1766	1267	1368	1971	3491	911	1511	1140	1130	1937	822	1604	1141	931	1367	1040	1526	1466	1163	1579	2043	1008	1295
ATP5MC2	2423	2597	1821	2327	4787	3537	1435	1382	1139	1913	1903	1651	1212	1348	180	1559	1525	2112	1635	2525	1964	3620	668	1495	1727	3063	1774	1718	2156	2016	2306	1755	1802	1429	2233	1297	703	2520	2319	1218	1838	1894	1768	2624	1362	2050	2053	1009	1827
ATP5MC3	4178	943	1451	3441	1948	2285	1090	2241	1043	1882	2173	1764	234	1470	220	2374	2410	1826	1013	2979	2045	2348	317	390	923	2767	1969	1414	1346	1136	712	789	2842	1325	944	1257	302	1261	1396	153	1412	1397	795	2690	1165	877	953	193	2032
ATP5ME	403	3054	818	669	366	515	225	223	147	265	215	302	1258	631	331	233	177	85	274	459	389	521	3291	2226	2669	518	229	162	161	1007	1515	941	913	348	539	582	2957	195	338	2983	392	258	2502	315	305	2651	3332	2927	268
ATP5MF	615	1238	744	1811	648	1117	372	798	257	489	722	562	933	581	116	321	403	225	854	1912	870	709	1516	970	1020	738	389	302	362	791	1729	1078	865	545	858	421	668	729	479	1447	454	338	2357	694	559	2049	1920	1220	606
ATP5MFP1	0	0	0	1	0	0	0	0	0	0	0	0	0	0	0	0	0	0	0	0	0	0	0	0	0	0	0	0	0	0	0	0	0	0	0	0	0	0	0	0	0	0	0	0	0	0	0	0	0
ATP5MF-PTCD1	0	0	0	1	0	0	1	2	0	1	0	0	0	0	0	0	0	0	0	0	0	0	0	0	0	0	0	0	1	0	1	0	0	0	1	1	0	0	1	0	0	0	0	0	0	0	0	0	0
ATP5MG	1387	791	985	1788	864	1719	715	724	559	934	890	693	550	487	95	884	788	689	783	1148	693	998	527	613	984	1254	897	558	412	832	1105	706	795	858	618	640	262	759	822	345	824	909	1061	622	805	542	1185	848	831
ATP5MGL	2	0	0	0	0	0	1	1	0	0	0	0	0	0	0	2	0	0	0	3	2	0	0	0	2	3	1	2	0	0	2	1	2	1	1	0	0	0	3	1	0	0	0	0	1	0	1	0	1
ATP5MGP3	0	0	0	0	0	0	0	0	0	0	0	0	0	0	0	0	0	0	0	0	0	2	0	0	0	0	0	0	0	0	0	1	0	0	0	0	0	0	0	0	0	0	0	1	0	0	0	0	0
ATP5MGP7	0	0	0	0	0	0	0	0	0	0	0	0	0	0	0	0	0	0	0	0	0	0	0	0	0	0	0	0	0	0	0	0	0	0	0	0	0	0	0	0	0	0	0	0	0	0	0	0	0
ATP5MJ	698	1619	1505	2080	665	2098	803	866	612	921	611	561	580	1128	72	791	1082	407	849	2070	1195	1435	388	729	1354	1283	637	589	479	1208	2014	1343	802	1225	1035	790	346	1283	1019	751	1024	983	1749	1266	849	2309	3157	1422	520
ATP5MK	1864	1957	1744	1996	1728	1753	494	578	742	1472	1519	1056	124	725	70	1014	1355	1287	1123	1415	1040	1012	235	178	454	1482	1438	983	782	731	371	677	2380	1040	2082	1215	159	1783	939	60	1570	842	342	1385	1487	484	821	439	914
ATP5PB	1225	689	959	1449	2005	1285	795	1287	997	1446	1472	1297	62	957	51	1262	1556	1283	1004	1584	789	1621	131	101	323	1448	1228	999	1020	574	235	602	1622	1077	1260	838	428	528	1513	40	993	1902	235	1927	981	283	268	154	1458
ATP5PBP1	0	0	0	0	0	0	1	0	0	0	0	0	0	0	0	1	0	0	0	0	0	0	0	0	1	0	0	0	1	0	0	0	0	0	0	0	0	0	0	0	0	0	0	0	0	0	0	0	0
ATP5PBP2	0	0	0	0	0	0	0	0	0	0	0	0	0	0	0	0	0	0	0	0	0	0	0	0	0	0	0	0	0	0	0	0	0	0	0	0	0	0	0	0	0	0	0	0	0	0	0	0	0
ATP5PBP4	0	0	0	0	0	0	0	0	0	0	0	0	0	0	0	0	0	0	0	0	0	0	0	0	0	0	0	0	0	0	0	0	0	0	0	0	0	0	0	0	0	0	0	0	0	0	0	0	0
ATP5PD	1403	2953	1256	2177	1189	2130	879	1087	773	1186	782	1931	750	1380	94	988	1102	863	1179	1428	1323	1654	838	909	2093	2092	1704	942	1049	1608	2302	1300	1752	489	2349	1379	377	1208	1229	380	1869	1015	2122	1518	1233	1738	2403	1211	1801
ATP5PDP1	0	0	1	0	0	0	0	1	0	0	0	0	0	0	0	1	1	0	0	1	0	2	0	1	0	1	2	0	0	1	0	0	0	0	0	0	0	0	0	0	1	0	0	0	2	0	0	0	0
ATP5PDP2	2	1	0	3	2	4	4	0	2	0	3	2	1	4	0	0	0	0	2	1	1	2	5	0	3	2	2	0	1	3	3	1	4	0	3	1	0	0	0	0	1	1	0	3	1	2	2	1	3
ATP5PDP3	0	0	0	0	0	0	0	1	0	0	0	0	0	0	0	0	0	0	0	0	0	1	0	0	0	0	0	0	0	1	0	0	0	0	0	0	0	0	0	0	0	0	0	0	0	0	0	0	0
ATP5PF	2773	2407	1768	2318	1933	1927	901	1485	808	1771	845	1568	352	1609	175	1719	1333	831	1055	2253	1578	1279	480	706	810	1456	1281	896	1091	1247	833	512	2065	1392	1226	851	168	1141	1101	287	1349	869	966	1492	1125	1817	1317	614	1761
ATP5PO	624	1847	579	876	396	1189	292	349	200	447	181	457	1214	507	99	465	360	266	350	516	535	809	1027	984	979	769	414	314	283	933	1446	573	725	213	460	388	603	474	525	1386	394	256	1606	487	306	1732	2068	1371	314
ATP5POP1	0	0	1	1	0	0	0	0	0	0	0	0	0	1	0	0	0	0	0	0	0	1	1	0	0	0	0	0	0	0	1	0	0	0	0	0	0	2	0	0	0	0	0	0	0	0	0	0	1
ATP6	10918	56961	110347	43457	65713	47971	20696	29158	24367	23289	30558	46460	9099	50626	7573	57141	32648	25666	60427	137731	56586	32206	24663	26191	31885	28640	30795	15919	20070	63194	42415	24709	35546	58663	42608	23689	9843	43175	43012	5351	26877	24921	34496	41106	48026	28534	28225	20604	52511
ATP6AP1	1422	1029	2279	1505	1029	858	701	785	1171	851	799	665	1512	845	290	627	846	732	1245	1337	640	2127	1341	1162	945	1702	1662	838	1116	866	1180	777	1727	839	737	777	1297	766	1063	1151	741	1318	994	1882	720	1287	2030	1017	781
ATP6AP1L	46	53	35	10	60	16	68	81	73	81	33	38	11	100	41	41	36	27	16	41	57	93	58	17	28	52	81	78	33	94	65	68	40	47	128	53	13	41	85	32	44	53	63	163	37	68	100	13	58
ATP6AP2	1573	286	681	1126	580	470	898	780	464	630	1323	547	43	357	76	770	779	840	265	242	110	641	27	45	37	519	924	683	497	248	45	72	415	364	306	489	248	376	135	42	343	900	33	750	478	68	123	27	763
ATP6V0A1	1296	972	1003	1134	587	923	461	404	960	515	523	586	1269	691	532	441	699	450	416	1160	710	836	1327	890	3358	1038	1157	648	398	1255	1923	665	681	693	495	875	1315	1451	1574	1341	1416	853	722	1160	771	920	1921	2804	960
ATP6V0A2	263	108	81	177	191	61	159	104	131	115	94	52	36	87	16	109	133	108	86	107	43	106	49	45	60	101	159	144	173	93	68	71	83	57	95	76	69	153	127	33	102	222	58	144	76	86	71	59	176
ATP6V0A4	0	0	2	6	0	0	0	0	0	0	0	0	1	0	0	0	0	0	0	0	0	0	0	0	0	0	0	0	0	0	0	0	0	3	0	1	0	20	0	0	0	0	0	0	0	0	0	0	0
ATP6V0B	1070	1569	1540	3566	2367	3323	972	1309	669	831	1509	1192	1249	1459	415	999	1416	1149	1296	1992	1464	1926	1812	1475	2048	1895	1556	1032	1239	1898	2417	1872	2013	1101	1126	1156	1729	800	1973	1958	1085	1596	2167	1754	1186	2933	3428	1466	1720
ATP6V0C	2	6	4	5	7	3	10	3	2	2	4	2	3	2	0	5	1	6	3	5	1	3	0	0	4	4	4	8	4	2	0	0	1	0	2	3	4	1	8	2	2	4	1	6	4	0	0	0	4
ATP6V0CP4	0	0	0	0	0	0	0	0	0	0	1	0	0	0	0	0	0	0	0	0	0	0	0	0	0	0	0	0	0	0	0	0	0	0	0	0	0	1	0	0	0	0	0	0	0	0	0	0	0
ATP6V0D1	546	717	902	968	484	681	694	746	382	476	567	256	1161	445	980	548	320	490	1113	1634	639	685	927	1132	2045	721	494	425	484	928	1015	701	751	516	279	577	1202	400	894	2575	553	697	1759	731	536	1725	1921	1375	1078
ATP6V0D1-DT	6	2	16	74	16	8	61	21	9	14	29	13	3	5	6	20	12	10	20	24	2	19	8	8	26	15	22	27	33	6	4	6	18	23	15	15	13	20	33	9	7	15	8	26	10	17	27	0	4
ATP6V0D2	6	0	0	17	6	0	0	0	0	0	1	1	1	0	15	0	2	1	0	10	0	1	0	0	0	4	4	0	4	0	0	0	1	4	0	2	2	10	0	0	0	0	0	2	0	0	2	0	8
ATP6V0E1	1434	1602	3230	2494	1329	1920	1024	740	981	1168	1705	1676	785	1831	101	1181	1755	1296	1972	1727	1704	1680	878	843	2924	2046	1863	1332	873	1360	1992	1532	3111	1780	1516	1393	437	2041	846	549	1652	1404	1709	2393	1889	1192	1915	956	2139
ATP6V0E1P1	0	0	0	1	2	1	3	0	1	1	1	0	0	0	0	1	0	0	0	0	1	1	0	0	0	0	0	0	1	0	0	2	2	0	0	0	0	0	0	0	0	0	0	0	1	0	0	0	0
ATP6V0E1P4	0	0	0	0	0	0	0	4	0	0	0	0	0	0	0	0	4	0	0	0	0	0	0	0	0	0	0	0	0	1	0	0	0	0	0	0	0	0	0	0	0	0	0	0	0	0	0	0	0
ATP6V0E2	214	30	1081	209	292	98	281	1089	574	138	721	899	57	1458	99	532	311	834	834	1162	692	163	103	171	442	309	888	1150	366	471	238	438	1527	1682	917	635	152	230	418	88	1202	520	275	1273	903	214	379	81	1258
ATP6V0E2-AS1	10	6	16	45	3	6	18	31	17	8	17	16	5	13	14	12	1	32	27	34	8	24	12	14	24	20	18	19	8	13	14	13	34	13	42	22	9	8	15	11	25	16	19	22	39	9	40	8	21
ATP6V1A	1239	104	177	437	367	234	418	484	519	367	444	379	48	193	101	538	421	553	261	243	97	185	52	29	130	297	583	425	424	178	27	41	223	180	162	400	189	323	319	28	266	766	46	516	354	69	44	38	648
ATP6V1B1	74	2	12	31	15	5	7	2	6	5	19	1	2	0	0	3	12	1	62	2	0	111	0	1	3	100	6	3	1	10	15	3	7	5	2	6	16	25	5	1	9	73	4	64	3	0	7	1	1
ATP6V1B1-AS1	0	0	0	0	0	0	0	0	0	0	0	0	0	0	0	0	0	0	0	0	0	0	0	0	0	0	0	0	0	0	0	0	0	0	0	0	0	0	0	0	0	0	0	0	0	0	0	0	0
ATP6V1B2	398	185	247	464	299	421	660	268	203	396	389	381	125	217	36	481	818	256	447	555	333	474	34	175	103	542	461	536	502	365	165	155	510	413	440	266	172	756	296	40	225	977	190	697	275	348	164	103	317
ATP6V1C1	1195	318	1086	1241	1023	382	349	238	406	438	377	372	106	298	175	384	524	479	278	513	128	571	195	104	257	716	950	486	593	579	326	427	486	254	440	809	306	459	853	55	447	884	245	626	749	202	546	327	849
ATP6V1C2	13	2	7	23	13	7	40	26	24	15	10	4	0	10	0	26	19	13	15	10	8	30	1	0	4	31	29	13	22	28	0	3	11	13	14	26	7	45	75	4	14	31	6	29	21	2	4	0	21
ATP6V1D	457	191	263	499	287	374	459	306	526	348	243	354	87	389	76	395	641	434	522	735	304	569	64	119	154	502	355	348	188	250	216	199	190	445	322	327	202	341	352	69	361	900	222	647	266	184	231	120	374
ATP6V1E1	940	593	867	1188	1043	906	705	540	628	678	570	850	299	866	153	544	850	681	862	1091	527	880	432	367	613	803	774	351	492	756	546	579	1026	544	779	613	218	877	610	194	774	818	429	1065	758	635	863	399	977
ATP6V1E2	54	6	22	64	19	73	35	26	49	41	13	31	4	39	0	10	15	25	35	46	13	49	9	10	20	41	52	45	13	32	17	18	20	10	33	45	9	51	5	5	34	54	26	32	13	14	30	7	63
ATP6V1F	411	464	457	1510	388	673	295	237	156	387	377	194	185	393	18	208	319	173	472	360	431	534	208	236	484	570	247	204	270	276	581	364	294	282	312	187	125	456	245	176	253	258	525	419	260	381	494	110	437
ATP6V1FNB	25	15	6	57	19	5	8	5	7	42	9	126	12	12	0	8	9	7	13	10	6	39	11	14	31	77	46	16	16	5	4	5	5	26	122	6	11	20	5	17	2	3	19	7	4	3	47	3	11
ATP6V1G1	374	217	559	490	652	337	546	524	693	467	661	589	58	531	48	521	906	1197	213	610	231	634	42	80	131	579	821	693	419	383	99	140	869	653	540	549	248	679	747	40	518	1181	110	839	718	217	162	136	1043
ATP6V1G1P2	0	0	0	0	0	0	0	0	0	1	0	0	0	0	0	0	0	0	0	0	0	2	0	0	0	0	0	0	0	0	0	0	0	0	0	0	0	0	0	0	0	0	0	2	0	0	0	0	0
ATP6V1G1P4	0	0	0	0	0	0	0	1	0	0	0	0	0	0	0	0	0	1	0	0	0	1	0	0	0	0	0	1	0	0	0	0	0	0	1	0	0	1	0	0	0	0	0	1	0	0	0	0	0
ATP6V1G1P5	0	0	0	0	0	0	0	0	0	0	0	0	0	0	0	0	0	0	0	0	0	0	0	0	0	0	0	0	0	0	0	0	0	0	0	0	0	0	0	0	0	0	0	0	0	0	0	0	0
ATP6V1G2	33	2	3	10	0	2	8	3	3	4	2	5	0	12	0	4	3	0	1	0	2	3	0	0	0	3	8	3	5	2	2	2	1	3	1	0	1	0	2	0	2	2	0	8	6	0	0	0	2
ATP6V1G2-DDX39B	0	0	0	0	0	0	0	0	0	0	0	0	0	0	0	0	0	0	0	0	0	0	0	0	0	0	0	0	0	0	0	0	0	0	0	0	0	0	0	0	0	0	0	0	0	0	0	0	0
ATP6V1G3	0	0	0	7	0	0	0	0	1	0	3	0	0	0	0	0	0	0	0	1	0	0	0	0	0	0	0	0	5	0	0	0	0	0	1	0	0	0	0	0	0	0	0	0	0	0	0	0	0
ATP6V1H	790	97	381	472	668	159	121	124	147	163	195	180	34	205	140	149	297	166	152	310	120	290	33	53	118	297	295	207	230	213	94	154	208	200	141	291	120	184	289	46	165	379	93	349	226	102	88	130	351
ATP7A	45	5	22	48	22	17	45	31	132	28	66	19	17	13	10	22	44	37	15	23	7	50	11	6	16	39	65	36	32	14	2	2	26	12	19	32	24	19	19	9	12	85	3	65	21	11	2	5	33
ATP7B	223	25	68	60	335	8	54	205	208	99	195	87	35	76	26	225	263	187	48	183	86	117	37	33	34	103	201	173	309	89	29	34	67	84	81	147	49	211	341	24	157	123	17	198	110	9	17	7	292
ATP7BP1	0	0	0	0	0	0	0	0	0	0	0	0	0	0	0	0	0	0	0	0	0	0	0	0	0	0	0	0	0	0	0	0	0	0	0	0	0	0	0	0	0	0	0	0	0	0	0	0	0
ATP8	568	246	801	734	2032	353	1027	1695	1897	545	1535	1171	161	1197	224	2325	2501	1953	1613	2908	773	1103	169	63	209	1015	1779	998	895	1447	602	160	775	1665	999	1534	384	1445	1468	65	678	1113	200	2583	1895	57	386	103	1738
ATP8A1	37	5	6	32	26	5	96	40	16	30	28	14	4	18	0	60	33	35	72	5	6	12	2	9	1	12	36	58	54	11	4	1	15	5	8	8	8	13	18	0	25	40	4	15	33	14	0	7	11
ATP8A2	3	1	2	48	0	0	0	4	0	0	2	0	1	1	0	0	0	2	2	1	0	9	0	0	2	5	1	0	6	0	0	0	0	0	0	0	1	1	0	0	0	2	0	7	1	0	4	3	1
ATP8A2P2	1	0	0	0	0	0	0	1	0	0	0	0	0	0	0	1	0	0	0	0	0	1	0	0	0	1	0	0	1	0	0	0	0	0	1	0	0	0	1	1	0	0	0	0	0	0	0	0	0
ATP8B1	181	24	41	169	184	131	127	167	96	119	189	61	69	59	113	122	155	363	28	104	40	110	116	34	61	147	241	250	441	114	61	14	111	63	85	120	136	80	116	75	59	276	37	209	38	40	41	23	203
ATP8B2	244	39	56	261	109	34	140	33	43	191	196	80	28	41	6	60	112	358	69	50	13	234	28	7	71	187	214	100	296	34	26	23	14	33	35	53	20	50	112	17	57	65	6	176	45	5	78	2	100
ATP8B3	38	10	26	61	11	45	107	13	47	12	18	11	36	39	14	17	44	0	21	32	15	28	17	24	18	24	35	23	35	30	32	44	14	43	3	30	38	13	11	33	17	58	60	15	38	41	18	15	80
ATP8B4	16	49	18	20	4	35	72	43	26	41	29	24	0	16	33	71	48	9	36	9	9	9	0	10	10	17	61	21	25	30	9	14	9	14	26	58	3	14	28	11	24	14	13	14	34	1	3	0	44
ATP8B5P	3	2	1	4	2	2	7	7	22	1	4	7	0	5	0	4	3	5	0	2	0	7	3	5	1	7	10	17	0	1	5	2	37	0	6	1	6	0	3	2	1	5	1	13	2	0	1	4	1
ATP9A	458	170	339	642	169	251	257	182	73	569	296	217	196	179	57	150	332	312	174	141	182	622	43	33	113	579	554	518	499	155	62	174	382	189	322	245	64	484	460	12	256	334	92	469	249	93	175	34	82
ATP9B	149	100	63	126	94	281	60	123	81	89	130	72	67	145	59	118	119	94	87	98	47	185	61	64	43	180	119	126	144	87	71	45	75	147	56	90	92	82	86	87	58	167	71	166	70	76	62	47	112
ATPAF1	329	194	520	513	724	753	484	619	560	315	534	642	107	496	53	590	740	481	569	458	381	626	194	125	176	655	728	637	526	522	314	431	635	650	596	404	198	351	582	123	600	783	377	910	630	407	357	299	530
ATPAF2	83	261	177	182	155	105	107	116	89	166	65	183	66	195	32	122	113	59	180	284	144	99	83	155	102	94	79	56	69	111	106	149	205	83	311	79	111	120	110	73	93	212	130	145	117	194	110	135	80
ATPSCKMT	132	44	98	89	75	59	122	109	68	175	132	85	13	85	0	103	91	76	92	63	48	93	14	5	48	74	118	78	76	71	22	39	70	39	50	128	41	57	54	6	66	247	31	250	72	22	35	13	123
ATR	168	31	53	149	173	61	191	119	190	131	220	82	16	92	0	123	191	173	94	76	66	235	10	12	27	163	188	192	160	124	20	50	165	70	92	179	34	286	179	7	112	191	23	324	212	11	17	6	191
ATRAID	541	1052	816	1068	677	759	749	474	638	625	399	1034	890	1030	98	465	679	447	634	574	763	747	1067	571	569	794	811	639	555	563	1103	584	549	955	913	538	750	575	633	545	777	1060	738	995	589	754	1156	723	668
ATRIP	0	0	0	0	0	0	4	0	0	0	0	0	0	0	0	0	1	0	0	1	0	1	0	0	0	0	0	0	1	0	0	0	0	0	0	0	0	1	0	0	0	0	0	0	0	0	0	0	0
ATRIP-TREX1	0	0	0	0	0	0	4	0	0	0	0	0	0	0	0	0	1	0	0	1	0	1	0	0	0	0	0	0	1	0	0	0	0	0	0	0	0	1	0	0	0	0	0	0	0	0	0	0	0
ATRN	3323	807	492	614	481	817	1272	1206	713	3096	854	2177	486	1260	183	1008	3248	1113	1074	1090	730	1151	264	175	90	1460	1408	991	941	476	218	326	1008	1803	1545	689	1326	1084	793	138	822	5522	195	2361	1170	367	278	301	1225
ATRNL1	86	62	6	3	0	0	2	1	0	74	10	0	1	0	0	25	9	2	2	5	11	75	2	1	21	104	100	1	10	4	5	22	0	1	0	8	7	17	24	0	0	40	0	42	5	0	1	2	2
ATRX	232	69	222	165	108	98	202	156	347	131	408	99	90	70	235	191	223	239	79	55	50	139	149	85	68	137	280	181	219	77	97	61	162	89	95	115	85	76	86	42	82	235	61	258	114	35	88	89	149
ATXN1	370	59	42	187	371	94	245	201	238	179	270	207	36	97	130	183	216	456	83	94	76	173	37	14	41	181	270	355	520	96	43	36	219	283	142	173	133	125	277	21	111	460	26	720	145	31	34	30	171
ATXN10	1768	222	361	1235	960	557	770	837	577	696	928	1115	87	514	56	750	826	834	682	851	356	720	119	58	122	516	657	418	483	358	118	99	624	429	272	483	132	575	670	49	536	729	37	1148	421	271	241	99	799
ATXN1L	129	23	124	213	158	31	236	153	237	81	168	99	27	90	57	101	149	301	93	124	62	104	45	9	61	107	240	274	270	85	28	58	209	191	98	137	74	69	338	19	142	142	40	213	173	28	47	20	166
ATXN2	375	120	176	375	410	153	321	232	392	212	398	185	51	134	79	263	519	400	165	155	79	335	66	69	46	399	491	455	441	250	51	104	248	233	252	308	110	308	323	31	282	451	39	570	319	98	99	118	336
ATXN2-AS	4	3	11	5	11	0	2	1	4	3	3	1	4	6	0	2	4	3	3	1	2	4	0	0	4	9	3	6	7	1	2	2	7	5	6	2	0	5	9	2	6	2	3	5	10	11	11	6	1
ATXN2L	1115	115	184	737	574	354	875	513	1136	337	674	422	84	376	49	454	712	618	397	514	219	612	128	73	272	1187	1493	776	734	430	122	125	440	427	397	692	244	439	1051	45	588	651	118	736	519	72	268	75	712
ATXN3	103	159	83	163	88	144	320	169	169	208	115	109	152	143	406	168	207	161	87	159	109	209	136	180	78	115	167	200	102	258	194	189	95	219	194	178	392	179	314	420	176	238	356	307	169	265	229	87	82
ATXN3L	0	0	0	0	0	0	0	0	0	0	1	0	0	0	0	0	0	0	0	0	0	0	0	0	0	0	0	0	0	0	0	0	0	0	0	0	0	0	0	0	0	0	0	0	0	0	0	0	0
ATXN7	201	75	48	130	79	58	239	151	253	106	125	120	17	79	76	176	155	133	90	40	35	110	44	31	16	110	199	203	239	95	41	39	78	59	84	115	33	126	98	17	90	186	19	211	113	25	23	35	168
ATXN7L1	74	68	60	93	26	66	60	132	270	40	109	84	42	232	35	80	74	151	173	116	215	46	78	56	50	48	87	107	81	143	139	77	136	153	62	59	45	38	73	85	101	82	130	274	73	180	103	50	71
ATXN7L2	113	76	88	145	412	246	95	52	76	78	61	83	44	195	7	63	59	61	34	64	37	163	93	27	27	132	114	105	173	224	56	34	173	124	198	111	46	57	325	40	121	143	35	183	92	18	42	37	35
ATXN7L3	527	243	317	1193	605	287	564	347	558	382	534	266	129	291	111	291	515	290	230	306	172	532	266	86	215	588	736	373	270	366	131	134	283	304	359	480	150	615	960	61	345	455	96	493	334	48	91	34	524
ATXN7L3B	735	283	538	470	1011	217	526	367	850	403	793	261	94	604	67	436	545	1062	236	513	278	594	95	132	206	542	872	1015	798	308	149	199	1026	502	516	352	273	450	891	69	603	1335	176	1141	439	143	241	149	379
ATXN7L3P1	0	0	0	0	0	0	0	0	0	0	0	0	0	0	0	0	0	0	0	0	0	0	0	0	0	0	0	0	0	0	0	0	0	0	0	0	0	0	0	0	0	0	0	0	0	0	0	0	0
AUH	122	19	55	68	152	43	128	80	189	174	172	115	14	107	37	158	187	187	118	145	103	131	3	9	29	103	161	192	95	74	8	60	152	68	175	99	18	105	240	4	173	146	8	253	97	28	20	12	148
AUNIP	10	5	10	84	3	46	15	1	4	1	10	7	1	11	16	4	3	17	13	5	1	15	2	1	4	11	9	5	19	2	5	3	5	5	11	10	6	1	21	2	9	18	1	9	8	6	8	3	5
AUP1	1937	1854	2246	3611	2137	2175	2022	1352	1595	1953	1554	1541	3044	2800	617	1290	2138	1383	1093	1940	2241	3048	5229	1701	2904	2325	1721	1963	1774	3369	2584	1673	2273	1749	2531	1852	2393	2409	2936	1926	1805	2395	2525	2862	1638	3526	5134	2612	2302
AURKA	230	379	37	686	156	332	161	113	190	216	159	97	69	308	83	66	77	167	173	106	68	299	58	18	114	514	573	189	393	121	77	67	154	105	108	250	89	66	127	15	69	409	53	242	178	56	104	6	125
AURKAIP1	555	4599	2561	2704	1529	4055	865	983	733	733	888	1308	2640	1702	571	892	510	883	1378	2048	1662	2532	3781	3290	3463	1612	1182	969	938	2044	2834	1796	2317	845	1233	976	2067	682	1612	4301	1386	1152	3317	2222	1102	6495	7000	4209	1476
AURKB	44	62	18	219	184	130	104	22	25	172	106	17	56	59	29	17	10	60	64	48	20	218	25	26	48	253	93	48	172	29	65	49	63	22	85	36	40	84	48	22	33	130	20	94	83	29	102	10	42
AURKBP1	0	0	18	1	0	0	2	0	8	0	2	1	0	9	0	0	0	1	1	0	0	0	0	0	10	0	0	0	2	1	25	0	7	0	3	2	0	0	0	0	2	1	0	6	6	0	7	8	0
AURKC	45	27	25	20	20	14	24	28	20	17	19	22	5	55	0	20	24	5	12	41	26	27	14	35	16	41	14	20	38	98	21	12	20	12	23	18	31	40	25	23	43	21	34	18	20	68	10	23	30
AUTS2	315	151	18	27	0	17	570	1775	308	424	162	223	62	304	43	417	238	55	410	260	151	444	39	177	25	155	288	70	53	395	29	40	130	142	164	67	121	396	304	74	81	549	109	639	48	331	63	40	307
AVEN	216	136	106	135	253	124	87	192	84	124	193	113	56	112	19	118	147	173	133	102	140	149	25	35	50	190	101	153	167	109	126	72	162	97	133	78	15	151	80	45	126	78	113	218	110	178	139	93	121
AVIL	24	12	29	18	29	18	102	23	132	41	33	35	4	53	53	50	77	94	60	18	15	78	31	9	11	35	167	194	68	40	15	10	155	33	51	45	46	89	160	57	63	99	21	153	60	5	14	8	37
AVL9	342	84	96	410	247	110	249	267	283	170	418	165	61	124	167	137	260	266	196	252	88	298	86	54	61	227	309	302	321	131	75	60	205	158	191	193	180	252	208	60	141	502	69	709	150	146	93	74	272
AVP	8	19	0	3	0	0	0	0	0	0	0	0	28	1	19	1	1	0	0	0	6	0	2	0	0	3	1	0	1	4	4	0	4	0	1	2	5	1	1	8	0	0	0	2	0	0	124	0	0
AVPI1	79	1160	43	134	95	522	110	201	367	124	155	123	80	203	23	336	249	161	545	129	479	206	74	154	124	267	223	227	262	142	194	378	127	91	173	211	32	288	121	108	288	108	50	305	232	168	76	74	78
AVPR1A	249	38	1	39	0	6	256	236	0	78	1	16	22	4	9	13	19	62	75	222	11	57	7	29	0	84	133	13	32	21	2	10	2	1	33	37	2	55	5	32	3	17	6	37	5	7	0	0	407
AVPR1B	1	0	0	0	0	0	0	0	0	0	0	0	0	0	0	0	0	0	0	0	0	0	0	0	1	0	0	0	0	0	0	0	0	0	0	0	0	0	0	0	0	0	0	0	0	0	0	0	0
AVPR2	0	12	9	8	0	0	1	5	2	5	1	0	7	2	0	1	3	1	4	3	0	3	4	0	5	3	0	1	0	7	16	2	2	2	0	0	2	0	6	31	4	0	10	0	1	4	1	0	1
AWAT1	0	0	0	5	0	0	0	0	0	0	0	0	0	0	0	1	0	2	0	0	0	0	0	0	0	0	1	2	0	0	0	0	0	0	0	0	0	2	0	0	1	0	0	0	0	1	1	0	0
AWAT2	0	0	0	1	0	0	0	0	0	0	0	0	0	0	0	0	0	0	0	0	0	1	0	0	0	1	0	0	0	0	0	0	0	0	0	0	3	12	0	0	0	0	0	0	0	0	0	0	0
AXDND1	4	1	0	17	2	9	4	3	6	1	6	2	0	2	0	0	1	1	1	3	0	2	0	0	1	1	7	0	5	4	2	5	0	2	4	3	0	2	1	3	1	0	1	6	1	2	0	0	36
AXIN1	137	106	186	917	271	402	287	190	156	185	237	83	48	132	43	131	152	224	216	69	130	393	93	42	127	493	343	204	268	266	93	96	153	123	63	218	65	206	158	68	143	198	122	240	170	162	204	66	154
AXIN2	12	0	188	14	320	3	2	6	378	7	196	171	1	153	1	22	38	920	4	22	9	30	55	0	83	5	519	1151	529	99	30	44	235	208	294	265	68	54	27	0	505	71	5	199	276	1	111	94	23
AXL	70	108	79	60	19	91	101	100	92	219	179	48	47	31	45	277	221	33	36	39	155	63	26	274	51	58	45	44	57	108	343	56	70	106	31	99	79	37	40	181	41	107	90	68	75	76	67	54	58
AZGP1	35088	15225	20789	1602	3962	3645	7908	9526	13997	8005	6285	21154	5182	35640	423	17418	16896	4358	26769	32662	34209	2431	26426	27951	4028	4049	5557	3408	4493	18101	20723	17266	19278	10655	16416	3230	5646	2912	11647	25196	16378	5417	5428	7533	6851	33858	7922	13689	9921
AZGP1P1	511	127	50	7	110	15	92	139	283	314	89	231	50	417	7	289	341	196	194	104	1008	117	107	203	49	190	109	40	86	379	392	235	62	132	353	89	23	142	538	97	270	8	21	41	21	206	87	31	271
AZGP1P2	0	0	0	0	0	0	3	2	7	3	2	4	1	8	0	6	12	0	2	6	5	0	1	2	1	4	7	3	1	3	1	2	2	3	2	1	0	8	2	8	4	3	1	0	0	0	0	0	1
AZI2	86	20	16	82	50	37	58	58	43	44	66	76	5	40	0	39	66	94	53	85	20	78	6	5	2	56	77	60	82	33	14	12	32	50	64	66	67	60	36	2	50	257	4	90	26	7	4	3	79
AZIN1	1424	134	485	914	1004	305	363	325	355	437	560	393	31	207	152	445	688	968	209	457	126	510	31	20	93	525	931	586	903	475	62	173	477	342	377	1126	226	587	632	9	623	1044	14	917	515	39	58	68	869
AZIN2	47	3	38	61	5	14	54	30	25	36	33	27	0	64	0	24	15	0	13	29	18	70	4	8	21	50	54	78	36	23	28	15	15	21	1	14	5	2	11	11	28	49	32	69	23	14	38	11	30
AZU1	2	14	0	17	1	0	0	0	0	1	1	0	0	1	12	3	5	1	0	2	2	1	0	15	1	2	1	3	2	2	4	4	1	6	1	0	2	2	0	1	1	2	8	2	0	0	2	1	0
AZU1P1	0	0	0	0	0	0	0	0	0	0	0	0	0	0	0	0	0	0	0	0	0	0	0	0	0	0	0	0	0	0	0	0	0	0	0	0	0	0	0	0	0	0	0	0	0	0	0	0	0
B2M	22362	3495	13689	7074	4076	6787	44783	31452	28243	12700	42805	23086	1068	8991	1780	46239	16478	8410	12012	17900	14138	13424	695	3079	4895	19022	30255	39217	29133	10953	3906	9852	18725	15222	4503	17388	2977	7257	8065	1000	40139	15580	1758	18010	47591	3365	1746	1324	57941
B3GALNT1	45	3	6	170	8	9	19	14	13	35	29	6	5	7	9	9	24	60	5	1	2	50	2	1	2	31	56	24	28	10	8	5	4	27	6	22	27	26	28	5	1	97	7	33	12	7	5	3	33
B3GALNT2	71	47	13	93	44	32	53	26	77	2	44	13	26	13	58	12	66	48	17	36	13	19	30	23	36	38	83	88	75	28	17	14	28	26	16	52	57	42	11	38	29	67	9	78	43	4	14	12	15
B3GALT1	8	2	4	1	0	0	1	0	4	0	4	0	0	5	0	0	0	3	0	2	0	2	1	1	0	1	1	4	0	1	0	0	5	17	1	0	0	1	0	0	1	62	0	196	1	0	0	0	0
B3GALT1-AS1	2	1	3	16	1	0	4	2	1	0	59	1	4	12	0	0	0	1	0	10	0	0	0	3	0	0	4	3	2	3	0	0	6	14	19	1	0	0	0	0	1	6	8	4	3	33	7	0	0
B3GALT2	1	0	1	0	2	1	2	0	3	6	3	0	0	0	0	9	3	1	1	0	1	0	0	0	1	0	0	2	0	0	0	0	0	0	0	1	2	7	0	0	1	1	0	4	2	0	0	0	3
B3GALT4	104	42	12	41	5	7	16	13	13	23	17	48	9	11	9	28	43	6	5	12	15	47	5	38	5	16	37	16	23	51	80	15	16	18	6	13	7	5	8	38	11	21	25	70	15	100	21	3	3
B3GALT5	0	0	0	8	0	0	0	0	0	0	0	0	0	0	0	2	0	0	0	0	0	1	0	0	1	0	1	0	2	3	7	0	0	0	0	1	0	0	1	1	0	6	1	3	0	1	0	0	1
B3GALT6	150	563	258	685	427	494	233	234	233	126	198	208	314	248	53	147	95	183	203	397	205	324	296	243	298	251	212	201	301	209	346	290	161	270	232	177	227	150	374	262	232	335	335	328	274	471	679	483	207
B3GALT9	3	6	9	29	11	13	3	9	11	8	11	24	4	10	0	5	29	17	15	17	2	4	0	0	4	11	30	10	6	2	10	6	7	27	13	19	8	2	7	4	15	62	4	25	7	11	2	8	19
B3GAT1	0	15	0	7	1	109	15	3	3	7	15	13	2	0	0	42	139	0	2	1	44	284	1	4	0	523	367	15	14	5	5	3	4	2	2	1	0	144	6	1	3	7	5	69	16	2	0	0	5
B3GAT1-DT	35	64	192	20	198	256	113	79	62	113	90	35	64	113	58	82	567	81	64	257	37	179	23	54	0	279	308	9	28	100	6	71	93	100	5	61	18	351	13	17	142	56	51	92	0	68	80	1	198
B3GAT2	2	2	0	2	2	0	6	2	5	2	9	1	0	4	0	7	3	4	0	0	1	2	24	0	0	0	4	13	5	1	0	0	0	0	0	3	5	4	3	0	1	5	0	3	0	0	0	0	5
B3GAT3	696	712	801	1993	564	1261	526	458	276	417	421	390	845	212	135	322	280	319	535	493	476	883	635	553	739	878	679	432	366	701	803	491	247	354	256	344	345	712	814	646	438	500	764	748	353	1347	1024	496	697
B3GLCT	111	77	59	47	74	18	56	77	82	59	124	55	0	39	0	75	44	28	78	55	18	35	23	1	11	52	91	53	94	41	38	42	32	30	22	23	38	26	40	19	82	149	45	74	68	76	3	26	100
B3GNT2	86	8	7	54	34	36	142	85	57	54	52	36	5	15	0	86	131	66	33	41	15	75	11	10	3	68	153	73	96	24	1	1	12	25	19	44	27	33	22	2	17	161	4	93	35	10	7	0	114
B3GNT3	23	6	108	119	3	534	64	0	0	40	34	0	39	0	10	15	15	0	2	3	3	435	2	2	7	551	38	2	15	56	30	40	13	1	9	21	12	345	1	0	0	158	13	145	0	1	7	1	242
B3GNT4	1	0	1	20	1	5	8	4	3	3	2	0	5	0	0	1	5	1	1	4	3	9	0	0	0	9	3	2	0	2	1	1	3	2	1	0	3	0	0	1	2	8	0	1	0	3	2	0	3
B3GNT5	726	13	4	85	3	41	110	10	3	115	16	23	1	3	15	4	31	13	147	116	1	115	0	1	14	28	10	9	25	6	1	0	14	1	5	3	184	71	0	2	12	927	37	115	2	8	2	1	8
B3GNT6	0	1	0	0	0	0	0	0	0	0	0	0	1	0	0	0	0	1	1	0	0	0	0	0	0	1	0	0	0	0	1	1	0	0	0	0	6	0	0	0	0	0	0	0	0	0	0	0	0
B3GNT7	2	7	6	110	5	26	12	2	4	21	22	3	12	3	3	9	23	3	4	8	20	35	0	4	11	10	1	3	11	10	13	11	12	8	3	14	12	11	3	11	8	76	11	40	4	4	12	6	8
B3GNT8	4	4	0	3	5	6	2	2	3	6	2	3	0	2	0	4	9	1	5	3	3	49	4	1	5	1	0	3	2	2	5	2	0	5	4	2	2	5	0	0	1	19	8	58	3	3	1	0	3
B3GNT9	27	0	1	35	3	0	21	2	23	30	8	1	0	3	0	8	15	6	34	27	5	35	0	4	1	34	13	7	27	4	3	1	0	8	2	6	24	6	6	0	2	101	4	15	11	2	4	2	6
B3GNTL1	57	27	24	188	93	56	83	50	69	45	54	56	14	50	0	36	29	58	23	105	31	140	4	9	26	167	166	71	48	49	27	22	33	78	31	66	9	50	65	2	44	32	29	109	40	20	32	5	75
B3GNTL1P1	1	0	1	0	0	1	1	0	0	0	0	0	0	0	0	0	1	0	1	0	0	0	0	0	0	0	2	0	0	0	0	1	0	0	0	0	0	0	0	0	0	1	0	0	0	0	0	0	0
B3GNTL1P2	0	0	0	0	0	0	0	0	0	0	0	0	0	0	0	0	0	0	0	0	0	0	0	0	0	0	0	0	0	0	0	0	0	0	0	0	0	0	0	0	0	0	0	0	0	0	0	0	0
B4GALNT1	43	7	53	212	2	15	17	0	15	4	32	0	21	2	14	4	47	2	0	355	15	55	7	50	783	168	198	0	11	3	84	54	49	1	6	6	121	2	5	0	185	334	0	27	6	3	52	2	9
B4GALNT2	1	33	0	0	0	577	196	0	0	4	0	0	0	0	0	0	3	0	463	1	0	69	0	0	0	24	29	0	0	0	0	0	0	0	0	0	14	51	0	0	0	104	21	55	0	0	0	0	0
B4GALNT2P1	0	0	0	0	0	0	0	0	0	0	0	0	0	0	0	0	0	0	0	0	0	0	0	0	0	0	0	0	0	0	0	0	0	0	0	0	0	0	0	0	0	0	0	0	0	0	0	0	0
B4GALNT3	7	8	30	15	4	4	6	3	29	15	7	8	5	16	0	7	12	123	21	3	1	48	7	9	64	63	105	200	4	2	18	1	104	35	0	11	19	2	0	1	24	70	15	15	8	2	22	67	2
B4GALNT4	2	3	6	6	1	1	0	0	0	2	0	1	8	2	1	1	17	0	0	2	1	238	1	3	0	369	42	2	3	1	16	1	0	0	0	2	12	18	0	3	1	39	5	0	1	0	1	0	0
B4GALT1	537	1531	505	957	476	942	1676	2121	1664	1733	898	1151	321	1090	161	1572	1952	544	1017	735	901	2097	131	833	667	2135	2226	743	869	1726	596	907	703	1017	995	1037	180	1983	1332	145	942	1017	504	1755	1004	711	266	171	4346
B4GALT2	288	220	624	1196	903	753	235	339	237	273	380	323	544	397	172	228	201	509	286	583	286	1216	714	331	341	848	381	284	502	490	507	323	473	424	304	428	596	467	940	1196	297	436	424	890	422	591	827	599	255
B4GALT3	595	225	290	870	565	461	369	417	358	448	680	344	192	236	29	189	319	239	274	547	280	476	226	158	309	483	467	404	498	354	343	255	409	453	306	398	234	399	389	117	204	528	184	599	402	177	210	227	215
B4GALT4	341	59	152	234	164	89	181	109	121	184	155	169	23	99	36	166	171	194	142	118	58	228	44	43	54	177	222	235	239	116	41	63	127	95	101	117	107	412	285	8	147	495	53	207	159	132	107	37	273
B4GALT4-AS1	0	0	0	0	0	0	0	0	0	0	0	0	0	0	0	0	0	0	0	0	0	0	0	0	0	0	0	0	0	0	0	0	0	0	0	0	0	0	0	0	0	0	0	0	0	0	0	0	0
B4GALT5	225	60	60	401	145	411	303	196	136	248	241	143	80	66	81	258	320	245	127	175	186	388	38	39	51	333	436	205	272	135	50	110	104	155	204	201	119	377	332	29	123	429	60	350	355	48	36	28	409
B4GALT6	28	0	3	11	6	8	10	17	70	13	9	22	2	6	0	13	9	19	8	12	4	9	0	0	0	6	12	32	8	7	0	0	1	6	16	15	12	6	18	2	9	71	5	15	12	4	0	1	10
B4GALT7	286	414	268	665	303	295	305	324	152	335	396	326	359	361	402	205	202	149	285	462	345	626	461	360	762	386	373	241	225	296	521	408	218	283	138	300	327	395	482	232	200	248	404	533	194	661	834	401	344
B4GAT1	429	164	483	320	539	224	231	303	248	314	236	362	356	242	37	221	165	266	215	201	228	406	688	231	295	249	280	289	445	214	371	250	265	441	243	199	473	276	349	404	383	752	197	826	270	440	628	528	179
B9D1	84	240	166	146	205	24	75	45	51	245	96	54	69	154	20	65	47	90	190	191	267	88	47	89	72	88	44	42	44	73	88	115	121	54	99	41	145	351	194	91	27	71	72	123	65	129	168	18	50
B9D2	27	28	50	43	24	41	20	8	17	19	16	27	14	37	0	26	29	15	20	13	17	25	8	25	19	51	27	16	22	13	35	40	60	15	37	15	22	13	19	16	12	53	45	26	24	45	28	19	23
BAALC	4	19	32	7	2	1	4	2	9	7	5	3	2	9	0	16	32	8	14	0	7	118	6	6	9	38	10	4	4	12	7	407	16	6	8	23	2	71	11	2	12	7	3	95	14	3	3	1	67
BAALC-AS2	0	0	1	0	0	0	0	0	0	0	0	1	0	0	0	0	0	0	0	0	0	1	0	2	0	0	0	0	0	1	0	2	1	0	0	1	0	0	0	1	0	1	0	0	1	0	0	0	0
BAAT	4983	17732	7586	2015	2096	6244	1894	2928	7815	2865	1770	10523	3370	7637	863	6243	11077	1030	9602	5713	8020	3118	3248	9224	6436	4492	6891	6276	3368	7760	3576	3230	6568	4482	5311	3877	1710	1169	639	3561	10678	6837	4631	13957	4879	13291	3436	4725	3721
BABAM1	173	925	441	583	238	1082	269	152	189	328	220	336	940	456	193	195	222	197	251	353	325	421	977	634	1101	406	242	230	236	497	698	339	503	299	193	243	584	250	398	776	319	173	830	286	202	1519	1622	892	303
BABAM2	249	323	315	358	185	304	210	188	182	171	254	240	197	219	37	178	155	160	170	149	230	407	173	170	266	404	249	196	195	272	344	285	191	303	215	208	95	183	320	140	247	292	264	347	207	232	410	164	244
BACE1	338	86	247	592	346	208	204	269	294	302	330	214	194	150	80	333	263	493	427	283	207	312	120	124	200	353	354	367	245	219	185	133	164	238	241	208	163	299	655	193	241	446	193	257	212	173	351	238	272
BACE2	53	35	44	35	30	6671	33	44	15	91	79	10	7	19	149	84	97	14	32	15	28	335	9	34	14	96	13	26	61	165	163	38	29	35	19	298	6	19	16	16	32	16	42	225	21	20	523	13	2009
BACH1	191	40	40	179	99	91	146	100	96	98	150	86	26	71	43	127	242	484	37	60	27	112	36	16	43	161	266	146	197	74	21	22	87	60	64	165	32	150	99	12	86	86	29	196	128	26	38	32	212
BACH1-IT3	0	0	0	0	0	0	0	0	1	0	0	0	1	0	0	0	0	0	0	0	0	0	0	0	0	1	0	0	0	0	0	0	0	0	0	0	0	0	0	0	1	0	0	0	0	0	0	0	0
BACH2	37	1	2	5	0	5	97	15	69	61	3	29	9	0	0	23	11	14	3	23	2	41	4	14	1	1	10	18	5	11	3	8	21	1	0	15	4	29	44	0	19	27	0	34	32	1	0	2	41
BAD	165	330	195	226	74	218	107	165	43	157	87	178	493	84	53	88	92	52	137	166	137	155	494	415	349	123	128	87	103	238	243	182	60	149	132	92	399	106	81	631	115	276	451	210	70	536	374	423	140
BAG1	589	1564	724	969	637	889	367	961	278	776	533	793	409	570	192	603	696	527	554	1496	886	905	401	586	754	837	524	529	442	814	950	613	792	506	583	500	388	678	569	722	420	526	1386	914	471	1166	594	787	571
BAG2	308	20	7	205	552	114	67	52	133	59	242	141	5	86	25	115	153	357	44	52	36	80	20	12	44	171	282	157	185	86	33	25	143	217	90	233	53	169	77	0	98	281	24	419	273	13	19	21	169
BAG3	256	97	179	313	191	242	109	70	119	103	248	79	42	39	39	152	295	295	64	219	82	211	56	43	161	369	468	241	116	234	68	63	191	101	210	509	39	385	257	18	215	169	56	140	316	27	45	38	184
BAG4	258	10	13	75	30	37	168	80	79	67	79	94	4	25	11	179	205	78	52	41	19	56	22	3	4	60	86	125	78	26	2	18	77	134	67	39	35	90	42	1	26	199	4	181	35	20	0	15	75
BAG5	185	140	171	209	104	224	187	151	194	185	103	71	24	143	9	148	218	92	146	173	93	162	39	57	87	149	176	159	147	154	78	93	132	180	131	129	62	215	189	44	138	294	92	268	166	90	83	97	110
BAG6	2456	1066	1549	1663	5617	1712	1341	976	1601	1281	1422	1428	841	2861	610	1210	1604	1580	1249	1379	940	3190	1781	621	1508	2957	1572	1480	2064	1647	1647	1149	2210	2265	1426	1366	1134	1961	2374	651	1437	1939	916	3724	1877	1050	2090	1689	1294
BAHCC1	90	30	77	165	160	92	192	236	204	152	49	111	49	10	51	72	234	140	73	82	35	110	36	41	56	152	252	179	278	117	45	35	85	87	132	133	53	105	78	25	346	93	17	130	82	5	79	42	12
BAHD1	380	70	79	464	220	68	172	132	164	174	203	123	41	148	32	112	205	197	184	149	146	160	62	23	43	211	117	146	168	135	76	51	183	57	211	115	27	409	520	13	138	99	69	127	114	39	120	26	156
BAIAP2	231	1238	393	293	1041	123	627	588	463	145	178	1054	1247	917	229	503	1127	216	136	1087	868	948	1830	831	1968	583	571	362	372	1132	1177	461	581	548	960	820	1298	899	605	2261	1492	331	1108	1055	381	1611	904	945	826
BAIAP2-DT	174	155	243	281	184	110	375	86	146	128	114	155	226	155	69	78	115	60	177	162	44	342	393	161	140	210	237	151	139	166	208	118	112	104	345	145	202	157	275	99	217	331	243	327	80	115	338	243	178
BAIAP2L1	745	92	66	684	725	966	487	378	160	497	217	403	308	75	86	225	702	149	840	340	540	807	350	390	279	989	547	170	201	611	637	420	54	151	308	368	122	788	613	303	215	392	608	716	172	474	181	210	728
BAIAP2L2	378	84	48	490	198	373	150	83	40	599	72	27	65	41	1	27	102	23	169	452	38	338	34	109	41	150	44	20	159	1582	57	17	39	53	70	44	139	697	144	39	85	588	47	262	35	101	158	20	110
BAIAP3	36	30	148	141	133	88	118	124	142	49	198	67	74	311	28	84	112	217	123	277	180	341	102	41	116	614	468	440	293	138	54	71	152	462	92	164	44	98	97	32	127	119	91	171	89	88	169	42	64
BAK1	232	92	57	428	130	119	160	18	45	112	160	77	82	133	73	95	108	42	56	117	22	175	34	35	135	186	140	103	109	83	96	48	71	129	73	87	147	138	56	51	42	203	87	114	96	37	66	25	129
BAMBI	461	64	440	306	545	147	158	48	1190	173	326	251	60	325	50	248	41	1218	170	171	184	358	63	23	200	152	155	197	211	166	181	79	388	234	217	357	133	308	448	0	316	585	9	316	519	3	213	153	3
BANCR	0	1	0	0	0	0	1	0	0	0	0	0	0	0	0	0	1	0	0	3	0	2	0	0	0	0	0	1	0	2	0	0	0	4	0	1	1	4	1	1	0	0	0	1	0	0	0	0	0
BANF1	796	662	992	1922	1443	1208	862	540	723	849	909	615	311	684	85	653	578	574	1020	799	751	1117	286	312	522	1170	1017	701	799	965	617	743	456	1277	603	654	266	1118	1222	253	887	1166	540	1177	817	651	595	415	1185
BANF2	0	0	10	2	0	0	2	1	0	0	10	0	60	37	6	0	0	5	0	6	0	0	0	0	186	0	0	2	7	1	0	0	15	46	0	4	19	1	0	0	9	0	8	8	9	7	39	4	0
BANK1	2	0	1	21	0	0	11	2	11	29	3	4	0	0	1	19	11	0	1	0	0	7	0	1	2	0	5	9	26	1	3	0	2	0	1	1	0	2	7	2	0	1	0	4	3	0	0	0	0
BANP	79	64	79	251	147	125	174	177	126	64	160	69	74	103	43	78	82	131	118	122	73	109	71	67	101	96	137	121	158	106	106	58	108	143	131	134	57	58	177	74	102	135	101	134	138	144	128	82	181
BAP1	853	698	1269	1275	624	555	747	681	708	844	686	682	743	894	227	481	195	764	641	747	521	1118	1319	598	1168	969	1050	786	770	933	1033	652	750	647	898	750	712	623	1261	859	707	681	1089	1138	606	911	1261	571	792
BARD1	33	5	0	51	14	20	69	13	25	34	58	10	5	14	25	19	6	51	18	13	0	28	0	3	4	57	68	23	65	12	1	1	8	6	16	28	13	10	7	1	7	67	1	26	11	0	3	2	20
BARHL1	0	0	0	0	0	1	0	0	0	0	0	0	0	2	0	0	0	0	0	0	0	0	0	1	0	0	0	0	0	1	0	1	0	0	0	0	0	0	0	0	0	0	0	0	0	0	0	0	0
BARHL2	1	0	0	1	0	0	0	0	0	0	0	0	1	0	0	0	0	0	0	0	0	2	0	0	0	0	0	0	0	0	0	0	0	0	0	0	0	0	0	0	0	0	0	2	0	0	0	0	0
BARX1	0	1	7	3	0	4	3	0	0	0	1	0	9	0	0	3	0	0	0	18	0	96	0	0	0	126	30	0	3	17	26	0	1	20	0	3	3	0	1	0	0	4	0	0	1	43	0	0	13
BARX1-DT	0	0	1	0	0	0	0	0	0	0	0	1	0	0	0	0	0	0	0	0	0	1	0	2	0	2	2	0	0	0	0	0	0	0	0	0	0	0	0	0	0	0	0	0	0	0	0	0	3
BARX2	0	0	0	3	0	0	0	0	1	0	1	1	0	0	0	2	0	0	0	0	0	0	1	2	0	1	0	0	1	0	1	0	0	2	0	2	0	1	0	0	0	1	0	1	0	0	0	0	1
BASP1	5	22	13	28	14	29	73	27	31	76	69	32	4	8	20	206	85	14	19	13	63	39	0	36	6	31	25	36	68	37	40	9	18	11	11	26	6	12	10	5	8	26	13	44	37	8	6	1	30
BASP1-AS1	0	0	0	0	0	0	0	0	0	1	0	0	0	1	0	0	0	0	0	0	0	0	0	0	0	0	0	0	0	1	0	0	0	0	0	0	0	0	0	0	0	0	0	0	0	0	0	0	0
BATF	9	26	122	75	6	26	102	12	12	27	61	22	35	9	0	34	12	3	18	16	17	22	1	22	55	13	17	38	64	33	73	39	15	34	17	23	10	321	7	36	36	17	100	15	77	27	16	14	51
BATF2	27	11	54	119	14	66	365	80	139	49	48	113	21	14	6	238	43	13	33	57	37	148	14	33	46	102	70	62	74	75	68	57	39	44	18	41	21	82	154	30	89	48	33	117	217	27	30	35	41
BATF3	9	11	18	30	6	29	29	15	11	47	21	7	6	6	0	30	19	6	8	9	16	17	0	13	17	15	8	10	15	19	37	25	15	8	6	15	2	16	11	5	12	14	12	12	27	13	17	10	4
BAX	465	380	695	622	714	800	381	388	563	1125	457	251	281	571	105	388	438	271	503	598	295	722	186	254	495	705	365	310	481	620	438	540	561	325	927	399	227	729	478	315	456	755	288	536	534	540	421	244	684
BAZ1A	223	353	71	305	274	222	263	162	157	121	218	167	117	76	140	177	288	228	72	239	128	211	107	103	144	235	237	205	306	251	184	153	70	162	174	193	64	281	112	48	103	244	133	236	214	100	42	40	106
BAZ1A-AS1	10	3	5	14	10	3	9	10	4	4	8	13	0	1	0	4	8	7	0	4	0	0	0	0	0	0	5	4	9	3	0	0	1	6	2	3	4	1	0	0	1	15	1	5	6	1	2	3	11
BAZ1B	710	314	363	928	471	478	441	579	417	554	734	473	144	498	168	435	570	620	769	571	367	2730	193	81	170	646	709	514	613	416	324	412	509	336	627	326	240	426	495	81	358	866	264	2714	376	370	411	224	529
BAZ2A	498	205	182	364	404	389	721	259	578	252	353	221	140	143	110	290	708	349	145	243	106	713	78	129	166	607	691	535	644	362	125	170	199	207	269	293	192	624	567	93	418	550	134	689	446	144	221	212	334
BAZ2B	9	10	2	9	4	7	6	4	3	2	3	7	4	6	52	2	3	7	3	1	3	3	1	1	2	9	13	7	7	5	5	0	5	7	11	3	3	10	7	0	3	7	4	7	4	0	4	0	5
BBC3	54	9	44	109	288	101	44	24	82	127	58	20	7	22	0	56	199	31	47	82	15	130	7	24	35	194	88	46	38	110	40	30	86	70	111	123	32	160	40	11	95	166	12	66	97	50	26	18	56
BBIP1	92	39	49	58	29	46	67	48	88	55	98	28	12	45	37	78	67	115	56	68	40	46	19	22	24	84	149	85	82	63	34	38	68	27	119	66	29	71	82	7	55	82	24	79	44	10	48	14	47
BBLN	200	384	1173	1513	703	499	348	326	365	293	389	153	914	420	186	216	222	473	290	428	359	451	684	656	1102	535	367	407	178	704	1263	1196	721	322	399	399	456	1016	570	1133	571	476	895	307	442	935	1064	777	271
BBOF1	9	19	18	36	10	16	26	19	75	36	14	20	4	41	0	50	44	38	33	15	16	14	0	1	7	19	40	50	14	14	6	7	10	39	34	29	9	16	40	4	23	37	11	30	15	5	13	5	13
BBOX1	732	4	47	79	0	0	92	468	96	26	153	34	1	203	0	420	6	121	142	682	718	25	0	39	57	82	104	22	6	40	3	14	19	266	33	38	14	86	27	53	24	118	199	218	26	213	7	2	848
BBOX1-AS1	2	0	1	6	1	0	0	0	0	1	5	0	0	1	8	1	0	1	1	9	2	0	0	1	0	0	0	0	2	0	0	0	0	47	1	1	9	63	64	10	0	3	3	0	0	0	0	0	4
BBS1	9	6	8	17	3	6	9	6	15	8	10	3	12	0	41	8	4	12	3	6	2	10	24	3	3	5	11	8	17	6	5	3	1	8	4	3	17	6	4	22	3	16	11	23	3	4	9	0	2
BBS10	54	7	12	21	37	13	84	70	119	37	62	22	6	8	0	44	82	81	4	17	4	37	1	5	5	44	79	59	59	20	3	2	24	31	14	50	16	25	30	0	31	87	3	149	10	4	4	0	39
BBS12	10	3	13	26	23	0	19	4	7	8	17	6	0	8	14	10	4	16	14	10	3	4	0	0	3	4	16	18	9	8	6	4	6	3	15	17	7	6	28	2	7	19	12	2	20	4	9	1	11
BBS2	138	8	164	139	395	128	287	224	813	70	210	91	21	271	0	164	139	234	199	208	85	87	11	19	72	76	319	420	183	158	42	79	122	203	116	218	63	63	278	16	222	250	34	378	199	73	93	66	123
BBS4	257	50	78	163	113	48	214	177	257	71	179	219	29	150	0	150	156	149	130	159	61	119	33	33	68	188	246	161	174	107	65	46	137	182	149	102	34	97	251	23	171	169	52	260	146	70	120	41	222
BBS5	19	20	20	51	4	11	52	34	12	38	29	36	2	37	10	31	66	0	11	52	16	31	3	4	6	30	40	43	52	28	8	12	10	37	17	33	9	51	36	0	18	6	1	10	42	1	9	3	14
BBS7	41	14	27	76	39	17	55	39	4	14	57	32	12	11	8	28	9	5	45	35	1	16	21	6	35	24	50	61	33	17	19	21	23	20	20	28	4	12	31	5	4	5	37	42	14	19	33	11	38
BBS9	69	11	25	37	25	28	80	87	57	26	64	55	3	53	34	56	21	69	94	73	39	66	6	4	6	59	74	98	46	29	9	35	32	62	101	35	28	46	56	2	55	110	15	211	27	12	17	8	63
BBX	291	32	37	111	155	63	151	72	167	124	173	155	11	70	52	134	72	196	64	47	17	154	12	12	9	160	238	232	118	80	21	16	79	133	57	146	78	171	145	14	123	295	9	218	127	16	26	22	130
BCAM	3161	641	1581	1220	4946	341	1249	274	236	1697	211	1361	1230	2251	109	392	838	306	248	259	393	2024	542	354	304	1995	745	508	1800	1305	475	1043	2986	563	1763	469	665	1063	3996	168	874	1786	324	1150	403	263	2949	877	2399
BCAN	1	3	5	39	53	41	13	11	2	0	24	5	5	10	14	4	38	0	1	43	9	2	6	10	35	11	21	15	5	14	19	12	9	23	13	28	2	40	10	7	10	3	5	11	20	10	3	0	16
BCAP29	685	295	126	424	253	292	361	474	314	262	316	281	82	246	42	321	236	325	387	342	237	193	178	111	140	258	397	336	260	249	249	254	236	205	262	195	82	338	274	113	212	375	252	495	262	268	369	178	538
BCAP31	3630	1469	6438	4037	3900	2268	1197	1161	5315	1240	2966	1958	1876	3777	507	1275	1769	2938	3348	2906	1536	3727	3688	2719	2663	2445	2413	1899	3022	1848	2404	2884	4993	3010	2496	1528	1958	2109	2295	1502	3598	2576	1741	4822	2417	2104	7126	3619	1887
BCAP31P1	1	0	1	0	0	1	0	0	0	0	0	1	0	0	0	0	0	0	1	0	0	1	0	0	0	0	0	0	0	0	0	0	0	0	1	0	0	0	0	0	0	0	1	1	1	0	0	0	2
BCAP31P2	0	0	0	0	1	0	0	0	0	0	0	0	0	0	0	0	0	1	0	0	0	0	0	0	0	0	1	0	0	0	0	0	1	0	0	0	0	0	0	0	0	1	0	0	0	0	0	0	0
BCAR1	515	212	694	1101	294	451	443	457	273	263	369	276	323	201	90	393	361	365	775	750	364	450	289	361	410	388	279	246	321	557	468	183	761	340	281	304	288	338	624	354	413	604	327	592	262	467	598	418	405
BCAR1P1	0	0	0	0	0	0	0	0	0	0	0	0	0	0	0	0	0	0	0	0	0	0	0	0	0	0	0	0	0	0	0	0	0	0	0	0	0	0	0	0	0	0	0	0	0	0	0	0	0
BCAR1P2	0	0	0	0	0	0	0	0	0	0	0	0	0	0	0	0	0	0	0	0	0	0	0	0	0	0	0	0	0	0	0	0	0	0	0	0	0	0	0	0	0	0	0	0	0	0	0	0	0
BCAR3	110	24	57	125	92	140	90	123	82	89	150	77	18	55	12	155	116	140	193	127	33	172	16	11	19	195	219	114	109	76	14	27	63	67	77	77	69	88	109	11	148	257	21	160	60	29	22	21	277
BCAR4	0	1	0	0	1	0	0	0	0	1	0	0	0	1	0	0	0	1	0	0	0	1	0	0	0	1	0	0	0	1	0	0	0	0	0	0	0	0	0	0	0	2	0	0	1	0	2	0	1
BCAS1	187	4	5	74	184	12	30	0	0	10	15	0	4	1	20	7	4	3	2	0	3	30	1	0	1	15	30	4	14	6	5	7	13	39	62	1	1	33	125	0	0	13	0	15	2	0	7	0	4
BCAS2	204	42	76	236	262	279	228	205	212	182	218	257	6	102	3	259	269	241	134	105	64	169	10	18	18	180	341	261	233	90	16	34	158	155	162	178	80	85	201	5	135	463	22	322	139	18	16	10	290
BCAS3	127	271	204	103	149	59	171	168	211	119	105	248	213	216	75	146	201	138	149	167	163	152	209	211	315	134	292	366	304	240	212	169	194	242	435	218	284	157	169	161	433	235	256	244	217	293	1195	185	148
BCAS4	70	13	44	177	55	36	33	12	21	58	44	26	63	2	27	18	14	14	1	50	10	148	23	16	107	86	63	35	85	15	39	50	5	9	8	40	100	96	11	10	27	107	13	49	24	14	110	37	42
BCAT1	120	48	23	259	18	47	43	28	8	31	287	15	1	13	41	13	36	18	23	20	9	43	3	15	4	26	44	33	38	15	15	5	17	29	30	35	6	9	5	5	9	41	7	42	18	5	12	9	40
BCAT2	717	417	233	598	451	731	393	302	456	679	478	756	1002	803	226	264	1542	407	624	667	472	473	1874	475	1313	377	516	546	419	645	1083	394	443	381	508	888	4951	347	398	1234	457	505	432	570	267	535	581	443	416
BCCIP	458	171	219	387	563	299	300	416	361	367	490	203	48	179	68	336	496	682	124	606	261	356	32	59	96	420	507	423	385	233	100	119	596	245	349	384	66	486	678	17	335	283	39	428	357	54	131	45	278
BCDIN3D	47	40	53	32	49	71	46	27	51	36	26	54	7	42	40	37	46	40	30	45	29	43	11	33	14	42	50	34	30	34	28	21	50	28	49	31	21	60	65	22	52	67	19	54	36	40	25	19	58
BCDIN3D-AS1	4	4	0	18	5	4	8	5	19	8	4	10	0	2	0	6	8	8	2	8	0	2	1	0	1	5	11	6	11	4	3	2	0	11	5	8	5	12	14	0	4	2	3	4	4	2	7	1	5
BCHE	323	45	2	578	780	109	527	836	179	136	456	18	11	149	0	784	11	198	131	318	195	82	13	20	3	36	89	89	304	108	18	1	60	148	206	75	50	637	321	61	3	192	26	60	16	122	20	13	659
BCKDHA	2	1	1	3	3	0	2	0	1	3	2	1	0	2	0	1	4	1	1	3	3	8	2	1	4	1	3	4	1	0	0	1	1	2	9	3	1	1	1	0	1	1	0	4	5	1	1	0	1
BCKDHB	315	18	65	67	145	39	281	207	318	170	236	239	54	160	46	363	213	376	258	202	155	99	52	18	17	110	254	283	129	107	26	65	195	118	193	171	111	106	216	99	248	154	31	234	74	57	27	12	391
BCKDK	687	785	707	721	532	616	644	786	388	275	474	511	343	1009	89	542	445	391	598	1315	989	896	730	670	1238	845	828	306	488	690	447	517	665	444	485	304	303	401	363	1189	385	486	818	949	408	1832	911	473	730
BCL10	62	21	61	79	46	65	86	51	70	91	99	41	12	34	0	53	96	76	57	91	22	96	3	11	23	128	73	51	73	33	16	35	63	50	71	50	28	42	69	6	50	164	7	85	36	23	16	16	95
BCL11A	18	1	5	41	10	86	11	0	0	18	10	2	0	2	0	7	2	8	26	1	1	16	5	2	0	4	1	1	1	1	9	0	1	1	0	1	5	1	23	1	2	14	0	7	2	2	1	1	0
BCL11B	0	0	7	1	2	2	56	11	7	16	31	12	1	1	14	51	10	0	4	2	4	13	1	3	4	5	9	25	40	1	4	5	1	4	1	2	8	11	1	0	1	9	0	5	39	1	1	1	5
BCL2	31	28	18	26	19	64	74	72	169	77	30	49	2	10	0	55	70	33	69	74	25	28	0	10	13	30	36	54	58	30	27	5	13	12	29	36	25	28	15	12	27	95	7	51	52	14	5	17	26
BCL2A1	3	7	2	44	7	21	64	7	14	24	28	7	0	5	0	32	24	2	10	7	16	17	0	4	3	13	11	16	35	4	23	8	4	6	11	9	5	5	11	1	6	8	5	16	27	5	0	0	589
BCL2L1	717	459	1635	436	640	225	610	880	995	874	397	731	645	1060	65	803	539	468	464	714	955	626	885	639	1444	638	1352	1110	709	1038	788	562	1666	1021	901	555	680	1320	992	515	1028	779	356	1123	738	778	1776	1025	917
BCL2L10	204	129	156	364	0	125	195	242	1	7	23	11	14	106	0	71	7	224	1050	188	3	258	0	35	2	470	97	18	82	38	90	1	0	8	3	48	3	59	561	0	117	62	2	187	2	69	8	8	79
BCL2L11	218	146	85	250	107	110	161	125	224	430	173	171	44	235	25	379	254	192	251	115	140	446	15	11	14	353	310	207	377	230	33	87	181	182	213	261	80	304	272	17	62	373	27	394	100	63	19	11	447
BCL2L12	112	192	276	665	192	359	152	109	159	248	205	144	207	384	65	113	83	286	246	325	220	377	192	213	164	497	270	259	295	493	220	188	435	227	585	117	80	204	319	89	176	198	217	204	131	335	338	121	211
BCL2L12P1	1	0	0	1	0	0	0	1	1	0	1	0	0	0	0	0	1	0	3	1	2	0	0	0	0	0	2	0	0	0	0	0	0	0	0	0	0	0	1	1	0	1	0	1	0	0	0	0	0
BCL2L13	316	213	258	577	492	357	334	354	338	317	406	404	124	351	45	410	752	501	261	320	232	268	133	155	273	394	697	236	169	263	177	177	360	304	378	326	68	430	425	64	425	307	129	506	434	299	382	180	583
BCL2L14	2	12	3	25	30	23	48	5	10	35	10	2	1	2	4	23	3	3	6	1	11	39	1	5	0	48	8	9	6	14	1	4	6	2	9	10	9	112	80	2	4	45	1	11	5	0	3	1	5
BCL2L15	7	11	1	25	1	45	11	16	14	4	3	6	5	5	44	3	6	9	3	0	3	4	5	0	0	2	5	5	10	9	8	2	1	8	5	5	12	19	7	6	8	4	6	12	6	5	5	6	8
BCL2L2	208	39	60	117	244	66	234	159	211	183	184	170	19	90	50	159	304	239	147	304	67	221	36	23	25	237	323	253	304	96	44	55	143	104	94	105	78	223	338	16	144	232	36	272	126	40	76	17	154
BCL2L2-PABPN1	1	0	3	5	3	2	1	1	9	0	3	2	2	3	0	5	3	8	0	0	2	2	0	0	0	5	7	2	5	2	0	0	4	3	0	1	0	2	4	0	4	3	0	5	0	0	2	0	4
BCL3	319	484	421	1720	241	1669	466	433	472	1146	272	267	156	556	40	637	407	109	415	122	299	733	184	427	181	763	705	398	315	949	424	983	193	357	425	591	227	930	357	196	524	1026	257	381	1195	716	132	369	2138
BCL6	366	368	330	565	331	270	214	375	1991	236	549	696	435	377	227	448	603	1301	60	68	112	388	1490	170	222	599	1159	847	289	409	291	314	460	213	402	540	503	695	315	137	654	284	119	555	836	105	322	582	664
BCL6B	82	133	89	54	37	54	96	150	69	101	133	28	25	82	27	43	138	74	108	72	11	36	69	43	47	54	92	73	128	175	147	47	89	111	93	112	22	87	104	64	90	71	92	98	156	174	68	56	74
BCL7A	124	60	80	131	148	70	106	57	94	123	64	66	13	57	40	61	301	80	90	219	33	181	27	19	66	153	169	121	170	105	38	50	104	112	136	86	71	141	171	23	141	256	55	202	68	74	63	65	109
BCL7B	501	311	260	673	212	353	283	490	300	291	369	284	68	320	73	303	384	198	636	449	383	1038	164	130	193	396	432	355	254	373	222	281	284	223	420	279	104	361	461	73	313	454	221	1007	297	348	221	185	443
BCL7C	149	511	294	560	162	350	129	103	83	109	98	138	792	197	464	83	54	99	160	254	108	222	932	314	522	245	186	109	160	268	484	230	181	158	150	204	965	134	82	983	125	139	452	144	110	634	1017	831	84
BCL9	145	34	169	407	104	266	146	88	112	218	273	80	90	44	38	53	121	75	105	146	23	210	50	14	51	289	375	99	113	100	46	39	108	117	131	179	99	409	162	9	88	375	42	188	48	24	55	37	119
BCL9L	159	12	32	74	42	32	114	65	113	56	118	37	104	9	47	46	111	232	27	45	16	60	38	16	27	73	88	97	69	42	17	19	37	51	21	55	49	111	169	23	29	118	5	97	37	8	54	24	40
BCLAF1	374	167	145	362	302	317	587	584	697	466	640	265	42	192	21	473	506	551	203	142	78	527	60	38	44	418	642	559	406	240	36	78	344	274	270	482	113	411	482	11	304	568	15	758	266	54	48	48	499
BCLAF1P2	2	0	0	5	1	0	0	1	2	0	2	0	0	1	0	2	4	3	3	1	0	2	0	0	2	4	8	4	5	1	0	2	0	1	1	2	1	3	5	0	2	4	0	3	5	2	0	0	5
BCLAF3	73	26	51	59	73	28	135	69	89	49	65	38	11	64	1	65	87	58	36	50	15	71	9	12	10	54	99	75	85	48	13	14	42	57	14	45	32	89	54	11	54	90	12	130	47	13	13	14	54
BCO1	2	0	10	24	0	1	21	13	0	3	53	0	0	30	0	8	2	0	32	40	1	3	0	1	5	7	20	1	1	4	0	1	15	3	0	6	2	4	2	0	2	1	1	1	4	16	0	0	116
BCO2	42	58	9	33	0	116	732	471	633	796	2	489	1	124	144	709	163	9	428	66	361	24	22	734	100	44	45	38	60	551	164	100	8	192	55	75	60	249	45	346	414	134	397	240	54	175	5	70	190
BCOR	70	17	44	143	78	43	118	87	122	54	160	63	31	57	34	51	160	195	64	95	24	160	11	5	10	180	254	131	226	51	13	19	64	64	66	90	46	104	4	12	63	176	7	209	55	7	7	13	78
BCORL1	152	66	72	319	68	14	85	14	31	32	71	57	153	18	28	52	74	125	58	44	18	127	83	41	10	161	162	76	122	54	32	27	46	48	47	55	101	119	186	43	17	123	72	127	45	31	90	60	60
BCORP1	0	0	2	0	0	1	0	5	0	3	0	0	0	0	0	9	0	0	1	0	0	1	0	0	0	0	2	6	5	1	0	1	0	0	0	1	0	0	0	0	0	0	0	0	2	3	0	0	0
BCR	272	597	634	578	451	314	276	300	249	428	319	238	642	195	137	199	439	386	333	887	223	580	351	319	282	336	366	160	208	413	299	499	359	249	202	234	286	534	811	478	353	241	203	635	297	574	1083	290	393
BCRP4	0	0	1	1	1	1	0	0	0	1	0	0	0	0	0	0	1	0	0	0	0	5	0	0	0	2	0	0	0	0	0	1	1	0	0	0	0	4	0	0	0	0	0	3	0	0	0	0	0
BCRP7	0	0	0	0	0	0	0	0	0	0	0	0	0	0	0	0	0	0	0	0	0	0	0	0	0	0	0	0	0	0	0	0	0	0	0	0	0	0	0	0	0	0	0	0	0	0	0	0	0
BCRP8	0	0	0	0	0	0	0	0	0	0	0	0	0	0	0	0	0	0	0	0	0	0	0	0	0	0	0	0	0	0	0	0	0	0	0	0	0	0	0	0	0	0	0	0	0	0	0	0	0
BCRP9	2	0	0	0	0	0	0	0	0	0	0	0	0	0	0	0	0	0	0	0	0	0	0	0	0	0	0	0	0	0	0	0	0	0	1	0	0	0	0	0	0	0	0	0	0	0	0	0	0
BCS1L	536	406	390	725	917	452	470	456	555	437	312	682	289	616	59	355	627	480	238	243	509	635	377	267	329	475	481	502	446	953	410	309	581	616	458	431	235	721	731	228	429	403	447	769	441	411	437	249	395
BCYRN1	3	1	0	11	1	14	1	0	2	2	1	0	1	0	24	0	0	0	1	2	1	1	9	4	10	1	3	1	1	2	5	4	0	1	0	2	2	0	0	1	0	8	3	2	1	0	1	3	0
BDH1	1894	3107	1957	354	2568	1479	2419	3111	1107	2723	1041	2703	770	2071	250	2747	2673	1623	2938	2768	2521	465	1237	1682	722	1616	2556	1064	2325	3773	1726	1769	1887	1355	1434	1387	845	4022	2847	1592	2572	2866	1633	2199	1649	3343	2045	2098	1280
BDH2	303	100	24	156	78	34	520	447	202	143	92	218	30	111	0	559	41	53	243	322	212	95	35	136	111	77	149	118	60	176	136	88	28	159	112	73	66	116	597	95	121	192	176	193	113	192	138	52	297
BDKRB1	3	2	19	13	0	10	0	3	0	0	9	0	4	2	0	0	1	0	3	9	3	2	0	0	0	1	0	2	3	36	33	0	3	12	0	4	0	1	3	4	0	3	46	3	0	10	3	0	1
BDKRB2	25	38	31	34	2	69	13	110	5	10	10	0	1	18	14	8	13	1	4	0	52	16	4	1	10	12	5	6	22	191	59	14	6	49	5	25	4	41	25	4	4	12	44	12	10	16	33	11	6
BDNF	11	1	2	1	0	1	3	1	4	0	1	2	0	0	0	0	2	0	0	0	1	2	0	1	0	0	1	0	2	1	0	2	0	0	0	4	0	0	2	0	0	0	0	1	2	0	0	0	0
BDNF-AS	13	11	11	11	17	5	26	42	50	14	11	10	6	16	6	23	32	19	3	39	10	22	6	1	4	17	20	26	13	21	12	11	12	20	12	25	3	15	59	3	24	17	9	62	23	11	10	5	25
BDP1	160	72	23	185	77	64	132	130	115	106	165	85	20	41	33	95	96	122	26	36	35	85	39	4	19	96	139	117	126	53	16	23	57	57	57	94	30	68	79	11	39	142	10	225	57	15	23	9	69
BEAN1	7	23	5	2	7	1	6	10	5	1	8	3	4	4	0	9	10	2	0	7	18	12	8	3	5	17	3	10	2	13	18	11	8	2	5	11	62	4	7	79	7	2	19	9	6	37	1	5	5
BEAN1-AS1	0	0	0	0	0	0	1	0	1	0	0	0	0	0	0	0	1	1	0	1	0	0	0	0	0	0	1	0	1	1	0	1	0	0	0	0	0	0	0	0	0	0	0	0	1	0	0	0	0
BECN1	421	23	36	143	83	54	123	110	174	76	191	95	38	77	87	169	213	249	117	152	48	107	51	4	69	264	450	221	184	72	14	28	135	72	74	190	110	100	86	41	166	286	12	209	84	5	14	8	404
BECN2	0	0	0	10	0	0	0	0	0	0	4	0	0	0	0	2	0	0	0	0	0	2	0	0	0	3	1	0	0	0	0	0	0	0	0	0	0	2	0	0	0	0	0	0	0	0	0	0	5
BEGAIN	2	2	5	0	1	7	3	0	0	5	0	1	3	2	0	2	7	0	1	0	3	36	2	3	0	32	4	1	0	8	16	0	0	1	1	4	1	26	5	0	0	6	4	14	10	5	2	0	0
BEND2	0	0	0	0	1	0	0	0	0	0	0	0	0	0	0	0	0	0	0	0	0	0	0	1	0	0	0	0	0	0	0	0	0	0	0	0	0	0	0	0	0	0	0	0	0	0	0	0	0
BEND3	26	13	7	42	50	18	16	5	18	43	54	6	3	5	15	9	12	44	31	7	11	47	8	2	7	60	32	19	22	22	1	3	10	8	13	18	11	73	80	3	10	49	3	40	9	1	3	2	15
BEND3P2	0	0	0	0	0	0	0	0	0	0	0	0	0	0	0	3	2	0	1	0	2	0	0	0	0	0	0	0	0	0	0	0	0	0	0	0	0	0	0	0	0	0	0	0	0	0	0	0	0
BEND4	0	0	0	0	0	0	0	0	3	2	1	1	0	0	0	8	0	0	0	0	0	0	0	0	1	0	3	1	3	0	0	0	0	0	0	0	1	1	0	0	0	1	0	1	1	0	0	1	0
BEND5	12	0	50	7	0	0	14	5	4	8	4	1	0	4	0	5	2	74	8	0	4	42	0	0	0	2	2	2	10	3	6	1	62	3	4	1	4	0	54	2	0	9	15	24	98	1	6	0	1
BEND6	1	0	0	2	0	0	0	1	1	0	0	0	0	0	0	1	1	0	0	0	0	7	0	0	1	1	0	0	1	2	4	1	0	1	0	1	2	1	0	0	0	0	1	0	0	0	0	0	0
BEND7	334	31	97	231	114	7	122	94	146	123	221	213	86	103	37	92	366	135	97	285	57	153	55	22	29	108	147	182	90	72	6	27	152	109	177	105	73	203	129	3	108	241	5	168	83	33	59	57	58
BEST1	103	7	2	16	9	11	25	11	8	27	21	6	25	9	4	23	30	3	8	46	10	43	3	4	7	29	55	17	12	18	13	25	8	6	7	38	53	68	9	0	6	234	8	53	7	7	7	7	15
BEST2	0	1	0	2	0	1	0	0	1	1	0	0	0	0	0	0	0	0	0	0	0	0	0	0	0	1	0	0	1	0	0	0	0	0	0	0	0	0	1	0	0	0	0	0	0	0	0	0	0
BEST3	0	0	0	5	1	0	0	0	0	0	1	0	0	0	0	0	0	0	0	2	0	0	0	0	0	1	1	0	0	0	0	0	0	6	0	0	0	0	0	0	0	0	0	1	0	0	0	0	1
BEST4	6	4	6	81	13	80	27	22	19	5	3	59	9	89	0	12	10	14	13	1	5	38	2	0	6	45	82	109	15	63	10	1	2	77	20	2	2	10	30	45	47	32	10	43	14	2	50	9	12
BET1	174	54	39	191	122	70	249	237	186	105	417	128	12	67	26	169	138	163	167	135	92	72	32	29	42	120	209	158	122	102	46	59	74	164	93	162	30	140	226	18	89	200	41	237	80	81	57	29	333
BET1L	493	246	356	583	510	334	339	349	357	322	310	327	232	160	18	312	440	286	262	440	286	602	256	146	259	692	468	329	454	404	337	245	225	380	144	317	137	731	686	183	235	412	352	603	342	355	369	260	462
BEX1	2	182	0	245	0	0	1	0	0	0	9	0	3	0	6	15	1	0	0	0	7	186	0	1	0	301	436	92	484	1	2	0	0	0	1	4	5	0	0	0	0	0	5	99	0	0	181	0	0
BEX2	522	2	2	81	2	7	32	0	2	38	426	1	35	12	0	5	37	0	0	71	0	264	13	0	0	287	159	21	43	0	3	0	0	3	0	0	1	74	1	0	1	0	2	101	1	0	128	0	0
BEX3	2528	974	1548	1082	592	662	727	79	27	811	2555	80	190	1172	60	433	862	44	1652	731	73	1145	110	190	263	1947	1765	731	734	509	121	214	2846	74	85	579	287	696	36	28	41	1390	20	376	785	20	326	7	36
BEX4	44	7	23	37	11	8	39	35	18	60	187	9	15	7	17	59	75	7	17	11	17	206	0	13	2	196	145	16	42	33	20	14	17	10	13	24	5	9	18	2	13	39	26	105	27	8	17	2	35
BEX5	51	3	8	72	1	23	41	3	7	16	225	9	5	17	11	19	3	22	4	31	1	29	1	4	19	70	49	25	117	13	3	6	12	2	8	18	16	22	5	1	3	50	23	5	5	5	2	0	20
BFAR	302	319	191	681	382	272	320	230	243	231	308	174	143	336	74	268	309	450	241	355	195	360	191	145	240	534	540	307	393	306	191	168	334	289	382	292	155	280	336	141	260	302	158	456	274	257	349	197	339
BFSP1	28	8	12	87	30	10	10	3	27	35	14	4	7	36	0	9	5	38	28	12	10	23	0	5	2	27	31	3	14	11	23	9	18	17	18	16	7	17	54	8	5	38	11	13	6	1	26	7	4
BFSP2	7	11	1	5	2	29	2	0	1	7	2	0	1	0	0	0	0	2	0	0	1	4	0	0	0	7	8	0	0	0	2	1	0	0	1	1	4	7	13	0	0	16	0	0	1	0	0	0	0
BFSP2-AS1	0	0	0	1	0	1	3	1	0	0	0	0	0	0	0	1	0	0	0	0	0	1	0	0	0	0	0	0	1	0	0	0	0	0	0	0	0	0	0	0	0	0	0	0	0	0	0	0	0
BGLAP	7	12	15	14	13	28	22	9	24	21	15	13	2	11	0	11	16	11	6	8	4	23	6	3	2	16	14	7	15	18	14	2	24	20	13	17	7	20	37	0	11	19	2	12	16	1	9	7	3
BGLT3	0	0	0	0	0	0	0	0	0	0	0	0	0	0	0	0	0	0	0	0	0	0	0	0	0	0	0	0	0	0	0	0	0	0	0	0	0	0	0	0	0	0	0	0	0	0	0	0	0
BGN	268	502	665	161	83	597	320	734	314	719	218	64	384	270	535	1557	1771	109	156	64	1739	1345	352	2109	192	804	108	99	207	1986	8936	321	79	729	46	971	498	1456	323	1693	135	291	2974	874	201	532	720	691	198
BHLHA15	6	1	0	4	4	5	0	0	0	4	11	1	0	0	0	2	22	0	2	5	5	6	0	0	1	23	19	0	4	4	0	1	0	0	0	12	1	20	9	0	0	1	0	3	3	0	0	0	9
BHLHA9	0	0	0	0	0	0	0	0	0	0	0	0	0	0	0	0	7	0	0	0	0	0	0	0	0	0	1	0	0	0	0	0	0	0	0	1	0	0	0	0	0	0	0	0	0	0	0	0	0
BHLHB9	30	13	15	56	34	10	34	24	58	9	69	39	10	35	0	31	34	48	38	42	20	29	3	5	13	23	27	32	37	8	5	5	38	61	58	13	12	35	19	2	3	23	13	64	8	7	14	7	27
BHLHE22	0	0	0	20	0	1	1	2	1	11	0	3	0	0	0	10	11	0	5	0	4	0	0	0	0	0	0	3	1	4	7	0	0	2	0	5	0	0	0	0	2	9	4	0	1	0	0	0	3
BHLHE23	0	0	0	0	0	0	0	0	0	0	0	0	0	0	0	0	0	0	0	0	0	0	0	0	0	0	0	0	0	0	0	0	0	0	0	0	0	0	0	0	0	0	0	0	0	0	0	0	0
BHLHE40	564	106	193	808	94	484	1215	1434	567	366	332	262	34	362	96	566	1365	258	357	1133	346	2552	61	142	98	1688	843	823	564	1161	152	188	167	676	460	654	404	1055	283	71	470	1891	168	2468	581	391	64	791	1459
BHLHE40-AS1	0	1	104	42	1	22	13	7	46	6	21	4	2	14	5	3	3	1	0	8	1	3	1	0	0	2	22	32	6	10	0	3	7	43	2	21	2	2	9	0	1	30	5	90	230	8	5	38	3
BHLHE41	6	3	4	6	0	4	12	2	10	42	19	2	0	0	0	18	33	6	1	3	1	74	0	0	8	19	2	8	23	4	3	1	12	5	18	10	1	3	35	0	2	16	3	66	6	0	10	0	2
BHMT	5073	6639	388	116	1407	1166	2934	859	8911	2003	1776	8813	135	5244	18	9647	7819	11497	8436	1644	3269	217	533	2361	3096	3375	9983	7636	3147	2042	1906	292	2507	4709	5792	2021	365	1648	1567	485	4505	2612	242	6069	1560	1298	2811	271	1834
BHMT2	4677	613	1013	1546	2255	710	1775	3325	3734	1468	3981	3057	253	2191	281	4041	4084	2341	1946	2402	2501	446	522	414	1156	1895	5212	3723	1461	2136	558	436	2865	2610	2520	3149	572	3033	2912	223	2441	1989	567	3264	2240	745	775	371	3616
BICC1	164	4	19	3	24	3	8	7	233	267	7	0	10	5	22	40	32	2	0	16	3	512	4	2	0	113	52	8	26	15	7	3	0	6	0	39	34	197	256	0	3	156	2	386	6	0	3	0	8
BICD1	25	10	14	34	32	31	64	11	33	41	29	7	2	9	9	14	22	62	13	2	2	46	1	0	18	28	30	40	25	17	7	4	5	13	47	44	13	52	32	1	21	65	6	36	18	0	13	1	25
BICD1P1	0	0	0	0	0	0	0	0	0	0	0	0	0	0	0	0	0	0	0	0	0	0	0	0	0	0	0	0	0	0	0	0	0	0	0	0	0	0	0	0	0	0	0	0	0	0	0	0	0
BICD2	112	220	133	234	195	137	170	121	185	140	232	172	45	91	32	169	203	181	56	92	59	151	40	55	76	173	237	185	131	125	100	65	200	82	177	149	63	142	230	38	107	273	115	215	154	81	56	48	178
BICDL1	444	136	21	122	11	141	318	66	23	147	38	18	20	8	10	92	46	440	191	286	62	205	4	56	136	293	283	55	87	214	35	10	14	3	22	153	72	1048	83	7	45	331	78	107	47	32	1	0	142
BICDL2	9	0	0	5	1	10	0	0	1	0	0	0	3	0	28	8	0	0	0	0	3	5	0	0	0	4	0	1	0	0	11	0	0	0	0	1	4	0	1	0	0	18	2	2	0	0	0	0	0
BICRA	191	79	105	183	165	115	195	121	195	160	159	158	71	154	15	94	183	124	105	101	91	232	37	95	70	219	191	160	151	381	69	69	173	121	235	107	44	209	209	36	148	152	72	227	123	71	104	54	118
BICRAL	82	17	46	30	127	60	121	84	107	60	90	47	20	105	61	85	116	82	50	45	32	67	31	16	33	43	101	161	144	51	31	31	69	128	52	87	30	54	90	11	72	146	17	310	101	40	27	36	77
BID	773	471	94	989	556	723	530	442	160	645	621	539	218	513	106	404	607	382	732	613	476	406	321	263	681	675	811	96	217	453	304	250	481	230	506	441	108	801	378	185	523	234	231	280	269	683	809	134	639
BIK	3	0	45	8	3	1	5	1	89	5	5	9	10	49	0	3	3	3	13	0	0	9	64	0	38	6	14	14	14	0	16	3	128	33	3	8	23	8	0	1	13	41	0	102	31	1	160	73	5
BIN1	757	521	807	959	265	545	508	360	177	744	478	560	656	292	171	434	374	268	526	943	648	1274	201	692	609	748	377	269	419	995	489	343	672	463	297	395	448	439	692	812	511	992	703	1192	235	1110	806	721	623
BIN2	10	24	47	41	23	38	257	34	64	110	109	45	1	15	19	154	92	14	34	32	27	42	1	23	4	34	48	74	131	23	33	25	31	23	20	32	8	31	48	13	25	40	19	37	113	17	16	3	42
BIN2P2	0	0	0	0	0	0	0	0	0	0	0	0	0	0	0	0	0	0	0	0	0	0	0	0	0	0	0	0	0	0	0	0	0	0	0	0	0	0	0	0	0	0	0	0	0	0	0	0	0
BIN3	56	11	15	22	28	23	101	28	38	65	67	53	4	31	19	65	108	30	44	34	32	57	0	2	2	61	57	58	39	47	8	6	90	39	53	33	23	80	41	12	19	87	2	75	39	7	3	1	48
BIRC2	609	234	241	249	302	192	383	263	397	270	433	396	207	126	37	394	632	482	166	173	135	220	115	112	137	310	547	359	283	241	87	102	228	230	221	277	156	329	434	59	328	558	125	345	296	98	183	151	299
BIRC3	90	1026	191	1025	127	439	1136	412	228	534	855	488	211	32	158	457	382	50	215	34	96	196	45	241	1046	239	888	1240	273	191	184	674	102	140	69	355	54	380	49	36	261	223	182	142	750	154	107	354	3162
BIRC5	252	307	38	866	212	557	191	51	50	251	310	89	181	207	186	26	31	260	186	253	30	414	361	170	499	478	338	132	352	80	360	53	203	89	395	193	299	123	165	190	176	636	152	189	119	101	635	43	241
BIRC6	583	96	87	211	210	95	390	357	382	226	394	263	84	150	173	337	559	373	136	153	83	325	59	43	78	298	536	335	346	143	30	52	140	146	176	206	117	241	219	20	189	469	30	594	183	121	73	69	312
BIRC6-AS2	1	0	0	0	0	0	3	1	0	0	1	0	1	0	0	0	2	0	0	0	0	1	1	0	0	0	1	0	0	2	0	1	0	0	1	0	2	0	1	6	0	1	0	3	0	0	0	0	1
BIRC7	1	0	0	21	1	3	4	2	0	1	1	1	3	1	0	1	3	0	0	1	0	4	0	0	1	1	1	1	0	1	8	0	2	5	0	2	7	0	0	6	2	3	3	5	0	1	7	0	0
BIRC8	0	0	0	0	0	0	0	0	0	0	0	0	0	0	0	0	0	0	0	0	0	0	0	0	0	0	0	0	0	0	0	0	0	0	0	0	0	0	0	0	0	0	0	0	0	0	0	0	0
BISPR	41	36	60	188	76	102	131	107	92	98	94	113	77	90	62	79	61	77	73	57	89	34	2	64	27	97	110	53	82	88	61	60	83	67	4	70	17	78	173	69	91	66	56	72	77	110	1	47	71
BIVM	327	175	94	248	295	81	183	340	369	252	232	198	48	71	40	257	112	109	126	200	99	266	75	18	36	77	137	105	205	118	35	41	99	149	95	133	60	244	183	33	218	190	57	373	148	102	57	55	314
BIVM-ERCC5	0	0	0	0	0	0	0	0	0	0	0	0	0	0	0	0	0	0	0	0	0	0	0	0	0	0	0	0	0	0	0	0	0	0	0	0	0	0	0	0	0	0	0	0	0	0	0	0	0
BLACE	0	0	0	3	0	1	0	0	0	1	0	0	0	0	0	0	0	0	0	0	0	0	0	0	0	0	1	0	0	0	0	0	0	0	1	0	0	0	1	0	0	0	0	0	0	0	0	0	0
BLCAP	587	799	1144	1124	563	228	782	1075	2047	572	646	1307	319	1765	28	802	1135	578	454	1693	1113	1454	959	748	1039	716	1421	1231	761	1028	752	487	1387	1535	1096	585	830	843	973	695	1381	1236	1570	2362	1035	900	873	1091	805
BLID	0	0	0	0	0	0	2	0	0	0	0	0	1	0	0	0	0	0	0	0	0	0	0	0	0	0	1	0	0	0	0	0	0	2	1	0	0	0	0	0	0	1	0	0	0	0	2	0	0
BLK	0	1	3	20	1	5	44	27	15	51	7	20	1	1	25	18	20	0	0	2	13	3	1	19	0	8	6	5	14	4	36	6	18	6	9	2	1	5	0	9	0	0	21	5	1	36	3	0	0
BLM	51	32	6	82	19	102	36	4	1	37	44	3	6	18	0	9	21	30	22	9	2	80	5	3	11	75	49	28	52	13	4	8	12	7	36	20	6	32	17	3	7	18	5	36	18	0	9	0	15
BLMH	492	688	347	854	129	340	89	42	41	479	277	26	84	301	67	160	164	249	104	21	19	670	170	28	92	713	440	70	300	277	126	95	235	73	235	325	68	113	239	42	27	327	46	482	209	46	476	27	49
BLNK	129	109	65	76	16	203	175	182	194	562	197	139	39	42	9	270	313	6	227	198	86	263	1	21	19	199	171	121	140	64	19	143	103	108	306	118	61	353	209	14	362	313	12	272	153	35	3	20	211
BLOC1S1	110	1106	578	227	269	542	175	99	115	158	138	176	943	270	158	101	130	78	234	238	254	223	1366	994	1220	203	178	86	142	495	1100	552	325	142	334	248	798	241	172	1538	299	198	921	259	215	1289	1639	1041	134
BLOC1S2	349	117	289	137	166	209	156	241	236	203	273	115	66	86	0	247	246	389	211	268	124	202	35	40	102	267	407	236	227	135	100	124	301	172	195	250	51	252	302	47	305	255	87	271	180	87	180	120	224
BLOC1S3	126	84	163	248	94	135	93	51	69	100	88	82	99	84	60	51	96	67	80	143	64	164	157	84	108	131	152	79	157	125	95	80	103	154	144	130	158	174	146	83	94	149	113	162	92	105	108	85	132
BLOC1S4	233	59	169	235	260	73	106	60	116	93	107	93	29	113	44	57	82	60	78	122	55	177	70	40	130	179	151	66	60	74	34	56	146	80	104	88	44	76	235	27	115	144	61	129	114	57	84	49	83
BLOC1S5	264	47	57	56	352	72	82	84	101	90	92	91	17	114	67	130	118	87	87	86	36	117	39	21	48	114	112	86	144	52	34	40	109	132	63	77	54	73	157	7	87	207	24	281	120	46	45	89	154
BLOC1S5-TXNDC5	0	0	0	0	0	0	0	0	0	0	0	0	0	0	0	0	0	0	0	0	0	0	0	0	0	0	0	0	0	0	0	0	0	0	0	0	0	0	0	0	0	0	0	0	0	0	0	0	0
BLOC1S6	557	51	78	215	236	117	295	279	317	236	359	183	36	130	27	256	315	410	136	205	75	143	40	38	54	227	407	355	345	112	44	51	207	154	142	173	87	176	286	13	163	263	27	298	159	40	61	22	343
BLVRA	214	150	148	736	72	423	330	51	113	279	457	97	73	48	64	121	95	312	215	238	99	495	9	63	118	430	136	205	318	111	192	233	65	267	165	66	86	525	81	71	98	392	378	261	140	56	108	110	148
BLVRB	770	3460	3399	2582	840	3276	930	1022	1708	935	1095	1578	1629	2735	306	1557	1866	931	1503	2200	2173	1285	2764	1795	6156	2812	3507	1819	848	2328	2073	1697	3505	3466	1840	1221	1071	1111	720	2423	2652	1348	2637	1619	2454	2579	2871	1481	2773
BLZF1	147	30	44	136	118	97	195	104	141	65	281	122	25	34	70	94	184	141	85	67	25	72	14	18	18	160	315	144	149	77	9	18	52	128	70	188	83	109	67	12	38	234	8	275	108	9	10	17	104
BMERB1	98	209	21	39	10	103	192	237	119	82	114	96	24	227	5	175	51	106	186	202	120	115	34	83	93	292	267	172	105	166	64	104	36	239	215	70	17	17	50	85	222	57	74	104	23	145	40	33	116
BMF	51	26	289	323	317	26	76	20	42	148	226	70	40	44	0	100	97	164	16	41	48	177	16	27	17	107	76	53	136	52	61	89	69	130	170	43	42	84	707	23	24	73	13	153	75	13	112	27	54
BMI1	647	52	135	322	123	59	392	309	478	210	328	195	37	53	9	213	175	507	102	85	27	132	25	11	14	101	280	240	304	91	24	18	115	118	137	177	89	92	150	16	67	417	12	365	89	40	34	14	228
BMI1P1	0	0	0	0	0	0	0	0	0	0	0	0	0	0	0	0	0	0	0	0	0	0	0	0	0	0	0	0	0	0	0	0	0	0	0	0	0	0	0	0	0	0	0	0	0	0	0	0	0
BMP1	810	232	876	336	418	203	476	184	544	214	409	649	693	605	125	547	717	970	305	171	496	287	371	378	256	357	633	1005	607	1171	495	160	3256	1172	671	372	254	470	288	254	440	456	279	794	373	559	893	541	174
BMP10	0	0	0	0	0	0	0	0	1	0	0	0	0	0	0	1	1	0	0	0	0	0	0	0	0	0	0	0	0	0	0	1	0	0	0	0	0	0	0	0	0	0	0	0	0	0	0	0	0
BMP15	0	0	0	0	0	0	0	0	0	0	0	0	0	0	0	0	0	0	0	0	0	0	0	0	0	0	0	0	0	0	0	0	0	0	0	0	0	0	0	0	0	0	0	0	0	0	0	0	0
BMP2	46	108	24	29	166	166	49	22	12	100	37	39	16	15	0	55	33	53	17	69	33	24	0	4	4	34	47	49	98	33	8	7	8	47	180	34	12	24	20	0	66	99	7	52	27	42	21	10	46
BMP2K	22	13	9	54	46	16	40	35	43	26	27	10	6	15	0	54	26	29	37	51	15	26	3	1	5	18	35	22	28	11	3	9	26	11	15	21	12	10	11	6	10	62	3	39	23	8	6	4	48
BMP2KL	0	0	0	0	0	0	1	1	1	0	1	0	1	0	0	0	1	0	0	0	0	1	4	1	0	0	1	2	0	0	0	0	1	0	0	1	0	0	0	0	0	3	0	0	0	0	0	0	0
BMP3	0	0	0	0	0	0	1	0	0	0	0	0	0	0	0	0	0	0	0	0	0	0	1	0	0	0	0	0	0	0	1	0	0	0	0	0	1	0	0	1	0	0	0	0	0	0	0	3	0
BMP4	14	6	267	16	206	28	30	9	288	129	314	57	1	122	0	25	34	1685	23	109	12	71	40	6	21	36	116	323	538	79	21	18	189	182	155	188	26	35	72	1	409	130	5	259	734	2	98	95	7
BMP5	0	0	1	15	0	0	0	5	0	0	2	0	1	0	0	20	9	0	0	0	1	0	1	2	0	0	0	0	0	2	2	0	0	1	0	2	0	0	2	0	0	0	2	1	2	0	0	0	0
BMP6	2	6	2	1	1	1	1	11	4	2	8	1	0	3	0	23	22	1	0	2	3	9	0	4	0	21	5	2	5	1	4	2	6	1	3	0	0	2	3	0	2	4	0	11	3	0	1	0	1
BMP7	0	1	0	0	0	0	0	0	0	0	0	0	0	0	0	0	9	0	0	1	0	251	0	0	0	12	0	0	0	0	0	0	0	1	0	0	0	12	0	0	0	0	1	194	0	0	0	0	0
BMP8A	0	2	0	0	0	10	13	3	5	1	3	3	0	3	0	8	13	1	5	2	2	14	0	2	0	14	14	12	2	6	0	0	1	5	4	8	1	1	3	1	0	3	1	11	1	0	1	0	4
BMP8B	10	1	1	46	4	3	32	3	7	33	38	1	18	23	18	11	27	27	1	12	24	105	0	4	0	93	40	5	7	10	4	2	5	4	5	9	7	1	13	5	4	16	7	48	6	1	10	5	2
BMPER	5	1	1	1	0	2	3	0	9	0	0	1	0	0	0	75	54	0	0	2	9	0	5	7	0	0	2	4	1	1	2	1	4	17	0	2	1	1	4	0	2	2	1	1	2	1	0	0	1
BMPR1A	120	30	75	73	105	62	71	83	140	97	105	35	81	24	170	95	117	168	36	46	24	74	54	21	11	67	141	87	91	39	37	20	49	37	65	94	282	75	116	129	61	140	18	131	65	24	28	44	42
BMPR1AP1	0	0	0	0	0	0	0	0	2	0	0	0	0	0	0	0	0	2	0	2	0	0	0	0	0	0	0	2	1	1	0	0	0	0	0	0	0	0	0	0	1	0	0	0	0	0	0	0	0
BMPR1B	1	0	0	30	4	3	0	0	0	3	1	0	0	0	0	10	6	0	0	0	2	0	0	0	3	0	0	0	0	0	2	1	0	1	0	2	1	0	2	0	0	2	0	0	0	0	0	1	0
BMPR1B-DT	0	0	0	0	0	0	0	0	0	0	0	0	0	0	0	0	0	0	0	0	0	0	0	0	0	0	0	0	0	0	0	0	0	0	0	0	0	0	0	0	0	0	0	0	0	0	0	0	0
BMPR2	338	18	65	141	32	58	296	171	223	197	147	221	36	120	56	248	289	339	76	103	34	155	6	21	23	140	357	211	167	96	13	17	66	141	113	153	133	96	141	16	108	544	26	298	116	13	11	19	289
BMS1	575	447	314	393	424	397	222	291	287	325	370	325	169	180	51	261	335	290	280	516	274	513	135	145	293	499	416	363	424	420	295	254	316	259	329	244	112	371	489	85	272	431	294	534	277	259	400	213	375
BMS1P1	36	49	15	24	59	15	34	21	45	19	28	15	32	18	2	45	46	53	19	21	22	45	9	21	23	24	32	50	129	31	17	18	24	11	47	27	37	64	48	39	25	21	22	56	24	27	30	22	31
BMS1P10	1	0	0	3	4	3	0	3	6	0	1	0	10	2	0	5	2	1	6	0	4	0	0	6	1	0	0	5	3	4	0	2	1	3	0	4	0	12	2	0	2	5	5	4	2	0	4	0	2
BMS1P11	0	0	0	0	0	0	0	0	0	1	0	1	0	0	0	0	0	1	0	1	0	0	0	0	0	0	0	0	0	0	0	0	0	0	0	0	0	0	0	0	0	0	0	0	0	0	0	0	0
BMS1P13	0	0	0	0	0	0	1	0	0	0	0	0	0	0	0	0	0	0	0	0	0	0	0	0	0	0	0	0	0	0	0	0	0	0	0	0	0	0	0	0	0	0	0	0	0	0	0	0	0
BMS1P15	0	0	0	0	0	0	1	0	0	0	0	0	0	0	0	0	0	0	0	0	0	0	0	0	0	0	0	0	0	0	0	0	0	0	0	0	0	0	0	0	0	0	0	0	0	0	0	0	0
BMS1P16	2	0	0	0	0	0	0	0	1	0	0	0	1	0	0	0	0	0	0	0	0	0	0	0	0	0	0	0	0	0	0	0	0	0	0	0	0	1	0	0	0	0	0	0	0	0	0	0	0
BMS1P17	0	0	0	0	0	0	0	0	0	0	0	0	0	0	0	0	0	1	0	0	0	0	0	0	0	0	0	0	0	0	0	0	0	0	0	0	0	0	0	0	0	0	0	0	0	0	0	0	0
BMS1P22	3	0	0	4	2	0	7	1	2	0	4	0	0	0	0	0	0	3	0	2	0	3	0	0	0	0	1	0	2	0	0	0	0	2	0	0	0	0	4	1	0	1	0	0	2	0	0	0	1
BMS1P3	0	0	0	0	0	0	0	0	0	0	0	0	0	0	0	0	0	0	0	0	0	0	0	0	0	0	0	0	0	0	0	0	0	0	0	0	0	0	0	0	0	0	0	0	0	0	0	0	0
BMS1P4	1	51	5	2	2	5	2	5	5	4	4	1	31	4	248	4	4	4	3	2	7	5	37	11	11	6	14	10	5	7	19	10	6	4	3	27	207	3	2	36	10	2	13	5	8	14	14	11	7
BMS1P4-AGAP5	0	0	0	0	0	0	0	0	0	0	0	0	0	0	0	0	0	0	0	0	0	0	0	0	0	1	0	0	0	0	0	0	0	0	0	0	0	0	0	0	0	0	0	0	0	0	0	0	0
BMS1P7	0	0	0	0	0	0	0	0	0	1	0	0	0	0	0	0	0	1	0	0	0	0	0	0	0	0	0	0	0	0	0	0	0	1	0	0	0	0	0	0	0	0	0	0	0	0	0	0	0
BMS1P9	0	1	0	0	0	0	0	0	0	1	0	0	0	0	0	0	0	0	0	0	0	0	0	0	0	0	0	0	0	0	0	0	0	0	0	0	0	0	0	0	0	0	0	0	0	0	0	0	0
BMT2	52	11	21	41	23	10	34	38	17	30	40	15	3	18	0	26	16	27	28	10	4	18	4	3	1	11	41	36	36	9	7	11	9	16	28	23	4	11	45	1	19	36	8	47	15	6	11	3	34
BMX	2	2	1	2	0	0	1	7	3	3	2	0	0	2	0	7	3	6	1	1	3	3	0	0	0	2	2	5	5	4	2	4	1	5	5	8	0	0	3	0	4	5	0	3	4	0	1	0	1
BNC1	0	0	0	13	0	0	0	0	2	0	0	0	0	0	0	0	0	0	0	0	0	0	0	0	0	0	0	0	0	0	0	0	0	0	0	0	0	0	0	0	0	3	0	0	0	0	0	0	0
BNC2	2	6	1	38	1	4	6	2	1	4	4	1	1	3	8	7	12	2	1	0	2	9	0	0	0	0	2	4	4	5	14	0	2	3	2	3	1	5	3	1	1	3	2	5	1	0	0	3	5
BNC2-AS1	1	8	2	0	0	0	0	0	0	2	0	0	0	0	0	0	0	0	0	0	0	3	0	0	0	0	0	0	0	0	2	1	0	0	0	0	0	0	0	0	0	0	0	3	0	0	1	0	0
BNIP1	105	141	70	162	61	197	115	83	61	88	109	56	57	76	0	104	122	24	101	94	93	127	46	56	182	119	61	55	70	124	104	61	117	74	40	66	33	118	128	97	70	105	125	139	55	113	68	98	109
BNIP2	525	153	155	166	191	123	368	336	489	328	422	370	23	234	23	442	417	492	151	166	77	144	38	39	31	284	359	235	386	124	41	82	309	151	202	248	76	219	389	18	220	303	24	326	297	52	36	21	429
BNIP3	1758	769	1035	810	1182	1606	514	1039	1246	705	1336	747	248	520	62	1077	2180	2881	374	1161	588	766	291	278	344	1395	1577	1103	928	539	251	349	1496	804	856	990	578	775	749	65	1232	2579	115	1640	809	229	521	191	784
BNIP3L	468	55	70	276	94	350	389	153	157	280	177	331	12	79	9	347	366	137	175	63	63	233	11	21	19	254	286	351	180	68	19	18	256	146	144	130	355	142	97	10	144	1850	15	391	137	20	21	12	217
BNIP3P1	62	20	25	28	36	86	15	40	51	23	51	30	13	20	1	49	100	160	18	75	37	18	8	15	8	73	90	64	48	24	8	12	74	38	29	44	25	37	40	1	39	110	9	70	35	15	44	16	30
BNIP3P10	0	0	0	2	1	0	3	0	2	0	0	1	0	0	0	0	0	2	1	0	0	0	0	0	0	0	0	2	1	0	0	0	0	0	0	0	0	3	1	0	0	0	0	3	1	0	0	0	2
BNIP3P11	1	2	0	3	2	1	2	4	1	0	1	0	0	0	10	0	1	0	14	0	0	2	8	1	0	2	2	1	3	1	0	0	2	2	3	2	1	1	0	0	0	0	0	6	1	0	0	0	5
BNIP3P14	0	0	0	0	0	0	0	0	0	0	0	0	0	0	0	0	0	0	0	0	0	0	0	0	0	0	0	1	0	0	0	0	0	0	0	0	0	0	0	0	0	0	0	0	0	0	0	0	0
BNIP3P15	0	0	0	0	0	0	1	0	0	1	0	0	0	0	0	0	0	0	0	0	0	2	0	0	0	0	1	0	0	0	0	0	0	0	0	0	0	0	0	0	0	0	0	1	0	0	0	0	0
BNIP3P16	0	0	1	0	0	0	0	0	0	0	0	0	0	1	0	0	0	0	0	0	0	0	0	0	0	0	0	0	0	0	0	0	0	0	0	0	0	0	0	0	0	0	0	0	0	0	0	0	1
BNIP3P17	0	0	0	0	0	0	2	0	0	1	1	0	0	0	0	0	0	1	0	0	0	0	0	0	0	0	0	1	0	0	0	0	0	3	0	0	0	0	0	0	0	0	0	1	0	0	0	0	0
BNIP3P18	0	0	1	0	0	0	2	0	1	0	0	0	0	2	0	0	0	0	0	0	0	0	0	0	0	0	5	9	1	0	0	0	1	7	0	0	0	0	1	0	0	1	0	0	0	0	0	0	0
BNIP3P19	0	0	0	0	0	0	1	0	0	0	0	0	0	0	0	0	0	0	0	0	0	0	0	0	0	0	0	0	1	0	0	0	0	0	0	0	0	0	0	0	0	0	0	0	0	0	0	0	0
BNIP3P2	0	0	0	0	0	0	0	0	0	0	0	0	0	0	0	0	0	0	0	0	0	0	0	0	0	0	0	0	0	0	0	0	0	0	0	0	0	0	0	0	0	0	0	0	0	0	0	0	0
BNIP3P20	0	0	0	0	0	0	0	0	0	0	0	0	0	0	0	0	0	0	0	0	0	0	0	0	0	0	0	0	0	0	0	0	0	0	0	0	0	0	0	0	0	0	0	0	0	0	0	0	0
BNIP3P22	0	0	0	0	0	0	0	0	0	0	0	0	1	0	0	0	0	0	0	0	0	0	0	0	0	0	0	0	0	0	0	0	0	0	0	0	0	0	0	0	0	1	0	0	0	0	0	0	0
BNIP3P23	0	0	0	0	0	0	0	0	0	0	0	0	0	0	0	0	0	0	0	0	0	0	0	0	0	0	0	0	0	0	0	0	0	0	0	0	0	0	0	0	0	0	0	0	0	0	0	0	0
BNIP3P24	0	0	0	0	0	0	0	0	0	0	0	0	0	0	0	0	0	0	0	0	0	0	0	0	0	0	0	0	2	0	0	0	0	0	0	0	0	0	0	0	0	0	0	1	0	0	0	0	0
BNIP3P25	0	0	0	0	0	0	0	0	0	0	0	0	1	0	0	1	0	1	0	0	0	1	0	0	0	0	0	0	0	0	0	0	0	0	0	0	0	2	0	0	0	0	0	0	0	0	0	0	0
BNIP3P26	0	0	0	0	0	0	1	0	1	0	0	0	0	0	0	0	0	0	0	0	0	1	0	0	4	0	0	0	0	0	0	0	0	0	0	0	0	0	1	0	0	0	0	0	0	0	0	0	0
BNIP3P28	0	0	0	2	0	0	2	0	1	1	4	0	1	1	0	0	0	2	0	3	0	0	0	0	0	0	0	0	1	2	0	0	0	1	0	0	1	0	1	1	0	0	1	0	0	0	2	0	2
BNIP3P29	0	0	0	0	0	0	0	0	0	0	0	0	0	0	0	0	0	1	0	0	0	0	0	0	0	0	0	0	0	0	0	0	0	0	0	0	0	0	0	0	0	0	0	0	0	0	0	0	0
BNIP3P3	0	0	0	0	0	0	0	0	0	0	0	0	0	0	0	0	0	1	0	0	0	0	0	0	0	0	0	0	0	0	0	0	0	0	0	0	0	0	0	0	0	0	0	0	0	0	0	0	0
BNIP3P30	0	0	0	7	0	1	5	0	0	0	4	0	0	4	0	0	0	1	0	3	0	0	1	0	0	0	2	1	1	0	0	0	0	10	0	0	0	0	10	0	0	1	1	0	1	2	1	0	2
BNIP3P31	0	0	0	0	0	0	0	0	0	0	0	0	0	0	0	0	0	0	0	0	0	0	0	0	0	0	0	0	0	0	0	0	0	0	0	0	0	0	0	0	0	0	0	0	0	0	0	0	0
BNIP3P32	0	0	0	0	0	0	0	0	0	0	0	0	0	0	0	0	0	0	0	0	0	0	0	0	0	0	0	0	0	0	0	0	0	0	0	0	0	0	0	0	0	0	0	0	0	0	0	0	0
BNIP3P33	0	0	0	0	0	0	0	0	0	0	0	0	0	0	0	0	0	0	0	0	0	0	0	0	0	0	0	0	0	0	0	0	0	0	0	0	0	0	1	0	0	0	0	0	0	0	0	0	0
BNIP3P34	1	0	0	0	0	0	0	0	0	0	0	0	0	0	0	0	0	0	0	0	0	0	0	0	0	0	0	0	0	0	0	0	0	0	0	0	0	0	0	0	0	0	0	0	0	0	0	0	0
BNIP3P35	0	0	0	1	0	0	0	0	1	0	0	0	0	0	0	0	0	0	0	0	0	0	0	0	0	0	0	0	0	0	0	0	0	0	0	0	0	0	0	0	0	0	0	0	0	0	0	0	0
BNIP3P36	0	0	0	0	0	0	0	0	0	0	0	0	0	1	0	0	0	0	0	1	0	0	0	0	0	0	0	0	0	0	0	0	0	0	0	0	0	0	0	0	0	0	0	0	0	0	0	0	0
BNIP3P37	0	0	0	0	0	0	1	0	0	0	0	0	0	1	0	0	0	0	0	0	0	2	0	0	0	0	0	1	1	0	0	0	0	1	1	1	3	0	0	1	0	0	0	0	0	0	0	0	0
BNIP3P38	0	0	0	0	0	0	0	0	0	0	0	0	0	0	0	0	0	0	0	0	0	0	0	0	0	0	0	0	0	0	0	0	0	0	0	0	0	0	0	0	0	0	0	0	0	0	0	0	0
BNIP3P39	0	0	0	0	0	0	2	2	0	0	0	0	0	0	0	0	0	1	0	0	0	0	0	0	0	0	0	0	0	0	0	0	0	2	0	0	0	0	1	0	0	0	0	1	0	0	1	0	0
BNIP3P4	0	0	0	0	0	0	0	0	0	0	0	0	0	0	0	0	0	1	0	0	0	0	0	0	0	0	0	0	0	0	0	0	0	0	0	0	0	0	0	0	0	0	0	0	0	0	0	0	0
BNIP3P40	0	0	0	0	1	1	2	0	0	0	2	0	0	0	0	3	3	2	0	0	0	1	0	0	1	0	0	0	1	1	0	2	1	0	0	0	0	0	1	0	0	0	0	0	0	1	0	0	1
BNIP3P42	1	0	0	2	0	0	0	2	0	0	1	0	0	0	0	1	0	0	1	0	0	0	0	0	0	0	0	1	1	0	0	0	0	0	0	0	0	2	1	0	0	0	0	3	0	0	0	0	0
BNIP3P6	0	0	0	0	0	0	0	0	0	0	0	0	0	0	0	0	0	0	0	0	0	0	0	0	0	0	0	0	0	0	0	0	0	0	0	0	0	0	0	0	0	0	0	0	0	0	0	0	0
BNIP3P8	0	0	0	0	0	0	0	0	0	0	0	0	0	0	0	0	0	0	0	0	0	0	0	0	0	0	1	0	0	1	1	0	0	2	0	0	0	0	0	0	0	0	0	0	0	0	0	0	0
BNIP3P9	0	0	0	0	0	0	3	1	0	2	0	0	0	0	0	0	0	0	0	2	0	1	0	0	0	0	0	0	0	0	0	0	0	3	0	1	0	0	0	0	0	0	0	0	0	0	0	0	8
[truncated: 33,067 more rows]
[truncated: 99 more columns]
