# Supplementary material for: Hepatitis B-related hepatocellular carcinoma: classification and prognostic model based on programmed cell death genes
Source: Front Immunol. 2024 May 10;15:1411161. doi: 10.3389/fimmu.2024.1411161 (PMC11116790; doi:10.3389/fimmu.2024.1411161)
Supplement: Supplementary file 7 [file DataSheet_7.zip › original data13/vst_symbol.txt]

gene	TLCN101	TLCN103	TLCN105	TLCN106	TLCN107	TLCN109	TLCN110	TLCN115	TLCN116	TLCN118	TLCN120	TLCN123	TLCN124	TLCN125	TLCN126	TLCN128	TLCN129	TLCN132	TLCN134	TLCN137	TLCN139	TLCN142	TLCN143	TLCN144	TLCN145	TLCN149	TLCN150	TLCN152	TLCN153	TLCN154	TLCN155	TLCN156	TLCN160	TLCN163	TLCN165	TLCN173	TLCN175	TLCN179	TLCN180	TLCN186	TLCN196	TLCN197	TLCN198	TLCN199	TLCN200	TLCN203	TLCN221	TLCN223	TLCN227
ALB	19.3021629	17.5748297	17.54863116	15.49019947	19.33971962	16.64794301	17.79078537	18.93738139	17.42963906	17.61980138	18.57967796	17.27532681	12.20604726	16.86876742	15.77194014	20.26508258	16.44614415	16.3609426	19.89025771	18.76275476	19.77514535	17.60042642	16.5541216	18.46800238	15.84240228	17.5411832	17.57205926	16.71201697	17.24452732	17.52070121	17.53087681	16.30509124	17.50764114	18.58903154	18.30825847	17.44197222	17.16990778	17.25227226	17.89160279	16.78332319	17.1324192	18.22289392	16.03403115	17.26115905	16.95164196	17.67441769	16.59479293	16.9429713	17.99480302
COX1	15.7760491	16.74558953	17.6059591	17.26325519	17.34729754	17.07410873	16.76956261	17.17644976	16.52838136	16.44566853	16.80786505	17.50934549	15.35091404	17.67756782	16.26815949	17.8596506	16.87412659	16.67457378	17.70949044	17.89820642	17.64728259	15.93567764	16.25375626	16.65978292	16.40586675	15.32049156	15.87857497	16.32315239	16.43559167	17.14162011	16.52457808	16.79631528	17.27968335	17.09601223	18.05748269	16.6984396	15.56614117	16.66620627	16.89109809	15.38276554	16.94911067	15.874951	16.75393058	16.40482367	17.84481558	15.99808028	16.50370793	16.31617334	17.29807909
APOA2	18.15584081	18.20184272	18.14496398	14.96692824	18.34746512	15.33800016	16.4525713	16.78804418	16.2385968	16.55306134	15.35611098	17.44609425	19.1759377	16.74385795	16.99365966	16.41471553	16.33542226	15.34450615	17.59744964	19.29881188	17.54174993	16.54482566	18.49860946	18.69638024	19.28498251	16.80138682	16.33085994	16.04835768	16.60036523	17.43961748	18.22929781	16.25050519	17.70525566	16.70970178	18.28284904	16.88434407	17.6738369	17.4181578	16.00936138	18.219525	17.09940674	16.01564463	18.12590373	16.58730746	17.18755864	18.48471206	18.79892717	19.55501719	13.38216526
SERPINA1	16.79488975	16.73481658	17.71597025	15.15630106	17.05854201	16.80604374	16.62968123	17.15139055	16.66429493	17.65092184	16.577104	16.14022482	18.69839322	17.12509605	16.00021191	17.86915914	16.40036115	16.26106554	17.62332459	17.44840506	18.09462963	18.07446107	17.24532044	18.29551235	17.48554103	18.0834657	15.99591541	16.86886765	15.60174359	16.58261222	17.62422802	19.23135566	16.68167936	16.91562972	16.0156517	16.70488578	16.77357565	18.22155851	17.12184034	17.68490601	17.82618477	16.7728811	17.28890425	16.6096168	17.07457556	17.62059602	17.76158931	17.66072715	17.21686713
HP	14.45564149	16.29936235	17.40586003	13.75802718	14.02530565	14.01050501	16.81474015	17.88504671	15.55149586	16.31606185	14.99041176	15.88060699	16.27570061	15.4460184	14.84611141	17.85268944	15.64653413	12.94157632	16.82542046	15.44007934	18.15419302	14.77533794	14.98030682	18.17634671	17.00715699	14.80928356	15.67845925	15.83289372	14.04517779	17.20395271	16.61592174	19.15128251	16.85132105	14.96536942	13.97950563	16.57564261	11.79066396	15.84293803	15.37074944	16.96424754	17.7476943	11.94725891	17.70063501	14.15197881	17.48410025	17.88121875	15.44408446	17.51422171	19.10581917
COX2	14.61384795	16.85620713	17.6045509	15.88941134	16.53931726	16.36696644	14.46755815	14.91398758	15.28182837	14.66797979	15.85835242	16.25585303	16.23272681	17.26832519	15.94043026	16.28166276	15.50055218	15.51633783	16.79812161	17.44091289	17.06848672	15.17118138	17.37628453	17.31019195	17.02048435	14.88552649	15.2652132	15.30831324	14.75862897	16.19216822	17.09218311	16.86965735	16.44792484	15.95279473	16.78456167	15.4396244	16.12332578	15.73440677	15.20597234	16.32552139	15.76437377	14.22607087	17.09030992	15.12340393	17.24660416	16.64216945	17.38895697	16.93916239	16.0540503
FTL	16.6121869	15.56124429	16.75303964	17.04296931	17.31295373	17.78706366	14.56256989	14.78781247	14.73495874	14.77055881	16.56847557	16.15354188	17.05119673	16.14602053	16.0413999	16.17250044	15.27811065	17.11148447	15.75051667	16.90264863	17.02210701	15.59562237	17.10320665	17.62111568	17.95936449	16.09836382	15.98057069	16.62545374	15.92373651	17.50033306	18.00124174	17.26921968	16.38547992	16.45609912	19.13145104	16.57623716	16.35874344	17.85301548	17.12003689	16.85782793	16.39109383	16.0601889	18.02538482	14.82979241	16.64447472	16.09661962	18.15478556	17.16117272	16.63723646
COX3	14.62831947	17.11766846	17.4478394	16.30494901	16.66640162	16.9363678	15.73119345	16.27923656	15.8430109	15.86372492	16.50291794	16.71471214	14.65327139	17.52743383	15.54933845	16.79192242	16.03907194	16.49438079	17.32464791	16.92431318	17.45663848	16.12539179	15.15463256	15.78068372	15.81824805	15.33120228	15.60352021	15.65748608	15.32833574	16.20932143	16.17775857	16.6544961	16.10791855	16.6928239	16.80700098	15.49454115	13.8365542	16.5475873	16.23549765	14.07217932	15.92490533	14.62431697	16.22643719	16.13930803	17.15604218	15.65616193	15.86526652	15.41481725	16.71924912
C3	15.8323853	16.88549347	15.17351871	13.15706734	14.92715065	16.05535765	17.11997624	17.35202309	15.77721484	16.91840995	15.25057943	14.80693823	18.48406183	16.00843106	15.68333254	16.79147797	15.69245117	14.52622968	16.54277373	15.30816793	16.84701121	16.05045704	16.69055195	18.20330119	15.21211597	15.86381319	15.4620633	15.82686791	15.72954026	16.60010655	16.72871312	18.27439401	15.54071533	16.13686298	14.36137988	15.44978903	15.94376968	16.45827156	14.66723233	17.89387435	16.66561331	15.64907273	17.29117317	15.65660309	16.17303146	18.79169983	16.17045228	17.93348903	17.41403412
APOE	16.60810699	17.67188471	16.20700272	15.08520665	15.83769298	15.03964533	16.35095403	15.93142823	15.60639777	15.04765654	15.30710316	16.55737579	18.76074414	16.95009932	15.32383177	16.12468577	15.29142424	15.80873157	17.19671783	17.58475707	17.46230007	15.9385821	17.92551401	18.75658977	17.83307431	16.18647428	15.21720407	15.16224385	15.69999269	17.26173615	17.52748107	17.17817965	16.78292018	16.18603498	17.47561479	15.64859043	17.38138992	16.05464645	16.10720374	18.32856679	16.30188383	14.98180728	18.22774346	15.73081615	16.42430176	18.5385081	17.90536036	18.17397624	15.48261004
ND4	15.07466627	15.95702005	17.28410299	16.07105546	16.66678321	16.31522521	15.10603862	15.86957608	15.94563117	14.97492888	15.9160674	16.49791547	15.3190753	17.02398649	16.01396369	16.89051409	16.11169956	15.83887575	16.53605344	17.81252341	17.38551323	15.88156139	16.63404424	16.3148313	16.46031706	15.51600884	15.74952403	15.44864735	15.35215981	16.76300176	16.84529216	16.3028951	16.04239929	16.72483504	16.55789633	16.00934708	15.79133644	15.89176441	15.95308844	15.17784348	16.03844478	15.34157739	16.7208039	15.71356388	17.0675072	15.18316187	16.37325337	15.97623224	16.48871051
FGA	15.25288438	15.12677379	15.59031733	14.27311969	14.7769291	14.8874735	16.29320187	16.71432643	15.91286988	16.28664493	13.62912878	16.22263186	14.76550962	15.28100579	14.32907565	17.44967806	15.62155529	13.06709747	15.01385642	13.57311623	16.60379648	15.05212694	14.92873307	16.4289449	15.30278295	14.73912029	14.96943336	14.2431602	14.39377824	15.10581772	16.01156734	18.3100329	15.42909585	15.16667988	14.63380694	16.10112066	13.83985396	15.40437098	15.48466764	14.32041924	17.20601133	14.07752398	15.42311849	14.84604539	16.3577153	15.78137883	14.41016377	15.32895474	18.2067751
TF	17.02682656	15.41571024	16.5341506	15.11514103	15.53383581	14.67478844	16.01238443	16.35739006	14.94039703	15.53037832	15.36270505	16.16699544	16.36782808	16.69958405	14.76788484	17.4374612	14.77373559	15.23531957	17.77670419	15.4903037	17.42187872	14.6424016	16.10075773	17.1783438	14.38841941	15.45466581	15.6466533	15.92197268	15.56942834	16.1058775	15.75895229	16.12066439	17.47315513	17.2193722	15.37324149	14.14791741	16.01124565	16.01406197	14.70350456	16.26433452	14.89632212	15.92138653	15.98602807	15.0962769	14.78952119	17.54688107	17.12514438	15.99964731	15.7690367
APOC3	14.95510872	16.35864497	15.98923984	13.48300784	12.8916286	15.95395826	15.48924142	16.59697655	13.87546647	15.43342838	14.97530263	16.70340036	17.91984446	14.62858346	13.62413783	16.00860226	15.90419557	11.63312679	17.30173543	16.44984947	17.69763458	13.84563163	16.80252956	18.84504076	16.03529831	14.6454954	15.25315233	14.63991746	13.45134908	16.5783813	16.49171299	15.81904594	14.50409985	16.22935537	15.4722344	14.52011129	14.25347913	15.20680928	13.33674674	19.20228495	15.97665043	13.96559248	18.33132378	14.2105146	14.32293533	17.35942855	15.57949251	16.73707243	15.74765554
APOA1	14.93220023	16.67379112	16.07336616	14.05913888	15.22164074	13.0690274	15.08431539	14.57539083	13.39443587	15.07301429	13.87830351	15.41851371	19.58139164	15.4315295	16.0247583	16.47454385	14.42622462	14.55505071	13.35796453	15.72469428	17.38022492	13.65512604	17.60805655	19.09915976	16.11143562	13.54667192	13.50211126	12.2602871	13.51632828	16.42721293	17.07074174	15.41711978	14.08242312	15.6623865	15.48155317	14.05150943	16.56238931	16.42591265	15.92908044	19.86544379	14.51766089	11.88482385	17.2002488	12.66636259	12.68372915	18.68384558	17.21596203	17.25623812	14.75326184
CYP2E1	6.60660833	10.372399	15.13704196	5.205572778	14.78806526	12.83440738	4.594981674	12.48795299	15.3058435	8.392933809	15.00845849	15.73714014	16.79230554	8.444771632	13.43800233	15.64802176	15.56965577	15.84513878	7.416989854	11.38328379	15.97359047	9.505016821	17.15420886	15.41305662	16.16795419	6.060759639	14.43869386	15.91839782	15.41993527	12.71828004	15.7672445	16.78392313	15.79035503	15.01719236	16.2144416	14.23564324	14.70677129	7.955411191	12.01994502	6.542932389	17.41115306	12.41154904	9.633350978	13.82031098	14.40110965	12.57504792	17.09821244	16.08379049	14.02387651
AMBP	15.2891317	16.68963843	15.86388472	14.51622093	15.54615116	15.66437678	15.39082619	16.19689298	15.01839685	15.6507869	14.79219383	16.37521213	17.43634872	16.19202948	15.72732311	16.56719336	15.12210283	15.39399128	16.36899953	16.08342363	17.20861438	14.47338682	16.63383409	18.03598418	16.01723348	14.51513784	14.74198746	14.54995654	14.10121367	16.02604597	16.7185847	16.96430781	15.09128669	16.13051225	16.31348254	14.93180298	16.3212925	15.70691718	15.81714993	18.45271641	15.65573606	15.73132054	16.99893907	14.71907661	15.21621429	17.87130405	15.43924914	17.89276472	15.86055063
CYTB	14.18274432	15.53230018	16.97953894	14.75713326	15.8259955	15.32233331	14.30793684	14.82954973	15.39134061	14.22502817	15.14514116	15.99078098	14.3866109	16.5431446	15.35246286	15.63939712	15.71063626	14.89024117	15.88477146	16.47200045	16.44121495	14.38338361	15.97056107	15.85750891	16.02693199	14.35534074	15.10313589	15.11839342	13.98222618	15.40126845	15.89975931	15.84630095	15.52965159	15.84916244	15.79072765	14.89735559	14.1689221	15.58345502	14.88951445	13.99944129	15.38763241	14.22785396	15.75860092	14.56237913	16.72017515	14.73531975	15.87764636	15.17091723	15.39753754
FGB	14.71092267	14.35531446	14.90967731	13.19713859	14.7015556	14.70312822	15.86724966	16.28944465	14.88105657	15.93924971	13.98282777	15.45294688	13.63292182	14.05145948	13.8897342	17.18932486	14.79446773	12.87229676	14.41627945	13.12762199	16.04241946	15.12054613	13.7267011	15.71101492	14.283772	14.54046168	14.42700917	13.48216414	13.40648918	14.6916493	14.49393039	17.83333286	13.99557638	14.58259498	14.32322384	15.8340933	12.74447713	15.05504751	14.95257391	13.01524351	16.72724066	13.32776616	14.59460045	14.3912652	14.95135755	15.18799742	13.15443982	14.41950475	17.94274076
ATP6	12.97384289	15.99137887	16.79428952	14.76808823	15.786597	15.42513552	13.97785429	14.73581276	14.33549024	14.30865334	14.61620799	15.52342	14.21158675	15.68447313	14.78955693	15.72060892	14.59328011	14.56107222	15.97635434	16.94710319	16.19401808	14.50606576	15.47963283	15.64084175	15.59661408	14.3181361	14.31469145	13.73249512	14.00224907	15.79757247	15.71591115	15.16300211	14.97934102	15.87063559	15.48399194	14.50702867	13.94062405	15.15543882	15.00021118	13.5635554	14.67947103	14.04448842	15.60933184	14.48989735	15.56635507	15.10780532	15.01770078	15.10753255	15.36458086
AHSG	16.68291262	14.57761128	14.86845277	10.82043059	13.87612627	10.35454414	13.42778203	14.51784525	13.58170144	14.78437462	14.85482181	15.02259744	15.43151488	15.33092044	12.56440802	15.79550438	14.29578467	15.29289125	15.2636144	14.99438973	15.86757691	14.37301674	13.09039127	15.13072398	13.10256015	14.67420271	13.34005231	13.84966181	14.66831961	14.22785335	13.48187063	14.66839724	15.88877667	13.67196895	14.14891056	13.34708549	12.9860029	15.80593111	14.28148221	12.92846588	14.53927728	13.66992453	11.97353594	13.9016856	13.35569351	15.49779132	16.41084528	14.12388541	13.28383624
FGG	15.01441305	14.70553772	15.14419814	13.54030089	14.17813484	14.97384937	15.45724312	16.21408271	14.6180247	15.81107781	13.16302491	15.79813915	13.64891612	14.33053631	14.22650528	16.94169757	14.96841734	12.283043	14.25926242	13.19803038	15.89809315	14.32836018	14.22691376	15.76727882	15.10846853	14.24829085	14.50006625	13.5410014	13.50411207	14.38786337	14.97406591	17.85492272	14.78011367	14.57688058	14.08760185	15.54750306	13.38255763	14.74548391	14.36423462	13.06551853	16.68470951	14.12039006	14.50738251	14.09595157	15.47270126	15.49106618	13.7374822	15.19410179	17.88272098
ND2	14.03193366	15.19145823	16.40278256	14.21205398	15.90354731	14.81453658	13.64456314	14.31545662	14.48885706	13.24505911	14.13154803	15.40486421	13.66935484	15.94347863	15.21818966	15.08490269	15.15528744	14.15799723	14.25580572	17.50693193	15.74311728	14.16693873	15.55675792	15.59189881	15.60630514	13.73053683	14.38278649	14.28237766	13.59411756	16.00832924	16.09207291	14.93883888	15.24264201	15.04346924	15.33622711	15.30224109	14.21248691	14.71549103	14.91324117	13.86330725	14.54187558	13.67149769	15.07057502	13.81645759	15.68750279	14.48322058	15.18959958	13.73399696	15.607226
ND1	13.18743011	15.28225566	15.62562637	14.63705775	15.72377876	15.42290944	13.93854951	14.38815705	14.65636153	14.24527835	14.08472658	15.18004932	14.10513081	15.40760551	15.16811388	15.17112728	14.56856666	14.72533471	14.60259527	16.81645182	15.87630744	14.3912071	15.2999182	15.30128977	15.47247779	14.02831965	14.30995718	14.13608436	13.90339163	16.23529833	16.06419443	14.98459139	14.15976345	15.67882207	15.33239771	15.15229235	14.14676311	15.35619515	15.50602322	14.19938216	14.5986228	13.62655578	15.04304687	14.10183677	15.15367854	14.88079928	15.37853323	14.02495272	15.52071408
RBP4	15.6805767	15.95878217	15.13167212	11.22137667	15.06384697	15.18586341	13.93389221	16.05158198	15.00618789	14.74229479	15.144945	15.23687968	15.01674271	15.21047413	13.0444948	16.04610314	16.06429495	14.44371574	16.19484126	15.24168777	16.69415028	13.32058861	15.01178022	16.02523985	15.50262206	14.07819614	14.95410327	15.06219501	14.55024365	14.48407771	15.31162931	15.53637821	15.52660176	15.25942421	15.45102714	14.54764242	13.92339715	14.27169511	13.87665559	15.63856404	15.90724379	13.94492765	14.37437988	14.96858763	15.06167475	15.18522255	15.72417903	14.9755049	14.48639468
APOH	15.16194957	16.33189994	15.5510003	11.72286933	14.53158366	14.40141516	14.98830552	15.45040103	14.31271882	14.88237987	14.25689105	15.71573134	15.41324679	15.5265312	13.79468107	16.245513	14.47520117	13.43667426	14.87676169	14.81085666	15.38752644	13.74842269	16.0433712	15.65933288	14.99706852	14.39605042	15.00988151	14.754444	15.14116246	14.94080875	15.67049411	15.05054645	16.0689613	15.97272105	15.55327087	15.12297586	13.61931692	14.90831505	14.15127638	14.29373724	15.77665963	13.49878962	14.16701884	13.90231802	14.79168029	16.54025074	14.79869257	16.31901656	15.7857236
ALDOB	11.51950765	15.76134736	11.03285253	12.07660918	12.05561485	16.81851276	15.66308254	15.50325697	15.12139553	14.90437114	13.10880629	15.21498442	13.86770504	15.55385635	12.19979137	16.15191077	15.41506607	13.19767227	15.45967847	15.39214176	16.12486929	14.061442	12.73828758	15.24517278	12.8558587	14.2315042	14.63305168	12.02436232	12.0521869	15.08236887	13.91128891	13.64836501	11.34602635	13.52913831	14.58554252	13.84299311	12.47053334	15.36996016	13.37767696	15.25794077	13.81872243	12.85956315	16.0985292	13.74639218	14.09690184	16.17097657	9.6993792	12.5524236	14.44730896
APOC1	14.48672626	16.94421249	16.12035794	12.61816172	14.13576136	14.82386931	14.06713149	13.59519193	13.41260267	13.22487139	13.26414286	15.12776421	17.69572586	15.09495224	15.51498145	14.839783	14.22597167	13.5343013	14.68639376	15.18007384	15.6512751	13.78185455	16.87030221	18.45823257	17.36375129	14.27243515	13.74357803	13.13390147	13.56768115	16.07014567	17.09278545	16.54607481	14.37371988	15.39091414	16.37428723	14.5337335	16.78154415	15.09532905	14.48862222	17.8055968	15.35741162	12.67201453	17.1091607	13.85197393	15.06065196	17.9893913	18.16624203	18.09774494	14.38948396
TTR	12.19822031	15.26334027	14.7822393	12.59620723	13.2026138	13.10414709	12.97789788	15.15616923	12.98850253	13.89044858	12.04885627	14.45555212	14.98836879	15.42076319	12.16147071	16.09446576	11.34186468	10.58779456	15.56316066	14.92436585	17.0704873	11.10273354	15.58404409	16.55936866	14.75442547	12.45941753	13.43024056	12.73927436	12.88266289	15.79126017	14.9959599	13.21053004	14.564284	15.31330742	14.43926704	13.89534449	11.67788757	12.84384388	13.64151495	16.83138918	12.59757494	10.99729516	16.97396184	11.48021028	14.30706652	17.73011619	14.48167567	16.1849779	13.8286037
CLU	14.08450428	15.19528816	14.62808257	13.37127623	12.44256011	15.15190115	14.40281844	13.92824202	13.96695648	15.20237238	11.12510828	15.79268977	16.38933929	14.81269451	13.50584577	15.25983541	14.09427947	11.56576071	15.34985514	13.030063	15.74336113	12.61791194	14.31356468	16.26811608	14.42096545	12.82061786	14.49957231	15.14327838	13.35345227	14.76303994	14.42937669	15.33885366	15.01075398	15.58175898	14.90882326	13.32764979	14.82961764	14.82779225	12.71567333	15.16929186	14.49985212	15.46403087	14.28937108	13.99723465	15.17380197	16.4857677	15.40079456	15.7153348	15.0184147
CES1	12.92628818	10.4189277	13.16266179	12.58706029	6.514994552	13.99219872	13.51479737	14.29768261	13.76527647	11.98228519	13.67504599	14.05142602	10.26459009	14.67949244	13.21973006	14.63933331	12.61241856	15.35652794	14.8691723	13.67507259	14.8849488	10.32792913	12.14332523	12.42256743	15.16994214	11.96183924	14.26576366	15.22609945	12.017944	13.86881598	12.89511289	13.48749857	13.60415469	14.84875927	12.69964822	14.70199374	12.94602506	14.11628799	13.54830969	12.64386065	14.93083936	13.58526464	14.67628629	13.40467583	15.4657318	13.29252425	13.92759764	12.61951902	15.4494913
HPD	9.096614819	13.70328271	14.06031488	6.852248935	13.80925926	12.81453372	8.209090003	13.78460647	14.89247846	11.6064913	12.33086558	14.33085505	13.76158902	14.18123634	14.04067259	14.28434299	13.5702038	12.41765496	12.28274109	12.18121494	15.26452145	9.629896129	15.56966924	15.99195766	16.1645107	11.14845407	13.77582225	14.81311823	12.2196055	14.26311909	15.82519083	15.31184473	14.12300731	13.52489576	13.66463545	14.1955083	14.61198551	10.68095483	11.46873324	16.57697842	14.98721516	11.823882	13.08538745	13.21084902	14.80105027	15.72178016	15.83178274	15.58041884	12.35231593
AGXT	14.3383323	14.67351536	12.35821553	9.617642212	11.34813813	13.58805785	14.9467299	14.6236928	14.1984143	15.04152612	13.01317475	14.91067696	16.23218048	14.68320353	12.82729999	14.54140488	15.22390632	12.09570547	16.06527664	14.6198373	15.80082616	13.41894393	15.23052866	16.75998604	12.49969507	12.74238062	12.88623245	13.05317986	12.90571857	14.92597884	14.51299686	14.91152202	12.47370794	14.19349396	13.40376683	12.70114765	13.36956998	13.81568827	14.20525389	16.98546984	14.15443682	13.34166615	15.04971648	13.79941328	12.86436506	15.99368461	14.02645909	14.92128132	13.81444011
GC	13.936647	14.44197853	14.8190938	11.3991359	13.74818527	13.34421192	14.58751069	15.14779606	13.94308977	15.3262242	14.29215753	14.34743023	14.05940249	14.52059025	12.00369698	15.57820506	14.11607653	13.22330703	15.60405078	14.52153739	15.70538477	14.29289937	13.97584039	14.82067435	14.48070336	14.21695082	13.3698152	13.15781536	13.28464504	12.83743626	13.73501896	15.37058045	14.76216822	14.495938	14.19784936	13.34354637	14.82771956	13.01556612	13.48380114	14.32740961	14.68999805	15.81280174	13.97455863	14.16959765	12.64171391	15.60985329	14.6974189	14.92231599	15.34884335
HPX	13.00821821	14.44929662	13.67584216	12.05936393	13.47212701	12.10734126	14.44894674	15.08782108	13.5679736	14.35006927	13.05636934	15.22475245	15.03851122	14.48348239	12.20208145	15.7364216	13.52425963	12.12760547	13.85864046	13.58727016	16.11771213	12.77740228	14.47899207	16.02831579	13.93062037	13.44158102	13.64964671	13.31604273	12.05634153	14.24033159	14.65225979	15.45163817	13.24148064	15.05012717	12.78519357	13.55958363	12.01073971	13.17481607	13.33302565	15.64436456	14.07666949	12.13944443	14.38095728	12.90257359	14.7485074	16.64680212	13.60653867	14.95605048	15.76106889
EPHX1	13.50482075	13.27293302	13.97745187	13.01591876	14.03057817	14.75914464	14.61413415	14.36884091	13.80400409	12.2600599	13.78235481	14.80305699	15.71731806	14.3601552	13.98922332	13.56350086	14.26402091	14.0924441	14.05655988	15.18043025	15.11499115	11.90735608	15.65234181	14.58735981	15.77917035	12.71344322	14.12768263	14.09950959	12.72908667	14.49655851	15.30987339	13.91824613	13.83988381	15.87620534	14.08394454	14.74436552	14.50806451	14.26620063	13.5788853	15.86217973	13.33073571	13.74064248	14.7701418	14.03227741	15.22018928	14.71337097	14.79452482	15.85954747	14.08281536
SERPINC1	14.09973999	13.91755253	14.31994426	9.489565513	13.0631867	12.87370424	14.97302062	15.3559732	14.63051551	13.29813335	13.82664919	15.29969757	13.5943307	14.88705615	12.61856043	14.79360089	14.72278457	13.60147953	14.91382205	15.83615577	15.57433212	10.7119139	12.61935353	13.90675562	13.29076047	13.32722954	14.46114905	13.96843286	13.37744976	13.84842851	13.77407724	14.58575143	14.57945424	15.68789128	13.99250578	13.97263387	12.00178909	13.58075138	12.55975004	12.92511843	13.93263409	13.54774165	13.53073647	14.72620813	14.92892656	15.23423266	13.46356341	14.42051902	13.89200764
ITIH3	13.44028963	14.15848683	14.84955562	10.46987994	13.11807507	12.78710347	14.74587459	14.72025505	14.13791357	13.75704557	12.96953331	14.2875047	14.95980279	14.29329045	12.40058442	13.25742989	14.58819397	12.90079962	13.39471794	14.05201983	14.59106858	14.97520174	13.18292561	15.77602872	13.87845246	14.20546265	13.6866405	14.04233696	13.3782244	13.88969028	14.84128855	15.12923265	12.77580587	14.42291292	14.42720814	13.60996814	13.81180257	14.65167447	14.09939978	15.43665432	14.60738824	12.5211401	14.37467503	14.6542253	13.28811639	16.19329228	15.14712978	15.48840488	14.98800747
FN1	14.77943344	11.9242984	12.66222786	12.41825753	14.42672155	13.23253757	14.16991069	14.08610989	13.81880257	13.55559685	14.27505038	13.74631819	11.81303071	14.106583	12.92272732	14.69042958	13.83988526	15.28288103	14.0193297	11.60381886	13.5618044	13.29076466	11.23651105	10.56408224	11.49128152	13.20825024	13.83907224	13.8945864	14.06606943	13.44193514	10.76984856	12.61889107	13.43453928	13.54376643	13.61679109	14.47888987	13.22154703	15.59406441	13.34172859	10.57156961	13.64010133	14.25163732	11.57646123	13.19321304	14.20746451	11.24092555	10.89732616	10.67531643	14.55345435
VTN	13.87899039	14.56568951	13.17684922	12.05197181	13.44078664	13.29202854	14.68483771	15.26164071	13.23287929	15.35251378	13.86415285	14.37535019	16.56345575	14.51656376	13.35759502	15.00613232	14.19290609	12.00349825	14.42777514	13.1001563	15.35433868	14.48401391	15.79754392	15.73936971	14.20527225	14.46161377	14.49210152	14.39286811	14.71619537	14.49824444	14.18179507	14.11289448	13.81818813	14.40129288	14.02030835	13.94379628	14.70763162	14.56367113	13.71082621	16.06361231	14.38700398	14.65690182	14.01664808	13.74510012	11.96838191	15.14265009	15.81174316	14.74932484	15.64856615
EEF1A1	13.87250234	12.65659358	13.21531645	12.66095021	13.57461492	15.12805642	13.32262689	13.91991117	13.57900627	13.59144049	14.79286173	14.13000844	12.12293729	13.29055613	14.02102611	14.30684151	13.35366829	15.98041689	13.47407411	13.29785428	14.13078024	14.18203153	11.91955576	11.29032442	11.34042862	14.24183306	13.80009277	14.29884674	14.91062649	13.02517313	11.70746663	12.81523219	14.93811784	13.40576735	14.18308277	14.03075293	12.39606226	14.12688609	13.61505591	10.38191924	13.3732666	13.08327126	11.27294863	13.68186384	12.8154828	11.64301014	12.0649225	11.15101936	13.92321651
C1S	12.76324666	13.72780538	13.33387084	11.3126286	11.60307284	12.68053792	14.17986972	14.55042281	13.93967001	14.69606779	13.42508733	14.15273998	12.3631485	12.61120433	12.29940676	14.78956452	14.52377456	13.33970461	13.50894289	12.39186654	14.68307023	11.77396224	12.34626641	14.12824676	13.11322174	13.03527131	13.8068293	13.53198427	12.480322	13.72743866	12.90802715	14.37984996	13.71508823	12.95397479	13.42662615	13.76281286	11.80359756	13.62839916	12.94763977	11.66300361	14.91684936	12.94231812	13.40479437	12.36842864	14.5222113	14.06545463	11.80756712	13.5060341	15.47477029
APOB	14.7223407	14.51234138	14.73098727	12.53014403	15.0269068	11.40653721	14.82257133	15.02629566	14.58283264	15.1822159	14.22847577	15.05310374	16.01720898	14.81430949	14.53134823	15.396342	14.75775227	14.61183443	13.96648094	14.20797276	15.20869665	13.99008968	15.4779948	15.6484748	15.36240972	13.95027713	14.82462798	15.00491748	14.79745276	14.79717886	14.41151758	15.06766595	15.19576153	15.07445081	14.55132591	14.24515842	14.37964833	14.60279491	14.34499056	15.4106349	15.61498336	13.8308947	14.9703729	14.68906307	14.76832496	15.93511678	15.93115573	15.43843126	15.23650841
GLUL	10.26985599	10.8957653	16.84236724	11.30862022	14.81955207	10.90399938	11.95525014	11.40576665	17.34905719	9.634890579	16.31927792	16.14872084	11.68108435	15.10183669	13.98024483	11.7209279	12.46502508	16.29377518	10.68432789	12.8041142	11.95127405	10.21418129	15.44788895	10.85126779	15.38887094	10.70138731	15.12611725	16.51285963	16.13345997	13.90603949	14.26166425	15.30699445	16.74516983	15.56578301	15.23754481	15.30637241	14.34191216	11.83891969	11.80714064	9.922896789	16.70819027	14.63932397	11.14406107	15.90083365	16.46224913	10.70735629	15.90347471	16.6136618	10.8519687
B2M	14.00613675	11.97229587	13.78532838	12.1550099	11.7842146	12.60824653	15.09038072	14.84498674	14.54824137	13.43515395	15.10207062	14.51514053	11.13345602	13.19397352	12.70425932	15.41533332	13.60810298	12.95411833	13.64764709	14.00498496	14.19443888	13.24548336	10.35442675	12.55702025	12.89669095	13.72856948	14.28919708	15.03181993	14.53925278	13.27180186	12.28097681	13.83777566	14.05551386	13.92587417	12.24774907	14.06140392	12.22009131	12.58704147	12.58946305	11.15523412	15.25769842	13.36796227	11.32682286	13.30113785	15.55323425	12.0305932	11.01745066	11.16076393	15.5064743
SERPING1	13.48591052	13.9643269	13.66730288	10.77202491	12.77789027	11.81898435	14.67250349	14.29399394	14.25947523	13.71937182	13.00368626	14.37851083	14.73542447	14.11784886	11.54555345	14.39018648	14.1396064	12.6038451	13.95519053	13.43249643	15.09689345	13.12383532	13.61317737	15.03291483	13.82417265	13.09463864	13.72355557	13.79447946	13.40768205	14.05260708	13.74104578	15.36805163	13.28846104	14.48576613	12.6761423	13.49969078	12.12746263	13.8031241	13.07632761	14.26042275	15.45001628	12.41888203	14.46236126	13.30313468	15.16661043	15.18550985	12.44878288	14.37054469	14.97795499
ADH1B	9.799985465	9.091991352	13.78869163	8.010763287	10.8400379	9.787691591	12.92832858	13.07527573	14.72992806	11.20088976	13.25568917	15.62682809	11.73408512	12.83915446	11.27671662	14.86265148	14.71148021	14.67022121	12.94116195	12.0296316	13.67774553	10.32468463	12.92368006	13.73953967	14.58559825	8.736999049	13.90669886	15.18922761	13.40051001	11.90401871	12.30287191	13.61052618	13.15089908	14.20780968	12.73101382	12.76216981	12.39691594	11.63253645	11.60227828	12.30643157	15.64961667	13.1523902	11.93829337	14.4914393	13.64728166	13.49013939	14.86395986	14.42468134	12.8065985
HRG	14.41458203	13.33825478	7.722446405	9.904183938	7.497376471	11.00527339	13.42155123	13.37734916	12.80727387	11.681427	10.1833087	14.62190853	11.32130123	14.59035809	12.76593043	14.21444739	14.91448856	10.00040173	13.34825918	13.67081723	14.48740052	10.53441696	12.63413742	13.93289332	9.587410303	12.3686574	12.66004992	10.41825144	11.54723847	13.4116006	13.89143649	12.10757204	4.468399442	14.80069433	13.02345341	12.53493218	10.68063435	15.55520623	12.06730004	13.03595223	13.54286962	11.09073988	14.05521383	12.32270275	10.50301424	15.12598169	11.70573132	13.25551685	14.17951404
FABP1	14.16057097	12.97158299	13.24561317	10.87664862	13.78757981	9.674085894	12.33958637	13.23700118	11.35013167	14.24586015	12.73423712	13.59268302	14.20221259	11.80338236	13.62797539	13.99822608	12.70391024	11.17053071	14.66617717	13.60691887	14.97302137	11.97228979	11.55333751	15.06822672	11.50599665	11.29473296	10.72724361	9.411768871	11.72548295	13.86184842	12.9747889	15.77107972	13.09554539	12.52924048	14.1057506	11.9594471	10.58348914	14.80545024	13.24581074	14.05964046	14.36969106	11.28412451	13.94491781	11.57237081	9.283040936	15.53520666	14.53139484	14.08318815	14.8990862
ND3	12.95420743	14.73945992	15.6903294	13.29790412	14.69581773	14.4409595	13.14703965	13.29358024	13.79611782	12.78458903	13.78151379	15.07728105	12.77508989	14.68286137	13.80073811	14.90981021	13.86116208	13.74404086	14.50047687	16.19227821	15.02064935	13.77280657	14.36587258	14.4799209	14.47530215	13.15976852	13.63075031	12.98266085	12.54166868	14.16866819	14.75537004	14.2050972	14.51605965	14.86908216	15.1287159	13.97474723	13.25394726	14.3057952	14.11514718	12.01440039	14.56592265	13.48803167	14.45335361	13.54998399	15.17021068	12.90385961	13.69735402	13.35813092	14.09696654
ITIH1	13.20998091	14.6064628	14.67841393	12.39610557	13.76663806	12.01161727	13.74965651	14.78633338	13.78143096	13.92605714	12.59412549	14.45613759	15.12362096	14.51181983	13.60479538	14.36463847	13.07040234	13.08079378	13.79478742	12.3635203	14.70197752	12.53612056	14.62411111	14.93483157	13.13953601	13.03942814	13.3986233	12.99975208	13.52134625	14.22893682	14.68298639	14.84615669	14.31264278	13.58246507	12.46193076	13.25357446	13.7900347	12.78375722	14.59400993	15.66908821	14.339122	12.68334634	14.5146323	13.41675123	14.00728635	15.76759619	14.5595262	15.87988749	14.33659817
ND5	12.20047442	12.74694651	14.5814566	12.71398553	13.91679821	12.52632365	13.1843187	12.77432592	13.62124517	11.04915357	12.95811581	14.05297499	12.28402676	13.90581763	14.59612214	14.13388415	13.37313584	13.28104378	13.2294447	15.1183173	14.28834539	11.95744155	13.68694302	13.71903276	13.9741603	12.13018217	12.81603016	12.46147081	12.4344536	13.70629776	14.47629553	12.18179096	13.4409153	13.20873038	12.97090818	13.11944236	13.62570339	12.65853056	12.25001699	12.24935539	13.07771557	12.98932793	13.49841687	12.41880315	14.01839147	12.38165092	14.12705052	12.40625782	13.55064572
ORM1	13.74465214	14.00572687	12.61824642	12.02823653	11.67918824	13.56674401	13.89172928	14.89525265	11.43692722	16.01175807	12.87097979	15.14044767	12.42400977	13.4501233	13.03874054	14.43609606	13.7841186	11.2810341	14.13494303	14.21807629	15.34871713	13.520887	11.51185723	15.42077316	12.07434452	13.47815937	13.01392711	12.47840281	10.90919448	13.71027929	13.73165981	17.00694953	12.02129957	13.03658317	12.65825806	13.30319131	13.59757467	14.23771608	13.06239738	13.95314896	14.16305461	14.69142777	14.63606247	12.56762295	12.33836314	15.47927981	12.45150812	13.61971314	16.87549714
DCXR	11.36931853	14.34504753	14.02135566	10.74800657	12.89651749	11.32330775	11.69326571	13.10359715	14.06188152	11.21891367	11.39475347	15.16973485	15.43971811	14.77915599	13.88475321	13.5861724	11.14243793	12.38147679	12.01065292	12.87064558	14.15695836	11.09799056	16.99074174	16.03800624	16.36545583	11.35051093	12.82512596	13.61805134	13.02371717	13.96045985	15.63992753	14.01620431	13.41835518	14.22706308	14.42269525	13.93432572	16.43542659	10.47029621	11.17484193	16.75181323	16.57604714	10.90910813	14.56196856	12.00728761	13.94666294	15.55071583	16.34865223	16.95830121	12.38928084
SCD	14.97989163	8.082619787	15.14788574	12.00927744	15.44672093	9.582162652	10.27861203	10.83064902	10.39992209	11.07615905	12.38258457	12.51987586	12.72448976	10.79046249	12.91785913	12.77684272	9.566334539	14.68359221	11.45865701	14.68116489	11.54677981	13.73840018	10.52186656	11.3540449	13.77242237	13.83909149	13.24571445	13.3662394	12.36514139	12.35500523	12.55112996	14.06984782	13.881626	11.97896688	14.81249925	13.52358625	12.12643359	15.0012129	14.04779502	10.14059505	15.3139892	12.97180226	11.70470683	12.04137262	13.05805846	11.10009717	12.58904029	14.03675999	12.82123917
ITIH2	14.39562358	11.81867064	13.18005427	11.20421829	14.4420174	10.757369	13.94966605	14.21270784	12.0945283	13.49988745	13.40796912	12.68902689	12.84291127	14.53759435	12.10629655	14.24431674	13.92190713	12.7055066	13.58529175	12.40143747	13.41628008	13.78547267	11.53274645	12.13424632	8.424117309	13.04819149	12.06174165	12.2755193	13.89838595	12.36907871	11.0343696	12.18179096	14.07917194	14.47332199	13.37835627	12.65971335	12.04871556	14.22287771	13.25830922	10.71996915	12.74651331	13.03880645	10.53924997	13.23280461	12.55164188	12.19143967	11.47281028	10.85811849	12.6000664
PLG	11.78342919	11.41507084	12.95943855	9.480522256	11.55523335	10.74893969	12.37554007	14.26324854	13.89019764	12.93133983	13.27087032	12.48076902	10.9018174	12.972046	11.20087849	14.58369915	12.55427578	12.43565449	13.31149832	13.34401806	13.98461015	11.77396224	10.48319375	11.78234811	9.991349158	12.2782307	13.10819826	13.42620516	13.74055359	12.46093277	10.1301135	12.9667893	13.17191991	13.25767718	12.0127415	12.78743769	10.03544308	12.92193042	12.2717281	10.4275858	13.75276191	10.22687366	10.19155792	12.04710308	13.05805846	12.49509485	11.19056033	10.38880466	13.8125894
A2M	11.144267	11.84132327	12.50626253	10.420081	13.88582873	13.76852503	12.59146837	12.38705491	12.38866531	15.00357477	13.24462479	10.45358935	12.46071756	13.68738515	12.54919768	14.90404344	12.53436221	11.08874712	14.53925163	14.46736291	13.04450788	12.77220169	9.578725445	13.11743419	12.60308648	13.17396226	10.41854556	10.71128167	12.12308792	12.91673063	14.32553703	15.22093377	10.50251974	12.11335576	12.51589267	12.85706647	10.61170873	14.56764164	13.04742331	10.15781183	13.86350356	10.70887636	11.20464079	10.94965844	11.28448335	13.30138819	12.12419665	12.35389155	12.50361596
CPS1	13.3889356	13.49505183	11.64577161	10.81632993	14.40034627	13.92644548	11.82664505	13.90653363	14.46850638	11.64385715	13.86439116	12.78266223	12.47239639	13.24431015	12.98123322	14.71480803	13.29581007	14.25907819	13.47380364	12.24066397	14.11965936	9.396382066	13.37143399	12.60431964	12.3476203	12.67120557	13.81141345	13.57399422	13.51401414	13.06924248	12.7333493	13.19851037	12.85822103	11.9360064	12.34456701	14.21590146	10.14723082	11.37565432	7.997632742	10.68477076	13.711394	10.54591781	10.87367924	11.87306837	13.82223115	12.05553718	11.33398958	10.15961208	12.30525185
GSTA1	13.47263623	13.0446542	8.60591158	10.02903958	13.32358774	13.4111798	12.54843055	12.41770234	12.31259033	12.7870784	11.30863887	13.38139056	12.96892954	14.39064558	11.7122789	13.3204671	9.777559508	12.85279362	13.74947575	11.37633156	14.07130427	10.70942831	13.90376746	13.5917452	14.01086944	10.9785376	11.98194932	12.04082334	12.28644732	13.08563311	14.12904892	13.36034038	11.58055685	14.1333741	12.10787405	12.51764175	12.64666421	13.6092164	11.97207684	12.41541939	12.56450221	12.13771117	13.50939019	11.24152239	11.3434239	13.62814998	13.72138899	14.83321635	12.68555512
HLA-B	12.47061266	13.61190761	14.6931828	11.70994177	10.4544225	12.22251233	14.46383514	13.99155633	13.49168891	12.81888153	14.22036851	12.99434594	12.42783193	12.87254266	13.52197591	14.68754033	12.18163606	10.02797115	12.24583407	14.14603798	14.05792196	13.51813806	9.780564322	13.48856613	15.24162671	13.67456805	13.39100905	13.96535644	13.50957672	13.12617653	14.182681	14.62897627	13.20045417	14.12795439	10.63259247	12.85821166	12.01185465	10.19052791	12.31505663	12.19827168	14.68354132	12.91158502	13.02323803	13.09797071	15.52777062	13.65010578	11.61626739	13.8934685	14.39916768
RPL8	12.58424534	14.33534549	14.6152353	14.33358934	14.45698731	15.55670981	11.94560106	12.29932147	11.88097376	12.52200257	12.71463242	12.4255043	14.74179899	12.67131144	14.6969927	12.08066488	12.01260396	13.09078686	12.8312319	13.46105784	13.39479641	13.27666795	14.83056138	14.17264358	14.33379218	13.05013169	11.94590487	11.99931316	13.04366462	13.05968338	15.80135543	15.33321217	13.46045726	12.23016726	13.47728267	13.42127846	15.33407901	13.44745323	13.86830582	14.67836793	13.03961463	12.73770671	13.95653187	12.6367725	13.63862574	14.5540586	15.24941797	15.78537636	13.22818055
C4BPA	11.49474128	10.54903386	12.78286808	11.05341774	13.58302957	12.08742203	13.06370044	13.67780039	14.07185609	12.5132227	13.54659041	14.2428867	11.68291323	13.49745741	11.74405933	13.48770165	13.65986335	12.20094378	12.00317559	13.66073682	12.88441088	10.60965695	10.44153565	11.69934105	11.94106071	10.85855932	12.89439663	13.56903741	12.51655785	12.76309656	11.21535236	14.18902596	13.32785654	14.40197343	12.16842956	14.02064522	10.55010889	12.61916641	11.23213511	9.969144518	13.80580869	11.73954569	9.732501928	12.55037669	14.92504465	11.18531347	9.628351004	11.79558009	13.98617989
APCS	13.40299895	13.32690246	14.44170711	9.90128282	8.087805038	13.77618095	12.67747883	13.54325664	12.70752228	14.88134011	12.17513018	14.79598269	13.05052331	12.78471	10.85291651	14.15353487	12.26537109	12.09787487	13.48766753	13.49170944	13.2347246	13.67667787	11.17081923	13.5065653	13.86994567	13.07094517	13.74732751	10.32435665	9.051908783	13.19958288	11.91741287	15.14337972	13.34357048	13.36767401	11.22190279	13.97192873	9.034922111	14.53638821	12.31440975	10.35977252	13.87394609	10.07211621	10.94855319	12.93301564	14.55005173	13.20793728	9.866639651	11.76183109	14.02686399
AZGP1	14.65535601	14.08919977	14.38735343	10.03610988	11.74355113	11.71581651	12.5931053	13.12429041	13.53683135	12.77099984	12.3395771	14.38917826	13.40066848	15.17834886	10.64643489	14.0080197	13.64417985	12.00943712	14.80235165	14.87175391	15.4682296	10.79514474	15.57919561	15.73463085	12.61635245	11.50525939	11.85151628	11.51737742	11.84973089	13.99526071	14.68319508	14.64627737	14.09744933	13.4121322	14.10908982	11.64112934	13.14027443	11.27743818	13.11807052	15.79677552	13.96564374	11.84952183	12.94483635	12.04805594	12.7609033	15.35447677	13.18714635	14.51808544	12.9637872
C1R	12.16790084	14.14580332	13.06791657	9.973036947	9.636636828	12.44517026	13.5445239	13.70855604	13.2002537	14.19099125	12.48449775	13.92432884	12.81899429	12.113731	11.35289455	14.08845113	13.28480786	11.16403764	11.37422635	11.51255725	14.46788548	11.70732666	11.38674209	14.77042471	12.67063715	12.37679702	12.64076761	13.01619732	11.7362268	13.53346148	13.32023068	14.86586404	12.22522667	11.66375382	12.98455993	12.30342698	11.09990631	12.65853056	12.24979145	12.88820434	14.25524863	11.51261458	13.52737762	10.70676887	13.91955848	14.92230339	11.57964361	13.53045853	15.00028979
AKR1C1	12.83188272	12.91119533	11.85635272	11.84136256	12.90769946	14.58454602	9.450052678	9.613301793	12.37146222	11.38634772	11.66772142	12.3622189	14.13666655	12.96905573	14.56532221	11.78720614	11.19365736	14.52150439	11.68908402	10.4444744	12.35628803	8.519569737	14.92117565	12.65666732	15.44460776	10.27831658	12.0735158	12.76480284	11.03691001	12.44423718	13.33571293	12.83118349	12.52328904	11.15715412	12.50125322	13.57950939	13.84674335	12.36082618	11.29075174	13.63418987	12.37377503	9.565121126	13.6100916	10.63146232	12.7520602	12.75797435	16.65169183	15.04006185	11.80558214
AGT	13.79854394	12.91845743	14.12127456	14.86875183	14.87332133	13.83184212	14.77689223	15.01428086	13.01621804	13.40433062	14.12074929	10.53663946	14.04756287	14.10819781	12.44573495	13.68312318	12.67316224	12.40494536	14.43021668	14.6716639	14.91760626	14.21147713	13.3557194	13.33477873	13.26822264	13.57793951	12.83651344	12.84197537	13.17975603	13.30428837	12.97205849	14.34991857	14.40570167	14.34804328	13.36959026	12.75419479	12.99081711	13.06518507	14.00072339	13.30744047	13.05854346	13.39333376	13.13455043	13.42220014	13.07790872	14.13978805	13.11563901	13.30590759	13.14646919
CYP3A5	13.26205941	14.15206841	10.29801768	9.05034378	10.12955453	12.82313669	11.68134553	14.29962375	12.03633636	12.97597459	11.37392512	13.95014269	14.10700506	12.31525867	11.87325905	13.46534421	13.11364473	9.438705743	13.90491699	12.86940824	13.80054181	10.68433407	13.69723716	14.70040493	12.54352231	11.19303805	11.7340947	12.47689137	12.42848258	14.44183333	13.58121892	14.57763192	13.10345669	11.17764779	13.43351204	12.41424713	11.77695773	11.51293673	11.06067685	15.78077538	12.84103207	10.80210491	14.24130117	10.79250888	10.76823313	14.67963873	12.90953962	14.01692784	10.86693446
ADH4	8.788985422	9.953756911	12.80856726	5.643049616	8.123886128	4.060520968	10.20248679	13.28306318	14.03831156	8.048067457	13.04562128	13.66806743	12.69986364	12.0634482	10.40935063	14.82403591	12.43203072	11.56755086	11.27091067	9.632163302	13.73436367	7.41164609	12.57844497	14.26040717	13.7827948	7.789380288	12.59202118	13.909229	12.98442959	12.42048649	11.70253345	13.67904769	12.72213766	13.0785645	12.66161332	13.04931321	11.93223975	11.03587458	11.47376318	13.18858109	14.01186835	10.34350106	12.37940344	11.64041492	13.25168412	13.21113929	12.5046673	14.02005394	13.76619796
NEAT1	13.64836937	13.82590981	12.79462531	12.3278928	12.04801844	12.81232898	13.7262278	12.69903594	14.51175385	12.50438908	12.54957043	13.25265532	13.90127976	12.094994	15.10434934	13.72730191	14.47902929	13.21904235	11.85569914	13.38368298	12.96165746	13.23536886	14.42742579	13.75325451	14.047462	12.79784877	13.79345898	14.54733575	14.24695429	13.30428837	13.33216847	13.86500527	11.61730219	14.30953446	12.91798076	13.42411671	14.50816327	14.03105546	12.15614407	12.7858067	13.48291846	13.78913352	13.29118474	14.09940284	13.11779197	12.51869836	13.55650427	13.03160845	13.21776021
TMEM176B	13.35199999	13.83293493	13.48418024	11.9442965	12.57816014	12.8405509	12.74251379	13.65372004	12.93891464	12.74800196	13.31117222	13.77985975	13.9850101	13.76884607	12.34156433	13.45627906	13.19200065	12.27073361	14.53186544	14.21397373	14.65734553	12.02945308	13.83486797	14.31442786	14.12864894	12.51420828	12.73091841	12.97319661	12.17801237	13.19432299	14.34905268	14.73883344	11.38720701	13.92075448	12.34247797	13.15978499	12.49386178	12.83185793	12.60082537	14.08442259	13.74263328	12.19091497	13.77807684	12.90425839	13.17483522	15.05291054	12.24779842	14.54706326	14.20691141
RARRES2	12.88329917	14.58595194	14.7553107	10.3810496	12.73722762	13.59266854	12.05099862	13.33789768	12.78682995	13.35388904	13.0576204	12.9436622	15.45678788	14.10930163	13.80789796	12.85599371	12.04937139	12.53277594	14.93504988	14.26836398	14.62987309	12.06925188	15.84470128	15.27712185	14.73590178	12.85056739	12.17186115	12.23980892	12.3054219	13.63718051	15.31562843	15.61488081	12.93567989	14.00845287	13.05258961	13.14547256	14.93952751	13.52176809	12.43635532	15.73078347	13.18481864	12.41763269	14.88613441	12.27368892	13.63278791	16.17199185	15.02859064	16.72708709	13.67285993
CD74	9.382137007	13.27576314	15.33412447	11.56930314	10.48330815	12.31781179	14.06011287	11.49493162	13.61385185	13.47440773	14.57918028	12.99273269	11.33415991	12.02040495	11.86605603	13.97869036	12.38097741	10.0357523	12.804595	12.09884097	12.90846964	12.58947151	9.19690286	13.62952701	15.78668257	13.52075836	14.02468277	14.65998873	13.00807309	12.24630839	13.65740838	14.4227857	13.48283126	11.98951004	10.95205251	11.41077796	10.72482059	10.61487345	10.99598868	13.10006797	14.26850131	11.62606299	13.74024739	10.75984589	15.09369375	12.27948587	12.19998105	11.93838139	14.62539431
KNG1	14.31115893	11.91962254	12.19417167	8.677724604	11.76438276	11.48245511	14.52404511	14.16650726	13.46987047	13.47991353	12.69547219	14.32388619	11.48957255	14.2211347	13.83249652	13.83706659	14.29724895	13.23433656	14.08720648	13.29100517	14.08335321	12.04284171	13.01429392	12.72391178	11.24300869	12.56258334	13.33765928	13.56822651	13.37401418	13.04560928	12.47699384	12.80030354	12.7047768	14.20188159	12.67519405	12.53755562	12.45627113	14.09520355	12.23687725	12.29156067	13.55636672	12.71580118	12.74746507	13.58500426	12.72369402	13.83398024	12.64751633	11.86477798	13.63593313
ND6	11.3319728	13.32706297	14.81719093	12.72126827	13.70313437	12.83386405	12.70280153	12.3857952	12.51310757	11.20992987	12.41786694	14.07109438	11.65430159	14.19984949	13.5365673	13.49480236	11.1786699	11.93164757	13.22768129	14.38866997	14.61829535	10.31163319	13.66098478	14.30820094	13.07892717	10.45566708	10.77428559	10.46866256	11.22926164	13.23061056	13.8721616	12.33922101	13.15190705	12.40030334	12.3223283	11.55570641	12.31798754	11.48174034	10.81635768	11.71916797	13.1758741	12.53025184	13.48262056	11.23918805	13.4950902	12.99169196	14.04932674	13.1026999	12.89928599
SERPINF2	11.64563272	13.80497263	13.65514718	12.17935997	13.80822191	9.748247396	12.68312566	13.91651297	13.12451052	13.84364059	12.03283115	13.25475074	14.34014055	13.4112703	10.77506512	13.94149464	13.5983692	12.41666217	13.26879599	12.19792884	14.46205532	11.10604437	13.97185552	14.36249754	11.9558035	12.09419844	12.83872813	12.2013628	13.11829084	13.12166275	12.88401993	14.21796134	12.4707105	13.18425293	13.65937046	12.16375446	12.79489546	13.67321789	13.23980458	13.97799599	12.54861701	10.77727058	12.84668917	11.16663952	13.51464215	15.29837702	13.70092127	14.49719262	13.47136475
F2	13.37203658	13.83733649	13.14341608	10.80343969	12.91205152	11.56159463	14.08210367	14.31558893	12.71336	13.56204833	11.88437619	13.45040279	14.27600828	12.58824607	11.72028988	13.80181186	13.5841331	12.38045877	13.79294564	14.11721233	14.53976444	13.30523942	13.1210008	14.36529942	11.84989993	13.29558353	12.48630174	12.01159387	12.60335508	13.74704579	13.31951484	13.6558483	12.27153896	13.56361051	12.76305137	12.41060899	10.32461058	13.93074678	13.39470886	13.74299154	12.75162394	11.93956962	13.89352671	13.31133258	12.6903571	15.61149357	12.78110214	13.6899995	13.5485201
ALDH1A1	12.01211158	10.95927814	12.19290298	11.60717884	12.68317739	12.99837876	11.95751116	12.51170805	13.4301005	11.60124665	11.86036278	13.47179182	9.31398403	12.78428477	11.79804421	13.40305068	13.10982284	14.44639363	12.09818459	11.40198698	11.79335004	10.34163738	9.960277169	10.24741577	11.34904535	12.59733154	13.69068496	13.08994442	10.47755014	12.65580333	9.647869997	9.526247103	11.42247935	12.16205706	12.9384767	13.77771728	12.12385776	13.48928157	12.39248903	9.417513335	12.33507742	13.15859999	10.51088543	12.59747926	14.03228416	9.542284294	9.770957526	9.741604881	13.00509873
HMGCS2	11.54563023	13.75179861	13.62430214	11.73513917	11.88637716	13.36704862	13.39552183	13.82652813	11.61626803	13.58695741	12.25145855	13.70531751	11.61460943	13.55367952	11.57058385	13.68063445	14.30400873	12.10559619	14.54002693	12.50796347	14.0403373	12.58439389	12.99903758	13.2291705	12.16741086	13.19461075	13.00339746	11.0565298	12.25522182	13.031707	11.25931479	12.81849587	12.30945855	13.53485845	14.30533195	11.97149131	11.545568	12.53048456	12.54879176	12.17802402	12.72734123	12.13358631	12.70396693	12.26682966	11.60477482	13.82281887	12.48588484	11.80734603	12.79164435
RPL3	12.39291414	14.01173081	14.02403349	13.73621747	14.70680693	15.39233165	12.88681611	13.55887799	13.70053252	13.50907173	13.64724673	13.11393791	15.34370657	14.15614882	13.12091927	13.49161137	13.27987873	14.49129124	13.07128508	13.5617798	13.77704954	14.0562556	14.49943633	14.10656225	13.79766424	13.18944876	12.35338926	12.50766964	13.05533597	13.33077054	14.90905551	14.58182834	14.05943275	13.49777505	13.51155343	13.27474183	14.3663075	14.15214221	13.82906569	14.97122862	13.43327474	12.53503314	13.71746765	13.78559706	13.65192983	14.61427183	15.31593887	15.48517689	13.19866395
HLA-A	12.79387344	13.25532872	13.99448241	12.66180745	11.27142596	12.45932997	13.92453228	13.68293789	13.15927499	12.58814034	13.75305257	12.90853913	13.75682171	12.5414552	13.28545745	13.25310922	12.01971745	10.99474752	12.26659322	13.34821165	13.66146829	12.87793767	12.67923143	14.38357767	15.43447164	13.04418156	12.27532273	12.68551285	13.31917071	13.34057736	14.56458187	14.5601915	13.53530872	13.63203561	11.02532332	12.90143926	12.97575475	11.01069465	12.38983053	13.49522158	14.01331587	13.19029978	14.05459992	12.66884255	15.23420515	13.51595732	13.46611115	14.63620043	14.0780003
GPX3	13.14124265	13.11791779	13.45616495	11.16404258	11.98147433	11.3720241	11.76149626	12.44335935	10.60774546	10.79303414	11.53469231	12.96575883	14.42563605	12.9915173	14.11971914	11.98708462	13.83824698	11.37960181	11.8803974	12.63009624	13.42464575	12.28575329	14.62844209	13.98274737	15.04153665	12.40170391	12.14284416	11.25047486	12.42463098	13.00048347	14.49496105	15.54773011	12.28761296	12.00428564	11.09646929	13.083662	14.93049111	13.78069686	11.60263157	14.35503725	13.01466392	11.68836687	13.90051289	12.9543152	12.98787464	13.20869133	13.88667906	12.61676841	11.99430986
PEBP1	14.01128181	14.40108986	14.17406752	11.86189889	14.25043827	13.07991305	12.63290579	13.56723705	13.38988668	13.04192934	12.88012264	13.93510191	13.04697746	13.68806725	12.7074869	13.92432894	13.76355003	13.53533072	13.41359572	13.18657901	14.69421367	12.09399677	13.81646844	14.15285707	14.18664479	12.59018186	13.24227412	13.28120988	13.10645209	14.07341509	14.1664514	14.18477886	13.86319355	13.45105848	14.39589308	13.4896266	12.76842303	13.10626002	13.63652062	13.52731151	14.67952466	12.51947722	14.22556989	13.21992508	13.62092525	14.38340125	14.23089828	14.84954191	13.87722459
MLXIPL	12.22371072	14.02128545	12.99208121	10.8820537	12.63932485	11.92889637	12.43881001	13.31279718	13.59055004	13.13476328	12.44531453	13.05778298	14.54657778	13.82945633	13.39410852	12.92700803	13.29689485	12.20468718	13.72513901	12.89151952	13.97455552	14.34691882	15.46476412	14.48188937	13.59959873	11.6469292	12.45793761	12.78535892	12.76557664	14.41839901	13.84269537	14.59339255	13.09224866	13.46310848	13.89579316	12.73458194	14.78515431	12.6102277	13.06509167	15.43555193	13.32031696	12.67918181	14.37290321	14.1281172	12.7912286	14.82656763	14.7164262	16.0223173	12.62943391
CFH	12.89934507	12.12633109	12.15626817	12.61683615	13.11122201	13.22578879	14.52404511	14.61892937	13.57510433	13.19478683	13.48438101	14.26703747	12.91198165	13.07489577	11.68960856	13.93437432	13.55749708	10.61315107	13.51013036	12.48944301	13.21315514	13.1496183	11.57100695	12.90279902	12.746298	13.63302132	13.57182442	13.22790881	12.29772162	13.19820056	12.76103001	13.9174162	13.19738891	13.64703997	12.42178912	13.39810673	12.351841	13.48758483	13.05982671	11.6448034	13.01738219	13.491259	12.04698144	13.51980476	14.41504879	12.81628053	10.34827568	12.83972223	13.97240757
SULT2A1	10.55277299	11.90033464	13.23963523	6.086459726	12.05006757	11.23223481	12.33763476	11.91663957	13.70291846	13.20957618	10.92699912	14.49166314	12.66559041	13.86437524	12.33218571	13.77756205	13.41029809	11.31978666	12.26284098	12.57867432	13.51539822	10.85877255	13.39320041	13.99606583	12.9974145	11.58805157	12.87510527	13.4111349	11.04027009	13.045763	12.04976607	12.14539502	11.84377061	13.51423448	12.63235321	13.34722144	12.22346384	12.29517157	8.614875994	12.87525314	13.75896757	12.64771088	11.9324241	12.81728768	13.56335641	12.13622869	12.17198044	14.0076587	12.52873195
ALDH1L1	10.66280314	10.30749607	11.83983051	9.911891844	12.38110039	11.85655984	9.336472291	11.84584526	12.90727251	7.64467669	11.59107512	13.42044864	11.5297596	13.18916316	12.85375924	11.21844828	12.64753895	13.98678784	9.174340022	10.75205853	13.32239936	7.699961862	13.78255654	12.14298083	13.39325472	10.3438483	12.15167358	12.49428487	11.11387399	12.04017442	12.90492871	12.22536105	12.31641068	12.41494239	11.84411513	13.22248983	13.26614579	13.06404701	11.57409204	12.7705	12.86782565	10.51487242	12.90751773	11.77886555	13.18894548	12.65799721	13.83740671	13.46751413	11.75318296
IFI27	12.07144376	12.17208331	11.47622815	8.468749278	6.77792647	12.550996	12.70128452	13.24494316	12.45658489	12.83855826	10.19951995	13.71045224	15.02910652	8.524409099	9.573676744	11.68371387	12.93718638	8.90491978	12.69167639	11.4343843	15.15461143	10.26330646	8.163253729	15.94737662	12.52386952	11.32629793	12.04581662	12.55571134	12.12546262	14.04770327	15.23673465	15.83729742	13.25266538	14.22882861	12.07338028	10.44196174	11.11451163	7.143514523	7.8763885	15.51778584	15.04067748	10.36291987	13.62901923	11.03017767	13.14313708	15.38005667	11.13814398	14.10620394	11.28605473
MAT1A	12.27914903	12.83513633	12.02589468	10.37478905	10.55844577	12.18806599	10.30371235	12.45853735	13.34511624	12.25055675	12.63194345	13.09551708	12.88681336	12.7452727	14.46018427	13.79386975	13.53533216	13.31899858	12.38954883	12.13900303	13.63797748	11.01940058	14.33298241	14.10544548	13.32980919	12.28812881	13.02712482	12.87202017	12.03151376	12.16656149	12.94933322	13.99564427	12.69532618	12.20168272	13.02717422	13.15497817	14.20835936	12.70854963	12.81398638	13.36354347	13.67667171	11.43922658	11.82420687	12.33118201	12.44437286	11.45878629	12.40446412	12.83432014	12.88802052
DHCR24	11.95878154	12.0637505	12.17084061	12.87850155	14.35014819	13.70804434	12.51581561	13.67862362	11.72573388	12.77727392	13.14299644	12.75416768	14.38211508	12.87234262	13.52883401	12.34498016	13.37190104	13.7763267	12.19816787	12.84910653	14.00880694	12.62072539	14.06317604	13.44659787	13.77530221	12.73591636	13.03929694	13.1396443	13.21090098	13.07226392	13.29841787	13.30048806	13.69191119	13.72384041	13.4280341	12.70878582	13.6756263	11.95428607	13.63289321	14.09041209	13.21147263	12.84755206	13.66357104	12.9296073	12.72434004	13.68858715	14.02422345	14.66111071	12.94583945
PAH	11.7585559	10.37115406	10.78933309	9.140058408	12.93820793	10.24655	11.66932603	12.41942708	13.99590841	10.84720736	12.02318686	12.11574656	10.31263501	11.3946794	10.81451592	13.42787139	12.93216853	13.56889592	12.1549589	10.96563544	10.78349873	8.22079197	9.848796795	9.57577076	10.03472825	11.03840606	12.86478679	13.42250841	12.66740908	11.58028181	8.868070113	9.537816312	10.95601046	11.64087357	11.65746536	12.89028677	9.885346437	11.43979863	11.81142599	8.773372911	12.57353453	11.44484453	8.310196338	12.55400347	12.84746379	9.167164636	9.786392656	9.817500025	12.04919185
IFITM3	12.69582247	13.92021492	13.76017213	11.94218117	12.39406458	13.53344613	12.79986861	12.51609012	13.04007618	13.113668	12.57522643	13.23274743	15.4624554	12.30965529	12.39258585	12.49534334	12.77164551	10.51358658	11.92934977	12.65267188	13.62381828	13.60619662	12.59882893	13.53717849	13.94844952	13.92486064	12.75539811	12.70334915	12.62663917	13.46820828	13.98096216	14.95382434	12.31743778	13.06745407	12.18850588	13.03030396	12.26940357	13.46437351	12.01384843	13.92577438	13.92532557	12.71347587	13.50974857	12.21040854	13.31895403	14.01094692	13.14605254	13.95962298	13.76578216
CTSD	11.95103769	14.36589949	13.13138001	11.88312747	12.04038182	13.22302509	12.83457173	12.07352637	11.49442272	12.34626366	11.8120912	12.55964655	16.83340873	12.62694189	14.4421337	12.49723027	12.31996314	10.27696397	12.41315639	14.3422797	13.55308702	13.59689773	14.41476092	14.94744064	14.94884961	13.55719835	11.00663509	10.78013229	11.2395293	13.04484044	14.50034024	14.88558873	11.96506268	13.03113858	11.52109818	12.59752899	14.58658167	13.55546385	13.24728013	15.51472691	12.90847894	13.59477125	14.99028459	12.58715868	12.8478591	14.67480353	14.40173378	15.56689372	12.4623339
UGT2B4	13.48978618	8.90498854	8.923173169	10.16263813	11.26941721	11.98380554	11.7435928	12.57054801	11.30203276	12.78334273	11.82488292	11.6374105	9.265973157	10.1639476	11.88755811	12.78748343	12.42252029	13.54126413	12.78880851	12.14661118	12.17973372	8.868464461	9.780564322	9.901167435	11.56857474	11.4698228	12.67660386	12.25172669	11.59295332	12.48062478	9.902375817	10.14861695	9.287937488	12.00750891	11.54205522	13.87389549	11.49623178	13.49689231	11.79080123	9.600759315	11.63385535	12.30804875	11.03176023	12.08343454	13.21599324	10.02236248	9.653821133	10.61358331	13.55930899
RPLP1	12.00748449	15.21163764	14.06318183	13.35352326	13.64088808	16.19743128	11.8901626	12.42826473	12.11258738	13.04668601	13.02643985	12.52211434	15.49528539	13.68214496	12.86247224	12.38298157	12.27332907	14.26467534	13.0484001	12.88907938	13.35157621	12.90846158	15.30599799	14.52333562	14.08482691	13.37908866	12.47930457	12.36951214	13.43856757	13.20027355	15.35641801	14.36785057	13.85720271	13.03430246	15.21341617	12.82950012	14.3580023	13.79388611	12.64591463	15.11146944	12.9528185	12.00662893	14.50783109	12.34411854	12.95943842	14.56175179	15.65417466	14.89379143	12.66857316
CTSB	12.72210493	13.43510708	12.59706188	11.62428498	12.33814364	14.08362656	12.67129335	11.47564061	11.51127573	12.78120371	12.18457695	12.55528134	13.49503277	12.88350253	15.21578339	13.66864936	13.51095291	11.76729948	12.66372988	13.47041517	13.73029196	13.69947886	12.85105466	13.56018535	13.66713671	14.30965773	12.52094969	13.04373107	12.32552783	12.82709907	13.19078386	12.47138123	13.4274216	13.1438136	13.598276	13.0390827	13.32989043	13.64989256	11.48683609	13.37738793	12.64118563	12.35000721	12.62280072	11.8914475	13.18080973	13.86767176	14.06166691	12.55653033	13.15956938
FASN	11.54279045	11.38454852	12.31600929	12.56462363	13.46006878	11.33154224	13.08130226	13.27451231	11.95552134	10.08799543	11.36317225	13.00131594	13.15731965	11.16113406	12.41249972	10.99829398	10.77306897	12.11755955	11.08508287	13.52475802	12.18302491	13.17043764	11.51551193	12.77497624	13.06826908	12.42282264	12.81629461	12.05449534	11.70198538	13.02158249	11.51141908	11.97026227	12.03603707	11.15004164	13.51433978	12.73250184	11.79520392	12.48401192	11.58307144	13.07234362	13.14202396	11.17173849	13.80446145	12.63740574	11.53382426	13.71270851	11.86820055	13.35742493	12.56436193
ORM2	12.30765841	14.35971472	12.48153718	12.51330281	11.76295571	12.99157457	12.72669354	13.60734847	10.38810861	14.59987897	11.6695409	14.0118857	12.70482261	13.30307749	11.81460198	13.70226664	12.64328067	11.20888712	13.68749655	13.14189341	14.93124809	12.13901994	12.29721565	15.84976497	12.67612617	12.2504445	11.66294427	11.44633745	10.83310191	13.63401452	14.30516152	16.38975496	11.52961717	13.02213641	12.50392601	12.49327822	11.98995648	12.60475951	12.32000641	15.7118463	13.05342068	13.07287822	14.96965666	11.35367093	11.60944523	16.14348748	11.08218881	14.84627477	15.52968085
RPLP0	12.51674724	13.9062091	13.75974377	12.6520621	14.50451376	15.63507572	11.61414268	12.71316663	12.02523247	13.12972848	13.22558129	12.30154212	14.24028102	12.91064079	12.67240613	12.46457076	12.60892892	14.55301912	12.61256068	13.07015868	13.0940821	13.63807451	13.18751467	13.22064934	12.91624692	13.71012813	12.1931963	12.50809253	13.57320064	12.90152239	13.96902968	13.83909099	13.72450746	12.36639367	14.19958157	12.94700173	13.06143573	13.60462521	12.74988553	14.14340726	12.39640055	12.32414086	13.32965129	12.81213673	12.592789	13.97538792	14.30568304	14.21854187	12.64308171
AKR1C2	13.25253186	9.909845636	10.58301357	11.76841919	9.899512146	13.513341	8.611048332	9.650709155	11.05605876	6.304694989	10.66481608	11.95382636	11.09276275	12.90184732	12.27132857	11.0531984	10.87943564	13.83769624	10.19205695	10.99834823	11.95416639	6.586159246	14.74451923	12.15906308	13.88320631	9.705702206	12.06997145	12.68120662	9.179330741	12.29004808	13.21561983	6.72401327	12.09112595	11.84524549	12.63771756	13.32171231	12.05305458	12.74664344	11.73033328	12.00253834	11.22085006	11.37078514	13.5875211	11.52003826	12.44698453	11.20585362	14.81905954	13.66397037	12.62081501
FGL1	12.47247919	11.79100945	11.98945654	11.1106277	14.0700606	13.40899285	13.59050198	12.59277315	9.069744887	13.71937182	11.68365466	9.677008405	11.43527224	7.64767321	11.4252509	13.5725899	13.29015604	10.81502402	11.87998921	11.38575864	12.69280578	13.08721034	4.865482565	12.4368445	10.05804211	13.11018208	11.75217681	10.46953143	11.22434648	11.37928443	10.60103267	13.94170059	13.21884761	10.05332391	12.50686037	12.4930325	12.19871012	13.88934061	10.87544335	9.104728158	13.00682023	13.21290569	10.9218717	11.41847494	10.1174255	11.84080788	6.934263291	8.620492961	14.47367013
IGFBP4	10.86163382	14.0186046	12.47424506	11.70911266	11.51425976	12.12846684	12.87056083	13.0011997	11.64098137	13.24415347	11.27461424	12.49223224	14.50311601	13.26746632	13.11120397	13.07600548	12.28540295	10.42353991	11.59472654	12.57064821	13.80482089	12.19294745	14.23677193	14.90506633	14.69787229	12.50857499	12.85670998	11.49962373	10.89193983	13.97247714	14.00241807	13.98327187	11.74378903	12.73445117	12.47179405	12.82032361	13.79813522	13.24378395	12.47468738	15.60129753	13.11165972	11.22209016	14.30824177	11.69131322	11.87177858	15.11169078	13.09719432	14.03086844	14.20366089
RPL13A	11.57442015	14.39918264	13.61698937	12.80215548	13.62280948	15.46044024	11.87469302	12.7488796	11.97660861	12.81470464	12.6967218	12.52459748	15.63710695	13.22954889	12.75583325	12.45149175	12.04395442	13.72130459	12.19061683	12.65369903	13.2969936	13.18426402	14.67636677	14.69839589	13.91807995	13.12475456	11.67027783	12.2438771	13.02908231	13.56919036	14.84290846	14.28501923	13.67678403	12.63861314	14.80075467	12.78080985	14.8239159	13.32809205	12.897988	15.01577374	12.42432043	11.97251685	14.22753209	12.37102004	12.64262556	14.78172833	15.19114039	15.32294025	12.35629839
CYP27A1	11.23326596	11.55595097	12.78181365	10.66264597	11.81587097	8.078287958	11.14241413	11.75470818	12.0057413	11.77397364	11.65381785	13.11608	13.49347048	13.22438575	11.52923007	12.34628931	12.18187095	12.63234726	11.99188643	12.60525162	13.87708576	10.39520366	13.93906382	13.31807285	13.25613329	10.93247324	11.99322105	11.77170016	11.73311585	12.672823	13.02548893	13.30387914	12.16715942	12.81371793	12.16539387	12.64142654	11.92988235	13.32986864	11.93046749	13.09598034	12.98910101	10.16524742	13.33491928	11.52141114	13.31881145	14.12348627	13.24221996	14.08858671	12.2033061
ACSM2B	11.60639158	12.34373603	13.31548058	8.042762366	9.820761381	10.95885109	12.5090876	12.77471095	12.67161628	10.22860237	11.73112209	11.16558029	12.92710602	12.64696028	12.48951521	12.73847133	12.50330906	12.21185886	12.91649614	13.06723226	13.34479638	11.26850877	14.43974004	13.86550871	13.73099475	11.46873525	11.97793603	11.84215568	11.91463476	12.52980942	13.06595676	13.62109915	12.15399581	13.16786089	11.42396063	11.77570073	13.68614037	9.573975517	10.39155726	14.47678142	13.50741623	11.51895343	14.15137061	12.32584903	11.5557686	13.36364992	13.78002182	13.14776608	11.99402588
RPL13	10.31133043	13.11494603	13.71680372	13.04139361	14.0627576	14.41316235	11.80043375	12.44045011	12.16171547	11.98011108	12.54462197	11.43106083	15.59832636	12.03549154	13.58913251	12.25137411	11.52669079	13.8017401	12.1606834	12.81920706	13.43934198	12.57895799	14.18378187	14.28076137	14.73975665	12.33105098	11.36367498	12.17869699	12.78656892	13.15994219	15.37995466	14.32572667	13.880584	12.51597321	13.34117564	13.11146079	14.98096475	12.84880878	13.04378547	15.27776073	12.50061291	11.1734314	14.30741745	12.14707343	12.68793039	14.92963982	15.3633384	15.83228408	11.75183989
RPS18	12.261769	13.45286812	12.87177323	12.79135917	15.37680918	14.95035626	12.05549129	12.57342794	12.35405152	13.0545299	12.55528945	12.57050214	13.50462967	13.43489709	12.66661369	12.53377045	12.33292424	14.36734928	11.92381592	12.38866206	13.15442765	13.20492369	13.47383998	12.77457482	13.28403601	13.07201978	12.26043385	12.69464434	13.45429072	12.74408676	14.58929054	13.6239847	13.86222613	13.07344724	14.12097778	12.89159235	13.28425234	13.82621531	12.78657386	12.51841586	12.27387605	12.24464391	12.83100096	13.21518212	12.91315705	13.04375239	13.62610326	14.24702712	12.27961751
RPS11	12.17777325	13.73350822	13.30009699	13.00785068	13.62859973	14.81499547	12.29468829	12.70308743	12.15422407	12.78565643	12.65563683	12.83561872	15.00737701	13.28365286	12.7187269	12.4110275	12.01866581	13.15380942	12.05652814	12.80096534	13.33521379	12.99429929	14.39033723	14.22132245	13.62571853	12.91506513	11.79547608	12.28047866	13.09586153	13.49558787	14.34905268	13.88778134	13.42170207	12.78708211	14.72803414	12.34867293	14.0617087	13.40673451	12.41579563	14.16538481	12.5802144	12.2377834	13.8617336	12.31544017	12.60336332	14.33725559	14.46925362	14.46445554	12.68854161
FTCD	11.75395914	9.130774257	12.32240498	11.5613622	12.42529794	11.99291952	10.88290334	11.99440713	12.52020185	13.47683287	10.61431977	12.44974754	15.35643935	11.99490466	12.89539293	13.13461136	12.34932961	8.93852679	11.55026775	12.63134816	14.30666005	12.69688319	14.71243843	15.63128486	12.35319912	11.47849375	11.48474738	11.02200407	10.98902809	13.60144372	13.45800142	14.16358711	11.971928	12.65720272	11.31006614	12.27169114	14.97425983	12.10769091	12.74172905	16.85194541	12.96131346	10.452795	14.12517993	12.50321362	12.03620605	14.68966594	13.98724372	15.3296148	11.5834965
ACTB	13.48248761	14.22114773	13.71603111	13.39096908	13.60171015	14.00978361	14.01706534	13.16759535	13.39591128	13.3298216	13.5760869	12.91385294	14.05022199	13.22360184	13.68761894	13.21721167	13.16433255	12.93205432	13.49634852	13.85721741	13.32127967	13.47122839	14.09313982	14.24339242	13.97527388	13.34126173	12.95485906	13.38132186	13.1763243	14.09667492	14.39996725	13.69801901	13.4411509	13.28950757	13.77497	13.553705	13.22971556	13.67050972	12.6038285	14.52705329	13.42485346	13.43855878	14.11673513	13.55038752	13.94056003	13.71097986	14.15016122	14.46805722	13.83765294
RPL19	11.84754296	14.25216268	13.42907729	13.41175627	13.64940876	14.67807145	12.14128333	12.63939672	12.29152611	12.84112744	12.78362692	12.61545709	14.17712917	13.24801553	12.43603911	12.45197828	12.51901215	13.05757541	12.45897	13.01015089	13.44552142	13.20105865	14.26024197	13.31144665	14.82081951	13.16593257	12.45573248	12.4529297	12.094013	12.96727133	14.66224556	13.85608197	13.2892465	12.84027265	13.79092524	13.1757951	13.12592925	13.48035133	12.62919254	13.39564294	13.26349041	11.93133896	13.44357584	12.58728979	12.75501393	13.79472005	14.59891234	13.96658392	13.05359611
ASGR1	11.61824268	12.55253428	13.50260202	10.86180374	12.7021028	11.03709127	11.77501992	13.09883848	12.8272639	13.13713474	11.77943822	12.58485035	13.76784922	12.72370149	12.5081434	12.86149768	13.01135774	11.4394813	12.76358356	12.23600814	14.15455044	12.25944651	14.09893683	13.37849256	12.52615086	12.16640859	11.49304233	11.82528603	12.00424539	12.85578843	12.34428279	13.5684997	12.79805145	12.82837335	12.79526598	11.85394461	13.55709697	13.31869907	12.05960048	13.98182739	12.42841113	11.63622648	12.00183649	12.60513915	12.37228401	14.72065832	12.95271219	14.52375996	12.06062738
SERPINF1	13.49548841	11.85697109	13.20260767	11.43200183	13.03848195	11.05771308	12.19449124	13.39711529	11.57237562	13.59164394	11.19195638	13.12755997	12.37959327	13.50250726	10.56692316	13.0234538	12.20840114	12.14059151	13.65744521	11.26351571	13.70704694	11.35930068	12.61850414	12.69662633	11.28132962	11.291046	11.68222475	11.65816024	12.14067317	12.54489636	12.17732613	13.73617086	13.29941873	13.15273685	12.59673977	11.61562307	12.32742149	12.79391846	11.86924085	12.66959346	12.19893017	12.73326605	12.02709122	12.84452621	12.89777587	13.96181007	10.32600598	12.22617092	12.51415065
RPS4X	11.4511074	13.35204466	13.59182089	12.76925597	14.11710355	14.38240601	11.73603952	11.69940107	13.28427904	12.55012129	13.95944454	12.41884546	13.78519208	12.6455563	11.31319123	12.16883898	12.59276693	13.89112136	11.95010913	12.14222676	13.2115445	12.89840399	13.35214713	13.38770869	13.42069479	12.91719275	12.28510027	11.99116839	12.55386619	12.07974701	13.82287984	13.28684347	14.14240832	12.3775089	13.74636264	12.01526895	12.37498782	13.6922182	12.07851892	13.72047842	12.61135948	11.37299684	12.94085532	12.21737128	11.93043858	13.1735904	13.92694504	14.26809054	11.90771112
SDC1	13.13182502	12.88831714	13.45418071	11.43635019	11.85323215	12.83748241	12.43435262	13.06303324	11.32604455	11.88437924	11.15917853	12.7484431	12.66003034	13.0759385	12.2134776	12.83674906	12.20932323	12.64278592	13.88145456	12.70255879	13.49518546	11.81673523	13.51595508	14.44906109	13.47661518	12.81020873	13.26599226	12.94473803	12.05717102	13.75853337	12.89150499	11.84492493	13.30538428	12.39018643	12.75185152	12.31431599	12.3251809	11.92887894	12.1802503	14.30311606	12.40083133	11.98775071	13.15187439	11.87864959	12.42144965	14.50387226	13.3543846	13.56613328	12.21456246
AOX1	8.702507245	7.86595174	11.48299141	7.062308942	9.125736573	10.66426847	8.599502905	6.36650921	13.63582304	9.135938976	11.29219933	13.50411037	10.12894431	12.76824734	11.1208313	12.8087222	12.56692088	13.15037947	8.980737081	9.569091903	11.25702816	8.458656704	11.12968016	9.124946246	10.22651341	8.705316246	11.59674891	12.72951551	12.23898644	10.56089084	9.164536179	11.17207264	11.51222957	11.9513373	11.42170083	12.06074472	10.99217719	10.4745856	9.389866358	7.965264257	13.31535538	12.2608578	7.440319358	12.3713246	12.30477777	8.613847383	10.29531849	10.40711506	12.62375489
TMEM176A	12.62911381	12.59260813	12.37816695	12.2960387	12.09980693	12.61036307	11.95014985	12.72397365	11.96839374	12.06959169	12.56039765	12.80121412	13.79262188	12.83874498	12.16147071	12.82646686	12.76020785	11.46755569	13.60666559	13.4940052	13.83324649	11.95586965	13.25219231	13.87415277	13.64875895	12.2693056	12.09830286	12.2647986	11.38493025	12.77408649	14.24620974	14.26221238	10.4312438	12.92585784	11.95531236	12.78803872	12.5685014	12.14826123	11.88093873	13.61380216	13.18451634	11.50018998	13.2538054	11.94746916	12.46693753	14.25815138	11.19851344	13.0233239	13.64274248
IGFBP2	10.71986054	13.603186	12.51059716	8.717873956	11.2307098	8.204890931	6.417345431	7.206435941	11.41066911	10.66431253	12.31514402	12.67836157	12.19775657	12.97073852	10.54182756	10.13148603	13.04363983	13.33182652	7.023931001	12.73164446	13.57955106	9.002477566	13.02875141	12.26402556	12.45728677	11.25196391	12.04807024	11.44014568	12.41344602	11.12371079	12.79386994	12.85420643	12.5684213	12.52998782	12.50392601	12.52991051	11.16549857	11.6229077	7.675554259	8.74325666	11.90220906	9.193452045	9.495366927	10.49220815	12.01629701	12.86013474	14.45664833	11.20643388	7.375920287
TFR2	12.2049721	12.14938856	11.5208975	11.10307342	12.38667074	11.38147388	12.33806868	13.93169906	12.06029641	11.66952619	12.04997419	12.20916549	13.13578253	12.79466708	12.53018431	12.9289316	12.78747653	8.955040912	13.56803774	13.13998892	13.48305398	10.86101387	13.49250372	13.54190366	12.08211817	11.54604677	12.02720288	11.51190554	11.36139334	12.18816919	12.87015492	13.48898896	12.07086561	12.46008168	12.71033367	11.76922152	12.12591879	11.74546257	12.6373192	14.27265624	12.29755126	11.40505149	12.83729673	12.29375183	12.16075276	13.925806	12.14454877	12.48032662	13.71059446
GATM	11.83686006	8.982071997	9.043544237	8.792877687	10.42494659	7.992448331	11.92812605	12.8852813	12.15717176	11.54436462	12.99064602	12.6511209	10.26459009	11.63484092	10.83826777	12.95987825	11.0336774	13.15529817	9.987467282	11.89678119	10.63759381	9.428480566	10.33387356	9.078851243	9.058329325	11.91921726	13.04686677	12.5276211	11.47210254	9.920459337	7.249235962	7.357578473	10.46685914	12.38303456	11.44469768	10.45715841	9.29889763	11.30371139	10.95673128	9.625724555	11.93636327	11.81197638	7.391157799	12.91787491	10.62427777	9.445781723	8.075033989	9.218538947	13.20370738
RPS20	13.16232582	13.85636747	14.537715	14.1511914	14.07481296	14.4612709	12.1121501	12.10050038	11.62558522	12.52541441	12.35977685	12.08242619	13.36750615	13.239665	12.68882893	12.16082573	11.99158667	13.21790297	12.56764343	12.97967584	13.02148198	12.67952745	12.92161564	12.99044714	13.37396356	12.85640025	12.1905466	12.13446117	12.68379374	12.92025626	14.6519755	14.83513953	13.41835518	12.8956365	14.01272763	12.59455445	11.7015738	13.34259591	13.51782145	13.10857758	12.35777698	11.77007503	13.36216575	11.8605396	12.77676859	14.0405773	15.12154798	14.58966745	12.55918839
ACADVL	12.00180892	12.39975227	14.27035982	11.98299513	12.91269516	12.15364808	12.36237553	13.08648502	13.51715082	13.50324379	11.64755418	12.2177842	12.5640613	12.20393079	11.35495424	13.07332009	13.23948896	12.19081682	13.34426991	12.19821046	13.91147064	12.90588591	12.98064663	12.8591672	12.27124909	12.78509079	11.82547719	11.60300942	11.77001164	12.96337072	12.14496343	12.87829008	13.03220769	11.96060608	12.41072242	12.01697905	11.90068719	13.92268565	13.32694497	13.35143652	12.45922712	11.71272869	12.61915158	12.61365992	13.03966254	14.2910988	12.38622164	13.71004752	12.15280913
HPR	8.85461509	11.81409711	13.70972443	10.37409175	11.21722572	8.828834883	11.84079959	11.82517586	12.2259124	9.565311663	11.75291036	10.94825979	13.29162953	12.75050664	11.52191553	11.61586042	11.4084175	9.255339859	8.394767727	12.01499858	12.61269833	8.152799409	12.471497	12.52014025	14.16509239	10.50530673	11.88996564	11.77767544	10.01265541	12.347792	12.5726177	13.82381805	12.70340243	13.05192776	10.41695729	12.80040415	11.29753392	10.12327216	10.86664505	13.55247924	12.70222051	9.19512025	12.86892875	10.21108589	13.83045562	13.76887784	14.02503681	13.20487285	12.30273174
RPL37	11.46579916	14.04538667	13.17122319	13.02060439	13.55392845	14.62022071	12.08526243	12.38604723	12.19521429	13.40895591	12.96864688	12.33049751	13.95977511	13.06984524	11.44472218	12.2937886	11.96453574	13.54853345	11.98544981	12.32173905	13.50836412	13.44354817	13.66222172	13.2466423	14.02209317	13.10120367	11.99251915	12.17017145	12.59099791	12.95455558	14.64055752	14.19702697	13.61495081	12.75398705	14.6035355	12.80654735	12.45749915	13.99925663	12.90115078	12.80551118	12.50085574	12.19404565	13.67527961	12.86348661	12.83475634	13.82515641	14.60667575	13.95807153	12.24757577
HLA-C	13.37493339	12.49025577	13.63905035	11.39467373	10.99212249	11.67109373	13.57208333	12.73113362	12.78006632	12.56159103	13.13827409	12.42071303	12.7315755	13.27807616	12.9372341	13.39092244	12.14860807	10.39155677	12.56865694	12.60928104	12.27380028	12.64839998	11.41929663	13.05070322	14.11910906	12.32765582	12.41388077	13.07589292	13.44418002	12.66143201	13.04402423	14.08594117	12.73199267	13.11737099	10.91958891	12.2188806	12.19871012	10.21021088	11.08515455	12.75785441	13.28747593	12.95909971	12.14943237	12.27710635	14.06282795	12.75384721	12.22036425	13.38031045	13.27521459
RPS19	11.26290347	13.99758171	13.5368808	12.81390028	13.42022518	14.81577526	11.54064271	12.23165671	11.91017686	12.91028908	12.03509106	12.0013109	15.41558596	12.53236798	12.35603318	12.06580157	11.96070781	12.85224299	11.89461184	12.23628242	12.72053254	13.16727157	13.87382779	14.34124036	13.88794454	12.76691997	11.04505349	11.41194903	12.450958	12.89709888	14.48174464	13.9812877	12.94468163	11.95690571	14.49151068	12.45442999	13.79716555	13.21061234	12.380796	15.02684478	12.19323174	11.80980112	13.65824677	12.26174588	12.49370894	14.60126614	14.55249173	14.81961155	12.14362112
TAT	12.84965686	11.66917426	7.240667808	6.844139653	6.77792647	8.612585456	12.15538607	13.33789768	14.89765506	8.01926449	11.50116385	12.68991211	11.63459201	12.41888167	9.622377754	13.53531122	11.39267388	12.86139291	13.71373146	11.57026865	13.68501806	8.83918904	10.37670207	11.4191845	10.37059425	10.19570954	11.66793514	12.42565628	11.02678254	11.2845038	10.66442184	10.30741406	8.400727843	10.48604921	10.36262201	12.12906934	9.933215436	7.367794073	7.322934485	10.37211821	12.33371493	11.57318145	9.543777601	12.91066369	11.07892943	10.96112519	9.159257252	7.828101158	10.49459917
ACSM2A	11.47960052	13.26892808	11.45097777	8.815666082	9.8533161	9.427465189	12.24534379	12.28641811	12.26220686	11.20035622	11.437239	10.9363728	11.15206039	12.10456324	12.57151071	12.80453748	12.30839139	11.35493632	13.02107964	11.99081744	13.74065918	9.780782136	14.23870787	13.85377547	13.31800766	10.48536859	11.41451803	11.50429467	11.43216192	13.08428678	12.66821159	13.48301816	12.2145156	12.49775204	12.44450606	11.52430742	12.44145284	9.323041353	9.974341263	14.26820468	13.08566983	10.78836087	13.51921313	12.21686295	10.81589042	13.09848175	13.4410385	13.01020842	12.18898696
SERPIND1	12.09828636	11.78354268	13.29936033	10.52494386	12.23281038	10.41682273	13.05343174	12.84826081	12.64322807	12.76776251	11.62672645	12.81263826	13.49945009	13.7578425	10.74396678	12.93503506	12.65720109	11.80230934	12.63498942	12.83975037	13.24420848	11.12900985	12.84489476	13.12658532	12.37361296	11.36305215	11.67144775	11.03849222	11.45583944	12.34629509	12.09061734	12.43627562	13.37177744	13.71893303	12.8619961	11.17685907	11.48984439	12.49334244	12.51522084	13.1141004	12.3633965	11.6235883	10.98303368	12.22261358	13.01364865	13.47156806	13.88242166	12.34632081	12.32322258
TPT1	12.21771409	14.0768442	13.73870522	11.58806467	13.39257669	14.27676363	12.6136805	13.67057701	13.66529728	13.02093253	13.485311	12.67075898	12.31855278	13.01798138	12.067887	14.0061988	13.17946859	13.19550328	12.61034772	12.63572137	13.89174302	13.00307811	13.26798631	12.72515874	12.52804923	12.46105908	11.85615381	12.43591654	13.16841302	13.22830988	13.42327396	13.64552786	13.23768783	12.81494492	13.74365139	13.50384324	12.04327337	14.80097417	13.32726565	12.23388113	13.99636581	12.52711065	13.09735933	13.34195777	13.76749348	12.85291765	13.92138592	14.24078803	13.73050495
SLC27A5	10.25344767	13.11940138	12.86322494	8.954672451	8.783874911	8.78450714	10.44497454	11.92845421	11.17717095	10.47524933	10.40133846	13.39380356	12.75740744	13.38121723	10.18227075	12.46770178	12.41414691	11.66900475	11.82633971	10.83408712	13.7198497	8.328507259	13.30989133	14.73351792	12.98115423	10.65241599	11.91042389	11.85418084	11.32420381	13.37328356	12.33013705	12.79217737	11.32626282	13.03518008	13.68456326	10.62802941	11.64161269	9.144984102	10.10477946	15.12712283	13.10304834	10.5135364	12.43669021	11.70635973	11.4792443	14.88003027	14.28817314	13.78196333	12.02882033
RPL4	12.02285076	13.6575528	13.05348452	12.90818437	13.86336478	14.67119383	11.91626046	12.37948012	12.01640548	12.68437425	12.83608758	12.53547278	13.80925267	12.92517849	11.93100539	12.43288103	12.24010287	14.10990092	11.97325534	12.46226439	12.98517894	12.98135203	14.02121374	13.14750822	13.28874642	13.13049674	11.68714948	11.93691911	12.84681389	12.60015986	14.08508107	13.41349818	13.38665574	12.42488778	14.25267084	12.13852624	12.80296882	13.47340289	13.20834872	13.24403845	12.25557336	11.37115399	13.31208807	12.2124499	12.51676429	13.50540938	14.6495667	14.19673689	12.48655843
POR	11.60094134	13.00527487	11.3464517	10.23354869	11.88046698	10.61704876	11.73406257	12.97110896	13.13813729	11.45906882	12.23139738	12.55819295	12.65398265	13.30025478	10.85582849	12.20334674	12.6480491	12.38756984	12.57169319	11.73693887	14.29900188	10.80798063	13.89449981	13.00455111	12.78713621	11.30044956	11.84789898	12.4597229	11.99475157	12.29574665	12.95510579	12.9136781	12.9991446	12.22986065	12.98933629	12.2039447	11.19622873	11.27547285	11.34581374	13.03362271	12.8781436	11.54632222	12.22820057	12.3849639	12.38350691	13.04691827	12.00310826	11.98178346	12.21090155
TMBIM6	13.74627307	12.86816219	13.39941032	11.0033451	13.04304539	12.07460145	12.80803577	13.09960707	13.2277901	12.12011133	12.36854008	13.10135088	11.43960574	13.41085716	12.22815927	13.5870586	13.36757093	13.27022952	12.92680839	13.05795175	13.32109297	12.58337621	11.42222003	12.8397273	12.18098777	13.07428577	13.29046936	12.68251857	12.83315766	12.8709634	12.32015185	13.24048009	13.03095596	13.25406322	12.66233129	12.76461482	12.3745545	12.56367783	13.00395448	12.60673236	13.65610604	13.45561582	12.5848671	13.11652995	13.17215438	12.78981753	12.31584741	12.61085654	13.23960456
MT2A	7.345405889	12.86529137	9.146788834	9.69450975	9.958060337	11.4768978	12.798135	11.8199619	12.23988285	9.300358237	9.813696678	13.49906862	10.38407923	13.06320044	10.04611694	13.57839481	11.82712523	10.25602294	11.90186795	12.16516975	14.63333589	11.38911453	8.602253096	14.72782698	10.89078029	11.59703787	10.30553201	11.40787558	10.26039368	12.87564061	13.82867706	15.00178917	12.07906448	13.93323737	13.50649775	12.51086134	8.727899831	10.96203482	12.54493662	13.30776183	14.76767866	10.22033689	13.25059269	11.29836587	9.755543981	14.65930383	11.2028331	10.74174778	11.22879657
KRT8	12.80621083	12.26750362	13.63835146	12.06477525	13.57735761	12.71733425	11.18065922	11.60035139	11.93287089	12.17110144	11.23240084	11.79587192	13.41173915	11.20691006	13.26916768	12.31400205	11.18805529	12.35787876	11.43161604	11.50620222	13.40540213	12.60125025	13.39220683	14.0255481	13.97749847	12.79307774	11.81042187	12.36251337	11.88067466	13.11523174	13.03467732	12.23471911	12.77505841	12.3290937	12.68063799	12.02515943	12.32248759	13.41088087	12.99213814	13.96928718	12.88690267	12.52213691	12.1920361	11.974785	12.45245368	12.61057194	13.28766308	13.53358689	12.22669884
SOD1	12.3304788	13.34920237	13.10851705	12.173962	12.25175681	13.26675551	11.9763094	12.13809479	12.44061741	11.71990572	11.73703395	13.49274155	12.50687614	13.00453623	12.36014062	12.74205637	12.58798917	12.525887	12.58151711	11.94221337	13.41593046	11.30394972	13.10046401	13.32466876	13.57465137	12.0580175	12.88194348	12.86757786	11.65380994	12.74219091	13.09531835	13.08409582	13.38800073	13.09245978	12.14156232	13.0034701	11.48744181	12.33511047	11.1890271	12.64182284	13.93182386	11.48527413	13.45608879	12.31433178	13.16376435	13.45625121	14.01790432	13.52941424	12.97677967
AQP9	9.802362265	10.77010797	13.83700396	4.853590055	12.55917005	8.018231718	10.53478486	12.26437854	13.01857748	10.14788685	11.64533697	13.61662288	10.39080904	13.0610957	9.956710246	12.04176173	11.32324553	13.66033089	9.086460924	11.07886145	12.16107954	6.661032025	12.00977387	11.64591462	12.07122329	9.623376442	11.69953163	12.51694463	12.36759542	11.23736568	11.75800721	12.16043793	13.63815452	12.54485392	12.49132061	11.55899687	9.787168577	10.79235811	10.972672	10.16634376	13.45260979	11.39166064	10.97578818	12.60384372	12.98859186	12.0618107	13.05082271	12.92383083	10.96871728
EEF2	11.60332835	12.75984597	12.83686583	12.74006015	13.75304529	14.17461904	12.35617645	12.91300481	12.77588826	12.69046593	13.38932109	11.83601189	13.69064471	13.01363451	12.49232482	12.84473714	13.21387419	14.49511736	12.72909813	12.90676375	13.05082676	13.14145926	13.35902861	13.1056737	13.06487317	12.74042936	12.6706195	13.04577143	13.13501787	12.65035479	13.39738951	13.18225001	13.43394748	12.58184307	12.63479403	13.03824091	13.22010072	13.25255235	12.34344724	13.69343336	12.75019479	12.05656014	13.11277572	13.13754174	12.78484275	13.48625764	13.99815794	12.88842951	13.10091173
GAPDH	12.66921505	10.09770255	11.92443914	12.81787952	13.84189787	13.95195626	11.68202934	12.0653663	11.33317084	11.69966254	13.01102375	11.42947162	9.318698345	11.84475411	11.55990967	12.2499759	12.46637557	13.81837438	12.75091536	13.62483777	11.87498072	13.06563106	9.205981598	9.549726756	11.7323123	13.61650371	11.83933642	11.98571289	11.64684699	11.78088116	10.63249912	11.73742705	12.70928337	11.57673847	12.04025272	12.72456997	12.24020922	12.00646459	11.31639322	9.436451697	12.09403547	13.27049042	10.87923744	11.50651438	12.66163829	10.31206772	9.898949381	8.059126358	13.21044538
CYP2D6	12.60379179	12.04044602	10.55069126	8.605841858	8.693816623	10.38354641	12.49650886	12.23333856	11.29620996	11.70831939	10.86483144	10.78800271	11.91769669	12.63686805	10.21892264	12.47442253	10.49691383	11.75948978	12.88836034	13.10226456	14.08236214	10.55947553	11.52006733	12.97410772	11.44380208	10.79923013	10.85167062	11.53533026	10.6250748	12.76421801	12.03196037	12.78370161	12.10159765	12.39866757	10.83210744	11.40033354	10.9156118	11.23357007	11.77490174	13.75175762	12.52827313	9.539089726	11.39901883	10.71687071	10.9389972	13.96571844	13.25006785	10.72432972	12.17902823
LOC107987478	12.60379179	12.04044602	10.55069126	8.605841858	8.693816623	10.38354641	12.49650886	12.23333856	11.29620996	11.70831939	10.86483144	10.78800271	11.91769669	12.63686805	10.21892264	12.47442253	10.49691383	11.75948978	12.88836034	13.10226456	14.08236214	10.55947553	11.52006733	12.97410772	11.44380208	10.79923013	10.85167062	11.53533026	10.6250748	12.76421801	12.03196037	12.78370161	12.10159765	12.39866757	10.83210744	11.40033354	10.9156118	11.23357007	11.77490174	13.75175762	12.52827313	9.539089726	11.39901883	10.71687071	10.9389972	13.96571844	13.25006785	10.72432972	12.17902823
LOC107987479	12.60379179	12.04044602	10.55069126	8.605841858	8.693816623	10.38354641	12.49650886	12.23333856	11.29620996	11.70831939	10.86483144	10.78800271	11.91769669	12.63686805	10.21892264	12.47442253	10.49691383	11.75948978	12.88836034	13.10226456	14.08236214	10.55947553	11.52006733	12.97410772	11.44380208	10.79923013	10.85167062	11.53533026	10.6250748	12.76421801	12.03196037	12.78370161	12.10159765	12.39866757	10.83210744	11.40033354	10.9156118	11.23357007	11.77490174	13.75175762	12.52827313	9.539089726	11.39901883	10.71687071	10.9389972	13.96571844	13.25006785	10.72432972	12.17902823
PCK1	12.07439643	13.07574552	8.543520144	6.915504454	6.658819613	11.22285847	11.3176557	9.08695047	13.31219609	9.264045478	10.57447591	13.30385979	12.08263564	12.10830529	9.649485857	14.11011397	13.32172881	11.5454669	10.90340546	4.746677256	10.98172387	9.530591198	9.53617224	11.14260669	10.42213981	11.97210899	13.06311451	12.17097286	12.65028658	11.2959223	8.688876922	11.27414429	9.273186431	11.84564577	10.02277902	12.65422963	8.672534734	6.802006006	6.09722179	8.016590562	13.06381248	9.558657197	4.612701132	11.06599273	12.14571968	10.21181757	7.670625089	10.62614309	10.81514726
ADH1C	4.505142321	7.955244043	12.68270931	7.22055495	5.133451891	14.19330686	12.94095291	12.64635678	12.89881214	10.55253499	7.654755934	14.20970932	8.863068924	12.55248462	9.682669771	13.51088583	10.6185201	11.01719127	11.83394653	9.647096756	12.75935818	8.192554224	10.96034882	12.31681129	10.82188187	10.72404849	12.24204703	12.18611572	8.141256728	11.9375425	9.686143191	10.56793655	11.45737582	12.37723206	8.89074578	12.09417789	8.706008454	13.36344601	9.321097676	10.58223565	12.13559982	8.252391805	11.70220036	8.691563055	13.25690288	12.53532466	10.86043306	12.00901073	12.41135385
RPL37A	11.75334513	13.9847176	13.32940346	12.84819517	13.73013256	15.1483003	11.53004726	12.23837239	11.85777116	12.41960602	12.4037262	12.5919713	14.87064603	13.0980058	12.17552355	12.08882182	12.0372194	13.46420192	12.22445034	12.51453687	13.45269747	13.11200448	14.36789564	13.40648444	13.83126256	12.93370765	11.93157291	12.06344265	12.63647774	12.55551527	14.32393182	13.88268798	13.21334036	12.97626315	13.78643163	12.59340876	13.41283713	13.30623963	12.43892953	13.8276717	12.38118051	11.99087429	13.611094	12.34799246	12.23607262	14.08242159	15.01969151	14.26206781	11.88430504
BAAT	11.84696753	14.30885186	12.93555336	10.36077866	10.83325444	12.48839041	10.54759924	11.43041385	12.69816932	11.29684645	10.52709165	13.38330722	12.78150531	12.95910598	11.66491695	12.53124024	13.03638388	9.953248303	13.32520625	12.36151002	13.37784291	11.15024157	12.55954011	14.1363928	13.29053682	11.65396331	12.16024096	12.39328608	11.43684364	12.77594092	12.15422688	12.23338595	12.54756433	12.16687	12.48484108	11.90285865	11.4252022	9.97975973	8.990433588	12.97736344	13.34959856	12.18358351	12.71644066	12.93425305	12.27304358	14.00661743	11.98650124	12.98605228	11.5556722
P4HB	12.69406382	11.96530039	12.04605966	12.63178844	12.61599943	12.16405994	12.9020101	13.18377719	11.79377922	12.53115367	12.83819213	12.96612425	12.4808311	12.37465372	11.92130845	12.57366167	12.64923875	12.51038187	12.62186703	13.26368259	12.36283284	12.96724764	12.01042154	12.71222126	13.52589598	12.83644345	12.98962818	13.03773907	13.50238743	12.59869375	12.29851939	12.29900393	12.85096865	13.4105098	12.74463771	13.05481765	12.33857253	12.32635659	12.36568095	12.47500816	13.84056744	13.1365308	12.16225493	12.74755675	12.83933598	11.85195224	12.17930574	11.4044308	14.42799253
ASGR2	10.92352847	12.61197176	13.45946597	10.73828614	13.3865659	10.97471084	10.86855688	13.07871004	12.6245684	13.00177052	10.84693339	11.5489417	12.90925016	11.44451047	10.39740842	12.51666294	12.84185315	10.41162918	12.02179675	11.40149788	13.43555259	11.99415187	13.15946679	13.21444728	10.98556476	11.94525405	10.85785019	10.79059944	11.0228248	11.81699434	12.11144456	13.62143892	12.45702791	10.7491358	11.06133485	10.91744265	10.78866146	13.40785632	11.9886606	12.96559907	11.81974261	11.24239416	11.55161446	12.00728761	12.35264032	14.79182772	12.52378396	14.81044123	11.61227525
CYP3A4	5.396940332	6.676187921	14.23373688	5.841706394	4.516828502	6.745774387	11.19797454	7.427272535	15.38000207	7.352427455	8.989158345	14.83651902	8.624913622	13.69577528	11.02835753	14.15622443	15.68724851	10.35367004	14.33633994	6.943814484	16.13897203	6.435527666	13.23760709	13.59288406	13.07840909	6.107470591	13.07840976	14.3983534	13.05658089	10.18896058	13.14888636	8.607302914	14.41562725	15.62197889	9.420920203	11.04226568	12.61436476	6.006807004	5.741077203	9.682349102	16.75161427	14.30512224	10.38994076	15.62027419	13.54140615	8.837175484	13.86447027	14.20487066	5.003687123
ALDH2	12.41249154	11.7858802	13.11840759	9.847034594	13.10391359	9.831902776	11.29548404	12.21302575	12.55718934	11.94710005	11.49543085	13.23502357	9.795289162	12.39568499	9.790104081	13.40556462	12.21896967	12.283043	11.52907664	11.00609014	13.2631856	10.34324158	10.88182317	11.00974734	10.38407367	10.92984119	11.56310671	11.58307709	11.48982368	12.00582065	10.51485485	12.59244412	12.77094044	12.86693907	12.67044343	11.87408714	10.15330663	11.64514879	11.55340758	10.10257172	14.0785416	11.20853125	10.03103985	11.71742273	12.68461463	11.98554579	11.49235111	12.59537131	12.52421569
HSP90B1	13.74758393	13.48731656	13.01541478	13.19190578	13.65307265	12.79233313	13.59568266	13.59366513	12.37007707	13.46388846	13.2499852	12.6387959	12.83265081	12.09670745	12.37239325	13.42030831	12.38118199	12.87247779	13.19605759	13.01559425	13.07538645	13.50359714	12.28120346	12.56447023	12.86790044	13.10319073	12.84509266	12.72879	13.52014353	13.04330152	12.6392463	13.53876711	12.51905436	13.85089614	12.69521147	13.33999854	12.72964542	13.48088444	13.45209925	11.99856255	12.72568006	13.78789082	13.76417577	12.97900682	13.02365575	14.58567711	13.24867578	13.82617664	13.91746283
RPS27	11.5992339	13.53839577	13.16444287	12.29934777	13.16218202	15.22212729	11.7399853	12.56632851	11.80509926	12.6431576	12.76723752	12.62867488	15.07317735	12.82123363	11.76124469	12.15575743	11.91481058	12.95907066	11.95554323	13.0994026	12.87655542	12.73373502	13.5847576	12.95793473	13.60554402	12.60395074	12.07991782	12.15053192	13.0722576	12.46507666	14.467437	13.99446426	13.34092126	12.84248035	14.04354939	12.71827702	13.23402143	12.96127893	11.45979093	13.38806474	12.35804508	11.98220777	12.88642163	12.4403007	12.45867886	13.64551852	14.26598263	14.2195782	11.65601116
SLC22A7	11.61824268	11.54218963	11.51887379	8.325906255	10.914553	6.205388597	13.05091929	12.83429111	7.862966394	13.35939569	10.5945354	11.83561197	11.35036148	12.86893763	8.407537716	12.32121011	11.71635576	6.137741751	11.78507838	10.72573073	13.17606071	9.680273752	7.626387884	13.58030685	7.388711472	11.38589306	11.96868667	7.548799088	10.49152818	13.07558021	9.80752839	11.30662402	10.0672739	12.3874399	9.688683896	9.675134136	10.46311397	13.00389194	11.5606991	13.82587782	10.21417719	11.79200453	13.19105903	11.01622231	9.095955878	14.0954249	6.934263291	12.26583866	12.94466434
CYP2C9	13.14100795	11.22763072	11.57302934	6.194102432	11.9136423	10.82600417	10.63777663	12.64003084	12.49012609	11.40035219	11.61808432	12.22879028	10.37957519	11.93256735	9.695732451	13.65392312	13.39427129	11.23896683	7.850583684	9.445452616	13.51180366	8.458656704	11.03481981	10.83287699	9.322704057	11.36461217	12.17206781	10.58387656	10.85679878	11.35070218	11.38232319	12.08311067	12.46400137	12.02740458	11.61705216	11.88424131	10.43844838	11.59205145	9.212300476	8.322061007	13.08210396	9.638058892	7.773036525	10.76309925	10.4756478	9.110169005	10.23753817	9.451674639	8.723543538
CFHR1	11.48515827	11.25488532	11.85113442	10.45544958	10.70832795	12.15654781	12.83871736	13.36921328	11.76420577	12.02026463	11.59030692	13.75395713	11.27233755	12.4625915	9.740542005	12.61899321	12.8131783	11.30912606	11.69791115	11.56634678	12.84209871	11.08462665	10.92368471	10.54160861	10.1847607	12.31338899	13.0047904	11.26004747	10.87510366	10.72577901	10.69344486	12.7576623	11.07192221	12.96672685	12.25379584	10.22474108	9.954248831	12.83369557	10.79054097	9.939584582	12.23294838	11.59102488	10.32788122	12.61018023	12.6410298	11.83300419	8.992886174	11.58976888	12.0087194
GPX2	8.615923148	9.830535441	12.30841402	11.3877818	9.981566444	13.64955543	10.22893496	6.415591632	6.881039392	7.456615316	10.0297077	10.15077452	13.14940487	6.802905549	13.33898577	10.45258621	10.65213991	12.51803955	7.070793785	7.236620942	9.849911484	7.643622855	7.556914505	12.38466677	14.79535266	9.000610253	10.68268292	11.05189649	10.50375026	11.88145846	12.88957707	15.18535194	9.71019797	10.94266658	11.30578362	13.29926167	12.11454652	14.18608115	10.59275673	12.15033848	12.70812126	12.80518561	12.57394109	7.373582341	12.58971971	9.796198741	12.14977871	12.87105734	13.15309775
COL18A1	12.78188128	12.06297972	12.3692089	9.914771722	12.30396178	10.14741126	12.8677085	12.99840005	14.02333646	12.18005882	11.3063018	12.48102475	12.79763116	12.79065015	11.61937831	12.39086925	13.14180956	12.96723046	11.89258976	11.50574721	12.70430413	11.77841563	12.14921856	12.93584545	11.49361496	11.22172628	12.16107409	12.55325467	12.46394351	12.45260912	11.8945241	11.99878965	12.15083011	12.86693907	11.39890595	11.68395486	11.99898059	12.10077062	12.58571521	13.27263482	12.25384552	11.60143733	12.40004226	12.76075258	12.32876592	13.025252	12.38305294	12.41397399	11.83283267
CYP8B1	8.025919367	12.03927086	12.4616579	5.205572778	5.009110242	6.70789728	10.79333785	11.97006877	12.27558529	10.52040687	10.5525568	12.37162847	8.311289555	12.25975095	9.301945854	11.53136703	9.78500173	11.38112949	11.96211437	11.24018213	13.3887517	5.831236608	10.82993116	12.8969096	10.88605121	9.529124473	11.3439996	11.70944255	10.64948232	11.75215451	11.73618029	12.32092724	12.1841508	11.88434333	7.37172796	10.234182	10.93454965	7.169301694	5.117482049	12.71294365	13.04994005	9.958875309	11.21082569	11.36747754	11.2897306	12.41927135	9.846532485	11.43865416	12.20551536
ECHS1	10.26985599	12.63341717	13.89198314	10.48997169	12.09867605	12.47079152	10.82092036	13.37912278	11.86467285	12.1220845	11.69763167	11.84914747	14.29884737	11.74994132	12.28651547	12.86515536	12.28474698	11.7218052	12.03835273	13.83827895	13.71970806	11.100364	14.27689091	14.79606498	13.6856235	11.75317554	12.01296789	11.79580064	11.29730786	12.48856264	12.92906267	12.68897231	13.43926496	12.11468488	12.45724955	11.8052943	13.49406818	11.93387169	11.57012332	14.84494946	12.4756277	11.3135936	13.80475354	11.73480692	12.32933223	14.03431694	13.3063505	14.97274171	11.522583
RPS14	11.44731606	14.12776482	13.20276525	12.91275263	13.36638625	14.54354307	11.59430061	12.09773323	11.95428938	12.38081331	13.03747213	12.58461238	14.61726178	12.98635059	12.21914209	12.02289231	11.78104442	13.28838943	11.79507194	12.18945444	13.46356422	12.81430313	14.44046114	13.68119804	14.51029395	12.68219428	11.74051892	12.12594492	12.31770366	12.44866176	14.75808025	13.99433309	13.04606036	12.43449901	12.92358135	12.40461206	13.12077121	13.20274838	12.380796	13.57347848	12.41197825	11.28137973	13.35898686	12.48517501	12.0000273	13.57475339	14.4518172	13.77087174	11.97630882
RPL32	11.38327609	13.67606948	13.54585278	12.73490995	13.14420752	14.69527297	11.45641734	11.91314618	11.70390882	12.33973789	12.25655162	12.00913434	13.90363431	12.62789019	12.34467704	11.84835692	11.62256279	13.22939784	11.4046262	12.66127733	12.82218404	12.36151667	14.0584864	13.20613616	13.25315244	12.59168124	11.61814234	11.86478637	12.27959281	12.57097812	14.6975913	13.51445865	13.24715122	12.1900665	13.8422012	12.328708	13.63351111	13.37439051	12.28146975	13.42408245	12.54108067	11.39311431	13.40190122	11.56466756	12.11353228	13.67705478	14.34521596	14.18670348	11.94109244
ADI1	12.36926547	10.91040858	13.0977111	9.94419853	11.54530608	11.77739304	10.43364924	11.4117205	11.82982941	10.87086996	10.67789207	12.30645666	10.68168583	13.15190581	11.91573794	12.92455613	12.44832936	10.8074689	12.17472966	11.77103727	13.15233035	10.87882018	13.10259164	12.70465559	12.44969537	10.94347569	11.79976213	11.51485452	10.70346456	12.34054252	12.31153775	12.59728886	12.23830129	12.69767485	12.25284277	11.92160403	12.38060907	10.24075253	10.67030641	12.34577117	13.15843275	11.98967371	12.14805174	12.36016612	12.10164741	12.93198584	13.58187656	13.93916556	11.95195262
HLA-E	11.56220198	12.46334538	13.29877073	10.5504733	10.63533259	11.3066964	13.44802414	12.54346303	12.78734892	12.02358599	12.43850144	12.35916144	13.06286557	12.29599838	13.90281606	12.90887084	11.53994559	10.63465802	11.95399271	12.41507024	12.56303964	12.24385851	12.16733636	13.32631303	13.47287499	12.45319921	12.20596867	12.92997983	12.64624967	12.21821377	13.328971	13.68945606	12.63110178	13.19889519	10.64523833	11.73305614	12.40202742	10.78062736	11.26241205	13.10747047	13.029888	11.37594051	12.97499807	11.9108531	14.25912835	12.67555778	12.35518755	12.98879013	12.85712565
MTATP6P1	10.05944498	10.78327143	12.72874157	11.06685603	12.39866656	11.52526221	10.99556424	11.8049602	11.50034369	11.05624736	11.66553501	12.214712	9.48729696	12.57453962	11.99975322	12.71980535	11.90317567	11.82904665	12.98034187	13.88065581	13.01895187	11.60373255	10.58931453	11.10606115	11.24393303	11.37354967	11.53702913	11.05305621	11.08162384	12.26147741	11.71347325	11.00503915	11.54723554	12.48496167	12.07338028	11.61064847	10.69180844	11.65689713	11.84645184	9.621593579	11.21553357	10.85316969	11.01266897	11.57950601	12.36208054	10.26933405	10.45594854	10.25367897	12.48776912
IGFBP1	13.30971552	14.73129644	9.92578646	6.760382976	11.07955639	9.64959136	8.851436645	6.877192178	13.77751811	9.720746603	13.07790222	14.59616947	10.93288939	12.98005176	10.27656444	12.79670615	13.90329553	12.73108922	11.48197635	11.09528563	11.54805665	12.60309249	9.319079927	10.07816453	10.98445907	12.36612866	11.11034941	12.42476062	13.99115153	10.78885433	8.999080714	12.9288572	11.11745121	11.22702899	10.95439946	12.17941551	8.791646251	11.37565432	8.683329861	4.577260102	13.88830987	11.94453514	4.714918815	13.26921557	12.22485489	9.969948575	11.05217923	9.670617149	7.361838716
PTMS	11.38486268	15.15873468	13.44261797	11.20930909	12.30885984	12.05079698	11.83127594	12.40482506	11.55338042	12.21137602	11.86195495	12.33870517	13.92581298	13.28575736	12.75114908	12.61182649	11.54762169	11.65307537	13.48646142	12.88611079	13.64947332	10.93999652	13.84488858	15.52253279	14.06417367	11.27868765	11.07807084	11.60221739	11.09407176	13.68187836	13.94428415	13.57412766	12.29805689	12.96396423	12.44004703	11.31393893	13.38492607	11.89183465	12.14551506	15.53209034	12.64404667	11.84978652	14.62270515	11.29226665	11.27687014	14.47384175	13.65489582	13.90929049	11.67420479
RPL23	11.37011976	13.53534259	12.75433952	12.48144867	13.27322921	14.5295191	11.55899952	11.8266621	11.85842989	12.37515158	12.56411916	12.10383969	14.02322722	12.74614634	12.24935187	11.90914833	11.82441956	13.04413804	11.80112125	12.25967829	12.81874988	12.86808218	13.75654079	12.64485594	14.28601738	12.72624118	12.25790491	12.01457338	11.56133956	12.41621234	14.09169939	13.33673796	13.27662756	12.72838652	14.048867	12.65400984	12.8551491	13.15116344	12.28939155	12.3638101	12.72172709	11.59102488	12.92401395	12.24787974	12.35709047	13.05825827	14.32058336	13.54127461	12.45430544
HPN	11.50717761	12.80387625	12.14581526	9.945137858	12.45675235	11.17389584	12.38228796	12.88296166	11.80919372	12.02840344	10.80185575	12.76932311	12.65863697	12.67956668	11.03351058	12.52801355	12.62249106	10.71277075	12.7855432	11.73655113	13.56858331	12.51172101	12.37873324	13.8189657	12.71896991	12.63126244	11.42009689	11.53491528	11.26032824	12.98581683	12.69135965	13.5295636	11.52917394	11.5748083	12.88862467	11.62327751	11.25296615	12.544833	12.93675278	13.61406204	12.68864177	11.79997168	13.08201744	11.88527602	11.62428976	13.47109677	10.8141259	12.59297414	12.06901011
CES2	9.055349104	11.13017766	12.34314026	8.636424098	10.83325444	9.828997156	11.53421904	12.31951865	11.56108947	10.03750798	10.25583544	11.26990599	13.34602514	11.96181811	12.96851015	11.60365087	10.15889173	10.3578142	11.86892414	11.83763081	12.92084313	7.927100788	14.15346333	13.32274807	12.58897011	9.481022325	11.00245749	11.27999506	10.69992791	12.52760976	12.57591834	11.93843474	12.12349068	13.80666038	11.34745218	11.68007449	12.97546904	9.92564206	9.515283655	14.79802704	11.22849501	11.07769097	12.51482422	11.61646184	12.233352	13.85387976	12.16018205	13.90575369	11.64736941
STARD10	11.26592011	12.86396444	13.749101	11.38570779	11.94575741	12.75933231	9.629542588	12.24227548	11.55541312	11.50342872	11.52989274	12.3815251	14.40722375	11.95767556	13.63307632	11.89168056	12.08422008	12.02320013	12.50919195	12.52175569	13.391955	9.919519223	15.3023003	14.75605979	14.36322641	10.75887019	11.34142933	11.8964661	11.98838747	13.16079403	13.74718062	12.79790056	12.41446408	11.52968622	12.47506689	12.17482694	14.47337853	12.191114	11.10573865	15.30987985	12.55798242	11.02662531	14.06256055	11.60226007	12.44411144	14.50602095	14.46168865	15.14210298	12.08055773
RACK1	11.80136125	12.49512107	12.7135601	12.90517103	13.54368069	14.35767276	11.57896256	12.06347664	11.95459747	12.41225303	12.87603128	11.96630156	14.44825862	12.65605305	12.88687709	12.07814574	12.05733087	13.51807709	11.73449668	12.34583464	13.34498003	13.2743576	13.97898729	13.28463325	13.68341074	12.88684531	11.75631762	12.37971597	12.93729967	12.43088142	14.49686188	13.66395286	12.96874212	11.90407856	12.35674246	12.50429276	13.68439334	13.18505975	12.7307815	13.96989648	12.05818469	11.38437025	13.30301888	12.70469359	12.21691966	13.63447728	14.37900995	14.24804319	12.16016826
PSAP	13.52959513	13.09642087	13.04665302	11.82410787	12.44233724	12.98587981	12.07878606	12.56521606	11.78202249	12.73203322	13.14757284	12.52979819	14.33229641	12.37154319	12.73858306	13.0275398	12.83200887	12.84709357	13.07056981	13.47111453	13.28613092	12.68000357	12.89134477	14.16117284	13.66195916	13.25757146	13.02186022	12.74681921	12.40565147	12.49375528	13.50708137	12.80180338	13.13903872	12.83221605	12.91517229	12.78683642	13.25935549	12.68764161	12.579806	14.22581068	12.76926912	12.86951832	13.17329739	12.25993764	13.21400132	13.65204749	13.23661315	13.88418547	13.2512953
CYP2A6	13.10379982	14.25250076	8.785100403	6.100386407	4.516828502	9.221283747	14.05200231	14.31631645	7.616629035	10.9886415	3.869795758	14.25138179	4.690461846	13.3185779	7.964344171	13.4441029	13.66449332	7.223460044	14.46934015	9.795960069	14.25716451	8.338204145	9.630209757	10.36301049	8.775842297	11.63760425	12.32894611	6.362069324	9.862553277	13.34745257	11.38779699	6.860550244	8.52697334	13.04445022	7.945428627	9.494420584	7.889533744	9.195766355	7.52810498	14.1486192	11.72854726	11.02193479	13.26510001	12.40978749	4.865377689	14.50302726	12.45301991	8.095770474	11.3113484
ANPEP	10.33614667	12.68367189	11.99710895	11.02837711	10.43931317	13.38483868	11.83558473	11.13592991	8.769683855	12.92634785	10.35866631	11.53422987	12.59644207	11.600471	10.71218324	11.91551231	11.95219536	11.45116462	12.32203683	11.49111079	12.82534679	11.92272608	11.04749754	12.79451055	10.22276725	12.20871267	10.51619938	9.612364187	11.17323136	12.80728826	12.32764722	12.46647218	11.58269419	12.73337006	12.32505139	10.60183166	11.57226508	11.91348027	12.85474593	13.18473704	10.30152421	11.62544472	12.1313803	10.93695702	11.06471541	13.27517131	12.17271465	12.44088234	12.14336506
GPC3	7.384171939	11.58201034	12.38067642	9.985874114	13.99827112	11.24917752	11.27523395	7.020256039	4.700343449	11.9126647	12.07160213	9.907609065	12.97789575	5.79223463	11.33631035	5.755180442	7.971603547	13.37297061	12.90570867	12.77797529	9.587133715	12.38720852	10.61509416	7.006612696	4.396532203	13.35643333	13.7949358	11.61758405	14.01489948	10.48945022	10.27746765	11.15715092	8.439021612	6.203814448	12.37174552	11.94766018	10.55776342	12.47440653	12.40854005	4.577260102	10.41822968	11.35371517	5.560527946	11.823623	11.16202829	9.350579256	6.961934159	10.86210586	8.514343682
HSPB1	11.30121612	13.22136327	13.61438557	13.73845397	12.97333867	11.49899974	10.57730914	10.31216027	9.042166595	10.73527436	12.35345231	11.38643384	14.77379221	12.52983357	14.42262753	10.48622972	10.45864914	11.15870331	11.13861713	12.53139944	13.08157181	12.10017654	14.10334524	12.51293857	14.01141235	12.32785575	10.86604866	9.869671646	11.22778885	11.83453955	13.6141361	13.40858471	11.66488391	11.80011037	12.93471773	12.13096569	13.90820914	11.83325268	12.42021169	12.46812412	11.26211815	12.04620312	13.16672203	11.57528201	11.25139787	14.31528104	14.56589789	15.26011616	11.63540184
ECHDC2	10.25083973	12.39639075	12.51973359	10.14066689	11.14346702	11.59703446	12.32608807	13.94749561	12.93173416	11.00094868	11.17207116	12.46715004	12.22059969	12.70382787	12.68392169	12.90461174	12.02050568	11.51703054	12.12323404	11.41948488	13.19207525	11.3505541	13.25246609	14.53452172	11.61860763	11.27578873	11.97888134	11.93314493	11.89682819	13.71907727	12.23236575	12.8599772	12.36465644	12.84968202	12.99751484	11.47588917	12.89708495	10.79921424	11.97070902	14.55005393	12.60888346	11.33455062	13.84890253	12.34178918	12.11418969	14.16778336	12.59644653	13.02154243	13.21593498
RPS12	11.16611437	12.79531627	13.13666846	11.98047781	12.45321736	15.22112352	11.17386895	12.06316145	11.44308842	12.40231306	12.85187756	11.00413471	13.64727781	11.94136687	11.50717423	11.96986144	11.04198269	14.02962612	12.34054897	12.58944995	12.73461923	12.7171289	13.17254653	12.33271396	11.8864665	12.76115732	11.7293279	12.20840599	11.90237793	12.24924819	13.41240529	13.65750599	13.44714596	11.68000576	13.29578039	12.43460641	12.02240376	13.11864567	11.98839027	12.75125353	11.90367902	11.75347708	12.02006434	11.66621265	11.40112844	13.90908597	15.06592236	14.16131037	11.70853387
RPS6	10.93548674	13.17930683	12.89731308	12.1513522	13.82276305	14.91889461	11.90780841	12.5298415	12.26792025	12.94414311	12.63660174	12.19925208	13.58066202	12.88250961	11.69612223	12.42621111	12.5766005	14.1804705	12.13593945	12.31266346	13.00576976	13.34431208	12.44203406	12.92792531	12.92664613	13.05194826	12.06307941	12.49556497	12.75879408	12.50453224	13.6665849	13.31715456	13.35998765	12.38963754	13.49847885	12.7560391	12.71944476	13.74864808	13.03425775	13.23223614	12.17051555	12.41781123	13.02373998	12.6454868	12.44646257	13.28288961	13.35535503	13.62597976	12.30913791
HSP90AB1	13.08927631	11.74513745	12.33309783	12.59680501	14.01889331	12.31755272	11.08462789	11.32709443	11.35527462	11.69739567	12.72078756	12.08006469	11.55594221	13.15174099	13.56264381	11.79566424	11.96480878	13.00305828	11.99791831	11.83038152	12.41659779	12.57435546	12.17890566	10.79220724	13.02483141	12.72000874	12.63807732	12.51041619	13.06044712	11.95761594	12.19147978	11.83909347	12.91360607	12.90929535	12.05927579	12.80119829	12.21235295	12.1618897	11.9234144	10.69659924	12.53800775	12.71449365	11.80972683	13.25542143	12.35514522	11.2512098	12.39757168	12.72472256	12.57503346
ADH1A	9.44281805	8.001120634	7.708268468	9.647959761	12.32587327	9.271383182	11.49428611	12.05968987	12.20767543	10.06121051	11.82390296	13.60646177	10.96180051	11.08168778	9.463426079	13.32698005	11.77762932	11.8986071	11.23943457	9.724230857	12.86379449	8.834631868	11.72809345	12.55561908	13.12881765	6.503921847	9.536484203	11.11711094	11.99907469	10.40664571	11.24957698	12.6749639	10.36423638	11.20223713	11.04894263	10.96782647	10.44341536	11.40156518	11.2686591	10.88067449	14.42223716	10.2519275	11.86118861	11.69058117	6.290608613	11.84614853	12.43416071	12.52124475	12.01684932
RPL11	11.01140249	12.97916107	12.94085347	12.66850494	13.1402284	15.15411538	11.9092692	12.45277407	12.0645844	11.99372279	12.48097929	12.66198874	13.82941397	12.96680896	11.83245087	12.5238543	11.35733781	13.56967768	11.92619017	12.54651966	13.11835214	13.16693194	13.64480726	13.42961563	13.20673662	12.69014797	11.52640001	12.11820937	12.73739069	12.61639647	14.07419481	13.52702684	13.37757485	12.72686636	13.44022569	12.34568214	12.89285502	12.40329266	12.74301155	13.52011859	12.43858744	11.94750628	13.2324681	12.57478154	12.23486409	13.65896092	14.24667423	13.8669272	12.28450231
IL32	9.887658729	13.80000856	11.53298052	11.04073209	10.06500538	12.11779394	11.72247609	11.73069736	9.778317582	11.78290997	11.57018894	10.4431262	13.17853998	9.834881496	10.98645672	12.16439267	9.979170279	6.251554228	11.7208856	9.643791549	12.9917625	9.987778718	9.978930199	12.59752711	14.01561299	11.10664932	11.46160268	10.98966325	9.94255232	12.74503376	12.75309955	12.79036533	11.58653345	10.86739411	9.836831288	11.79336998	9.911870766	9.902904135	7.8763885	13.35112475	11.74504106	9.908935242	13.0055589	9.918547342	12.65374675	13.34918971	11.7238791	12.38424553	13.35289878
HGD	12.38560263	13.95105731	11.34359609	10.36850121	12.52548157	13.20647068	10.51112031	12.18113885	12.77362009	11.0052315	11.14878082	13.13456693	10.82605087	12.64086644	10.59507923	13.21749784	12.52661512	11.82568472	12.56307382	10.07281255	13.33021299	8.282370649	12.12788895	12.20804622	11.80175044	10.21399911	12.35101826	13.10930579	11.20151851	12.21657612	11.6590575	12.18547249	12.18217875	12.17358127	11.99916556	12.79483288	10.17337645	11.66329938	11.34031642	10.59493167	13.16870889	11.20687905	10.79823046	11.9493064	12.74379993	11.66570427	11.660908	10.84340313	11.18219306
RPS16	11.31501301	13.58813003	12.78033615	12.31214467	12.83044029	14.75312272	11.23339412	11.91384554	11.3097601	12.03410336	12.30464505	11.97903199	14.85014139	12.79951476	11.82800931	11.72938112	11.4956589	12.86885278	11.69280729	12.01051542	13.05532337	12.81892214	14.00846436	13.45087518	13.29589474	12.71497276	11.46430523	11.63588795	12.2116803	12.30887102	14.06482841	13.27522961	12.80227629	12.08955775	14.44045345	11.93070474	13.52563406	12.61742188	12.04277577	13.83593948	12.01122884	11.54795448	13.17555783	12.0313856	11.83236926	13.69882096	14.48965251	14.29107076	11.73256395
ACTG1	12.0264128	13.05496339	12.36780417	12.76540602	12.3526842	13.17020059	12.38732824	11.82108076	12.32812963	13.10400223	11.90768813	12.10748834	11.7172287	12.02401133	11.91852588	11.87363557	12.92615201	12.42260872	11.54203504	12.82304704	11.89869574	13.35359382	11.62020909	11.93240065	12.65994239	13.53632768	12.31927564	12.67914257	13.03161674	12.62114951	12.79154886	11.639502	12.77206469	12.60259541	13.58483179	12.88692414	11.89163049	12.73202809	11.93580486	10.36965751	13.55262367	12.67828784	11.19753971	12.15186803	12.37502937	11.34267319	12.08339141	11.58976888	12.07600344
ASS1	11.42088068	14.0628406	11.94304697	10.43754	12.40439847	12.3912905	10.55881228	11.17262447	11.79996479	11.75883485	11.06776143	12.07533006	12.39919396	12.05923636	11.54735581	14.79748244	12.99072455	11.94891877	12.56307382	12.25210261	13.75690009	11.44508892	11.5515586	13.23501798	12.95937241	12.15968506	11.99392262	11.35290516	10.32518869	12.17107811	12.86525825	12.78491549	12.05555836	11.65829556	12.32384176	11.85662112	11.52071921	11.4885429	11.59803214	13.68157932	12.33616649	9.914007783	12.14897231	10.81552285	11.56925629	12.82786057	12.47788706	12.75040486	12.37321146
PCK2	10.23333194	12.07793617	12.00797101	8.700167794	11.03532008	9.931433783	11.3558689	12.23165671	11.80544091	11.72102206	10.63681574	12.70575403	10.86684699	12.44278943	10.24136598	12.39213743	12.32656448	11.94788831	13.55748331	12.83848624	13.22617536	9.71786259	11.24644175	12.5938913	12.12439124	11.03547092	11.74608205	11.37161728	11.2982437	11.79704317	11.96258753	11.95524519	12.14476715	12.86279243	11.9800956	11.43502874	10.95440239	10.20608936	11.29338026	12.94838912	12.44818889	11.19275844	12.10553213	11.31524446	11.60757888	13.09542714	12.06096225	12.47859625	11.6270017
RPS24	11.81495978	13.83282189	12.89438914	12.08600692	13.64244104	14.29279866	11.1753267	11.90543083	11.8855052	12.85237778	12.64808982	11.49120495	14.39151222	11.84434621	11.34669779	12.21342536	12.02705754	13.48056489	11.70438096	11.99989255	12.81795622	12.43462807	12.9832883	13.1899711	13.26958488	12.46905766	11.70268216	11.95409217	12.27982972	12.04356523	14.06226334	13.47081337	13.41811582	12.17070884	14.6145832	12.29499453	13.17079162	13.52290751	12.77533598	13.51483945	12.43605009	10.97562735	12.38956505	11.72435388	12.03064523	12.94290332	14.40337681	14.0121512	12.00252116
SLC38A3	11.81053955	11.63327739	9.646896625	8.598691241	11.93850668	9.245461651	11.59937727	12.38276741	11.22188188	11.44337272	11.0466351	12.12100713	12.93633513	12.55522885	10.96504092	11.51795309	11.78321347	11.63141624	12.2944282	12.15881713	12.86814588	11.49392648	12.77152528	13.44432826	10.84643324	11.02317646	11.52801553	11.56489946	11.08596575	12.74749304	12.54072562	12.26199869	10.86971882	11.99673656	12.8771253	10.87733604	12.58806897	12.76269145	13.07721763	13.71103377	11.19467004	10.76553327	12.89055553	11.92813912	11.18536436	13.51641418	12.1302569	12.67836551	11.33216778
SERPINA6	10.85764009	13.44992309	12.10929452	10.6546295	11.20361442	11.88655998	11.805777	11.91069577	11.64709412	11.9455091	9.083929715	11.68879683	13.50462967	12.62978491	10.36507055	12.57075259	12.05168673	10.38548018	12.80158081	12.92865354	12.89498599	9.7532903	10.85033377	12.87797497	11.74281271	10.90861014	11.08467242	8.847997542	9.975691527	11.59338128	12.25050574	12.80987566	9.33333919	12.06364116	11.9888991	11.52141879	10.59096904	12.41917893	10.86840901	13.80554151	12.53017773	10.54264669	12.45243552	9.489646215	11.44725194	13.74983552	11.23903714	12.16669699	11.29022416
INSIG1	11.93190129	12.32231725	9.75746465	8.564844111	8.078641505	11.21731438	10.57215389	12.66703773	13.06154528	9.911471571	10.94273328	12.46378981	12.20668303	11.06006973	11.17546369	11.97325478	11.75822786	10.62523444	12.91131224	11.97972038	12.40396037	8.845997887	11.328721	11.02062151	11.46377542	10.46515101	11.53413804	10.84182542	9.66192597	11.18249634	11.6419808	12.46192588	8.798344095	11.0063501	10.84228149	12.14354468	9.828258307	9.868110665	8.357654704	9.250984416	12.24720289	10.35846175	11.24824772	11.2468439	12.00783136	11.8490533	9.42886992	11.56307372	12.17652776
NUPR1	13.08440247	11.75567004	11.96327933	12.28254026	11.59025539	11.63162453	10.20914443	9.423974246	8.867223719	9.026978945	10.67282104	12.00984347	13.06882249	11.27144437	12.74015981	10.24027537	10.67568322	8.444836972	14.24791863	13.86344579	10.84400734	11.90301209	14.07839016	12.79490647	14.94217353	12.55611252	11.51862025	10.18424718	9.392450736	11.38561385	12.82698666	11.0890078	10.80455108	12.35209641	10.8961776	11.7015012	13.90506225	10.63953258	11.75215283	13.67661125	12.07915156	13.25218402	12.76378266	10.05677406	11.23517068	12.40355057	14.01606453	14.52711214	12.33291085
RPLP2	11.28898168	14.72211037	13.35557742	12.70957054	12.95111042	14.74577642	11.25607393	11.75275505	11.32318415	12.37373267	12.07517547	11.76973427	16.36875153	12.05218918	14.36400965	11.73298882	11.29007236	13.19622664	11.82294598	12.27871159	12.88970813	13.04446382	15.19422022	14.3434073	14.22459905	13.0906381	11.48541273	11.83104387	12.46477729	12.8552623	14.79330854	13.93924958	12.30247276	12.25569267	13.02736001	12.47249002	14.91775918	12.90962843	11.94447104	15.29973748	12.00473683	11.50926712	14.29717738	12.03485047	11.92332898	14.70384205	15.63465657	15.49841935	11.60075795
C4BPB	10.60543853	12.22092778	12.02909742	11.18962999	12.07443271	11.90357487	11.23292753	12.31264086	12.70825329	12.05195664	11.53389349	12.65973135	12.92903363	12.24220908	10.84414513	12.22855449	11.95879003	10.88919164	11.41255053	12.44670392	12.36970919	10.37652421	12.19038292	12.71264042	12.11381213	10.65369266	11.7458044	12.21152529	11.23220272	12.09942979	12.29306022	14.15610171	12.10398054	12.73445117	12.64306204	12.62985051	11.50655135	12.55560268	11.01203579	11.73071849	12.29783078	11.52725183	11.99928653	11.61466209	12.90653097	12.61797038	11.65881329	13.95496361	11.8479968
RPL10	11.41933324	13.39539873	13.62747519	12.88389952	13.09458388	14.51264418	11.64673489	12.2793803	12.5685058	12.41960602	12.26114418	12.05657781	14.10870681	12.33745707	10.64306748	12.27493873	12.16152905	13.40598716	12.51735115	12.35974873	12.90149385	13.43849195	11.6751595	14.09068703	12.83362002	12.96528151	12.33375715	11.99630194	12.68074697	12.39778414	13.75169836	13.26177886	13.86310563	12.16109254	12.65873786	12.15601494	12.19527916	12.9825169	12.42101316	12.88476204	12.22267967	11.65209777	12.79440433	12.81258537	11.75270158	13.22462248	13.59754477	12.69149634	11.77978519
FMO3	11.70049395	8.333647453	9.57273554	8.173741945	10.053377	7.873160288	10.65459753	12.25281667	12.73396697	9.842016117	11.74981782	13.45587743	9.918399036	11.41129816	9.695732451	12.05303019	11.27825718	12.5448666	10.86266692	11.76077771	12.28264812	8.811627283	10.757704	9.771967503	10.53519636	10.19570954	11.58033733	11.89161241	11.65563673	10.41999033	9.051776647	10.28528121	11.10084407	12.03233592	11.87706444	11.06888934	10.95556174	11.79500714	8.260576143	10.38435913	11.9520767	11.44484453	8.72040305	11.83647507	12.10892201	8.403172073	8.823606919	10.7717323	10.23389904
GPX4	10.42288054	13.45580715	12.74679417	11.70911266	12.46005856	12.79456863	10.66501184	11.50517752	10.73084891	11.35648821	11.83432173	11.57457149	14.2455499	12.63898623	12.61426787	10.98154155	11.85479068	11.9148704	12.42159508	11.80101452	13.08179223	11.02090483	14.27540978	13.56599619	13.5460835	11.24053965	11.39375751	11.50979543	11.30896248	12.5324446	13.37258583	12.79036533	12.52484607	12.31990417	11.5378881	12.0244795	13.97690117	11.59599398	10.47187957	14.99985172	11.98855101	10.47149392	13.72612937	10.91706699	12.02960019	14.39595263	14.50634904	14.11151722	11.44326013
RPL7A	10.58763691	12.3248915	12.92202585	12.44290324	13.63962507	14.55193653	11.54778841	12.06599564	12.02082573	12.42783358	12.73580099	11.98733694	13.20391758	12.70988593	11.52557744	11.92395419	12.20053956	13.71606856	11.9816501	12.31733804	12.72307832	13.06672379	12.13859317	12.59707313	12.82530713	13.03747348	11.6413144	11.72334975	11.68884318	12.28067433	13.65073651	13.26569685	13.20281832	12.35350439	13.18921784	12.45417756	11.68768787	13.27805156	12.49937154	12.76020456	11.99993448	11.08715196	12.86417188	12.29648077	12.21017097	12.91452908	12.94155501	12.94403516	12.08456432
RPS2	10.21739116	13.17092525	12.8035886	13.3911414	13.71646625	15.39586362	10.88052215	11.89590524	11.02646914	11.6737603	12.49746243	10.64377559	13.68996282	12.23693574	11.74248683	11.62106162	11.15302004	13.54115026	12.03028243	12.73863157	12.18343578	12.91224894	13.16848997	12.131741	13.08641856	13.24661498	12.09198209	12.00681383	12.66032971	12.48153418	13.81401305	13.6836106	13.27834285	11.70845363	13.19914727	12.26796189	11.95849839	12.49418768	12.00130949	12.59044753	11.49643091	10.91923321	12.88586955	11.78596536	12.34481936	12.47611791	13.73512313	12.45898525	12.04618179
RPL18	10.85076786	13.48429716	12.78518511	12.224155	12.96156771	14.3165219	11.11836459	11.70990878	11.56513038	12.07280153	11.84176401	11.60022484	14.80834129	12.37239218	12.48199606	11.60671296	11.23770758	12.56158016	11.53686564	11.89920836	12.61086666	12.92140563	13.79539059	14.14852624	13.31273139	12.60064494	11.07276775	11.42051097	12.14977496	13.15681446	13.95331073	13.20260376	12.72523668	11.86591378	14.0336876	11.80371008	13.42774185	12.66829966	12.44623109	14.30794335	11.85093681	11.26440339	13.26255047	12.0189982	11.81306345	13.65909885	14.09593918	13.93743449	11.40745595
ACSL1	11.98412377	9.463163254	10.25732409	9.961013542	9.388966888	9.064557765	12.48793134	13.73214203	13.44541706	12.15714789	10.7269466	12.3073222	9.067390077	10.48292581	9.814260717	13.52262921	11.27825718	11.34453326	12.10518651	11.31480587	11.82002005	10.11437053	8.253681602	10.45807494	10.14572555	10.30293605	11.16702279	10.92081718	10.01720999	10.13564826	8.132485449	9.917987886	9.365483165	10.85472297	9.811159746	11.08201915	10.02000918	10.37805679	11.55011433	9.455144546	11.5027494	10.73719681	9.549367587	10.54985573	10.50602316	9.438083907	7.828446526	9.426758171	13.28511345
CPB2	12.47676306	12.2285092	12.23573264	8.864169553	12.50343227	10.13687714	11.57969666	13.12971871	13.27998304	11.22574609	11.93426634	11.41615972	10.34764684	12.1981962	9.301945854	12.91470664	11.72573046	11.86041775	11.47334336	12.55446078	12.54652543	9.379278993	12.48367557	11.81394576	10.60448805	10.58308292	11.45991101	11.34108563	12.02672239	11.28658663	10.39493561	12.07668218	12.04691483	11.47122356	10.62475494	11.41959665	10.34952007	11.615935	10.4126656	10.43701831	12.32797837	11.15427062	11.01570023	11.96210195	12.78587464	11.50740071	12.26132232	12.60055154	12.58241907
GRHPR	9.967132394	12.44008498	12.63352406	9.543906255	11.02999059	11.07129899	10.60713977	11.53730227	12.18369625	10.58641536	10.68582499	12.52335644	10.3360704	12.92922293	10.519964	12.18150963	11.5439715	12.13667781	11.20269358	11.7961854	13.06961905	10.40598933	11.20969006	12.50473297	12.58860633	10.09027719	10.65869615	11.26905803	10.25172346	11.97321739	12.21514983	11.62872542	12.43802943	12.06432917	11.4601948	11.01650982	10.3192164	10.61797899	11.08768059	12.56647628	12.55517917	10.19805399	12.34245884	10.64865182	11.60617753	13.15922935	12.33466779	13.21348129	11.09325382
PPIA	12.63795572	12.02865108	12.52830964	12.86293105	12.62407858	13.08707412	11.36696814	12.32793885	11.4302966	12.11785295	12.43422685	11.74055329	11.15996083	12.03870396	12.10139756	11.65018603	11.96016013	12.33336231	12.97193952	12.87046888	12.90199325	12.44885328	11.77000342	11.79981239	12.72361591	12.67482539	11.89923273	11.61011817	11.77841949	11.9851294	12.88643871	12.70733439	12.71786561	11.22456889	12.53692468	11.84357417	11.50892235	12.17986302	11.99055152	11.10286347	11.99304614	12.25227312	12.91511319	11.8522717	12.16361365	12.63714266	12.45875034	11.84409611	12.36115096
MGST1	12.44060576	10.59454955	11.21012115	9.707854667	12.22350245	12.40476735	10.98285562	11.51073567	11.60492889	11.28330707	11.50075511	12.06921975	8.803758207	11.44934656	11.24818846	12.74265301	12.30666914	12.6297793	12.5977431	11.01379072	12.4785107	9.588557884	10.21302824	10.69543014	11.47405329	11.02810682	12.13671596	12.05912023	10.10540576	11.69645517	10.33668962	10.67787805	12.02476229	11.8071152	12.28831394	12.49548787	10.27160209	12.19241658	11.0083074	9.025630726	12.3633965	11.40864941	10.80525484	11.68152185	12.35124682	11.22088218	10.07580282	10.66470208	13.02927407
RPL28	10.31133043	13.25953974	12.7411634	11.8195057	12.49893882	14.41491924	10.77037137	11.3992888	10.69883861	11.6081012	11.30910583	11.07225475	15.30154996	12.13523206	12.94340691	11.0849143	11.09682648	12.09166792	11.41762185	11.97413967	12.48085257	12.62715911	13.74101534	14.24353746	13.17752421	12.50839859	10.68094125	11.21723762	11.98664693	12.97294089	14.23960294	13.46817108	12.53459476	11.36409929	13.6033945	11.84357417	14.02573476	12.61586942	11.593418	14.56974905	11.66669215	10.70361366	13.3937694	11.40812183	11.80208931	14.38298377	14.42641575	14.50082016	10.93360815
LBP	10.66149466	10.94846766	11.48972312	11.29726359	10.25363594	10.46065557	11.80011883	12.73192698	8.113526018	12.70990068	11.16228328	10.61609911	11.9567699	8.528480984	10.97578856	12.3673336	11.27517813	7.913075542	10.65980729	11.4343843	12.24692646	11.47063197	8.076703263	11.55721124	11.38048709	11.82802127	11.42496075	10.50978896	9.369476428	10.98694292	10.14150008	13.83938312	10.71774777	9.591591547	9.609475971	11.77892946	8.492397294	13.15129741	11.38083866	9.899204671	12.03757826	8.030876796	11.68199023	9.85375079	12.22515923	10.70735629	7.735850992	9.493411763	14.79175611
PON1	10.81649485	11.35147392	11.75425603	8.287865144	8.361473775	10.83327149	12.01888138	12.77855567	10.94694105	10.5272304	9.987149779	12.3073222	10.27189964	12.6597669	8.956002904	12.73707473	11.69050439	9.718803781	12.91908112	11.70122038	13.50343622	8.881778178	11.33700644	12.00058071	8.151707215	10.5641982	11.28024612	10.29230417	9.692149617	11.64624415	11.87419413	12.20464784	6.696941556	11.98914777	9.785022965	10.20206809	9.58323867	11.45594119	9.73748639	12.43908174	11.35315718	10.35771739	12.38292903	11.29226665	11.46694418	13.41649803	10.53915796	11.87006745	10.88420051
NNMT	9.702823879	13.53450878	11.07616002	11.1285155	5.532169453	12.10554175	10.61503926	13.78298056	13.80767533	12.94986772	9.357603595	11.30094652	13.81801691	6.614452877	12.72988	14.15532847	9.912784993	7.534192405	10.60849385	10.09959589	12.39192253	11.41031242	8.927291334	15.42889511	11.2045919	11.8412475	10.38541877	10.9750535	7.317579573	12.10357063	14.60714501	17.05851859	6.795615347	8.03773151	7.613515134	13.16349543	8.891997377	13.20649233	10.26781297	12.2593586	14.81282498	9.485573302	13.52436569	8.532764405	11.63349061	12.45211982	8.017239563	13.02065087	14.08361631
RPL7	12.38560263	12.42696534	13.36377486	12.55773191	13.01679338	14.26981741	10.63424746	11.31972501	10.95127036	11.65012202	11.97073098	11.43687298	12.05324448	11.94289176	12.23040479	11.47742431	11.40117255	13.06234429	11.24451712	11.93175108	11.96185106	12.05928264	12.0848748	11.10222719	12.05340765	11.97747148	11.23229606	11.29477681	12.04607172	11.29850486	13.14060203	13.45393294	12.65018201	11.77385065	12.38049851	12.12495203	12.1453531	12.05996484	12.3339038	11.74881974	11.68604135	11.64143441	11.47733329	11.58450601	11.80982055	11.93084395	13.2512848	13.2850218	11.97630882
HSPA5	12.22193654	13.02063985	12.70357236	13.03169977	12.71452168	12.30087483	12.81459873	12.8170105	11.34167618	12.99686318	12.83964734	12.30962776	12.27374848	11.66702777	12.35500449	12.80453748	12.30839139	12.17181892	12.76579463	13.30637019	12.70258521	12.79347933	10.97634958	11.31593064	12.47195635	12.61168969	12.46149264	11.85517843	12.16729594	12.36341645	12.22473958	12.85767166	11.99233009	13.1226654	11.7549291	13.05348517	11.64305255	13.14444908	13.27502886	11.16520017	12.5318422	12.49497834	12.74746507	12.37755406	12.51750993	13.04184952	11.4420804	12.07233314	13.50991203
RHOB	12.69933333	12.22575692	10.37946473	8.6618037	10.93307147	10.26708902	11.60371452	12.70490689	12.72134848	11.29884153	12.08992457	12.74525293	9.976225227	12.02796797	10.61240172	12.53400025	11.80594613	12.08605873	11.11105518	11.05231215	13.06783982	10.09925964	10.34418676	10.52069562	10.9899791	10.24482302	11.00802494	11.61169315	10.44327044	11.11436021	10.98195042	11.14680196	12.34010366	11.75947761	12.31290922	10.84766061	9.052373053	11.79294778	11.44410582	8.632597137	13.06676787	10.96638009	9.549367587	12.10172178	11.01700093	10.36579359	10.58179607	10.32667626	11.54213902
ENO1	12.4243046	11.9020596	12.5980207	13.33501178	12.57185785	14.76609114	11.36739333	10.671857	11.19344786	10.9357732	12.51598587	12.08444726	12.02756652	12.2477717	12.66495443	11.85352186	11.15302004	13.08798329	12.44109549	12.70711753	12.51814032	13.30606218	12.50910408	12.41382977	13.20721062	13.3249276	11.74746949	11.72952825	12.12625332	12.20037269	12.80286102	12.26635072	12.82104592	11.78098383	11.78863965	12.31069545	13.15599196	11.4127844	12.08813823	12.85252524	12.07817551	13.92182398	12.65911641	12.35355269	12.17153093	12.07137742	12.88891181	12.24664956	12.91452124
KRT18	11.87602598	13.17645899	12.765264	10.53683077	13.4541122	12.99076241	10.74179542	11.19005032	11.03698197	11.81393269	10.85271059	11.0260327	13.62009293	10.84937911	12.58911594	11.67498796	10.80757738	10.98205165	10.25888877	10.66752582	12.56996991	12.41702788	13.409251	13.6385993	13.96941796	12.79943561	11.51601765	11.97290257	11.42017582	13.36653065	13.13104646	11.99826646	11.91335358	11.80588152	12.20173655	11.76637768	11.3575271	13.18335751	12.19039234	14.00777271	12.38276246	10.89224479	12.14528652	11.21732968	11.7699091	12.78729578	13.55650427	13.48679507	12.10337932
RPL27A	11.23941778	14.60818096	13.07206293	12.35429399	13.33383641	14.53169841	11.64988408	12.1726906	11.96442168	12.35563797	12.2375432	12.00629436	15.89008632	11.85774636	13.00634763	11.91551231	11.67956703	12.93760204	11.90387707	12.4526178	12.65063596	12.94219514	14.73769061	14.06858986	13.38028254	12.94522177	11.39020897	11.92904508	12.41947946	12.88546519	14.5247673	13.95483761	12.28393965	12.35209641	13.02810293	12.32953394	14.57578474	13.22875426	12.41900865	15.16184516	11.93492625	11.59986451	13.82202738	12.00414866	11.99824775	14.29687225	15.1737336	15.33679597	11.67668414
HSP90AA1	11.92836978	12.66779018	12.79504344	12.91479166	11.80377751	12.51890652	11.18259344	11.49025022	11.50118756	12.02930493	12.19926201	11.34881432	13.07649513	12.13523206	16.11494891	12.62849378	11.9675363	12.05193779	12.17805394	11.785729	12.88188153	12.70470366	13.72433442	11.87962417	13.76019927	12.65392617	12.44071615	12.83962518	11.55195417	12.64366739	13.28252793	12.97983338	11.71757492	12.10066764	12.00030178	13.21237573	13.55690602	12.72160026	12.18474046	13.6550514	12.22267967	13.1111408	12.68822156	12.5829571	12.32309053	11.76439838	13.36068073	13.05705031	11.5827413
CD81	11.41584541	12.37512428	13.55982226	10.56276462	11.31297612	11.48199282	11.26522949	11.69777768	12.68838489	10.97310839	10.8603777	12.14831471	12.38858664	12.65349422	11.11355034	12.60418633	11.19319135	10.68170077	12.22123138	12.1640168	12.83034035	10.95790708	12.88570791	13.79323744	12.7589623	11.36694904	11.42114053	11.14837369	11.00114839	13.03852041	13.23359026	12.35606119	12.04288409	12.85525857	10.85824508	11.2397221	11.34165304	7.367794073	8.152609805	14.54078828	12.74364343	11.23390126	13.65598204	11.82139551	11.35348147	14.24111475	12.91722702	14.11277276	11.64809153
AKR1B10	13.15478992	5.219660277	7.106114324	12.49514085	7.772432311	14.58142054	10.94916589	4.195643831	5.990379564	6.186319756	8.397674298	8.334802029	7.994774161	6.432531265	13.01744302	6.199949254	8.663594349	11.52580463	8.672760111	13.83239439	8.859283358	11.09132408	6.85388633	6.541028746	11.30455188	11.10664932	11.54885424	8.208970237	6.599330005	12.12497164	9.436962948	8.782936394	5.047768944	8.308228769	11.17034067	13.31101863	10.48896722	14.39459766	12.50524098	5.75156163	7.824050655	11.33455062	11.55925203	10.62074204	13.20785503	3.479558493	3.94566777	7.902425956	11.34736518
HSPA8	13.24643595	11.78494564	12.32182472	11.818481	11.1972887	12.70451249	10.52338274	12.14615239	10.7663824	12.0256956	13.16392873	12.82256071	10.94513319	11.47223116	12.02713575	13.14307241	12.28365302	13.2518381	13.00469766	12.79241026	12.90224288	12.40632541	10.30881682	10.68350505	12.2223759	13.06651891	12.41911382	11.47819951	10.90244046	11.62623574	11.49185485	12.33134987	11.88937943	12.04110018	10.36497633	12.3925429	11.08303144	11.72688526	11.5043365	10.20826247	11.36601087	12.1726218	11.51495191	11.64621571	11.95155955	11.34541861	12.1992606	10.64014335	12.37691894
CALR	12.37066735	11.45145425	12.39067084	12.46205864	12.7477267	12.01673291	13.17037556	13.25284165	11.4635821	12.88544588	12.82404895	12.16687274	10.97081126	11.93064728	12.5688513	12.63964166	11.96835355	12.26605592	12.40863549	13.18174504	12.39689146	12.95916301	10.46062041	11.22835671	11.96983858	12.86730808	12.19482447	11.97993183	13.21808889	12.22420266	11.09335066	11.91367856	12.18358763	13.66450135	10.85740928	12.63587274	11.83983463	12.96965974	12.83021748	10.83324312	12.25672411	12.79738458	11.57028954	12.19809936	12.53798786	12.96493988	11.36065376	10.93710473	13.99535988
PRDX6	12.15005175	13.60662808	12.1180105	11.86711151	12.40416963	14.44191059	11.31368987	11.99506819	12.72911291	11.16031649	11.51701528	13.25788818	12.99786828	12.64625846	11.66491695	12.44490751	12.18187095	11.585773	13.65183736	12.05597572	13.14010551	11.31706979	12.81220941	12.89321646	13.46991536	11.84432557	11.98853519	11.61719207	11.52782113	12.09200575	13.30258957	12.00921381	11.91199431	11.88862284	12.13295474	12.41294885	11.37669447	12.52739124	11.17293999	12.31923935	11.88407941	11.93832556	12.89357954	12.28843969	12.87623427	12.87825805	12.62059393	13.63241383	11.69006963
AKR1C4	12.53311551	10.65410982	10.7143833	10.80136652	12.09697805	10.35958632	10.00784726	9.606394963	10.52883412	9.885152262	10.21853713	11.17129669	10.49442319	11.92371382	11.23259022	11.68536998	11.69281382	12.34488998	11.07013112	9.560353184	12.04469111	8.954983924	11.69059817	12.57925576	13.35526658	9.703237947	11.53445956	12.67029002	11.26560108	11.37145606	11.37476265	11.93570494	12.52217586	10.64719591	11.64250341	11.6047472	9.216162523	11.51585311	11.48108323	11.88857238	11.7774735	9.363311472	12.3687747	9.447504656	10.22846871	12.31738381	15.4049013	10.39615674	12.33313539
RPS8	10.54994713	12.67285096	12.89672876	12.45003365	13.88320399	15.31570086	11.43669842	12.01018956	11.75574469	12.60436291	12.31584124	12.01973476	13.49555316	12.59140938	11.77361579	11.96373324	12.01075399	13.65770727	11.84193268	12.09491384	12.62121555	13.06368638	13.13443233	12.81963277	12.77535733	12.82459056	11.44698908	11.90740771	12.53612615	12.2903076	13.67668198	13.23427305	13.44714596	12.09293343	13.51248281	12.242461	12.33055248	12.35012805	12.54677368	12.63312992	11.86383232	11.42330776	12.94536633	12.26732069	12.20894054	13.09522327	13.84801738	13.35813092	11.75217577
CYB5A	12.42969476	10.57845831	11.84670416	9.962869833	11.75400454	11.78977271	11.17240973	12.40581971	12.64532896	11.88637075	11.47933914	13.30573783	10.69805671	13.37148348	11.19399146	12.59165651	12.85163071	12.20152032	12.38380204	12.22747921	13.27884343	10.02223707	11.06755297	11.35296978	11.55597671	10.67144836	11.76784904	12.23086959	12.06983055	11.84340965	11.08410796	12.5416448	12.43542998	12.2736525	12.33859027	12.10964701	10.1247313	11.07538302	11.25658689	11.44426418	12.75121576	11.16834669	11.40596661	11.79779683	12.24810256	11.69128775	10.38802065	10.04267534	13.1556391
RPL38	10.57726592	14.12804121	12.55546472	12.65134293	12.3729382	13.87702121	10.55732224	10.85415918	10.79625643	11.57761234	11.58876931	12.01797342	14.38703167	11.90271122	12.30047585	10.95295199	11.02217899	11.97039016	10.98234641	11.59357857	12.10579387	12.08107666	14.36751653	13.73995096	14.65325774	11.94551467	11.41067001	11.05305621	11.75407097	12.19067377	14.39054065	12.97372533	12.63625572	11.72377701	13.93543776	12.12843668	13.94500826	12.4329098	11.18478617	13.4701745	12.12398111	10.80265196	13.47896464	11.35151131	11.39410801	13.59709865	14.69467389	14.31575156	11.64339124
SELENBP1	10.91641535	12.48996907	12.47789573	10.30991306	11.60705505	11.38938386	11.3194148	13.57034539	12.25522075	10.89678757	11.05723694	12.50612026	11.0663837	12.86612748	9.040370441	11.7810235	11.42954095	10.74792989	12.31117781	11.39855982	12.78205321	9.696682672	11.70507344	12.46099548	11.35504658	10.02764565	11.37089459	11.94537506	11.17272116	12.22610302	12.11557417	12.25456999	12.69887742	13.46792644	11.5067781	10.94573042	11.30482984	10.34657555	11.02316349	12.31796367	12.1920292	12.43520212	12.39926878	13.11925256	11.20092094	11.80435663	10.86679905	12.85146923	10.76476475
ALAS1	10.59519519	10.36616354	11.09530005	9.450402951	10.58372459	10.17169576	10.55732224	12.16536771	13.02724474	10.47877362	10.60370038	12.63787874	9.660681501	12.74549116	10.57401387	12.32440217	10.63782726	11.51239108	9.827301087	9.497652873	12.32757898	8.948672102	11.92368756	10.5264293	10.38071561	9.300410326	11.15075673	11.98449775	11.25599972	11.33367995	12.18638474	12.30536222	11.84768615	11.45714718	11.11126885	11.71925693	9.731398171	10.50342006	10.00673901	8.928621273	12.77911302	10.89686347	9.051190909	11.71598453	12.10330395	10.9063998	10.35087318	10.92190438	12.00477815
RPL27	11.43473347	13.71669922	12.378446	12.97143638	12.94954311	14.27543041	11.12893563	11.72791629	11.15052462	11.9547123	11.99936903	11.70333651	14.07672091	12.24127989	11.93651737	11.48219588	11.33258514	12.38554168	11.60464255	12.07020098	12.33388495	12.24857402	13.71482869	12.59161426	14.09728299	12.2182351	11.62540481	11.16616828	10.96152697	12.15292613	14.18258259	13.12516906	12.76850157	11.92430561	13.17452993	12.3193141	13.09864142	12.48188291	11.83627345	13.337969	12.18297803	11.3518475	12.85461083	11.61002381	11.59397514	13.3154582	14.26503623	13.67137416	12.24399778
RPS27A	11.90892827	13.17110409	12.53883368	12.09724625	12.860942	14.2290077	11.25561462	11.9194282	11.00282932	12.38293074	12.14353575	12.15474103	13.59821237	12.53969272	11.43890834	12.00244483	11.70789875	13.15500054	11.75378464	12.02296971	12.75880689	12.60108266	12.61850414	12.35543901	12.93153094	12.51121833	11.293984	11.58026446	12.12941178	12.09319617	13.37155023	13.04486199	12.86736703	12.26170415	13.29593462	12.15477275	11.8964678	12.59376055	12.18874616	12.38893457	11.65364698	11.63776018	12.75110718	11.81155348	11.86749588	13.03761192	13.93421578	13.07805727	11.99118297
RPSA	11.41118182	12.60695687	12.99572363	12.47885672	12.86626812	14.04197289	10.90942434	11.43431862	10.4044401	11.59638846	11.86004413	11.21623025	13.37939726	11.70436782	11.44472218	11.16425355	11.21997408	12.77687624	11.56912784	11.43581804	11.93769928	12.80560244	13.22203439	12.2645974	12.77886921	12.37331424	11.02551477	11.13035687	12.24020436	11.77940287	13.70847112	12.96999469	12.386598	10.77290242	12.78497383	11.7553558	12.32428369	12.35036146	11.96988771	12.92804787	11.16310475	10.98577951	12.67294259	11.90181557	11.3821489	12.86420845	13.51932184	12.59257423	11.69880863
C8G	9.549962688	12.01516585	12.2249111	11.60895787	11.80828121	12.40696072	11.07788875	12.39684306	10.82956144	11.72065004	10.69942538	11.18956359	13.50126506	11.68080113	11.48289363	11.63612554	11.58894823	9.558789658	12.0766164	12.96402786	12.55924541	12.34719866	12.94822538	13.59083346	13.40507872	12.63417559	11.12194918	10.74683458	9.70914008	12.44982387	13.01336734	13.46798216	11.66407669	11.51415851	10.51984831	11.7736791	11.83417315	11.88121195	11.29993069	13.98243141	11.61154143	10.95017683	12.65620571	11.31619397	11.94640052	13.6069993	11.43107636	13.71721916	11.68585604
CD14	9.025133122	12.85775594	10.76733941	7.955795514	10.38468439	10.11676698	11.52586338	12.16859436	11.02939706	10.06824597	9.483777586	11.78803889	13.46079854	10.52527628	10.00997105	12.06102554	12.16913168	8.668340259	10.07567059	10.99640624	13.31078706	10.05197255	12.42998149	13.93505024	12.66236428	10.98666508	10.51945163	8.958627628	9.890129561	11.79813856	13.36843895	13.69026606	9.400808741	10.88697261	9.305518282	11.34422423	10.40319227	11.11987515	9.053843143	13.44000162	11.41579508	8.767360462	11.77496642	9.063025704	10.98213212	13.50295242	11.59012425	12.37264637	11.5401953
F12	10.73050704	13.26692143	12.42835396	9.717782938	10.90875721	8.409559385	11.40763922	12.58269325	12.47903211	11.42841546	11.96570477	12.46895616	14.08780702	12.52729469	14.34055473	11.99545284	11.04250019	10.94396884	10.41243124	12.88488666	13.16798628	10.39752167	14.43105855	14.04331915	12.80603502	11.28858279	12.31235504	12.83962518	11.45542002	12.44096825	12.74299131	12.25719625	12.38046826	11.96060608	10.43947201	11.24147855	13.58919606	11.65349617	11.2574846	15.22224592	12.16562279	9.476000266	12.5112491	10.96022569	10.82635963	14.60985447	12.66744858	12.65748681	11.45980654
G6PC1	12.37666003	12.30481989	7.925984203	7.257516639	10.83053209	11.17789742	10.29479801	12.24171854	12.28712934	10.19471461	10.40221418	11.98084148	11.39790227	11.97044155	10.64643489	12.00576247	11.94750582	10.41162918	11.38116565	9.934947428	11.19724818	11.07837965	10.80774618	11.11750226	9.862450859	11.89026708	12.67178913	10.54730834	12.11301811	10.9267844	9.941987605	11.06322623	9.073592232	10.47056042	10.43611712	11.76678429	9.204503444	11.1237037	8.720289265	9.261643536	11.66928708	10.35398981	8.825543539	12.1502716	8.255851574	10.78423945	10.38295338	10.06129428	11.03812543
ND4L	10.35245677	10.04870527	11.78741708	9.566059245	11.07668742	10.07568547	10.74113934	10.88230363	11.92754468	8.962965852	11.08640521	11.70727657	9.653236547	11.14267449	11.55990967	12.66693069	12.0070469	11.82643249	10.8104991	12.97672396	11.92841454	10.89640937	11.23982889	10.90654031	10.99767183	10.95646537	11.7200295	11.27155101	10.92503393	11.68109958	11.6533877	9.466966417	10.59859616	11.18209223	11.27732057	11.71378442	10.97054903	10.70159428	10.96334881	8.817398911	11.19886696	11.07271034	10.26812448	11.26104893	11.99539589	8.53420072	11.13437991	9.35309989	11.08207478
LRG1	8.868297966	11.05696751	10.58398182	11.08187935	10.68365019	12.07643995	11.95270225	11.77909375	9.71424936	12.25441692	10.42479818	10.49975643	13.81447589	10.64346803	12.98655692	12.19900568	11.72056575	6.873114175	10.7906565	10.89859004	12.52723267	11.79492124	12.48180863	13.35129337	11.84259611	11.5641503	11.30984791	10.1226109	8.664482438	10.81650685	12.07246225	14.22267199	9.919511528	10.66181764	9.077538122	11.55476489	11.23589175	13.79440089	10.64857148	13.33260977	12.39274142	10.93728119	11.67816911	11.04361718	11.87255589	12.19067654	9.551385445	13.22823049	13.95427551
RPS5	11.51226746	13.18533988	12.56726271	12.16512179	12.78546543	14.30048768	10.57289148	11.51165995	10.7098312	11.51548882	11.75907561	11.83800983	14.82220223	12.20297661	11.49974671	11.12878553	11.0615182	13.07875545	11.58524278	12.4116741	12.39689146	12.65664827	13.43166779	13.49101161	13.16098144	12.60658994	10.90536224	11.27453691	12.31724209	12.39730234	13.68698642	13.05319762	12.6465087	11.46133229	14.05898946	12.14354468	13.93784047	12.2573353	11.88210332	13.82789578	11.38770774	11.22739675	12.98971725	11.78207624	11.47617908	13.33906672	13.96484653	13.55015783	11.42315063
SOD2	10.39952427	13.2660845	10.90154339	10.68755445	10.16456541	12.2520943	11.50823449	12.20847268	11.49484645	13.52460534	11.82161379	11.94421318	9.693716208	9.520393459	11.37539094	12.09101007	11.70168713	10.81803503	12.20795803	10.78167798	10.99956701	11.6935592	9.888802469	10.57703196	11.43006052	11.73218053	12.2365245	12.5135788	10.51184116	11.58621243	9.885060542	12.90449338	11.20219026	9.893692157	10.42600539	12.88336618	9.972691109	12.32659388	11.08211746	8.788198216	12.52731989	10.84840875	10.9726718	11.03787272	11.92707524	10.9655933	10.12519378	11.39161469	14.47050965
SERPINA5	11.89702518	11.06776612	11.3600805	9.49085279	10.40404067	11.05957326	11.72679051	12.21160446	10.48172485	11.33574716	9.837201621	10.92964307	11.07197741	12.0401294	9.601706949	12.4597405	11.33891857	10.23589966	12.47284119	12.88278572	12.17147273	11.67010437	10.08358959	11.88707071	9.633290745	11.51758208	10.49057697	9.091040042	9.896324042	11.15254674	10.85629506	9.036470047	10.31777055	11.63671631	11.19767344	9.875464707	10.88429748	11.10832814	11.70324545	11.98656901	10.42336316	11.91068136	11.59143735	11.53098493	10.72756603	12.84808613	10.82069908	11.62226193	9.622455677
RPL29	10.53215899	12.77239538	13.01702871	12.26139312	12.93884001	13.75347332	10.89120669	11.25386059	11.38117638	11.59841469	11.45464891	11.69806629	13.51826632	12.16362856	11.55274942	11.15172905	10.38629065	12.76892393	10.98841836	11.67434511	12.2311151	12.67077065	13.64897267	13.01035889	12.74695016	12.02362377	10.92413373	11.31183291	11.73760729	11.82811914	13.72180611	12.84230368	12.62094633	11.63902738	13.35737546	11.71757529	12.98202615	12.6718527	12.10519327	13.45313472	11.62006143	10.67998877	12.91457198	11.91941786	11.65533615	13.2766104	13.41459161	13.2872476	11.46760009
ST6GAL1	12.43123112	10.06727484	12.62272895	9.341878248	6.08244745	9.76962053	11.92610711	12.47308291	10.73515944	12.22926991	11.20053925	12.16273389	10.91120947	11.36028582	10.42903721	12.48158876	12.54827586	9.893123638	11.43495454	11.55231536	11.52878429	11.52287936	10.21752308	10.97662421	10.5929263	12.40473986	12.65384839	9.954046487	11.69062616	11.42254459	10.05124048	11.27587211	11.59502871	11.49540395	9.898266951	11.92997879	11.16248965	12.50324291	11.49332839	9.66238031	12.06016333	12.0869679	10.5293857	11.2741385	11.76698572	10.41497861	6.948166156	10.75467468	13.07724683
PABPC1	11.47588342	10.17678861	12.51364907	12.54027951	13.62467667	12.95273304	10.96835323	10.80825473	10.80174678	11.27167243	12.05777542	10.91154211	9.697340453	11.4239108	12.13294758	10.93287562	11.64215703	13.22415845	11.13656815	10.76580465	10.60973758	11.51827157	9.857463349	9.484446888	10.72325416	11.8848416	11.77466948	11.65205042	12.54206377	10.91874939	11.12810611	11.86629868	11.86850822	10.69507331	12.69918184	11.93938773	10.95787763	11.94967174	12.19203665	8.227266723	11.24482474	11.58944066	9.186510191	11.059203	12.36677758	9.747206705	11.62434091	11.12360054	11.51230812
AKR1C3	12.9341656	10.81108077	10.79017234	11.55983007	12.59449866	13.43322761	11.10159486	9.930552984	10.33324314	11.92660214	11.15866042	11.18956359	11.55992846	12.75853861	11.22134445	10.41614579	12.30019231	13.19983801	12.18699144	10.46615347	11.56139574	11.10604437	12.08425972	11.25507645	12.58240798	10.84241555	11.35787316	12.3154499	11.64353698	11.59716218	11.50261646	11.5959041	12.42879201	11.77805091	13.50262751	12.52583251	11.82785645	13.28771205	12.1350514	10.64462698	11.44081698	12.67858589	12.98276372	11.14862855	11.28155995	11.10253354	13.61209769	11.23950648	12.06279533
UBA52	11.28346342	13.90545685	12.67113888	11.92490793	12.24819138	14.57249188	10.75810113	11.16029991	10.84626209	11.66875501	11.66444056	12.02535663	14.30375844	12.74199182	12.70021466	11.25626745	11.00209965	12.2641254	11.66369743	11.85058843	12.64318757	11.90925247	14.15214332	13.46512493	13.62518655	11.90159462	11.03736048	11.20581238	11.61189543	12.13858426	13.93555116	13.24599961	12.64712157	12.15270625	12.30557456	11.74548737	13.86798612	11.84754405	11.37216183	14.31147313	11.87848367	10.42747999	13.63132665	11.30571481	11.6019653	14.42649691	14.41931836	14.10830363	11.51111784
RPS3	11.32331099	13.10018255	12.47320032	12.32627164	13.22078925	14.3431104	11.30661247	11.45752784	11.50034369	12.294962	12.06442878	11.63878648	14.20444248	11.64471316	11.4252509	11.73138651	11.55198977	13.24681939	11.67973359	11.81172926	12.34678168	12.38720852	12.59062326	12.8447075	12.7887206	12.56529924	11.26676325	11.63084836	12.65083619	11.96608766	13.57867845	13.01981996	12.05617378	11.96060608	12.78167358	11.92888918	12.24921882	13.13309813	12.37294765	12.93763153	11.74668011	11.56094649	12.62081143	11.7953021	11.84113215	12.79610269	13.1052929	13.03867183	11.62663537
HSD11B1	11.0373592	10.05181684	12.21713142	4.815296849	4.166815239	9.374637291	10.07499356	12.85646903	13.81702458	11.09235303	11.53269443	13.35414689	5.545965525	12.94414666	8.628140135	11.91903577	12.08069727	12.22439506	11.38577337	14.43797371	12.38014189	6.042058582	10.73280167	10.20275649	9.971394659	10.0987388	11.22514336	10.5140063	10.47424142	11.51293856	9.251200129	9.946476207	13.50204316	12.7034281	12.35437482	11.84241729	9.073893758	10.51928588	5.399297818	9.690259837	11.49643091	9.273005533	10.18618644	10.40920474	14.02513608	10.82513641	8.212969576	8.344355914	9.210024694
MYL6	12.05210267	13.7560968	12.5716622	11.34679067	12.01572929	13.04763148	11.37121444	11.88809687	11.07431962	11.99403066	11.18383147	11.69806629	13.3127489	11.80464093	12.08907681	11.59574696	11.05691522	10.85441869	11.69420105	12.19228478	13.0638285	11.91114636	12.55998258	13.74651573	13.76889474	12.22812362	11.00987599	11.60933004	11.71290498	12.61929149	13.8844352	12.93379042	12.50357036	12.22863356	12.56867489	11.30836354	11.98712483	11.28380708	11.68267404	13.87961183	12.11290364	11.85744171	13.46886283	11.46773097	11.78154373	13.89416344	13.55706673	13.61892789	11.56066665
PROC	11.74255745	12.56402017	13.17267198	11.80483453	11.92101876	10.29788483	11.6255628	11.28824781	12.05714376	11.70343277	10.91845527	12.41777718	13.4919065	11.99490466	11.10378488	12.2347882	11.31983426	11.22825552	11.92737583	12.96915272	13.42863718	11.52181733	13.75286859	13.59652239	11.67589511	11.55768644	11.26831054	11.36696195	11.24293567	13.06120493	12.31800314	12.74555572	12.66800698	12.3039716	12.45365953	11.15590192	11.79455623	12.21489518	12.57585304	14.02272739	11.79381676	10.5737474	13.97143967	11.06523989	12.3093778	14.34061339	12.89025157	13.58575654	11.82965331
RPS9	10.812374	13.78828115	12.92355643	12.2709758	13.16866307	14.56694458	11.39267828	11.95451867	11.42408041	11.97075618	11.79252145	11.64290659	15.00527731	12.4406323	13.0161421	12.15246842	11.60515297	12.61989288	11.80714531	12.14456678	12.89272641	12.70189317	13.8904594	14.0148814	13.3421625	12.49421662	11.08730461	11.30746628	12.01680741	12.4935299	14.15526191	13.9798309	12.7812134	12.18501416	13.24906954	12.1754396	14.14346058	12.34381156	12.02100267	14.61134766	12.16837701	11.42615064	13.57952018	11.8908103	12.0344706	13.90571858	13.97593086	14.32348396	11.64157935
RPL5	10.59998447	13.29098352	12.40963543	12.3429365	13.73341516	14.34190082	11.44316693	11.80458316	11.69028357	12.20792972	12.48615053	11.95456319	13.38502543	12.34150925	11.73617962	11.85278515	11.91396242	13.60497018	11.45263056	11.59486259	12.23587673	12.66276353	13.09375667	12.24212609	12.41112738	12.35577306	11.38486975	11.67256818	12.21614358	11.99025023	13.16152394	13.22065739	12.89600999	12.2010572	14.12158701	12.02617873	12.61803018	12.05739362	12.56628527	12.5766461	11.75281004	11.52028439	12.62644066	12.15770655	11.94529261	12.64802464	13.91185301	13.48787067	11.72094218
LGALS3BP	10.38770277	8.188342494	11.2490975	11.58113318	9.600333847	11.64943708	11.85147707	10.98703625	7.92478611	8.362701154	11.84240935	12.03757861	9.999896171	10.33514212	9.267360349	11.4430846	11.52372866	6.837614519	10.35484212	8.150757184	10.0104523	12.46735948	7.483899527	12.39044193	11.59923566	12.06978049	11.20185151	11.435262	11.42917472	11.55631246	11.69151006	12.46154637	12.74464708	12.49775204	6.800905609	11.37068036	9.870670351	11.31523652	8.664488385	12.65198321	12.75529242	10.73433231	11.01670923	11.10167455	12.09433593	12.0792328	11.94111428	8.396663223	12.5586124
PIPOX	11.52635235	12.13772289	11.11619874	9.874906768	9.812506575	11.01872247	11.01686103	12.0738393	12.04417434	12.02659878	11.15762364	12.04866311	11.9522276	12.31790533	10.99440639	12.39644091	11.72701876	8.832282168	12.13045894	10.12470606	12.68412147	9.206684199	13.16180077	12.75558067	13.20317666	11.05974989	11.52154258	11.14021211	10.88073758	11.91651349	12.73737464	11.54020499	11.35755609	11.58778714	9.714763929	10.9812038	11.93106153	10.4745856	10.98030493	13.04985089	12.50932892	10.87257903	12.18082756	11.08913793	10.66612598	12.57153487	12.41753166	13.30150988	12.5449132
OSGIN1	10.51124614	9.573377808	11.90713629	10.39211282	10.03102143	11.96606431	9.925920016	9.558888049	10.08004673	8.259814444	11.07601634	11.57600871	13.05511991	10.79722254	13.09095711	9.704794591	10.93065447	11.43458518	10.94536801	13.43715692	11.85293715	7.3098306	13.0120319	12.56168099	14.61804331	8.573822302	10.56296938	11.41375578	10.42281966	11.51693598	12.10398135	11.59105466	10.14686203	12.3430527	11.30639619	12.15539398	13.77583045	11.39976198	11.49865314	14.15773961	11.49399333	10.10353682	13.28721835	11.20473769	12.45505077	12.52325184	13.73387996	14.4874385	10.63089204
CST3	12.11391627	11.54384794	12.774411	11.51815095	11.67729562	10.58640922	11.20084033	11.69330392	11.69840057	11.65869202	11.57135725	12.03966346	13.29222869	12.61957138	10.70574162	11.9513982	10.67568322	10.5154427	10.70291028	13.0779846	12.80225816	10.8009934	13.56769712	13.87938912	11.81611619	10.40198089	10.33092886	10.56123218	10.59111197	11.87731842	13.00737927	13.33176316	11.37788332	11.78432845	10.52512096	10.76621912	12.06653051	11.36552783	10.7003275	13.56382449	11.90954394	11.64357339	12.55218565	10.90869785	12.31824883	13.33492849	13.41334964	13.64152825	11.14890615
APOM	12.03603708	13.53478677	12.29871591	10.68923719	14.24220428	9.089059256	9.230110782	11.23775179	10.48428795	11.16633912	10.99938583	10.95563972	12.93671839	12.14254965	11.1731309	11.30286289	11.27120966	11.10547896	10.57458796	12.15243642	11.53201428	11.30929415	12.92539816	12.93189082	11.86919791	11.55836822	11.17488133	9.310642196	11.02734705	11.39143184	11.36021793	12.00817478	11.75254886	11.53862621	11.51475125	11.12642111	10.9474267	12.20950129	11.66010884	12.28177901	12.07034329	7.786742565	9.669732889	10.39848526	10.10424853	12.44093237	13.80403249	12.91201981	10.24253207
HSD17B6	12.67197921	8.797819443	10.61652141	6.983449572	5.879924201	10.20569366	11.58409339	12.61186239	10.95250492	11.61292018	9.653744999	11.71816508	9.127741138	11.34017516	9.195596192	12.86752789	12.06906138	10.57717043	12.38495323	10.54533053	12.33462502	8.308915256	9.298008209	10.30192031	8.860290613	10.67522488	11.65852617	10.16828073	10.98612724	10.36289649	8.43210132	9.379652952	11.22754534	11.31348832	9.881919087	10.23535778	9.480650703	10.10678582	9.449230264	9.54076929	11.94780816	10.18048168	9.109125199	10.43798827	10.12527429	10.3288129	6.771590097	10.25772065	12.92080962
CD63	12.38758237	12.75627434	12.35680004	11.59825059	12.04097069	12.5793651	11.47192161	11.24054203	10.8160603	11.64032117	11.13093087	11.71555932	12.11618525	11.68080113	11.37944377	11.69649928	11.5211318	11.20198865	12.03175312	12.70988537	12.3331445	12.25923411	11.86759939	12.72972171	13.08099765	12.10263633	10.93537789	11.36462864	11.15578244	11.79959778	12.99038926	11.63815932	12.0260194	11.94350524	12.26927418	11.19630916	12.19184002	12.61139676	11.83025244	12.37428071	11.97986697	12.53074719	12.97810935	11.69861339	12.02855439	12.62899739	13.20538005	12.49837126	11.60894098
GRINA	11.80699358	11.3033353	12.61208978	11.866368	11.29630209	11.38097806	10.67809629	11.44645333	10.60146308	10.74188899	10.50687942	11.47794072	12.16868444	11.55980662	13.81577036	10.91322276	11.02637085	9.954617158	11.9289552	12.18178469	12.34384401	11.1548161	13.07499427	12.33598239	13.29656308	11.1543285	10.9600023	10.74180893	10.8017683	11.44416431	13.07234456	13.48264417	10.89677117	11.98624627	10.5839053	11.72345246	13.41726163	10.72914084	11.77458822	13.26570412	12.07426472	11.50859669	12.24293372	11.04476334	12.28184761	12.03994484	11.97644449	13.06917385	12.15662026
TMSB4X	12.34134655	12.52201152	11.95319862	11.23909942	10.46762409	11.78715559	12.51926355	11.66492033	10.73874172	12.72852215	11.89062963	11.80366265	10.93902428	11.91868551	11.03351058	12.58656964	11.50206942	10.34743138	11.77896128	11.50756637	11.40811194	12.480174	9.656934537	12.3408712	11.19123611	12.44603327	11.32256356	11.57421886	11.82494358	12.42048649	12.70375624	11.78370118	11.95519805	12.20978987	11.74276079	11.47489408	11.67577882	12.49735294	10.14802405	11.65595301	11.35799075	12.55773293	12.09506178	11.23082013	12.45297347	11.28735211	11.0199009	10.76748676	11.86300319
GAMT	9.179425675	12.83874336	12.9827512	8.943430452	11.43358875	13.04184053	10.15893789	11.73426517	10.88233682	11.89100692	10.3899055	10.97900497	13.35235946	12.36927676	13.71313278	11.29094649	11.34102355	9.786474272	11.96942334	12.09582105	13.11016334	11.51542867	14.02089236	12.97130802	12.97309422	10.93299907	10.2089239	9.923932724	10.22145404	11.93919841	13.53371198	12.15387595	11.97453479	10.98179584	10.7765997	10.97699276	12.92753424	12.17064001	11.10024486	13.99665342	12.20341308	10.64014144	13.48954138	11.58003314	11.84826241	14.37275959	12.37414337	14.90888731	11.27019389
SQSTM1	11.79779262	8.033015596	8.95945617	11.57112947	11.48988172	11.16988313	10.19675567	10.00596335	10.34551266	9.345465426	12.32833397	11.22297351	9.478898067	10.34440303	14.22903412	10.22782752	11.58788505	11.52902378	10.53053314	11.2347012	10.74727126	10.16423177	9.810628037	9.179353599	12.43114906	11.23628537	12.43899982	12.91825453	10.64654573	11.24059241	9.851775663	9.265988843	10.37512949	11.73202776	9.87202068	12.41658109	10.62779757	11.19457987	9.389866358	9.985308652	10.74862777	11.30280648	9.506904752	11.68274941	10.8991176	9.271926905	10.27357897	9.985331499	11.22299222
SAA1	8.128139892	15.14058419	13.15567822	7.694297063	6.41513173	11.45303745	12.24488106	13.6393091	7.889048707	11.79037395	8.040264916	9.478147921	11.2540005	8.564618952	11.28105593	11.24620408	8.62538736	6.39005317	10.85437932	10.3952086	11.919563	8.318744596	9.927728369	14.66943187	12.0154795	8.907314722	10.82563361	11.27005574	8.431642983	12.39223365	11.90123758	19.26571515	11.08705801	9.511096647	4.964648982	13.40347713	8.337211947	12.8606553	7.230372208	15.55040195	15.29226893	5.098046001	16.14955532	7.368686975	12.27363219	12.61740261	10.1007097	13.5534493	18.27829802
ADH6	8.234189313	10.93505029	12.60614505	7.620733324	11.69461483	7.803661169	9.488095416	10.88658522	11.46054824	10.36244716	11.01835742	11.73969859	12.47292501	10.64721454	9.832116323	12.49156205	11.24985815	11.53726877	9.296864059	10.53733843	11.74907014	8.248486125	12.09223546	12.45849854	12.35277074	8.487602397	10.65100654	11.38503338	10.46426945	10.6190759	11.78626002	12.31673701	11.51626074	11.6213697	10.12355317	11.41337729	11.58655352	10.44078508	11.5490149	12.39196881	11.95739467	9.525895663	10.53503068	10.28343394	11.81427766	12.35226575	13.05938358	13.85563926	11.69287188
TST	10.72300003	11.82868164	13.03129592	10.43286025	11.74499749	11.66459006	10.99501401	11.23719309	12.16304914	11.74390168	10.35324243	12.36776137	13.04804213	12.54823324	9.890087283	11.27123209	11.71538248	11.01850067	12.58702944	11.7902196	12.53078904	10.80565531	13.60505314	12.85954577	12.91914311	10.15751992	10.27967999	10.23316072	9.955662248	11.59800104	12.81357688	12.62635915	12.01909168	11.33816258	10.92198923	10.52507206	11.25013441	11.739059	11.4845377	13.60937701	12.90077069	10.62351762	11.70533277	11.64520855	11.84905249	13.91487341	14.26546649	14.14667463	11.74003434
ATF5	13.31211483	10.45462932	8.120362384	8.492094886	8.925897477	10.80027633	8.231715994	11.77139687	9.449740419	12.93551337	7.942331348	12.3127919	12.52636059	9.048443703	10.50890668	12.15276773	12.2529041	7.884574261	8.412959227	13.11021803	12.94115168	11.20331825	8.888337503	14.57933809	10.74431063	11.45562039	11.41031969	8.481533009	10.0564608	13.39287142	9.879242279	8.174811558	10.61539736	8.458313951	9.800761803	11.76271307	12.33367669	12.76811785	11.83416895	14.45387959	11.38297288	13.15432024	9.296978608	10.30909917	8.07828805	13.54057284	9.245562594	13.76360732	13.064456
F5	11.67283714	10.97493375	12.58405505	10.19458504	11.29284515	8.421192802	11.69597655	11.91174646	12.79028622	10.04822234	12.16536328	12.07702278	10.73025144	12.38786914	10.91844849	11.33592537	12.11382166	12.17328922	11.34731211	12.13223914	11.92448722	11.04525475	10.15796845	9.264179511	10.78425312	11.35365647	11.77793187	11.59705858	12.08373746	10.53921634	9.563304103	11.37270175	12.70928337	13.67557573	11.99689043	11.5781203	11.6293155	12.04158023	10.77557844	8.066147068	11.46740167	12.8933396	9.49826005	12.78952497	13.12073923	10.2103122	10.82350701	10.8230917	10.90368336
CYP4A11	10.74910542	11.13605298	12.01409008	7.368623287	10.73040173	8.814209967	10.9834105	12.09434395	11.2966961	10.08684115	10.07434622	11.76680064	10.92363786	11.74776195	10.02557319	11.85057273	11.50169312	9.003477429	10.68713056	9.773453012	12.91689515	8.698295427	12.17371095	12.88617335	9.658471162	9.834009158	9.915004973	8.410850242	10.76973898	12.14806588	11.96944873	8.19689875	11.58226698	10.38281685	9.080407314	9.902363264	9.261878233	9.226620229	12.06653193	12.96600634	11.99718309	9.19512025	12.45280833	10.67652489	10.77073715	12.29199228	10.24872387	13.13985043	10.26906465
BHMT	11.87263756	12.89417913	8.71960668	6.576295025	10.2667863	10.09153157	11.17143609	9.688806336	12.88691592	10.78593938	10.53190074	13.12804994	8.243420551	12.4186077	6.46202944	13.15716429	12.53546555	13.40410999	13.13886328	10.57946026	12.08746982	7.477663249	9.978930199	12.17557628	12.23823329	11.24478141	12.69282597	12.67519389	11.33974037	10.86261208	11.25258024	8.830766015	11.1667255	12.23781142	12.60945365	10.97065307	9.239201572	10.46599402	10.24717105	10.12608907	12.10876739	10.80647549	8.541130867	11.73811707	10.64171031	10.66841821	11.69861173	8.925115216	10.54587386
CP	13.31679761	8.830815251	9.703239998	10.21575604	10.10272717	10.71078074	12.89863111	12.42581525	11.12228024	10.99849563	10.70369374	11.29630374	10.15289636	10.88392522	9.622377754	12.39972316	11.66787547	10.59658863	11.60068432	10.94094127	10.96938698	11.85152942	7.40695927	10.29073379	8.462780194	11.98788402	11.64340261	11.26756017	10.61684632	10.39703768	8.625372172	11.26199131	9.808455547	9.436512313	8.942130174	10.86523526	10.74507602	12.37741343	8.340792595	7.991156529	10.91748626	11.84474894	9.695169267	10.92372752	11.32309593	10.48636985	9.481978941	8.104787419	12.30593838
TMSB10	11.46091851	13.19293397	12.91261543	13.17419124	10.16240195	12.50008096	12.09093768	10.09623199	9.689285329	11.83985594	11.89561294	10.48657036	13.70691409	10.52017767	12.60909988	10.86581053	11.14340315	9.257560152	11.06511257	10.14938658	11.75405778	12.40785921	11.40064293	13.44911547	12.63620147	12.54566406	9.894108359	10.14671343	10.59263853	11.8748979	13.84915785	12.24886329	11.54416782	12.14589694	11.70933795	10.71993178	11.19720921	12.75177705	10.21518148	13.54322919	10.72886136	10.82436546	13.4262151	10.53198492	11.72499364	12.81652789	13.53282389	12.58656216	10.56435465
C5	11.18353947	12.55418073	10.91314666	9.065977329	11.25578453	11.62661408	12.28076124	12.38957103	11.21829398	12.84488731	10.11337282	11.81587878	12.16476352	11.14929434	10.6158414	12.53354061	12.80283029	8.460351868	11.52438297	10.71317293	11.55759714	11.79374851	10.78672779	12.72557415	10.33633409	11.38896247	11.59026852	10.09472369	10.4098891	11.5571754	11.24656746	12.76105869	10.01884037	11.01989173	12.23106922	11.39980932	11.98201381	12.40598997	11.82844122	11.99217841	12.20936871	12.98632141	10.83416043	11.30667061	11.35181007	12.77818081	8.364791881	12.16830804	12.30089617
ARG1	11.45488881	12.4424576	7.289217652	8.254871932	9.418279113	10.21685053	11.42203734	12.6724203	8.93627648	9.589966484	11.65308236	10.79706915	11.57280823	10.15476467	8.291750412	12.54658316	10.07840476	11.72942127	12.17572775	12.59095214	12.43707267	10.004097	11.13206283	11.28017955	10.33806656	11.43794635	12.0046375	8.571763471	10.0564608	10.70723906	9.5413644	11.22401102	9.86434948	10.74227279	10.46713007	10.86295502	7.28078656	11.21625722	11.57120678	10.72189966	10.201085	8.800623547	10.20046616	9.956397369	9.358245127	11.60799944	9.512466087	9.124260924	12.04973846
C4B	9.469986012	7.550154239	9.349471336	8.196038606	9.312968245	9.227918035	11.75955392	9.201398589	11.2048888	10.31098313	10.85078743	10.98839005	8.617276602	11.36085631	10.29813514	11.71201869	9.934139429	9.471590974	10.04686466	10.05799109	10.5574387	10.55671264	6.85388633	7.623314154	8.397752895	10.54437484	10.77754894	11.37579426	11.7216513	9.356412385	8.298831022	9.924612234	10.67671455	11.53018434	9.573278548	10.72579957	10.80547631	9.622723673	11.11715852	8.311831458	10.66701787	11.89332342	6.567885843	10.65015875	10.30417521	7.288300709	6.802591675	9.154932492	11.90015329
SDS	13.47076991	16.10516357	4.230299104	8.302615582	5.614843224	14.41413193	11.2003631	12.1828806	10.04459364	6.398685411	8.557280971	11.07089622	9.988109257	12.24684608	12.25708185	13.16801381	12.56692088	5.201883794	15.44543821	10.4359018	13.89676291	8.519569737	10.47383109	13.62017391	11.65658822	10.09121983	10.13790693	6.825314323	9.018212104	12.62238686	13.10532037	12.84172054	5.394143418	6.726205379	5.852594192	11.95338708	7.435710641	7.186237557	6.794895085	10.87374527	5.645675731	6.238575746	12.50551041	7.039198819	9.28069964	13.50586959	6.4762594	6.0967047	12.14131494
METTL7A	13.34457955	12.27916527	12.40443812	9.608184041	12.38458438	10.18425489	11.55415207	11.93432544	12.66617128	11.64385715	11.59261028	12.0250059	11.69383813	11.66979298	14.13538123	12.45367984	12.67666678	12.53575097	12.03138559	11.85452461	11.83002676	9.919519223	13.92109309	13.28152881	11.27139116	11.00578627	11.97201378	11.39238231	11.06851917	11.79045331	11.78988224	10.4319721	11.87270669	12.17867374	11.8275673	11.87106472	13.81723347	11.1587776	11.80591391	14.16591669	12.02074307	11.68302886	12.45094335	11.80412765	11.3848756	11.78931266	11.61626739	12.39575216	11.74948649
RPL35	9.8200645	13.02816268	12.67227734	12.56110531	12.96125665	14.17647733	10.9856279	11.49446416	10.92194975	11.67606459	11.38592707	11.49171269	14.03508844	11.85774636	12.50072097	11.01155725	11.33933981	12.00877845	11.13793446	11.73111174	12.24377802	12.38097475	13.09008493	13.44154944	13.39158743	12.13132812	10.72047708	10.84718368	10.78917493	12.2277299	14.18405803	13.38916091	12.46237725	11.52219368	12.85300955	11.86955113	13.48646869	12.67595584	11.5923511	14.14484692	11.54480812	11.63376917	13.50040184	11.53751329	11.75396765	13.89216988	13.45724962	14.49591013	11.31362598
CDHR5	11.39513316	11.14117433	12.00291222	6.442244649	10.47896854	10.0670803	11.04955347	7.997578551	10.82888937	11.19018131	9.682867909	11.85547345	13.9356257	11.38797793	11.02577408	10.92658778	11.44449792	9.571337089	11.11383519	10.07771939	11.81949145	10.10683487	10.5524311	13.54543741	11.23837812	10.8181407	10.54775964	10.62188719	11.77270749	12.69298507	11.32498575	12.42580863	10.73629956	13.07703123	10.50177574	10.61814826	12.71123198	10.83234621	9.860770494	13.17561018	11.0965386	11.3585598	11.72522075	11.66621265	10.52196555	14.11888054	12.87792358	13.94544292	11.03867626
CYP2C8	10.95537748	9.742763017	10.90851655	4.775555428	4.648934255	10.74432104	11.57123195	13.61478709	13.61053201	12.0114715	8.618893762	11.65791376	7.152041647	10.97169936	7.985811468	13.77455059	12.97766041	7.232565393	12.10063913	9.698975119	13.75109103	10.33278222	10.246403	11.29144723	7.711975651	12.05970381	12.21582515	9.820118046	9.480853552	10.58478582	8.88753099	6.180494486	11.30104166	10.9238344	7.785525432	10.0646239	9.200596037	8.385887627	9.302075542	9.998110785	12.61158436	9.835980229	8.759529409	9.885660222	10.95816494	8.927937949	7.246588854	8.899464497	11.07134693
C3P1	7.298808365	12.90883798	9.378786364	6.463722341	7.483526686	10.63711945	11.85026078	12.50731263	11.80475753	9.458682055	9.705750075	10.73237384	9.440485651	12.20583726	9.530582616	12.2641745	10.43834298	10.50986717	13.17840598	10.80627417	12.0172956	8.318744596	8.789105622	12.70381251	10.56952102	10.52287872	11.5309189	10.0004769	9.442419084	12.59659672	11.67816984	12.88538088	8.20569479	11.5651185	5.503623678	11.44522585	9.120137858	8.705176783	7.409863056	13.97050553	11.4245254	8.742470019	13.39299254	10.26453688	11.44307173	14.27300782	11.37603641	12.82209099	13.3656868
MST1	11.29616617	11.52101771	11.38028528	9.580641073	11.48512939	8.564448855	11.51515843	12.16947311	11.8874429	12.18626911	10.3221158	10.91760104	12.81274379	11.71288359	10.66647594	12.12007796	10.56044413	10.75501716	10.72307819	12.52333	12.16690895	11.72589121	12.79163402	12.68940418	11.61789476	11.24647463	10.73677553	10.54318739	10.78717641	12.34454674	12.02275456	12.79910255	11.38328859	12.15076401	12.22330531	11.72847106	11.23206984	11.55120993	12.31979155	13.36909721	11.74872632	9.296506359	12.30990354	11.23684992	11.81184822	13.41780289	11.59122306	12.08887345	12.3957448
RPS4Y1	6.538864849	11.50237607	11.31530784	10.09060954	3.479558493	12.44564449	3.479558493	11.1981109	3.479558493	8.594972429	3.479558493	3.479558493	11.71365474	11.42063116	9.66948769	10.66976721	3.479558493	12.09694553	10.19992823	11.47864474	3.479558493	10.38199741	11.63204142	4.078446181	3.479558493	11.35914472	10.12002115	8.968499831	11.07563231	11.69527976	3.479558493	12.48376817	9.249696897	10.64443776	12.76995187	11.94873571	3.479558493	3.479558493	3.479558493	3.479558493	3.479558493	3.479558493	3.996669418	4.480828044	10.90824398	12.52537189	12.80663316	3.479558493	11.39546435
PTGR1	11.48145549	10.39217326	10.93151993	10.68643153	9.471683396	13.3798845	9.729525784	10.4525874	10.46624991	11.28129038	10.6256116	12.16560051	8.376101513	10.70677	11.68306534	11.99378308	10.51716234	12.12456863	11.76443893	9.974948971	10.79752405	9.89347609	8.480274728	10.40303845	10.81940359	10.99373925	11.3117249	10.85983036	9.356952332	11.07151596	10.62788052	11.06322623	11.49008231	11.7624485	10.84818338	11.91281301	10.47609851	12.79030995	11.81234263	10.39407762	11.55044956	11.28137973	13.45404186	11.01622231	12.38296147	10.70948901	9.824272887	9.448141396	11.6876132
TPI1	11.80965387	12.96644005	12.38318152	12.26553463	12.17550386	12.93122071	10.73587995	11.90472738	10.37803647	11.52999896	11.73703395	11.5008215	12.54105525	11.96482342	12.43603911	11.71931213	11.17489858	11.95781874	12.36204534	12.74056644	12.69424809	12.0252123	13.48273537	12.86105905	13.03073493	12.53859856	10.86809102	11.40379058	11.09783903	12.00771574	12.884262	12.37955308	12.32996078	11.19031005	11.53945218	11.66182681	12.71534421	11.03993236	11.16482866	12.8271936	11.63208288	12.02456005	13.30198467	11.00958505	11.63623946	13.37477874	12.92487368	13.49237942	11.69217183
RPL12	9.853684724	12.0908498	12.42051632	12.42551049	13.25138779	14.53877242	11.04318044	11.8856035	11.47221528	11.64934039	11.81735282	11.33756045	12.81232613	11.94060383	11.58644849	11.28495118	11.79431735	12.57943368	11.00048613	11.8946975	12.01913824	12.34439803	12.214192	12.4368445	12.19682681	11.99066488	10.99593485	11.31715202	11.20701032	11.9783806	13.43224146	12.7644471	12.37776291	11.88939957	12.80786655	11.79695764	11.9292924	12.551142	11.67932843	12.9594762	11.59207149	11.34059048	12.84470193	11.70925392	11.98608822	13.17686946	13.06532633	13.62558889	11.44575422
RPS28	10.33450547	12.95526831	12.58550605	11.02615968	11.58218627	14.09228444	9.862173853	11.12449537	10.41790984	10.9630787	11.3418795	10.41983659	14.35656166	11.59708538	12.22928247	10.87817256	10.87071954	12.31269775	11.17567501	11.8050881	12.08395298	11.820483	12.6069882	13.06456135	13.47877612	12.03101057	10.82142373	10.9042048	11.51378982	12.19261878	13.64774545	12.78096665	12.24722185	11.22518431	11.87830096	11.28243555	12.98373181	11.9450426	10.38417796	12.76629711	12.09081287	10.16949532	12.78525628	10.8262272	11.12597485	13.88499376	15.04702693	14.53045654	10.57198564
SCP2	10.1178597	8.10078884	8.551468497	7.802182242	10.06268719	8.681902182	10.81469776	11.77486555	11.51796219	8.847705735	10.68366579	11.66873085	8.301787769	10.46923378	8.843085452	12.05174681	11.5340696	11.4506797	10.84938381	9.694190031	10.87486297	9.697937197	8.567436954	8.810791439	8.336605895	11.1348057	12.20394884	11.64553027	10.43988204	9.755799982	6.797636343	7.814088504	9.88250958	11.14419614	10.48130538	10.83608244	9.461188093	9.107899328	9.908420999	8.410995476	10.91675845	10.93877504	7.829387495	11.60588835	10.86280612	8.938891642	8.218676855	8.38930612	12.18202307
EIF1	11.99507253	13.56749083	12.69014691	12.46844211	12.01812387	12.97786917	11.22027232	11.76016293	11.65431953	11.72399474	11.99705242	12.4828136	11.75248958	12.40456586	11.14721809	11.75523627	12.37029899	11.31126449	11.53063781	12.38247954	12.54652543	11.80601488	12.05001964	11.8788774	13.71308386	12.1216737	12.16585524	11.95564326	10.79647922	12.13858426	13.34945371	12.62872727	12.55694382	12.16687	12.72827353	12.2188806	11.36015587	11.87311205	11.69895633	11.0016153	12.77490243	11.98413817	12.39617068	11.53098493	12.19253744	12.58930476	13.61992525	12.77950813	12.62099893
FBP1	10.76989772	12.35920161	5.185730196	6.760382976	7.182585068	9.989836296	10.41731442	10.30364657	10.94321984	12.00476491	8.821137655	11.80407152	11.21661199	11.43316282	8.795318736	12.51013655	12.38138654	7.89031994	12.57673945	12.73300572	12.90398908	10.06952398	9.246142926	12.5443605	11.00314163	11.24053965	11.36331304	8.785141491	8.137071866	11.18807815	10.80811646	11.37350887	9.756380745	10.77878339	10.30125073	10.17536204	9.981824566	11.60853817	10.25618211	12.73126774	11.52679662	10.98770518	11.64657855	9.781328246	8.560150171	13.22032903	7.483789204	9.083842148	11.58952394
MPST	11.04339938	12.46276111	12.46455217	10.7935655	11.89454578	12.2929902	10.90005041	10.9709967	11.70574024	11.66875501	10.5775802	11.93191885	14.43543303	12.13222776	13.42384601	11.28549724	11.79370271	11.30644856	12.05109952	11.77368529	12.10014697	11.94745714	14.3271455	13.85491512	12.73648001	11.22000374	10.70798872	9.904787258	10.33160237	12.07161692	12.63148067	12.56196726	11.94060682	11.5920876	12.01086357	11.33602745	13.8044222	12.29468649	12.07011295	14.38107723	12.22091195	10.89532555	11.25253678	11.74518477	11.01348125	13.89896014	14.26495016	14.11374854	11.06270684
DDX5	11.92864174	9.906411817	10.02038225	10.01389911	10.63533259	9.589049179	11.84569053	11.77717338	12.22540182	11.12701571	11.30863887	11.69938565	9.285369774	10.85748723	10.55263632	12.06675488	12.21254588	11.76144617	10.51694498	10.56817317	11.11778737	10.73714719	8.701920166	8.919421706	9.575708432	10.74336431	12.22621195	13.11708906	12.00653754	10.82656247	9.142030966	10.02255094	11.31447921	10.67358962	11.58004098	11.68266256	10.5729517	11.65273931	11.87070828	7.489485976	11.51578466	11.59134151	8.62298366	11.19168994	11.55963511	8.595499371	9.129301134	8.140300221	12.30456498
GPX1	10.20666526	12.12226713	11.75468603	11.5619746	11.46902842	12.08437983	10.89238899	11.09211151	9.981885625	10.49104127	10.83271319	11.24843441	12.94930944	11.81049979	12.83691079	11.1918967	10.4129519	10.89062248	11.80671585	13.15703951	12.29258511	11.59635267	13.63958354	12.68940418	13.81689243	11.87009005	10.72499163	10.96769276	10.8246827	11.71319838	13.29405189	12.76536983	11.58653345	12.06054103	11.27981803	11.50054591	12.722853	11.24114253	10.27492408	13.83035834	11.25407368	10.4458075	13.76041596	10.6294265	11.34957852	13.8139263	13.04522076	13.09904431	12.35253746
RPL31	11.15174161	12.3585736	12.55842327	12.04015298	12.86110874	14.7213578	10.73522117	11.91419509	11.75645168	12.24073115	12.13196911	11.76805864	12.76260526	12.42134505	11.34669779	11.7536585	11.3714115	13.06804623	11.48627355	11.99114254	12.54844059	12.71635545	12.1638474	11.94244228	12.2739666	12.58433609	11.38201407	11.61090588	11.94811195	11.52401525	13.00002659	13.08729715	13.09659277	12.13086804	13.70828112	11.91023884	11.14430312	12.95469258	11.91462042	11.508301	11.85626069	11.33417229	12.12624759	11.88420929	11.93230372	12.6513565	13.30768804	12.67307953	11.49715813
C8B	10.07820019	12.20564436	11.23498979	8.423591769	9.954313576	12.19738872	11.54928827	11.62916948	11.655078	11.65519226	10.82424398	12.47513146	11.97479742	12.95003527	9.240865639	12.5080325	12.02208084	10.11133871	11.3637544	10.65198339	11.88005922	11.33209262	11.03609261	12.60837986	10.42540292	11.91709261	11.93474305	9.5414045	9.207509194	11.62046772	11.11578935	12.38636676	12.36862567	11.40812489	11.1656219	11.04829899	10.20101318	8.959046809	9.757933835	12.20932235	11.64927224	10.95707318	10.90453287	10.48039693	11.2278996	13.08827446	10.61566992	11.10240804	12.87574185
REEP6	8.594125274	11.17367018	9.641325379	9.282161753	11.36234343	11.48614813	11.01794474	12.34021761	8.846111628	9.711788441	9.31358762	11.0613505	11.73760888	10.88154168	11.012787	10.73438999	10.27970394	9.615278633	11.05212698	11.90163146	12.67041007	9.273851444	11.51368574	12.57649499	11.53649378	10.15571881	10.38613157	8.532357288	9.439028033	12.17698481	12.00905676	11.82735935	9.738084716	10.75084646	7.092031365	10.73081018	10.43013189	11.42214159	8.073128214	15.05276701	11.59024691	8.265166264	13.63116196	8.39561694	7.092993846	14.57292241	12.00517076	14.02257963	12.00646858
APOA5	10.00167015	12.07526307	12.37453445	9.308683811	8.372757548	13.18419316	10.03379672	11.35825808	10.35301159	9.628557898	10.72064199	12.33644565	13.59238594	10.19115076	10.93781619	11.14933106	13.26510034	8.448731398	12.31208586	9.897972236	12.75245178	7.892384982	11.73594697	14.08470874	12.31852073	10.61292477	11.33627501	8.665805315	7.452047419	9.692792555	11.46491801	9.34714231	8.872938398	12.52274726	7.652703142	9.722863889	10.14519985	8.627122761	6.919196212	14.47763856	11.34884705	9.981279671	12.03458223	11.31175756	10.04755183	13.13741612	12.21002984	12.67307953	11.04417301
C6	10.48559594	10.9831058	10.9823416	9.457004353	8.041391911	9.621318454	10.7345621	12.45012485	12.10038753	12.99947229	10.71993978	11.86530258	9.45340382	12.37324067	9.195596192	12.74145948	11.58823953	7.713583408	10.67211969	10.49394956	12.81795622	7.944149082	10.41438554	11.18309709	9.898122218	8.383617834	9.647680784	9.835028861	7.771604567	10.83085066	10.56524557	13.07196501	10.41693943	11.52819082	10.53456344	10.84304048	10.67923148	10.53251254	10.74645909	9.613295958	12.18841554	12.13097504	9.625433991	11.948286	11.38160294	11.26214788	5.654668352	10.93836423	12.06252451
CFI	11.042897	8.216381484	11.57205375	10.42278079	10.73186138	9.336266646	12.50039093	12.5947371	12.88352202	10.9376951	11.72902975	12.29515718	8.632510363	11.36427453	9.392988452	12.83823857	11.98514056	8.528171536	10.4536142	11.82528526	11.55188042	10.36788128	8.066756913	10.60800563	10.46716502	9.468016173	10.87876621	11.62227951	9.997752895	10.47491018	9.426360774	12.18179096	10.67751475	11.92695603	10.2499468	11.3658573	10.27903045	11.48259242	12.04199449	9.080849488	12.73932788	11.47467186	9.811382824	11.17608448	12.71548588	10.36714521	7.790588281	10.16822647	13.66208636
CANX	13.15048261	10.03619139	11.45468776	12.22318743	11.82239378	11.31502598	11.95920461	12.08816114	10.99924969	11.36793625	12.92392081	11.30210488	10.48187118	10.30936372	10.44072147	11.92570672	11.82351654	12.18878288	11.46520274	11.37981186	10.76165148	11.87306544	10.22647095	9.511685654	10.98887678	11.67737492	12.37239814	12.37369516	11.92890472	11.15710747	9.906195588	10.38311117	11.17184559	11.77888949	10.32925165	12.2774097	11.06702993	11.33518657	11.64509555	8.704703884	10.75841032	12.02666879	9.722640663	12.19569367	11.61224024	9.798204398	10.03115328	9.537304062	12.39767836
BST2	11.12350987	12.1025241	12.76675701	11.55583891	10.73623147	12.11123253	10.81843454	11.15320974	10.91119593	11.08601277	10.93003828	11.94124234	13.49633339	11.44719919	10.52363102	11.62538167	9.913916828	10.53753182	10.72216756	11.38970957	12.72928248	10.85090039	7.049556325	13.87621217	11.3846839	11.67234504	10.13196961	9.976226252	11.16607205	12.29108586	13.18450748	13.5184778	11.97388353	11.59685091	7.009572216	10.88409839	10.53622753	10.19157058	10.86723328	14.07199015	12.13622521	10.21047585	12.63073059	9.702172709	12.09200176	13.69680687	8.682169607	13.7381611	11.80039456
RPL14	10.87749911	12.35385477	12.82360591	11.82538365	13.03079458	13.8772849	10.82773436	11.18310522	11.05203319	11.59962907	11.73042498	11.79710483	12.86563329	12.094994	11.4193579	11.25236225	11.30696968	12.91193925	10.95159728	11.24782063	12.30509968	12.61774627	13.18464822	12.44645266	12.32508674	11.80235097	11.05090882	11.38503338	11.84621582	11.89244083	13.65130553	12.69963145	12.60168365	11.65144357	13.24779447	12.06207053	12.6602377	12.56789926	11.6454385	12.67209175	12.15763649	10.95412164	12.52903678	12.05357019	11.88609143	12.67801019	13.14305861	13.16239082	11.44450771
CHI3L1	4.000383474	3.479558493	13.35444307	4.960933429	4.166815239	6.720636296	13.33354848	12.50777594	11.79550009	5.060810884	11.42004881	11.59219788	10.54557847	13.30707925	9.129731467	9.027252361	12.65669417	12.54054385	9.456538877	15.31269449	11.33750366	14.29206907	9.837159782	9.193842397	15.43821163	13.44074933	8.946449046	10.22906184	9.058554609	10.38542293	10.91149272	12.34746029	12.80849913	12.93265606	3.479558493	11.77933255	8.019631143	16.04919286	9.675688912	6.994104166	10.21180561	7.913989802	12.73954213	13.08252172	13.79880693	11.9749474	12.09660604	10.94965048	11.75015928
ATP5F1B	12.85223969	12.49140202	12.56211295	11.63276259	12.52611263	12.78410655	11.13394236	12.46594768	11.27317501	11.94773594	12.37301348	12.02640829	10.84577704	11.89209414	11.15433151	12.38680358	12.40733269	12.29173289	12.70970488	12.70968784	12.62000188	12.27549812	10.91817286	11.70609287	12.29597008	12.53063001	11.8260026	11.97596298	12.03628927	11.87039185	12.03239728	12.32552247	12.70928337	12.12263401	11.9700787	11.88910498	11.09465409	11.55728903	11.52945233	11.73167687	12.50836307	12.04620312	12.56327703	12.02984298	11.99039153	12.61882161	11.67807429	12.11082246	12.03242
TSKU	11.00316202	9.834154511	9.482139423	9.738520824	8.99806405	10.40906179	10.39912986	10.01642147	10.5639911	8.366515144	9.485431586	10.70373372	9.99695846	10.4087202	8.988222211	10.59684288	10.55101839	11.28048847	12.26252785	9.278587908	12.73040765	7.669506184	11.67270664	11.59498754	11.60715937	10.0452638	11.46733956	11.48380049	9.193488813	11.59590298	11.64655439	9.821903061	9.090520903	11.22148785	10.08978927	11.50005688	9.863275925	11.98738079	10.42390498	11.47549409	10.66181494	9.425737823	12.00285522	10.49779872	11.53087296	9.84746023	11.15161392	10.76890333	11.91882453
SERPINA4	10.72237268	11.90765152	11.81117703	8.598691241	10.33752484	9.547227918	11.32117176	11.02960191	10.2463186	10.12782398	9.568925768	11.36995779	11.63930925	12.7080936	10.12548522	12.33208728	10.29628954	9.335295401	11.60464255	11.79506869	13.17626715	9.856881173	11.78067311	13.05797884	10.13977808	9.743369412	9.41319598	8.435985846	9.597989844	11.99120836	12.03893511	8.137228736	11.10620296	12.15980551	10.81240431	9.661201806	10.81444993	9.851054093	11.9242626	13.52399615	10.85731064	9.871876602	12.03109126	10.60787504	9.783921114	12.95103755	11.69350472	11.83262729	8.881816486
CRP	13.35007231	12.3210284	5.864814197	7.793843684	4.042445069	11.66051033	12.41432792	15.04141482	5.461492916	15.43750879	6.071742515	7.835885634	13.80820575	5.23752613	10.30241084	12.10252168	10.51418044	4.978966259	9.174340022	11.00157907	7.278735139	15.97880358	8.330475649	9.572078862	6.877226248	15.10482892	12.39382024	5.759060472	6.443210486	9.763298857	10.22185266	17.42574084	5.580775693	6.224115161	4.633550396	11.1072836	11.15140293	14.63438301	10.61604257	12.0112467	12.1714311	12.11674795	15.65005349	14.76256592	7.196569605	9.49360285	4.598038611	9.718328398	17.09906076
ALDH3A2	9.983981278	10.06111151	11.25579621	8.778186051	11.1587406	10.2000827	8.979399732	9.732281636	12.0894871	10.58886345	10.42134665	12.19551692	9.851667136	11.72090506	12.0348648	11.03252807	11.8997525	12.11358277	10.60355739	10.60517519	11.16432284	8.655003605	10.44537285	10.01430865	10.66371213	9.288950664	11.39446617	12.24995793	11.02395669	10.05729324	9.87340045	11.40858218	11.3216633	11.34610584	12.39784677	10.88034544	11.58130581	11.69415583	9.795508542	8.530471279	11.26897789	11.5567369	9.870628712	11.28355473	11.74338296	10.80233715	11.09928166	11.1980459	10.24253207
SEPHS2	12.59508005	12.04708727	12.09578164	11.04117139	12.02111151	11.5328701	11.46279824	11.72871143	11.38483896	10.87354971	11.20556424	11.72249757	12.53347325	11.84393819	11.66491695	11.85241665	11.3594161	11.7433465	12.68958161	12.57629284	12.03197125	11.34935726	13.22984175	12.47539317	13.69545469	12.48079319	12.86004875	11.53781764	11.62500845	11.84588354	11.6516824	12.27501558	12.19173211	11.38847946	11.56885202	11.93794419	11.33632264	10.28928705	10.73876507	12.73461799	12.31118447	11.27508626	12.24379571	11.15713232	11.73014917	13.05112867	13.29206207	13.58896787	12.27658527
RPL10A	10.9306067	12.4862367	12.42132908	11.3623431	13.31934645	13.59619701	10.60857926	11.87019182	10.90674448	11.67874829	11.97544558	11.05311788	12.80100323	12.20551969	11.1731309	11.48932377	11.24492026	12.97686065	11.54358226	11.768005	12.09141604	12.04973535	12.18580297	11.74513408	12.13539154	12.06547053	11.04324705	11.40787558	12.15675731	11.45300049	13.14141235	12.77211856	12.8601606	12.17962658	12.55482174	11.69125609	12.04817226	12.18850531	11.78893977	12.27390565	11.20364853	11.00966758	12.20005267	11.75104819	11.88839911	12.51413046	12.91832189	13.27683101	11.268786
TM4SF4	13.3091934	11.16075954	9.840842772	9.976716383	12.14788843	11.72052703	11.05325811	11.83222193	10.08004673	11.3769353	11.31423244	10.83117162	11.04663312	10.27223945	10.75024031	11.5877995	10.89441991	10.35884839	11.95010913	11.92802033	11.21021075	11.14794885	10.50358018	10.20990053	9.630465586	11.28529194	10.65337695	10.40650319	10.81032191	10.75841196	10.64854878	9.904647211	11.09006621	11.18967957	10.71887035	10.83142502	10.73565887	10.75052256	9.662191776	10.27815497	10.52141607	11.85980922	9.852657045	11.08691423	10.22846871	10.9184344	9.717609578	9.915415128	10.97275824
RPL9	11.5151679	13.48659823	12.10322938	11.62809145	12.70228894	12.93308208	10.77294133	11.73505682	11.06806848	11.79072842	11.66844949	11.57217295	12.27253444	12.6889113	10.69602495	11.61846337	11.41202637	11.64249878	11.02801215	10.84779505	12.20666413	12.0509629	12.17371095	11.33238878	11.44299737	11.52736501	10.93586478	11.06287641	11.10320385	11.85713902	13.11236341	13.06698419	13.3484776	12.03163248	13.57011383	11.91721522	11.74781059	11.60267166	11.48261957	11.66300361	11.36814206	10.8446949	12.23471904	11.444761	11.8690547	13.03059254	13.62529894	13.64481083	11.52376386
C4A	9.575202114	7.08450901	8.863788952	7.78965617	10.13287314	8.849063557	11.0897905	9.839246871	11.0270552	9.546959739	10.11337282	10.68964022	8.233458276	10.52221928	9.195596192	9.745059683	9.710096411	9.301262736	9.155569002	9.137640763	9.290192532	9.978517894	7.828471901	7.24922796	8.462780194	9.760063194	10.67336963	11.51190554	12.27745892	8.255968154	6.155842076	10.05310149	10.21348601	11.1725516	9.597510833	9.462640299	10.26973901	9.616525413	9.512277576	8.160412701	9.102785362	11.59891999	6.402095532	10.86264584	11.06471541	5.962590394	5.689569225	8.447136333	11.05237907
LOC110384692	9.575202114	7.08450901	8.863788952	7.78965617	10.13287314	8.849063557	11.0897905	9.839246871	11.0270552	9.546959739	10.11337282	10.68964022	8.233458276	10.52221928	9.195596192	9.745059683	9.710096411	9.301262736	9.155569002	9.137640763	9.290192532	9.978517894	7.828471901	7.24922796	8.462780194	9.760063194	10.67336963	11.51190554	12.27745892	8.255968154	6.155842076	10.05310149	10.21348601	11.1725516	9.597510833	9.462640299	10.26973901	9.616525413	9.512277576	8.160412701	9.102785362	11.59891999	6.402095532	10.86264584	11.06471541	5.962590394	5.689569225	8.447136333	11.05237907
MASP2	9.220891239	10.01243115	13.43633267	7.226782101	10.69716309	10.42838642	9.464436577	10.12188342	10.79900422	9.744366517	10.7269466	11.14313202	13.51339252	11.6858186	10.91286677	11.14572657	10.15027405	6.930372757	4.629187665	11.87721537	11.9903094	8.778791079	13.2006275	13.47701651	12.437223	9.739766894	9.994754927	9.937812956	10.55867527	11.55199	11.96533593	13.35381143	11.76916	12.02033044	10.65392867	10.93056751	12.54481857	9.727091164	9.602670048	13.31513338	11.32106299	9.169892194	11.62953102	10.47757042	11.5557686	13.21677261	12.37350486	13.46227035	11.01479861
RHBG	4.505142321	4.667710877	12.39867186	8.221104388	11.30858113	7.41010101	4.134080721	3.479558493	12.64112411	5.142567895	10.49132646	12.30818721	10.40639089	12.64883014	11.05140269	7.114171961	8.240943072	11.73699736	4.105527363	5.966042934	8.511791136	5.625932596	13.9915067	5.347006547	12.58897011	5.545908006	10.53431827	12.0083093	11.99561723	9.919117266	11.73403305	12.5096966	12.21065112	12.9309595	10.06393735	12.01389941	14.35920733	5.650902849	7.557663817	4.577260102	12.86386651	10.65959885	5.735776636	11.94706057	12.95265448	3.479558493	13.02218554	14.21529855	4.144121817
RPL36	10.27071444	13.97440457	12.62461217	11.83934328	12.76511655	14.41431365	10.25582587	11.62661209	10.76778569	11.51806006	11.07491842	10.28572589	15.50222886	11.79327407	13.96751301	10.91463545	10.74472809	12.22920956	11.07084663	11.40979004	12.43258615	12.37980292	14.23205952	13.86682746	13.56469834	12.21672437	10.56737552	11.00232653	11.17170021	12.05032303	14.59144182	13.4300799	12.37159544	11.43710036	11.79083008	12.03902784	14.78442055	12.08682965	10.83512082	14.82533108	11.32435961	10.15671389	13.72859462	11.37083248	11.35681847	14.71913764	14.81547929	14.53701827	10.68959312
NUCB1	11.82901421	12.5053702	11.99492668	11.47393078	10.34612814	11.99259501	11.39768252	11.32130734	10.99566116	11.49692624	10.90183355	11.52780786	13.74942293	12.02473153	11.27018309	11.45914703	10.86019022	10.57805877	11.57519206	11.59357857	12.20261593	11.60974268	12.62359298	13.71317955	12.57214052	11.46146394	11.20629792	11.0565298	11.20201863	13.02548494	12.22282673	12.67986602	12.08571077	11.61527896	12.16842956	10.92329067	12.47579502	11.26015007	11.13778176	14.36139796	11.78107694	11.54828071	12.88282932	11.17399093	12.00357984	13.36026054	12.74379191	12.778102	12.72561697
LRP1	11.50826981	10.55452831	12.44842844	9.678782986	11.22242683	9.938190777	10.81407402	11.2355157	12.29274507	11.45817649	11.31748536	11.76805864	11.86470225	11.65870018	11.71388466	11.62882842	11.802284	12.31323132	10.99371044	11.26243876	11.77710812	11.55368945	11.96837309	12.36453643	11.81549456	11.54707758	11.87987973	12.23266189	11.40852271	11.41017989	11.75906354	12.6909162	12.06720666	11.90830001	11.89428013	11.45181552	11.34165304	11.79843289	11.98649652	12.2778477	13.0812923	11.13224288	11.85443218	11.50762313	12.17720459	11.95351413	11.48350171	12.2567809	12.31982759
SERPINA7	8.191250834	8.898086634	9.162435303	4.691126693	6.41513173	9.804060144	12.00200304	11.03475502	11.49992157	12.17517987	9.792476874	11.84716491	11.1911369	12.34670254	8.423343868	11.86927098	9.917307014	6.963650344	14.15810551	7.456933017	12.11012265	12.14017385	7.90865976	12.3343491	4.232361302	10.41031338	6.974486679	7.762982893	10.33525456	9.293573584	8.875886029	12.59486852	10.88780997	7.926873782	8.926268476	9.341183242	11.76642678	12.94745898	8.105449908	9.694198992	11.5695597	12.81484407	8.105082774	11.38869524	6.611563004	11.47830401	6.802591675	11.8687469	11.26596608
GSTO1	11.64992768	12.21954505	11.95207418	9.892544288	11.04592035	11.74731803	10.03379672	9.887047814	10.5639911	11.70117182	10.98426079	11.05311788	13.44121244	11.00638763	11.09395286	11.69279904	11.62877924	12.00250606	11.88772517	11.01122842	12.51651064	10.61763248	13.11227819	12.53822522	12.38622647	11.41215446	11.56531116	11.1858622	11.04362237	11.14223207	12.62946051	12.27587921	12.37825517	10.8371164	12.15726733	11.37974682	12.23018533	12.30363407	11.31553144	11.83695923	12.02412586	10.53739742	12.07872937	11.0119311	11.50453759	12.5196102	13.06453538	13.23311357	10.5780615
AFM	11.04641001	10.6094078	11.46733576	7.898641013	9.130172714	7.296363972	12.23326433	11.79664229	11.292315	10.47701255	10.07434622	9.518580479	8.769721404	11.21576736	7.964344171	13.1520831	11.57578059	8.460351868	11.28022112	12.04349088	13.18470601	8.265528127	11.27259418	12.75680056	9.636110379	10.01577951	10.61010211	8.258134604	9.743906743	11.70504574	11.28667567	8.585158352	11.0906671	11.8792693	11.1656219	10.64759095	8.453498922	10.07775539	10.93837495	11.55993565	9.972228643	8.948420109	10.82957428	10.06055673	10.0571574	12.81306107	10.15225056	12.19437037	11.19262528
HSPD1	12.05185302	11.78494564	12.0852214	12.17616361	12.73740928	12.51009136	10.70593317	11.6482067	11.53124286	11.69739567	12.33201484	11.44895052	10.96631292	11.76035673	11.19858646	11.81961439	11.71894798	12.9623061	11.95593059	11.10853141	11.78145721	11.79492124	11.28228039	9.716193713	10.89313902	12.13041143	12.16502487	11.78397535	11.91585473	11.70036632	10.56403724	11.5015944	12.8404679	11.23682766	11.60415616	12.70114765	10.81444993	12.00468617	11.07500593	9.781951243	11.51048821	11.61800466	10.84442627	11.62056715	11.78402471	10.78626155	11.45843067	11.17472424	12.20109346
LDHA	13.00731723	10.32174385	10.66399462	11.64321768	12.19864756	12.04642638	11.50050204	11.77640451	11.33174839	11.53846666	11.51984207	11.61614601	10.04325859	9.829944662	10.6158414	12.05367145	11.63256504	11.47425119	10.44149295	11.52921918	11.6924597	12.67427975	8.676009243	9.020434565	9.404364981	12.72472355	11.29360415	11.1115557	11.52422609	10.47764762	9.442234944	11.54594428	10.4631513	10.5910053	9.81633074	11.48481422	11.80037501	11.75783318	10.65744083	8.894777385	12.17539178	12.87629039	9.3265814	11.7430681	11.33160075	10.04280612	9.462892122	8.955305336	12.7247615
TXN	9.755293038	10.75491545	11.42473725	12.20957276	11.07553824	12.91555815	11.41135534	10.61191874	10.78936399	10.62429945	12.03141691	11.52036214	10.57739077	11.6324804	9.545090888	10.91463545	10.65213991	12.48005111	11.15490503	11.1979952	11.82687424	11.57398379	10.26823142	10.77143416	12.50818305	12.09748571	12.30784818	12.1599815	9.990822533	11.83880401	11.62585809	11.33838858	11.97323198	12.23353568	11.88938229	12.23953444	11.13205013	13.59972488	10.81574834	9.736834105	11.93096706	12.01821528	12.96091367	10.96991184	11.63486569	11.89756004	10.59061415	10.03798281	11.5766854
RPS7	11.61148255	11.44021979	12.18175409	12.17896081	13.00582559	13.31621827	11.30794213	11.50517752	11.00223333	11.66257071	12.02971799	11.41615972	12.00142322	11.80044142	11.56525663	11.38312024	11.49792469	12.72849127	11.12283341	11.53636516	12.41449922	12.57674379	12.43818818	11.5729948	11.80488562	11.87994116	11.34949196	11.53781764	11.82364422	11.94909418	12.34744655	12.07965274	12.6897846	11.70845363	13.39731228	11.76312071	11.13614603	12.48762405	12.22545303	11.41234323	11.52249759	11.3135936	11.90598513	11.93474868	11.44933751	11.96917392	13.37574404	12.00300448	11.4879105
RDH16	9.700277094	12.25473474	12.26198297	6.698651204	5.532169453	8.921806451	10.32313212	11.67320509	7.604073991	12.14970572	9.424658871	11.29164597	10.38856926	11.83739422	9.204764515	12.79804622	9.871435854	10.48261069	9.798212046	8.761080236	12.10795989	8.979958372	10.24420189	14.44792867	12.26898058	9.860789837	10.77700556	8.522334926	9.706322201	12.84027491	11.14920919	11.48749732	8.599757343	11.05215974	9.964973678	11.08984006	8.233846762	10.14173167	8.990433588	14.60874184	11.85245993	5.632094502	12.332364	8.407558293	9.740291653	13.27499132	10.67387822	11.24052788	12.47683608
ERRFI1	11.93920846	10.6125719	8.146853682	8.797047929	9.635077295	10.26816197	11.19653951	11.21976529	11.32556821	9.855635265	12.01261782	12.47641466	10.58327826	11.67851468	10.16828257	12.39593528	11.45425414	11.64546805	9.072232647	9.622121058	12.41274809	11.57124869	8.927291334	10.34797878	9.357293197	10.81357903	10.86809102	11.51863722	10.83374751	10.38930492	9.220843276	9.487992994	11.09666224	10.51250868	11.52162584	10.24472969	8.071973198	11.03529396	12.02047394	7.70847457	10.6678832	10.12818961	8.193530652	11.83360437	8.136491011	10.5340807	8.871451566	9.697648671	10.49057843
LGALS4	10.19947009	12.47729728	10.18002691	6.495332394	9.670526657	12.71359812	11.20131741	10.0203238	8.268480707	11.36270051	4.623628394	9.195974316	12.0109186	7.692003607	10.18227075	9.166622726	8.155369208	7.089474238	11.23113703	9.215414023	7.892855943	11.23822284	11.74531511	11.09709935	11.52589296	12.19672056	11.05494863	7.038697746	8.491839522	9.770758942	7.988337774	9.701061711	8.548146807	10.5948202	10.90186349	9.961821818	10.86097627	12.08906928	5.844318831	11.58029575	6.11450146	11.84607633	12.08066045	7.640325174	4.805149441	10.4136711	10.06318622	9.9877669	12.36774191
GLUD1	10.07033296	9.994754802	12.60423755	8.973216417	13.04935151	9.575243082	10.47685104	11.56961511	11.65962046	10.76010539	11.29879764	10.61982013	11.36752074	10.13622153	9.642756452	12.49014151	11.96016013	12.56785405	11.31868185	10.27859366	11.27949486	10.24797323	10.55775825	10.74708751	9.845497409	10.61685745	10.9832716	11.30406085	11.76460478	10.47582323	10.02864091	11.61377495	12.17624638	9.2164111	11.47116313	11.41181825	9.515663899	12.76040978	11.53464564	9.832863805	11.77546769	9.536460553	9.761687499	10.33369066	10.92107497	10.75252888	11.93506874	12.13574014	11.17869882
ABCC3	10.85248899	10.68449671	7.180139859	10.53433639	9.425515001	10.69570852	11.02712359	11.55847721	9.181400405	11.12195363	9.650800099	10.00899357	10.45429459	9.815031948	10.95963692	10.26927744	10.12606232	10.85588442	10.02635266	10.90412509	11.75957946	11.02840263	10.92917558	11.7871321	11.71841349	10.90861014	11.12579513	10.72807894	8.361666514	11.50177617	11.00706492	10.73928218	8.3085829	9.655095617	10.87568592	10.9578895	9.828258307	12.46214715	11.10024486	12.10149941	11.01455839	9.876041564	11.98955537	10.19190007	9.982786325	11.34747426	10.32996099	9.999882605	11.76887114
SRRM2	10.83228023	11.37402206	11.53548513	11.02215971	12.11722326	12.15219603	12.0552274	11.47042079	12.97231404	10.48667193	11.19953214	10.48962401	11.56291094	11.81049979	11.30042288	12.05815232	11.55634466	11.64758522	10.76081475	11.1481375	11.52165275	11.20066604	12.62824203	11.95525108	11.78850777	11.9749204	12.13650418	11.72262112	11.87127237	11.76528303	11.69316895	11.62194895	11.88245586	11.62043434	11.04454337	11.30668672	11.6423328	10.55618106	11.49027683	11.81270938	12.07295876	11.28959845	11.33412629	11.78070111	12.19688849	11.805354	12.55762449	13.03308284	11.28790929
HJV	11.06186564	9.023883905	12.29812605	10.20089039	11.1118656	9.146217562	11.24547269	12.60581589	10.86474012	10.12107386	11.91046042	11.55186614	12.21365814	11.10979072	10.87604942	10.81678695	11.25567212	9.6100758	12.31782359	13.17789473	11.04277976	7.611933145	10.52186656	10.48776714	11.53271671	9.542972099	10.32424956	10.02787023	10.74729891	10.40472921	10.67229335	11.40936948	8.389038222	12.97223625	11.59616247	11.03553228	10.31741385	11.03180535	10.53617557	9.90261318	12.06345504	10.96246871	10.69611911	12.18360465	10.99717921	11.66625335	11.05217923	13.3334527	9.657312326
PGRMC1	12.63645807	10.21198397	10.61841284	8.754792196	9.519803769	9.664337948	11.94730854	12.05335641	12.71062651	10.99910928	11.11018022	11.67052583	8.691883708	11.37561045	9.030090641	11.8509417	11.87672143	11.13112656	12.64391227	11.06719057	11.58335707	10.27091238	9.866078137	10.44198561	8.417571332	11.18731946	11.76099621	10.41645023	10.93409359	10.30242042	8.058784174	9.42397047	11.43199438	10.76021901	10.85238429	10.46319253	10.0679699	10.37530651	10.53098756	9.190907484	11.5008082	10.98770518	9.027349099	10.87987402	10.00706148	9.893214033	9.270477907	9.579899756	11.16816503
TKT	11.47699956	9.313025776	11.98286488	12.03619176	11.24662397	13.17578533	8.908677167	8.436264865	8.411956843	9.171229036	10.91047612	9.213323534	10.19963929	9.204119014	11.90453197	8.938334674	9.313634498	12.56292686	9.471792104	10.54089595	10.22363791	10.13303922	11.27475229	9.612179032	12.31280591	10.37359487	10.71651523	10.14236101	9.911083143	10.82082499	11.57937293	11.18408391	10.42553906	9.764154947	11.5221533	11.83001909	10.66228979	11.88701584	10.73102979	10.31954093	10.28920458	10.28362507	12.06025398	9.854622555	11.40811487	8.567531508	10.51735679	10.83531284	11.38250463
CYP2B6	8.800926385	9.104036069	7.230756483	7.847198177	3.479558493	6.501524837	8.667426839	10.90076611	11.55784858	11.58007531	8.383539334	12.49045504	9.495647217	11.44073783	9.416852025	11.33011446	12.12020917	10.2954464	12.92838837	5.618466551	13.62154592	8.325260391	11.5988355	14.21379143	10.26890908	8.900874923	8.791422344	9.751757814	8.967320095	10.95652327	12.73281174	11.67921203	8.137440647	11.70316221	7.057275352	9.21809558	11.25579234	9.557892142	7.794441044	12.98421545	11.14395303	10.05935379	11.32682286	11.19788516	6.328091261	12.38665739	11.49587572	11.42434315	11.10750074
SAT1	10.94788347	12.23125623	12.32992714	9.885710858	10.83257433	10.78910808	12.04675741	11.85352057	12.94155928	11.09522578	11.65932212	12.16113885	8.882308809	11.88893327	9.759327941	12.8151657	12.08597826	10.97667242	11.83773495	10.70922609	12.0232756	11.411842	8.854089396	10.9455784	10.26344936	11.63178588	11.54598677	11.86709597	11.41716367	11.25874212	10.07009044	11.49196393	11.84590767	11.50961898	10.87403395	11.72888848	10.11230928	12.42095802	9.134270458	9.422271295	12.38985986	11.22086278	10.06655465	11.39200126	13.28928114	11.54072119	10.15522578	9.857999808	11.38597196
RPL24	11.05440778	12.98608978	11.75425603	11.71380466	12.56757285	13.6481139	11.08824365	11.46946969	11.39984957	11.85654432	11.24319274	11.69321829	13.42135679	11.93064728	11.46202443	11.52721741	11.08582243	12.31163001	11.05935562	11.44201453	12.58839294	11.93766862	13.38273348	12.72141464	12.76573577	12.01719115	10.94653508	11.20581238	11.63430246	12.14806588	13.47191939	12.98855217	12.37603868	11.38076673	12.64087806	11.60110361	12.6577469	13.06119791	12.13211772	12.73748346	11.59207149	11.03596084	12.78643993	11.27381271	11.59067217	13.13384755	13.59809146	13.53004091	11.10276738
HABP2	8.852321926	11.15859649	10.43203229	8.278941758	8.096910541	10.44555997	10.57067756	9.208258679	6.428312228	11.3788227	9.193240286	9.790323081	11.72346189	9.702491387	8.558294623	11.64168089	8.345420004	7.337526942	11.25084524	10.70922609	11.99265578	11.85575004	4.967875788	12.49306855	6.602022028	12.19584451	9.458640802	6.217524805	7.339670347	10.18114425	9.50655834	11.01645251	6.430463856	7.334591428	9.907987461	8.380299622	10.43179903	11.51126758	10.42710021	11.31211031	10.80949226	11.44098454	7.070013825	9.375220963	4.922405731	11.8919373	8.333579802	9.732920165	11.0783291
APLP2	12.49138109	9.278903442	11.02574406	10.63846165	11.90784299	10.66915022	11.67380211	11.97644305	11.21932	11.29184667	10.90554385	12.04070475	10.06866378	10.81814582	10.27221132	11.61672859	11.95796734	12.2084209	11.77369732	11.7987877	11.15345825	11.17837262	9.396456335	10.0305396	9.726194356	11.5736235	11.72369966	11.65051892	11.1894633	10.3746933	9.248193046	9.731604974	10.60953917	11.68224856	10.63356917	10.82049889	11.50259102	11.38160491	10.91751198	8.881014104	11.52201913	12.43784559	9.674856182	10.89308577	11.3722899	10.09268234	9.884678782	9.639975644	11.0643308
RRBP1	11.73200018	11.785413	11.20698222	11.1198073	11.91171178	10.02453753	12.19616765	11.88274865	11.28889827	12.25441692	11.38371201	10.90698116	13.15468621	11.90231938	11.83245087	11.97155911	11.55416885	10.60881094	11.44160845	11.41173422	12.52885029	12.36744082	11.81592639	12.75558067	10.84643324	11.67549077	10.45160982	10.90291896	11.43301427	12.06465497	11.53072154	12.15434565	11.65516734	11.82671188	11.32767383	11.42372804	12.22922703	12.92506795	12.11190959	12.04941233	11.04618224	11.65694632	11.4036544	11.70176536	11.06946899	12.26831749	12.53067314	12.18644199	11.93666627
GNAS	12.46574836	11.3495789	10.33529645	11.42191685	11.90428746	9.108364945	11.40515648	10.64008741	11.32652073	12.23969297	11.03143403	11.50183005	10.50273092	11.31154076	9.777872321	11.59001152	11.69479039	11.29676818	11.88080548	10.98404591	11.24919918	11.9815895	10.2703962	10.87093009	10.36720462	12.28318824	11.49304233	10.99389671	10.70980875	11.49458665	10.41383976	10.60552245	11.52250913	11.7624485	11.29100341	11.46340095	10.95556174	12.19189569	11.88064744	9.261643536	10.65222723	11.85796816	10.41464836	10.70531995	12.03308073	9.870518555	9.56263523	8.994599595	10.67832527
GJB1	10.74169482	11.87815866	12.87592964	9.978552586	11.1473006	11.27395721	10.73851204	10.78091447	11.09011043	10.9966531	12.0131911	11.58982848	13.12674095	11.69444424	11.18938178	11.47359566	11.64249843	10.65837115	12.00054935	11.84951307	12.07998626	10.89203214	13.06193258	12.65884404	12.35319912	12.00073218	12.22979003	10.4979144	10.5718924	11.01547908	11.82510861	11.81730976	12.03915338	11.9657707	11.21343607	10.8236291	11.45747621	11.17626322	9.966675917	13.2597369	11.47681399	10.31770628	11.89560149	10.58179154	10.61501744	12.80261033	12.24814678	12.50220878	11.62736794
RPS21	10.21114408	13.13323633	12.08008373	12.34275833	11.83195291	13.70685794	10.32049932	10.95884891	10.26928902	11.56689065	11.14878082	11.02111697	14.4030692	11.86982124	11.18243952	10.64018463	10.53124281	11.83871514	10.91141692	11.24999564	12.2571117	11.52394061	13.34959008	12.49355646	13.4813258	11.529105	10.78459433	10.52992067	11.18187731	11.3748862	13.27183656	13.08778903	12.16630457	11.44926721	12.68252674	11.24147855	13.68474292	11.63942957	10.7648853	13.30936755	11.15695451	10.64075348	12.59503562	10.90869785	10.65442186	13.37863687	14.07527736	13.55221588	10.46785279
HLA-DRA	8.050162001	10.5859899	13.37975258	8.967678237	8.855295775	10.39242982	12.31577066	10.36323798	11.42185383	12.07571338	12.75991213	11.10978335	8.301787769	9.278493526	10.68296672	12.77936489	11.2186009	9.17539352	11.07584531	10.62960468	10.78782876	10.78927227	6.732241968	10.64537125	11.66143922	11.74031484	11.89122143	12.02967387	11.60283425	9.986018869	10.72946032	11.06622464	11.47956823	10.17935943	9.463295234	10.49102275	9.377141643	8.687536039	8.069036431	9.558165453	11.72896191	10.33520606	10.83987269	9.567217884	13.18222112	9.532678592	9.225881881	9.159261355	12.44040779
UGT2B7	7.787091819	10.07034666	11.60103822	9.742848955	8.696811337	10.80101781	11.45921246	12.12486669	10.37251278	11.10266827	9.820264346	10.78137296	5.793648786	10.25883323	9.110346698	13.0927938	10.3707137	10.02797115	11.96942334	12.135478	11.91363166	7.134611866	8.434631755	11.28920073	9.546031454	7.93960656	9.434030432	9.787040171	10.09143588	10.21544236	9.295569572	10.62598796	10.84072135	11.24716633	9.201311226	10.25055636	9.132496603	8.831016435	9.086554499	10.86852642	11.18865319	10.495378	12.48633628	10.48490785	11.59632979	12.74841236	11.0640998	11.25677269	12.65390774
HNRNPA2B1	11.98960853	10.4917616	10.98454302	11.54689556	11.82170856	11.09446835	12.22014156	12.38301997	12.51603297	11.75593317	12.45061497	11.65111167	9.81210091	11.57020401	11.45436015	12.17061367	11.91452791	12.64681333	13.54839313	11.80730522	11.36674198	12.02296212	10.01294426	9.651194254	10.31009418	11.77592254	12.09132663	12.47840281	12.32162105	11.31288237	9.668258734	10.63409355	11.62312878	11.41191397	11.62983391	11.96548177	10.97512935	11.90110562	12.24776004	8.887912175	11.6483957	12.25127158	9.722640663	12.50543533	11.83156999	10.31767107	10.52887215	10.13125459	12.06577096
SDC4	10.76503231	13.05147041	9.81303165	10.17630212	9.99135028	10.82162615	10.75874954	12.18113885	10.64487579	12.28190943	10.42824148	11.41615972	12.70482261	11.55582591	9.923783409	12.00011793	10.63302464	10.64232269	11.83394653	9.716385845	12.41309848	10.32305965	13.05911819	12.66362129	11.9898122	11.0626361	11.34583271	11.50259789	11.43939091	12.2149366	12.03980458	12.17068969	10.82852494	11.19910797	12.09019677	10.8982712	11.12072606	11.73119361	11.71538362	12.1000158	10.81497117	11.07361719	11.20552597	9.896706126	10.96983513	11.76798401	10.85220673	12.01320027	11.60708527
RPL35A	10.81178434	12.71516556	12.19036225	12.0068056	12.41783617	13.6650125	10.6412972	11.12449537	10.94632152	11.67644829	11.74257602	11.51687428	13.44606665	11.89406617	11.77515474	11.21443921	10.99783658	12.44249926	10.83344958	11.40100862	12.10752694	11.73661123	13.20374559	12.62939955	12.72460954	11.93767565	10.9387827	11.18056598	11.55977957	11.71822226	13.76490441	12.72514955	12.32945176	11.49233957	11.84073614	11.56882346	12.6271532	12.8004253	11.57697153	12.59835024	11.30557836	11.44589547	12.65264019	10.97873404	11.37613196	12.75333049	13.45709895	13.05618044	11.35667245
PCYT2	9.671961542	12.50110857	10.83233935	9.855053186	10.81477815	9.698171335	10.3957988	10.67433557	11.62403653	9.889130906	9.743559048	11.33246743	13.60401536	11.54130307	12.2972662	10.31599855	10.61921411	10.67921914	10.08703379	11.70756497	11.58957082	10.98898147	13.8904594	12.75028251	13.10357894	10.34700856	10.90088036	11.29918196	11.35060748	11.63811094	11.93012999	11.64819908	10.66304264	11.53118007	12.17984042	11.24030782	13.67404256	10.28733769	10.47728417	13.1763143	12.59757494	10.6054464	12.50766509	11.27771741	10.78401905	11.92121521	12.52637126	13.78581658	10.74802099
ALDH4A1	9.506889774	10.38971625	11.99201186	9.49085279	11.59226564	10.23781373	10.79460311	11.41814289	10.64716501	10.20219589	9.954087892	11.33756045	11.08862957	12.0539542	10.01519054	11.82074501	10.3549667	10.62179237	11.44381962	11.78872429	11.76398163	11.05703293	10.78974923	11.7630519	12.04282415	10.80613541	10.28351094	10.82766454	10.73421874	11.92154827	11.57398085	12.97505537	11.57541428	10.75681785	11.19304338	11.5102918	9.954248831	10.49415419	11.99297907	12.23523333	12.29447295	9.663583459	11.86567538	10.73449886	12.02925167	11.84566383	11.5634986	12.01080774	12.31710583
HSD17B4	11.1830836	8.86307239	10.46604236	8.617681226	9.75909948	9.234521934	11.11330341	11.52270537	12.67086647	10.43499614	11.7601006	11.70377482	9.122357902	11.19159843	10.20984661	11.43670754	11.31127063	11.98954508	11.46247896	10.90688467	11.64013738	9.695427054	9.481151721	8.884113722	9.672272611	10.24566991	11.49403453	12.16642563	10.80769543	10.49576569	8.891391826	10.40696029	11.42867125	11.82020918	9.627239573	11.17256918	9.258123472	10.90088017	10.75665437	8.750844945	11.84444557	11.49410667	8.834732003	12.58571577	11.57595314	8.622934479	8.301675813	8.808670151	11.39761303
RPS17	10.45268909	13.47288154	12.30518855	11.93226842	12.42100648	13.89943728	10.4617975	11.0250778	10.59436254	11.64973126	11.29503087	11.20264843	14.51240236	11.80673611	11.04120582	10.92308265	10.61713108	12.10312986	10.86844005	11.29492951	12.12431617	11.39376616	13.9977259	13.28491514	13.16513495	11.60662787	10.23289698	9.869671646	10.83245602	12.02309979	14.22189928	13.21526498	12.48951402	11.45400035	13.32554748	11.44319218	13.33234686	12.36406645	11.63718507	13.78167911	11.23668298	9.924099658	13.45143246	10.47019548	11.36567959	13.74464551	14.54747636	14.0288007	10.75004054
LMNA	11.63133452	12.08554642	11.93510155	12.16592769	12.19176986	12.89104454	10.40411206	10.83730007	10.76778569	11.48777325	11.86322742	11.17762178	14.40556337	10.77513554	14.54404137	10.49758635	11.27076805	10.84854082	11.05285147	12.34379955	10.79645001	11.01689001	13.67085075	12.15967807	13.45362779	11.54019152	11.37915272	10.75754524	11.46670185	11.43433461	12.95141401	12.24930307	11.39062692	12.4782656	11.89590906	11.99041605	13.48265388	11.87538461	10.84829008	13.28476563	11.42554903	10.92627872	12.2194632	10.86567567	11.57881373	12.35226575	12.41846054	14.37752548	10.68115049
EFNA1	9.75651933	11.21796865	10.0487148	11.50483555	10.66466977	12.7393567	10.76069303	11.21863365	11.11568301	11.826434	9.970713566	11.62496719	11.2868412	10.89499659	9.408941302	9.811789928	12.16509777	9.745937954	11.13588451	9.493986306	11.07325237	13.20293725	10.5595296	10.62947578	9.971394659	13.16716222	11.69781026	10.49194026	11.16863303	11.46867879	10.32532345	12.53300158	9.912730549	12.03654941	11.80520407	12.3157061	10.11438706	11.53322867	9.70888924	9.179710247	11.79975004	11.09565876	9.94035638	12.0228807	11.88416554	10.93584479	9.366044576	12.01080774	11.04472153
FURIN	11.10196747	11.54218963	8.920107946	9.60104948	10.19980181	12.37868028	10.93374497	11.15261732	8.017532299	10.69038433	9.89807077	10.2763258	11.77495549	9.931764143	10.39740842	11.26349202	10.90697847	8.475701361	11.13656815	10.81731711	11.23341259	11.0623993	11.14509766	11.40784002	9.785810123	11.64917105	11.33922259	9.079699788	10.0194819	10.8695762	10.61042783	11.08309897	8.041083784	9.871846737	10.12771862	10.71488317	9.562079116	11.48216644	11.49599322	11.24388717	9.948209406	10.29766484	10.01497039	9.648892462	8.791626403	11.80684878	9.383913353	10.08877966	11.45898371
C2	11.35845825	13.32143434	11.46733576	9.895463019	11.78315906	10.96548052	11.31809568	11.02118867	10.2583488	11.76281515	10.04436729	11.13989642	13.95050546	12.1685247	11.27671662	10.92658778	10.36327602	8.982150789	10.94224326	10.98273864	12.13540141	11.44546236	13.97085758	13.38323963	12.47432121	11.31302771	10.29873379	10.19479413	11.36809378	11.98191962	12.82168825	12.58723521	11.15872463	11.90484701	11.20097155	10.45715841	12.72455411	10.83834982	11.04724261	13.21349235	11.26897789	11.21059384	12.56672567	11.25808733	11.3242328	13.25833564	11.91326837	14.3244476	11.41298977
ANXA2	11.33566915	10.48141439	11.26004288	11.18088541	10.50395844	11.31242815	10.35864034	9.371977126	8.727009277	10.6751051	10.4065848	10.18634187	11.30832689	9.810026579	10.93781619	9.325917572	10.57768533	11.58709733	10.12335786	10.8556721	10.90407557	10.57457752	10.05875444	10.18594817	12.01818338	11.26204341	11.11250456	10.52324127	10.57729974	10.78148838	11.90267213	10.94874523	11.76502511	11.195344	11.06712985	11.0859349	10.21269729	12.167994	9.455504003	9.185319736	11.24017793	10.92828542	11.67944394	9.895859438	11.57786083	9.661663001	11.58240906	9.761668125	11.43742376
RPL34	9.772366965	12.67032279	12.38373762	11.70051717	12.60329695	13.05666265	11.18162665	11.54228604	11.27958327	11.17885122	11.91046042	11.72422693	13.16780559	11.27750012	10.87030088	11.60627592	11.01111708	11.5648648	10.93204083	11.54347592	12.19896282	11.27272377	12.75268147	12.80594829	13.18259491	10.91021335	10.53624615	11.19534668	10.86755737	11.53369288	13.61106811	13.0544564	11.72378593	11.92506337	12.22103294	11.78737066	13.02020111	11.81442585	11.88181226	13.28574476	11.52345404	10.18552422	13.02474335	11.02321686	11.54800436	13.65149298	14.03304421	14.41702241	11.33710212
GOT2	9.193984143	11.56632249	11.31880166	10.17550192	11.57447858	9.802579747	10.78190032	11.89802748	10.58245009	9.536850279	9.932426505	10.54351248	11.99922308	11.92910939	9.284756804	11.96441544	11.45035956	10.22912902	11.3526176	11.07334491	12.01452722	9.819333507	11.41929663	11.74840846	12.03536924	10.24736219	10.9407247	10.70096066	10.4098891	11.68584181	11.90887208	11.42735966	11.33440371	11.28661687	10.29014417	11.44370087	8.822492122	9.915580544	11.1250498	12.18433824	11.05414653	9.48011078	12.08931849	10.58547175	10.2902796	12.89475152	10.99105249	12.23593453	11.45486251
BHMT2	11.75610612	9.49780577	10.05710717	9.985874114	10.93750606	9.394429557	10.45541187	11.61246486	11.63791526	10.3442082	11.68437473	11.60727055	9.100621646	11.16766994	10.06637219	11.90666584	11.60340038	11.11958052	11.034629	11.11987388	11.70338801	8.425690816	9.949508977	9.695982292	10.828059	10.42234808	11.75962173	11.64399182	10.24688405	10.9267844	9.511582366	9.386068033	11.35755609	11.39177233	11.41546806	11.6047472	9.868209752	11.33565822	11.12897931	9.038085667	11.23083918	10.41894196	9.720164774	10.85133618	11.15757058	9.881910935	9.864823266	9.360637368	11.51468575
UGT2B10	8.230659651	7.948569025	10.95266377	7.334461387	12.27896931	9.976769122	12.07228048	12.41770234	10.05727375	7.838663869	11.68040987	8.541369684	5.612423949	9.769345688	7.828333412	12.78883208	8.297606302	11.1256689	10.49044858	10.60177291	11.72330493	7.242302673	7.528153663	11.47460615	9.867258323	6.901876463	11.47740815	12.80579823	11.57027697	9.906982098	8.883659782	10.67001544	10.20795774	11.41838646	10.42148843	10.36777527	7.038127289	7.186237557	10.60550467	9.942899096	11.63915972	10.05660423	10.83987269	11.32376766	10.63988519	11.96961886	12.40415154	9.513835881	10.59463936
COX4I1	10.863911	12.49054242	12.69709899	12.3840352	11.9158913	12.35236574	11.04477634	11.55758245	10.88557205	11.16524596	11.55452039	11.18014407	13.17041521	11.05796037	11.46202443	11.72737294	10.8880994	11.12445328	12.11874328	12.46881543	12.90473681	11.02190679	13.09253379	13.56437151	14.10963245	11.06886981	10.63430377	10.99631026	11.16914468	12.42545705	13.43967203	12.82086482	12.78455963	11.42000005	11.4607452	11.65832474	12.59515297	11.18989204	11.32069442	13.82722344	11.92518876	10.67222662	13.71140452	10.92870281	11.73314807	13.94934443	13.87013947	13.71244203	11.50674504
SERF2	10.92952	12.86175019	12.48801699	11.68850897	11.64318465	12.28001857	10.69851731	10.51936575	10.48428795	11.04202472	10.63755959	11.37876843	13.72810367	11.95993661	11.70098826	10.73038465	10.52013809	10.24151768	11.08295637	11.81503841	12.11443848	11.31216374	13.91678115	13.60715723	13.19936966	11.63275724	10.43723737	10.42722388	10.82273281	12.21520998	13.33447336	12.65982602	11.91471157	11.84484511	11.92770913	10.88409839	12.50221612	11.91348027	11.82813913	13.81935626	11.76256407	10.40459863	13.29763289	10.58073832	11.78402471	12.88629272	13.67407901	13.70561642	11.30952373
GPT2	9.188541932	12.4991155	9.708577555	7.110307459	10.9532335	10.36561375	7.520124435	8.734487073	13.12601578	6.923349682	10.56668584	10.47120435	11.02804798	11.9371651	10.27221132	10.85702018	11.52224532	10.6000913	10.53676169	9.11633155	11.95272094	7.65920885	12.78104547	10.80484357	11.60572193	8.626828188	10.21776036	11.09588626	10.4098891	9.896108893	12.03239728	12.14539502	11.02993084	9.898330579	10.08836515	11.29433008	9.860802667	8.784759233	8.125288144	10.32717032	11.32655318	9.709820026	9.566008695	10.54121874	11.96801829	11.29376265	10.88483431	11.01079304	8.894050508
SLC13A5	10.85019369	10.52460653	10.35698331	6.892113226	11.24713442	8.447977351	9.921293494	12.18982666	9.953800826	5.060810884	10.36406988	11.33019808	10.66882322	11.10366851	9.080771835	11.50862889	11.10031024	10.0109666	7.416989854	10.76047449	11.97139968	7.38686391	5.507747242	9.144969126	9.909819276	10.17718509	10.98891344	8.839952756	6.635788616	9.767779537	10.07179192	12.62195087	9.76845041	10.29291529	9.742193179	10.08563788	9.086653626	11.19353945	9.31593466	9.725330785	10.77054596	8.975855694	7.533848774	9.46130759	11.60149651	11.70684992	9.431326879	10.51909956	10.88909594
UBC	12.04785267	12.00637246	11.95207418	11.98162259	11.73738787	11.81898435	11.71948161	11.48414162	11.69324049	11.17939277	11.80614886	10.98982851	12.56950882	10.86876257	12.13774077	11.49358367	11.54907919	11.90180351	11.71814791	11.61609635	12.02097853	11.78698675	12.66531607	12.7829814	12.40741953	11.92821227	11.29664013	11.55347223	11.43811783	11.9141579	13.02021203	12.48264647	11.55726952	12.11135978	11.38389377	11.43502874	12.17899381	12.08065269	10.57269993	12.86087124	11.96586286	11.57446333	12.95487275	11.76131027	11.35125251	13.24479773	13.00682771	13.17900139	11.93341176
PTP4A1	11.80314226	11.08836645	9.864944409	9.886689047	11.53196256	10.94012494	11.48098765	11.76249438	11.8669661	11.40174519	11.50809487	10.8715264	9.967247501	9.4789413	11.63132335	12.28562325	11.95824162	12.21757064	11.04777234	9.570833309	10.56250204	10.86771702	9.676658055	10.00338565	10.23211446	11.14346465	11.72707924	11.70095944	12.15081151	11.00602961	9.774473934	10.332537	11.52517875	9.274665664	11.15000779	11.90839733	9.334990264	11.04858935	10.31169293	6.859102546	10.80320507	10.83456599	8.685273521	11.45657879	11.69014442	10.01030183	9.540047207	8.825114045	11.76986675
BSG	9.818891087	11.07083664	11.49693769	11.98276647	11.35762385	12.00873173	10.97673778	10.62308124	10.52800623	10.94726637	10.98484546	9.596195713	12.93403338	12.12284086	10.86163488	10.16629815	11.52632085	10.39256705	11.90267193	12.11085784	11.25390166	12.42159046	11.88041071	12.16458851	11.80175044	11.14482711	10.54329308	10.22906184	10.31782369	11.42774408	11.89740513	11.72925307	11.22754534	11.56997153	9.997204688	10.74573843	12.4003256	12.1063095	10.43585077	13.06475819	10.77215636	11.47673	12.52301354	11.84110031	11.68174254	12.61313723	12.06135877	12.01140624	11.37205237
SEC14L2	9.892128727	9.889119014	11.2151293	7.076188768	5.560319417	5.673534561	10.08330069	11.06214192	11.37566502	8.728356085	8.924769212	11.7867982	10.53549151	11.99967464	8.325793794	10.91392928	10.45554366	10.61054856	10.58464327	11.73538727	11.18990523	7.065860831	12.52006123	12.92105002	11.95523924	9.601046668	10.88483104	10.4458863	8.527424579	11.43761862	11.14274875	11.02058053	11.8859218	11.966507	10.14426118	10.23770647	11.38961863	8.126817801	8.889760404	13.14428367	11.49983661	9.612074408	11.16241241	10.74722805	11.38269466	12.13384865	12.62650117	12.86179444	9.888812907
SNRNP70	11.78162366	12.35416984	12.17341593	11.22795178	11.58056702	12.47055852	11.46994317	11.9001466	12.31978312	12.20686766	11.18586699	12.07363534	12.8547227	12.70360301	10.49028736	11.94138436	11.63084546	11.56755086	11.54564263	11.77255102	12.27803863	12.14201819	13.45207388	13.62930502	12.18291694	11.60530889	11.01725654	10.87564825	11.88254779	14.22235574	12.2062706	12.3158975	12.28603983	11.71635456	12.82976268	11.08397835	12.13873394	11.88798089	12.58106149	13.31257364	11.87136442	11.22535806	12.34808124	11.96976538	11.73827459	12.95013601	12.88331603	12.98422416	10.79050304
UPB1	9.873034812	10.38971625	11.73477211	9.426384491	10.56501187	8.897039566	11.85966033	11.73228414	10.92886563	11.51420148	10.21953112	12.1369993	11.67833666	12.01280208	9.662851189	11.38872192	11.67690301	10.89846684	10.9209723	12.23874868	12.24928329	11.19223507	12.1019916	12.43937917	11.81673756	10.12934681	10.52722725	9.395399322	9.371256738	11.73547876	10.87492994	11.24268448	11.43672846	11.76583632	10.63356917	9.765813079	10.60137616	11.8134103	11.41382596	12.51730475	11.89002439	10.07029991	11.47145775	11.35644284	10.76069486	13.24571647	11.24183862	12.45898525	10.63817992
TUBB	11.4092342	11.58577164	11.99347001	11.82996714	12.44989542	12.05546512	11.41752768	9.877039762	11.26077086	11.64973126	11.65492038	11.76386103	11.90208026	12.52983357	11.7812942	10.80235966	10.76744516	12.35269727	11.18957699	11.30542488	11.11692722	12.03690654	12.84271438	11.41094283	12.57911569	11.98940152	11.18638486	11.47949397	12.21292149	10.7025666	12.07331176	11.25324749	12.97331096	12.55149401	10.95361757	10.8938106	11.88556094	11.09167041	10.721302	10.65678785	11.3221627	12.00020463	11.18592539	12.09546741	11.69718194	11.46447998	12.64407911	12.61676841	11.1851814
MALAT1	10.66541653	11.72188681	11.21325328	11.50228529	10.46849991	11.68361176	11.57749326	11.15971039	11.56634045	11.19661591	11.43809316	11.55040466	13.36608399	10.39986439	13.9931959	11.85646498	11.16447632	11.04572724	11.90025863	11.59742721	11.39752602	11.55472829	12.2270657	11.18309709	12.5412683	10.88434566	11.37017425	11.73495798	11.85895707	12.11592229	12.26619326	12.49271051	10.65412657	11.86670283	11.84916882	11.52382638	12.25488024	11.79466412	11.00617255	10.71027765	11.19886696	12.2630457	11.35182498	11.68373071	11.46282072	10.46127663	12.37446252	12.59856134	11.08421081
PDIA3	12.86181309	11.62911743	11.55684713	12.3498681	12.23177912	11.428296	12.80944463	12.2673914	10.99026158	12.27559186	12.09886424	11.51737306	10.77037043	11.65265578	10.86741799	12.03007876	11.55053521	11.41682029	11.75378464	11.98951633	11.81100745	11.84163302	10.60997496	10.89476764	11.16609961	12.17243308	11.76730201	11.4893798	12.12440768	11.55976113	11.49121931	12.03239639	11.72029553	12.35350439	11.22514604	11.64068572	10.97054903	12.47932394	11.55851551	10.17200381	12.25729914	11.91928263	11.60155992	11.25742837	12.18097467	11.96427057	11.0489837	10.9026759	13.06093549
EDF1	10.29285661	13.2342584	12.94782746	11.30862022	11.58864517	13.07425049	11.03570948	11.60425611	10.79831776	11.66411927	10.91355025	11.57457149	14.25095371	12.06764778	13.84170572	11.37442009	11.18618309	10.74476878	11.61792195	11.59443471	12.63600075	11.90219614	13.84851524	14.22102786	13.74183182	11.58135878	10.82825856	10.87564825	10.68997893	12.79398929	13.44657287	13.06623559	12.44344954	11.99529415	11.91571556	11.61607446	13.65543597	11.76029463	11.52908067	15.16068926	11.72813249	10.69125885	13.99837687	11.37751906	11.72800327	14.49339	13.60884623	14.6544205	11.5498878
AADAC	12.1720417	8.44207447	10.85577818	5.891105047	8.137186508	8.843312855	11.11228904	11.09272931	11.889378	10.441332	10.06552835	11.72767945	8.962835275	11.61871267	9.120071666	11.43670754	12.11849223	10.03445836	10.82753443	10.96232299	10.84815975	10.4136443	10.38671461	9.104641327	9.93063786	10.01478624	10.65456069	10.83442516	9.632540444	10.19229751	8.519552666	8.733464365	12.44838062	12.10100298	10.21252433	11.10920882	8.796833304	11.65765181	8.519228576	8.750844945	11.40545601	10.34049021	9.01931338	11.49677626	12.93397211	9.006396215	8.274537986	9.337905685	10.65767523
DUSP1	10.44966	11.17865994	7.627680918	9.46881125	7.112154321	9.985928559	10.40245324	12.72835341	11.80441572	10.45123245	9.732459356	12.42231189	8.998536251	10.82395036	8.543909656	12.65451368	10.98819834	11.16758294	11.93132101	7.98799182	12.41064391	10.76434348	5.884831272	9.114829537	8.786038143	11.0271221	11.52283949	10.70022061	10.07623853	10.84858215	9.780729626	10.42420239	8.830375688	9.059560669	9.083270806	10.51348832	6.869801466	9.464351832	9.204871035	6.085406915	8.77979923	9.296506359	6.402095532	10.91956829	8.544613563	7.419736764	5.911075201	8.166370933	10.51611962
RPL6	11.43205027	12.1901973	12.29132522	11.50833481	13.53273171	13.66185268	11.30128153	11.60642084	11.41336136	12.06403055	12.12429462	11.56350501	11.31305834	11.66887183	10.91566033	11.50065565	11.55271649	12.82929757	11.36608808	11.55319634	12.16482972	12.44437624	10.64209393	11.25852543	11.65728222	12.19759609	11.28560419	11.39008979	11.74517647	11.60761298	12.26916211	12.41134051	12.26330106	11.59542357	13.3434158	11.68266256	10.5729517	12.57290872	12.21624808	11.0879722	11.57879066	11.10411569	11.85893998	11.6793096	11.77449105	12.09522421	12.69070185	11.86544023	11.71819399
DPYS	10.82937001	8.243884427	10.02751773	9.110211192	7.849938834	9.044652224	10.55433752	11.31761253	11.14513578	10.60669026	8.633893777	10.82151005	7.524167609	10.99025435	10.56692316	11.78913279	10.23058917	10.81728287	11.04486193	11.84556318	11.18170231	8.813944339	8.313760949	9.089222712	9.175399369	9.929865202	10.70855873	9.921394631	10.91591702	10.41428631	9.119168831	10.99877542	8.210131949	10.48912711	10.74079047	10.28956557	9.986369697	10.88421072	11.43976235	9.417513335	11.88407941	10.66622718	8.773932129	10.33930657	11.23637898	9.93209155	8.478535904	9.079280407	12.04481151
SHMT1	9.217332509	11.58952315	10.32142957	7.11703417	7.147804798	11.40165703	9.159170387	11.58462596	11.34450018	10.68352869	8.218138452	10.9717439	10.96931337	11.44397213	10.66647594	11.5780261	11.51592402	8.235317266	11.69327203	11.96523158	11.88461464	10.04705902	10.2703962	11.09195322	9.932932595	10.07033824	9.331160274	9.065972659	9.718959526	10.26064687	8.929441754	11.05620558	10.68946492	9.802603489	11.16088764	10.5105778	10.29926337	9.966419483	8.986105428	9.613295958	10.96543167	11.1919235	10.48341248	10.68340981	9.899802298	11.61142495	9.054759759	11.30150423	10.67691058
SCARB1	12.83057354	11.75376073	10.96460827	11.03985309	11.44475745	11.36100435	10.98285562	11.49165624	9.724404374	11.22731822	10.2950253	11.76931555	11.69202305	11.35456847	10.26784502	11.06533272	11.44957939	10.74871909	11.27153324	11.82783564	11.91115305	12.07191487	10.64543364	12.84776371	11.77450287	11.80292641	11.26908357	10.8880489	10.60554948	12.09021829	10.85036	11.54809064	10.24513878	11.59732637	11.32707023	10.567701	11.55324628	11.50331261	10.41829624	12.56271136	11.42963631	12.32889572	11.41594359	11.65949462	11.01700093	13.07427563	11.68323613	11.56470575	12.41666083
LMAN2	11.40806436	13.14730351	12.27822492	11.51087441	10.93433989	11.23113487	11.04796285	11.26157334	10.48428795	11.33865922	11.56901969	11.55866689	13.66612253	11.73505625	14.32461598	10.84817593	10.51939473	10.73444707	11.35614378	11.90405049	12.0555053	11.33491726	13.54351311	13.06521796	14.18964619	11.04084746	10.69193648	10.84115424	10.66407625	11.61509096	13.21427261	12.99302319	11.64865308	11.87496191	10.22683359	11.29827323	12.66130388	11.54224731	11.36343249	13.8148414	11.6187195	10.43243727	12.5483532	11.14328813	11.61130917	13.40190124	13.39254376	13.8191861	12.09995262
RPL21	10.93494533	13.0837473	11.9297802	11.04861906	11.91845731	13.11908922	9.883737142	11.31972501	10.26829788	11.61372178	11.47560003	11.41989945	12.8342974	11.11993702	10.87604942	11.34276276	10.83412364	11.3528617	11.3096171	11.24127583	12.11228218	11.22087611	13.37947826	12.6333899	12.33726391	10.71184342	9.859620399	10.27252602	11.23806696	11.59842028	13.35365545	12.88594664	11.3155077	10.97668826	11.735956	11.41441571	13.06680994	11.71170388	11.42265674	13.15789455	10.97595085	10.88399713	12.52726785	10.92580264	11.06199203	13.17397656	13.8286986	13.73127473	11.07457367
OAZ1	10.56121749	12.16455799	11.57741135	11.28507522	11.58743633	12.33147626	11.11228904	10.6784571	10.29092365	11.17233671	11.22003852	10.27750417	12.96705454	10.7768466	12.23935206	11.11656181	10.77493871	10.19247223	11.70806501	11.60636762	11.72386997	11.03635757	13.03353856	12.63869324	12.38497007	10.7753845	10.71764829	10.66120533	10.9988476	11.38804086	11.99880917	12.43047	10.95930439	11.05493184	10.79330263	10.92838831	11.72962885	11.86757803	10.48036345	13.17736983	10.99676187	10.52617888	12.98894629	10.5083615	11.2064805	13.67145897	12.91547351	13.18431909	11.71095497
PSMB4	11.71381047	11.54550434	12.03051858	11.88092045	11.86358878	11.84330351	11.26294604	11.97074108	11.33364467	11.20195625	11.71112127	11.95493146	11.69746146	11.55980662	10.79644182	10.59860179	11.07169477	10.64402043	11.67220936	12.0680453	11.44490542	11.50865426	11.48041266	11.03409995	12.77023382	11.69608229	11.90072991	11.272547	11.24875652	11.40731139	11.79297978	12.05118245	12.37431238	12.07699861	11.77409883	11.67921077	10.89762889	11.24114253	10.41347133	10.58010875	12.09467913	11.38546616	11.36614594	11.4571528	10.90900191	11.53411838	12.23449821	12.57608153	11.38856699
ACAA2	11.27193452	10.52124326	9.338035696	9.157998744	9.307103542	10.96812379	9.992491642	11.86006707	11.85050523	11.75955936	11.17821893	11.78514228	8.655063117	11.88417895	9.642756452	12.01698574	11.27693839	10.90909541	13.05094073	11.07763737	12.63359717	9.608708268	10.20399633	10.53782873	10.38574978	10.15481742	10.01333005	10.50131712	9.913528376	10.7910568	9.954953413	10.25055337	10.43029458	10.84193954	10.9331382	10.39328159	8.930259595	9.266757705	10.50551976	10.60751691	11.60613434	10.24147398	10.04693226	10.293112	10.84311255	11.11706599	9.75339323	10.14222739	11.86206985
XBP1	10.75033683	11.004139	10.66765277	11.30606363	11.94921232	12.13318512	11.56345969	12.71035154	10.99026158	11.48163884	12.06994991	10.83437783	11.55693981	11.50718045	10.88747824	12.48682146	11.56789383	11.73858727	11.88569341	11.66785239	11.4311311	11.56438816	11.38074334	11.27564772	11.21782517	11.26204341	11.5257533	10.46343833	10.78517513	11.17857619	10.86023824	11.39513202	11.02365124	11.8940512	10.1887986	11.50883411	10.24339999	12.06907003	11.49941221	10.49912377	11.14146322	10.97125446	9.914601916	11.50568225	11.45453828	11.97893092	11.82868398	11.66473165	12.94378239
CBR1	10.87918866	10.01243115	12.61517138	11.21204286	9.802815871	11.49945662	10.50340302	9.367898591	11.88970026	9.837905168	10.16588225	11.57505073	9.508082632	11.97417485	9.642756452	10.92938576	11.11317675	12.03327498	10.8510509	9.917262842	11.66153053	9.329958435	11.19950222	10.22408333	12.61385201	10.69147654	11.53445956	11.50725922	10.30297989	10.52957541	10.61743426	9.677722126	12.53525705	11.83318539	10.79766618	11.52382638	8.678167981	11.7645045	10.21055307	9.303509026	12.14246415	9.736408662	10.94325622	10.75331708	12.59843828	10.81625782	12.10739851	10.6277054	10.52950665
SORD	10.74725634	11.25150652	11.00565197	8.761210101	9.247105838	10.05096176	10.10386157	10.61879819	9.938927878	9.707288407	10.51175625	11.59077671	9.201068924	11.76854926	8.956002904	11.39328899	10.70278254	11.75399773	10.55630985	9.56734839	11.1825247	7.956803849	9.780564322	9.608579291	10.34152528	10.0722491	11.30984791	11.21723762	10.55398133	9.568177208	8.643803855	9.602596088	10.44258603	11.79265624	10.39523781	9.988566073	9.384048609	9.541627365	8.968661628	8.194228052	11.51337959	10.11327215	8.759529409	10.84740054	11.07285485	9.765774292	10.41060561	9.172170492	10.37668121
CAT	11.34140026	9.1395779	9.670793039	7.685305341	10.11172518	9.14388067	11.05853401	11.67196541	11.18559486	10.3898484	10.5230718	11.29397673	9.660681501	9.628600826	10.05628012	12.4471056	11.12250717	11.60507576	10.03957239	10.72338445	10.9826685	9.239797719	8.899575023	9.50395551	9.627634883	10.15841963	10.93147681	10.47646361	10.64286658	9.630190892	7.811866879	7.851734668	9.323145441	11.64823481	9.950936811	10.37739307	9.706820169	10.07775539	10.27314959	8.824607549	10.96472765	10.2071738	8.568935229	10.81820639	10.49899257	10.03602372	8.766352246	10.07051439	11.28883568
ANG	9.179425675	13.22101782	12.41970309	8.858195154	10.4258487	10.25415108	12.00337154	13.18754144	9.808633428	11.11687372	10.23042006	10.21614534	13.72366849	12.07774658	10.83532009	12.10623553	10.41375217	8.297121779	10.58964476	12.7112673	13.10496742	9.987778718	10.03857377	14.14184992	10.33979696	10.19746143	9.298205541	8.484977676	10.21651183	12.01401477	11.88245747	12.8367543	11.60767855	12.19604327	10.01230327	10.54417394	8.727899831	9.982172029	10.27048375	14.35798838	10.40790759	9.642955671	12.89193086	10.66663193	10.32249688	14.54900616	13.20322569	13.33703822	12.1707602
BCAP31	11.39316374	10.73279201	12.69955783	11.3510489	11.7209451	11.03709127	9.897935622	10.11338353	12.14426468	10.10519965	11.263092	10.97028729	11.94004442	11.94745678	10.90445347	10.26041567	10.40974635	11.44436085	11.81100467	11.39217343	11.00608557	11.40533004	12.74219201	12.37834011	12.02196032	10.78473707	10.65928596	10.68234458	11.28177817	10.72039609	11.58474494	12.07072267	12.1537083	11.5958995	11.40177509	10.57236071	11.6191091	10.81688919	10.78930001	11.73741382	11.78626607	10.78670276	11.3129258	11.40871544	11.26626201	11.35770879	13.03475907	12.602539	10.58637425
GSTK1	11.46954229	11.74993453	12.15431401	11.42427633	10.5073716	11.14147719	11.77084755	12.46475504	11.53701493	11.17505467	11.57834731	11.74779779	11.43960574	12.47265547	9.832116323	11.58647065	11.01955289	11.20544201	13.10048545	12.00826861	13.26764895	10.37652421	11.70507344	12.54859277	11.79797921	11.01971515	11.34729752	11.48895139	11.10480941	11.84517715	12.00238181	12.44896633	12.0316629	11.55585251	11.09646929	10.8007797	10.4467172	11.0130556	11.28018949	12.42966332	11.84214755	10.76047361	13.0630962	11.71045812	11.77157695	13.2643321	11.6749683	10.99756226	11.95895359
SLC9A3R2	9.173928121	11.45791864	11.89704367	9.472725496	10.36412388	10.51227983	9.771259576	11.25992408	11.07318506	10.53571468	10.47393896	10.0245175	12.13501189	12.48343581	10.27656444	10.68557584	10.73130936	9.484916947	10.2232876	11.72056323	12.24180676	9.625947044	13.45040424	12.20685657	11.48034193	10.08366145	10.64387188	10.82427232	10.03416272	11.96511269	12.11845788	12.00296836	10.93407981	12.01215206	11.37691203	10.75068038	11.31208904	10.58582573	10.9350122	13.22612858	11.38875782	9.019824617	11.82420687	9.867636183	11.03932577	12.98488524	12.82753036	12.97596883	10.35561379
C8A	8.248222002	10.45815136	10.91160494	8.111420011	9.048155262	10.16940048	11.49350723	12.47782019	11.76876822	11.35888073	10.0622077	11.48968067	8.70635241	12.20964267	9.030090641	12.51223754	11.86477395	9.877331684	11.54512782	10.43398984	11.49938424	10.35601139	8.865596107	11.12759652	9.183133242	10.1700651	10.86809102	10.60932794	9.75622037	11.22112289	9.338614258	12.0516868	12.11051328	11.0283793	10.76950861	10.95360975	8.138924255	8.768072014	10.58132987	10.37947522	12.12271941	9.709820026	10.36638661	10.67849536	11.45972038	11.4091326	10.3207157	9.694670068	12.61491722
PLEC	11.09907069	11.01454171	12.15203081	11.78948979	12.01453051	10.92115251	10.66293499	9.662410853	10.45322609	10.04703578	10.1080152	10.26567697	12.31383941	9.639928659	12.49045236	10.18632135	10.78548838	9.290460652	11.0042367	10.85066441	10.24426661	10.10210502	12.20968713	11.61395995	12.37740861	10.60898135	11.18392753	10.11263351	10.34253133	10.8222615	11.88970955	11.71276483	10.10464482	10.34254254	9.831733405	10.84226902	11.91744241	10.15889214	11.82360017	12.36071598	10.8359113	10.57053885	11.60558915	10.03232714	11.38759716	11.35702874	11.76778839	12.01975936	10.93715776
ALAD	9.687475265	9.470158658	10.10511269	8.87407217	10.47548743	9.450336999	10.23360723	10.59719006	11.77156873	10.23591037	9.880581064	11.60210706	8.894994158	11.1644057	8.707715984	11.02142529	11.56537534	11.48802238	10.97472036	9.68135163	10.58631314	9.052385697	8.824914093	8.433121327	9.537007945	10.1403179	11.43739305	11.36229156	9.207509194	9.736118448	9.07572396	9.040542981	9.954267707	11.37910863	10.76594995	10.37845777	9.977265067	10.26868618	10.01100424	9.698127416	11.20364853	10.79387421	9.062965542	11.19341351	10.8207318	9.294840209	9.655923477	9.486538929	10.60509057
ANGPTL3	11.35238924	9.278903442	9.319547897	8.750497655	11.94071729	9.518657694	11.24778394	9.879906299	12.40318478	9.790476583	11.13356976	11.81709472	9.17530649	11.86258845	9.940340787	12.48658402	11.9840634	11.79812225	10.16147941	9.708497926	11.02546634	9.951425471	10.1200585	10.58437994	10.51236249	10.56351915	10.2580366	10.51905088	10.70699255	10.3490105	10.07179192	11.70573191	11.70820796	10.69062385	12.39410565	10.77675526	7.563327532	9.572375227	11.01097152	8.248878384	11.00500294	9.698105076	7.753750281	10.94229705	11.89070311	10.47763679	11.54603796	10.64478008	11.45238413
FMO5	10.69513518	11.73016433	11.28704845	7.83099158	12.02855366	9.134495038	9.758347024	11.42158929	10.71929082	11.38962761	10.60217692	12.01797342	12.33492935	10.50786696	11.62280129	11.38260992	11.24267017	10.36503797	9.869040729	10.27646123	11.33232547	10.6607267	11.8084975	10.24509944	9.440301218	10.6864955	11.5593198	10.38824005	11.20601336	10.26170609	9.082493606	11.42034672	13.2024014	9.922820003	11.23225561	11.45535138	10.72617984	11.69342001	9.74774635	9.774529054	11.77466459	10.29455668	8.074348533	11.30284359	9.788871394	9.002921074	10.24872387	11.05906558	8.906181545
SLC2A2	10.26555608	8.474929035	10.94740679	7.476939255	9.918866305	6.806729155	11.25607393	11.24832613	11.84918021	10.73821794	11.26164522	11.19268981	11.13479289	10.98730154	9.929323681	11.72978242	11.25923834	12.30654741	10.03957239	10.13886088	10.84504656	10.18227009	10.99348578	10.44602479	9.15194565	10.29313863	11.46363006	11.57865478	11.32144461	10.19229751	9.321550281	10.523539	11.0192392	10.5394816	10.0032631	10.583483	8.920788854	11.03180535	10.11373105	8.874082854	11.12202008	10.21377036	9.172086918	11.20951516	10.41076909	10.54606424	11.07670743	9.800976219	11.23313456
TMPRSS6	10.42596633	10.83113888	11.85234032	8.664088916	10.47461584	8.940779565	10.7742246	11.00026765	8.56521535	10.11088909	10.48141642	10.97247166	14.28596969	11.36938672	11.96511474	10.84965374	10.38302525	10.03186698	11.18957699	9.911777517	11.55886445	10.62424523	13.6404206	13.32713447	10.87177025	10.24566991	10.57677216	9.135529439	9.96394331	12.62053044	11.71510708	11.17485336	10.74929755	11.6691915	10.06248745	9.419836571	11.14937797	10.64029643	11.35255104	14.5211068	10.25275553	8.769602051	11.06628035	10.64008267	10.53085632	13.32261624	10.93676123	12.54293352	10.164929
ABAT	9.336940408	9.373974705	8.965415515	7.902522876	10.16888262	9.225709996	11.03998334	11.5709459	11.17241079	10.23382615	10.64275588	10.50076577	9.516313729	11.07960982	8.831291399	11.66788526	11.04198269	10.78456317	11.15152685	10.83626021	10.73611117	8.295704156	9.585697148	8.835649054	8.816199816	10.3303394	11.39588245	10.76393368	10.76973898	9.977017978	7.95916309	10.1803304	10.12708001	10.82010727	11.19635208	10.62802941	9.390922647	9.224583721	9.041382432	8.961688594	11.23551611	9.698105076	9.101533842	10.48209018	9.931483438	9.182604882	8.118432086	8.313589778	11.31225986
SLCO2B1	9.115857547	10.93757557	9.635732526	7.952055143	9.360934722	9.366643681	10.85951735	12.03643703	9.333225943	10.82245687	9.73801988	11.38424787	9.615424111	9.910097205	9.110346698	11.97528696	11.1376021	9.392985506	11.09426165	7.50891283	11.35584694	8.511024054	7.768322797	10.27719443	9.624798612	9.841871689	11.25822335	11.29035817	10.10754301	10.52428943	9.027424751	10.51332178	8.572462051	11.10527764	8.967151288	10.62084983	7.778347796	10.64105987	8.979588718	10.29381418	10.62307571	10.03534831	10.15169455	11.21291798	9.324546854	10.77917175	7.727858106	7.498812514	11.10276738
APMAP	11.95397991	10.77293884	10.39389198	9.844016091	8.702782151	8.908099651	11.26796487	11.68799881	10.3246873	12.14887643	10.68005992	11.05655385	11.46958112	10.95290261	8.923046823	11.17372357	11.15206123	10.83819658	11.53011761	12.51995437	12.41134564	11.47393058	9.965631267	11.0540844	9.147999329	11.53950111	11.33701247	10.50046719	10.30391212	9.973143192	9.74278187	12.17948523	10.04512187	11.0714535	10.35197978	10.27248553	10.64658316	11.72868197	12.07597682	9.829286199	11.02607699	11.42045926	10.99126992	10.54500379	10.5209743	11.48017889	10.04885936	8.233667537	12.6635822
SLC39A14	9.554200055	9.882143417	9.009342092	9.055573826	9.843896641	10.57604969	11.67963458	11.59207323	10.32944681	11.61692373	9.793812297	11.36995779	9.27084683	10.0368987	9.100555676	12.14827154	11.71991886	9.705855931	11.81271664	9.736694784	10.63999086	10.84864329	7.089607515	9.938920574	8.806215912	10.52636757	10.83819004	11.05768581	9.851118321	10.53484208	8.421454785	10.86168491	11.0535471	10.72844804	10.24100228	10.60547356	10.36530912	11.6432449	9.842936398	7.507572143	11.13521982	11.59355602	8.927830781	10.89774487	10.63805776	10.16595887	7.872596883	8.305794368	12.04864504
H1-0	11.28133538	11.22969277	10.75535629	9.392347557	10.2444611	10.23122663	10.98174521	11.69899539	10.90610744	11.13373765	10.49050321	10.89090331	11.44392626	10.86796011	9.777872321	10.50604552	11.54543268	11.2423329	10.48616363	10.99511013	10.1994631	10.80390886	11.64461214	10.80641535	9.760192456	11.73580145	12.26780081	10.77311175	11.07071157	10.81362089	9.962310449	9.776240237	11.67733839	10.55523075	10.97149472	11.02537288	10.30108873	11.04340139	9.329661828	10.74865899	11.90881212	10.99681717	7.92728247	10.51057542	10.42461657	9.239814441	10.08206997	10.44305302	11.02038693
H6PD	10.27756369	11.03904958	10.89219311	9.414223547	9.35904639	11.84186307	11.05220061	10.28646693	11.64021546	10.11315859	10.55492127	11.99666794	11.65895493	11.09409313	11.91991784	11.0892994	10.48858226	11.12323663	10.9138117	11.1522134	10.37664842	11.68472919	12.18005751	11.88409671	12.09446953	11.86789175	11.9634428	11.45907936	10.87133545	11.29385292	11.34552508	12.23826818	10.35726133	10.79545526	11.2891452	11.01102844	10.69597651	10.31534879	11.5287089	11.6129101	11.55185647	10.14035978	10.92509966	11.37083248	11.40328172	10.85915397	11.22353101	10.54743992	11.50793894
COX5B	11.03836765	12.50990211	12.09917174	11.71573223	10.88599405	11.80389773	9.597999116	11.02378259	10.18776366	10.78807147	10.68582499	11.59361765	12.3232508	11.58882995	9.759327941	10.98154155	11.02270364	10.22118957	11.37016295	11.92462036	12.40818516	11.05849847	13.01235526	12.91122317	12.68125322	11.16600608	10.77700556	10.83644718	10.3279409	11.77421689	12.43398886	12.2602542	12.22932523	11.20971952	11.65072756	10.97769546	11.63583883	11.27202706	10.53543557	12.65198321	11.32819617	10.56087016	13.00428778	10.60113857	11.03794054	13.05532682	12.87160681	12.35860316	10.66340138
IDH1	11.14754191	8.013963673	10.75707427	10.35442931	11.28441507	10.82891549	11.43507675	11.09950763	11.48634804	10.47436691	11.32535492	11.6691798	9.961231154	11.46958873	10.44845873	11.37749673	11.28352032	11.90923437	11.66417163	10.9489966	11.42558433	10.40214656	9.976280204	9.184199396	9.964681336	10.47312746	10.86451499	11.19061224	10.8857271	10.30242042	8.662002666	10.1803304	11.27695654	11.82224443	10.39868902	11.14468246	10.79255924	11.31953482	10.46178841	9.174078845	11.28654936	11.66809657	10.01294905	11.46230863	10.81750602	9.461055156	9.107955195	9.235037171	11.42146211
PSMD4	11.46654856	11.64568577	12.34314026	12.00342807	11.98851281	11.83500127	10.55508428	10.50365578	11.0589273	11.17830947	11.85813078	12.02043869	12.42291586	11.78607094	11.24152414	10.11191349	10.86253672	11.27282794	11.04121564	11.73577533	11.21262832	11.04180125	12.88993762	11.3732613	13.25452898	11.24562827	11.58064871	11.13966636	11.3205237	11.35418196	12.08093491	11.76475416	12.53172131	12.54534683	11.98124694	11.61336401	11.41005944	10.81215181	10.37676072	11.5127681	12.26160456	11.05353363	11.27379288	11.54832866	11.0057076	11.61313466	13.03738161	13.57709049	11.04581796
ABCC2	10.20666526	7.955244043	9.832718552	8.479171862	11.13852312	9.988534893	8.911013548	10.22692692	11.22903102	9.08826962	10.70084957	9.338316425	10.99751066	8.969809766	13.26314838	10.73678787	11.26811551	12.67884119	9.467450479	9.742886585	10.22842463	7.65920885	11.37169818	9.729512328	10.3924348	9.783581164	11.18105534	11.38779362	11.23757918	9.816169582	9.629501472	9.32059547	10.79573358	9.427981917	10.96374925	11.18479232	13.00600361	11.14053765	10.97976106	11.81632777	10.44270545	9.507218782	9.043287376	10.39369536	11.09500435	8.64540453	9.591480456	9.915415128	9.831468916
COX6B1	11.43396735	13.38325449	12.23141376	12.14666494	11.11242602	12.54746555	10.51573094	10.45451142	10.12234918	11.25686766	10.88877182	11.31822506	13.6085929	11.30444076	11.21001033	10.66053503	10.50294308	10.29868357	11.17234517	11.94322184	12.00572546	11.59062407	13.55132289	13.29082215	13.31118883	11.51231381	10.5090185	10.27053321	10.53980719	11.83986815	12.85541477	12.29900393	12.15111819	11.1350558	12.46906101	10.62264808	12.35316116	11.22544872	10.68572857	13.67636239	11.22202885	10.61482184	13.0880298	10.7043532	10.79307993	13.05595549	13.00950147	12.7643199	10.98195243
RPS15	9.161018373	12.55555134	11.78951701	10.67288784	12.01002619	13.20535093	10.04659845	10.19275539	10.31512092	11.0644796	10.37213746	10.41770059	13.42217818	11.3580016	9.918221774	10.06687939	10.52459024	11.04315626	10.52740875	10.96165959	11.64073593	11.47612547	12.35700033	12.46994888	12.39124115	10.90056724	9.951101894	9.989614539	10.62582052	11.37733132	13.07510384	12.34375844	11.44896486	10.62311489	10.87238007	10.79361429	11.84484846	11.9197853	9.602670048	13.02191836	10.77938099	9.679160938	12.40621527	10.79841014	10.89146793	13.33285491	13.04602237	12.8634529	10.26342004
VMP1	11.47699956	12.01636081	10.2054169	12.03641211	10.33176066	10.85557028	11.33210453	11.37917254	11.65621496	11.15095905	11.09563752	11.09181105	12.0777785	10.42517973	10.63630898	11.99612021	11.07574538	11.27118109	11.06583057	9.499482666	11.05899246	10.59895385	9.795674513	11.93527682	12.49930807	11.08220547	12.07373703	12.60675289	11.28932859	12.23205931	12.22512185	11.68247238	10.40732377	9.780997792	11.99878662	12.16035419	9.807859768	11.81103791	10.26245653	9.261643536	10.82042935	10.76553327	10.04099311	10.33618932	11.14089171	10.17215826	12.5735569	9.758818979	12.00759443
EBP	11.43932167	11.94661752	13.18389096	10.54676539	11.63384642	10.7958194	8.994900205	10.12309361	8.824685618	10.80711982	11.35866812	11.02252317	13.0423548	11.06847648	10.98379707	10.70856148	9.679808594	10.25491232	9.806828718	12.53005767	12.63359717	10.29515105	12.20855871	11.78792789	10.95879128	10.27666024	9.485501885	9.174428751	10.19857835	11.77718259	11.81853719	11.90978913	11.03306042	11.28602711	11.13766907	10.14565293	11.07558615	10.6986638	9.19740311	12.88217492	10.93699963	10.09284097	12.97109951	9.771206528	10.19654078	12.92351354	11.79474703	13.3964378	11.13609416
COX6C	12.1887144	12.34943655	13.07774478	12.65004751	11.94323955	12.0669157	10.1910017	10.87442089	10.06642613	10.77236244	10.66116273	11.45208462	9.600017095	11.3597151	11.05140269	11.0416078	10.97741311	10.32220337	12.01697832	12.39604629	11.55696307	10.63738049	10.53092355	11.00701594	11.81113562	10.91501233	10.90983025	10.70465522	10.67708573	11.23844206	12.45434792	12.73899447	11.77627429	11.32960313	12.5836602	11.50883411	10.3210167	10.89641116	11.74512961	9.94950536	11.86345468	10.78670276	11.49119255	10.38044053	11.95853171	11.83202576	12.05738871	12.02865579	10.27375168
SELENOP	10.98549314	10.76442951	11.81571758	9.561165685	10.26980404	9.167080842	10.60353474	10.85051088	10.86474012	10.21069867	11.44830378	11.09916015	11.51443523	11.56278496	9.587759949	11.13364616	10.98604773	10.64317181	11.97669547	11.77368529	11.51513879	8.823175484	11.41832085	10.70220047	11.99311442	10.13484279	11.01817645	10.8438371	10.58958379	10.46206629	11.82712458	11.96062639	10.67991272	11.22702899	9.245436663	10.80948937	10.43013189	9.474669214	9.074374566	10.74296649	9.844862858	11.29621758	11.4113474	11.46259452	10.63988519	12.46480014	12.66692756	11.7475326	10.21452752
CERS2	11.11493147	6.426778392	7.345379416	7.667150988	9.487326472	7.586229398	9.696059623	10.80900684	9.945143588	9.259953687	10.63978887	10.08633992	9.478898067	8.914897836	9.656184006	9.902875916	10.84603051	10.92454368	10.3371073	10.65444862	9.237333574	9.315317766	7.008344612	6.767043941	7.902415584	9.970391228	11.10775896	11.21361212	10.51988693	8.995417417	6.257250082	7.130639229	9.639670273	10.51049048	9.450047689	10.2861657	10.07225191	9.218456878	8.519228576	7.471168392	9.23482534	11.05353363	5.890464665	11.31556104	9.044438423	5.550328116	5.96817179	6.20367099	10.03180886
PLIN2	12.30724013	10.55562469	10.94137526	10.57130665	10.00951799	11.74577844	11.57491836	11.75977399	10.56237475	11.15095905	10.20253938	11.60022484	8.882308809	10.81980665	10.90726336	11.43621583	11.61004893	10.82178997	10.02635266	10.94363138	12.72533746	13.40748927	9.19690286	11.62824947	11.19315166	13.85478616	10.71311067	10.01721298	10.58345484	12.46093277	9.879242279	8.375324323	11.05477941	10.97522562	9.73492957	10.63606394	10.36181534	12.29007013	10.55309171	10.78419907	10.59877836	11.35147368	9.039319299	10.92248101	10.67951378	10.67607227	10.06476934	10.15528551	12.14745657
IFI6	9.998564305	10.17250687	9.960500278	9.818613154	9.351468235	11.44119547	11.02496911	11.58944917	11.87545209	9.875825852	9.000772905	11.98011796	13.29222869	10.17696549	9.110346698	9.979127771	8.804589842	8.681635171	11.5676078	10.43685683	12.52399197	11.29899876	8.629512476	14.39263068	10.91187135	10.22090602	8.971373488	10.3272355	11.91981254	12.98581683	13.66376757	14.36866038	11.7117277	12.97754209	9.683033426	11.28470875	10.87697354	8.195047354	9.727152916	14.59445681	13.36128053	11.46087536	11.82708552	10.94106649	11.2821451	13.02096529	11.61572754	12.78791627	9.580695295
TM7SF2	10.47595135	10.66227578	11.24052664	9.208954168	11.13907328	12.31703444	8.875563765	9.926399695	10.71929082	9.451524255	9.71846352	11.70946086	14.17810203	10.02830461	12.25266979	10.13633794	9.069324946	11.09992321	10.75370253	10.03672983	11.99265578	10.09068968	13.68085315	11.56280165	11.73362904	10.27914403	10.34199276	10.76464176	10.45674497	10.95848423	12.89631352	11.41800147	10.59775094	12.19510121	10.67968992	10.43583797	12.90940172	9.992977723	11.23167836	14.1078638	11.74257898	9.933122363	12.2970882	10.90407404	10.59537505	11.29447317	12.5782748	13.80682745	9.473938585
GCGR	6.467680296	11.74321414	3.479558493	4.815296849	4.166815239	5.22141844	8.540345308	4.397954004	9.816791976	9.934755181	6.689516107	10.93263794	12.94968928	10.81648308	7.624277249	10.89473079	10.93846091	7.017436574	9.551892463	11.33799489	12.12816301	8.341421977	11.96570392	13.59674948	5.167244589	8.784420717	8.80428631	8.74261983	9.52949362	11.75704478	10.40036212	11.5445116	9.465261884	5.774769013	11.33189195	9.775545392	12.47498678	9.624269084	10.50249378	13.67785487	12.70158686	5.731927938	12.65943945	7.373582341	3.479558493	12.76286004	12.37701316	9.163577257	7.672297031
ASPSCR1	8.615923148	11.24336497	13.85646587	9.597468919	10.36882252	9.888818731	9.754450606	9.696956822	11.72897935	9.272194387	10.02630345	11.51687428	12.70211983	11.7133304	12.58473473	9.469351062	9.797320725	11.5773572	10.05412026	10.22983468	10.34173227	9.470196438	14.16237831	12.068961	13.53781626	9.174395338	10.2580366	11.39649969	11.90698645	11.12487536	11.71565129	11.16089584	12.16943653	11.2313241	11.05332852	11.47290184	14.31269339	9.769607072	10.21887354	13.55518859	12.98754233	9.64050936	11.51209274	10.28149051	10.73869372	12.1025455	13.47298258	14.2719669	9.648676829
FCGRT	10.99746926	11.63690754	11.79913754	9.315965284	11.43179371	9.960930622	10.22142769	11.1691139	10.67210952	11.35600923	10.69871276	11.00981771	12.85674941	12.08467031	9.284756804	11.58203232	10.98873549	10.38548018	11.35202906	11.47027379	12.49316827	10.87327928	12.10016734	13.29362653	11.40217837	11.12655426	9.982551539	10.19689429	11.13864247	12.65197131	12.05965924	11.81552901	11.79740904	11.52819082	11.49822456	10.13561234	11.20989516	10.27853282	10.78992062	13.35330575	11.10423041	10.14812958	11.70157306	10.42748135	10.55817119	12.79560088	12.23484979	11.91681975	10.77670105
UQCRQ	10.58349745	13.06981085	12.63188653	11.42595931	10.94884707	12.16204129	10.35607161	11.21125629	10.43125496	10.40196476	11.15138728	11.2412056	13.02983505	12.05853318	10.91006778	10.90115872	9.978088528	10.0434917	11.27588372	11.55099289	12.42113423	10.12280135	13.4897195	13.27103732	14.55603956	10.74516198	11.13133236	11.19797023	9.876407324	11.98769208	13.73997618	13.62381512	12.03416405	11.56948696	11.18972707	11.21550051	12.16352616	11.21983866	10.1304895	14.09414294	11.5723352	9.975468523	13.62802921	10.47530523	11.38868434	13.49261824	13.94241908	13.90349847	11.57744378
GLYCTK	10.55206704	10.25176296	11.74865432	9.974877838	10.78696339	9.321868661	11.15871865	11.13772711	10.77128797	10.96244953	10.9067785	11.31478587	12.78278498	12.50913903	10.61240172	10.85775476	10.8566633	10.62093056	11.73268928	10.99316377	11.60560242	9.515016378	13.68896727	12.96744953	11.3947067	9.959075629	10.75730629	10.05475299	9.890129561	11.10848517	11.68763189	11.28619575	10.87600685	11.71065268	11.87252141	10.75396563	12.69014494	10.53004176	11.06119106	14.1486192	10.57221714	9.140756301	11.52207514	9.680703003	9.818221479	12.88228098	11.92943226	12.28328983	10.41282466
GALK1	10.28692861	12.08060433	10.06822157	10.36077866	9.482130946	10.41972236	8.956962962	9.830382981	8.631512035	11.52702349	10.40920084	11.31707957	13.04449018	11.05936695	9.777872321	9.336499085	10.6582307	10.58514586	11.42547531	10.13886088	12.18835714	9.992898042	13.0440147	11.00427936	13.04459341	10.7415644	10.55854975	10.37717013	11.66001159	10.59322471	11.48357087	11.4219081	9.930295216	9.412931204	10.91236391	10.79520968	12.81515446	9.99178108	9.475707169	12.10298148	11.24134104	9.186759856	10.95172205	9.213352341	8.260616308	12.37897369	12.65331457	12.00960998	9.887590237
ANGPTL4	12.16882206	12.84480985	9.446376397	10.36218584	6.989707777	12.17353858	9.705508694	8.552305227	8.026955742	9.980224251	8.080276451	10.43681169	11.29881718	10.15870737	11.53650772	11.47837989	10.76368374	8.987512106	11.95166382	4.961476033	11.96424414	9.80775971	12.49251073	12.78656928	10.64703761	10.93089459	10.72160704	10.07087443	9.757582084	11.52357381	9.82579392	9.32059547	9.973944846	10.06712148	7.489079064	10.28389466	8.953667689	6.699052054	5.581453441	11.44660084	9.216010708	7.768891168	7.684130698	7.946046577	10.01834524	11.35702874	10.55951214	10.09556994	9.887590237
H1-2	9.652331718	12.48191809	13.7583507	11.15392292	12.4487864	10.57171117	8.81447119	7.910375592	10.36974298	8.009533801	10.22646995	9.365172996	13.88429205	13.04556644	11.80106889	9.0167621	9.519511136	10.5869122	8.680286968	10.55151614	9.326371299	9.554335297	12.86794938	11.1843065	13.71941123	9.207816308	9.158294183	10.54483719	11.69489636	9.881023118	13.58390395	10.06913433	12.1708579	12.67510545	12.76215858	9.58022095	12.51328052	8.279952506	8.603615046	10.48099927	9.881136313	8.824537523	11.11891055	9.920213816	12.32337483	10.16751122	13.98734806	11.83330446	10.23582197
EIF4G2	12.15749639	10.48026011	10.43525501	10.13573861	10.87017481	10.18197953	10.95143651	10.70375102	11.42051623	11.16688539	11.37347868	11.11638335	9.660681501	9.562672702	10.22794193	11.03577739	11.32068784	12.0326271	9.973758939	9.99713358	9.597038969	10.8407155	8.271104606	8.550423473	8.949163943	10.96933912	11.63413178	11.83644211	11.58185185	9.837639553	8.016931961	8.840144332	10.40732377	10.70569635	10.32804546	11.01102844	10.57446177	10.66076887	10.78805797	7.315516814	10.69615184	11.79777824	8.454343851	11.54211973	10.84390548	8.543802777	9.300356592	8.489033868	11.69147144
ATP5F1E	11.53602349	13.38140082	12.26621144	11.97680839	11.05002173	12.37868028	10.56475712	10.7592857	10.22297646	11.61932054	10.93791025	11.68746775	12.36542792	11.78394551	10.51628764	11.07420894	10.98604773	10.98674209	11.24070688	11.88248229	12.45113177	11.55784031	12.10623926	12.03383479	13.12405615	11.73369035	11.09124392	10.74540046	11.07290064	11.52445655	12.56870719	13.01284356	11.86077915	11.50709083	12.25157103	10.92329067	11.37496247	11.38889518	10.69038973	11.75731539	11.5419791	10.91771897	12.7958744	10.68488088	11.29553857	13.06055738	14.01933364	13.60253686	11.37946387
AKR1A1	9.374169394	11.16507594	11.81241678	10.50214908	10.90293804	11.94206477	10.76908467	10.72781385	11.17769889	11.25172713	10.99648946	10.84792523	12.31265866	11.22957703	10.22343933	11.32268475	10.37811323	10.96449529	11.62768033	12.31266346	11.6520616	11.02090483	11.68086667	12.29234331	11.82972477	11.32949666	11.28903818	10.78711882	10.87259261	11.76341483	11.10668975	11.57289835	11.38965063	12.0431957	10.81498959	10.50473906	11.19328329	9.94802708	10.53098756	12.67508401	11.05149665	10.59411484	12.12904951	10.49612382	10.62150591	12.68967002	11.42800472	11.90269439	11.82391275
RIDA	10.91257063	9.897791332	9.701456414	9.661740367	9.543274884	10.46253146	10.91059181	11.4921246	11.44484394	10.82384309	9.952892979	11.32051331	7.764891547	10.92153567	9.416852025	12.28616905	11.57542304	10.37427283	12.27841134	10.54178395	10.40511319	8.929569065	8.115814577	8.998591125	8.228540761	9.668288741	10.48659435	9.273303769	8.800240452	10.41333345	9.102613856	9.401981968	9.660869363	10.55914132	10.1794655	11.36424603	8.872478446	9.288366119	11.20911898	8.860119532	11.53583048	9.724908568	7.944386344	10.216521	11.23818952	9.747206705	7.333629299	9.206040186	12.87882133
MYH9	11.54881832	11.6065498	11.27210781	10.98656456	11.61181923	11.77513074	11.53004726	11.48743408	11.30300094	11.20408686	11.48761371	11.35998108	11.53685564	11.07126788	11.50717423	11.35478086	11.87759176	12.2770382	11.08720624	10.79886496	11.04910637	11.25408496	10.86616439	10.77304275	10.89666991	11.20048216	11.58655233	10.91572602	11.28508634	11.52136459	10.90959129	10.99248437	11.75368753	11.71021314	11.35694494	11.48085435	10.2262102	11.31905786	11.10274463	10.10553244	11.16494472	11.18228675	10.40543254	11.65949462	11.64035294	10.64186305	11.36129799	10.51404	11.44782934
SERINC2	9.445862114	9.868090189	11.26306859	9.644493935	9.764815325	11.00977036	10.40079251	10.40363355	9.6334103	8.919519439	9.30049237	9.940714905	12.31206792	10.5792227	9.392988452	10.19448608	9.772576605	9.919999888	9.743608021	11.14755429	10.08448382	10.85090039	12.55599543	12.10453042	12.80446954	10.28656985	9.885059148	10.7403698	9.237101453	10.93344622	11.30992775	11.46192196	9.144784086	10.63982909	11.23096557	9.79002182	11.06488292	10.51346086	10.54281857	12.46466975	11.31168144	12.00425289	11.26702495	11.2301486	9.998540353	11.94358311	11.66247704	12.35105718	10.77339531
UGT2B15	11.56395378	7.988161795	9.798088091	8.388077817	8.484453291	9.554282898	9.771259576	11.54047575	9.782489276	10.78665042	6.843395326	10.42196944	7.386714031	9.645559382	10.12548522	12.09755495	9.628330767	8.156514355	9.79128145	8.74573859	11.06167696	7.096827414	10.1626379	10.44804016	8.135835434	9.713069822	11.27717542	11.27304473	8.962603187	10.17553511	9.778647409	6.210398564	9.879730558	11.54258182	11.61210579	10.96286654	10.21463547	8.825650857	9.199273721	8.476557532	9.711879618	10.86735896	9.232413506	9.707007932	9.999964041	11.02245338	8.18408852	9.483090189	11.44034489
ACAA1	10.53858802	8.834435244	11.24236754	9.341878248	9.895609952	8.668953609	9.690632227	10.80750223	11.47221528	10.225459	10.39078818	11.09181105	7.491021845	11.50460133	9.649485857	11.95517844	10.50744853	11.2810341	11.26279272	10.41666718	12.26567416	10.00511079	9.205981598	9.889349432	9.449948545	9.995783058	10.84390874	11.09081329	10.04758289	10.63387638	8.820262882	9.4301918	11.57154528	11.58107195	11.49177596	9.838801366	8.967532202	9.869414392	10.54502613	9.755804729	10.89696746	9.641733034	9.182917879	10.51719687	10.09495249	9.417353199	9.089403675	8.031017011	11.14941627
GANAB	11.44161031	9.806787497	10.45126152	10.79669097	11.51383561	10.70841136	11.2324608	11.6444193	10.86997637	11.06036935	11.43081666	11.08240317	10.58327826	10.63122421	9.808259384	11.27563641	11.12250717	11.5706783	10.86761673	11.72369676	11.28486584	11.41794416	9.623450456	10.09369636	10.3030155	11.46401307	11.51438863	11.6562537	11.63800336	10.90864228	10.37026046	10.88338093	10.15722605	11.91250915	10.66925007	10.84919737	10.43844838	11.10279691	11.45823007	10.17764174	10.55360989	11.5661107	10.67198466	11.66223538	11.44307173	10.69664517	9.976692301	9.812013098	11.66780967
F10	11.19669739	12.02588499	11.17649572	9.923377015	10.81202068	7.867495457	10.29479801	10.46695536	9.918855659	10.89678757	10.20153361	11.88437556	12.285833	11.90035861	8.391556088	10.25484929	11.27737813	9.555184533	10.49578694	12.02868179	12.25984163	10.34083461	11.73281069	11.88335224	11.03979621	9.472364604	9.447754682	9.88798643	10.93409359	11.27980642	11.47459615	12.33632611	10.30850169	11.06939861	9.938343869	10.73829362	10.2107565	11.40111459	10.35343788	11.73645925	10.95270655	8.900137339	11.18323183	9.803168477	9.545401294	12.33820729	11.96970082	9.980448325	11.70263708
LAMP1	11.25728435	11.50294452	11.55980288	10.60319375	11.29728827	9.590765684	11.13244217	11.60815029	10.57605633	10.51097149	10.64867167	10.64742599	12.53853234	12.29331119	11.29399607	11.47119758	10.63302464	10.25491232	11.16163775	11.4005192	11.73848371	10.72119687	12.8170301	12.68684652	12.49969507	10.20357634	10.03712551	10.10706054	10.69425119	12.03522806	12.68080782	11.20690516	10.67991272	11.58443345	9.52986683	11.13966789	11.62130227	10.73344261	10.6368902	13.15468251	11.01455839	10.28988184	12.2966729	10.99463747	11.73143517	12.72383082	11.92769352	13.02865514	12.33940825
GRN	11.13534031	11.723351	11.76368658	11.23564902	10.5073716	11.40507489	10.87754012	10.47076277	9.888213649	11.03904394	10.99648946	10.77721384	12.81399606	12.02868619	11.35083192	10.63676481	10.90413383	10.3253811	11.53893562	11.89955477	11.29097971	11.48777547	12.28869794	11.79744331	12.86339656	11.70349784	11.1785889	10.75540946	10.65168084	10.88477996	12.05106033	11.39115211	11.86535133	11.71810446	10.82784698	10.83608244	11.42854578	10.46167896	9.851286427	12.15463253	11.14953945	11.00871961	11.88127009	10.85133618	10.95669951	11.8505035	12.21074494	11.46511057	11.50992657
SAT2	9.256003578	11.35965702	10.99112719	9.899345494	11.39633638	11.17846817	9.061609534	10.46026812	11.03290275	11.13317868	9.647849173	10.344253	12.02684668	11.14995466	10.51628764	11.22016305	11.80777371	9.268610616	12.66467811	12.53430235	12.06757514	9.89347609	12.78634946	11.16360726	11.51903679	10.13758294	9.722971319	9.613937014	9.294523832	10.31369919	12.26990337	11.69285628	9.594619796	10.28349092	10.66065182	10.54037375	12.87397197	11.55728903	9.879553561	12.30964419	10.22008913	10.50145623	10.36954948	10.60061908	10.17401541	12.69882316	11.48053981	13.82174755	10.3198029
PC	10.18951775	10.99446946	11.75897901	8.183340007	9.996217423	10.06831275	9.290565085	8.915889627	10.75227386	10.16220509	10.82162803	11.20574646	12.09230112	10.84122516	9.622377754	10.90115872	10.42173059	11.21746407	10.36421228	10.69572549	11.28486584	9.80775971	11.91610353	10.91384974	11.38300664	10.01080632	10.49454862	10.5165308	10.1096771	10.13911068	10.8162588	12.92032135	10.8198532	11.47018556	11.02457895	10.75232394	10.66795916	10.31726069	10.999749	10.62206226	12.19863081	9.958875309	10.43893988	10.8029332	11.30708484	10.24601431	10.86498306	11.21581244	11.66958894
GOT1	9.834071494	12.88766434	8.440276826	8.840121886	11.37079995	11.63786322	9.647862682	10.83508646	11.19344786	10.58886345	8.748582165	9.635330707	9.961231154	9.997815542	9.901407021	11.5877995	11.54944333	9.388940463	10.83681881	10.04927437	11.4599068	10.89695559	9.063404646	10.77464955	10.50929048	11.23500664	10.17385243	8.446625343	8.760023674	10.52340655	11.56796591	12.53696949	9.503678276	7.968717585	9.217039582	10.94573042	8.822492122	11.72220331	10.44691163	9.464400877	11.30613425	8.83099122	9.164820804	9.530591102	9.598998875	10.26643961	9.038732994	11.16937087	9.528304641
PFN1	10.41358336	11.92302467	11.85595198	11.27502576	11.90913374	11.62074648	10.71397996	11.01924016	10.37711732	11.7602835	10.61507532	10.39290651	12.45430721	10.98951672	12.76825055	11.05704133	10.77804957	10.09032165	11.52542733	11.12225044	11.83839997	11.39840284	12.33338292	12.03986023	11.9603096	11.5641503	10.03803293	10.18106799	10.59111197	11.06728187	12.08557374	12.12732541	10.92130016	10.69950909	10.97535192	10.61904934	12.09311051	11.93293686	10.53395442	12.85736302	10.59514369	10.73146211	12.12578007	10.52378806	11.47208198	12.67991473	12.11391191	12.50773391	10.83937754
TAGLN2	11.77860942	10.86867406	11.5454603	11.0933628	10.48330815	12.21668916	11.04104983	10.80222374	8.464876363	11.58743906	10.47310574	10.9318898	11.49478773	10.28672369	11.40749918	10.11437463	11.26855794	10.10272168	11.3174765	11.72134725	11.15680993	11.37114301	9.223969336	11.47361725	12.24517417	11.31343164	10.67044685	10.12702324	9.938956107	11.37928443	11.83716239	11.54164196	11.16101512	10.72844804	10.67400482	11.07612552	10.87084172	11.17468235	10.27314959	12.77189825	10.7897531	11.12919305	11.5954949	10.94311684	11.22303177	11.81627986	10.44261646	10.51234954	11.50275823
SLC9A3R1	10.5910774	11.26497449	11.46523545	11.43668414	10.01192316	11.15488027	10.35435658	10.15775464	9.204389665	10.74481911	10.6044615	11.24963569	11.94157295	11.36028582	11.25261429	10.30634415	10.414552	11.01456888	11.22985624	10.41472954	10.95212908	10.71377528	12.7968993	12.7012803	13.34151496	11.0172377	10.97476724	10.51737131	10.74866889	10.78148838	11.03262351	10.83614866	11.22426332	11.35175294	11.43015689	10.74326109	11.95792002	10.18530323	10.30389241	12.42552335	11.67187736	11.31320973	11.20198198	10.18567861	10.31679632	11.77563763	12.5593099	11.71850335	11.56411424
RPL18A	9.741734552	12.82766822	11.88491716	10.90540532	11.94292451	14.88773528	10.0613916	10.61965581	9.893366073	10.82730283	10.44022869	10.6114343	14.12964344	11.15456844	11.20773279	10.27258662	10.42013843	11.52902378	10.09690368	10.83770712	11.59081037	11.60239356	13.11167468	12.82584557	12.58094566	11.40875605	9.564467733	9.951560882	10.76297574	11.04960703	13.33783543	12.6993096	11.84448331	10.77710556	10.96607727	11.0489678	12.97860877	11.42701886	10.57125658	13.17208441	10.50698126	9.467743918	12.49830479	10.63095364	10.77573221	13.64133559	13.47818901	13.34845235	10.32613433
CYP4F3	10.61628517	11.33942989	8.965415515	8.744031746	9.253219218	10.95152335	11.39684968	11.35723006	10.82215145	11.01679263	10.02289115	11.81952353	12.83306263	11.30681131	13.54380802	11.72897971	11.61701447	12.07760386	10.86349307	9.91863092	11.31592908	10.19387518	12.50267377	12.30073138	11.53875529	10.54987062	11.32665357	11.15810703	10.83310191	11.25129634	10.20954058	10.36861011	9.87136122	10.84834542	10.2151366	11.39508283	13.44765293	10.96630539	10.289042	13.65530396	10.900653	9.174973248	12.01805036	10.50946888	10.08961345	11.57562959	9.888259691	10.99877009	11.63394445
ITM2B	11.68833883	9.403509492	10.32953477	9.213640178	10.74637717	9.534798036	10.95991967	11.57183241	11.41156708	10.26273477	11.95976908	10.52080564	8.677268213	9.603747607	9.988902147	11.53182736	11.28876433	11.11958052	10.45909036	11.06162913	10.68247029	9.836521899	9.356249941	8.269345025	8.967195617	10.14939716	10.95760664	11.18003528	11.47458837	10.20115844	7.665901833	8.926320224	10.23864668	11.16679678	10.17141735	11.31505142	9.331421388	11.66217164	10.85304925	7.507572143	10.8305115	10.58333045	8.644047655	10.99819171	11.83874755	7.795031542	8.623184403	7.783836044	11.88277195
PDIA4	11.01806339	10.72306627	11.20949391	10.93454613	11.16793556	9.821707392	11.42775659	11.33912019	10.00705926	11.05152204	11.63345392	10.36324597	12.23562994	10.90520162	11.49228075	11.16603392	10.45398841	10.93775352	11.76664871	11.93276688	11.31817596	11.11076099	11.87401927	11.24699662	11.23093816	11.31625596	11.09386416	10.68309385	11.74242863	11.03481402	10.554334	11.86572515	10.73476266	11.79141014	10.00175088	11.71082907	10.55010889	11.54673558	11.57228943	11.59300827	10.94416035	11.04384882	11.83339841	10.94188698	10.83595654	12.77741863	10.80373572	11.55077432	12.4928028
HDLBP	11.76435751	11.85385508	11.91946182	11.62193754	12.02647372	12.30401665	11.37544828	11.48602394	11.07261745	11.73876694	12.02744964	12.00593897	13.12606895	12.04439732	12.16499677	11.69279904	12.3040819	11.03800052	11.98734591	11.91676987	12.14555888	11.92272608	13.17976214	12.44746033	12.76509205	11.79195357	11.49304233	11.2182718	11.67269637	11.98127681	12.27766369	12.20283256	11.73035597	12.34588495	10.63941555	12.03801759	12.11558407	12.03462515	12.01358278	12.73174683	11.78546895	11.6466236	11.74605557	11.71598453	11.46539926	12.58640662	12.62730483	12.76892858	12.17577678
SLC25A1	8.607787555	10.93083163	11.80371608	11.05211059	11.63618665	11.80980398	9.7609388	10.79388974	11.30734975	10.34130716	10.43424753	10.3363591	13.7154273	11.75342148	11.27888791	10.34038129	10.42093473	10.38243225	11.32289265	11.5654738	11.23341259	10.51390947	13.01300177	12.16213538	11.78533676	9.904348042	10.31004642	10.0016788	10.00694188	12.03522806	11.44536474	11.41643586	10.75764603	10.96936019	12.03693465	10.74243437	11.58205665	10.9267814	10.45084147	13.46758818	10.72304477	9.382471205	11.19486777	10.37559024	11.41239746	12.1049777	12.27026833	12.7174048	9.73006343
HSPA9	11.98647693	11.93865597	11.17777893	11.59765341	12.04713935	11.81017231	11.03570948	11.47137125	11.10739383	11.03545886	12.24780961	11.50786658	10.58131843	11.4007952	10.73450503	11.55102987	12.08748357	11.53406798	11.29008649	11.85631023	11.99453015	10.90566712	10.46818418	10.40718803	11.72901518	11.5644897	11.81862933	11.48766539	10.99307952	11.50087944	11.61772866	12.14869908	11.52917394	11.34836733	10.58491552	11.95766738	10.19120359	11.81476421	11.23030727	9.558165453	11.2273215	11.14997788	11.30055153	11.54859801	11.26211546	11.19979808	10.68112086	10.96826688	12.07251101
ATP5F1A	11.82463689	10.67140757	11.3969091	11.35423434	11.46068999	11.7067448	10.29211292	11.88916414	10.95681759	11.59069981	11.92302275	11.62125958	9.568700275	11.47223116	10.20071311	12.04692395	10.65620329	11.87024159	12.00429967	12.34558041	11.83317241	11.19845214	10.47570849	10.22878011	11.12855538	11.35797042	10.60704815	11.23778177	11.42532492	10.95128097	10.57006879	11.20146089	12.00736497	11.40160609	11.12105155	11.04159375	10.38609589	10.45039903	11.32541097	10.02337912	11.13334152	11.37152275	11.12266434	11.03133455	11.45661336	11.38131071	10.38548924	10.66470208	11.71888153
OGDHL	11.27364833	10.84286162	9.19322782	7.548160532	5.348792176	7.537057592	7.709680175	5.022647439	9.513040746	9.890454686	8.502754387	9.952567449	8.624913622	9.704291003	9.120071666	10.96459229	10.98011699	7.687403984	11.09637157	10.19864232	11.29021689	9.006534431	9.102825004	10.66629637	8.053737408	10.1403179	9.440908885	8.003207954	6.794464607	9.767779537	10.34656208	10.92801726	9.481851528	9.00610948	11.03200543	9.692362379	8.882270958	7.345381168	9.464863727	10.8278754	8.306088635	7.281526178	11.35979861	7.224328223	9.637928987	10.78322733	6.290383899	11.04276324	9.766438486
NDRG2	11.1096639	11.13458639	10.98600877	8.903378167	10.22489822	9.714007689	10.47448459	11.24777151	11.61587851	10.16767448	9.462101136	11.59739689	10.58523542	11.75168245	9.573676744	11.6206289	11.03419789	10.99740616	9.04626238	11.19517601	11.51579151	10.26161079	11.1332527	12.48523955	9.680490524	10.70076987	10.14970874	9.806427674	10.24494374	11.6842628	10.69344486	9.817163964	11.92080677	10.19074778	9.635064813	9.840347758	10.63938685	10.19573374	10.71804477	12.90274318	11.14457482	9.674385764	10.43290524	10.41630705	9.801989669	11.37527843	10.07423177	10.99514358	10.17498608
ORMDL3	10.95109995	10.45932346	11.57643872	9.854053297	11.00183436	8.636063614	10.89769738	10.23590425	10.72508144	10.4566042	10.58685319	11.50031696	11.67466492	11.10298666	9.956710246	11.0761039	11.7930878	9.96280312	10.32875583	11.71506311	11.19154023	11.44060012	11.31725025	11.78154923	12.57654981	11.43275037	11.52348752	11.224976	9.718959526	10.8895841	10.75615841	11.66279881	10.68787727	11.24716633	11.55242067	11.13715406	10.05720892	11.03587458	11.84525811	11.20438986	12.429432	10.08925799	10.3295063	10.8266715	10.80453026	11.49879481	12.0649225	10.41618384	11.23841889
DECR1	12.18735128	10.44874007	11.8308863	10.03434555	11.40870894	10.54185802	10.29211292	11.0734536	10.47056518	10.84584342	9.978955084	11.04137399	9.607741178	10.66857021	10.50148777	11.74415543	11.47778602	10.28133413	12.71337535	12.19171915	12.03561696	9.636454	10.48319375	11.00153758	11.34474342	10.28903665	10.67861575	10.45029437	9.886400062	10.90118514	11.57518083	12.55415739	11.59967987	9.67325323	10.66543495	10.93852986	9.750228952	11.52456705	10.75728919	10.86328863	11.41424893	10.09641507	12.08835905	10.0284696	12.21354926	11.98730464	11.0441771	11.32094823	11.08527764
HAGH	10.26985599	11.57229315	10.83478179	9.083151364	10.18068874	10.37161611	10.05189916	11.52041121	10.9263546	9.741435097	9.839789791	11.00271046	10.47766279	11.3209534	10.36097686	11.01814344	10.30925004	9.726837551	10.91221562	11.28382657	11.92448722	9.34765302	11.60313563	11.49424302	11.50445474	10.2183198	11.09909041	10.76817697	10.15584557	10.5728878	10.85530758	10.99038124	11.3788676	11.48310716	10.16602687	10.26904511	9.988636903	9.063012467	8.994748791	11.29405761	11.89668333	10.07935865	10.75171879	10.58336992	10.46434793	12.23243132	11.75215421	11.43865416	11.23072617
CFL1	11.62564242	11.70321055	12.06004409	11.38363079	11.5286073	11.89387666	11.06536395	10.77399767	10.23418723	11.05033829	11.16280009	10.79377885	12.88800299	10.70497372	12.0089386	10.68557584	10.53418969	10.97869198	11.47766631	11.71663672	11.24053794	11.43684875	12.37823152	12.44292025	12.72659474	11.36694904	10.76280535	10.77802971	11.0419472	11.37243694	12.21976087	12.37351417	10.75233895	11.19973434	11.51209842	11.10920882	11.89223604	11.18623539	11.08566011	12.56324981	11.26498034	11.66659481	13.09712086	10.8217767	11.43098571	12.11988631	12.29677826	12.2897183	11.75753934
HNRNPA1	10.75831546	10.77858397	10.11854013	10.38659182	12.04126503	11.51851589	11.0949347	11.03732468	11.52793414	11.2868295	11.7580499	10.77554683	9.520411726	11.03097131	10.24581305	10.87018571	11.20294607	12.19776867	10.80362824	10.69891348	10.52797446	11.81152987	8.830796602	9.004083098	9.53096075	11.60794564	11.10862296	11.64591462	11.98867736	10.66942866	9.699412474	10.23464885	11.52739967	11.0700839	11.57953427	11.41181825	10.5064763	11.37152026	11.18384205	8.372145765	10.82509141	11.28412451	9.225445892	11.60950753	10.98069084	9.705069019	9.600241069	9.682693753	10.59013699
GPT	10.45797474	11.8851526	10.92236254	8.527674267	10.55762291	9.421690098	8.729646514	10.10605783	9.968521973	10.42589637	8.944149181	10.16866782	11.42109779	10.52629384	10.42903721	10.6938271	10.25669433	9.59083652	10.85021759	8.925320847	11.35146577	8.305623833	11.47666783	12.17314177	11.00204933	8.818990009	9.431269836	10.08114387	9.767078248	11.03481402	12.34814867	11.63142712	8.404603384	12.30775339	10.35790182	9.600440211	11.82278311	7.994243009	10.15574928	12.97615087	10.63108472	9.078849897	10.31152891	9.613276929	10.58212994	11.00693057	10.88034659	12.2313179	9.72733213
GPAA1	11.14707452	10.96341453	13.16233772	11.05646315	12.0468462	11.51580851	9.599447978	9.604663075	9.3501908	10.49800479	9.933638488	10.37209804	12.58914636	10.80227188	12.95770825	9.267395423	9.292900104	9.972295057	11.44105513	10.89859004	10.34173227	10.67034386	13.02619176	11.14136179	11.90936858	10.90700514	10.70627736	10.00886921	10.43478449	10.55052771	12.56750181	11.45278601	10.98538855	10.39818034	10.79679453	10.65375985	13.33056078	9.895244465	11.3927358	12.8186499	10.25275553	11.48015373	11.31210415	10.19121012	11.56829706	11.27588479	12.64354958	12.56062541	10.24825885
TALDO1	10.05944498	10.93252058	10.87884226	10.6067596	10.66314049	11.92209643	9.804300973	10.3591355	9.549402312	10.26375659	10.33776307	10.24172761	11.61939235	9.886515651	11.34255179	9.890005364	9.789941962	11.70156861	10.2116552	11.70518902	10.97604303	10.53511894	11.5988355	11.47262768	13.12981808	11.01822919	10.88129632	9.900927478	10.12558293	10.74028932	11.19051122	11.36703927	10.47976204	10.3300088	9.240314987	10.9406938	10.25662962	11.92167146	9.637573961	11.55344598	11.35261912	9.972554146	12.95881535	10.1752495	11.18724003	12.1286784	12.12305752	11.89233383	11.80396302
VEGFA	11.68737484	9.529404736	9.502769488	9.615283478	11.39495508	10.99947089	10.76586289	10.71903735	10.82552434	10.14234176	10.2693374	9.680576268	9.056140429	10.76310097	10.28090446	10.74792558	10.67167441	10.73444707	10.75370253	9.914522787	9.633589275	11.51400512	9.623450456	9.164717703	9.221192245	11.66191521	10.4952095	10.40104849	10.61007884	10.05362848	8.66651667	9.379652952	10.44634705	10.71009963	9.802500008	10.10635011	10.73160405	10.23267111	10.49185255	8.727959126	10.88362099	11.56900747	8.361987981	11.18892794	11.15693264	9.350579256	9.086288409	10.22093127	11.68409673
PLOD1	10.76320354	10.74821807	12.29487748	12.25421147	10.0696306	12.11212903	10.39912986	9.777562192	9.614813642	9.835158011	10.11871063	10.66193591	9.615424111	11.70795954	10.75024031	10.29010848	9.134877704	11.17699468	11.03829196	10.90688467	10.85230025	10.82300452	11.97436073	11.67803561	12.28837418	10.82041613	10.78729495	9.93278104	10.22932652	10.86191381	11.54793678	10.76534589	10.37710125	10.83227708	8.220083518	10.25520082	11.97001722	9.642685988	9.648567125	12.83390306	10.60872673	11.8021618	12.14897231	10.24671771	10.95449857	12.3843232	12.57965949	11.85213721	11.934892
HNRNPH1	10.76015043	8.945719913	8.507199472	9.564837411	10.57886637	9.463513249	11.3720622	11.47895251	11.69729639	10.91900862	11.16795804	10.44732057	8.926227447	9.894419086	11.05900332	11.19422503	11.44449792	11.44630806	9.72554346	9.818121279	9.715434612	10.67034386	9.16000514	8.457358721	9.32620055	10.43651008	11.23308862	11.84717835	11.37254352	10.00764714	8.333323173	9.07669059	9.784882977	10.21573783	9.818050293	10.96994694	9.833313179	11.00418205	10.90668016	7.414765458	10.27791287	10.91973761	8.242720286	11.30667061	10.44357316	9.179530034	9.035506146	9.092922547	11.12316736
DEPP1	12.82824316	10.39951928	11.2900181	8.13139392	9.152150932	10.38453616	8.579073	9.780633204	7.303502769	9.716274478	10.55806788	8.654615156	11.16781824	7.662602793	9.384945349	9.542461525	11.10972396	8.752641792	7.380355979	11.59057808	9.751356636	9.999017343	10.46818418	10.38842022	12.18772861	9.650491311	9.881018979	9.443960792	10.2145302	9.126829368	9.934525902	12.01388023	9.232369972	9.344322268	11.53945218	10.10119987	11.19720921	10.81282953	7.885729004	8.041582352	12.19713309	11.88353166	9.168458439	9.419495968	10.91881895	10.98860696	13.29070996	10.46594155	10.2415754
ATOX1	9.749145886	13.03839392	11.79913754	10.66720689	10.62751209	10.41197704	9.600895386	9.865516301	10.92823828	9.358918226	10.67282104	11.29455884	14.55409137	11.81342032	12.59870802	9.703160367	9.948570295	10.33697327	10.55937233	10.46428121	11.885625	9.407161155	14.71879304	12.61870436	14.8557041	9.607650216	10.64446779	11.35948204	10.21552135	10.89095378	13.40736123	12.51409505	12.00417916	11.25622756	9.833434702	11.07874788	13.62077918	10.01434924	9.813935058	13.55491789	11.66322495	9.850869443	12.24508773	10.73733729	10.81750602	13.12188817	14.21325392	14.5292033	9.767768249
HADHA	11.52347433	11.83411305	12.0852214	11.45196272	11.10117606	11.85298904	10.67809629	10.81650639	10.67135992	10.67356824	11.37258539	11.37657081	12.50687614	11.41184883	12.50536446	11.19945008	11.21401414	11.49274075	11.26529542	11.38970957	12.30585466	10.9537128	13.33104432	12.50473297	12.47707532	11.40762146	10.84805361	10.51905088	10.58268689	11.30519796	11.78781351	11.38556172	11.65881873	11.9543098	11.4413551	11.01171476	11.90729283	10.61720323	10.99598868	13.34111222	11.13146078	10.60857832	12.17857537	10.67158689	10.97924812	11.87255919	12.24500855	12.56470889	11.31499081
CTSZ	11.11349677	11.17652358	10.85577818	11.00964394	10.21866493	10.75047596	11.33210453	11.96771324	11.58197967	11.37315307	10.53110033	12.05073201	11.4001275	11.54431981	10.69602495	11.97731628	11.26634445	10.25713271	10.98690277	11.74929197	12.74161133	11.09418492	11.28120735	12.11281114	12.86909911	11.38204708	11.02962622	10.96152999	11.1934929	11.793752	11.57697894	12.43472974	10.5195786	11.30652649	10.98609752	11.11688409	10.85849933	10.9928633	10.53691519	11.95819015	12.40265183	11.03642604	11.82880996	10.00667463	10.45295885	12.28414377	11.78853352	12.34156885	11.50116042
ACAT1	11.06879169	9.918394587	11.41334353	9.584263608	10.71055059	10.90537916	10.99060463	10.97435301	10.76918762	10.75502794	11.20506253	12.32480973	11.17042789	11.17612255	9.440327083	12.4780101	11.31470219	10.95358421	12.79423431	10.92401347	11.85190362	10.54212003	10.50173873	10.90066599	10.48603948	11.34063666	11.27909537	10.24842862	9.623606743	11.126039	10.77925083	12.07072267	10.56526005	12.7452179	11.16427084	11.12958616	9.595191894	10.66377726	10.28816366	10.92994	11.81779476	10.15156944	10.47021407	10.16333796	11.08430766	11.683172	9.928813549	11.97566254	12.69047076
OAF	10.09671465	9.413221497	11.17328267	9.427729397	9.929083303	10.30522083	11.6119913	11.77255402	10.51553058	10.92741527	10.64497714	11.79010434	11.36638312	10.61887558	8.998803889	11.32374849	10.79473327	11.31019567	11.83099309	12.04349088	11.32489566	10.12280135	10.62019526	12.50473297	10.52762516	9.714294107	10.65278471	10.83779362	9.829268432	11.88076928	11.09920169	11.39194897	10.41021521	11.24534724	10.96452568	10.73912272	10.01334375	12.40643904	10.69966711	12.17026892	11.29553546	9.978377024	11.9714559	10.0284696	10.82555699	11.05384626	11.15904322	11.0854544	11.80493471
F7	10.5647215	11.75089203	10.51458441	9.669718659	11.08983768	7.037453479	10.47606265	11.58066768	10.60696165	10.71897642	10.67861505	11.20264843	12.58279343	11.87302421	10.20071311	11.04031419	11.49073745	8.864694662	10.16013513	10.45770911	11.80834594	9.88138066	12.38324085	12.04984703	10.64563933	9.379718856	9.749806491	9.682995458	10.39858809	10.78664849	11.25482858	10.92691802	9.916802961	11.69252078	10.1207695	10.31536836	11.39561051	11.29549168	11.1523342	11.85202114	10.77456859	9.274584229	11.04764342	10.54392336	9.853301168	12.1853233	10.90441609	11.57931149	11.28419777
ATP8	8.779360885	8.243884427	9.726228074	8.945310219	10.78906821	8.432732965	9.682452642	10.6501957	10.67060994	8.95539339	10.32488945	10.23931066	8.480839182	10.30699723	9.746831212	11.11533373	10.90242436	10.86100278	10.76700931	11.39315779	10.03069032	9.676460416	8.387494243	7.172856128	8.437120642	9.541593305	10.22654302	9.771622166	9.556345106	10.37273385	9.617901189	8.018200972	9.503678276	10.74999138	10.09830463	10.57793257	9.309820603	10.2795138	10.15478589	7.395459258	9.416779033	9.599534332	8.283584387	10.51829749	10.91881895	6.514760524	8.8930091	7.629747542	10.46948797
MTHFD1	8.543839309	10.1260262	9.934923096	8.157601464	8.105958747	9.921920493	9.556828451	10.39364022	11.90572237	10.20432629	8.161257046	11.07429016	8.70635241	11.79917918	9.753093112	11.42881996	11.58753048	10.31156007	9.875608385	10.22541971	11.26481488	9.075741367	10.48692187	10.59533221	10.71127342	9.46219779	10.43654938	11.43036173	10.60327946	9.921800161	9.975095648	11.05318624	9.487339266	10.92003828	10.29014417	10.29295744	9.103492964	9.784887464	8.628829491	9.174078845	12.29643263	10.54787693	9.720164774	11.35828783	11.03447164	10.13931012	10.62857175	11.0694492	8.750710894
NACA	11.61554243	12.00235768	11.72953164	11.21243298	12.918475	13.1006884	11.47389734	11.60815029	11.98084983	11.7821971	12.20629821	11.68391752	11.02372488	11.58199571	11.6431703	11.78874767	11.5846908	12.88634967	11.04121564	11.85094671	12.17188691	12.41455045	10.80774618	10.9298013	11.67794847	12.1158962	11.75217681	12.01873438	12.04774207	11.69527976	11.87175471	11.88849013	12.30661657	11.97714128	13.24922884	11.81003657	10.92629492	12.45652037	12.15228803	10.2623239	12.3125684	11.67229322	11.51495191	11.98058597	11.75354575	12.07840793	12.41877004	12.42389876	12.18724914
HINT1	12.14514524	11.86052403	12.36892806	11.45592197	11.63618665	12.12521405	10.98451963	11.5158119	10.3908434	11.30332038	12.09940426	12.00166743	10.49442319	11.94593671	10.28954553	11.5221294	11.54579775	11.959524	11.4958957	11.65846762	12.12645457	11.39453998	10.87898873	10.98636393	12.46721497	11.99997956	11.69263377	11.7992603	11.02791133	10.9473367	11.54976914	12.35810149	12.61990603	11.63486479	10.88145299	11.30668672	9.875578992	11.62792267	10.91694391	9.66238031	11.59525898	11.01581422	11.14959103	11.34128647	11.53038049	11.48142745	11.64723769	10.39248538	11.75015928
MAOB	11.11922705	9.643124164	11.59384651	9.851049463	9.002910349	8.871839585	10.1890786	10.88658522	11.15267454	10.63776084	11.213568	11.19018938	8.968847188	11.33379632	9.070777151	11.12085191	11.20294607	10.80822619	10.68992779	10.31437071	11.19480468	10.04114059	8.581464567	9.254997144	9.512665505	10.13575675	10.09320624	10.48164096	9.953287471	9.857393876	9.030928884	9.80045341	10.50161629	11.4086668	10.10395374	10.22474108	9.64778818	10.47544195	6.981871186	8.216337922	11.23376404	10.80647549	9.204338698	10.91831818	10.68571915	9.948437808	9.191505577	9.560396424	10.66197197
ANXA6	11.07666667	10.91383256	11.05187225	10.14230592	10.23522754	9.901321089	11.13244217	12.27394315	9.64720209	9.908861147	10.22250899	11.78223985	10.98570523	11.25803156	10.75959975	11.18664417	10.29455264	10.86246184	8.879772511	11.310123	11.74127715	10.86827421	11.82552711	12.36613592	11.97597102	10.14395647	10.69193648	10.50555926	10.85806867	11.50982179	12.03893511	11.11337069	11.36651553	11.27060819	9.235175052	10.83297917	10.96365116	10.42668578	10.34586046	13.21862849	10.72637141	10.28127176	11.94413886	11.87586168	10.81346362	12.52325184	11.23341782	11.63085648	11.29622547
RTN4	10.92952	8.205231382	9.863350103	10.191422	10.67229193	10.18766122	10.53326977	10.84392059	10.36233076	10.03750798	10.76760814	11.02392801	7.491021845	11.08859281	10.09129768	11.66032645	10.94788371	11.53909461	11.31988619	10.79886496	10.35784049	9.527771896	7.952548452	8.165244703	8.430633656	9.821566495	10.61740534	10.94413285	9.932942421	9.879643828	7.237091294	8.718285321	10.19124465	11.14484681	10.33166102	10.92838831	9.509360772	10.46340653	10.26156186	7.676885693	10.53570787	10.86526564	7.92728247	11.00527402	10.84469797	8.495139136	7.922446726	8.411265581	11.28837256
BLVRB	9.199405888	11.95785625	11.78236473	10.7131433	9.539945166	11.56290667	9.543341434	9.933315214	10.52136598	9.707288407	9.847526551	10.66283795	11.73760888	11.48484785	10.18690349	10.54396618	10.48554062	9.81086498	10.6664501	10.99446163	11.50202197	9.891284452	12.32767753	11.78234811	13.22651166	10.98413015	11.19250994	10.62110544	9.480853552	11.04960703	11.37269379	11.31084375	11.64620263	11.79804364	10.96607727	10.2540411	10.75709415	9.907988076	9.155623353	12.42374543	11.34938652	9.868744967	11.90761784	9.857234691	11.28798363	11.64913394	11.7288799	11.32094823	11.13506426
SDC2	12.28956213	9.859236875	11.52392776	10.25643149	11.56345421	10.49588693	10.19388156	10.6501957	11.33601153	10.82037503	10.97722615	11.87272819	9.365012625	11.26170199	11.31953328	11.26127293	11.12885654	12.07603269	11.04121564	10.85209695	10.23319552	10.13674413	9.636937525	9.099520092	9.31216341	10.80728309	11.42009689	11.05189649	11.54605714	10.14486298	10.29359663	11.00191069	11.1239235	10.7223578	10.67874396	11.07874788	10.70151527	10.33057348	10.92882672	8.74325666	11.49691793	11.56836425	8.596212956	10.76309925	11.83994034	9.968168214	10.70263313	10.91039808	11.07618434
DHRS3	9.816541393	10.99446946	11.66374166	10.45874191	10.15371552	11.44214641	10.59266529	9.815487688	10.34832933	10.26477767	10.22943355	11.64061909	12.1390144	11.58052701	11.13288516	10.84817593	10.34744717	10.84189947	10.93518773	10.57599671	11.95368473	10.61298545	12.5910563	12.94693237	12.59187706	10.53885805	10.66046487	10.82563017	10.49642945	12.02559597	12.16582274	11.85594019	11.15528205	11.52669387	11.36696303	10.95860155	12.39221445	10.50761222	10.65335406	13.2788769	11.87960455	10.72628131	12.06806194	10.72022233	11.20709691	12.89779394	12.38463816	12.84577549	11.45857212
DDX17	11.2341464	10.84465669	10.97792866	10.99020936	10.99212249	10.78161425	11.7737374	11.70183272	12.02845555	11.72027793	11.2539045	11.33643022	10.184226	11.31625476	10.46380984	11.66074743	11.91791624	11.2248564	11.12076187	10.686119	10.82517212	11.76321765	9.427833255	9.492282037	9.175399369	10.84353473	11.19413891	10.80168132	10.81621407	10.88684084	10.0321409	10.69347585	11.36552278	11.61574839	10.48239004	10.90493634	9.639154268	11.6229077	12.22866094	8.503766713	11.29944934	10.90197805	9.518350993	11.81782436	11.08899723	10.58491814	10.72182398	10.46244379	11.10487301
PLXNB2	10.48337598	10.69846114	11.49023964	10.02371401	9.220310818	10.99623717	10.63707149	10.87082354	11.38575315	11.15426861	10.34961514	10.42622569	11.82715714	10.1187868	10.24581305	10.84595637	11.66619748	10.11623971	11.53219729	10.74898596	10.78024266	9.925957188	10.87330309	11.67459735	12.23823329	10.62273643	11.06477637	9.747465336	9.46426864	11.19917738	11.27638384	11.38556172	9.952946304	11.38187108	8.806599511	10.28162004	10.79255924	11.11658542	9.675688912	12.45715678	10.89030966	10.56410026	10.58758422	10.44205372	10.77573221	11.72646445	11.80520161	11.62226193	11.12938668
PRDX1	10.11212354	8.058031622	10.16586954	11.23026526	11.49461844	11.60936254	10.40494076	10.03454269	10.78243845	9.756032976	11.53509155	11.12360865	8.489232894	10.54649582	9.99947507	10.92518675	10.4923753	10.96992004	11.22729124	10.77640625	10.73946827	10.13674413	8.442340109	8.854014844	10.28696031	10.9785376	11.55393793	11.57865478	10.78717641	10.61244885	9.239133982	9.529148118	11.24222273	11.78098383	10.80462053	11.32612944	10.03544308	10.08000936	10.05916879	8.053917177	11.07451973	11.0961051	9.249686626	10.56857077	10.814273	8.817525084	9.884678782	8.447136333	11.57022303
NRBP2	12.14233401	9.133714783	8.233440425	10.75230583	11.1263662	9.765067162	11.02550803	10.39664549	10.28799251	10.17203511	10.12721023	9.909130476	8.272900079	9.636162593	10.04100837	10.14237998	11.63942297	10.14889293	10.30462457	11.25433587	10.27697899	9.828526134	9.237314372	8.374928215	8.336605895	10.50601374	10.95472659	9.74459657	10.31134831	9.758804213	9.030928884	10.09089248	8.700895414	9.43863705	8.837461246	10.41315904	9.865744948	10.75969045	10.74965286	8.291151602	10.16598859	10.0128291	8.127709897	10.97713401	10.11479972	8.429313294	8.18408852	7.838957424	10.64543116
RPL15	11.25164326	11.45733216	12.30724196	11.49845142	12.42394412	13.31829142	11.25836827	11.70385598	11.55906477	11.85688289	12.05304399	11.6049258	12.0680149	11.95389926	10.99968193	11.58602743	11.85979095	12.76931287	11.35673064	11.47493031	12.00060506	11.83452237	12.24368667	11.60856467	11.78088559	12.02510416	11.46666581	11.68683365	11.94482885	11.47554188	12.59615634	12.08064156	12.33580164	11.73375876	13.16898318	11.84780817	11.39475605	12.53357126	12.00452129	11.39187636	11.53203364	11.35222123	11.64853268	11.42200755	11.62889752	11.84129421	12.52119201	11.85280528	11.56640807
HNF4A	11.12445988	11.98170667	11.33326883	10.12251361	11.10230501	10.31147927	10.78508652	11.00224194	12.22795289	11.38164918	11.12510828	11.83200768	12.25849907	12.06414898	10.63630898	10.7207262	11.3714115	11.32190936	11.1082698	11.64943339	11.75405778	10.37495662	13.25109667	12.10516909	12.437223	10.6727083	11.18924647	10.87236713	11.09837641	11.28814678	11.62411992	11.82441085	11.60515744	11.34384079	11.63764369	11.02265158	11.66872729	11.42878833	11.32112383	12.38650257	11.42708312	10.42535022	11.75394297	11.11082365	10.40002599	12.13225978	12.03656646	12.45062433	11.28187321
ZNHIT1	9.910973166	11.63638951	11.06372025	10.66378756	10.62358588	10.74586223	10.02627623	10.7954086	10.03413545	10.15230762	10.21654709	10.97465272	12.61044333	11.71422361	11.31530835	10.71911015	9.70225636	9.405052991	11.25965822	11.00351411	12.52009351	9.66367598	13.22287292	12.89912095	12.44246648	10.04817935	9.807355933	9.700865896	9.462599609	11.09725624	12.49073069	12.31715658	10.9179182	11.30536291	10.66065182	10.30979819	12.15345829	10.44603699	10.32802345	14.01113132	11.09009727	9.633145429	12.70020368	10.48659582	10.69717308	13.30738472	12.89693179	12.74861114	10.80741026
BDH1	10.46549224	11.80352266	10.99258626	7.959526173	11.12303282	10.42838642	10.89593009	11.51719323	9.907441058	11.22417225	9.776354588	11.43106083	10.66697631	11.08721444	9.901407021	11.35373977	10.9973028	10.59746509	11.6237849	11.32257703	11.71480275	8.482166514	11.17544701	11.6891537	10.15950834	10.19658575	10.74123944	9.861750694	10.90735561	11.74042578	11.11083305	11.37027769	10.76142488	10.45700094	10.61093595	10.43481481	10.4200884	11.73977191	11.09673788	11.82083804	11.30557836	10.93877504	11.22136707	10.28989319	10.72067531	12.02118054	11.24323732	11.81970037	10.03622927
SSR4	10.93548674	12.54923574	12.28657522	10.71204012	10.9860192	11.54929104	10.12010183	10.71903735	11.08505364	11.14376219	10.64867167	10.7747126	12.70347185	10.16001922	9.759327941	10.69218062	10.04779881	10.01359577	11.30232407	11.05915048	11.34339892	11.63451881	12.5971053	13.40933156	12.20539354	10.9580163	10.66164281	10.12371525	10.22932652	10.91874939	12.33297731	11.6575069	12.1441884	10.41769598	9.983479495	10.36132759	10.9024463	10.9850674	10.08973559	12.59782474	10.67736777	10.15500111	11.80797941	11.01739042	10.65351759	12.17301221	12.2075242	11.89103352	10.14971067
FAH	10.53072642	11.71944317	10.90076651	10.25643149	9.715492931	11.17275049	10.21765935	10.671857	9.265285973	10.03631257	10.47809789	10.92739283	11.25891322	11.01438711	11.36520878	11.26071762	10.28758405	10.20057089	11.93092698	10.77035774	12.42600373	9.767699231	12.5910563	12.38203403	12.12489308	10.80441219	10.64327573	9.033424977	9.470925512	10.96239818	12.18599207	11.31756973	10.37512949	10.74055192	10.7426022	10.01619226	10.71390026	10.50844919	10.4826686	13.89080914	10.52428578	9.118071681	12.30743202	8.96629345	9.810128409	12.28914322	11.86774722	11.93963974	11.20347396
CUTA	10.96813447	12.13038365	11.45997124	10.54676539	11.33427209	11.74539328	9.716232364	9.837773334	9.789415396	10.26375659	9.851379423	10.90774232	12.93211245	12.12485749	12.07164906	9.752979537	8.563222004	10.23702501	10.76877431	11.57287731	11.32861535	10.62754028	13.65685396	12.19550571	12.75053179	10.5957582	9.934628926	10.09809876	10.45674497	10.84293175	12.72580516	11.49419206	11.51222957	11.93788477	10.85824508	10.88259838	13.44641651	9.99894609	10.48343617	12.91924163	10.78337909	10.35697265	12.06952125	10.9373685	10.46331627	12.64273342	12.92792103	13.71593457	9.925019184
TGFBI	10.85306224	11.32600002	10.63905648	10.4274933	8.696811337	9.113151236	9.738758805	10.41750892	12.07312234	11.63756496	9.933638488	11.12884077	9.664389615	11.62774773	9.838019404	10.78238027	10.61504504	12.23794781	10.60454604	10.54267142	12.13794749	10.55602109	10.01294426	11.0540844	9.773058168	10.56079975	11.22394779	11.74683193	10.44580652	10.93676563	11.13625926	9.793232045	11.5336001	10.056094	10.70406968	9.685495759	9.188809867	9.41162766	11.3870046	9.128217714	9.977822569	10.076647	9.430203922	11.22375338	10.74210043	9.822057219	11.99938831	9.579899756	9.775721184
NDUFB9	11.39276953	11.83094721	12.43104675	12.06239677	11.47077775	11.58158261	9.374206849	9.982151571	9.390839051	10.25453412	9.880581064	10.78800271	11.45252867	10.59579662	11.34255179	9.938036334	9.900275834	9.509343129	11.0722766	11.06533914	11.09438137	10.0887783	12.40802984	12.06699539	12.75442892	10.20183187	9.947242794	9.497771491	9.973349526	10.83512613	13.02833921	12.42386194	10.85847198	10.54047097	10.50924483	10.64493903	11.69880729	10.44603699	11.07245759	12.43790779	10.82509141	10.47972737	11.95154448	9.630685783	11.05584556	11.90362673	12.42494602	12.77069723	10.65480361
MDK	10.75586519	10.08864145	11.63693521	12.1279689	12.72023175	8.546859716	8.829371358	8.288608867	9.789415396	10.53571468	12.6259588	11.24241292	13.24874875	8.470399346	10.00997105	6.703767542	8.787392839	11.02502995	11.32169082	11.38773546	8.333519401	10.89093575	11.22985241	9.452673496	10.63299342	11.39698875	9.018126478	10.08228041	11.26032824	8.727362249	11.30920677	13.29325544	11.72417324	11.47950076	11.32162646	9.934572277	11.80295362	9.51188032	10.08164757	9.388631079	11.4718678	11.24078032	8.478003281	8.405177934	11.29379863	8.480213469	11.56069662	11.54582504	7.96035355
CCT3	11.82258959	11.04374532	11.6053361	12.50137992	12.04420518	12.58626354	10.26589615	10.36221345	10.85090383	11.38728559	12.0858427	11.21315468	11.61365094	10.91998799	11.31953328	10.32558877	10.76368374	11.59721036	10.78019446	10.75894796	10.97224334	11.31992397	11.93873705	10.18110959	12.23869706	11.46401307	11.44117053	11.12595506	11.44278029	11.27351936	11.66864532	11.54522811	11.6717271	11.68672374	11.41433193	12.08148594	11.25955199	11.15984339	10.93725491	10.14922913	11.37080163	11.45427551	10.80642225	11.30635208	11.44464073	10.57091023	12.15721731	12.45150671	10.87559331
NDUFA4	11.75610612	12.43592347	11.83007043	11.58896632	11.10456027	11.85548953	10.79080401	11.89129631	10.29287444	11.02223678	11.89094159	12.16018099	10.17385821	12.44924155	9.99947507	11.37287931	11.07321508	10.83225211	12.77130751	13.03858074	12.39298874	11.09275521	10.48319375	11.2516192	11.56857474	11.45671786	11.11034941	11.0077198	10.92017875	10.88064934	11.89644543	12.30958557	12.04226297	12.09327056	12.14977756	10.67731012	10.03763451	11.08663535	10.41185943	10.79707517	11.54669105	11.25723726	12.20758318	11.7152649	10.83595654	12.21377229	11.60162021	10.1400395	11.79746833
SSR2	10.84559211	11.99631448	11.06163648	12.40892703	11.71431515	12.34958099	10.87155752	10.90780462	10.5808543	12.1022302	11.40571106	10.92664197	12.88045208	10.35932633	10.54904239	10.30956947	11.00794089	10.19594865	11.37538522	12.33844373	10.92584883	11.68725757	12.12609717	11.66076177	12.2780333	11.37625882	11.19169476	10.43168927	10.70346456	10.95259333	11.99657176	11.0430759	10.78612007	11.50557182	11.27919407	11.41597195	11.60292314	12.00379614	10.55162859	11.52608701	10.80635209	10.96344755	11.31620776	11.26466042	11.21937008	11.68262932	11.58240906	12.25879865	10.77604051
SEC61A1	11.63700424	11.89903956	11.6851046	11.72204762	11.1711669	11.41721585	11.53308248	11.44403454	10.80653375	11.6737603	11.20706833	10.80934136	12.12226351	11.30444076	10.78120514	11.30070358	11.33216192	11.01194171	11.47928408	11.95493548	11.6674172	12.5083291	11.88324228	12.44695659	11.74019477	11.73248262	11.41661263	11.0623006	11.00631179	11.98448801	11.32641168	11.38396048	11.68372469	11.36409929	10.3159277	11.43092963	11.78154096	11.88411681	11.59661398	12.31476955	10.95270655	12.02456005	12.12203446	11.7673401	11.11221908	12.62787028	11.27367056	11.53087453	12.23849425
F9	11.01652899	10.72599088	11.48817243	7.759996414	5.717491551	4.389216322	11.135441	12.2829035	10.34174853	10.91120492	9.701487233	10.5108205	9.478898067	10.71125094	7.480219188	12.14797129	10.89556613	8.553706671	10.17884194	11.30594765	11.42280293	9.246673116	9.752960513	12.35167627	7.492324255	10.98868981	11.7324141	9.033424977	7.389925214	10.79032302	8.410728929	10.1803304	10.81840283	10.57467844	9.73492957	9.810678977	6.094722897	10.48227452	10.08771783	10.24899731	8.757195367	7.018932093	11.12640838	8.611257396	10.52493524	12.08335009	9.68503896	6.914014893	12.03711376
DBI	12.04057364	10.88184626	12.34628207	11.04204958	11.4920367	11.07314174	10.45541187	10.54306663	10.16237963	11.23411104	11.01549893	11.91384705	10.88125568	10.88788904	10.83532009	11.58380929	9.986719903	11.21461075	12.06409406	12.13636007	12.12431617	11.35135144	10.74062993	11.36794904	10.51848695	11.52248184	11.07276775	10.69502961	11.07726883	11.34821147	10.7412684	11.89018311	12.32102688	12.34361959	12.78585262	11.14843199	10.58947616	11.87830122	10.92995332	10.69463455	11.74872632	11.52327455	11.49915589	10.47303646	10.99361078	11.60112393	11.40756625	11.27980871	12.57730999
MDH2	11.07076447	10.99689293	11.74433046	11.35175739	11.2638787	11.36602376	9.281566703	11.28446723	9.993927882	10.16985644	11.54662183	11.43792722	10.27432795	11.30799513	10.84120944	10.6596928	10.68300388	10.64740994	11.92183439	11.90439574	11.84464813	10.13025427	11.05253759	10.59533221	11.77897374	10.65241599	10.2040811	10.24640221	10.25461933	10.46850253	11.46944255	12.59244412	11.29583987	10.92079831	11.57140259	10.88933616	9.981824566	10.19781082	10.09777851	10.52589056	11.2529208	10.1880389	11.32356499	10.53198492	10.63164348	11.61938632	11.54092891	11.37496774	11.56028307
HLA-DRB1	6.561811269	11.07924705	14.64777825	9.538936808	8.36524487	10.73891385	10.67191319	9.90685796	10.9363726	11.18856816	11.55333836	10.16357806	9.607741178	8.981733418	10.11093253	12.22115248	10.14160457	7.379082691	10.27512386	10.75435866	11.08297493	10.4090562	7.069722829	11.24583865	13.3804927	11.11037342	10.82247736	11.07662738	10.47672367	10.03019958	12.09313254	11.7573525	10.54610953	10.01112112	9.312855452	9.117076706	8.872478446	8.195047354	7.473311159	10.78049897	11.77947652	9.803547569	11.2627788	9.107599277	13.00250681	10.7190474	10.29935842	8.200412723	12.33223703
PRDX5	11.88221749	12.51385588	11.87624898	11.72177361	11.12080628	11.82008208	10.54308951	10.52669989	10.26631354	10.86952822	10.66700366	11.25622495	13.23260723	10.43604932	10.9405619	10.66389903	10.38547499	9.96280312	11.20334629	11.99471377	11.97472683	11.35015526	12.69502961	12.23338922	12.86008475	11.40648599	10.44135842	10.19899141	10.29924495	11.22166727	12.25500532	12.28018962	10.52936336	11.43869318	10.56457547	10.48806649	11.57980295	11.00121203	10.77557844	13.07272185	11.29609523	10.64564042	12.81165648	10.85830646	10.68306298	12.71960469	12.45241539	12.46686166	11.13866567
SPON2	10.78138773	10.00120766	11.37470117	8.579447531	10.73186138	8.560948171	9.109181983	9.164249705	10.26432648	10.25864027	11.65492038	10.27985802	12.09023539	10.99614189	9.110346698	9.108534362	11.00581954	10.63294921	9.823909142	11.43007449	10.97888624	11.39027884	12.07500182	10.73062509	12.53297332	11.06119372	9.869849803	10.5315857	10.12241577	10.55916881	10.77612354	11.82971382	12.04536588	10.22807236	11.67227374	10.97135886	12.20554766	10.62185154	10.68439404	11.09989749	11.15015883	9.609575101	9.87731077	10.54608341	9.842231725	11.37326205	13.28851008	12.39299893	10.11774128
EIF3E	10.97867979	9.624434501	11.73607925	11.44068548	12.25886134	12.08498878	9.612422645	9.948413636	11.05778057	9.986427537	10.90924463	11.05586731	9.044802291	10.87436737	10.36097686	10.46998657	10.53418969	11.92607683	9.906402734	10.10200626	10.28924827	10.4873142	10.08850572	9.03123339	9.944351824	10.14304769	10.39678159	10.74683458	11.19500111	10.3795803	10.93878545	11.25675138	11.54285108	10.29056496	11.10846157	11.38664175	9.601131555	10.7861596	11.30558378	8.016590562	11.19406949	10.32076501	9.01931338	10.8217767	11.86398237	9.607790164	11.18838366	11.39069488	10.66910489
NOP53	9.413574351	11.97557616	11.30888045	10.29451804	11.19517395	12.73684019	9.599447978	10.64935604	10.51218544	10.5178397	10.54544005	10.63919956	13.47538151	11.50872572	9.988902147	10.43103006	10.17974293	11.25294059	9.723724496	10.79291008	11.44764457	11.0604502	12.65416922	12.12167599	11.54026099	10.77362413	9.663056631	9.960241824	10.87635754	10.92411103	12.43828157	12.00088051	11.38230732	10.68794757	12.39842147	10.3837695	12.28976949	10.75687576	10.61814094	12.51619279	10.68764394	9.633145429	11.39824478	10.72261158	10.33270147	12.37394044	12.83473866	12.20644321	9.685729482
GUK1	10.38374064	11.75376073	12.12101534	11.52476285	11.19093512	11.92175559	10.87095789	11.26157334	10.38810861	9.341598602	11.04495398	10.50479608	12.48188198	10.72726806	10.73450503	10.43201691	10.37893306	9.767906671	11.21245334	11.66703874	11.53072315	10.57934974	12.5191513	12.39410503	12.72857722	10.62534164	10.61801227	10.3900768	10.53584508	11.75817095	12.50433798	12.33176521	11.36005041	11.33074732	10.50391372	11.27502282	11.76774736	11.04513279	10.08872706	12.55189999	10.8305115	10.81028892	12.11827911	10.39968026	11.68041144	11.9152222	11.87453226	12.56266859	10.85071452
UGP2	12.57715023	8.995066866	10.14239895	9.103493707	10.09594163	10.41391727	12.15637058	12.65013907	10.40173099	11.18101621	10.3118999	12.1820526	8.522326851	10.62648724	9.983586478	12.5874556	12.75105531	9.834850054	13.07253597	11.24400644	11.33602607	10.1551273	8.355189272	9.90996782	7.785109599	10.34621915	10.79106736	10.22803529	9.593421596	10.0351637	7.844156879	8.782936394	11.29375388	10.28112518	10.17544704	10.66165274	10.53001491	11.53034724	9.901545324	8.696867962	10.93915158	11.5182875	9.722640663	10.84213627	10.91957135	9.989388868	7.678942388	8.104787419	11.37379968
TGM2	9.565439204	9.86101189	10.53074358	9.63985984	8.822771579	9.352547335	11.48960652	13.47571105	8.943748691	10.08337276	9.879323647	9.395886216	9.004401376	10.34209337	10.30667391	11.92955479	10.10540562	9.718803781	10.37468147	10.6270966	11.12036475	11.57500811	7.374985825	10.81112046	8.190636911	11.35208455	10.88432661	10.02787023	9.629568689	11.49188131	9.009775153	12.04764704	9.592923928	7.586186305	8.660824802	10.97839781	8.315678737	11.722564	10.12950908	9.592340594	10.15615462	9.244289361	9.963567341	10.38104568	11.50754319	10.38993097	8.506787433	8.38930612	12.89533787
FAU	10.18588163	12.52732999	11.69857696	11.15554684	11.40322312	12.59953611	10.39329545	10.74991603	10.68776161	10.86077633	10.51742512	10.95858116	13.57303936	10.72461086	10.78120514	10.63676481	10.12019053	10.9894155	10.48723606	11.13995099	11.77710812	11.58385528	13.33776893	13.11680093	12.8421905	11.14255563	10.30024728	10.41193735	10.72659144	11.78824998	12.93631821	12.37189951	10.89539614	11.39286829	11.62493125	10.7580617	11.62567864	11.38069103	11.13338725	12.89677433	11.48763629	10.37400525	12.75715702	11.21223806	11.16266399	12.75591226	12.53467669	12.85747351	10.63089204
SULT1A1	10.4995769	11.00494188	8.885953062	9.858048702	8.956198992	10.56124517	9.911995689	10.39163321	9.757276168	8.033738114	8.630906245	10.8723065	9.675457091	11.04026134	10.79036645	10.7012131	9.564894089	10.44609752	11.57620029	10.77640625	11.06167696	10.16241546	8.495173089	12.17861364	12.2739666	11.02367026	10.16141478	9.203974386	8.589954441	10.69239073	10.42586291	10.69218246	9.811375212	10.28585279	10.43947201	9.382108374	9.555976061	10.02958964	10.68372631	10.98884552	10.68337109	8.239502915	11.4036544	8.37873086	9.547350193	11.30297231	11.01908462	8.930191025	10.35472927
RPS13	10.81414152	12.71418405	11.82311688	11.22253917	12.26441903	13.79640031	10.89887438	11.44306589	11.12008451	11.53846666	11.72972753	11.71555932	12.93288113	11.23269724	10.46380984	11.38209941	11.16922304	12.72026696	10.93832779	11.44865804	11.94304747	11.65758787	11.70667287	11.50589811	11.84076436	11.56516826	10.77646198	11.19377026	11.62314245	11.32762382	12.74352509	12.44398027	11.44050457	11.54455557	11.77010758	11.21251864	10.79644652	11.80150913	11.16960555	11.11172501	11.44990079	10.95903753	11.75030799	11.5797696	11.28623455	12.38231946	13.20304602	12.51196965	11.08474432
APP	11.54987945	10.35234989	7.757290145	10.00941562	6.908751486	9.014268801	10.98618172	10.99631096	10.64105234	11.30927063	8.624912526	10.33409574	10.61619428	9.175857472	9.327351192	10.96391016	11.71927168	10.43044269	7.953704325	10.1400342	9.771176393	10.67481003	8.795135841	9.936051313	7.361591571	10.67899155	10.80978281	8.93867801	8.65281406	10.09462697	9.092588836	8.743495604	7.99037004	8.732330836	9.846973314	9.92731495	9.43814464	10.6935211	9.742625494	9.878582706	7.595049391	10.05935379	9.4180331	9.958831685	10.41930634	10.50981076	8.43998368	8.351945775	11.06919175
TAPBP	11.53994507	11.80352266	11.33326883	10.88401417	11.1440153	10.89915973	11.66587341	10.42929679	10.34551266	11.04142906	11.14564683	11.03859677	12.47767386	11.75602611	11.63302174	10.90542815	10.4312468	10.19363197	11.24388278	10.02407523	11.21905543	10.70880625	11.67679243	12.46398613	12.68398021	11.09400903	10.97902569	11.27949972	11.13707415	11.87073897	12.21591936	12.05118245	11.60851794	11.5241955	10.27144104	10.70897072	11.21474482	11.01010381	10.58276319	13.07725285	11.26039811	10.35025258	12.02408389	10.69123826	12.01171762	12.08827538	11.30548491	12.92255861	11.42778387
GADD45G	8.546679516	13.06269543	11.13415737	8.396351451	7.558094421	9.155527427	8.40095438	11.27252052	10.78104935	9.924453285	9.116321257	12.04866311	12.7473923	11.64142991	8.694754869	11.86013545	10.25669433	9.083260389	11.73855509	9.399154429	12.50241886	9.755701808	10.59968174	13.26932878	11.75971455	9.367319	8.848426769	9.247187627	9.131807399	12.43017505	12.21745719	14.03060307	10.87321556	9.955828101	10.42938385	9.826370175	11.36190573	10.14388793	8.701928084	12.57397678	11.02202209	10.6253742	11.21434805	10.31164076	10.85023325	13.81553596	11.43597741	14.80587724	9.168334065
GCKR	8.216453764	7.44955158	9.125659151	8.569728389	8.629445182	10.41003419	10.42876819	11.23663418	10.32277909	8.335716441	8.114930939	10.86291741	8.272900079	11.48693995	9.573676744	10.89042954	9.379033195	9.434787119	9.32833084	10.8040554	11.40811194	10.23160936	10.42024659	10.93986122	10.63862751	9.632471495	9.38779064	7.74582712	7.722117708	11.1919726	9.993165838	9.356972702	10.22009209	10.48502178	9.033800478	10.11659574	9.595191894	10.81553724	10.92600634	11.58029575	10.40894313	9.02733632	11.59954108	10.09046624	9.904371004	11.36246016	10.49169469	11.00719667	10.78394713
QPRT	10.69577448	11.01772751	12.52705165	10.80550988	11.81518264	10.36461093	9.519048565	10.3611882	9.782489276	9.679989281	10.5721433	10.88008433	12.10326867	11.2151365	10.74396678	10.46131263	10.3690642	10.50800385	10.71669166	11.69165086	11.62932065	10.47565992	12.39221403	11.49716563	12.96021628	11.02317646	10.62949581	10.15213557	10.11393584	10.5154362	10.90004638	11.40384937	11.57713051	11.22087085	11.08437649	10.00106338	10.59692515	10.05845307	11.46912079	11.12491608	10.95696074	9.401379679	12.10648022	9.867636183	10.90140461	11.96248339	12.2706113	12.2872492	10.79442233
CPN2	9.661525563	9.353943303	10.18896434	8.13139392	9.976649525	8.57490014	9.830446452	10.79236928	11.05778057	10.39078405	9.66546483	10.29971214	9.564737418	11.41734405	10.35275446	11.33961106	10.85725172	10.32326339	10.26765344	11.28594801	11.25858887	8.728089528	11.45494435	10.85126779	10.54272803	9.722835124	10.46178888	10.73387592	10.26231334	10.56089084	10.57127208	10.56934623	11.13910717	10.41984818	8.720915941	9.974551984	9.9681026	10.77019689	9.884211355	10.75244155	10.90432915	9.623267994	10.69233515	10.54338284	11.21324655	11.15198537	10.69037971	10.6277054	11.92121622
PLIN5	8.279303941	11.77321235	9.824548309	9.09505259	10.53606192	9.550759722	9.960153832	10.42635884	11.15213736	10.66508611	8.979798835	10.40373895	12.26827724	10.86152426	10.79340733	10.77928181	11.43664516	9.02709865	10.50746225	10.83481184	10.89707822	9.965035294	12.53948704	11.76224227	10.72722573	9.228531953	9.791299995	9.791216632	9.783213315	10.57459354	11.34059402	11.55522219	10.19795314	11.63625365	10.56559931	10.57978509	12.46117693	10.76179787	9.892326472	12.28635204	11.24017793	9.016054033	10.3488658	10.0778304	10.5687621	11.39528872	10.29935842	12.71152375	10.54199372
IDH2	9.340216143	9.216481056	12.07630443	9.682167474	10.97373461	10.66345323	10.49486604	10.62990778	9.257313553	11.59029262	9.711414336	9.760291445	11.34344022	10.37635585	10.31092441	11.09802982	10.94401118	11.03476879	11.73945541	10.75512456	10.62312726	10.69064867	10.22869928	11.19033842	11.00532376	11.16555869	10.36820492	8.821005065	10.02288307	10.4247265	10.88560954	12.50675682	11.10857831	8.385226525	10.80288508	11.06954867	11.34608005	11.15236627	10.30649727	11.62017369	11.00020137	9.912994701	11.14313735	9.5097106	11.04278302	10.51225621	10.78944561	11.77950718	12.57977217
VPS28	10.57587747	11.06545893	12.47476715	11.34145015	11.52313831	11.44546979	9.88135708	9.967404012	9.687803312	9.844750254	9.542157875	10.32044049	11.97852496	10.5323842	11.47723191	9.717802138	9.618644273	9.599613479	10.66834244	11.11987388	10.76055039	10.07049282	12.50451393	11.38487987	12.00951306	10.09404404	9.890093495	9.962712526	10.24978964	10.535718	12.47442366	12.35360902	10.8905732	10.28112518	10.31957373	10.67384536	12.37585405	10.01317021	11.08059651	12.221654	10.98431132	10.47767341	11.53339965	9.986932564	11.21324655	11.78830413	12.31351912	12.85647453	10.62356716
GSDMD	10.7981553	11.88122268	12.52830964	10.98336779	10.94507663	11.22838135	10.75615415	10.29508233	9.83431208	10.83419753	10.0297077	10.6011183	11.97479742	11.00054184	10.84120944	10.3298307	9.714000511	9.895976417	11.47928408	10.31748531	11.10135616	10.63868746	11.56484723	11.70945697	11.91576294	11.0102781	10.54265387	10.59586283	10.94489061	10.93809126	11.8916373	12.79609569	11.08525008	9.913685128	10.59096203	10.48015339	11.57150912	10.02257561	10.94786041	12.80186555	11.33311395	10.98914774	11.70282738	9.445191266	11.30938305	12.27804964	12.11887298	12.45326986	11.37510878
ATF4	11.48441848	10.9018129	10.74673557	10.67288784	11.80585788	11.45398062	10.65668641	10.876575	10.29579569	11.44967167	11.12351622	10.69758475	10.64462692	10.18600861	10.13030368	10.91886523	11.24626863	10.70872062	10.68058251	11.56372626	11.78849663	11.10840461	11.46914888	11.21540062	11.52968792	10.40577435	10.59538379	9.845777078	10.23910708	11.3046842	11.64883576	11.15151524	11.32830235	10.60997974	10.58794194	11.13148186	10.38609589	12.06935364	11.89109714	11.01427303	10.96964855	10.50145623	10.12386926	10.84696259	11.055161	11.09765668	11.1715859	11.35812646	11.8536425
RORC	7.915869055	9.54052435	8.965415515	8.227303183	9.175946143	11.00848694	10.52871495	11.52956606	10.92383919	10.60346536	10.46222977	10.88085981	10.93902428	11.52612399	7.755170633	10.42410318	10.78548838	9.507478811	8.731901778	11.83799232	11.29174213	10.31980417	11.47947736	11.07770595	10.85371791	9.647930796	10.49982721	10.14127084	10.42367759	10.96109471	10.25067944	11.21503322	9.300462231	12.14492155	10.66160971	11.02741049	10.79644652	11.32904098	9.896943264	11.53049946	11.05149665	10.6389166	11.50707552	11.57422407	8.348271824	10.84370255	11.11082083	11.81353642	10.72903433
UQCRC1	11.21777067	11.62180852	12.81373515	11.0323599	10.82780461	11.37799958	10.0613916	11.08094575	10.45060716	10.86212624	10.38725421	11.12032891	12.03617672	11.19223967	12.13174679	11.01748617	10.07638444	10.44219971	11.71540501	11.82455575	12.12559959	11.02490851	13.04906678	12.3479037	12.7453192	11.08882736	10.35297244	10.51063342	10.76568484	11.24166638	12.64239813	11.95092573	11.74950799	10.96936019	10.89942942	10.83064732	12.65024858	10.31151738	10.88476942	13.06665829	11.19406949	10.82598087	12.6088177	10.94352656	11.39139873	12.4479746	12.1716132	13.10662635	10.79311708
ALDOA	11.19172057	11.30919746	10.81347529	12.85969706	11.31395097	13.29558431	10.23826442	10.28970374	9.69814559	9.704280564	10.67789207	10.60205917	11.55094386	10.95138823	11.30469157	10.22099224	10.68565676	10.36091454	11.29499398	11.28647789	10.91796925	11.84361774	11.37773458	11.35296978	12.72096288	12.32124316	11.15327117	10.05127483	10.17329496	10.73724663	11.75747876	11.31505116	10.7606699	10.34254254	10.47041368	10.79839518	11.45337864	10.65246328	10.01631811	11.86168395	10.63108472	11.44063312	12.1313803	10.29760629	11.1003231	10.69341626	11.46803299	11.21892513	11.02761952
GPAM	9.57797942	8.045578024	10.31094121	6.14133623	11.1118656	9.24109572	9.178690287	9.11399218	11.12993906	9.760383682	10.41094223	10.62908091	9.122357902	9.005288814	8.819400017	10.35502366	10.37153775	13.29974218	10.01152055	10.08991394	9.928497508	9.826233465	9.097956012	8.366419494	8.998218194	10.53193225	11.62962442	11.36696195	11.09353277	9.643255692	7.811866879	7.458820591	11.61438004	9.314549993	11.02159762	10.7207715	9.428155018	11.36321641	10.6062096	6.43232536	10.51854064	10.13689305	6.850278721	10.55790621	10.31107314	6.73434378	9.182781878	10.24148554	9.865403066
RPS29	9.682322545	12.84234139	11.95992691	10.16183032	11.72571451	13.22647889	9.621008021	10.74206121	9.621039212	11.00156129	10.8488617	11.06681293	12.84821801	11.59272075	10.21892264	11.03447854	10.42252601	12.20612437	10.55426458	11.32102614	11.7440652	11.2902935	11.27905887	12.057127	12.25621058	11.28323135	9.907080016	10.75683367	11.52582499	10.94667827	12.98813877	12.38156045	11.24276348	11.11991266	11.89753615	10.62084983	10.83601339	11.05776658	10.7258498	12.24332	11.02944738	10.29921642	11.89175702	10.44495061	10.49697752	12.67746557	13.39254376	12.06370282	9.432613885
LAMB2	11.68576675	10.57953666	12.04676211	9.512562482	10.25058414	10.00793371	9.787874894	10.48401011	8.454446926	10.69493671	9.751828112	11.29746583	11.81469984	11.31978018	10.99968193	10.62300388	8.600279513	10.35055408	9.545728018	9.957751007	10.73274624	11.05556591	11.42416568	11.47756877	11.21594212	11.1421009	10.67103188	10.75754524	10.97797367	11.25022951	12.0788214	10.36698985	11.15470749	10.98179584	11.20951153	10.0365701	11.16248965	10.72698513	10.85660836	12.93513758	10.90946007	10.46666928	11.33574426	10.38285958	10.99503921	11.91059519	11.87453226	12.3127236	10.69169607
TKFC	8.752557032	9.241230068	11.01285988	9.111885683	10.2321365	8.102589405	10.8234019	13.57808706	9.602281291	9.545279743	10.54385377	11.74226115	10.91432662	11.19863644	8.900649834	11.3973365	9.847941325	8.46420461	9.04917118	12.01627692	12.92993167	10.62226459	10.93464563	11.39849136	11.09411438	10.06170786	10.67336963	9.397227365	9.45254465	11.61509096	10.86417068	9.766439987	10.46407915	11.24716633	9.515100901	8.983457916	9.317056882	10.71253084	9.116561547	13.21589149	9.894507063	8.826691968	12.82899199	10.5669761	9.203697094	13.53216325	9.761226004	11.85347304	10.90065646
FKBP8	11.1628814	12.11112503	11.84630073	10.56276462	10.81959107	12.16405994	10.32313212	10.36426178	10.33039683	10.7301086	10.2274585	11.17699052	13.60690813	11.55283316	11.49415086	10.21182785	10.65552686	10.06392934	11.09917999	11.67434511	11.65027924	11.44807372	12.72572194	11.98955409	12.28747791	11.45122213	10.43654938	10.34344134	10.68997893	11.2860662	11.66864532	11.62466336	11.62727627	10.01539741	10.76505892	10.5926865	11.88556094	11.45550727	10.85186093	12.75078088	11.08815925	10.11415394	11.65373077	10.67849536	10.57355056	12.45974138	11.83054616	11.73091222	10.17498608
COX7C	11.69953805	12.37977417	11.5588183	11.53321957	11.30515352	12.06999491	10.72662962	11.20669756	10.33419066	10.80361128	11.73181886	11.32792515	10.21235906	11.44289483	9.695732451	11.35113376	11.00528872	10.87769354	11.53893562	11.91025231	12.31600842	10.93042366	10.80625498	10.82514441	12.10874707	11.39851252	10.81508579	10.78432827	10.39158936	10.96044254	11.74580353	11.83616887	11.83447323	11.36633277	12.13088126	11.18418362	9.951926877	11.4885429	10.96444879	9.66238031	11.07647615	10.55048495	11.39359177	10.67010219	10.67506497	11.70951617	11.78949119	10.96579853	11.32224816
FH	10.60883687	11.19493441	10.97497918	10.33449514	12.1489814	12.286916	10.04234382	11.26322072	10.26233667	9.201414711	12.02489348	10.62630891	10.83594767	10.60063528	9.740542005	11.03512811	11.28876433	10.78687018	12.02142667	11.68161465	11.57461261	10.2759608	10.7499681	10.35228956	10.72325416	11.18378902	11.43049945	10.41645023	10.02627624	10.84151569	10.71101922	11.33424877	11.72533452	11.2072297	10.86241683	11.17685907	9.493481354	10.60864224	9.699669929	9.942899096	10.75922255	10.413938	10.73342264	10.67257584	11.62521249	11.76696045	10.48106355	11.36094703	10.45964893
ATP1B1	9.735529212	8.590789958	8.539529457	9.140058408	11.00606283	10.1227109	9.937421808	10.11581718	10.84293739	8.680155944	11.19347472	10.30434425	7.708392072	9.170658951	7.985811468	9.762426308	10.76681894	9.953248303	9.274669953	8.452538048	8.216180784	9.241519645	6.732241968	6.71384823	8.36410351	9.920349092	10.76992293	10.80237112	10.47589673	9.684916937	7.601196117	9.303752008	9.33536932	9.548958492	10.72804425	10.98610119	10.44010594	9.972498532	8.548889234	6.035180609	9.063854361	11.45671055	5.735776636	9.967722526	10.22238336	6.751186029	6.222450316	7.211244574	9.037706696
IFITM2	8.735236692	10.77670472	11.1334962	9.86600646	9.736006837	11.21286371	10.42550495	9.920843307	9.862171764	9.366549559	9.638959991	9.208387882	11.88311463	9.798279386	9.790104081	10.29337027	10.5066986	7.268416724	8.785225375	10.81143806	10.32544214	11.50041085	8.770862046	10.48776714	11.0982092	11.69577248	9.595621692	9.992035477	8.867396167	10.65821133	11.40341943	12.24092426	9.312879109	10.10506698	8.450612628	10.11914582	8.862618934	11.37243996	9.334776008	11.07443736	10.97245297	9.568985621	11.11231784	9.395732487	11.30650972	10.72116291	10.39307017	10.43771907	11.7229999
CFHR5	8.705051463	6.387221732	7.757290145	6.546479327	7.138975469	9.294742002	10.20343976	9.201398589	11.58158078	7.939509271	9.829409126	11.24482453	7.871626458	10.60545776	7.539591889	9.251827125	10.74980734	11.69830426	6.87328566	8.908887847	9.367463536	6.640043394	5.229170133	6.71384823	8.531073439	10.20792832	11.84193651	11.84114905	9.020483224	10.06094871	5.444668667	12.25193893	4.544327782	10.77962158	10.29509098	11.4568641	8.399943629	11.07312198	6.579357831	5.983030194	11.06797912	9.64539784	6.955933703	10.51994686	12.10859214	6.751186029	6.222450316	7.629747542	10.45470413
HAAO	9.084944665	10.44045453	10.53975418	8.540171114	8.847233288	10.39636051	9.246851309	10.48401011	9.333225943	8.343478122	9.834608798	10.061928	11.65988379	11.94212952	9.727880709	10.67060357	10.43045617	9.277390407	11.12971712	9.738245228	12.26334398	9.012598398	12.69784696	12.72847869	10.74431063	9.917163052	10.13196961	9.360218764	9.45254465	11.60886201	11.06714981	10.57497119	9.214832269	11.77300913	11.22773539	9.229944413	11.27913105	8.648556811	10.19188949	13.28639714	10.29145235	9.589423162	11.95733663	9.09732138	9.783921114	12.36720202	11.07041739	11.10801527	9.892474709
SLC10A1	9.939326094	10.58813458	8.879655167	5.11974074	4.042445069	7.262132386	10.95540153	10.97703245	10.5615659	10.32671382	8.318155897	10.92664197	8.901295203	10.83466865	8.558294623	11.51981072	11.52484017	9.356164981	10.84018019	10.52301999	12.15480749	5.868745202	7.57108125	10.94415123	7.504763921	8.449850698	9.867809718	9.730166514	9.020483224	10.25958687	8.410728929	6.180494486	9.442841223	11.2072297	10.32442081	8.169847487	6.965767607	8.14418102	5.186026438	9.450494002	9.882628088	9.369233938	9.164820804	10.45187951	8.78172303	10.74734835	8.819859913	7.838957424	9.150090843
NPM1	10.81943113	10.0203948	10.48275135	12.06131434	11.9991581	11.78827779	10.44093999	10.57702061	10.7796589	10.75284641	12.55410806	10.34762293	9.715326307	10.6786731	10.03073663	10.47860866	10.98550958	12.39842261	10.2997495	10.95767275	10.82727711	11.62465936	9.007378837	8.706836853	10.11371853	11.42267639	11.02276727	11.30015906	11.14593886	10.51809788	10.25667551	10.75547231	11.60725867	11.15133742	10.1794655	11.45736799	9.818095101	11.57297585	10.78867912	8.205325463	10.29929209	10.66622718	9.469064254	11.4548554	10.89606259	9.067557248	9.918343719	9.074704184	11.12056804
PSME2	10.83924088	11.26363334	11.43550538	10.958931	10.89188183	11.28300827	11.85208483	11.12691019	11.39031545	10.95677455	11.63382676	11.57505073	10.55759044	11.64283793	10.42903721	11.15591598	9.900275834	10.95084349	11.50386542	11.54036927	11.55949769	10.72550857	11.24424083	11.4191845	12.02249908	10.90432618	11.16536289	11.91284755	11.83690753	11.70776841	11.46167748	12.12109138	12.26702723	11.34327398	11.03496535	10.77352156	10.31380198	10.81350694	10.74581949	11.37602692	12.12050878	10.58141893	11.47660016	10.52104539	11.94935079	12.01127392	12.04220208	12.18856049	11.25794625
H3-3B	10.83981942	12.82880224	10.94061955	10.61150039	10.80093781	10.8390591	10.92914397	11.05264728	10.52966153	11.51076294	10.89562842	12.04624564	10.89394369	11.5741453	10.17296039	10.98759486	10.75107436	11.22542348	10.59363351	10.67158825	11.2993442	11.12061597	11.4261087	11.39536163	11.85716696	11.55700435	11.75741983	11.93030781	12.75095451	11.26825913	11.60074197	10.94114322	11.43009638	11.28897349	12.50526055	11.49270151	10.35480231	11.09278693	10.99760145	10.65274561	11.99924713	10.62969695	11.11891055	10.74957303	10.94861291	11.5153462	12.20931439	11.36094703	11.96069854
CLUH	10.10154764	10.90439698	11.65593607	10.33664417	11.41098855	10.26816197	9.379276798	11.32078009	11.10128469	10.96935542	10.13986646	10.26805018	12.15161626	10.41642469	11.05647422	10.66893036	11.20479665	10.07906974	10.9701253	10.50674002	11.02087543	9.960861318	12.52142504	11.45970107	11.61860763	10.27583136	10.1471879	9.829624566	10.09574874	10.41809149	10.57247437	11.41408424	10.69658779	10.10773956	10.24612022	10.20447157	11.87946575	10.95591199	10.39400866	12.22981692	10.35515925	9.505875417	10.81224519	10.13204341	10.89070072	12.40453815	11.87858802	13.00089586	9.808394308
SREBF1	10.12071925	7.213116534	10.31794192	9.368734812	11.31053611	9.793665309	9.947695577	9.659077188	8.545699077	9.663048472	8.813254016	9.896914011	9.871050519	9.870577654	8.572537327	10.18749057	10.19936905	9.804805864	10.92414341	12.20747336	9.311406982	12.30295968	8.22714501	10.96259525	9.14007413	11.87775783	10.15891433	8.77673696	8.862340007	10.17328533	8.991906749	11.05519984	10.62787108	9.081486648	11.67179841	9.373588559	9.797551278	11.98106351	10.77745727	8.860119532	10.46378629	10.69833169	8.690344777	11.13038987	9.155951845	10.78018672	8.921259837	11.28971078	10.92051765
GADD45B	9.867370509	13.17164048	9.411887005	9.286616115	8.350100845	11.15488027	10.0176331	10.70536776	10.57605633	10.274949	8.712300468	10.61889078	11.15469868	11.12800299	6.792699112	11.35841876	11.15254072	9.877331684	10.50110562	8.6434828	12.67246047	10.26753692	8.395458462	11.50105326	9.566869289	9.792882012	9.554354622	9.402697629	10.34886852	11.24488352	10.87102676	12.31337604	8.53052394	9.38895803	8.625888384	10.53082923	6.889521302	9.432949222	7.738809341	8.291151602	10.48750737	8.378245642	8.242720286	10.0867613	10.68571915	10.73693114	8.557184851	10.75895803	10.21257598
PRKCSH	11.36610919	12.06259417	11.41116306	11.57264965	11.67502118	11.83137664	11.03034929	11.32288794	11.24069968	11.36698571	11.3577656	10.93786404	13.06391858	12.3137862	11.15433151	10.85775476	10.7485392	11.28321455	11.0956686	11.56634678	11.78362684	11.61572787	12.33286518	12.45349164	12.03323217	11.46328521	10.64506345	11.00052428	11.20101821	11.50132787	11.95707499	12.09245491	11.88626793	11.7671047	10.72254691	10.90641331	12.03122779	11.1215172	12.18119676	12.95620001	10.89030966	10.99825066	12.22820057	11.29515897	11.39194099	13.37057337	12.61655236	12.78056183	11.33620622
BOK	7.48268747	9.823269941	11.92405688	7.738429182	8.055473852	7.544186315	8.821940533	9.230892719	9.809996395	9.417030887	7.60067929	10.678979	12.21618621	11.3476776	10.77506512	9.955986534	10.16175288	9.31198449	10.14118252	9.782498027	11.30539715	8.680626661	13.30409211	11.72116992	11.76229734	8.496175538	9.292131996	10.16399299	9.406408954	10.80420146	11.31783487	10.47923208	11.18090333	11.09453995	8.698674462	10.43890311	12.85328433	9.42232785	9.556723749	13.31832669	10.83437056	9.570271488	11.80797941	9.625587311	10.53085632	11.5924832	12.86412636	12.42569595	9.104499532
MSMO1	10.392443	8.729470639	11.34016188	9.045094689	11.08641872	8.432732965	8.858717291	10.14470521	11.21212245	10.11429201	11.26694298	11.49779161	9.201068924	9.128381797	9.951274376	10.52651705	10.31440181	10.7005861	10.50957492	10.18506487	11.17593239	8.210267662	8.026268746	8.829474736	9.503430097	8.164397117	9.496107766	9.760304632	9.73425626	9.923139739	9.112569639	10.74926682	9.50006335	11.85561665	9.898266951	9.838801366	9.407965723	9.900355429	10.15959644	8.078273803	11.25118975	9.815524395	10.4583799	10.31227546	11.09300476	9.242763492	8.992886174	11.18324853	11.07618434
SLC39A5	10.26985599	10.50089722	11.36459497	8.920679908	12.45078201	5.499068592	9.250545175	10.56103673	5.653860719	9.216273797	9.213343517	8.316554328	10.56157231	10.68870572	8.52937955	11.15830306	6.245811413	10.43044269	6.763153213	4.473163701	11.15513506	9.034617194	7.995136202	11.16483312	8.691568922	7.652648445	7.906395008	8.933647157	10.77512683	11.33519001	10.39357579	10.18217436	8.214555465	10.14073551	11.29347732	8.65813388	6.984205931	9.125469884	12.51953034	12.89976184	10.14127682	5.190070036	9.414974275	8.414675846	7.176447927	11.87825783	10.81506676	9.35309989	10.0678784
PARP10	10.17124478	10.92998642	12.2972408	10.21653421	10.82780461	11.06452203	10.7012184	10.44969656	10.2573501	10.16548921	9.889352428	10.37320074	12.39641011	10.70407474	12.85812232	9.721035776	10.15411048	9.499997344	11.14678406	10.3091647	10.90606859	10.18763789	12.10077569	11.76386108	11.80738887	10.41182322	10.24630694	10.42990477	10.69354002	11.03171296	12.03893511	12.54845081	10.55135767	10.33913503	9.474242637	10.54417394	12.08730478	9.802739833	10.68839393	13.53501784	10.76731976	10.20386417	11.46037618	9.877105432	11.33555258	11.91660741	11.52951026	13.30834498	9.675847046
CREG1	10.61425763	10.80648295	10.25002216	9.57458322	9.050497683	12.52115816	11.21177342	11.20840877	10.49279885	11.38353043	10.34142025	10.7596134	9.409885426	10.15476467	9.60863019	11.27893085	11.52372866	9.488701857	12.1400362	11.2795743	10.77370839	10.78101045	8.13497842	9.407809442	10.97669536	11.37625882	11.73577334	10.40922283	9.928113354	10.22198753	9.21469444	9.599839266	10.15147746	11.333033	10.26641231	10.98540258	10.49376353	11.75607243	9.206731988	7.395459258	10.7897531	11.68925462	9.320055328	11.14542667	11.8553576	10.15034282	6.86262807	10.10681652	10.91632746
ARF1	10.61965809	11.06853436	11.25822441	11.77767547	11.8837534	11.82117898	11.54853853	11.59294685	11.1429746	9.999981577	11.88029687	10.97610493	10.42618052	10.88788904	10.70251	10.85186763	11.5718426	10.62437469	11.4355102	12.08550577	11.2663672	11.15664186	10.61509416	10.35444013	11.06302704	11.21871049	11.34473313	10.94538248	11.38051861	11.29385292	10.50103045	10.91477078	11.6080983	11.97860195	10.84902454	11.83351687	10.55928947	11.87311205	11.1547454	9.185319736	10.97944027	11.36561128	10.29997099	11.23618119	11.73400376	10.59994143	10.1145331	10.75895803	11.40318467
PFDN5	11.13392577	12.2510173	11.94643879	11.30313624	11.86857349	12.1266935	10.84432444	10.88444602	10.65780025	11.10836724	10.78046227	11.16047997	12.49651448	11.23891749	10.79340733	10.92588743	10.16555895	11.27118109	10.75903998	11.04418847	11.72838229	11.25365854	11.89170381	12.33815724	12.39582268	11.08457392	10.37755458	10.7933779	10.99827183	11.45531684	12.79438523	11.42813678	11.53050322	11.26822135	11.99537168	10.77594752	11.73571493	11.19769665	11.12750699	12.72213479	11.37292576	10.66682825	12.50874123	10.79795705	11.06743366	12.55650821	12.79189459	12.61125141	10.86755467
HAO1	10.22006022	10.85448986	10.20163678	6.868329506	9.826238454	8.227160464	9.878973084	11.78139483	10.72868881	11.24294598	9.463780173	11.04967371	9.690082832	11.10503125	8.52937955	11.7964307	11.45813822	10.2954464	10.72398825	10.56205873	11.95127405	7.393099832	10.246403	10.3757713	9.236138909	8.490465786	9.542891948	10.12812422	10.39596754	10.19451785	9.556027894	10.28528121	11.02930411	10.48502178	10.49641691	9.659450762	9.276800247	9.896523905	10.12262742	10.35977252	11.00637188	9.688664112	10.75414084	10.18982923	10.31336514	11.90036322	10.57403579	11.09565048	10.44974232
RPL39	9.261197444	11.48291422	11.97476728	11.04861906	11.28342005	12.4287129	9.448445574	9.904044544	10.28897022	10.42406951	11.30067735	10.07554115	11.01938879	10.44898563	7.510213241	9.754558302	9.570647276	11.15870331	10.58062955	9.804865457	10.69289753	10.24797323	9.41223014	9.970111377	9.500338437	10.68898817	10.47591997	9.582149849	10.19958053	9.814726822	11.08157691	11.35401237	12.00481688	10.17681643	11.94747947	9.961821818	8.872478446	10.81011674	9.902693549	9.202018422	10.12624395	9.417187738	10.68473732	9.645873933	9.899802298	10.71268218	11.50231524	10.53916216	9.91904757
MRPL24	10.24996937	11.02407808	11.22198722	10.81015699	11.00425214	11.74847164	9.730848412	10.23029997	9.928926685	10.58559841	10.14406065	10.85425673	11.91847309	10.60834353	11.15905437	9.382156728	10.01547525	9.374692773	10.45251647	10.69732037	10.70782728	9.592610548	12.32142763	10.88587466	12.79724637	9.945587179	10.17220026	9.652710319	9.383657731	10.53484208	12.38385347	11.68897107	10.52403445	10.14594551	11.2264413	10.87507486	11.45829433	10.64943118	9.216000888	11.59089728	10.78497523	9.961817429	11.35342323	10.22665697	11.055161	11.60456578	12.05738871	12.86544054	9.911848844
PHYH	12.11439451	10.57629918	9.009342092	9.252109032	11.21618324	10.24872583	10.39162414	11.21011796	9.871340007	10.09719654	9.289172419	11.70114292	9.832019698	10.39986439	9.649485857	11.78141069	11.9880986	10.70628508	12.27437918	10.92128649	11.3121765	9.646884957	8.714702935	9.33124418	8.780949239	9.64022186	9.36627214	9.756037554	10.23422509	9.22570059	8.494378396	8.802259176	9.361504139	10.99412521	10.99296338	9.669925272	9.979546618	9.535069738	10.30215321	9.044273011	10.85427295	10.95707318	9.333078067	10.71878687	9.436045968	10.47513189	9.995075395	10.31702499	10.39486613
SRSF5	9.977685989	10.16821238	9.314888667	9.169300162	9.879894738	9.844906109	10.85102904	10.87729233	11.36225832	10.90794088	9.949302286	9.83102271	9.365012625	10.57135682	8.60060703	11.16306542	11.32239347	11.06359694	9.759674899	10.62374568	10.69058687	10.54560788	8.379485716	9.904106867	9.469051698	9.988718288	10.51489642	11.19901832	10.40728902	10.58478582	9.885060542	10.13535306	10.06849465	10.68705437	10.4561304	10.36562924	9.701301038	11.17941978	11.56831575	8.599353344	10.7012326	10.88503067	9.633350978	11.04247012	11.07150146	9.687863063	9.721629667	9.060887696	9.708066808
JUND	10.22980474	11.73016433	11.16683503	10.22429296	10.71793476	11.86154415	9.367419067	9.654062197	10.17829692	9.977735447	9.599794183	10.37099449	12.16541774	10.30699723	10.86163488	10.79624157	10.04985954	9.647801053	9.572252354	9.988040027	11.18334663	10.33358949	11.90290919	11.5729948	11.83279981	10.51447087	10.41854556	10.89388589	10.58038057	11.31696404	12.24937865	10.8396576	10.96455909	11.01206734	10.93947056	10.68593579	11.11451163	10.70305729	10.54796429	10.69856126	10.90579699	9.650269805	10.30823609	9.989315928	11.10363739	11.79585098	11.59615737	12.4315214	9.38140828
APOL1	11.09810381	11.76280752	10.73806301	10.13573861	7.968835349	9.386545222	12.11797346	10.95341688	10.2157967	10.94535719	10.66773212	11.86960627	10.0202943	11.71467	9.566583228	11.79834508	10.50369497	9.380816173	10.68713056	10.02407523	11.90119582	9.625947044	10.15093581	12.55281266	11.05356869	10.11736653	10.38755612	10.06972886	10.02514607	11.85222555	11.03872558	11.78430826	10.29917288	12.00213279	8.656984559	9.600440211	8.817396782	10.76249966	9.786828265	12.19410576	11.39660917	9.48420961	10.56982001	10.34117369	11.4320407	12.45180138	11.14489467	11.32287829	10.99620207
HDGF	11.70049395	10.91980505	11.31472471	11.76815385	11.92994819	12.01896531	10.95257049	11.66450485	11.76631331	11.71356345	12.10479339	11.52780786	12.3308526	11.69851214	11.38348525	11.19829059	11.18665137	11.77700252	10.63969334	11.67353511	11.65443467	11.31175415	12.28976541	11.42635755	12.17033097	11.36109976	11.55678966	11.71054537	11.43684364	11.48736111	11.62875039	11.60280373	11.89213958	12.57050659	11.81384639	11.73845617	11.44679823	11.46329791	11.34750102	11.89799424	11.85891529	11.52791364	11.27968889	11.50568225	11.72068325	11.50801346	12.03212297	12.63202687	11.22105223
GPRC5C	10.60203216	10.36115568	10.45655779	10.43687239	8.948683131	9.009142041	10.99501401	11.44693661	9.617929786	10.31591742	9.126958687	11.47383476	11.79623233	11.08721444	9.878678	10.48907727	10.60456934	9.446511188	11.69373661	11.00286939	11.57523898	9.636454	12.35343123	12.68128934	11.88824116	10.00181115	10.1019108	9.638871718	10.08059699	11.23844206	11.39325009	10.00598881	10.40539292	10.38171317	10.64814094	9.714455753	11.30300931	10.17479676	9.922074791	12.38040458	10.55828425	10.57118113	10.65653114	9.782244889	9.543449757	12.03824905	11.69043181	11.16614928	10.14869038
SPARC	11.2217711	10.79353054	10.84531818	9.324654788	9.887773749	11.09688572	10.29479801	12.07696486	9.529682476	11.17885122	11.09888192	10.07147068	9.584443694	11.10979072	11.06656411	10.47669709	11.73216046	10.56557196	11.19220987	9.832708473	10.16325731	9.671360234	9.514415296	9.871438853	10.1417633	9.601046668	10.26270188	10.28639915	10.18244812	11.37781985	12.68414832	10.60826802	10.6751128	11.69918087	10.79940792	11.44573381	9.763530551	9.689202167	10.00993912	9.972391869	10.65310148	10.56022327	11.21961551	10.7888653	11.1363681	10.30503278	10.60047047	10.25570123	10.87744204
PON3	9.728047389	10.18531415	6.106481045	7.685305341	7.897642299	8.279241717	9.889670171	9.294590768	11.1692286	10.96244953	10.71642356	11.15728309	9.241354558	11.99600683	7.985811468	11.76544997	10.23874144	10.31369502	11.20073368	10.78767931	12.41099482	8.513878254	10.20399633	10.12174415	8.167405754	9.067300289	9.431269836	9.49265089	8.61422553	9.119834658	10.07009044	10.79817897	10.52758924	10.74742311	10.64814094	9.208545895	8.037291101	10.32678234	9.578443463	7.82830338	10.69784742	9.044095875	8.730284706	9.998810197	10.77073715	10.41889404	8.842197174	9.218538947	11.01982907
EEF1B2	10.82937001	11.63327739	11.15710922	11.01188688	12.05328175	12.58152441	10.13416359	10.73099211	10.35488024	10.77451468	11.16021419	10.86448651	12.05748005	11.16178898	10.98379707	10.70448367	10.85607464	12.35839588	10.86431875	10.66508286	11.36021483	11.35254662	11.75539574	11.24351993	11.67589511	11.20353626	10.41575569	10.26953577	10.73283495	10.72654636	12.25837082	11.56514751	11.73382215	11.12980663	12.02953372	11.14029567	11.34076601	11.93667254	10.73812205	11.11613545	10.94416035	10.32686308	11.34219807	10.8803021	10.7749009	11.59479246	12.66640635	12.54458846	10.90670393
ZFAND5	9.950084358	11.81684297	8.482466548	9.069428545	9.558164197	9.450336999	10.32838336	11.96872323	13.09630631	8.731315714	10.73183121	12.24785115	9.611587761	11.55083453	9.376857127	12.06134444	10.90811475	10.99141732	10.72398825	9.661877157	10.73274624	8.83918904	7.274536097	9.530831643	9.664007602	9.287306108	10.90436747	11.45206326	9.814951809	10.407603	9.734211699	10.07311485	9.837389584	9.38895803	9.718451444	11.42475904	8.694936745	9.954183978	8.990433588	7.01962956	10.37966327	10.77727058	7.838567971	11.55182627	10.77656304	9.409501693	7.212530034	9.750237613	9.949833427
AHNAK	11.31584495	10.7842071	10.76477997	9.388208601	11.06399574	10.68771206	11.29727037	10.54397047	9.164447634	11.10038236	11.30396094	11.33360077	11.5317906	10.24530125	11.57589147	10.69629331	11.68951351	11.06423107	9.318721693	10.20650387	10.14311882	10.47492839	10.43768821	9.791148483	10.31889396	10.6808712	11.68917244	11.62149799	11.43429186	10.97859295	10.74233708	10.31247378	9.73347421	12.01179543	11.17303019	10.62623786	10.34775502	11.4415525	11.70093751	9.313788172	10.87165291	11.30859532	10.2146059	11.59627944	10.67417356	10.76488676	10.77404515	10.80387282	10.84379696
ERBB3	10.84039773	11.37836579	11.04836895	10.30479962	11.776456	11.2388169	10.14313143	9.816984159	10.74231514	10.55587564	10.47143784	10.43046941	12.07569186	10.66580255	11.69449657	9.928277506	11.54980738	11.01522492	10.32516178	10.76580465	9.820623036	11.03437294	11.5291352	12.10516909	11.21876577	11.26663975	11.38379953	11.06747464	11.10213248	10.86121521	10.91623535	11.5896661	11.10203666	11.06390455	12.05527255	10.48411537	12.07348856	10.59924465	10.95341109	12.31987676	11.4594276	10.82166908	11.55647941	10.70580309	9.85801933	11.84663306	11.87136988	12.27034631	9.999349207
ASL	10.13681714	12.31844724	9.106913154	8.046274244	9.948047263	8.401751216	9.813068902	11.38775625	8.830072062	8.683216163	9.633003283	10.01465799	12.44786825	9.776206023	10.39740842	11.3988514	10.26203691	8.460351868	11.15085026	10.37342596	12.0172956	9.38240377	11.40754344	12.17739946	10.56360988	8.922229946	8.919116344	8.801804897	9.045232173	9.512305329	10.35915677	10.93787291	9.465261884	9.474286646	9.021909434	9.843435578	11.04432539	9.572375227	9.210446702	11.46169753	9.353630267	9.219914411	10.18259431	10.05904485	9.308547338	11.71642544	9.524022397	11.08886111	9.816126936
NDUFV1	10.97815435	12.15156541	12.10424201	10.36359164	10.85752704	11.70238591	10.09258937	11.04053034	10.2157967	11.34784217	10.53749114	11.06613126	13.34804363	10.79469124	11.8368788	10.73438999	10.63027309	10.52099677	11.44381962	11.37931519	11.89167237	10.85090039	13.02491023	12.36453643	13.0760754	10.92561991	10.37396572	10.39648709	10.32518869	11.32964536	12.23692218	12.28491625	10.62704284	11.50709083	10.86158344	10.57236071	12.6473818	10.40796882	10.71478017	13.80804249	10.90946007	10.59031778	12.39772056	10.93118404	10.7412495	12.70230761	11.68426628	12.73345515	10.55668308
SLC25A5	11.54030105	10.88795237	11.62710528	11.10559591	10.46587084	11.92311847	10.27499035	10.19735864	10.58484046	10.79090937	12.02574604	10.46294173	7.982923632	10.94150586	9.635995499	11.18547434	10.95394818	10.77141997	12.90430437	11.01826382	10.98832336	11.04229511	8.12542842	9.794320657	9.319199063	11.94837833	11.87886725	10.35852936	10.25461933	9.991137128	8.732582424	9.802852519	12.22632076	10.41122006	10.90994751	10.37098833	9.794962602	10.21021088	9.883048316	7.991156529	10.40271871	10.6284632	9.442272875	10.31481146	10.47257479	9.361473079	9.12323448	8.002347007	10.78722881
EIF4A2	10.90374403	8.939010792	9.365330372	9.418288601	10.88074022	10.02580686	10.58683459	10.71903735	10.80994331	10.75720618	10.71642356	10.64833714	9.195953136	10.04969457	8.956002904	10.79470799	10.95834275	11.83463253	10.35249004	9.584689376	9.914703963	10.59357238	8.981174379	8.936756519	8.384387383	10.78298807	10.9600023	11.45907936	11.46002698	10.06823197	9.380411051	9.14637505	10.32799992	10.73105029	10.42487748	10.91450973	10.2395977	11.48386959	11.31596239	8.227266723	10.59605321	11.25603944	8.797621273	10.9835235	10.4011039	8.613847383	8.459388823	8.344355914	10.68326579
UQCRB	11.86242429	11.62180852	12.35680004	11.86413518	11.50916167	12.55495746	9.875389685	10.40263733	10.10801647	10.65499705	10.57447591	10.74520645	10.15025458	10.96496071	10.91286677	10.79086688	10.32124234	10.4146161	11.12214323	11.48927075	11.29250414	10.96261113	10.59277855	10.47990878	11.52513277	11.18511395	10.5239925	10.25549871	10.45086534	10.8834044	12.64067981	12.52612212	11.68491898	10.82254946	11.62787485	10.98470363	10.3459878	10.71035015	11.54350519	10.02962764	11.25580128	10.74290881	11.29307569	10.42806708	11.84390922	11.5208214	12.73014042	12.45326986	10.97563773
MT1E	5.728698828	9.159913034	5.185730196	8.266957174	7.367620669	8.927252876	11.03838212	9.033872778	9.717158096	6.4579961	5.898121838	12.2029776	7.234627421	10.7691308	6.581107896	11.73058469	9.617255161	8.52079184	9.570229252	8.169290733	13.06092449	9.238073734	6.420666565	12.58155238	5.843542528	9.619460934	8.257995262	9.369560348	8.107431809	10.93543878	11.30197705	12.30197462	7.932436807	12.41494239	12.5668866	10.16182128	6.788055311	6.87719958	11.74224659	10.68080628	12.9858085	7.881144355	10.67198466	7.840649283	6.727424816	11.9372276	9.197292187	6.237554987	9.211980204
LENG8	10.50979263	9.107031589	9.726228074	10.62972518	10.78766534	9.975455869	10.84371339	10.56727374	11.25827718	10.07058352	10.44618514	9.85015796	9.649499607	9.794905395	9.508542793	10.36435872	10.97035923	10.57450213	8.965420167	9.800419637	9.904770036	10.62160377	9.241735407	9.665123924	9.364112555	10.35252241	10.35005268	10.53491	10.57034371	11.10081167	9.904286967	9.442554507	9.844533297	10.47056042	9.961866158	10.27934183	10.69736319	11.22086029	10.70428352	9.473598169	9.823274243	10.37694702	8.680184349	10.88115788	10.39137352	9.266141225	10.14926919	10.48675185	9.405530689
MGAT4B	10.11212354	8.398700368	10.0598938	10.43553625	10.61964895	9.928722097	11.00870712	11.41369966	9.967300933	10.66276412	9.861603712	11.03790163	9.761066083	10.7768466	12.68555929	10.2221337	11.44996953	10.06266043	10.26265158	11.64034223	11.82897669	10.68433407	10.56483065	10.65412696	11.84320618	10.77068539	11.15368981	11.05826347	9.484147767	11.20909419	10.97560288	11.01438406	10.79499635	10.57274543	10.16737638	10.98749739	9.531302224	11.51377058	9.574125612	10.79157091	10.62575032	10.56345482	11.29640307	11.48669085	10.5687621	10.93219687	10.54937095	9.828411651	10.88481335
EIF3B	10.68357895	11.43427159	10.82088628	11.82436312	11.15384885	11.45680645	9.716232364	10.46600194	9.897218347	10.37479488	11.30910583	10.29156998	11.61077164	10.91378061	11.88470961	9.900025702	10.27266307	10.83893792	11.11937919	11.12046839	11.27564617	10.84411846	12.26229514	11.214217	11.63420209	10.71061722	10.10364543	10.24437296	10.62805538	10.85911737	11.52638544	11.35073718	10.78686185	10.4788418	11.12730557	10.60547356	11.27542213	10.82631752	10.64788696	11.61395	10.06843271	10.72512749	11.64070025	11.07275064	10.16134763	11.94855717	12.07163007	11.75040366	10.74194535
PTMA	10.98810512	9.717511794	10.14764774	10.57737729	11.15221457	11.44973148	11.40681212	11.04564462	11.16550716	10.81759456	11.54582959	10.42834911	9.896496346	11.08168778	12.28867203	10.81224653	10.72680857	11.84130716	10.6464292	11.18952105	10.77043013	11.03586167	11.03990428	9.164717703	9.53096075	11.13800189	11.1785889	11.03380052	11.70339901	10.69003222	10.20489632	9.840705244	11.3231981	10.91623215	10.74350722	11.2612369	11.20892327	11.16622164	11.2775368	10.60960382	10.55079798	11.4349987	9.387148866	10.90659796	11.18661508	9.320189765	10.22767903	10.25973725	10.97736266
NUCKS1	10.26296996	11.3298499	11.29298164	10.845799	11.23586261	11.77814636	11.09133568	10.97435301	11.10350919	10.75938113	11.45844264	10.975379	13.97048377	10.81481842	14.64470544	10.80921163	11.11021773	11.20601677	10.90501132	11.0195393	10.55617008	10.53932367	13.50427705	12.27371609	12.24748039	10.55329488	10.97334497	11.3137694	11.73138464	11.19141689	12.37320001	11.73177308	11.12626987	11.98370266	11.46294471	11.98028363	14.16792222	11.22595765	10.59062108	13.7277017	10.45278237	11.5302276	11.92491942	10.85700209	11.24540906	10.7892894	11.37539873	12.83769881	10.38190034
PGK1	11.92945732	8.794106163	10.49103383	10.59244303	10.15915067	11.10771405	9.612422645	10.27562482	10.57765742	9.8784967	11.56002376	10.66464034	8.052604055	10.10386794	8.843085452	10.7431628	10.6460233	10.99873364	11.35202906	10.52661295	10.18804135	10.59424616	7.90865976	7.503972968	8.572904856	11.20222815	11.20912034	10.55059665	10.38455651	9.514084493	8.016931961	9.482016621	11.32268668	10.1780885	9.615421517	10.49200682	11.78741237	9.425877008	8.642649114	7.644585329	10.00547132	12.72261019	8.563417135	10.36278007	10.17527609	7.81899174	7.687211729	6.425101761	11.19113957
FBXO31	7.801454965	8.171252958	10.58107513	8.688989905	10.9519816	7.7797265	8.061101284	8.814614229	11.3402621	6.891698784	10.39870812	10.05781887	10.06305673	10.79046249	9.615520354	8.751650626	9.101480526	10.61141659	8.461832082	9.57950894	9.230985512	7.41164609	11.14509766	9.564666589	12.12187944	7.761157622	9.618856594	10.94288213	11.28603014	9.336439479	10.52233996	10.86627969	10.73476266	10.95236302	10.35079245	10.0365701	11.61691259	8.560837697	9.417445474	9.92624983	11.42298859	9.173281552	8.897461255	10.29952814	11.4792443	8.833266784	12.31485003	12.10073363	8.667621842
ADAMTSL4-AS1	11.53352238	10.63556563	10.50643644	10.3872831	10.52852278	10.85628389	11.36484029	11.13473053	10.62178157	11.8013221	11.13988345	11.16621657	10.94360838	9.552718073	10.40538087	12.05847185	11.45230816	10.28460308	10.4425991	10.69811714	10.87892763	10.65104499	11.00262935	10.87692651	11.33783353	11.01077633	11.12920517	11.05941808	11.11174626	11.09903505	11.82611695	10.78973819	10.6203998	10.9737615	12.03249865	11.50932017	10.69458849	12.07980832	11.26196479	9.670401037	11.08621863	11.57702366	9.996675616	10.73212923	11.08162105	9.904429239	10.1417887	10.990294	11.18865999
MCL1	11.53352238	10.63556563	10.50643644	10.3872831	10.52852278	10.85628389	11.36484029	11.13473053	10.62178157	11.8013221	11.13988345	11.16621657	10.94360838	9.552718073	10.40538087	12.05847185	11.45230816	10.28460308	10.4425991	10.69811714	10.87892763	10.65104499	11.00262935	10.87692651	11.33783353	11.01077633	11.12920517	11.05941808	11.11174626	11.09903505	11.82611695	10.78973819	10.6203998	10.9737615	12.03249865	11.50932017	10.69458849	12.07980832	11.26196479	9.670401037	11.08621863	11.57702366	9.996675616	10.73212923	11.08162105	9.904429239	10.1417887	10.990294	11.18865999
SLC40A1	10.559111	8.343848964	10.27901068	8.497231795	7.881916541	9.842026594	9.814317123	10.63160938	10.83760188	10.2980744	10.36317069	10.01041176	7.507690633	10.02398829	9.34404275	11.29040249	11.3355442	11.07936711	9.822210174	9.982817854	9.274845935	9.633834429	7.974000088	7.987898168	8.258160864	10.60106201	11.24767299	10.50978896	10.0498075	9.378067677	7.39838141	7.609445069	10.49436827	10.46014138	9.581401304	10.24239241	9.706820169	10.17795674	9.035111448	6.470174775	9.879642994	10.92074586	6.716138567	10.43973201	10.35289659	7.778832967	7.354585289	7.933138594	9.871600484
HMGCL	8.131929957	10.16677804	11.32923263	9.686667805	10.36129733	10.75889633	9.842732034	10.75460847	10.09017843	9.404111885	9.757314599	11.11044471	10.97678731	10.87356801	10.66315504	11.08804787	10.02598156	10.00305021	11.20725635	10.76352271	11.75073461	9.905470927	11.86043253	11.47460615	11.72239826	10.11087415	9.830585959	9.904787258	9.605571577	10.36486934	10.82637251	11.26024678	10.72937057	10.70569635	10.627699	10.28389466	10.83096855	9.144984102	10.88651136	11.94668043	11.20543754	9.914007783	11.6235827	10.04154336	10.65261276	11.85098657	11.92420974	12.05385896	11.00186274
CIRBP	8.926133579	12.16240067	10.9061959	9.494707739	10.42223685	10.65527545	11.18982376	11.40526939	11.42985347	11.11234317	10.12296669	10.72115915	12.72226831	11.21576736	10.97578856	10.75976418	10.78795948	9.766348527	10.67682739	10.90481548	10.93856206	10.85371681	11.94349279	12.34628385	11.24393303	10.03354231	10.59476725	10.93031494	10.90980691	11.137624	11.95338822	11.71722254	11.35205336	11.38352601	10.29261969	10.602743	12.46525239	10.85160237	10.61674237	13.54186387	11.22085006	10.22524224	12.21067259	11.14685061	10.81508194	13.04628565	12.22815506	12.7500463	10.60211223
RXRA	9.377361724	10.94009644	11.14206778	9.914771722	9.854656729	10.40906179	10.2740835	11.05455122	10.24732496	10.61552172	10.39078818	11.56543572	12.1693369	11.37335038	10.84999864	10.26152638	12.1319277	10.44024685	10.68151977	10.7726289	10.54470204	10.71377528	11.73045399	11.94529852	10.71527806	10.04914989	10.59846251	10.08568469	9.045232173	11.18417315	11.50009153	11.62398524	9.847380904	10.46223122	10.25249222	10.28956557	10.98651693	9.874617546	10.7604591	12.92595602	10.57867339	8.906261891	12.10695404	10.63653935	10.13696797	11.97228559	10.734809	11.46511057	10.72150637
STOM	10.37498546	12.98364815	9.519063638	9.587877065	10.28280848	10.50319567	10.01220472	10.43807489	10.38810861	11.65285436	9.945702633	10.98767029	10.06586298	9.351517635	9.656184006	11.86160103	10.88232935	9.46967717	9.768524201	9.74443039	11.5714767	9.923814391	8.830796602	11.36154839	10.90604359	10.56623343	10.66340792	9.350816264	9.654635533	10.44538289	10.69012569	11.45354955	9.06627578	9.863963915	10.97458131	10.75232394	9.284203736	11.11768283	10.33314229	9.942899096	11.41733957	9.64783588	9.066869142	9.314412578	10.07347671	10.29796336	8.106165703	9.940776091	11.62259953
COL5A3	10.03034	11.16579408	10.13051887	8.881945559	5.641270118	10.59156122	10.69648817	11.24721668	11.61821408	6.35248457	9.685748114	9.715777675	7.064373582	11.01148334	10.17762308	8.398472031	11.34732011	8.896394131	9.982912295	10.42053468	8.430966072	6.629430508	6.322091478	9.484446888	9.305093256	8.527180788	9.478833378	8.484977676	7.110288062	10.0277111	9.07572396	8.413537597	9.116727828	10.66454279	7.506308544	10.00658317	9.860802667	9.809547714	6.012213243	11.89200563	8.857750298	10.02788091	10.7074118	11.12281229	9.665106534	11.44156915	10.46796262	10.24962594	10.30155845
STAT1	10.0663832	8.148146404	8.69111407	9.048596206	8.729348749	8.612585456	12.52480129	10.65271174	11.41962381	10.29307858	11.49993727	11.47794072	8.95073569	8.016235112	8.795318736	11.45332682	10.10143724	10.13688516	8.902470852	8.623474646	9.722238499	10.76912515	7.239419085	8.823273848	8.010860698	10.61816596	11.11852192	12.0454922	11.96677255	9.366296036	7.787163653	9.751613603	10.49799683	9.640403105	8.468255456	10.19845534	9.180898546	9.166361185	10.23992144	7.433814549	10.71887566	10.35994932	7.92728247	10.44205372	11.69146657	8.354887232	7.425602858	8.374478141	9.692747134
LINC01485	10.48263524	7.381641925	9.506860319	8.06716724	8.681775126	9.262794351	10.02196114	10.48023756	8.008046666	5.625917611	9.209345235	10.7383766	10.28400051	10.7076673	8.514701343	9.442175097	9.870270173	9.040056189	9.662374213	11.53992492	12.20989452	8.305623833	11.05505103	11.40784002	11.6531132	7.103603936	7.926174931	7.734274918	8.19054774	10.79618285	11.86686344	10.90252038	10.60534014	10.2882108	7.597534958	9.379983135	10.16938476	9.940603942	5.629083575	11.77880189	9.870650462	8.991301833	12.01451912	10.43507735	9.501845304	11.94040886	9.101797845	11.87072728	7.706074765
GPI	11.06285711	10.53242383	10.53174754	11.12271588	10.92032559	12.32091698	10.52795441	12.07102049	9.179292179	9.920571025	10.42393608	10.0701113	11.2796076	10.64721454	10.22343933	10.46710104	10.73451564	10.69895368	10.91460908	11.49570064	11.60068857	11.62861123	10.44919988	11.24351993	11.61432517	11.56245209	10.07563794	9.881472101	10.18244812	10.92009167	11.09836728	11.35728014	10.89814489	9.034488591	10.78980226	10.29295744	11.02678362	11.11218742	9.98522157	12.33066993	10.15615462	11.34698024	12.89659723	10.54013547	9.941891039	12.90409239	11.14264795	11.41713406	11.03922688
RAMP1	8.954203665	9.97522119	11.24787621	7.455922163	9.09429535	5.22141844	8.994900205	9.573128057	4.860089612	8.888043191	8.512527977	11.52384159	12.04402452	10.79130923	10.78731914	8.098364007	9.599073883	7.619785018	8.230086788	9.280717707	12.12645457	8.089113681	12.81183792	10.94700416	5.759857449	8.527180788	9.007043292	9.937812956	10.28326268	10.93543878	10.83341016	12.35810149	10.89677117	11.17318961	3.479558493	9.994133803	12.13669115	9.384524549	8.296003538	13.81280509	11.20424511	9.064318624	13.00301554	9.818440946	8.099726325	13.57548434	13.33434566	13.64596761	10.07541492
SLC25A3	11.51950765	11.68829343	11.69947065	11.22524801	11.75866608	12.44990562	10.75420454	11.49025022	10.43036912	11.5673045	11.33226318	10.98695016	10.28400051	11.15391023	10.11093253	11.49547292	11.49981014	11.7831784	11.8635661	11.82236501	11.96949501	11.34855882	10.15562805	11.02062151	11.23373264	11.45232295	11.18720304	11.16563226	11.0211253	11.57475288	11.36091388	11.27500846	11.5962987	11.08236375	11.9596024	11.25255332	9.562079116	11.33518657	11.28195524	10.38435913	10.88063827	10.47355669	12.1604301	11.12208853	11.53823991	11.82318985	11.21428934	11.28971078	11.44201146
SPTBN1	11.2133127	10.64486752	10.68038372	9.876877177	9.776179501	9.611205949	10.05507025	10.80524239	12.27163423	11.45370652	10.33684733	11.18580316	11.64025085	11.10230448	11.4696482	10.91534128	11.10080723	10.92314611	10.15339489	10.27004498	11.09000494	11.01336786	12.49852481	11.34542142	11.7480344	10.85412388	10.99546782	10.88414441	10.82662996	10.9519373	10.65650714	10.25931403	11.25031277	10.6672628	11.18173668	10.71235223	10.38437505	10.97056335	10.27846654	10.48099927	10.86713916	10.60732637	10.07820122	11.41965344	11.11484936	10.51591664	11.29270815	11.21269303	10.50180838
KLF6	10.35488746	12.58886468	8.913957873	9.546384571	8.548861654	8.744954766	9.0679044	9.834821735	9.940173165	9.129224822	9.655215197	10.62260461	12.00435154	9.891262907	15.00127816	11.27453659	11.21401414	9.92699013	10.09268199	8.40643368	10.54470204	8.695784547	12.86293757	12.80830344	11.47641474	8.565700444	10.15390039	11.07662738	9.907407502	11.12371079	12.17534932	10.74802251	10.2665705	9.52115707	10.97612212	10.7904182	11.73975809	8.586450144	8.296003538	10.65880473	10.9519963	8.973913235	9.047244559	9.830011735	10.67417356	8.765143385	10.37148652	10.04501589	8.374583853
TCEA3	8.800926385	10.49747814	11.3286551	11.31843916	11.13576916	12.11033548	9.671473858	10.52303748	9.973395821	9.368451098	10.85910268	10.8870487	12.53752194	11.28172407	10.97578856	10.43595755	9.601885965	10.77684639	10.81989341	10.76580465	10.96938698	10.06855448	11.95160918	11.59043329	11.12153149	9.870705762	9.756437985	10.41103308	10.80703806	10.98758323	11.31280808	12.14728398	10.57388148	11.48413591	10.90752706	10.57236071	12.08941866	9.258819106	10.77620499	12.82539912	11.03616464	10.12469348	11.30963636	10.41512576	10.15241352	12.48858994	12.89315013	13.54210327	10.46211499
GGH	12.59456595	8.493371875	11.81034994	9.154753427	11.7235152	8.713773395	9.547851136	8.181020963	11.3668954	9.638046521	11.2827205	10.62167705	7.634486829	10.78707055	9.867177743	9.590989043	8.420678471	10.7991123	8.550765187	9.909027012	8.911832189	8.610370285	8.88268571	7.211553105	9.202288332	9.533292741	11.17982265	11.95098496	11.88815262	9.67540907	8.534448656	10.86971619	9.389129447	10.70569635	9.690562478	10.84458217	8.29381844	9.168481561	8.975227819	6.645446762	11.3072454	9.067965199	6.904090128	9.827349781	10.88377748	8.470176372	9.015991864	9.724182833	11.88706049
C1QA	7.208016603	11.46201732	11.13943579	9.055573826	8.442237992	10.40614064	10.43689412	9.678964557	9.680370297	10.66508611	11.18586699	10.24172761	10.91743705	8.28061457	11.63641253	11.40589995	10.55029077	8.0217423	9.377754302	10.12707487	11.34192736	8.93383612	9.038207995	13.05698887	10.72060036	9.404203176	8.954164116	9.784249129	10.30111363	10.29623099	12.41836164	11.33341939	10.30436299	9.451320142	8.713540202	9.778774957	10.41335368	7.879645682	7.266686675	13.45748598	9.510466433	9.080656049	11.48973994	8.222537109	11.30938305	11.29305177	11.13663953	11.61045895	9.821259084
ECH1	10.06539406	11.23517721	12.33223379	10.15047322	10.83257433	11.04650138	10.20819522	10.45931026	10.24531154	10.65265875	9.739406668	10.52874427	11.17173095	11.10025602	9.622377754	10.31920238	10.12215045	9.868644452	10.92176573	10.54710056	11.88764361	10.72181362	12.24258454	11.7119749	11.67452458	10.68399852	9.598085175	9.660341436	10.26231334	11.28502479	11.00706492	11.11337069	11.46388395	10.84674661	8.066302893	9.620379898	10.03324833	10.81350694	10.67636082	12.17872697	11.15139679	9.630682405	11.9698939	9.94006274	10.67506497	12.60141377	11.59670458	12.9084897	10.26906465
CHCHD2	11.40767421	12.03377406	11.54197683	11.72669781	11.24815477	12.0807207	10.20629492	10.98902872	10.0743871	10.82868441	11.77234395	11.29804653	11.45145617	11.74863409	10.75959975	10.53664489	10.54372567	10.6363648	11.54255097	12.08123677	11.96137196	11.02440866	12.41685062	11.47460615	11.79986606	11.17091829	10.81508579	10.60458988	10.82208226	10.75239634	12.17614037	11.92473379	11.85583901	11.51012408	11.7171908	10.72496278	11.0157107	10.82832989	10.44297105	11.31211031	11.19766909	10.89891148	12.03905823	10.77511931	10.64353311	12.58321193	12.88107162	11.50560745	11.27487697
CFHR3	9.454955937	10.49861873	8.04348011	9.700085147	5.560319417	8.975366085	11.44840133	11.24721668	9.660863231	9.770484577	6.016300915	10.92889338	7.778675544	11.05584792	9.832116323	11.77442528	11.58823953	5.241825687	9.216349034	9.761304069	10.91401326	6.607961402	8.682530796	10.01702653	7.123819745	10.61095441	11.40505451	8.659723314	7.623712013	9.638370252	8.840375662	13.55682222	6.195382759	10.2378646	7.597534958	9.849591454	7.235446573	9.256827608	7.139249105	8.616071147	10.66961232	6.184630234	8.112664776	7.378461002	12.54678026	10.21181757	4.833715302	11.61045895	11.98918959
GAA	9.799985465	11.61393623	10.84289353	11.30423471	9.902107755	10.01178236	10.27861203	10.43418011	10.09465866	10.00487891	9.750453223	10.38636778	11.64494965	10.81648308	10.78731914	10.20722372	10.76619245	9.582005814	10.68713056	10.95900292	10.61827265	10.11999655	11.51642416	11.36901305	12.48491536	11.01525266	11.1172346	10.58708265	10.23422509	10.46298752	11.25557725	10.06114019	10.42363246	11.04031852	11.31494494	10.63962053	10.85973833	10.02140329	9.71935393	11.67401397	11.39660917	10.40819785	11.03076171	9.467020045	10.50902581	11.33716661	11.88621793	10.66926065	10.99903518
PLXNB1	11.07076447	10.81016238	10.91776196	10.32586687	11.87684325	8.811267087	10.93718611	10.72940386	11.47092359	10.96935542	10.7058232	10.5257724	12.285833	10.5323842	10.45615471	11.04998812	9.91165227	10.66256492	9.919174621	10.64538878	11.21825361	11.2226202	12.33596884	12.31570807	10.3206475	10.76183307	10.13790693	10.40104849	10.85679878	11.40347782	11.27712141	11.71531378	10.36224695	10.20953079	11.29718025	10.68593579	11.14226817	11.78778647	12.04225496	12.57344232	10.85122886	10.16098697	11.23703611	10.09194556	8.833771469	11.85773269	11.5139503	11.79974374	10.92826729
CREB3L3	7.574857432	9.823269941	9.814682528	9.575796828	6.41513173	12.01321786	10.75029739	9.601193045	9.573678837	10.59618288	8.849680825	9.079162509	13.21343889	8.844811274	10.39740842	9.480842927	10.85076587	8.417276974	8.846713272	9.347261446	9.44080331	9.883587387	11.91679463	11.08030685	10.65956154	9.854141142	10.50967279	7.861822356	8.721447388	9.829089879	9.663752749	11.38716119	9.321098015	9.735062806	8.042927576	10.13938575	9.291569402	10.62339766	6.647550644	11.94254746	11.24945662	8.477609139	9.211408821	9.430063084	11.93230372	11.35566768	10.03438878	11.55406443	12.72664285
PUF60	11.18490621	11.69775883	11.84549354	11.67498533	11.44030034	11.19999102	9.840283276	10.16599777	9.690765825	10.50060748	10.25970606	10.67182748	10.81941507	11.03598107	11.02835753	9.831371059	10.47484411	9.877331684	10.87172863	11.40979004	10.73162285	10.21943186	11.75230151	10.9794137	11.5198002	10.40425817	10.3062854	9.798150636	10.27377795	10.62895974	11.78988224	11.90253796	10.8563534	10.197036	10.28019935	10.61994987	11.49782422	10.13198842	11.30558378	11.48575561	10.91165347	10.76328672	10.74198973	9.92934516	10.84469797	11.28663807	11.70370073	12.30590924	10.98709853
HNRNPK	10.98967004	10.359901	10.17874561	10.5797984	11.23945866	11.01808488	11.14687912	11.23607505	11.46919954	10.96747527	11.36990218	11.12949345	10.184226	10.66949158	10.34448493	11.0761039	11.31170002	11.55992732	10.51168449	10.41956878	10.35784049	10.99205241	10.20399633	9.918714834	10.42540292	11.10897801	11.30721601	11.44280255	11.4080893	10.45560121	9.849793601	10.09089248	10.94342447	10.99917154	11.00206732	11.10342544	10.68063435	11.07989449	11.27886375	9.48273717	11.11759318	11.58308632	10.02503476	11.34934845	11.15948272	9.610075509	9.649607227	10.53250558	11.05945342
FTH1	12.037803	8.49794591	9.863350103	9.681040194	10.46674773	12.19287613	9.9397112	10.30364657	9.166577665	10.34903033	10.92212312	10.37979928	9.355868019	9.972652984	10.83532009	10.27258662	11.01270256	11.24569113	10.77931919	11.32927834	10.58382514	10.92507783	7.166480621	7.733478696	10.20388915	11.26747388	10.52722725	10.85451895	11.0074567	10.24680577	9.455331218	9.580392523	10.10583436	10.42628557	10.14973347	11.27101552	10.89521414	11.7433312	10.29954049	8.372145765	10.82973844	11.92758217	8.649265875	11.10826775	10.30302234	8.676285127	8.992886174	7.539364647	9.440974113
CHCHD10	9.794026271	11.63846052	10.44488021	10.40377526	10.78344854	10.99234711	7.731042728	9.470362254	8.755598974	9.805992456	9.116321257	9.57526458	11.32599038	9.92714855	10.65314623	10.09830164	10.5066986	9.02709865	9.798212046	11.30490192	11.29782699	9.253515881	12.17602202	13.0072871	12.8729879	9.644081479	9.489488237	7.813253075	7.699563498	10.86331001	12.54838317	11.08112397	10.60953917	10.02107946	9.103157544	9.947544149	10.86468373	9.86288394	9.766789233	12.98099503	10.1325267	9.044095875	11.27379288	9.050902898	10.42885073	11.92626685	12.55086312	12.77880524	9.674429724
LEAP2	8.042126464	10.06419647	9.637599222	8.596299792	8.60095174	9.738989621	11.60731896	12.39132971	10.0595673	10.03989584	9.260477487	9.928764153	10.93135158	10.42736021	7.418276924	11.05448051	9.813179703	7.83180175	9.950618135	11.52608165	12.13582607	9.326717776	10.93328006	11.95949553	11.78215876	9.742169573	10.02252866	9.994452359	8.673172111	11.45670486	10.37164243	11.34251653	9.707065893	11.05838949	10.02575817	9.844977012	8.010719128	11.41323136	9.606903397	10.87721404	9.23482534	8.565403385	10.81688667	8.60505006	9.010926066	11.86013439	10.89109375	11.52669396	11.68198273
CDO1	11.55939467	10.43569847	8.997758615	7.620733324	9.112345646	4.295795956	10.27680232	10.73416339	11.46098204	10.49365653	10.88313753	11.73670318	9.764525167	10.91921353	8.006962806	11.48505126	11.61458036	11.75006199	10.46889538	8.245498283	10.91500328	9.058260188	9.752960513	10.15173226	10.07684073	9.542972099	11.25315318	11.98388979	9.764371432	10.05118012	9.533976357	11.24091643	10.17999403	10.78714341	10.38251227	10.74326109	8.426970292	9.828440577	10.42310506	8.735628196	11.92374057	9.523242301	9.116676788	10.68977366	10.5100253	10.10893172	10.38295338	9.655377776	10.62869848
COQ8A	9.323762533	9.733103259	11.31180554	10.51612197	10.78063047	11.51445291	9.334733394	9.758997517	10.89715915	8.272068342	10.11871063	11.03929158	11.62891089	10.8064662	10.68624238	10.00190358	10.57124401	10.59307743	10.43372606	10.49394956	10.13124021	9.563999771	12.45303419	10.75687553	12.1882089	9.529124473	10.45908148	10.86314009	10.52629139	10.44910702	10.83039823	11.03595626	11.47956823	10.69151484	10.69005476	10.91597694	11.51836754	10.36517703	10.42949199	11.29275944	10.86864531	10.1220658	10.72480437	10.67010219	11.56252821	10.86011421	11.82681939	13.64673828	9.869124712
TFPI	11.96807254	10.1260262	8.499002276	8.281922373	9.201464308	8.854791402	9.883737142	10.76859491	10.68553597	9.957668883	9.445202351	10.1076979	7.491021845	10.5364302	7.964344171	10.48622972	10.94843608	9.078244243	8.931138768	10.09959589	9.775544037	10.58952306	8.66287689	7.919686925	8.417571332	10.54368639	10.64565886	10.72953037	11.61527875	9.003041032	7.591709314	9.38286406	9.876946172	9.616203833	9.048527647	9.958977568	8.517757756	9.873318516	9.707575798	7.925529458	11.78825693	10.64868637	7.161006326	11.88100439	9.203697094	8.509911678	8.754623144	10.21054325	9.713597496
C9	10.15180571	11.18434147	9.093372315	8.765472877	8.67571642	7.19110316	7.060511342	10.00333692	3.479558493	12.13693736	8.040264916	9.451245438	8.140550025	5.049098239	8.202942216	13.40216977	9.586351206	4.633687848	3.923907096	10.67967895	9.518432281	7.944149082	6.706603591	11.68744879	5.802357202	10.5291526	11.23467244	4.26791255	6.611588233	10.82584653	10.20799415	13.81255391	5.934023313	6.302460159	9.018921282	11.85356185	4.665789341	10.32393244	10.57702136	9.496337979	12.1201927	5.247697136	9.574257786	6.752631255	10.0267505	10.59994143	3.94566777	5.610974816	13.96170093
DHRS2	11.46317317	12.62221117	15.27903007	4.549020434	11.75866608	6.921285356	4.015481925	9.390189102	6.901820383	4.275421986	7.826808128	10.66644049	7.404635395	11.55980662	8.78312547	7.561053053	9.101480526	11.02698299	5.382824984	11.22864802	10.70439564	5.043127366	6.922151625	11.23887127	5.715949532	9.957008676	11.47540004	11.32629362	8.776245336	11.52533876	4.953102406	8.19689875	12.74922131	5.774769013	12.95263298	10.28048139	5.494123777	6.206434421	3.85542646	10.71610036	10.72387715	7.617471034	4.207052541	8.857386927	11.11484936	11.56389062	13.24239482	5.663237547	8.898915184
SLC17A9	9.636433181	10.92575291	7.888776513	9.339021921	9.99135028	9.301047453	10.78062386	11.3827132	8.877664897	10.92805991	9.09480797	9.614963929	10.62953261	10.07772985	9.019736999	10.95432632	10.67635027	7.519416265	10.11088739	10.55151614	11.59637517	11.31420996	8.871315189	10.52069562	9.942075199	10.79576505	10.38826787	8.418076736	9.587308002	11.01422272	9.426360774	9.496911366	9.608115424	9.337506105	9.374927239	10.3624042	8.420261044	11.08999401	11.50092917	10.14347882	8.425636163	8.932504909	10.4207597	10.41453475	8.877820962	10.67607227	8.195710615	8.950317363	10.39572639
RPS26	9.821236959	11.54329538	10.51864121	10.4653041	11.37267246	11.22838135	9.051056614	9.645664929	8.923736052	9.661498485	10.75463844	10.21982784	11.503093	9.758993607	8.97756227	10.8672704	9.760043503	10.8863257	10.29608235	10.31540966	11.32712862	10.37260203	11.15801577	12.59343618	11.5425166	10.26584745	9.20914457	9.452776906	9.741156045	11.4800992	12.56991155	11.27845995	10.83929182	9.614325422	10.58289437	10.26674694	10.82209742	10.52674079	10.00138967	12.68699134	9.966612938	9.525895663	11.99006918	9.542543046	9.925502343	12.61825418	11.83054616	11.48334555	10.58863307
ADAR	10.97077803	10.30879716	10.67947809	11.05298215	10.65084756	10.9753679	11.14440028	11.22766199	11.26326024	11.19071862	11.35188545	11.24361923	11.54893966	10.60449455	10.83532009	10.32346311	10.76493864	10.6053294	10.99898317	10.80848953	10.53443112	10.6406457	10.50909048	11.02467828	11.49594464	10.88814704	11.47372449	11.32773175	11.31544817	10.91404155	10.84738328	11.40936948	10.84571358	11.42910982	10.68063526	11.27616573	10.35831309	10.70232597	10.07453316	10.2246947	11.46142526	10.81517713	10.28664753	11.06712125	11.12858019	10.38593602	10.42176686	11.81970037	10.41622012
ISG15	8.956340426	11.05774153	9.574685531	9.708961189	9.526548875	9.857793252	9.818055318	10.34052858	10.5063127	8.472941632	8.198080879	10.9318898	13.6345765	8.777995961	10.21439177	9.776481448	7.688416793	7.979256511	9.922349999	8.878265198	11.71991007	10.34083461	10.44537285	13.86343396	11.1921942	10.12751015	8.565734151	9.3732801	10.29080581	11.63607045	12.6105656	13.04460864	11.27007636	10.40362789	8.437237165	9.662950725	10.48576079	6.380758346	7.540001812	13.8516732	12.61988047	8.348549152	11.0417077	9.592523181	10.61129659	12.55057241	12.24221327	12.30053243	8.2543831
SERPINA10	8.560797135	9.241230068	11.23868338	9.941376871	9.188761686	9.998913387	11.76795191	11.32919308	9.239212767	10.80220546	9.668379967	9.680576268	10.42180622	10.30699723	8.438978366	11.43227608	11.07523968	9.92699013	10.83091748	10.77414103	11.2725598	10.71872725	9.740520496	11.20828431	11.16999538	10.38517012	10.79804719	10.38732079	9.123380144	11.01798852	9.352681576	11.43974356	10.46222284	11.55193316	9.250540209	10.58255941	9.828258307	11.80866161	10.3056295	10.24631715	11.05215958	10.85105566	11.08371703	10.55897622	10.87449449	11.68425674	10.84208819	9.018625388	11.6681657
NCOA4	12.02463288	8.771623245	9.945509863	8.269962691	11.21722572	9.699762819	9.499004757	10.24260077	10.80174678	10.211758	10.47143784	10.02872246	8.986733911	10.16786532	8.911891837	11.16899633	10.7396309	12.15316371	10.46563444	10.20426208	10.49921673	10.32061873	8.153890255	8.222958249	7.975613928	10.43947392	10.8521866	11.12209242	11.13916487	9.733066537	7.647710547	9.084601758	10.92265073	9.919781469	10.75342506	10.75887952	9.518805161	10.5349791	10.47805461	7.660826456	10.7976812	10.48519035	7.744009081	10.60787504	10.69892717	8.287879542	9.208796189	8.040447997	10.50500095
CHRD	8.563604127	8.705947657	9.81137888	10.81786904	11.68032263	8.959506145	10.66984625	10.51752637	11.03406942	9.446132491	9.416011945	10.24895426	10.0202943	11.13201913	8.795318736	10.99696092	10.33059541	8.960503836	9.373119623	10.293433	9.995553301	10.16513906	10.04364547	10.0278471	9.633290745	9.704470603	9.724099477	10.04429324	8.746364696	10.7341975	10.11368942	11.53227601	9.728848919	10.38502167	8.782130445	10.71993178	8.218454961	11.03180535	11.6344234	9.514275116	11.09009727	8.302822974	9.3265814	9.224188035	11.32309593	9.868611046	9.826141031	8.920021466	10.72971674
PRODH2	8.515124829	10.50430822	10.40379621	9.374325641	11.14894045	7.901154068	9.495896215	11.16383197	10.52551972	10.66663203	9.131191777	9.748441482	10.3975076	11.22394359	9.890087283	10.7003943	10.3674128	10.73763085	9.714595105	11.34207864	11.52295202	9.875849025	11.31725025	12.32779738	10.86817781	9.996789492	9.169934319	8.903087568	9.76030166	11.18417315	10.03388771	10.97237977	10.97891159	9.474286646	9.377262066	9.609537897	11.58580501	10.57547932	10.69105438	13.34800329	10.25275553	8.183399185	9.342768508	9.009218926	6.382483755	11.84372341	11.51684447	12.13793435	9.765107495
FBXW5	8.969094891	11.15281245	11.72778058	10.59842554	10.36976042	11.22562255	10.49952883	11.07845269	10.52551972	10.22964864	9.9226938	10.51182213	12.48240713	11.18129964	12.26805333	10.21984987	10.98011699	9.890265204	11.207907	11.40100862	11.11520538	11.09180128	11.68005274	12.21101606	12.30839444	10.85523402	10.42619	10.13251976	9.313167406	11.41875134	11.64655439	10.87314453	11.08404353	10.40905495	9.87202068	10.64847384	11.18638711	10.4797161	10.69437306	13.46384419	10.26538904	9.855095424	12.00387322	10.59071295	10.63164348	12.47830831	10.97851008	12.55857932	10.28864863
RPS25	10.90152891	11.24608393	11.53998249	11.39398602	12.08074664	13.27465095	11.14836439	11.69044975	11.35574125	11.68180927	11.85972542	11.67097423	12.02468499	11.25373756	10.48653449	11.50018526	11.30179155	12.72869128	11.05140212	11.3189557	11.90468868	11.41489631	11.28335263	11.38487987	11.62287741	11.61090622	11.17199105	11.40333598	11.00516596	11.46408518	12.11309783	12.12732541	11.60473682	11.87809583	12.81498702	11.4558558	10.73024991	12.35548703	11.61599257	10.86852642	11.63960087	10.71179181	11.37246547	10.65216555	11.53431556	10.6815147	11.82541937	11.35152361	11.21082429
TSC22D3	10.49664478	13.24958193	10.91699377	7.439954279	5.741948043	10.35857929	10.21388115	11.03796638	8.963487237	9.451524255	10.34050682	12.33785826	11.27476498	10.42736021	7.139567353	10.94813149	10.24234994	10.34011867	13.01663025	8.88107612	11.00050004	8.077576276	11.25630455	11.51745979	11.68068173	7.512831574	8.595647646	9.774437727	9.86634487	9.900195957	11.62990569	9.496911366	11.53227368	9.896786095	8.025143222	10.2861657	7.850091447	7.930597367	7.712791171	9.531991873	10.1325267	9.612074408	9.59872566	10.5669761	8.785031724	10.43573917	9.995075395	11.81764864	6.964639972
CCNL2	9.614958758	10.39707476	10.26579655	10.28638793	11.81655897	10.66508324	11.21413925	11.58198831	12.44698183	10.07641087	10.71148642	11.18266196	10.12894431	11.72046059	9.327351192	10.66641689	10.7711968	10.81351616	9.520803288	10.92537503	10.77043013	12.67555367	10.53453049	10.5264293	9.465885362	11.15116832	11.27717542	11.11655637	11.37875018	11.18919192	10.15921363	10.59448762	11.38965063	10.41984818	10.1980717	10.72244947	10.17536816	10.45735096	12.05030643	10.19164088	10.96754165	10.79607366	10.38056521	12.34458396	11.43940408	10.66841821	10.35346601	10.75753166	12.44186606
TIMP1	9.496651562	11.17009546	10.68850897	8.836074634	8.800673646	10.81283003	9.982533138	10.04351863	8.276399494	10.9357732	10.21155994	7.190723591	10.24491491	8.154491099	12.48387953	10.41115005	10.74663491	7.186446083	7.619046797	7.718825552	10.88803147	10.95161107	9.443269336	12.25196434	11.12354181	9.393542407	8.17121133	7.446204525	8.157875461	11.25236238	13.84319351	11.17114454	8.146730518	10.1498407	7.233549562	11.57068762	9.885346437	14.86604647	8.354298049	13.51483945	7.63110655	7.713964608	13.73963642	10.14635243	8.430894085	11.12986196	10.44383357	11.66168475	10.36794048
TTC38	10.55065411	10.02831472	10.91699377	8.615321125	10.22074569	9.408124249	9.892036566	10.52120278	11.45358965	10.31788642	9.890601136	11.07835237	11.11189587	11.01366171	9.360543287	10.64700005	10.88752343	10.76128786	9.610161677	10.38039254	10.75060252	9.875849025	11.60656652	11.12633859	10.84277707	9.538831756	9.974042146	10.00287969	9.415064719	10.68766985	10.44830344	11.6089853	10.8364285	10.67268749	9.52986683	10.13561234	10.40658737	10.20402417	10.38664192	11.74787268	11.24366444	9.397038142	9.702713512	10.5643144	10.74039808	11.65578493	12.10509262	11.74393573	10.55283193
RAB17	9.293664427	11.02566136	9.281845542	9.718881872	8.064785761	10.2809754	10.07082199	10.16599777	10.29871103	9.351246288	8.857368193	10.678979	11.14941727	10.26128001	8.945101063	10.62213945	10.70605278	8.841194488	10.4989805	8.957635184	11.37035546	9.55017347	9.686419573	12.29682302	11.70974187	10.18956112	9.588205892	8.653615526	9.056342737	11.02984911	10.30086879	11.01127581	9.721106982	10.16659936	9.125554295	9.948978293	9.684615772	10.47544195	9.71151254	12.48413607	11.02877393	9.546948605	11.63611162	9.181738245	9.371506963	11.80585243	9.811127678	11.68287915	10.77339531
LPIN2	9.811830488	11.49496575	7.260286321	8.205489529	8.470518601	9.860641491	10.53099416	10.48118162	10.52551972	10.84993138	9.18918578	10.56200442	8.075099964	9.256581241	8.423343868	11.15412307	11.33427678	8.542818436	9.32833084	9.257115069	9.162586697	9.835382357	7.528153663	8.630752232	9.287264687	9.684620545	10.21214343	9.816024562	9.140185675	8.813718272	6.830484331	8.590726493	7.90531095	8.950599487	9.862053871	9.446483582	8.054736733	8.504850057	8.921841087	6.678022068	10.00547132	8.995137641	6.427018487	9.408850839	9.266571456	8.092249167	6.920222849	7.194379002	10.30797029
RPS3A	9.168409522	11.68428934	11.50667154	10.6308931	11.77892917	12.2255532	9.87179736	10.33948779	10.14628473	10.87221045	11.00285382	10.64011592	12.44786825	10.02830461	10.27221132	10.23123306	10.17030246	11.05596559	10.23737874	10.27325667	10.78458246	10.08206849	11.76387084	11.59134529	12.36853652	9.963200671	8.938692454	9.18505041	9.922054193	10.08388733	12.86942148	11.94279171	10.89126318	10.86344632	11.37632869	10.72412549	12.39776911	10.25179106	10.65198922	12.70662107	10.22832534	9.543024519	11.75152067	10.0941617	10.17275362	12.25560323	12.87679761	13.26056035	10.08824375
TNFSF14	8.097454306	9.182807283	6.106481045	8.445018896	6.354684349	9.765067162	9.231980469	11.47042079	7.173278299	12.56283678	9.02827184	10.77220702	8.640067249	4.996808671	10.88177515	9.765561531	10.12117083	5.521909301	11.15152685	5.098934775	10.16325731	10.70194577	9.131698564	9.365776055	6.857858334	11.36655982	10.76445098	11.48250988	7.875824408	10.56604462	10.40846381	11.21773244	7.826514386	6.530298247	7.56502988	11.57765687	7.767799601	12.18301166	8.416773306	8.780804631	10.97664941	8.444308513	8.81165004	8.311677427	9.917990927	5.870875673	4.504649109	8.970166508	11.25415674
NFE2L1	11.0047107	11.06237692	10.29210485	10.02815335	9.577780451	9.303143157	10.29479801	10.20537914	10.63645078	9.593222174	10.22646995	11.37657081	10.07145916	10.7004732	9.587759949	10.29879024	11.70789875	10.18082327	10.13708864	10.96497356	10.14311882	9.848997792	10.85611048	10.12929983	12.4160564	11.11917982	11.99555829	11.64898578	10.73905156	10.35199734	10.5073307	9.520427504	10.39277902	11.70757308	11.06278579	10.77675526	10.90124345	10.40617352	10.63481894	9.469006856	11.12328241	10.93328999	10.38682234	10.83773466	10.74465019	9.895089301	10.60700414	9.66758213	11.03977728
HYAL1	10.1254726	10.19378959	11.94756763	10.60853922	10.58695435	10.76270758	9.018926216	10.99565045	10.26532035	9.793310095	9.211345762	10.53762333	10.37505704	10.6035307	10.45998735	10.91392928	9.136818355	10.7565874	10.83681881	11.18668524	11.11002749	9.3038269	10.55775825	11.65117225	11.04934499	10.39665323	10.03075756	9.621775521	9.011377195	11.15197564	11.5338108	10.86168491	10.43881519	10.11439941	10.85657299	9.773927894	9.794962602	9.844439785	10.82122319	12.29221042	10.8984428	9.171587869	11.67113732	8.86259875	10.76990296	11.87636078	11.38809906	11.82719849	10.55437362
SPINK1	9.44281805	7.411141704	10.48482643	10.72248634	13.63884728	14.5579256	10.08640357	5.275434428	3.479558493	12.49571846	12.1432739	5.650490575	10.10185596	5.19314965	11.38550175	3.897920217	5.393771947	9.644411975	9.363805331	5.182283009	4.175833084	12.70220572	4.624865034	5.187627173	4.756228723	12.74806922	4.175187531	9.102291777	11.50124709	10.72807983	7.582159291	15.62504081	4.185478819	8.650329577	11.50784374	11.93577617	11.78676117	13.90943997	9.503221555	4.998523552	12.35186629	12.7352732	4.207052541	10.74534931	3.912028309	10.17987021	12.92312944	6.850632382	12.53947472
SHROOM1	9.199405888	9.80309901	9.940982189	8.868138769	10.83732834	10.12863041	10.92047734	11.84621168	10.74659158	10.27190513	10.03423423	10.23931066	11.54492289	10.74573267	12.97119803	9.971002604	10.67100519	9.499997344	9.034568122	10.75359236	11.34853759	9.942985913	12.18809477	10.98497656	12.0084256	10.20879714	10.26812571	10.42632915	9.873898285	11.15539889	10.57247437	11.69673105	10.96061986	9.846468541	9.458892895	10.3407177	11.64377194	12.6069102	10.29779604	11.6908664	10.39437749	10.05660423	10.9716315	10.43449446	10.90975944	10.11698827	9.952951585	11.23950648	10.91512802
OS9	11.58446597	8.348922732	9.984165522	9.307223093	11.06341619	9.582162652	10.70996218	11.17962009	10.16344626	10.6534386	10.47560397	10.74350202	8.769721404	11.03383616	10.15415741	10.8672704	10.38138976	10.89276609	10.60652129	11.12225044	11.03642528	10.60297683	8.19098389	8.791862704	9.587410303	10.29722898	10.45024717	10.76747062	11.04807999	9.858794599	9.460536604	10.15988972	10.38496143	11.20785256	10.32078703	10.04329924	10.9024463	10.00607568	10.07555165	9.473598169	11.00294708	11.85216662	8.633554161	10.8803021	10.52691163	9.841637583	9.822402319	8.970166508	11.2244455
RN7SL2	10.98340015	9.855680276	10.96460827	11.77609289	8.449360392	10.87541909	12.68414999	12.60516655	9.48771241	9.259953687	8.686636168	11.45625287	12.06451183	8.76425289	13.90457482	11.9664601	10.31782613	9.792610728	10.04977128	12.02169729	12.1247441	9.022648658	10.28545939	10.11668495	12.21296595	8.573822302	9.126217389	10.43969228	12.1626787	10.52605358	10.40171557	10.80417801	11.73958068	11.08440027	10.44504621	10.39117321	12.65024858	9.706813167	8.231592479	13.41157828	11.2529208	12.36081972	9.582459958	10.48434476	10.25613533	10.62275292	10.81882408	10.25973725	10.29696106
RPL41	10.48559594	11.82913504	12.16729203	10.86726462	12.33958037	13.312063	10.04553597	11.58813535	10.30742187	11.32550839	11.22697447	11.1242637	10.7106624	11.30562652	9.478622369	11.03966695	10.7485392	12.10590419	11.02506156	11.50073267	11.72725553	11.48014077	9.187766587	11.04346049	11.31074068	11.58805157	10.86400341	11.1451146	11.13864247	10.87027077	12.14010661	12.20192406	12.07421152	11.36633277	12.0987089	10.78561075	9.868209752	10.93365212	11.15763353	10.53470358	10.79134221	10.71120919	11.05060215	10.85089941	10.73869372	11.95261413	11.86001873	10.59772823	11.0181542
FGFR4	10.18588163	9.945415613	11.87940708	11.10601589	11.65976595	9.440851127	9.799266692	9.972784224	9.828943912	10.71599327	11.68149228	9.773716101	12.65817221	10.61792129	11.79349528	9.693315946	10.73643599	10.44024685	9.373119623	10.35232204	10.97224334	10.49021312	11.36867048	10.80484357	11.0703409	10.13758294	9.991947911	10.15429872	10.3977151	10.99397073	11.06287895	11.13161516	10.43787094	10.84113681	9.688683896	10.34399153	10.92865824	11.16728195	11.5603354	11.47892272	9.643130729	9.369233938	10.25791985	9.758220745	9.135365683	10.22827371	11.45541679	12.06081453	9.837813553
MTTP	9.593159721	8.182668511	10.52973891	9.717782938	10.54771171	8.270691369	10.31168843	10.78550732	11.06920707	9.090575694	11.12563858	10.94009802	7.457090454	9.516301455	8.375395037	11.2075405	10.23783791	10.61315107	9.911205455	9.445452616	10.02336385	7.089148701	7.599001338	8.75324248	8.888952408	8.543815529	10.23289698	10.5165308	9.642893626	9.072315234	7.096192472	8.858719821	10.05130942	11.23682766	9.465491373	10.30308547	8.786440457	8.868026268	9.780595925	7.56049924	9.92378339	9.984176489	8.483857888	10.36584044	10.72928358	10.00683733	8.853237285	8.489033868	10.8792884
IL6R	10.91036904	10.33073789	9.568827629	9.076306284	10.03575675	9.435129506	9.538817584	9.427897424	11.23715833	10.20432629	10.67572095	11.24241292	11.08310018	10.17177243	12.68310219	9.359508622	11.03419789	10.47785881	10.81904191	10.6170204	9.766795481	8.965442587	12.15918229	9.7751821	10.21712972	9.156489131	10.34272734	10.76322525	11.04919224	9.170358052	9.177240297	9.866164427	9.742680529	10.09297874	10.7836561	10.52603318	11.92041405	9.769607072	10.57702136	10.30416001	10.54609925	9.715642008	9.59872566	10.7283297	10.25970521	8.131014243	9.104879808	8.122653439	7.813247839
ABCB4	10.73113087	8.474929035	9.806409176	7.027005067	7.732050884	8.56794105	10.82464108	11.57846393	11.0867412	8.381670842	8.77317553	10.09170914	8.522326851	10.88788904	9.050577447	10.41115005	10.36410433	9.021882842	10.81135566	10.86208511	11.68957002	6.640043394	9.592635309	11.71950245	9.45315003	8.00921167	9.743144364	10.19584459	9.420233346	11.44229714	10.20179182	10.01014721	9.558580898	11.18967957	10.13325391	9.683773983	7.965310773	8.839027525	9.184240425	11.45242597	10.2869533	10.07120835	10.0897545	11.2656438	10.64898776	11.92213501	9.519410981	9.724182833	11.54524353
SLC6A1	10.04245475	6.170525316	7.558200336	6.293936938	6.646336124	7.321509747	10.40079251	10.70617545	10.44447776	8.985447409	8.953742307	9.27363442	9.016060509	9.82499087	9.129731467	10.11191349	10.17974293	9.189417301	9.272182719	10.61617754	9.06602728	8.299018318	8.005588823	6.571348324	6.735729736	9.269091098	10.29949073	10.0720191	10.10112173	8.26445809	5.927272961	6.50270237	8.341306658	8.806627309	9.550702136	9.065105903	9.805289545	9.280545933	9.527245696	8.029140771	9.018422833	9.445493043	6.794341206	9.486274839	8.696435394	7.440514403	6.417014919	7.442891939	9.554737877
DPP7	7.597002233	9.305222764	11.10072231	9.836948253	8.803454492	10.7280383	9.646461677	10.62393633	8.616001668	10.44403887	8.044766032	7.629295588	12.34247002	10.26859554	10.44072147	9.560625633	10.13579584	7.277240614	10.29730577	11.68724353	10.67897773	10.18585084	11.87330736	11.6891537	8.607818027	10.62859155	8.99587422	9.222653172	8.862340007	10.25533908	11.70308241	11.32593336	10.88296155	10.34594201	9.82148326	9.401095866	12.658459	7.974958261	6.863178582	13.28051507	10.05526491	9.683920353	12.21990133	9.454422639	10.32930796	12.01170606	10.51851247	12.27981644	8.080987912
PPP1R16A	9.404214906	10.11267904	12.12234882	10.86577734	10.18175725	11.35596741	8.934171372	8.781256481	9.123367331	9.08132918	8.953742307	9.457498401	11.99333957	10.27829223	10.33199106	8.789124184	8.58897842	8.727224281	10.67870617	10.30603206	9.878616987	9.280566722	11.76156438	10.93699411	11.61074672	9.510921439	8.994004264	9.289143227	9.413337718	9.691220868	12.11804627	11.40305906	10.09509301	10.57274543	10.62867903	9.989960021	11.76312003	8.264161685	9.999244366	11.80635528	10.50794809	9.984176489	10.65911825	9.067545599	10.31107314	11.34267319	12.22780184	12.57121851	9.520437044
PON2	11.39119162	9.97522119	10.64463566	10.06750423	10.49624918	10.2432801	10.90591625	11.49819958	9.877853252	10.69569405	11.41831847	10.63828261	9.318698345	10.57431156	8.770828136	10.71425111	11.33089152	11.23051715	10.87090719	10.85638606	10.40792902	10.41897872	8.830796602	8.287488961	8.518894979	10.72526333	10.97571465	11.03966277	10.50212662	9.620314028	8.304637428	10.17848408	11.50773725	9.840053598	11.05478753	10.27934183	9.434822449	11.62445263	10.74325824	8.494753993	10.54327266	10.32838358	8.557877817	10.23739074	10.55139081	9.308978283	9.368610856	7.678946213	11.96794653
GLYAT	7.839068624	9.837764523	10.0289406	4.598798994	6.898299269	5.098514649	8.81447119	10.44873165	11.4302966	9.90100141	8.425534549	11.24241292	8.272900079	10.57824181	6.976698594	11.75917318	9.967226161	8.36465075	11.14610525	8.390731503	11.84672485	5.239638526	10.46440725	11.57114685	9.803475536	8.729749231	9.791299995	8.659723314	8.475369137	10.32590355	10.05468612	8.634513264	9.526956953	10.05054848	10.8106782	8.319443488	7.965310773	7.71495221	9.547943432	11.29535461	11.43116606	8.173267331	10.38213204	9.350710145	10.3717136	11.59536919	10.20775624	10.829894	10.35207244
SDHA	10.51776884	10.98961028	11.16489511	9.778068935	10.20296284	10.63545752	9.882547602	11.03024706	9.925158287	11.44652563	10.31933681	10.70461001	10.22496765	10.38647789	10.17296039	11.33697938	11.27957477	9.93948782	11.30171465	10.68852663	12.18999386	10.25224883	10.91540902	10.98774997	11.33956411	10.37436945	9.782663176	10.08681767	10.07623853	10.74180827	11.09251285	11.76352319	11.0749621	9.996774591	10.16332405	10.38694717	10.41840767	10.25378902	9.972155318	11.36000142	10.5146978	11.08849848	11.18053323	11.28646455	10.56588137	11.32817335	10.47869039	11.10465355	9.932152638
MYL12B	10.98862694	12.10439823	12.08453743	10.61917109	11.46156999	11.33513011	11.1193747	11.0728275	11.69324049	11.50342872	11.4282397	11.73541753	10.21741573	11.78734469	10.30667391	11.32002198	11.47510506	11.38062044	10.85770008	11.0794731	11.77819662	11.04820832	10.69301022	10.14677734	10.77916097	11.02859894	10.99593485	11.27801267	11.49921382	11.2729942	10.63019167	11.22132354	11.08645562	12.10133823	11.70051036	11.03418182	9.825724212	10.82430235	10.51756064	9.344193091	12.07197851	11.04800742	10.49069308	11.18754496	11.69102599	11.25996689	11.30882849	10.84877155	11.65601116
MVP	10.40891221	10.64795487	10.93304052	10.12002036	8.696811337	11.38741043	10.41813557	9.425937169	8.478665793	9.422532364	9.649325391	10.63552825	11.31541826	8.499732991	10.62611149	9.877018925	9.573515285	8.36465075	10.4536142	11.15105003	9.980498796	10.49310622	9.122138159	11.45770204	12.413594	11.07698116	10.27429951	10.04195851	9.602543665	10.14256481	10.61042783	12.04511644	9.323145441	9.171121471	9.995686101	9.343366402	9.755564322	9.246828641	8.849820056	11.21539412	11.09782342	9.932122623	11.25681313	9.517438637	10.32135857	11.46889292	10.88483431	9.817500025	11.30815372
RNF213	10.24123676	10.76253171	10.09428001	10.99293693	9.377819334	11.03960664	11.7366979	10.70294197	10.48001359	10.46728805	10.68798096	11.05586731	11.63080708	9.936365013	12.08659999	10.3705487	10.15793675	9.582005814	11.10687509	9.584689376	10.50711678	10.36866915	10.67841229	10.73558357	11.38384551	10.78531959	11.2783277	11.35525749	11.58069854	11.43949185	10.78548513	11.24973507	10.04388117	10.13550662	10.93155075	11.42836176	10.2395977	9.671373448	10.12656381	10.85451649	11.53393331	10.28753873	10.53362151	10.0718456	10.9900335	10.76386097	10.35217018	10.271778	10.7957264
ACTN4	10.64966465	11.04842583	10.32374999	9.864021133	10.68214091	10.5542254	10.22987062	10.50365578	10.49110068	10.38045838	10.48141642	10.41983659	12.14034611	10.68688679	12.71712653	10.00190358	10.45942446	10.73285254	10.53053314	10.26467622	10.66138693	11.15664186	12.28602581	11.33674609	10.70591654	10.6808712	10.3412578	9.959004883	10.65094838	10.86470485	10.94715168	10.72290829	10.49436827	11.05700742	11.5673195	10.41834474	11.91327182	10.39354346	10.77432453	11.9242204	10.35730664	11.15040773	10.73954718	10.96749639	10.29260485	9.427755808	9.658022761	10.8407114	10.5121585
MPC2	11.42820845	10.72501667	10.67857188	11.35705995	11.42142863	12.0281772	10.5736287	11.00814863	10.51803436	11.74206994	11.39431343	11.50937177	9.246312023	10.23537945	9.702219689	10.5826939	10.95174587	10.79147316	10.89938299	10.876235	10.37521033	10.56773257	8.801140927	8.931001384	9.610532976	11.32869764	11.79252202	10.6101161	10.68997893	10.48310697	9.119168831	10.15801703	11.23408707	11.01420548	11.55138747	11.55099269	10.15734299	11.28771247	10.57414185	7.70847457	10.67478725	11.04292306	8.830145095	10.79159884	10.80534467	9.461055156	9.470079319	10.44836731	10.99620207
EPHX2	9.004631393	11.18858798	9.782988073	9.125212047	8.435080182	9.654523663	11.33428118	10.15775464	9.642619466	10.85468608	9.023724963	12.01938266	10.31970569	10.38759819	9.2138749	11.50441325	10.97470416	9.585544588	10.71211248	10.30603206	11.118647	8.781161501	8.115814577	11.66163039	10.05593818	9.012605541	9.440908885	9.853786	9.022750771	10.85350816	9.734211699	9.072718664	11.32626282	10.95384901	10.84986521	8.98625536	9.414726946	10.66302575	9.366751252	11.17368805	10.04730615	10.16864674	10.23555897	10.47926699	10.00422669	12.00434202	9.486711431	9.419559377	10.28679491
NCL	11.28643742	9.993137067	10.70195017	11.57689765	11.78842904	11.69482576	10.6013674	10.80524239	10.69441801	10.80431367	11.50524496	10.62445795	9.818771119	10.99393688	11.26142544	10.82732601	10.84840013	11.81592821	10.71486173	11.07273065	10.91599261	10.99256359	10.2419974	9.084046305	10.12178712	11.15026414	10.83453902	11.17950439	11.51781271	10.4867351	9.727750484	10.44124084	11.30311714	11.01918217	10.67590235	11.18843916	10.78735985	11.08719567	11.09974438	8.853086803	10.69699988	11.43922658	9.538165862	10.96386562	10.9588971	9.816130895	10.41433563	9.938259968	11.05619264
TUFM	10.83228023	11.28097183	11.59047808	11.4005061	11.22086847	11.26646052	9.854913848	10.59806063	10.22297646	9.702774287	10.58993098	11.03651035	11.2868412	11.44181674	10.52728873	10.65124339	9.869103549	10.99541264	11.27215554	11.25704189	11.44627565	10.17237694	12.0290786	11.66683117	12.57654981	10.64473217	10.52980984	10.47559891	10.32243122	10.96695107	11.69482593	11.69156237	11.36353523	10.64627711	11.46568939	10.61001303	10.50013392	9.486613593	11.15955574	12.10963206	11.05613076	9.73526277	12.06854854	10.11686458	10.88993311	11.98158051	12.22391074	12.11806522	10.66197197
CDC37	9.66544791	11.8002889	11.95806109	11.65675433	10.78906821	12.04110135	10.4736949	10.71823683	10.56721837	10.71823121	10.4630693	10.92212859	11.8775357	11.49267762	10.50148777	10.31813523	9.870270173	10.39357663	10.76789208	11.15627782	11.1030946	11.00680381	11.81962654	11.71699763	12.3630168	10.96933912	10.15054805	10.49108479	10.63473924	11.66317607	11.67537503	11.64619671	11.42009075	11.3735678	10.29509098	10.41937965	10.6665439	10.00607568	10.14705548	12.02225458	10.94772742	9.967683725	11.90271415	10.41216828	11.055161	11.2773232	10.92722063	11.13463068	10.8872621
CD59	10.79278695	10.96918564	11.76624789	9.384057731	9.368463414	10.80397995	10.14412443	10.55118089	10.76568024	10.91835993	10.50931989	11.09582429	11.01649081	9.673387873	8.572537327	10.82582514	11.01955289	9.885966905	10.89049387	10.686119	10.49525042	10.48440945	10.27902299	10.92112233	11.58617498	10.3867065	10.31977945	10.09472369	10.16099969	10.70646137	11.10086907	11.38235746	9.967415582	10.95829782	10.15246185	10.5422751	10.07865118	11.03761502	9.647197554	10.69069712	10.54798058	10.83027982	11.74544705	10.43798827	10.72842506	10.97979894	10.63817296	11.41623038	11.97343074
ACSL5	7.629590795	11.74032437	10.02751773	7.385402888	9.209870966	10.54893807	8.710992947	8.63952013	11.21469713	9.34353331	11.07930513	11.6291269	9.767975974	10.7579124	8.34251819	9.993906063	10.14642738	12.29335643	9.602263162	8.249857808	11.18662965	7.316411042	11.0575601	10.48384331	10.27796293	8.702850001	10.15222519	10.54070916	9.988504992	9.052859986	9.697209388	11.71976364	11.42629289	10.86739411	10.84734173	9.673399937	9.503029973	9.371699946	8.023240994	9.349198821	11.88854044	9.455270076	8.221844611	10.18221061	10.07347671	9.271926905	11.31416215	10.90138484	8.92060527
SLC25A18	8.198496839	11.29285448	7.686735305	8.652626408	5.093468614	7.912200584	9.233847734	9.089429877	8.634594167	9.222595391	9.09480797	9.532468231	11.29164353	9.199021589	10.08634692	10.10202672	9.90938415	7.268416724	10.19074089	10.34318212	11.38757525	9.393287468	10.2918672	11.16115241	12.08056678	7.632006151	7.40631252	5.203964157	6.203465804	9.479899202	11.3427094	11.21773244	6.383331524	7.490787358	6.487485309	9.79959267	11.48984439	11.27153414	10.19094994	12.08734319	9.125649072	7.885291346	11.55925203	9.781328246	7.818587393	11.36449169	6.022957455	12.29267566	10.17097166
PPP6R2	11.05191324	11.19563785	10.95715455	10.0174759	11.23637688	10.01178236	10.59702291	10.48683307	10.55832594	11.10665991	10.68294533	10.85346681	11.85175361	10.79637927	9.895758258	10.2714844	11.40238257	10.34743138	10.87337012	10.713961	10.54214116	9.747243831	11.76310243	11.0620013	10.70323062	10.30212214	10.48193403	9.559474444	10.00120563	10.78222667	10.30231884	10.60552245	11.34854067	10.68884022	8.960936615	9.838801366	9.986369697	10.72338512	11.19700388	11.16093743	10.58234974	9.485573302	9.857171	10.26781271	10.22360249	11.67719129	12.17051091	11.71850335	10.13536056
SLC2A4RG	9.729297058	10.09317912	10.74067026	10.49959395	10.50822363	9.698171335	9.980310768	11.11296948	10.12454163	11.04142906	9.733851498	10.11694348	12.07916793	11.45256164	10.64979446	10.12783635	10.39361091	10.03316325	11.31566659	10.83698384	11.28792601	9.743603744	12.51230852	11.72782058	10.96665167	9.882733369	10.1019108	10.50131712	10.22932652	10.72270551	11.15162441	10.85592078	10.35426167	11.11394354	11.25274101	10.018926	12.50657297	9.721326486	11.23578385	12.73939061	10.22715162	10.74575634	11.93188935	10.06884387	9.85801933	10.97714602	11.71986594	11.831272	9.363927516
PTPRF	10.3971677	9.381415311	10.96683689	10.61090864	10.99029421	11.03520186	11.1597009	10.80524239	10.14412511	9.566968497	10.78584046	10.64103171	11.17433354	10.18729587	11.11840839	10.14237998	11.26545809	11.27666329	11.10058216	10.8556721	9.633589275	11.25365854	10.554209	10.94129264	10.75602121	11.37316223	11.50687138	11.15054234	10.53187207	10.48854575	9.823775803	11.37350887	10.05747053	11.23865752	10.38018642	10.67210985	10.89642202	9.455697261	11.35842048	11.54692699	11.04418428	10.62969695	10.80408648	10.63146232	10.4550363	10.65409488	11.07120515	10.23124502	11.80784585
RPL30	10.72425392	10.29573321	11.46102562	11.22833761	12.16311524	12.33378384	9.964657558	10.62905623	10.05497655	10.26885482	10.50198605	10.40912482	9.14907528	10.93692183	10.72179204	10.62040903	10.15411048	12.008449	10.59860399	11.01570946	10.87384501	10.59761037	9.169318483	9.339954991	10.35698767	10.76360789	10.65574346	10.74108954	11.41931585	10.31675998	11.4027437	11.56655985	11.3216633	10.61750018	11.81943626	10.98470363	10.2956057	11.03761502	11.0841429	8.817398911	10.85351253	10.50213001	9.568763638	10.31671053	11.02401463	9.889456167	10.46556779	9.550544943	10.80999387
[truncated: 18,631 more rows]
[truncated: 99 more columns]
