# Supplementary material for: Hepatitis B-related hepatocellular carcinoma: classification and prognostic model based on programmed cell death genes
Source: Front Immunol. 2024 May 10;15:1411161. doi: 10.3389/fimmu.2024.1411161 (PMC11116790; doi:10.3389/fimmu.2024.1411161)
Supplement: Supplementary file 7 [file DataSheet_7.zip › original data13/vst_symbol-HBV.txt]

gene	TLCN002	TLCN003	TLCN004	TLCN005	TLCN008	TLCN009	TLCN016	TLCN019	TLCN037	TLCN038	TLCN042	TLCN043	TLCN046	TLCN050	TLCN052	TLCN059	TLCN090	TLCN092	TLCN291	TLCN301	TLCN302	TLCN307	TLCN317	TLCN340	TLCN341	TLCN348	TLCN372	TLCN373	TLCN374	TLCN396
ALB	17.78312801	16.88780289	19.4229527	15.75055864	15.32952594	19.62571705	19.14416152	17.63524864	18.70866485	18.88671042	16.85706798	16.01762869	17.65257693	17.32338488	18.55075988	17.34822277	15.06007619	16.4896593	17.78053943	17.24673436	17.06592597	17.44686282	16.73105885	16.16815153	18.49277098	14.26888177	19.11777396	15.51964132	16.23714153	18.22851718
COX1	18.16422092	17.51390302	17.51145775	16.53165877	15.45633019	17.27710815	16.24008985	15.77338576	17.50626762	16.22473175	16.31994949	17.2449695	15.62512212	15.89502784	16.21108665	16.02605063	14.66262412	16.65905761	17.12504007	18.18997918	17.47861153	17.43552214	17.93038185	17.75792931	17.32317954	17.9647767	17.42306496	18.04109321	16.57309986	18.43555748
APOA2	16.14332894	17.01699433	15.8321147	17.25756554	15.93934361	17.5057331	16.23382118	18.43801766	16.13943547	17.17146442	16.4595087	15.89109275	14.76372131	18.22575034	16.66606013	15.55417439	17.21697072	14.41182829	16.26791137	18.30544811	17.186482	16.28634015	15.65743429	15.93641334	14.8498998	17.24255988	16.53313201	16.20590239	15.59548484	16.99717062
SERPINA1	17.2070582	17.08966621	16.87402516	18.17101606	16.09482244	16.64507571	16.25547661	17.6238682	15.95282962	16.33581944	16.49645812	15.5088825	16.03450587	18.53634387	18.11002286	18.96459731	16.62297058	16.01003057	16.21949709	17.67226058	17.27596815	16.74099513	16.47642986	18.37199324	17.26373193	15.95601157	18.08603722	15.40980832	15.85937769	15.67290984
HP	17.65816183	17.02502957	17.84778844	16.23164381	14.43138224	17.83298549	15.87496357	13.81764246	14.78776208	16.10935654	14.78115009	13.85940759	14.49839703	14.03098441	19.70603158	19.60370198	11.98223189	17.63920914	16.27051659	17.5329954	13.28461054	16.76447743	16.18570248	17.40278927	17.13528131	16.187333	17.66841857	12.51285361	14.53144691	15.37040826
COX2	17.22366293	17.30583369	15.85355008	16.72401866	16.34722543	16.43922237	14.38204825	15.78457928	15.67377947	12.84244758	15.19811427	15.72828098	14.01806491	17.23506886	15.19949856	16.31946882	15.65615758	14.89512208	15.67244432	16.25512132	16.47817868	16.89810128	16.37946552	16.88873526	16.17210047	16.72706004	15.18093359	16.83424551	15.42888476	16.98812292
FTL	16.82056518	18.08924645	15.83744463	16.93339673	14.37107326	15.99102327	14.87694491	16.79294231	15.16759245	16.22566668	16.87429922	15.99076179	16.80303709	17.33302701	17.27958617	18.75371256	16.09509278	15.21794341	14.04747095	16.90658397	16.33697228	15.54925783	16.33097731	16.15909823	15.0852581	16.91023654	17.03069887	16.04826215	17.22230687	15.67019451
COX3	17.57775305	17.30777411	16.63211616	15.74222595	14.36554224	15.66441716	14.48228895	15.53142824	16.03463339	14.35788752	14.66158736	16.37260511	13.84325423	15.56948741	15.14408037	15.10250494	14.11881334	15.72923455	15.36759289	17.71067506	16.81559499	16.96567682	16.79054002	17.50926405	16.6189116	16.55200242	16.25090005	16.96469773	15.94479397	17.61155573
C3	16.57955904	16.27344825	16.65900472	17.88980765	16.23776757	17.13702954	16.1104999	16.67370566	15.62057728	16.41824901	14.96249987	15.15369874	15.4900792	17.46109817	16.96320336	18.34121044	15.47140017	16.13110933	14.68077897	16.18844644	16.01221483	16.44624249	14.90573287	16.91432619	14.10596965	16.42708712	17.33647287	13.09791353	14.97387307	15.88526332
APOE	16.93295353	17.29030918	16.94124141	17.4682703	16.78530809	17.93179197	16.79555505	16.8084451	14.87189198	17.35465798	15.60182855	15.23802668	16.2853969	17.58978225	17.24750299	18.27437167	16.71294	14.40680056	14.67718856	15.21804111	13.42217271	16.76578795	15.01452413	15.33184693	15.8732169	14.60349491	16.75071186	16.03253298	15.0442554	16.06032749
ND4	17.41737675	16.86357206	16.48333973	15.26838414	14.38087316	16.28170444	14.5497221	15.56425523	16.57760362	14.04747222	16.06695704	16.54712339	14.4907781	16.93822996	14.88745872	15.73468551	15.27216652	16.36029761	15.34268092	17.10662506	16.55422517	16.67398752	17.32836754	16.86371451	16.2261265	17.25194346	15.90784828	17.2704242	15.84356356	17.49246344
FGA	17.37497062	16.42469816	16.08827947	16.76108842	16.53227704	16.7552347	15.40106105	14.31826642	15.68018709	14.14405329	14.05919721	15.8864904	14.72104317	14.38248216	17.41243579	18.28646215	14.04313254	16.7576642	15.86844123	16.48862101	13.84339199	15.12046283	16.51629954	16.75314345	16.15946273	15.44927751	16.69230613	13.73394344	14.36933443	15.17234239
TF	16.35978005	14.84075069	16.30775132	14.49060162	14.02205797	17.49853607	15.35355342	15.21795546	15.72234495	17.04595723	15.12495246	14.48919304	15.94810356	15.48429962	16.11364887	15.94982321	14.33889349	14.6405592	14.61147559	15.95299876	14.46884994	17.46048713	13.86376394	15.63687227	14.9120496	14.83681953	16.44379666	15.89706901	14.92126788	15.7202443
APOC3	15.93556924	16.03992769	17.18179135	16.06235098	16.70888122	17.65608965	15.52656346	15.44225582	15.14304837	14.69097987	13.95218246	13.3547899	15.82529673	15.34180165	15.81916133	17.73620309	15.40509573	14.46786493	15.94974843	16.11381213	8.746580821	16.85159112	13.7904435	15.61592582	15.85857542	14.54772157	15.67867705	12.2584778	13.58927171	16.08283239
APOA1	15.45421452	14.02823115	17.59403943	15.8956436	16.47291049	15.79524302	15.09234037	16.06662771	14.90302558	14.21547803	14.98740883	12.53135441	14.11406187	17.63941245	15.7931747	17.09944946	13.07269235	14.00766564	13.05075673	14.96788788	12.72821421	17.21620819	13.57914386	13.86917983	15.04485572	9.05029757	16.00245538	12.58540606	13.2278389	15.16440097
CYP2E1	17.85579174	15.67445232	11.95073725	14.19094197	15.11812652	10.37516652	8.200544157	15.19863079	14.9716519	6.487496644	13.78728025	13.9653366	5.441542531	10.74911258	7.56329045	9.777671066	12.92022928	16.2844681	5.31313725	15.74453427	12.55967493	14.61191485	10.56482483	15.76245596	6.195395251	15.19158489	5.379650278	9.409626744	15.25702231	12.29449844
AMBP	15.60747471	16.1339288	15.87039836	16.25004019	16.12244724	17.39554607	15.67741079	15.07483255	15.45350048	15.53818783	15.68514633	15.05685543	15.68681796	17.35463657	15.94294573	17.99500833	17.10729083	13.7648052	15.55576834	15.90628672	14.84121513	16.65410806	14.72406504	15.70155813	15.77786833	14.40160966	16.15596755	14.19457673	15.33137894	15.64440425
CYTB	17.03059699	16.73451324	15.67858906	15.45852627	14.16681825	15.44983067	13.77289096	14.75209818	16.27448062	12.73503974	15.04027258	15.41305083	13.37559951	15.62235747	14.08211043	14.59877362	14.08109303	15.49575742	13.95915168	15.70654683	15.70856724	15.91088121	15.78516764	16.05017511	14.55565637	16.27891823	14.35986484	16.09787613	15.00015754	16.20889036
FGB	16.57124061	15.78205661	15.19429021	15.55795022	15.88510792	16.5068628	14.89013291	13.92932276	15.53776611	12.73190308	13.81219022	15.02397892	13.91392784	13.0246716	16.84081672	16.98270635	12.66593708	15.989353	15.06147682	16.04922534	13.0706918	14.61713994	15.47763418	16.21656154	15.66619526	15.89690109	15.9936843	11.72815	13.47732942	14.14880698
ATP6	16.16024312	15.62055878	14.78065325	15.44039	13.76462884	15.21557625	13.51381088	15.55843318	15.24516175	12.82072807	13.43347815	14.47267974	12.74867043	15.58198942	14.62989439	14.93410097	12.98727734	14.79106826	13.86664813	16.15794133	14.50829667	15.1050353	15.71765869	15.22364671	15.16979012	15.98634325	15.13593566	15.79296772	13.77739879	16.59107206
AHSG	15.89929005	14.05693543	15.28918536	11.81370446	7.259788296	14.78693169	15.61416684	15.0759232	15.31979392	15.99672416	16.83391187	14.73427592	13.83434258	14.50700637	14.81108238	13.24943454	14.29468157	12.52125525	11.41280058	14.68968377	15.33292684	14.84171857	11.74372062	13.41868236	13.54292581	12.94728168	13.62453475	14.32082934	13.40131832	9.797484956
FGG	16.50329468	15.60140098	15.13039772	16.78050617	15.91771623	16.11326618	14.79864312	14.18396267	14.72688172	13.14548167	13.41455596	14.83158811	14.17749245	13.44993114	16.96396983	17.55797831	12.93162259	15.90936798	14.53910437	15.57413793	12.72754501	13.97984162	15.3019552	15.63726328	15.12648712	14.57640533	15.91144339	13.25467597	13.53988887	14.07890241
ND2	15.77939225	15.76650835	14.60495249	14.96172589	14.16999477	14.77875761	13.99520664	14.79505424	15.84360647	12.10975991	15.13894695	14.71695867	12.02897363	15.12224491	13.85943086	13.44949626	14.80543468	14.76077244	13.63803348	14.84933851	15.34473009	15.58575605	15.64301468	15.33343754	14.274491	15.5619172	14.91873654	15.1634458	14.50619268	16.55334987
ND1	15.69987902	16.05048776	14.73776013	14.4390851	13.68942229	14.58121948	13.86417926	14.47262054	16.01722206	12.39631427	14.01852258	14.829221	12.63051452	15.08716036	13.95792848	13.5443335	14.18317096	15.0244724	13.47947029	15.04242369	15.07148287	15.01694526	16.08188893	14.71178134	14.24385054	15.24520776	15.09045036	14.72694002	14.00055283	15.72205582
RBP4	16.00182461	15.81187821	16.54787467	14.42045449	13.92621839	16.57008102	15.59525807	15.01932917	15.08080144	14.79484602	14.32456422	14.97223076	13.86681242	14.40693611	15.71398441	15.84321221	14.83553635	14.65465735	14.96839621	14.76312031	13.51496976	15.63233315	14.37250226	15.15825633	14.8449851	13.99673343	15.44546572	13.98718501	14.05349034	14.63496606
APOH	14.17143779	16.24312416	15.83702084	14.2569081	12.46916528	15.88385789	15.11869624	14.72633209	15.41708668	15.60162729	13.88059009	15.26609874	13.27957984	15.42606039	16.13238418	15.96834341	14.47359905	15.04104137	13.76390951	15.0120615	13.91398596	16.1590456	15.08758247	14.44485817	14.35178094	14.3167531	16.40719477	13.53668704	14.49882185	14.18470483
ALDOB	14.35798377	14.62005744	16.96213025	13.95605413	14.39281776	16.33132226	15.72868513	11.95210124	14.78841823	14.85641858	8.293724949	12.00206169	14.08882079	13.3447434	14.26156699	15.07682007	13.16246218	12.32857272	16.32516463	12.95808275	11.00604824	15.73336825	14.53349079	11.10619666	15.5983783	11.49614624	15.25366627	9.342121575	9.729774887	15.54220368
APOC1	14.64734145	16.05735087	14.64251464	16.48484145	16.4325645	15.55533107	14.01705515	14.37168672	13.16891035	14.2277773	13.13402262	13.32766491	13.83379517	17.17934744	15.06450818	17.50210641	17.33164934	14.07015523	13.35289941	14.69765281	13.14974703	15.06240272	14.32847745	14.42122553	14.45436386	13.94759589	14.38728782	13.51639685	14.29044345	13.51742558
TTR	13.21523668	15.62728329	16.2836611	14.17874098	13.10152305	14.15538849	13.56003206	13.87163511	15.14821224	16.19751907	11.66785763	12.56476684	11.19362722	14.69106195	15.06978718	15.79505206	13.2983532	9.926230555	10.14008711	14.12228784	11.79637582	15.02487486	14.15095643	10.1404832	13.37150101	12.43413427	16.8004783	11.72914721	12.36302664	13.73893267
CLU	17.79332993	14.85008039	14.24046633	14.91357191	14.50224578	14.96548702	13.66095786	15.49197343	14.89680166	15.34267896	13.97305756	14.1264116	15.65401475	15.17915771	16.92278833	17.04879434	13.61896934	14.72595026	13.78117313	15.16839967	13.15286575	15.48149799	13.75274959	13.51354054	12.68176013	15.02387325	16.12970146	13.55887082	14.08336488	15.06260713
CES1	14.72825104	14.86922827	15.08741557	11.96120208	8.392875826	13.00540797	13.13375595	11.90097238	15.42294402	15.4152128	14.99759287	15.28377784	13.498002	10.23356773	14.04405271	13.75084197	14.14524735	14.66845748	12.94399369	14.19693641	12.24381085	14.86311713	15.53407883	14.18893751	12.06913956	15.27473991	16.53967946	11.66831991	14.58536351	12.49349504
HPD	15.75491259	15.97883951	12.50647078	14.96860425	15.94230742	13.48988565	11.85123968	11.05929202	14.96063257	12.31406543	11.73344011	13.8996133	10.3488105	10.5810395	13.57674781	14.97816936	15.71769838	13.01572595	7.150358373	13.8269403	5.876225402	13.53115322	13.83442767	13.24955229	9.679393295	12.45393134	12.54988696	12.26519647	13.10092141	5.626934362
AGXT	14.17952792	13.97650456	13.87267486	14.6060316	15.25014575	16.13409279	14.2057034	14.17371424	13.93166098	13.95776554	10.73525752	13.1856395	13.72080345	15.51387086	13.49609782	16.18972353	14.70561495	12.84266272	14.48003406	14.27915287	10.60386346	14.04367695	13.13170158	13.72185528	13.75842883	13.81581802	14.96819745	11.58952155	12.78805393	14.92316512
GC	14.68283424	13.42952041	15.41569312	14.44847228	13.78393534	14.64526184	15.10740698	13.83099291	13.80379533	13.94268242	12.8796381	13.94505065	14.73693964	13.36567037	14.54105325	15.32881781	13.40461503	13.88648581	13.86616832	14.76873662	12.0238067	14.46119074	12.94966744	13.23455109	14.06334268	13.4836513	14.72755059	13.42780993	12.89209161	13.17047644
HPX	15.35288388	14.8423665	15.79147565	14.39339098	12.50984689	15.99944197	12.42581397	13.82692669	14.18819977	13.69915612	10.85795902	12.27770101	12.58570085	14.27119282	16.33048582	16.76115304	12.13730556	13.39154156	14.1553082	14.19646217	10.75468711	15.40082453	13.79066277	13.9911591	13.16484025	12.93653791	15.46433841	11.41398824	12.24416036	13.26285686
EPHX1	13.79219413	15.50353564	15.03019583	13.46338455	11.39629526	15.44097805	13.69338137	14.92333705	14.69042722	14.74281667	14.14747486	14.60600278	12.06735471	13.78817616	15.43408937	15.65753445	15.1145315	12.93635778	14.5138153	14.40146871	12.70205268	14.30762837	13.5933751	14.09279769	13.01757001	14.32315507	15.29418714	13.81707122	14.61625486	13.81082322
SERPINC1	13.76592802	15.27357079	15.08333197	12.81975208	9.94401897	16.00801751	14.35172399	14.45052621	14.56181761	14.44739206	13.37789324	13.81467933	13.09638126	12.47826843	15.33968302	14.00593455	13.38060928	12.92666307	14.97686537	14.83835038	9.905560915	14.22673633	13.68437737	13.85619734	13.62853615	14.1126608	15.02698738	13.59903948	13.38934578	11.38885741
ITIH3	14.56137562	14.02658635	14.00833663	14.57429998	13.6996243	14.51312549	13.20702109	12.94326955	12.54278118	13.25891378	12.75137583	12.8735198	13.47150235	15.23055896	14.11109353	14.8286466	15.22541939	14.27717206	13.67654056	14.78950411	14.65245536	13.89946893	13.6097889	14.63010377	14.63604672	14.12615773	14.42795591	11.01752368	13.14784367	12.10605482
FN1	13.8131454	14.64190363	14.22298528	11.95757926	11.27467564	13.89489035	14.34693206	12.27945843	14.88876712	15.00635049	13.75138654	15.36794029	15.06732185	10.4411276	13.62458492	12.92042904	12.17106022	13.7450217	13.37455591	13.64068751	15.68284227	12.49168761	15.55076734	13.50479443	13.64855654	15.07491841	14.86005211	13.33735453	13.79366096	13.99472867
VTN	14.03434651	14.59978723	15.41496767	15.27230837	15.45852381	14.4106981	14.46046451	15.13387598	14.75551933	15.14760237	13.98768332	13.93880084	13.84452284	15.48987015	14.79192941	15.61332291	13.40653756	13.1550924	14.49407644	14.47291496	14.12084031	14.852382	14.76645032	13.64616636	14.61653661	13.30305728	15.44615689	10.08713808	13.10185832	14.10581818
EEF1A1	14.07539118	14.18269969	14.32469449	12.18063219	11.06373721	13.89527164	13.5744822	14.42115747	14.27784101	14.29050999	14.6102952	14.78513446	12.63261417	10.76773028	13.63103377	11.44398205	13.74131277	13.63687171	13.13031787	14.36738601	13.84470403	14.49377128	14.47802147	14.87880387	13.8846374	14.35045814	14.95186995	14.39990196	15.06375351	13.02274478
C1S	14.8104308	14.23801805	14.41169361	12.77825334	11.13373939	13.80386081	13.52516765	11.90985371	14.26822993	13.90197339	13.28258891	14.04133094	14.53163043	12.01429911	14.54556622	13.5639032	11.7975119	14.85337357	13.40025434	14.80407452	12.15974131	14.53363009	14.29831165	14.39186596	14.22015676	14.74526461	14.07222796	13.22626436	12.98563625	12.25914067
APOB	13.81826693	14.37370101	15.28332148	14.26846819	15.14036181	13.4496072	14.64236228	14.40579153	14.38461272	15.60157675	14.39993696	14.77758683	13.08921324	14.70392773	14.65143403	15.09317302	14.24504843	15.59362476	14.46544645	14.28413511	14.29462252	14.72985351	14.90397727	14.74079625	15.9859911	13.94360995	15.59147788	14.07574148	13.8740989	15.11571695
GLUL	16.49041023	14.49641724	11.51645256	11.14196361	9.840155783	10.21169241	11.3412198	12.52921218	14.10373166	11.89627381	12.98918466	15.64816711	11.51281613	10.46261835	11.81628421	11.10525443	13.74739342	16.34430474	11.47238026	15.47447241	11.71025386	13.00828379	14.04844926	16.8635081	11.95485415	16.06912369	11.64842502	16.0515918	16.57432857	10.67738016
B2M	13.67972828	13.5128388	14.34371286	12.81525522	9.962458315	14.64971318	12.56628041	12.47070918	13.61757673	13.85720623	11.37090499	12.53650151	13.71635576	10.50614169	15.06760183	12.74671268	11.41370807	14.48887906	14.42873656	14.34915431	12.00625706	14.71342562	13.65938031	14.0706934	13.47958526	13.14472935	13.93132533	13.73120859	13.36899513	12.61339815
SERPING1	15.64500156	13.94058973	13.88784844	14.23182008	13.62549062	15.06413632	14.38577743	13.62529779	13.90780399	13.55072389	12.64225225	12.71373598	12.84562099	12.49027551	15.05925762	15.27263656	12.46151085	13.94821458	12.8077159	14.14282802	11.96965535	15.08366203	13.60796512	13.99790925	13.05126238	13.6236957	15.04776718	13.035598	13.18279836	12.75810314
ADH1B	13.96651905	13.40210442	12.21937315	10.48153249	8.605073883	12.7104014	14.23749533	9.577716057	14.01288627	7.376258735	7.549124357	12.70952246	10.31782686	10.10475763	11.80446494	11.82324508	14.78544321	15.22587054	8.891032902	13.14902289	8.764971844	13.70762555	13.77656183	14.24874354	12.71830253	14.33766812	14.3162818	12.65133102	13.92762755	11.6129563
HRG	12.94783468	13.92108465	14.16458806	12.62909462	12.40523382	14.30551625	14.7696672	11.29734144	13.6961376	14.38103991	9.753087664	11.70739378	13.0454407	13.14798738	14.16541589	14.60788441	11.59744867	9.666266342	12.29361469	13.80186203	9.277920522	13.0221368	13.37318822	11.08692704	12.87338872	12.2052738	14.80891371	6.897248131	12.41856038	13.29286671
FABP1	14.18081814	11.38366652	13.5128151	13.55613636	9.14037411	11.45077359	13.57733123	14.40884486	12.08643393	11.76991966	13.71169137	12.26282515	13.29318256	13.82612247	14.52991572	15.11250636	8.662492435	12.45160419	10.09399436	14.0519031	13.24283829	10.93744337	12.03728579	11.88066609	13.93402311	12.4419375	13.25235894	11.07904596	9.092458203	13.97942057
ND3	14.98207501	14.63799174	13.88875743	13.79689494	12.00823009	13.88442916	13.474999	14.96788515	14.61691247	10.6822039	13.08758785	13.78998947	11.37864001	14.25709734	13.34691329	12.38821699	13.56533711	13.3023069	11.65583934	13.51505047	13.49760805	13.85824088	14.53292293	13.45096484	13.50403572	14.01097932	13.28390054	13.54173305	12.9899162	14.93771733
ITIH1	13.91770023	13.87728839	13.57444985	14.13430382	13.73945859	14.68137846	13.79130988	13.89324459	14.30262609	14.46311071	13.4969794	13.29867439	13.51585689	15.2153243	14.03736826	14.96736743	15.21373224	13.41638516	13.12368078	14.31866171	12.03844995	14.05518477	13.27546448	13.66596017	12.3070541	12.3892927	14.35103472	13.47002708	12.09215924	13.39172541
ND5	14.77242428	14.36969643	14.29716123	13.07762967	12.23823612	13.60686903	13.05145672	12.05387078	14.82618615	11.9262866	12.48078571	13.18515404	11.24942191	13.06185553	11.91344398	11.84993077	13.14931896	14.14196913	13.45114026	14.620967	14.1289083	14.19548074	15.29532542	13.05103982	13.6381838	13.87609747	13.64058718	14.61416429	13.30290651	14.62654209
ORM1	12.53810063	13.43155576	13.65583613	16.14211693	13.40395586	13.5769167	12.73439406	12.79068257	12.36123256	12.75371787	12.02540423	12.13493756	14.23203306	11.50696627	15.22444762	16.38130629	10.49118604	13.16840767	14.55164854	14.70667273	12.83908676	13.66376917	13.37679531	13.1640245	14.22344444	12.80037743	14.12512919	11.35835795	12.90836755	13.21397718
DCXR	15.09027981	15.40310474	12.57222433	13.81827636	13.53260868	14.3120995	12.95050768	12.37031384	14.33577243	12.49343062	12.36164779	13.53617523	11.73663626	13.60705585	13.35129425	13.62539064	15.56248361	12.92720338	10.2849829	12.22635696	9.677832956	15.01797813	12.38136699	12.04528396	11.14864291	12.01512601	12.33463254	13.06255013	13.68386429	10.72201522
SCD	9.122786267	12.22067858	12.40871578	11.5874483	10.946374	13.00116308	10.94065372	13.04245724	11.75027346	14.632123	12.68975432	13.19459102	12.81673365	10.96131837	12.2998781	12.16949572	11.00035302	13.82895337	12.71803283	9.570221932	13.51001666	11.39780623	11.50980419	13.53936673	14.79364665	12.9117334	12.01438729	14.9636264	13.05511146	12.76974623
ITIH2	12.82997889	12.16086607	14.16090557	10.48908122	9.745368495	13.74950472	13.7404252	13.84763072	12.44073902	13.92518	12.99647431	14.63969868	11.92624826	11.67287055	9.771999438	11.27008004	12.28778469	12.67070547	13.838133	11.94592103	14.01828156	13.6019823	12.3628068	13.37389493	13.55282398	12.04422186	15.26764013	12.55226471	12.46234107	13.44776309
PLG	13.04691384	12.32606616	14.91409834	10.68365159	9.146839808	13.77528247	14.33988896	11.48794784	14.5539285	13.92469527	12.90158161	13.04931777	11.62632549	10.03474071	13.78678075	11.67310467	11.60332764	13.41676997	10.30616152	13.94593988	9.584812196	14.45410769	12.57202061	13.82326102	12.45982275	12.45815155	14.90516222	11.89960036	13.34694905	10.9403646
A2M	10.90403036	12.97803367	12.60533817	13.1965076	13.21390023	14.37085758	11.55864583	11.52371061	12.15316401	12.93312148	12.53359314	10.6150154	11.68981299	12.66032744	14.33062688	13.61650436	9.436143029	11.25440398	13.32563769	13.24962936	14.73858941	14.01993397	13.17545899	15.13814773	14.95813594	13.84055618	13.60819429	9.715671235	11.6687912	10.8849357
CPS1	13.26190513	13.6299274	13.65839688	11.76686275	11.761042	13.84154515	13.7579009	10.40497043	14.07739579	13.13084704	9.747086385	13.87311019	12.95587949	7.166329508	13.31906695	12.23765229	8.643040086	13.32626534	12.74288701	11.90769286	4.763928887	13.14034424	14.38388316	13.07133581	4.420543621	11.03149527	13.00300378	5.880236789	12.76049887	14.62756445
GSTA1	13.32024516	14.19819132	11.82226842	10.85507036	8.036427155	13.95294174	13.29791388	11.14967528	13.06839985	13.91268666	11.35027233	11.87689127	13.55888836	13.80764897	14.0505139	14.06172458	12.40541396	10.53183798	4.546675962	8.050993845	7.876332198	13.83294682	12.97123738	8.344130158	14.01446726	12.09199888	13.46014759	11.03577389	12.51705835	13.59528376
HLA-B	13.15414731	14.03464289	12.8860583	14.49435704	10.62154766	15.05404021	12.50350919	11.77871545	12.61705697	12.36640453	11.15619886	11.38566531	13.48434805	12.64328929	15.17944394	14.4311347	11.02559158	13.23276372	13.86259906	14.21771695	10.55641556	16.27075132	13.59972947	13.14693947	12.79358264	12.57105917	12.5345963	12.69357958	12.58429944	12.23996928
RPL8	13.48353949	15.11705629	12.43234931	16.04490528	15.59099403	13.14768597	11.6480826	15.15157132	12.54044599	12.28992895	14.19018575	13.15349221	13.89165868	14.69471486	13.43298642	15.07282765	14.476233	12.28792215	12.81625731	13.18238622	14.20827938	12.73285205	13.26571759	13.19622624	12.45206844	13.71530762	12.16100062	13.30269079	13.12498301	12.26097512
C4BPA	13.652862	13.24791813	13.21773774	11.15625759	9.910222187	13.22717451	10.96841165	12.72572287	11.82721819	11.99284974	10.74808322	12.83272469	11.23677888	9.336556128	13.99939186	12.51819491	12.18120297	13.65329361	13.43153826	14.82789043	12.22851992	12.41139262	12.27984729	13.89618396	10.04240754	13.35406606	13.23549153	11.99450879	13.19094164	11.65227584
APCS	13.88403573	13.31511544	12.36418146	12.51726176	12.29024991	12.97037028	10.64359828	14.3079598	10.60720742	11.89660342	12.21421529	12.60124879	12.68413627	11.30764746	15.71944151	14.29152719	9.936900804	14.27992443	9.366375315	14.98112524	12.99458122	12.37203561	12.81444044	12.27760984	12.92484928	14.78283536	12.13230809	12.0222323	12.61466652	12.71509133
AZGP1	15.14391126	12.68800228	14.69292821	13.10449695	13.14615921	15.58750087	13.41839603	12.70411973	13.43435646	12.23755034	12.92718222	12.78402575	12.37887008	13.75528127	13.3688406	13.8725814	12.95085295	12.32201364	12.01612731	13.5929942	10.82394424	14.08942387	11.45883502	13.09269259	12.25783901	12.05758557	13.92590634	12.85736135	11.11400442	12.31274219
C1R	14.40639865	13.06626318	12.37926575	13.17014149	12.00645423	12.77674591	13.0410032	11.3797295	12.6909742	11.90809242	11.32632505	11.61957953	14.01790428	13.07337521	14.46772188	14.05651125	11.33311654	13.34458351	11.80118565	14.09164748	11.6658837	14.28475159	13.16602447	14.02199387	12.73474672	13.64082765	12.98805849	11.66154534	12.22651446	10.40198426
AKR1C1	13.11125842	14.74461392	10.98080367	12.72277653	12.0458918	11.08147702	11.04656331	11.60884715	14.17437707	11.44749873	14.26996606	13.82156742	12.92520297	13.4606505	12.59384176	13.42360463	15.76609117	12.77283571	10.03569041	11.57514843	11.82449898	12.1106052	14.03073673	11.47855974	10.7084819	13.65959213	13.59307832	13.65743396	13.89244414	8.015884138
AGT	13.60768856	13.13476776	15.09747601	13.18222113	11.79949462	14.49437173	13.0597993	15.22302778	13.58282268	14.36517008	14.72038354	13.20120838	12.49259305	13.60498671	15.53133997	14.26217108	11.80627632	12.95767113	15.45597068	13.24439521	13.7433286	14.08762842	12.39258219	13.85009862	13.41760124	12.81918734	15.45433558	14.19123371	12.22956572	13.14102028
CYP3A5	12.95965888	13.76698538	13.78614401	11.92826446	10.97025854	12.30664397	12.96308834	11.62028408	11.48154559	13.92550306	10.34121673	12.85654748	13.01002215	13.58605493	12.29955428	12.40154236	13.14183687	12.58564588	13.74337962	12.66128409	10.43868423	12.2458548	12.99642391	13.20655442	12.40184077	13.82685728	12.94720405	11.83784284	10.80747164	12.85768676
ADH4	13.05209315	13.01891742	13.49322559	9.298331213	5.571828538	11.19154564	13.89752244	8.569605646	14.32932405	5.653065976	11.29376415	12.02746916	10.88388236	8.971298205	11.29522356	11.5692408	12.54678759	13.51024865	4.42524644	12.6971654	4.658083983	13.88043496	12.69019028	11.20483434	12.68898961	11.60341571	13.48082629	11.670398	13.09340417	11.34456152
NEAT1	14.35255567	14.7563897	12.22024002	14.21769145	13.63039943	13.45479017	14.691893	11.62369755	14.51527669	14.05568615	11.43669247	12.61914954	13.90379277	13.20829251	12.72622997	14.4873323	14.81659322	16.5836068	13.58036522	14.68346042	12.93771018	13.23437525	14.57210048	12.68267425	13.35128372	14.3291281	14.1133717	14.49005583	13.26920087	13.35118384
TMEM176B	14.84678454	13.90196485	14.44086736	13.69940176	12.82451259	14.53604661	12.45010912	13.59533147	13.27009368	13.22663676	12.2730779	12.11494164	12.96623926	13.51565648	14.45658227	14.72984504	12.19238969	12.38629999	13.6181433	14.67745287	12.17135252	12.92723076	12.52499845	13.48059377	11.27667767	12.39351439	13.76478737	12.56865203	12.17382851	12.87665486
RARRES2	15.10071243	14.07382989	14.21293128	14.6685832	14.51806823	13.9694526	12.47527532	14.54198817	12.27303006	12.79567541	12.14317141	11.40163308	13.89978846	14.9574119	13.68210931	15.53168652	14.32752302	11.52670442	12.87194313	14.24640748	12.60756083	11.32070865	12.12290673	13.21385144	10.8524355	11.33507639	12.06972417	12.51270884	11.22557045	12.69877349
CD74	14.75108588	13.86662994	12.11852161	15.57401013	12.32414997	12.56139961	11.34401074	12.262406	12.98728012	11.47026441	12.41039487	11.24042313	13.23922544	13.95422974	14.91155031	15.51339128	9.662211107	14.58531696	11.25671589	13.57705183	11.72976702	14.83582246	12.6111167	12.33681134	12.93639898	14.00885451	11.79980471	13.04353624	12.81800948	12.20585335
KNG1	13.16113681	13.33361529	13.95448173	11.08332784	11.67198364	14.08971679	14.35726	12.60743953	13.59137068	13.76137682	10.76673977	12.82136719	12.70703311	11.46575243	13.05739588	11.90411416	13.36388599	13.26261239	12.70367965	13.02050033	11.54574913	13.52358436	13.18993949	12.84838544	13.59363754	12.62917219	14.53250913	12.20822758	12.62179662	13.99562411
ND6	14.61747925	13.03804258	13.15610646	13.62341503	12.06563998	13.06220342	11.40408371	11.40903903	12.7745956	10.61408554	10.5708864	11.3401662	10.19134048	13.73618687	11.85117194	11.36999048	11.49365658	12.00840857	11.95246147	13.72821902	12.93857786	13.39273833	13.8315178	10.9166861	11.57649543	11.73203274	12.62357489	13.29168005	12.40732021	11.95899123
SERPINF2	13.99808936	11.83427592	13.34850002	14.49701123	12.9271093	13.45392763	13.08804161	15.04023432	12.46693414	12.30291828	14.37145373	12.9510907	12.59067744	13.91287146	13.72867478	15.2790041	12.37578995	12.98543487	10.89376042	13.91991137	12.41214123	13.30818584	12.20460756	12.86450613	12.41525834	13.14723162	13.65864266	11.65709856	12.75706675	12.2791925
F2	13.03412161	13.62815369	13.84456018	13.06674108	12.75323581	14.20861893	13.26353871	13.92217894	13.30368122	13.76490152	12.14744872	12.14844792	12.34418462	14.18862807	13.8125414	14.94360612	12.17839268	11.51381188	12.56780774	14.12164569	12.20587602	13.88585674	12.59463432	12.60051001	12.15606573	12.43562385	14.05735709	11.73362616	12.1355047	12.9134216
ALDH1A1	11.69354492	13.59806481	12.02966886	9.71796618	8.696091338	12.86062384	12.87726033	9.258516823	14.49645921	11.71565912	12.61038115	12.84322445	13.77332326	9.00518161	11.33873882	10.9146837	13.31072514	12.68674887	12.83669264	12.42078481	13.11818337	12.41166601	14.87796859	11.53968036	13.57773218	13.81123512	12.93269584	13.15561013	14.24249102	12.67557954
HMGCS2	13.00697992	11.41326439	14.54705487	11.82865587	11.51221375	13.76752797	13.30165137	12.37166787	13.38965131	14.93573896	10.92726183	11.37761465	13.26273302	12.79861739	13.81616806	13.27745913	11.56510938	10.84258297	13.53373744	14.53027657	9.670886699	12.51909726	12.61277116	11.2882801	14.07425025	13.91506199	13.82082607	10.59139691	10.56933267	14.27739666
RPL3	13.09925403	13.93374504	13.52374036	14.46706538	15.36729016	12.99500944	12.25216806	15.6979083	13.37952586	12.61798844	13.95649547	13.38543458	12.69201036	14.56864558	13.4698603	14.34243851	15.06677815	12.56079068	12.86742953	13.06838244	14.16895477	13.81373265	13.30513499	13.8542992	12.85900469	13.2363568	12.76497695	12.59487361	12.91892018	12.29472232
HLA-A	13.5669877	14.09609995	12.75839573	14.35311249	11.83794779	14.7992085	11.61056183	13.58179441	12.18208105	12.80921934	12.42409249	11.6459252	13.64814819	13.24573836	15.17521403	14.60489227	12.33498416	13.03339921	13.17594172	12.19305575	12.23559742	15.77977621	13.26234854	12.47560364	11.91579132	11.80789426	12.30816487	13.01284912	12.6352331	11.18414698
GPX3	14.69515108	13.71816768	11.28139938	14.39221729	12.64039426	9.54994369	10.98424125	11.56276349	11.10541979	12.70317348	13.26734131	12.10291249	11.99444996	12.93444798	13.71768869	15.23099598	14.98108241	12.91417983	9.726886626	12.68001494	11.78869724	12.56406359	12.7934402	13.19147288	12.74585216	13.55348683	12.6122662	13.43676485	10.94330479	13.22858141
PEBP1	13.54043054	13.66283516	13.683024	13.59221364	13.29214988	14.05202467	13.43118236	13.27042779	13.96821954	13.56810585	14.22669106	13.66604999	13.10124132	13.79181897	13.75902163	13.82629734	15.07420523	13.19287884	11.86816496	13.76797468	12.95953195	13.40005951	13.5310454	13.61698351	13.95873262	13.26690586	14.02513761	13.07623161	13.49874891	13.39224857
MLXIPL	13.65595787	13.03744874	13.17798559	13.40871463	13.9243386	13.17075738	13.31991144	13.34694022	13.04002799	12.7274632	13.00592753	12.44680591	13.22524094	14.75916606	12.23633148	13.3154067	15.40274997	13.40634399	12.19466684	13.60437685	12.16617608	13.65386525	12.8049196	14.07511427	12.8822729	12.8049949	12.41492996	12.24581711	12.67130549	12.7204343
CFH	11.70614458	13.15297453	12.92928598	13.14885493	11.95582118	13.89527164	12.32968326	12.12624882	13.06749909	12.96254229	9.253533486	12.445185	12.71319711	11.96244616	14.38977823	14.31058288	11.8710617	13.22882449	15.03711278	14.22809548	13.22505003	13.13356486	13.35610314	13.44014348	12.80764159	13.4054247	14.75802725	10.25510213	12.01269022	12.84199366
SULT2A1	10.67903563	12.77036208	12.15100996	11.26137891	9.43793225	10.59391091	12.44907255	10.07833369	11.68458563	12.42744252	11.20571594	11.75821364	11.11170164	10.74911258	12.57041169	12.18806997	13.74188392	13.61758514	11.06217409	13.37789762	6.685307048	12.54798695	13.48734299	11.19686729	10.47000772	13.9359996	13.25592828	12.48050112	13.1941666	14.08175941
ALDH1L1	14.06622832	14.40257943	10.68090866	10.73322888	10.09872523	12.69296187	10.47254447	10.94841879	14.26367557	11.08409247	12.88886441	13.21101825	10.2936137	9.398411566	11.71356461	12.57387114	14.41762215	12.96821088	4.957808104	11.74005159	10.08243216	12.26565118	14.12759644	12.34110986	9.586227857	14.01689976	12.85208883	12.39809961	14.07956514	9.641435965
IFI27	9.262626347	13.54515642	10.0377517	15.53526802	7.08120328	15.23292656	11.96293524	8.124854126	12.61951732	11.09217325	7.324776498	9.664040677	8.553399619	9.090511852	12.60200572	13.07579051	9.255887186	11.13225328	10.4389398	13.1380574	10.54202369	12.62804881	11.7515516	10.34177306	10.27281388	9.784387334	12.671443	7.115822766	11.42640542	7.673355909
MAT1A	14.31534737	13.07814952	12.61745283	12.49306538	13.05159187	14.0456267	12.74203169	12.36318422	13.21144649	12.58257723	12.49741284	13.50471472	11.5695914	11.6549809	14.01318276	13.23134018	15.49440512	14.60385441	12.3468584	13.21913696	11.40006977	13.57916257	13.46351887	13.31737513	12.51833004	13.47081375	13.63353344	13.81607434	13.09162353	10.9236689
DHCR24	12.6630694	12.27206459	12.89983061	13.47483479	13.32636165	13.4258747	13.08119997	12.25435422	14.29510435	13.87144533	12.78012542	13.22619912	13.53775715	13.36097798	12.9963674	14.15405523	14.11455623	12.55520866	12.39972319	13.00989761	12.13547816	12.72385311	12.49803809	12.50936715	13.13124415	13.36045199	13.98566507	13.12316757	13.14107407	12.13809897
PAH	11.49486691	11.76134921	12.32442287	9.578662171	9.984278796	11.79172855	13.04478206	9.815214897	13.70982597	12.06676483	11.59915124	13.25400829	9.26663987	7.956072294	9.886834097	9.978844573	12.55850693	13.08660778	10.99654728	11.95074963	10.44927657	12.44276522	13.61094829	12.1308796	12.25887302	13.13673857	14.06871974	12.57254634	12.84698319	13.05851842
IFITM3	13.87223812	13.48588738	11.3527048	15.0562198	13.66148277	13.49072696	11.91343878	13.67083125	13.01651113	12.47655312	11.13797121	12.18872047	13.08906034	14.15425565	13.92408789	15.45573016	12.56755661	12.93635778	13.38932399	13.42005827	13.7823551	12.73416427	12.39084761	12.97213492	11.54496829	12.98820583	13.21814312	11.7585033	12.48486074	12.88649189
CTSD	12.88563327	12.52599511	11.59919532	15.54819764	14.62884215	13.68583831	11.72888446	14.04723869	11.47775362	13.69347644	11.43715841	10.93387122	12.73290336	15.69880465	15.0424714	16.05163311	15.3877434	11.98783692	12.83920936	12.68079014	12.98299248	13.62739216	10.80894709	12.13531554	11.72694985	12.2699532	13.07502632	12.59487361	11.26104509	12.51209931
UGT2B4	10.57296412	13.91979637	11.8111877	9.564438629	8.44630807	11.9081477	12.68791889	9.264362161	11.4128519	11.88102999	7.324776498	13.23958638	12.18218471	8.032103422	11.13675401	12.31967894	12.68308933	11.45057206	12.61099358	12.72242066	12.19114661	10.44957222	13.66632766	11.88625027	11.16858764	13.02923485	12.30551769	12.11898629	13.57179619	12.20609142
RPLP1	13.1398448	13.79448342	12.84936115	14.92648601	15.91677108	13.42464255	12.0699764	15.72808589	12.51424193	12.69030329	12.86810802	13.17748655	13.01018366	15.1241726	13.82586977	14.74811095	14.85150206	11.66658868	11.981358	12.75995203	13.9230746	12.77489993	12.32999205	13.12532746	12.33732487	12.43096378	12.46442114	11.71008131	13.75646283	11.04521532
CTSB	13.40346482	12.59622585	12.4765522	13.52342845	13.70373978	12.18841167	13.35851548	12.88780501	12.876032	15.01961348	13.01219544	12.93428982	13.12022021	12.32747639	14.88114251	14.70716555	14.65243287	14.2551772	11.90253033	12.96827822	11.62154699	13.21257382	11.90337504	11.83936123	11.59331659	12.22435923	14.48855001	14.6895187	11.78664281	13.01379703
FASN	9.89460815	11.77708644	14.28947245	12.87024207	11.658477	13.96631069	12.31126197	12.20697397	13.08130871	14.29901279	11.31420067	13.24518617	14.23997377	11.24878569	11.94649871	11.09084903	11.01428884	13.34174925	12.75211659	11.99224629	11.85637605	13.03034959	11.01867381	11.92021647	13.2432101	12.16453291	10.3592474	12.53953119	12.58221227	11.99415659
ORM2	11.68750619	12.73710271	13.24283789	16.13145488	13.24510889	12.23454484	12.47832694	11.77155285	11.58688613	11.94712107	12.18344165	11.35750469	13.31007316	12.98119589	13.16085007	16.09574903	11.15130187	12.20835901	12.38792952	13.20949956	12.06994011	13.11151964	11.83386392	12.36530318	13.24017664	11.17038354	12.2849701	9.731684223	11.99956781	10.94664725
RPLP0	12.70611913	13.59079771	12.11324246	13.6838636	14.46732975	12.98286206	12.13587718	15.30946449	12.7067955	12.71966038	13.92478462	13.73549701	12.72111194	13.95801742	13.25320508	13.44461247	14.23399359	11.69858948	12.00446431	12.89417958	14.41011128	12.0320516	12.952806	13.6170768	11.70222936	12.8770697	12.6571863	12.35352895	13.33725771	11.8535212
AKR1C2	11.90816212	13.97433437	10.2279164	11.69579504	9.583240755	13.30270285	10.01400394	9.009815735	11.92115903	12.5236201	12.86447506	14.18105498	12.3658028	13.10275625	11.78886139	13.50684742	13.68480794	12.10803757	10.48752506	10.97850272	11.94136507	13.01315649	13.34469919	12.27027316	10.42796719	12.6162583	13.89480822	13.76332448	14.29931932	4.75850709
FGL1	12.74094074	12.0835861	11.02975365	12.61248809	11.96590821	13.15045706	10.74252646	11.3634879	10.8452879	11.29682012	12.21774509	11.58356364	12.54637183	10.28445033	15.80200334	14.20798852	7.736909921	14.04697552	13.74733039	10.94210874	11.99795659	12.3533709	11.88240481	13.01990911	12.26958305	12.42703764	15.16809471	9.543795619	9.877164739	12.08420334
IGFBP4	12.72215882	12.99219937	13.56788149	14.0447324	14.20332028	12.3324031	12.38736943	12.98456325	12.9756119	12.77233687	12.09496921	11.51143015	13.10532929	14.72852839	13.83606498	14.79834055	13.78612038	12.20033476	11.63699839	12.5035144	10.77879039	13.2070716	13.15992668	10.99170786	13.29291804	12.2865572	12.98789339	11.68331872	10.88644201	11.09697034
RPL13A	13.03150182	13.61288877	13.15187227	14.64033233	14.98896365	13.03154362	11.70520234	15.07410499	12.74605635	11.74377746	13.76620371	12.95280285	12.52098036	14.55486612	12.80339932	14.31439218	15.25499678	11.97221335	11.7870608	12.88664001	13.61216158	13.14396886	12.45773376	13.6640652	12.50043124	12.5082079	12.49680597	11.5189112	13.57659689	11.36687947
CYP27A1	13.47076229	13.20043167	12.94824525	12.1097728	7.874169436	12.23615114	11.84731091	12.69819591	13.23858936	12.24092898	12.61718208	13.36286113	11.08250655	12.18653603	13.0344225	12.30783819	13.42206384	11.98472571	11.71397986	13.43380407	12.28532816	11.86481578	12.61293651	12.49765986	8.938044808	12.30948636	12.77725698	9.735659843	12.75455349	10.43160636
ACSM2B	13.70356228	12.86978171	12.51285251	12.38460474	9.917801319	12.5260527	12.62413965	9.104104963	13.29570355	12.90193942	10.50751747	11.75167136	10.25705894	12.39009753	12.38475458	14.04279974	13.19536187	12.91744675	11.71337027	12.74316508	6.674103581	12.77234745	12.3046258	12.35728373	10.35247556	11.73354734	13.93680958	12.65959265	12.36545598	9.797484956
RPL13	12.87716875	13.70289477	12.48403007	14.25727651	14.87667547	12.84412853	11.47861604	14.50406029	12.78296064	11.55664526	13.53904252	12.96995449	11.37111434	14.21396527	13.13422166	14.47993945	14.98027586	11.77621721	11.53340066	12.64766949	13.08539145	12.80455803	12.27525803	13.00900201	11.16594422	12.39982386	11.91230039	10.9077433	14.54525007	10.34863519
RPS18	12.44380713	13.6591727	12.43508981	13.32753784	13.71248044	12.20941567	11.30329079	15.49659628	12.77481636	12.09576151	13.75475472	13.12238826	11.88808946	12.85513189	12.76380549	12.94793635	13.7443563	11.70742396	11.92033554	12.36351667	13.94605228	13.67679369	13.58303137	13.11532372	12.62547086	12.74438443	11.98424767	12.06610278	13.55760104	11.12141069
RPS11	13.03174017	13.52369198	13.20815683	14.26773696	14.86484033	13.04191265	12.02372832	14.66318449	12.92140621	11.86258969	13.28621414	12.78482699	12.67009902	14.34784431	12.81907308	13.90250761	14.47817674	11.88812568	11.84107569	12.45063514	13.6026132	13.04540348	12.30728477	13.13695487	11.91683985	12.37984521	12.190569	11.63199337	13.44709256	11.5706873
FTCD	13.45574073	12.91445003	12.84917436	14.39238502	12.9020166	13.79285208	11.2170142	12.6693079	12.39465492	12.03896608	11.1008101	11.0820367	4.062651111	14.90777734	13.04855874	15.07266106	14.64746254	10.96340785	10.69257648	12.85126916	11.44187503	13.30686362	12.15958934	9.618082911	11.59298864	11.06941125	13.35193154	10.39488801	11.47638899	10.30395438
ACTB	13.44074062	13.63915486	13.28266473	13.98481498	13.95665662	13.01923485	12.85120967	13.89159376	14.1337322	13.70866672	13.51087896	13.05331326	13.68725817	14.31826013	13.84230334	14.47905981	13.3303528	12.86426685	13.89218873	13.76797468	13.40542944	13.96072492	13.82418164	13.24509243	12.97062967	13.58470311	13.26249472	14.21958289	12.77884048	13.01406899
RPL19	12.85363193	14.89690908	12.52926745	14.26003662	14.07024376	12.72420282	11.93507138	14.86708575	12.84293583	12.46637543	13.58275939	13.04316978	12.22650846	14.27249705	13.29034663	13.56958106	12.83071119	12.33347254	11.81801163	12.44448607	13.38361285	12.62592965	13.55464965	12.78270408	12.59386073	13.14938919	12.33981655	12.73325989	13.10736336	11.69734204
ASGR1	13.67164432	12.03264887	12.19547484	13.49058862	12.4516526	12.40916833	11.61657572	14.0044554	11.50249175	11.72682402	13.22560547	11.8301504	11.03567243	13.68503154	12.23497737	13.49272195	13.66526955	13.29520853	11.95555774	13.75229582	12.44507949	12.92589158	10.94230406	13.48652893	11.06314816	12.5857245	12.35883704	11.30718943	11.94863116	11.47277527
SERPINF1	14.02000086	12.16032071	12.9393233	13.32226536	10.22322254	12.95313763	11.8350633	14.04161412	11.60934113	13.50562799	12.04723873	11.86056686	12.00259052	12.15529789	13.00592608	12.86494403	10.78816594	13.21428791	12.82813095	12.96430418	11.33960452	12.9746316	11.2599183	13.95987155	11.7702325	12.70370023	13.76391987	11.62665194	11.53336711	12.42315016
RPS4X	12.33482617	12.63246069	12.14310858	13.10490641	13.84830456	12.49988194	11.08844051	14.63230924	11.80361083	11.67242655	12.86776241	13.11654452	11.68658284	13.30917609	12.53920784	12.80924058	12.69886388	11.67304588	11.63860466	12.88209729	13.29503671	12.345379	11.95463506	12.61066535	11.66901058	11.82760031	11.6167432	11.524666	12.9554309	11.32101386
SDC1	13.14095004	12.60747228	13.25642386	12.75339572	13.27196581	14.20246959	12.64917852	11.72834255	13.17343854	13.10967949	11.50406469	13.15411246	13.24746934	12.94702665	12.74893996	13.74771505	13.41396325	11.61788538	12.66227188	12.66716365	11.68565759	12.97629602	12.33801595	12.00307537	14.12633845	11.85067436	12.63942779	13.19989187	11.73174742	13.12474193
AOX1	12.31184906	11.98908987	10.59261573	10.37147995	9.779049181	10.64075162	11.50927415	10.03283824	13.02395945	9.457846195	9.068559134	12.59084063	10.71025108	5.264749872	11.2709829	10.83834458	11.42323529	13.5022932	4.357256605	12.6737983	10.80567153	11.65913511	13.1907151	12.53427994	7.436995784	13.5963205	12.21023294	12.00277885	12.57158063	10.93635226
TMEM176A	13.85846318	13.27184534	13.58132584	13.4984015	12.58614	14.13669786	11.32887513	13.37876906	12.5197844	12.38649132	12.55435833	11.69959701	12.75870243	13.09171601	14.02508138	14.34644037	12.55461105	12.10230739	11.82254098	13.58473444	12.01313782	12.24799981	11.94126573	12.69386223	10.63264921	11.12816945	12.92115624	12.25916834	11.69358632	12.23087229
IGFBP2	12.95136693	13.04100812	9.590916321	11.06660807	6.938363094	10.3619842	13.1162315	7.76068148	12.03058656	7.980838015	14.31939234	12.95934736	10.33958509	9.523482153	13.53044702	10.90573346	12.10806838	11.8326796	9.075091773	12.77291523	11.66867538	8.518817391	12.220971	11.49976212	8.134470851	10.69956217	12.53120143	10.79464276	12.21578392	6.674859071
TFR2	13.45360738	12.92540431	13.58559273	12.36832519	12.82047537	13.69754546	12.49725472	12.15326857	13.06370978	12.89073215	12.2133995	12.54503941	10.84239421	12.99837591	12.79813666	13.79412379	12.47164697	12.19406267	12.84673329	13.23716712	11.25296896	11.4646815	12.11499004	12.43278687	10.26130173	11.6930188	12.80619713	10.75602441	9.222245303	11.00855927
GATM	10.44564554	9.152245647	13.81789247	8.352844097	6.206207104	8.041231048	11.70216017	11.03556928	13.75248447	13.96414808	8.725002842	11.10736752	10.52282116	7.309482488	10.83545316	8.427457717	10.49299678	12.16778386	11.4578964	10.41019224	11.50102577	12.27078419	11.44664144	11.85431692	11.88772385	10.56855374	13.57307772	12.50151774	11.48311628	10.00548891
RPS20	12.46549636	13.84609153	12.18869995	13.82822959	13.97561479	12.38981546	11.14586641	14.30601355	12.06565347	11.1656705	13.30497091	12.82806804	12.35032147	13.58535544	13.17768722	13.02572476	12.10333496	12.3416021	11.84386332	11.47189137	13.50787476	12.64209756	13.02602889	12.71161943	12.25866628	11.59477501	11.78277563	11.72740164	12.94235604	11.98252979
ACADVL	13.88799081	12.42200339	12.27882982	13.5398751	12.35028793	12.87125846	11.94208796	14.25639233	12.24366528	12.55277256	13.31032183	12.24918835	12.03184017	13.51657406	13.04083002	13.45334024	11.68796271	12.83058333	11.35261262	14.65272493	11.82637535	12.47268418	12.24036524	13.83269099	11.45796408	14.02130869	13.50028707	11.80700649	11.65609024	12.70417712
HPR	11.90920037	13.35617332	12.27855242	9.700729714	8.614438831	10.4407234	11.51374283	10.99485048	11.47231917	11.50656313	11.45014399	10.71189225	7.899766644	9.774898672	13.11723395	12.03915201	10.04453674	12.54538786	8.608281633	12.2366738	8.325799291	12.43444774	11.85945385	10.62316971	9.439237784	9.638063989	12.10577466	9.928605746	11.40766901	8.715622688
RPL37	13.03007083	14.09795223	12.33379836	14.2986708	14.23551437	12.42931859	11.79564663	14.93620606	12.55568605	11.95821623	13.07207145	12.91113964	12.56298116	14.12013132	12.98009212	13.22385839	13.0865491	12.76499868	11.53822767	12.19847917	13.47146713	12.59881396	12.40447522	13.12480268	12.66594488	12.30968946	11.7728442	11.62852369	14.42184019	10.93635226
HLA-C	12.84768724	13.49240179	12.88915039	13.29955039	10.44922433	13.5117676	12.2411315	12.86130179	12.13642506	11.10649159	12.24114782	11.86723986	13.38994472	12.03442697	14.59779295	13.44048695	10.89199488	12.47322488	12.25559992	12.94022731	10.21439755	15.48948456	12.5728708	11.71308494	12.02508937	11.52196872	12.33463254	12.74205497	11.26513993	11.99938571
RPS19	12.69532607	13.27965	12.91311532	14.11064399	14.5999867	12.22203497	11.41155299	14.68866752	11.1483088	10.94058427	13.35156459	12.19717157	12.34187656	14.92169839	12.54140052	14.15924213	14.15928294	11.46701544	11.42588273	12.41100734	13.33655253	12.57117886	12.02838785	12.92874977	12.35193466	12.35723	11.53095864	11.24475593	12.39972138	10.80168401
TAT	13.49603177	11.65309711	14.01076023	8.746592476	10.21401817	13.81505489	13.59711839	5.234480879	12.93648241	12.78645639	8.095157902	11.08828141	10.85827187	7.225324957	13.58766355	10.76600519	9.495165116	11.08073052	13.84871887	10.44893465	4.904757893	12.86450416	13.67006696	12.57499652	13.9983371	9.271686881	14.10798864	8.079481623	8.506892558	10.86215373
ACSM2A	12.57585844	12.20701291	12.38674915	11.03773203	9.127355057	12.61052712	11.95382876	9.78504135	13.28675302	11.75944707	10.63484181	11.6557697	10.42153562	11.76840934	12.55122655	12.92707878	12.73412115	12.88221218	12.21397287	11.49102257	5.535216321	12.28308919	12.4225103	11.51666251	11.07446865	11.23639787	13.31581997	11.69203917	11.37048702	9.167032309
SERPIND1	11.75200292	12.03503068	13.27448084	11.17041133	10.71150017	11.58351763	12.50350919	13.89218356	12.65184719	13.13643965	12.84862566	11.54056595	11.92247748	13.58343009	12.88141765	12.71290649	11.2391502	12.02667555	11.88936807	12.74779637	12.30228051	13.0519076	11.34758139	12.04750076	11.01058599	10.8053248	13.65853894	12.14088306	11.78015419	13.36372249
TPT1	12.79445845	13.2904064	12.96816316	12.69312821	11.7974421	12.48779672	12.44309774	14.75151323	12.19731362	11.86932256	12.61964722	12.62560423	10.86971048	13.23841553	13.84940001	13.11060977	13.06571375	12.88555222	12.0479041	13.34746364	12.89125921	13.51075308	13.03370675	13.77181581	12.79814195	12.85135147	13.66464572	12.07632642	12.43219888	11.57179621
SLC27A5	13.03030943	12.52599511	12.63185739	12.46781969	10.17660185	13.62000123	12.93356098	10.44153587	12.69541235	11.65616641	11.00160146	11.34886149	10.56652967	11.85453298	11.30815898	12.90141992	13.74587566	12.36492204	7.420398788	10.64122577	7.593661799	12.98311853	11.10396448	10.9934337	11.38974559	9.963397901	11.65009533	10.48973489	10.90755284	10.02613323
RPL4	12.62218206	13.29860725	12.27633131	13.50988745	13.84035143	12.71097911	11.77635367	14.59837526	13.03192374	12.58134759	12.81657381	12.56327326	11.27114927	13.6434656	13.0916519	13.40784363	13.80992072	12.18415111	12.24530521	12.28488697	13.65660697	12.74916966	12.65127568	13.14952161	12.42487178	12.46016555	12.18568283	11.62343756	13.43334674	10.80671644
POR	13.98263718	12.7082912	13.39120597	11.59679455	11.43113273	13.62199919	12.1846456	11.83280608	13.34217638	11.72608238	12.57525227	12.88686579	12.52279276	11.52385802	12.84681943	12.61517747	12.55287616	11.70490534	11.95581546	13.329533	10.81452174	12.50840033	12.65079261	13.57639599	12.97654999	12.71109934	12.56678691	12.49566974	11.07382233	11.24982167
TMBIM6	12.92029129	12.7559956	13.33495764	11.73969835	11.94009209	13.45547983	13.24469555	11.64457067	14.12189351	13.63640186	13.07626539	12.80818667	12.68838151	12.70222405	12.44309042	12.70131573	12.9101011	13.12761733	11.82987098	13.35172917	12.25685584	13.00212428	12.98701447	13.32767243	13.2974538	12.50572818	13.8534515	13.0121324	12.71100776	13.09548399
MT2A	16.0446776	9.052279871	9.841370705	13.49184153	11.44954865	13.011283	8.576255066	9.850609143	12.40210515	10.50243992	8.369979594	12.14520697	9.876772249	17.04033371	15.19445656	16.01295702	9.978857526	11.96696767	9.836212724	11.31396392	9.728221069	13.5140671	10.71779456	13.67019229	9.77502259	15.704814	12.43952563	8.438117213	10.18524915	11.22935416
KRT8	13.38697693	13.11660943	11.36373081	13.40373112	14.10343574	11.90208929	10.02656783	13.2920418	13.84852774	13.01676512	13.71323107	11.96068236	13.066872	13.53932579	13.32480668	13.74416301	12.39818557	11.72989583	10.61506266	12.86173251	12.10230712	12.94641613	12.70732643	11.92233191	11.31933042	11.23895957	11.70696912	12.14275524	11.10489438	10.90031861
SOD1	13.51814678	13.66591213	11.58086387	12.86396614	12.85690281	13.62919958	11.97162371	10.91165665	12.8105707	12.24222636	11.91064589	12.44010788	12.08217992	11.98330531	12.98935739	13.67012061	11.72309879	12.86652226	12.25413373	12.63132094	12.23229891	12.74201264	13.18549941	12.60597269	12.76271617	12.86551175	13.1195619	11.61833343	12.97692459	10.62349805
AQP9	11.8258856	11.75196861	11.82036401	9.700729714	8.255914293	10.74145844	8.525974159	10.51690208	12.08927685	9.958628032	9.063737266	12.26993893	8.058413874	8.348435457	11.38952509	9.112030683	11.9594945	13.10248214	9.69512465	11.43698611	11.51233726	11.7040241	11.44292598	11.82360226	9.61752652	11.39984707	12.52028384	11.95392567	12.60867332	6.154576309
EEF2	12.98178729	13.59079771	14.31011169	13.61854823	14.8787397	13.36954173	13.14740019	13.61647301	12.79607063	12.89865219	14.08559113	13.64978123	11.93376038	12.83290892	12.42983615	13.20361373	13.85637492	12.84151665	12.0345454	13.19519298	13.5593629	13.31302362	12.403902	13.75538204	11.92858362	13.32361738	13.17369167	11.9615827	12.63091241	12.08368519
GAPDH	12.56272233	13.37439246	12.62837856	10.47647797	11.1754312	12.88923589	12.45631298	12.23959849	12.70030184	13.20404481	13.08193772	13.02890212	13.55380071	8.734265004	12.60829464	10.52233708	9.491546174	12.04769874	12.3862095	12.1042549	13.30796434	12.3533709	12.07690076	12.93340221	12.71348336	12.53312141	11.63330455	12.75251425	11.6129275	12.23996928
CYP2D6	12.51407543	8.817755625	13.4891557	12.67007015	10.75868302	11.03147424	11.07640734	13.41155737	12.87932077	10.38330593	12.26575171	10.51502957	9.852473466	12.30979988	12.14879814	12.73286348	10.06415845	9.634850163	12.17133089	13.53211851	10.93651959	13.09595312	11.58488834	11.84669935	10.79542601	11.83410962	13.06567026	7.21081821	11.49489334	11.88181302
LOC107987478	12.51407543	8.817755625	13.4891557	12.67007015	10.75868302	11.03147424	11.07640734	13.41155737	12.87932077	10.38330593	12.26575171	10.51502957	9.852473466	12.30979988	12.14879814	12.73286348	10.06415845	9.634850163	12.17133089	13.53211851	10.93651959	13.09595312	11.58488834	11.84669935	10.79542601	11.83410962	13.06567026	7.21081821	11.49489334	11.88181302
LOC107987479	12.51407543	8.817755625	13.4891557	12.67007015	10.75868302	11.03147424	11.07640734	13.41155737	12.87932077	10.38330593	12.26575171	10.51502957	9.852473466	12.30979988	12.14879814	12.73286348	10.06415845	9.634850163	12.17133089	13.53211851	10.93651959	13.09595312	11.58488834	11.84669935	10.79542601	11.83410962	13.06567026	7.21081821	11.49489334	11.88181302
PCK1	13.71161862	10.69197282	13.46144056	8.738165058	10.58869059	13.35112944	14.66720091	7.735593122	13.54914785	8.408733855	10.80623289	12.12813464	11.0645772	6.708352931	11.62639482	9.854110756	10.80721141	13.09624944	12.6800078	13.80586488	6.317411203	12.20258681	12.32111391	11.35154744	13.5119501	10.73083952	8.99213995	10.99157919	8.338865326	12.48763165
ADH1C	11.12745831	11.84449649	13.62136067	11.17977059	8.477440749	11.95572034	10.14397092	4.628566103	12.86259374	7.450283058	4.180606278	6.848813703	12.62335276	9.090511852	9.139948036	10.13508209	4.466120046	13.09672984	12.64415529	12.46645618	10.34928413	12.24370658	13.18761015	10.27333425	10.42059335	12.85232771	12.88544137	10.986167	12.70114981	9.448828509
RPL37A	12.73626813	13.57819568	12.48065777	14.19325432	13.74984483	12.73048461	11.57963695	15.00843551	12.58165939	11.61429498	14.05031621	13.05941827	12.51575699	14.09295231	12.93472956	13.77807043	13.57754738	11.83037059	11.0816717	12.20819026	13.81453609	11.50418814	12.75155149	12.64382621	11.04119907	12.37267017	11.56012396	11.42541525	13.24008883	10.85427656
BAAT	13.42467563	12.39212204	12.2326082	11.97918095	12.14284416	12.70345087	13.62492313	9.73961261	12.40667086	12.47125198	11.11194256	11.85599933	9.447404407	11.64091171	12.37986167	12.22691341	12.63593324	13.13605516	11.80118565	12.44745001	8.801064282	12.52820335	12.46324654	12.08007982	10.49690176	11.95199314	12.75995818	11.78799187	11.51941007	13.36894152
P4HB	13.35094356	13.46063938	13.01404039	12.75235063	12.78206666	13.57834211	13.32019493	13.46264339	13.44660189	14.49779585	12.83242311	14.08036003	13.49742606	12.04413204	13.23418474	12.59025658	11.11883559	13.18386377	12.44209873	12.84453948	12.94521273	13.61165277	12.99388686	12.13270782	12.56422165	13.84938423	13.59524747	13.22697048	12.23261055	12.4866521
ASGR2	12.26070541	11.59212947	11.42567056	13.71611504	12.15732123	11.76304546	9.456063867	13.98887863	10.83261911	10.9134781	11.71280708	10.78547875	11.03567243	12.93582055	11.9816417	13.72923272	11.25630893	11.61654598	12.24129354	12.40468665	11.67597796	10.65475174	10.66071566	12.34088394	10.7084819	12.31354278	12.55390751	10.05090431	10.35693149	11.19761907
CYP3A4	17.2171147	13.45908818	10.13902514	8.820299958	4.639054488	7.425466743	14.54681798	4.795560053	14.13226843	12.34989059	4.606769913	10.06221165	6.016049136	5.918582807	9.494864291	4.664603488	13.55367338	14.04274338	5.226280913	14.60062932	4.859854956	14.25907736	14.95240927	13.38970733	5.385634649	11.39564385	15.10586078	15.34735286	13.23535314	13.09136589
ALDH2	13.52341109	11.22373313	11.63126856	10.93093222	9.405949393	13.011283	11.85867498	10.93657355	12.78010437	12.62078414	11.28032346	12.19789365	12.08310146	10.35345657	12.28980558	10.89672735	10.8260087	13.03490403	11.21425932	12.74927525	10.44195171	12.62309924	11.43957387	13.52730584	13.39905619	12.92862561	12.9966176	11.45132867	10.91941142	11.4544551
HSP90B1	12.16572623	12.64147667	13.04584589	12.59976128	12.30188001	12.84807313	12.86001059	13.94168297	12.43208717	13.99664364	13.524317	12.65482421	12.33157358	12.47487336	14.20182692	13.66968011	11.35119706	12.75772652	13.13214343	13.53072178	13.07490701	13.35599081	12.78495376	12.97082151	11.59888034	13.43197433	13.50721536	12.05679944	12.63235408	12.86705143
RPS27	12.20768184	13.63091186	11.88337902	13.62370081	13.31994141	12.36506996	11.18810518	15.13815861	11.89540129	11.43439149	13.07985051	12.56700433	12.30417289	13.39949002	12.81341383	13.37984065	13.54998186	10.69047809	12.04038987	12.88428631	13.34246507	12.28577629	11.86084683	12.55293004	11.33392662	12.92040373	11.36594887	11.31318696	13.00657668	10.61992863
SLC22A7	10.02294212	6.407322786	12.82847892	12.11709861	7.61844483	11.03516983	12.5850396	12.49762408	11.00361019	12.66130659	11.1853362	9.827275806	12.44153018	13.29662427	11.08508169	12.91931776	6.801816922	10.90973842	10.87752742	12.49141442	8.300793056	14.18280243	7.845204668	10.84648767	12.45206844	4.754292621	12.40358747	5.938547151	9.700380275	10.9953962
CYP2C9	12.84660374	11.90954602	11.06363617	10.26117718	8.207201972	10.91596077	11.25665611	6.790159104	13.38228123	8.862212365	10.60446365	11.7063792	9.653398106	11.17909858	10.60538311	8.813220877	11.06507677	11.76779532	7.834464203	12.95632312	9.299701499	11.99092738	12.84418183	11.65502551	9.977552986	13.52744202	10.02392215	8.267197041	10.73148014	11.49827215
CFHR1	10.68753269	11.71530997	12.61832994	10.66377831	10.24145694	12.52572438	11.6188821	10.86914758	11.42077347	11.50396953	9.473052243	12.25890911	11.88738624	9.935030111	11.83472777	12.07950631	10.97336854	12.28539573	13.17350612	14.26125438	12.68008483	10.37301476	11.13146369	12.5794079	10.59514999	11.54492378	13.08123016	9.846429235	12.07678122	11.73972801
GPX2	12.02866071	13.61069483	6.606796239	14.54698676	10.96111892	10.45596832	5.611850784	11.0916975	11.34072301	6.384204644	13.43837382	12.45387606	12.22873094	13.16751391	12.30181953	14.29209967	14.49125725	13.05432524	7.261892406	12.20819026	13.19825143	11.14374292	11.98100769	13.22784706	9.539330688	12.5035993	12.20739965	10.54514668	12.88376321	7.784956122
COL18A1	13.23524517	11.61698556	12.99153802	11.74391093	10.32932371	13.37155281	13.05162746	11.98299429	13.29508805	13.09883488	11.16915917	12.56476684	11.61956628	12.20714346	11.85954396	12.130334	11.15816487	11.88033409	12.13764967	13.54909313	12.20106326	13.16033061	12.6842229	11.92986183	12.23005864	12.17616374	13.17717121	11.4009064	12.58400146	11.63363527
CYP8B1	11.94811037	9.960806709	12.49839416	9.947187202	6.52201783	11.80585904	12.17276416	6.41758042	12.23502685	11.5309725	6.814188024	8.452426299	9.334272426	6.622611797	11.04546169	12.23824656	10.71713218	13.25660587	4.282782704	12.10367692	4.658083983	12.08717689	10.73369642	9.20850837	12.35077131	7.821062711	11.6375206	12.10887004	11.11647903	10.31988258
ECHS1	13.16744192	11.91924875	12.3918876	13.26002117	13.04598379	13.36624482	11.0683291	12.80928877	12.13745549	12.11628404	12.76257276	12.05854564	11.17011266	13.39988789	12.57014324	13.39803781	13.84135192	11.88144975	11.6862901	13.80221829	11.32773128	13.12508728	11.39527238	11.9193089	11.69949015	11.3097129	12.69792659	11.63651809	11.819668	11.08718048
RPS14	13.33209989	14.09852169	12.25393006	14.58005458	14.67345137	12.60525398	11.31414846	13.98876833	11.94998825	11.68507503	12.86395532	12.42044399	11.16721864	14.31625909	13.17768722	13.99349247	13.46466899	12.03972599	11.76840126	12.07093506	13.29300273	12.33561465	12.3259633	12.76950339	11.91710187	11.95511241	11.74263298	11.86259137	12.84735567	10.97877164
RPL32	12.54044779	13.1967133	12.08718668	14.00798717	13.75540661	12.1042789	11.17311664	14.12285923	12.32430525	11.59655103	13.23434471	12.56719063	12.22567415	13.66729318	12.71097009	13.42308202	13.63279027	11.55634639	11.54646514	12.65419685	13.46073575	12.12334711	12.17512534	12.3754858	11.83489662	11.89303579	11.45033245	12.05580618	12.87282732	10.97038697
ADI1	13.09150016	12.41379033	11.57816157	11.87548501	12.44576747	12.24973299	11.72117666	11.41889634	12.44046073	12.55757454	11.94020256	11.27413854	11.77135447	10.85969255	12.63472084	12.34472937	13.18811539	12.50107369	10.50242249	12.42657343	10.5042313	12.4419624	12.35531535	10.70760113	10.99130424	11.1142842	12.41124111	12.21429387	12.41303512	12.73139208
HLA-E	12.53171046	12.31924227	11.83326469	13.70292224	11.73124586	13.16191112	11.38902812	11.92330487	11.83655401	12.28010962	11.8206611	10.54030366	11.47587004	12.61203549	13.65995438	13.31962454	12.92761169	12.49379701	11.92429186	12.19387056	10.57141136	14.30262504	11.8392445	11.88625027	11.54801684	11.77444061	12.50259579	11.7050218	11.59558987	11.10465252
MTATP6P1	13.22798251	12.33527582	11.74204971	10.98175746	9.611559619	12.31198505	11.39010874	12.32245385	12.50335915	9.942115599	11.83840735	11.55754408	9.910394112	10.58664296	10.92634955	10.03465202	9.436143029	12.18866481	11.11205243	13.54047064	11.9789635	12.28547797	13.01893399	12.47127549	12.57189673	13.50189631	12.34652804	13.08209743	11.06914584	14.13167714
IGFBP1	13.57633181	11.53941769	11.81501826	6.922247046	10.90312304	12.90269989	13.25910972	8.511776694	10.92622245	8.631214272	12.75043881	11.166111	9.829223901	4.512026496	12.09420743	7.634952018	10.1698171	12.94492094	12.15121666	13.30183425	10.16878147	11.40825653	11.13146369	15.07387622	11.98790686	11.95173289	12.41811935	11.01874757	8.055217525	8.542282236
PTMS	13.10107242	12.13056039	12.65768464	12.77001496	12.75429436	13.31168139	12.77156238	13.15662714	12.73634085	12.27276449	12.73042957	12.10804354	13.1248516	15.40753157	12.37156707	13.37309238	13.9710765	10.83108004	9.608588213	11.49543556	11.67041745	12.80954605	10.90444004	11.39397823	12.62209978	10.12447256	10.78044495	11.38232682	10.58251944	10.73856822
RPL23	12.61901277	14.58360755	12.01242378	13.83540299	14.00192279	12.42333826	11.70172505	14.67406296	12.43516312	11.82982719	13.97994934	12.80202598	12.05488291	13.10885341	12.67970856	12.85257754	12.80907211	12.33020785	11.22798185	11.87012427	13.16292432	12.31763714	13.07077276	12.39933109	12.47217926	12.64068053	11.64046452	12.06511591	13.36345001	10.95913105
HPN	12.88061345	12.66780771	13.23370898	12.47036423	12.81338294	13.0145626	11.93321922	12.52921218	12.03685875	12.28288595	11.85314733	11.50444251	12.06082046	13.48166525	12.4608651	13.3496343	12.11160829	11.4595644	12.02720636	12.86804236	12.24498038	12.8867012	12.36947687	12.6187012	13.40598021	12.0734603	12.57670094	10.16142407	11.23129012	11.84437384
CES2	12.4326585	12.41881497	13.09156645	11.6549944	11.91001095	11.79118229	11.89642852	9.898369935	13.19504419	12.78235989	11.25781608	11.95670595	10.23068622	10.5310579	12.90566273	12.72737103	13.21112215	10.98016878	10.48324024	12.88125447	8.57849793	13.04364057	11.6699898	11.32757616	10.93134397	10.91725074	12.76555492	11.27716293	10.45535557	8.439015862
STARD10	13.36160189	12.4921573	12.581699	13.32648489	14.47553669	13.22515382	11.50379357	12.43067102	12.43320646	11.09102162	11.92798841	12.87276635	11.61659914	12.81243196	13.11576325	13.92427485	14.83553635	11.37812295	10.87043599	12.64270477	10.42553983	12.52845548	10.7891829	11.80832304	10.68958745	11.31942784	12.19515269	12.23216532	12.02239931	6.872098421
RACK1	13.11621219	13.34277701	11.88337902	14.18223752	13.6858206	12.3421319	11.33000175	13.36030189	12.24621491	12.01639551	12.95575501	12.44923387	11.42928236	13.81303665	12.72478359	13.95695397	14.15842753	12.11279539	11.94417211	12.00653903	13.2464632	12.4893582	12.11872095	12.673015	11.38974559	12.27703326	12.01471146	11.93417104	13.03617624	11.82652277
PSAP	13.27485125	13.18281767	13.47893045	14.17874098	13.8179984	13.84943766	13.13601213	13.88544554	13.10871273	13.81266551	12.86204799	12.57703028	13.50935858	13.82018908	13.53334173	14.17360487	12.93195633	12.55869995	11.64405263	13.47427272	12.66740486	13.32003155	12.43603036	12.28514426	12.71348336	12.74618626	14.60733583	13.69313292	13.14511944	13.16142023
CYP2A6	11.06547748	8.893255855	14.3902863	9.068999375	5.195773967	14.96639456	14.26072165	5.742635	14.14436439	12.97351987	8.032291093	10.82652473	11.29149151	11.93250719	10.94965152	8.376486487	12.08244163	8.816204769	6.897068922	11.42777993	4.137446732	14.05474722	11.23864508	5.615246953	11.87348265	11.06074944	13.78231429	7.852558317	6.34015819	6.036316211
ANPEP	11.54582528	10.0577088	12.45240838	12.39803209	13.28337699	11.89854343	10.16685142	13.00324721	12.26204882	12.87960387	11.4221732	10.6729494	12.79646244	13.19482731	12.49152425	12.39142632	10.81447015	9.934854965	11.63378048	10.91864081	12.08307882	12.00258986	10.89902633	10.45883128	11.65399754	10.46001762	11.12659245	10.91433433	12.02151936	9.343663458
GPC3	10.73280609	4.445681942	9.184765467	10.71831969	8.893597663	12.91528762	10.55194067	14.27206609	6.519203592	11.08409247	14.93702973	13.91074051	11.66088947	9.117868505	9.357223484	7.849822812	9.342816929	9.547565513	13.77680362	13.05064984	14.0986928	7.739804573	4.802182429	8.674974121	11.41742128	8.89429488	6.274492621	12.19331067	11.37806923	12.94884788
HSPB1	14.02934174	12.29758319	10.68761034	14.14230445	13.52642586	11.91968903	11.57584303	13.45771106	12.09706613	12.22579355	13.86084267	12.33833856	12.97105954	15.17805626	12.33253218	13.49047891	12.04343613	11.09426598	10.90874816	12.89635036	11.85576374	11.8023825	11.14387534	11.04870507	10.22958323	11.24788986	10.7457138	11.96497282	9.232931699	11.25948882
ECHDC2	13.32744735	11.80317248	12.59579534	12.10895652	12.07329453	12.96456816	11.83546002	10.55792427	13.03155428	12.06412632	10.88143183	11.5887117	12.18017642	12.39289854	12.62570747	13.77950011	13.41420215	13.43093614	12.17731088	12.35892267	9.854978072	12.88827371	12.23026967	12.14388775	12.15117349	12.32363421	12.9220206	11.09692516	11.93210334	10.49221298
RPS12	12.29606056	12.95400574	12.34045803	13.30704323	14.17118417	12.1269675	11.14330514	13.9867816	12.52530566	11.611085	12.81478206	13.05981552	10.9027962	12.79559664	13.02112872	13.01362647	12.79812962	11.21246292	10.28989794	12.11834345	11.93093858	12.34766692	11.35432215	12.8889726	11.04551982	11.58070671	11.70536342	10.63354968	13.12026433	9.762943122
RPS6	12.48163918	13.16144753	12.24060527	13.34185175	13.06913743	12.29590212	11.7155842	14.15023768	12.32037853	10.99208156	13.85318166	13.32623464	11.28829859	12.72621915	11.92104234	12.38768141	13.68955278	12.05661574	11.93922767	12.4131081	12.68267656	12.57801563	12.50072117	12.78070668	12.64616595	12.51456483	10.96555384	11.62155919	12.35815567	11.3510349
HSP90AB1	12.8568642	13.07236354	11.9583774	12.05657681	11.55049781	12.67974247	11.94282456	13.09196943	12.94533541	12.75207949	13.75260373	13.56033484	12.58331465	11.75665199	12.58190802	11.86309075	12.04158162	12.63410738	12.06902403	12.84609528	12.7091886	13.23112597	12.61904088	12.21316182	10.87796505	12.68738115	12.19257616	13.59165681	13.05564883	12.39857128
ADH1A	11.58468471	12.28362889	7.390104232	10.36054724	7.481463778	12.09722539	10.92508152	10.23831397	12.9150109	6.414505183	9.369421327	10.67225672	9.635079393	10.06114537	9.959153236	11.32705861	11.53554664	12.2794835	7.207215311	7.353272842	8.04513468	11.67607569	12.1931523	10.88232435	11.75799796	11.73203274	12.3846501	9.468150573	7.528344468	9.33497901
RPL11	12.65473652	13.04927933	12.177734	13.57043854	14.22256985	12.47288707	10.63724097	13.91755118	12.3140127	11.71079403	12.93347073	12.31478799	12.4348078	13.61769934	12.5008499	12.5328012	13.05931236	11.68842625	11.5219584	12.20361261	12.20274955	12.44943812	12.21771313	12.42321552	11.74654366	12.04495399	12.05277669	11.54745832	13.28404408	10.35895019
IL32	13.24945678	13.70270751	11.80503756	14.25118561	13.05717823	12.11915407	10.98781479	8.855699381	13.73715903	11.97141877	10.26137046	11.05996483	11.41178349	12.80674197	13.81310867	15.48956725	10.20338402	11.18199921	10.69936499	12.38365349	10.12777543	12.19052874	11.90931097	11.50259264	9.122117016	12.93772102	12.07097165	11.27852593	9.564381113	10.66704029
HGD	12.6338483	13.16144753	12.95433639	10.76259279	11.19115106	13.53495487	12.02338015	10.02941042	12.18938626	11.28478297	10.75930608	11.84620665	12.21478393	10.40352462	12.79584254	12.48753169	11.2195995	12.23566138	11.85440747	11.74710051	9.945248139	12.95375659	12.69753701	12.20772085	12.79515153	11.75339249	12.80769448	12.28703018	11.73765344	12.65654308
RPS16	12.11982565	13.12278094	12.50196295	13.43337716	14.18302448	12.14717196	11.4083566	14.23934166	12.16264264	11.14584303	13.10191098	12.34073799	12.05143418	14.12507311	12.1296158	13.25061317	14.10096717	10.80309293	11.36779981	12.18597467	12.6778349	12.37624413	11.75575073	12.76176089	13.36930051	11.57328248	11.5926253	11.25621596	12.78170165	11.00965079
ACTG1	11.03155322	13.1278108	11.84941675	13.22428616	12.44707735	12.65743734	11.48773065	12.56664087	13.16857436	12.4820545	12.51671899	12.9503767	12.27436025	11.78981995	12.62389802	12.28040304	11.17405272	12.52268605	12.49891305	12.67807512	13.41137943	12.36612299	13.46809594	12.03023074	11.74654366	12.45135647	12.1272202	12.44026923	13.79822795	12.18015051
ASS1	12.69923289	13.21021291	12.86422616	13.13969218	14.91693666	14.23687399	14.00167229	11.36280718	12.32611399	11.06192797	11.4565932	11.87388214	12.3853596	11.72143067	12.1350707	12.86763513	12.45641596	11.67046647	11.30970171	12.53493628	11.40006977	13.18948156	11.38019765	12.15960047	13.19031973	11.77208429	11.71417278	11.9615827	11.5699389	14.80247923
PCK2	12.89823766	12.21070488	11.43615474	11.4211652	10.59343053	13.17474151	13.13375595	10.52178921	12.2767759	12.6591713	9.814637888	10.92982001	11.97968019	11.00486631	10.82379019	11.26658869	11.01428884	10.67769037	9.578102553	12.15701909	9.615526081	12.88925566	11.38562723	10.97724497	12.49025371	9.89031354	12.4156666	10.86709902	11.14261401	12.06988572
RPS24	12.31341845	12.8787604	12.02834961	13.54561758	13.93604733	12.25171958	11.15352305	14.84172309	11.89986126	11.73716721	13.43930445	12.3448731	11.40295381	13.57675902	12.57870895	13.27803722	13.16445178	11.9784831	11.10973804	11.92218837	13.23990832	12.08820346	12.02615477	12.31535449	11.86508726	11.8645649	11.73949832	11.37055194	13.18672857	11.11837819
SLC38A3	11.74329648	11.35821212	12.64977043	12.00836484	11.50216683	12.90825203	12.62069134	12.20697397	12.25066595	12.56713082	12.11665611	11.76829592	11.46883606	13.34122587	11.09481897	12.21790286	11.8535514	10.54597961	12.46997379	11.27701757	11.19217945	12.09400695	10.85496933	10.63206033	12.55701001	10.99508368	12.84827432	10.37781992	10.2109518	12.56075497
SERPINA6	11.07845776	12.35304345	12.6159166	12.22274308	10.66046487	11.82839682	12.36170947	12.29844903	11.1605253	12.91939999	11.0160205	10.68467435	11.18906901	12.98199333	12.19792745	12.20580059	11.62495643	9.478450118	12.03332481	12.33523836	9.837715068	11.72617528	11.96736445	11.81841897	11.94666379	10.2432202	12.70958731	8.802880198	11.15791055	10.19781604
INSIG1	12.02866071	11.6209548	14.35190989	11.04115936	11.61950684	13.21174578	12.56628041	9.281757314	10.88427797	11.20877957	7.736985455	9.347340352	12.22511767	7.625899351	12.46028578	11.25253819	10.80575526	11.71620466	13.36750229	10.80377404	8.180596537	9.895380857	12.6175584	13.0684733	12.46610377	12.25758414	11.31842111	9.97726604	9.787861112	12.30231365
NUPR1	12.54446262	12.31728665	9.305169438	13.68851533	14.376755	13.35427615	12.17119351	11.21751172	12.59871875	12.87124289	11.73836355	10.96644284	11.97571592	13.52517085	12.30020186	13.17099306	13.86023787	11.11907121	9.940960614	11.16513221	9.583333186	10.36625964	11.03110059	10.08328403	11.4801233	12.08537138	12.5984912	13.54591282	9.796118454	13.51732966
RPLP2	12.4144933	12.84962671	11.66688961	14.57429998	14.71373269	12.70750942	11.06900401	14.21021601	11.99729715	11.09274872	12.25759695	11.93145722	12.08402241	15.19322841	12.72188645	14.31706678	15.70652531	10.97808429	11.2318179	11.91066972	12.80206163	12.38962946	11.31908331	11.66155295	11.03541788	11.17974718	11.19398258	11.15484739	12.89521741	10.68149545
C4BPB	12.3912746	12.25121721	12.22686874	12.35530565	11.08240195	12.22810168	9.522628221	12.74230449	10.76043343	10.68983141	11.29684814	11.33448603	11.39654304	11.41468948	13.04044249	13.26351488	12.42925032	12.19496036	12.02229284	13.0160536	11.00880494	11.68515059	11.22399801	12.79809092	9.863616121	11.27892509	11.20992487	11.22049577	12.12755268	10.74119916
RPL10	12.3942438	13.11520312	13.19454753	13.43174605	13.75117101	12.21594264	11.24475803	14.56480814	11.75206856	11.86730599	13.48249325	12.76725833	12.25240884	13.25544468	12.8600559	13.03669797	12.81451238	11.9457921	12.63452807	12.61843112	13.13783404	12.68026771	11.96607067	12.76916762	12.17831506	12.36409098	12.23047003	11.60209555	12.3703024	11.20859207
FMO3	10.90611212	11.98539988	12.05903745	9.166408622	7.306959384	9.147200376	10.12202312	9.512911455	12.64582518	11.12292476	9.34180878	12.62560423	10.9879229	6.865630922	10.71434969	8.079836472	10.96426037	12.78361717	8.337585503	12.49384255	10.4395018	11.74452299	12.55972195	12.14311056	12.28509452	12.49451638	11.08088309	11.31849724	12.77506024	10.18917047
GPX4	12.14780479	12.62773424	12.92999264	13.08262759	13.76803929	12.9652947	12.10790794	13.11134865	11.20051561	12.11939387	13.39957221	11.71548486	11.58572047	14.02093161	12.19026217	13.40837178	14.18064541	10.63069258	10.11353301	11.96958683	11.69356041	12.25014165	9.874850916	11.71133828	10.15244612	11.03050984	12.30100632	10.63621022	10.78067756	11.35361615
RPL7A	12.37370603	12.97276312	12.19753047	13.10162748	12.65577076	12.19833401	11.33337633	13.72467326	12.04163681	10.88585283	13.43417855	12.75863784	11.79141546	12.99442941	11.88653008	12.91225973	13.02843373	11.68331766	11.8831482	12.38341541	13.41231666	12.38796307	12.39873277	12.54058904	11.86535884	12.25442248	11.02082455	11.53211307	13.02743667	11.31086639
RPS2	12.4402202	13.04219263	11.98003481	13.3802444	14.26068769	12.57859526	10.96985791	13.7816799	13.67689479	11.22619348	14.04741998	12.14370869	11.47306056	13.42199571	12.47785113	13.66593039	12.69375604	10.81248243	11.70450216	12.11891558	12.91936748	12.1815789	12.22313883	11.8489253	12.00279631	12.64164888	11.99250029	12.32082806	12.04032098	10.46461798
RPL18	12.35477818	12.83910192	12.31254944	13.81852602	13.90897378	12.19379474	11.06088409	14.13327445	11.10612176	10.8576882	13.29279391	12.06251572	11.92384981	14.14775566	11.88480419	13.53493197	13.77407133	11.11528267	11.03315745	11.64314911	12.53751067	11.92235829	11.56280478	12.39411448	11.29977019	11.73172962	11.16623627	10.88062516	12.28817668	10.50697497
ACSL1	9.769825966	10.02212904	12.4536375	8.882795163	8.392875826	11.73321185	12.8464938	8.506851132	11.81137948	11.67165639	8.230533039	11.19195393	10.66829039	7.281977494	10.22505232	10.18279106	10.75384156	10.0740904	11.34082039	12.17858428	8.124678353	11.31604259	12.79271058	10.35077741	13.0803306	11.70078256	13.27228868	12.23163766	10.66541475	11.58978877
CPB2	11.51137025	11.70113175	13.08618758	9.990382282	9.264479912	11.79717974	11.87728998	11.51270639	11.63291405	11.4680483	10.56663375	10.98496933	9.679634874	11.15855364	12.17868735	11.77736925	12.07339388	11.64835323	11.74711669	11.67695571	10.11145142	11.46520841	11.92511052	12.15472467	11.07587748	10.54528382	13.1752875	11.9664535	10.39887356	10.75232743
GRHPR	12.75053046	12.39258648	11.48169013	11.05986552	9.534770652	13.29578768	11.54512705	10.61277649	12.44601623	10.6236746	10.75482741	11.68250073	9.821880874	9.926217029	11.26369696	10.21454794	11.19088345	11.53948277	11.02138538	11.43790351	9.655486133	12.80080567	11.65978269	11.29389309	11.43436126	10.51036664	11.26709877	11.52495313	11.10489438	11.11685955
PPIA	12.43842339	12.9574629	12.06194169	12.26512578	11.99575289	12.11392151	11.64717897	12.52678335	11.96863527	12.17778421	12.26233758	12.24686419	12.77855954	11.53114101	12.937854	11.89208022	11.04793482	11.36542053	13.48599837	12.45177099	13.44840177	12.87544718	12.49642584	13.28697321	12.7436379	13.63565269	12.87011608	13.62538895	12.78001164	12.81493288
MGST1	11.58078038	11.65309711	12.45191644	9.007229019	8.660371466	11.22832931	11.89414526	10.46836425	13.11116249	11.57981813	10.88074688	11.5260716	12.20013458	8.954053028	12.17480834	10.13508209	10.39568822	12.21633887	10.63322455	13.18580339	11.65852971	12.03631304	12.14251043	12.29427394	12.41265912	11.75697156	12.34652804	12.07671819	11.45796946	10.72666924
RPL28	12.07241655	12.87676996	12.18810932	14.19402428	14.52351101	12.12176325	10.65263181	13.80040178	12.1720594	10.57343048	12.73782377	11.96294968	11.66704858	14.11262607	11.89940886	13.63331917	14.39262176	10.48562997	10.56390527	11.8953897	12.26587157	12.38851874	11.26581901	12.32817568	10.84639468	11.67862337	11.1030044	10.67346983	12.32037416	10.06235397
LBP	12.91668204	11.24754854	11.29188273	13.17326851	11.05000954	12.80840321	11.52313149	12.27512374	11.10962651	11.41565499	12.25495652	11.41038214	12.00648173	10.68525881	14.98180415	15.21915408	9.145063419	12.20479818	10.70366837	13.09625079	10.31939382	10.92523959	11.38601428	12.04223027	10.2262035	12.52071844	11.99644484	10.56929268	10.07675106	12.18884941
PON1	12.26029862	10.22352448	13.37170251	10.6726447	8.961200165	11.46933112	11.80539973	6.259557855	11.8233815	12.42355943	7.485434005	9.576409277	10.58051973	12.27248048	11.49341016	11.84369605	9.436143029	10.12773241	11.61627863	12.34847139	10.84198839	12.35137707	9.742049358	10.47209568	9.510442409	9.451829577	12.69873381	11.01629875	9.366481413	10.73064648
NNMT	14.31759736	13.34661723	10.76093393	15.38760385	13.8796858	12.76148971	8.646722248	7.83341792	10.36595461	7.421131385	5.984639023	7.085370189	12.98837877	10.87465624	15.73909701	17.15591488	8.797641851	12.21013613	12.21999363	12.2687365	9.680602118	11.58979391	12.41702872	12.73879545	11.45652269	12.98070018	11.83584217	6.577183929	9.276378951	10.07179148
RPL7	11.49071141	13.83263438	11.4917764	13.73581297	13.38083849	11.27595923	10.99493542	13.18212459	11.50249175	11.15193038	12.38719209	11.94614379	10.76180934	11.88554845	12.16346429	11.76916826	12.80142109	11.8117643	11.63345829	12.75591152	13.39672131	12.04162221	12.85736103	12.86937008	10.89562385	12.73367727	11.73438993	12.26347672	12.85082752	11.2175942
HSPA5	11.876131	12.23369769	12.97998324	11.78332858	12.14445991	12.37567514	12.43159827	12.86491188	11.90511441	12.75189733	12.87809463	12.83411876	12.20268072	11.20756048	13.12511335	13.16537969	11.10587837	12.40659103	13.83042344	13.41179417	12.13295345	12.70233675	12.22724877	12.22226652	11.36920938	13.37109766	11.68595421	12.23778169	12.19095305	12.49972316
RHOB	12.90579979	11.00183224	11.82758743	10.03232129	11.18016517	11.65009935	11.53392678	11.64120629	13.07648141	11.01594373	10.34618742	12.11926802	10.92077811	9.359654842	12.6500425	9.66900964	10.26402605	10.88102073	11.77571889	11.90736172	10.74215147	12.10351503	13.20482466	11.81191356	12.54807136	11.50149009	11.00524781	11.8157167	9.836710567	10.53756764
ENO1	12.47464274	13.2194048	10.57826205	13.23667016	13.91395571	13.16865604	11.39442317	11.61400499	12.88260205	12.85267639	13.41550208	12.27747331	14.13776061	12.17309798	13.00612455	12.23109914	12.58208917	11.60578579	12.77113288	11.83364392	12.10591625	12.35422456	12.27002519	12.38208813	11.97814566	12.62444506	12.26766602	12.59883425	13.22745739	11.52294405
KRT18	12.66399231	12.56442619	10.12798047	13.1868701	14.63503318	11.89244446	9.758504571	12.66958315	12.72473234	11.40735171	12.18898531	10.55990931	11.63137419	13.34184724	12.7279156	14.46351515	12.30231391	11.298505	10.47319255	11.79550152	11.48765008	12.57704093	11.74039468	11.39092615	10.32588125	11.26474852	11.27090337	10.61208677	10.83928079	9.817570502
RPL27A	12.33829921	12.59340049	11.57002418	14.36802922	14.40735846	12.04457103	11.16366909	14.16622372	11.64889984	11.37128255	12.69560794	11.40747168	11.68334544	14.75769221	12.54441003	14.05802674	14.57623132	11.2595619	11.34790729	11.87825745	13.07411759	12.27739992	11.42042999	12.30496854	11.69185385	11.57598662	11.44216097	10.86755194	12.81838951	10.83161861
HSP90AA1	11.47115921	12.65470226	11.56275221	12.62224612	11.88896021	10.9901854	12.50276009	11.40837947	12.01795976	12.62118309	13.10323276	12.5223506	11.598667	14.62673935	12.25582462	12.67038434	14.77338849	14.33450817	12.04306069	12.64369908	11.43819859	11.50828449	12.55267142	12.55954666	11.50648173	11.73928837	12.5742838	11.75801482	12.87197327	11.52179693
CD81	13.29425388	11.64765984	12.7633604	12.98635239	11.56142487	12.55143464	11.01328623	9.129949477	12.62050029	12.17588452	7.897653444	10.94308861	11.14385501	11.68923955	12.23260461	13.33192619	11.21850554	10.73065331	10.26515351	12.11174758	11.4443208	12.21203566	10.75243005	11.55728942	10.9041085	10.56447446	11.47032458	11.55394501	11.18173754	10.09563272
AKR1B10	6.076888255	13.38423405	6.891310467	10.48656936	6.812743074	10.58511398	5.892397875	5.907086143	11.31241288	12.83902179	12.72357036	13.69190938	13.62323405	9.719863192	11.44269582	12.3308662	12.60235967	10.55439852	11.41167371	13.17483985	14.49188879	5.72787156	12.92777009	10.17739349	9.00862492	13.67528134	13.33424849	10.82434339	12.95819267	6.458479124
HSPA8	12.14251709	12.57673992	12.92645589	12.19992601	9.910222187	12.62592556	12.78559093	12.40742454	12.43096701	12.65196567	11.77457903	11.80446217	10.83073606	10.51204317	13.22722109	11.14128649	10.84598172	12.37049496	12.01315848	12.14020831	10.90312639	11.63732514	11.14387534	10.73674357	10.39523654	12.62428178	11.77437657	12.44407001	12.33903547	12.79275424
CALR	12.30555438	11.89191495	13.51599548	12.04382005	11.95674111	12.77038566	12.43186064	13.68028715	12.62809567	13.55803525	12.92386143	12.42394572	12.30153596	10.28961304	13.11429106	11.32370263	10.15388114	11.77261385	12.54383561	13.20128387	12.1728281	12.88157867	12.37162824	12.31834101	10.96518768	12.2978626	13.10867012	11.73337769	11.41237597	12.54352534
PRDX6	11.95365614	12.75527351	11.71319301	11.57331441	12.73136255	12.64025176	11.85750353	12.5766557	11.64745389	11.31468961	11.42405489	11.35879671	12.48238434	11.90698121	12.45477064	13.21452676	11.67046854	11.14717248	13.48430212	13.15419546	11.81255834	12.5114647	12.82589725	11.72974615	12.04152588	12.91226846	12.07284086	11.35964639	12.29929177	11.90399497
AKR1C4	11.33253452	12.49864354	10.24391939	11.51535203	10.66046487	11.70216724	11.39711315	9.346559723	12.11251963	8.746954586	12.21503063	12.56793559	10.52010161	9.961150784	12.06096816	12.24654071	8.937250902	10.63069258	9.443403968	9.822909444	8.873069179	11.72485576	11.38291499	11.63194403	7.903865216	11.94782359	11.34496119	9.558459849	11.56602144	10.30839655
RPS8	12.32318863	12.70081002	11.96838709	13.63621905	13.99522275	11.94740951	11.06967861	14.1769126	12.01347673	11.17113011	12.8398425	12.3986252	11.96908448	13.26399374	12.29436317	13.45026587	12.99974801	11.07683981	11.32414763	11.94495337	12.46267897	12.20668891	11.83754753	12.46299531	11.73321316	12.16565534	11.69447789	11.1522475	12.9989971	10.19013365
CYB5A	12.82586129	12.52175546	11.74204971	10.70757514	9.479501618	12.50422129	12.21667156	11.40969828	13.58546791	12.46014498	10.5606589	12.39778745	10.95742393	10.88264978	12.822458	11.46850146	12.07097154	12.2598852	11.43256479	12.78828289	9.949846234	12.19974005	12.3471886	11.67344376	11.67087627	12.17237166	13.01747237	11.77670278	11.12674443	10.88790672
RPL38	11.62631795	13.88803338	11.09925646	13.79207192	14.00125418	12.36102683	10.7956869	13.76167942	11.96244634	10.93224856	12.64548162	12.91787545	11.65759384	14.15343	11.95310209	13.17813405	13.78408837	11.66010245	9.981021263	10.923889	11.96568823	11.67653079	11.40599893	10.91547288	10.97981096	11.26935032	10.03034991	11.09615239	11.65722375	9.981209865
SELENBP1	12.16963058	11.84177807	11.14074928	10.73322888	9.984278796	12.1304266	11.49578447	11.72304804	12.20191787	11.18792478	10.52953401	10.49244746	12.10987461	10.75534522	11.02445243	11.48261433	10.61773565	10.1501249	11.20388109	11.99785598	11.06339128	12.30738873	11.29249053	11.19636788	11.96578722	12.19695367	11.06093083	11.04901214	12.19817475	10.31988258
ALAS1	13.55111214	11.37429125	10.68426339	10.90294943	8.036427155	10.90792079	9.512738111	10.35928617	12.18806079	9.913733482	10.38631366	12.0564238	12.07509518	9.240272686	11.83069933	11.09216457	12.25508245	12.3416021	9.955469711	12.92901557	8.801064282	11.54961478	11.86474	11.94718138	10.70302187	13.45593547	10.67855633	12.10522611	11.69772362	10.36578612
RPL27	12.08073426	13.81784069	11.72464215	13.35533687	13.46471273	11.86675086	11.10235352	14.30362138	11.8352845	11.55121219	12.9832944	11.97423316	11.96108632	13.50884823	12.38016797	13.07379425	13.21304581	11.73854123	10.832202	11.61381777	12.19284453	11.69865681	12.18182828	11.92564992	11.60734831	12.13136678	11.13437019	11.73809124	12.40479171	10.54360908
RPS27A	11.92571162	12.4947553	11.66009099	12.61766233	12.65633713	11.73945467	10.95167469	14.35561072	11.36673189	11.30528608	12.39488794	12.01659601	11.60424128	12.83702843	12.69603923	12.85684049	12.5641158	11.31511432	11.81204519	11.99224629	12.83209981	12.5289596	12.24271786	12.14544087	12.49271693	12.06193239	11.63920358	11.22615775	12.89545758	11.22888559
RPSA	11.74213164	12.27408244	11.3673875	13.04386026	12.80216675	11.85477637	10.98852843	13.63759063	11.57932278	11.37838009	13.00262594	12.00371445	11.69665314	13.39370843	12.18676445	12.94284131	12.79593113	10.82181121	11.81403674	12.15143723	12.90093695	11.56395271	11.46140833	12.02714499	11.88906013	11.90706326	11.74263298	12.13016497	11.97136541	11.99112052
C8G	11.89564443	12.52768749	11.24948431	13.59308952	13.60597988	12.54885182	9.807864796	11.48294473	10.89812522	10.25857802	11.21389668	9.607182239	11.82338512	13.01639205	12.39145535	14.61705226	12.83927676	10.77455209	12.35313324	12.02984724	12.0090133	10.74950803	11.13653318	11.63305156	11.26313739	11.08040397	10.79259502	10.55192586	10.3108549	11.66549406
CD14	11.40645548	12.17497377	11.72138023	13.23554872	11.37992823	12.25171958	10.14525162	9.89272145	11.25470266	11.88635048	8.230533039	8.788076827	10.28081753	12.74763505	12.93660504	13.53831393	13.21194689	9.42434889	11.37745177	11.06298933	8.978130928	11.873178	12.0076616	10.7497361	11.86942646	10.32507074	11.58216434	8.245029158	8.413290434	7.570259795
F12	13.19919744	12.35113314	12.3733029	13.13248052	12.21227921	11.81394872	11.91869022	11.66735299	11.65226812	12.94559916	11.78888746	11.4880052	9.042328161	12.99258401	12.80795999	13.45844966	13.03931659	11.21068863	8.982965465	10.89745503	10.87680993	12.59737261	10.54277586	11.37556813	11.55813243	10.1965361	11.39413039	11.38707317	11.16430299	11.52294405
G6PC1	11.87347369	11.69888029	12.49290482	10.11270927	11.17226657	11.92915402	12.82507952	10.50707787	9.896196832	9.112108135	8.482715967	10.49714871	10.12487304	8.749341366	10.55200593	10.18772248	10.94586967	12.1335454	12.36307769	12.33499216	8.367681517	11.74885731	11.92457776	11.11415032	11.78380163	9.173299087	10.75117165	6.808606672	7.95165157	12.08498023
ND4L	12.06078404	11.79476371	12.57245064	9.983272339	9.639333075	10.95355041	11.34010192	10.46962943	12.97541983	10.14884866	11.23976757	12.51869476	8.853510062	10.74536003	9.422935137	9.488930259	11.32602358	12.9163586	11.25126668	12.51464443	12.07862507	11.93230123	13.30840571	12.04195234	12.50148	13.12420699	11.60171683	12.74760168	11.07509511	14.05617057
LRG1	11.8972151	11.76062979	10.00726923	15.26682975	14.46312779	12.26121732	9.474524632	11.54126494	10.09459875	10.18384162	10.64213536	10.3174351	9.406749595	13.16119086	12.97097033	15.62490117	13.64403769	11.80707499	10.29316536	12.8173024	12.04302927	10.38420346	10.3186262	11.46494095	7.732982515	11.23853293	11.80917917	8.623452139	9.209934491	11.10516322
RPS5	12.09129313	12.93882224	12.30303438	13.18222113	13.10235462	12.15780482	11.41367999	14.15604451	11.89052009	11.06954894	13.15598386	12.08922629	11.71974901	13.74341611	12.12815768	13.14555911	14.40120434	10.81482029	10.71162646	11.63477225	12.11182601	11.61707832	11.29249053	12.26647184	11.06125275	11.42406225	11.35830582	10.88689422	12.34818865	10.1461408
SOD2	12.96366212	13.34637752	10.90663143	12.64607497	11.04655712	11.47478412	12.27983294	9.327143752	11.41794933	11.51259678	10.27915344	11.70671747	10.83219849	9.73508235	14.37433241	13.54072477	10.85586548	13.92891992	10.99454164	11.72095872	10.77426109	11.26187593	13.30677128	12.43299884	10.88011705	12.2678642	13.30366751	10.7466986	11.29238904	11.21523066
SERPINA5	10.01524724	10.57571551	13.18214394	9.734999074	9.883377119	11.86311696	10.31418111	12.64543784	11.21034235	12.66904476	8.761202792	10.00504278	9.424313627	11.73851976	9.202273253	8.211755326	10.37815922	7.64090553	11.81204519	11.17836714	10.48535314	11.79653238	10.48901795	10.80908485	11.32920888	8.520142299	11.96860379	9.415834996	7.980974869	12.13834848
RPL29	11.91127464	12.78175314	11.50559013	13.22955296	12.97011186	11.67577644	10.73489116	13.69739612	11.88234788	11.05426651	12.88477111	12.01850474	11.08004674	13.26508612	11.7433948	12.80001229	13.26959418	11.23881862	11.17095935	12.47139289	13.22089542	12.15798093	12.13585201	12.26146736	11.92988261	11.90894121	11.70817223	12.11365069	12.80924091	10.91495677
ST6GAL1	10.95015844	11.03314873	12.44501158	10.16391544	8.781698434	11.7507365	12.80171934	11.45127595	11.71527514	12.16087067	12.55500245	11.38735448	10.79593507	9.910663357	12.74371252	11.54830658	11.26162945	12.23478868	10.8265758	12.79169574	12.5292785	11.48560926	11.72915081	11.00088859	12.10592073	11.06941125	12.69812844	11.39808764	11.45796946	12.52627813
PABPC1	10.53714384	12.65237712	11.53236172	11.67609017	11.23123864	10.2849196	10.54904085	12.01280581	11.56713834	10.75962487	12.1884319	12.31056562	11.02228174	10.12029528	10.94386122	10.15787789	10.616075	11.93830661	12.39934425	12.23641018	13.70364238	10.38976543	12.81559023	12.21019656	10.53768933	12.71585785	10.66457608	12.18896844	12.03007605	10.92019036
AKR1C3	10.96021186	12.4179027	9.104377156	11.65946132	11.35223031	12.19089866	11.03486527	11.23695872	12.14635522	11.91884173	13.0195256	13.05171639	13.06749298	12.33997116	10.98149311	12.40895116	11.64545194	11.50948863	11.34790729	10.46792252	12.29484601	11.0121847	12.2506032	11.71970303	11.2448837	11.65515982	12.21588289	11.54321209	12.45045774	11.78823715
UBA52	12.39868618	12.82678244	11.9697623	13.54199341	14.10530363	12.24295805	10.94654204	12.9872157	11.90067068	10.63161708	12.27151113	11.76926789	11.04200553	13.882729	11.91513597	13.74185995	14.46751116	10.78651281	11.51532904	11.60812378	12.01231386	12.13166899	11.30400603	11.96312167	10.52399185	11.34025507	11.20652346	10.92829534	11.40328446	10.63344568
RPS3	12.15131918	12.56029815	11.54625499	13.28191425	13.68748404	11.92467834	11.03900483	14.7348405	11.96360879	10.7124749	13.31565298	11.2709395	11.93478173	12.95733563	12.1730417	12.96239525	12.51595318	11.08461077	11.29877154	11.678509	13.04043132	12.02492109	11.59496785	11.75166594	11.30978303	11.89032249	11.20368282	11.60372759	12.68928606	10.57712866
HSD11B1	11.56900357	11.4645268	13.45421288	6.695004939	3.479558493	10.42108482	11.21457629	7.817569775	12.25952704	11.47512791	4.461697521	12.32518001	8.02805458	4.731566585	11.43328038	8.629593047	11.57454554	11.80119184	10.13736269	13.57392557	4.712406439	10.87932429	10.33315168	10.85726928	11.10376906	12.00688292	12.91769361	13.27128706	11.16629484	4.898823818
MYL6	12.68989911	12.70492947	11.87862824	13.43500644	13.32671749	12.90900748	11.07170053	12.25251798	12.18938626	12.20784394	12.37265078	11.30931321	12.39454466	13.25390485	12.41317005	13.3711972	12.83249988	10.72817487	11.0115014	11.5007134	11.23801004	12.82871336	11.63719963	11.2598828	11.97412188	11.03984435	11.9164701	11.06410721	11.97136541	11.36985762
PROC	12.60754529	12.50295155	12.38339932	11.10477781	10.87614709	13.03477753	10.53151846	12.57018346	11.72032719	12.4007361	12.37289434	11.6459252	11.74053536	12.24351092	11.95186625	12.77442828	11.64870437	10.64390185	10.66887641	12.19196861	12.52369993	12.24217019	12.06050631	11.42798282	10.55866668	8.255518263	12.27336683	11.21801164	12.18958271	10.46382174
RPS9	12.25581642	12.71721772	12.03131623	14.32649958	14.69373261	12.67293882	11.10696153	14.01662375	11.82892011	10.97345365	12.6732367	11.77702021	12.04167044	14.32874643	12.3675563	14.23875332	15.02209987	11.298505	11.26047639	11.75558758	12.61300612	12.44062336	11.66585187	12.17032044	11.88263466	12.1216829	11.24626833	11.13278599	12.06444512	10.93520382
RPL5	12.00360394	12.53022234	11.77428093	12.95217129	13.88694308	11.53801026	11.26551572	13.42303089	12.05805508	11.18198773	13.06590825	12.21654203	11.86826844	13.14514227	11.79070589	12.97849015	13.15132675	11.65489238	11.44767047	11.75485156	13.02553616	11.80696243	12.06123353	12.32771974	11.46120193	12.346778	10.86198118	11.35932439	12.60925912	10.37258979
LGALS3BP	10.67537865	10.9735509	9.005889874	13.4672114	10.47256796	13.46029822	7.711541137	7.575083429	11.66423387	9.421650366	11.27355586	11.11656214	10.13438863	10.21740453	13.09034209	13.32969731	7.311967234	11.09426598	11.38282879	11.2867252	12.71965848	10.80134275	10.13000596	9.477151503	7.401327256	11.2805838	10.82401047	10.17026291	12.41102067	9.186474266
PIPOX	11.97760945	12.27206459	11.14135963	11.86391946	12.2367221	12.0261195	11.13236872	11.63501781	12.17306471	11.93272931	11.41367511	10.88149591	10.91181517	11.68598057	12.52819417	12.30557175	12.14481116	11.34938359	11.11943366	10.29542261	8.48012957	12.42608202	11.95958429	9.925887499	11.93092095	11.16320832	11.6513468	11.54943562	10.93911697	10.92656129
OSGIN1	10.91544306	13.18039902	10.5664936	9.891308108	10.55749546	10.92893091	11.08844051	11.19091211	11.74982434	11.42847695	11.72888043	11.19677846	11.05145335	10.35509909	12.56422468	13.18647211	13.90597398	11.23358586	9.127301371	11.2050172	10.90904103	11.95985712	11.86196023	10.85473967	8.948341776	12.48789082	12.62591091	10.7884372	11.91869613	11.39388205
CST3	13.25559235	12.08645959	11.36006483	13.61539035	12.45686374	12.56236032	9.949488498	13.64460837	11.12978785	10.74359029	13.53120762	10.32274167	11.74481223	13.14110207	13.12821663	14.09851816	10.97207089	11.01108011	9.827224329	11.51686622	11.51389053	12.92013812	10.48541001	12.0841347	9.344203842	10.92787432	11.76862177	11.39274826	11.45731887	10.28153596
APOM	11.82863194	12.29460433	9.738617373	10.61401444	11.2672792	10.49002813	10.48068365	13.4381345	11.44760758	10.07853439	13.15909406	11.40330367	8.797682873	12.55708494	11.74434687	10.52623559	13.25392938	10.08187677	8.647131997	10.02203542	11.82824927	12.29024371	11.62642947	10.88294519	11.94409474	10.22352065	10.04566066	10.72386747	10.43567229	7.070700808
HSD17B6	10.37375213	10.90748987	12.19047038	8.882795163	6.907986443	12.12913041	12.39357904	9.510454444	11.5969093	11.86865068	8.354258292	10.04412013	6.35296883	7.86658873	10.57573557	9.622415703	10.56362314	10.59577146	10.05891168	12.56946051	8.336384657	11.68062028	11.59563732	10.17536751	10.64028744	10.45635311	13.26358622	11.14180086	10.81663176	11.18511346
CD63	12.13099351	12.04451879	11.5084317	13.18609631	12.51360263	12.12610143	11.60498821	12.5334528	11.52786102	12.60029031	11.94250175	11.0038116	12.32846828	13.31930778	12.24611098	12.7963851	11.90409714	10.65176974	10.42709121	12.1728099	11.82042514	11.99202475	11.22009582	11.57698992	11.13067977	10.8523698	12.69671492	11.86961739	11.36529439	11.97052827
GRINA	12.21105353	13.41061337	10.8798163	13.78365658	11.88219732	11.62946795	11.76764931	11.66238273	12.26739301	11.85616423	10.78369327	10.83768782	11.68334544	12.07236246	12.57496771	13.51888079	13.11768872	11.18199921	11.97043009	12.07889643	11.99323171	11.91427712	12.76946222	10.97083507	11.65368311	12.09953608	11.90077114	13.10301906	11.64841564	10.62776972
TMSB4X	11.16358162	10.8037523	10.95256488	12.89696904	9.715238527	11.11241765	10.4766198	12.51855575	11.95662	11.39060039	10.35212974	10.10184931	12.43913292	12.44896014	12.39297392	12.10122926	9.107721592	10.72320519	11.29184685	12.21436052	13.59318488	11.84065314	10.95383771	11.82521823	11.78006121	11.27310454	11.80168448	11.18967591	11.19623707	12.37250622
GAMT	12.35706267	11.74689213	12.21270982	13.05280153	13.58411953	12.42263306	10.33453278	10.74612785	10.96233709	11.34785083	11.21986653	10.66461522	10.80564517	14.62350631	11.86349276	13.95116597	13.75420365	11.10767561	11.03998039	12.14442941	11.5869156	11.84146512	10.31781493	11.63342055	9.564978208	9.691419044	11.28494752	9.845509782	10.5432052	10.62349805
SQSTM1	11.93949748	13.53803703	10.41924666	9.856711056	9.662075902	11.36307526	11.05544531	8.988782681	12.38456461	12.6636324	11.76903778	12.16355897	10.71580756	9.67584906	11.34125812	9.995814694	11.50536541	12.23653356	10.95898378	11.48037599	11.25714836	11.13515936	11.89822882	11.9193089	10.17803654	12.87460078	11.951773	13.16245501	12.36978392	11.27045825
SAA1	14.39504869	12.06913219	9.967893185	18.55400596	14.54721831	11.74736121	11.62072455	10.72932566	10.97161148	9.804140496	7.02892444	9.741376389	10.95876347	10.35345657	18.61542311	20.33892091	10.11443034	14.81622668	7.657666766	12.89985012	7.575865954	11.66877443	12.56520097	11.58043872	12.78269618	13.51358013	10.03547157	7.668841412	10.07080815	10.42916095
ADH6	11.77211591	11.37052402	10.42326766	10.55529898	9.469221082	8.426520084	11.22974609	9.827109752	11.9503792	9.338669047	10.76673977	10.99663624	9.663292914	11.6415848	10.91286317	11.78796132	12.49938481	11.96486405	6.440732347	10.78298599	8.695445532	11.66694333	11.08501826	10.28934642	9.674441248	10.44678159	10.85040397	11.39306289	11.96084656	8.505581972
TST	12.73685304	11.47771954	10.92021007	12.35185984	12.85690281	11.58918499	10.50980906	12.084746	11.88398603	11.15413761	10.06310177	11.26037813	11.29732692	13.24662346	12.22546282	12.86031901	11.5694062	11.48033109	11.00354516	12.18242106	11.02360079	12.36894155	10.47961847	11.48388962	11.03300219	10.65868999	11.60946422	11.0597538	10.31157504	11.3673053
ATF5	8.444799251	7.69272138	11.5713836	13.15361249	15.5098809	12.27768938	7.982499098	13.22863393	11.24772148	12.8824356	6.285741085	10.16032375	11.08434866	10.41143982	7.941765368	9.767824829	11.93506169	7.387070325	10.95846941	12.12832312	10.17272034	11.1581536	7.329167702	7.75424352	11.75360322	12.29047273	11.31368646	10.39111252	7.403699005	7.60545553
F5	11.0949769	12.04451879	11.22780848	9.445298416	8.091165492	11.18074226	11.37107993	10.97003465	11.45423883	11.6820189	10.94571782	11.81861597	11.73233505	9.597519402	11.5319642	9.737876244	11.09399722	11.85101978	11.9767936	12.29454183	12.43302086	11.36260343	11.9386297	12.05633409	11.76732891	11.85011595	12.04929988	11.55928167	12.14381752	10.52158741
CYP4A11	10.23157485	8.482657569	11.93004573	10.11921034	7.211005006	11.75746349	10.5844042	9.825134076	13.0263719	10.4213739	8.570356993	10.2031543	6.766886228	13.29127259	10.43185929	10.7577389	11.03804719	8.729590592	10.61571525	13.02980928	7.32892262	10.84329466	10.45104686	9.891743347	7.314468443	8.154059823	11.33876025	7.315978003	7.77452787	7.3105139
BHMT	11.83574806	12.21858457	13.52724706	7.776389835	7.460779939	10.8555849	12.63420741	8.092319154	12.61385222	9.480895449	7.662210732	10.03444959	10.49631493	7.196132281	10.71434969	9.059175286	9.216964825	11.64310048	10.81866207	9.108607667	6.581112559	11.78137939	12.11054702	8.824752341	11.50682995	12.07130582	10.6793745	10.89802166	10.33017343	10.81859859
CP	10.33564339	11.1705629	11.98921795	9.895101493	10.3546729	12.19338137	11.94171951	8.62520194	11.06338686	12.41115512	10.47883691	11.52107939	11.03947563	8.400320935	11.38464829	10.74441351	10.78521342	12.83058333	12.59354284	12.50110251	11.13074137	10.68582854	11.29290338	11.87879988	10.63328728	12.06770786	12.88721286	10.50437127	10.16067976	12.07536923
TMSB10	10.97218421	10.57407849	9.924577782	13.96893256	12.06307941	11.32131023	9.82874053	12.03091573	10.77374929	9.921529613	10.67411229	10.26142616	12.07324125	13.60998205	12.28882707	13.59323347	10.27037474	9.997944869	11.18113546	10.94081493	13.01323377	11.77968586	10.38596855	11.07284825	10.40498449	10.57600258	10.2762317	9.014085454	10.99890538	10.85912914
C5	10.78464412	10.8037523	11.44458649	11.71093711	10.56233884	12.03583597	11.28307336	10.44796898	11.38362125	10.65596448	9.284944757	10.22976249	11.51691397	12.44124918	11.40706653	13.12160253	11.39833241	11.90906458	12.17199656	11.39508762	11.38741536	11.33173043	11.9650348	11.73250441	11.89172898	11.54388825	12.66443557	8.606173091	11.62543341	12.38433588
ARG1	10.8542236	11.88334845	12.46976453	9.429689185	11.7344679	13.94449209	12.24591443	9.551664729	13.45585591	12.35325656	10.37371115	10.49949361	9.571696179	9.343193607	13.04508593	12.49699793	10.55844446	10.04650226	9.508113039	10.89344782	9.317604288	11.06528315	12.05223868	10.97433491	13.00936048	10.90062803	13.7167812	8.814208911	10.88499133	7.582088016
C4B	11.9626853	10.49842121	10.54819872	9.408610501	9.469221082	10.54160589	10.7255039	11.25761255	10.98312124	10.17842962	10.75557482	9.75714227	11.51144759	6.507512944	11.49114323	9.661938598	8.354925392	11.04930698	11.2224228	12.02984724	10.45898555	13.31229166	12.43621725	12.60503232	9.690473616	11.62870601	12.55457651	9.482417784	11.53429279	11.31130907
SDS	11.97513279	13.55618469	14.5142687	14.52221538	15.50995925	15.86328153	14.23749533	7.383550306	10.72064913	12.3192381	5.348527179	7.991853201	13.50855852	7.929807579	15.04744585	15.45981238	8.064310205	3.479558493	13.45816139	7.059201779	5.176989184	13.2502071	14.45805072	6.688717246	15.0367703	10.77210463	11.98854492	7.722054114	4.592626968	13.57671599
METTL7A	11.13901027	10.43850505	12.62314453	10.55049685	12.59739127	11.88375988	12.24949125	10.64560958	12.03980097	12.23285911	11.73078204	11.28414674	10.29891211	12.1199913	11.24632795	11.3492345	14.8606468	15.73302498	10.36944189	10.64440856	9.767822113	11.79107881	11.00361898	11.16148462	11.44748127	9.969581462	13.05436229	11.94751362	11.91775057	12.19389965
RPL35	12.14119214	12.73417402	11.22031766	13.84229535	14.77473185	12.00977853	10.47763684	13.02879025	11.18065902	10.06920671	12.87929525	11.77250309	12.10201594	13.74310255	11.33368698	13.54289109	14.07808062	10.71070555	11.07788793	11.54778961	12.4990123	11.50930676	11.06146483	11.59035587	11.46335647	11.62870601	9.914202302	10.90906392	12.01755293	10.4053058
CDHR5	11.70375312	10.49323346	12.33966049	11.882189	11.87831853	11.09304686	10.94580731	9.249704138	11.27357228	8.40131202	10.75108453	10.54560837	12.4432059	13.78695985	12.30149614	12.65800135	13.72715233	10.48269222	11.18421834	11.05583595	9.668098801	13.04962571	9.782601392	10.66130611	6.976838185	10.61925021	11.34908039	11.02728585	11.70705783	10.95856594
CYP2C8	9.512679036	8.239680723	11.31153942	8.417634184	8.337383566	12.24295805	9.97564197	4.302472193	12.79302227	10.31392273	6.90402018	6.143670153	9.372977781	9.233142855	10.7780327	9.410935117	10.64730497	8.778350864	11.58162716	12.99283193	9.153856356	11.43163134	11.91038761	11.66697002	6.277806006	5.930794593	11.84717204	10.4594081	10.3007351	11.90399497
C3P1	11.42399553	11.96430978	11.10802578	11.399966	11.33959062	11.62272942	12.79907766	8.92007779	10.86117696	11.37459908	5.780442409	9.828519916	6.479882863	11.1165646	11.31906363	12.71504274	8.73165132	10.29448737	7.308074998	11.77314053	4.324153892	11.46626165	10.24029911	10.41914649	10.25219156	10.10400719	12.83695322	10.64733125	7.823937576	9.929084264
MST1	11.88829198	11.57258756	11.67913104	12.41794167	11.658477	11.99325034	12.32742868	13.21493217	11.38420013	11.70666457	12.09703469	11.19147059	10.88529192	12.65666952	12.84947646	13.00771334	11.18865067	11.42784288	10.78656576	12.7623343	10.58255679	12.99903464	11.76441026	11.3878676	10.40871623	11.31902435	12.17730921	11.10424586	11.13896726	10.81423233
RPS4Y1	11.00945414	11.7264057	7.97216382	12.32960958	12.06563998	3.479558493	10.50980906	12.89229319	8.252574906	11.18792478	6.870997151	3.479558493	10.90349197	9.779799302	11.39559798	12.21910752	3.479558493	10.97390623	9.826096831	7.810981458	11.54384972	11.26369444	11.13653318	10.98478376	11.03396895	11.04570887	10.90877873	9.960378574	6.429323512	3.479558493
PTGR1	13.18918845	12.03145649	10.98284839	9.993924154	8.56699303	10.6849433	10.34237042	8.820415452	12.06240191	10.90760277	12.55005683	12.75961634	13.03007188	10.73908401	10.55634955	13.51152534	12.5641158	12.64136994	9.233191342	11.93459107	10.14792404	10.72243434	12.48527002	9.866850103	9.801381961	12.65113645	11.88914901	10.120965	13.42912267	11.81969347
TPI1	12.48582081	12.61942552	11.9635635	11.98897466	12.99091733	12.1805078	12.00868058	12.10930377	11.62852336	12.11713284	12.07145143	11.72886997	12.77969684	12.9780017	12.35420991	12.23408154	12.15170492	11.27831807	11.33449156	12.11576605	11.64937253	11.82390613	11.11987542	11.58769257	11.86182427	11.39717371	11.24957741	11.78031529	11.36355935	11.09542898
RPL12	11.62505468	12.50467116	11.74687038	13.18570926	13.65950659	11.11154278	10.28426786	12.75533018	11.77740899	10.57343048	12.7053115	12.18459772	10.77707608	12.57903588	11.31137479	12.36718049	13.01652436	11.49644061	11.69310795	11.74598981	13.03516789	12.04726387	12.30319202	12.16573591	11.51030746	11.86262826	10.9755802	11.26449372	12.736971	10.27701017
RPS28	11.95516493	12.54909307	12.0654834	12.97832975	13.89031736	11.84743859	10.56252373	13.65562729	10.45019795	10.55684212	11.95524492	11.1462957	10.7785939	13.92467134	11.765604	13.11028519	11.58985462	10.25025871	9.556508515	11.43652719	12.0090133	11.53764019	10.26239298	11.8850112	9.853793552	11.12955066	10.88486055	10.287959	10.85220661	10.46461798
SCP2	9.272345129	9.314026151	11.87092069	7.708850345	7.691216068	10.73692705	11.84060736	7.684060627	12.70887655	11.50180463	8.195660392	10.1711512	9.859662761	6.185012716	10.04820739	9.163016414	10.02464442	11.91343431	11.16962673	11.48082117	9.448479907	11.4887224	11.49624411	10.90756202	12.8795865	11.18551341	12.50282691	10.57040597	10.87722959	10.14713314
EIF1	11.89249797	14.12055687	11.39477715	12.27825519	11.85383691	12.19296788	11.2351684	12.05091565	11.40887475	11.76053397	12.41938385	11.98598659	11.51645922	11.64427399	12.61012375	12.50096521	12.29038995	12.12037543	11.55669628	11.68625043	12.07888744	12.21077938	13.09393846	11.92263386	12.37137829	12.06530422	12.52165307	12.57324064	12.34924106	11.40926541
FBP1	11.68326398	10.35707808	12.68033035	10.63003538	9.883377119	11.97123555	13.11900413	10.29508096	10.96466129	11.44704873	9.657139008	8.631433772	12.7370077	10.64151201	11.64894023	12.77729346	7.608776161	9.255585308	10.7842456	11.47189137	10.1638427	11.73886883	9.755294319	8.766695833	12.77447708	9.280005443	10.39654417	5.189536158	9.994827329	13.63905373
MPST	11.53038853	11.3147639	11.02314555	12.95580767	14.5619533	11.65070171	11.10958809	13.06773903	11.50142495	10.92192266	12.54184847	11.47495748	11.90068924	14.43584102	12.20934954	12.72228244	14.39407593	11.66270044	10.71589347	11.67889706	11.75297122	12.0864921	10.60394933	11.00088859	10.72414025	11.1128883	10.76588255	10.47554285	10.44423471	11.87673734
DDX5	10.94003447	11.59938998	11.23125271	9.343460028	8.576608053	11.35792028	11.69211907	9.639733262	11.84414774	11.60585349	10.33622885	11.66066687	11.53094031	8.444235602	10.77150925	9.389689073	10.72639747	12.94918353	11.38703958	11.21842683	11.38359729	11.56395271	12.9915997	11.94182856	12.54502295	12.0578274	11.71297466	11.99823619	11.62890418	12.29270615
GPX1	12.46690727	12.73380752	11.14379843	12.91202219	11.49964413	12.28430354	12.45785979	12.38413282	11.60388432	13.06286926	11.19363299	11.59164523	11.81896654	12.32244802	13.20474338	13.31399802	13.35395743	10.69047809	10.79753581	11.50027431	11.16277789	12.09162011	11.05515087	11.14863466	11.5530835	11.52337038	12.26929712	12.01161661	11.00870758	10.99263871
RPL31	12.38904368	12.8000739	11.80156656	12.81775521	13.05331305	11.94838974	11.02932731	14.35389902	11.89052009	11.45691638	13.02573484	12.37476942	11.64558364	12.33040153	12.14447725	12.30443719	11.8393885	11.62722651	10.95846941	11.63277057	12.84881198	11.60899473	11.97536011	12.2274086	11.23650959	11.84255614	11.16506851	10.82340985	12.68039348	10.64121384
C8B	11.5444895	10.63029672	12.58529209	11.80768024	11.02039717	11.90411159	11.47454654	10.46074977	11.61576359	10.1719083	9.335822374	10.68467435	11.5291381	11.80431998	12.78524238	13.53105714	9.558799482	10.97808429	11.60218851	12.29833524	9.073946514	11.40276581	9.553656554	10.64602603	11.37951403	9.817904197	11.86562004	8.665764113	7.337051872	10.22908039
REEP6	11.63889016	11.80107488	13.00216122	12.24371826	11.91947886	12.5283489	11.1206979	11.74724351	11.29158127	11.60987941	10.65260581	10.59102766	7.84854286	12.81243196	9.937669185	12.23765229	11.58051839	9.939147908	5.716526633	11.04564089	9.200916947	11.84875241	9.126870024	10.82919658	9.026228934	9.686421812	10.80838826	8.562046201	7.679273402	8.104519604
APOA5	12.10857066	11.16078061	10.46774805	10.91607564	13.06231575	11.96833913	10.83033453	11.16927356	12.42479056	8.77017967	10.72155193	9.523615157	8.708070892	7.547351407	9.179920054	11.83114518	12.91753538	9.939147908	11.93844542	12.25474786	5.398228779	11.04568763	9.634078172	10.77336763	10.07000732	8.687153398	8.943908254	8.219675094	9.447355934	11.19522255
C6	11.3548064	11.50288841	11.76203044	10.3984546	6.561818316	11.81985246	10.62535971	9.65982683	10.89812522	10.89049393	7.11588924	9.786886796	9.408711753	9.915124405	12.83815014	11.19859534	9.936900804	12.06743996	10.94503093	11.49323076	6.581112559	11.81855525	10.80894709	11.48225176	9.14019309	8.659353256	12.96643586	8.43567328	10.68499834	11.04734283
CFI	12.10177528	11.01274967	11.98514377	9.936183234	8.06405682	11.50641078	10.93917787	10.34832335	11.42809046	10.92321744	10.73525752	10.3533135	10.37613793	7.761255077	11.66562105	11.3850955	10.48027366	12.61612454	10.55304363	12.29833524	9.810162989	12.0433876	12.10749915	12.37835052	10.77995039	12.27474645	13.15513814	10.53263484	11.85195408	10.49065027
CANX	10.10860289	11.42874471	11.36634368	10.41704115	9.662075902	10.88147704	12.42079972	10.52665984	10.73886903	12.17479785	10.34022053	11.49976522	9.606302875	9.511746717	12.06058601	10.91913809	11.00289684	12.26587814	12.5291895	11.53498532	11.64866572	11.30607681	11.27211453	11.50138024	11.90711173	11.46329555	12.04581468	12.42942008	11.60501918	12.66885896
BST2	12.34060993	11.10632554	10.03643968	14.04259663	12.89002721	12.8021813	10.33789699	10.27206154	11.08206094	10.53583476	8.007360112	9.991778138	8.91831857	13.02776422	11.45263284	13.29784098	9.619744108	9.741937085	10.51926185	11.87724331	11.28470582	11.56935418	9.195628413	10.24463646	8.870342601	10.93157416	11.16273016	11.17511362	9.755409772	10.13016983
RPL14	11.70912835	12.38046238	11.36058911	12.77927984	12.43656485	11.62946795	10.38093228	13.16485107	11.53361251	10.83860158	12.64487666	11.94155232	11.16489923	12.69705303	11.80947722	12.42887104	12.85625681	11.16560709	11.05833876	12.02405539	12.59385698	11.73450435	11.64142045	11.79288025	11.05269243	11.64907331	10.70932489	11.39651929	12.18034798	11.85716396
CHI3L1	10.4598875	7.79771661	12.13332402	9.440114091	5.300979588	6.9927814	13.26692509	6.352044485	9.635283897	11.65148679	4.053811448	7.973943174	3.893260404	6.38209458	12.35670233	11.29656996	9.923535023	13.02180977	11.74979449	11.39697584	5.772046786	10.47281749	11.46690718	14.0622905	11.80377728	9.719821869	12.48164277	8.164635832	10.25728965	5.300972957
ATP5F1B	12.7519779	12.50767556	12.24345065	11.97649836	11.49458546	13.99149425	12.19271898	12.07230855	12.29382095	12.75317195	12.63252054	11.86511998	12.61742802	11.32115511	12.60279334	12.62293466	11.36609296	11.9784831	11.49348199	12.1916967	11.57580437	12.09468818	11.81185062	11.70853922	12.31781057	11.94259466	12.81199075	11.94386743	12.25037028	13.67062153
TSKU	11.33485452	11.51061099	10.28758515	9.968946437	8.908896866	12.54852864	11.3232288	8.169200882	13.03376962	9.823687678	10.95550869	10.21271366	10.45324528	9.709627122	11.70967023	11.63840728	11.69190925	10.30117301	6.88837738	11.2391001	9.272423473	10.89895863	11.85302881	11.30644304	9.676919397	11.99834049	12.70135416	12.41182784	11.63351891	10.60122394
SERPINA4	9.995828496	11.23206142	12.44772814	10.20116133	9.178740335	11.06981364	10.6589218	11.55145697	11.14147688	12.21261708	9.019598846	9.896531029	8.427354339	12.40880082	10.3837871	9.363773557	10.45819806	8.408711865	7.770102643	10.5138917	8.566563113	12.51604908	10.69110445	9.836399738	11.25320947	7.947833129	11.81291196	9.917274055	8.931188131	10.15997179
CRP	6.515789042	7.456403259	8.32624735	17.72498586	17.16548573	10.77610226	13.75601615	10.76891589	9.382905726	11.70741626	5.382336338	6.502713146	12.98673825	12.7153908	17.98187373	19.07021124	7.278595394	9.220737254	12.82742692	12.42124876	15.60557477	8.426501762	12.5783002	8.333255891	13.27616386	6.015511243	12.77113004	6.66426252	6.780810714	13.42524047
ALDH3A2	12.08441568	10.79675102	9.523206506	10.37691538	9.39512883	10.2471782	11.06427295	10.80544598	10.7878187	10.88850672	11.6070409	12.32187153	11.42541202	8.45040119	9.903978979	9.819577998	10.10498885	12.14659624	9.397074904	10.92323402	11.85208439	11.49596039	11.02564599	11.61298471	10.33767452	12.57461275	11.38111454	11.52638797	12.83888907	9.424476031
SEPHS2	11.53644869	12.23835595	12.20718202	11.68268841	11.58779212	12.33465404	13.22378585	10.92370741	13.04131311	12.6647939	11.76347516	11.66241184	9.689351896	11.77025704	12.29143494	12.7886976	12.17219072	11.90906458	10.76201601	11.42870319	11.30593073	11.50418814	11.25526503	11.12888083	11.27053874	11.34660343	12.75995818	13.32718254	11.2125213	11.49086571
RPL10A	11.66923682	12.6849721	11.91477628	12.24446177	11.83794779	11.81770844	10.69347261	13.57269862	11.6864643	10.86915449	12.72337936	11.80098113	10.73938157	12.11272802	11.89427114	12.51083593	12.93195633	10.66219395	10.90608317	11.82385157	12.0683554	12.27198931	11.92856863	11.69056639	11.1275131	11.59577466	11.25507573	10.91126226	12.13530135	9.891678896
TM4SF4	9.219737708	12.23887261	13.03274724	9.876034004	9.741102561	12.50954417	11.01258473	11.83378887	13.04424625	12.06529959	8.95596286	10.6784789	10.76869937	9.890416111	12.15918717	10.28756852	9.767705034	8.16629491	13.12505647	11.09997345	10.36915844	10.29335279	11.297437	9.051632925	10.71994123	8.561698781	12.76786448	10.87432874	8.738896221	12.42907705
RPL9	10.94914923	12.16576513	10.99099837	11.24066044	12.03809006	11.25946704	10.50980906	13.37944228	10.50232401	11.00253158	11.95816973	11.16364892	11.17530733	12.90026489	12.09719154	12.80683889	13.72079244	10.59032315	11.23945955	11.20232025	12.82835956	12.04091545	11.99579164	12.22618596	11.50822196	11.87832297	11.26328412	11.38105848	12.5339719	12.1027342
C4A	11.51546676	10.21304384	10.40101214	9.465851309	9.544595882	10.73692705	10.38635792	10.34419071	11.18929712	9.539492042	10.6693607	9.178055649	12.20324591	6.644541546	10.91455587	10.03191234	8.656037462	11.14159585	10.75551668	10.97155045	10.1795876	12.63345034	12.23715092	11.12888083	9.641831705	11.85902472	12.28389465	9.873743734	10.82674192	10.95913105
LOC110384692	11.51546676	10.21304384	10.40101214	9.465851309	9.544595882	10.73692705	10.38635792	10.34419071	11.18929712	9.539492042	10.6693607	9.178055649	12.20324591	6.644541546	10.91455587	10.03191234	8.656037462	11.14159585	10.75551668	10.97155045	10.1795876	12.63345034	12.23715092	11.12888083	9.641831705	11.85902472	12.28389465	9.873743734	10.82674192	10.95913105
MASP2	12.45344753	12.09618685	10.52125208	12.6996491	11.88799602	11.70680881	9.384109034	10.92555247	10.9677544	10.33450652	9.880537727	10.27973226	10.38712459	11.45277168	12.88293146	12.9103966	12.99208652	10.81014078	10.7128469	11.95588238	7.575865954	11.57180272	10.8250226	11.16659273	10.46857826	10.52093082	11.00980843	10.70574412	10.37219911	7.478290571
RHBG	13.13962365	10.94849953	5.253838627	8.812293982	7.185973197	3.977517884	4.919033471	10.98780369	10.51506644	5.061300452	13.2657683	12.08584937	6.369479865	6.328586287	5.349008503	6.563984245	13.9977839	12.80552921	4.546675962	11.6121932	7.271019098	10.55531202	10.12259214	11.5436121	4.278750243	11.9084049	4.193647504	11.23601307	13.15488263	5.650699073
RPL36	11.36694873	12.4486008	11.63474047	14.28156728	14.42508138	11.7212182	9.985686055	13.45946317	10.58118796	9.898013647	11.58239903	11.22680754	10.55151506	14.20977318	11.44562558	13.88173873	14.21834574	10.82876841	9.604648181	11.16900495	11.92686339	11.35636784	10.11046281	11.46078853	9.691699524	10.97063104	10.59863515	9.659229675	10.95210603	10.00767596
NUCB1	12.47288832	11.77209773	12.47194976	12.3352044	12.06649249	12.88514647	11.837838	12.42937126	10.43351456	12.02003061	12.06634012	10.97433164	11.56783686	12.70962506	12.42657761	14.09097096	12.30334613	11.04333809	11.21598179	11.36887076	10.72347703	12.34766692	10.93597389	11.83230706	11.14462066	11.55558091	12.18827169	11.37788275	11.58132933	11.64947756
LRP1	12.67959215	11.43957283	12.15100996	12.2272635	11.3592048	11.55032965	12.65638169	11.54487035	12.18108201	12.67885111	13.39286248	12.43562518	11.96908448	11.83171084	11.80856719	12.20275909	12.11807565	12.7625787	8.464857208	12.63031806	12.07626163	12.01127526	11.37162395	11.82780002	11.28725697	11.57497316	12.59784225	12.04303171	12.3167921	10.61132582
SERPINA7	12.79361536	6.947325392	10.14755735	11.15941488	8.997430665	8.848368483	11.52460834	9.73961261	8.119639875	8.85136494	9.628043872	10.07903415	11.20326585	11.3972588	10.82018253	12.19236977	4.73789757	10.92063323	13.73266569	12.56106449	11.93064788	10.36060611	9.782601392	10.53980058	9.61752652	9.776179004	12.63563895	4.721976588	7.757672629	12.61465406
GSTO1	12.01087663	11.83495955	10.76013936	12.2746201	12.52976544	12.26947686	11.08710844	12.39449415	11.59140518	11.86696962	11.89953093	11.35275734	10.53094917	13.04922892	12.7155893	13.32578847	12.72529101	11.10958114	10.11630277	11.58304859	11.63588353	11.56198352	10.90335892	11.2493288	10.72713208	10.94836793	12.21108185	10.74866695	11.41002441	10.77175856
AFM	8.380303337	10.69649395	12.61657518	9.713676338	6.438852487	10.76167537	10.95459945	9.532418269	12.08001679	11.14861319	7.913848087	8.099001634	8.083232559	9.777351068	10.0892559	10.64930991	10.08831607	9.170490003	8.858302138	11.1843928	9.971489212	12.6287545	10.64721657	9.525675198	10.94168374	8.553482865	11.8944434	8.222514378	10.11850293	9.357450684
HSPD1	11.13191233	11.48905647	11.30119844	10.57198164	9.448437478	11.34606783	11.81347725	11.5114785	11.72124384	11.61549688	12.47875036	13.01257791	11.66006627	10.96670002	11.85514369	11.01935064	11.34318924	12.34403207	11.63281371	12.46060003	12.8079296	11.09486738	12.96257022	12.2980028	10.97478518	12.47906935	12.13200929	12.16226787	12.09676175	12.25592475
LDHA	11.23073343	10.88257711	11.31803258	10.079757	10.82063301	11.11678407	11.81629373	10.49594506	11.29158127	11.76991966	10.84818163	10.68604751	11.48519564	8.724125729	12.63189413	10.89823228	10.12381042	12.00124181	13.09717331	11.57806405	11.98597535	11.39338336	11.18804855	12.12747819	12.06607109	11.52651915	12.09232268	11.21730111	10.97137294	10.90911932
TXN	11.32555206	12.84793435	10.80243173	10.54326355	10.01640278	11.40295022	9.748426517	9.716350104	11.18797154	10.22747036	13.00089352	12.98369798	13.55833623	10.77756234	11.25837489	12.30897008	12.03600373	11.47885763	11.35261262	10.74642564	12.00460078	10.78792593	11.8851455	10.65405006	11.12479326	11.69146102	11.36340568	11.54774095	12.35256863	9.899944616
RPS7	11.52565742	12.18733968	11.58356111	12.1348511	13.36568036	11.33711415	11.16177214	13.99789417	11.63777696	11.29632058	13.06259028	12.19403837	12.42708652	11.79103387	11.93820175	12.00812781	11.79163923	11.28676365	12.19968085	11.99411861	12.93162183	11.63123392	12.66345983	12.01643406	12.35367794	11.78645675	11.21726718	11.9507232	12.48661534	12.0556888
RDH16	9.476705001	11.37617118	12.49887051	10.95111336	8.37093497	11.02126229	11.98741793	7.317320592	11.15307196	9.386401766	10.49055725	9.097763123	9.84379874	11.25495708	10.66492329	11.90036432	10.90972583	10.85171972	7.552174104	11.77785793	6.360287869	11.84187093	11.10443497	8.458620169	10.48916807	8.545219808	10.88911032	11.01220813	10.03200769	7.88373645
ERRFI1	10.1319171	8.743919202	10.89943311	7.637973152	9.573676191	11.04528414	9.881951599	9.091006844	11.978636	10.2379143	7.706301601	10.93791108	10.37613793	9.013529447	10.76401757	6.563984245	9.626359443	10.3822294	12.37237497	11.53284018	10.73617529	10.831082	12.20109254	11.20781068	12.09043801	11.64070258	10.63872856	10.32272915	9.370634706	11.34412893
LGALS4	6.813927108	8.223041601	5.655740927	10.73322888	12.32129567	5.347960928	9.738277541	8.137664772	12.11983722	12.76206286	7.506980411	9.90363129	12.52256633	12.65766806	11.60768285	12.44079554	6.571525461	9.68683658	11.37860568	7.010341062	11.20329305	8.285471354	10.83979114	10.69987029	15.47150775	10.37639088	11.03814966	10.19717996	9.55953847	7.400209011
GLUD1	11.89878405	9.920146398	10.80705525	10.59315113	9.620876996	10.613819	11.10761862	12.09051365	10.81469378	10.8576882	11.79653362	11.64416017	9.668214975	10.24601507	11.78978393	11.28855918	10.63915188	12.45160419	9.839568983	12.08154049	11.64335356	10.8856364	10.90929506	11.43857892	11.32170743	10.70698279	11.71017519	10.70422351	11.46801626	11.10158456
ABCC3	10.50178867	11.95616373	11.64122787	10.89160255	10.48026597	11.68286133	10.00132964	9.73961261	11.91956257	12.05234084	11.40512667	11.61993878	11.76639095	12.20441275	11.32988646	12.09861353	12.91348506	11.3875769	11.48743342	11.42593162	10.90608674	11.21377154	12.04146859	11.37953297	10.04911807	11.73777979	11.94123843	9.859240402	11.25319523	7.053750336
SRRM2	11.88248865	12.07666629	11.64510635	12.24297438	12.00556548	12.0349134	12.39357904	11.65294746	13.68349441	11.86965838	12.35278459	12.14095779	11.15791854	12.05377227	11.36497457	12.06148642	12.04713803	12.76620715	12.55306355	12.20845908	11.1563278	12.02920362	12.12962503	11.96634729	12.25141153	12.20199527	12.19515269	12.15152211	11.29494021	11.57916724
HJV	10.61938152	11.37711023	10.5664936	9.128231104	8.425172548	11.4221291	11.24714551	11.16849472	8.994208488	10.64658836	7.836660096	10.54787586	9.54696767	8.195279147	11.93278302	11.71554823	10.57563492	9.943428111	10.93774263	13.07782992	7.890782439	10.7921321	9.058558714	11.46701269	6.893359232	11.21183213	11.47221422	9.808242594	11.96999773	11.43630522
PGRMC1	10.42110675	9.846110281	12.18929033	8.237925024	7.979521634	11.33561645	11.81830214	10.10625984	11.34608129	12.04403335	10.0667201	10.67433376	10.95943277	7.956072294	10.40802344	9.037478245	10.2619036	10.81248243	12.27080195	11.30544411	9.659702624	10.92140465	10.75002644	10.72778604	11.59298864	9.965462035	12.54563086	10.67295168	10.40158171	12.16969095
TKT	10.90922915	12.16630845	9.205933308	11.01176414	10.65820445	11.21209669	9.003931943	11.2765299	11.58839405	11.15193038	13.03684455	12.09724718	12.3592245	10.67345882	12.00962766	11.98848164	12.25348112	10.65438286	9.545589013	12.00622982	12.305423	9.60911301	11.86279473	11.33666878	9.290188458	11.66090239	11.67286814	12.30185144	12.75389137	10.02721163
CYP2B6	13.59709712	9.274242849	10.35859681	8.319321556	5.926083515	13.04878417	11.70346474	8.052279794	12.0810883	7.594289619	8.02733937	10.34116241	9.671487041	11.02770263	10.67394593	13.13857298	11.57710836	9.629546946	6.234452858	9.178360031	6.569043842	11.2337011	10.28415355	11.00203208	8.88970751	11.93760956	10.70370609	7.181806447	8.135621703	6.919737017
SAT1	12.38419815	11.02358509	11.76718041	10.61631407	9.544595882	11.7769066	11.80620952	9.980545462	11.60089916	10.63003208	10.33822607	10.71794615	12.12038643	9.782243387	11.09182988	10.40866807	10.71247712	11.88256455	11.03998039	12.06084673	12.91702147	12.18606076	11.98714357	12.45508487	12.32375192	11.00715631	11.70415796	11.43675247	11.14180442	11.40719614
RPL24	12.06125115	12.40184386	11.2392574	12.7591302	13.51554176	11.74961228	10.64178476	13.07190993	11.56713834	11.04061116	12.53053976	11.53333698	11.67522002	13.02930805	12.21348071	12.96742182	13.13692367	11.23183738	11.40715742	11.11725716	12.41255763	11.71558515	11.71227331	11.64554453	11.33980218	11.43936418	11.19111712	11.04140496	11.79026373	10.96195327
HABP2	10.71629126	10.05301524	11.79265808	10.99064793	9.606878258	11.33036223	11.79238089	10.2574856	9.589825918	11.89363426	8.289597406	9.583795957	10.84311973	11.92920322	11.01974186	12.52600333	4.951422937	8.469387496	10.72559951	11.0053628	10.52748679	11.37947384	9.450828296	9.348178406	10.92510434	8.451051955	12.33722687	4.399524978	7.487990098	12.2958412
APLP2	11.382732	10.77838705	11.88665888	9.491137198	9.127355057	12.47458913	12.21636698	11.24214996	12.26078848	11.96985336	10.40644181	10.5486309	12.29836526	8.562794055	10.96361768	9.484928748	10.41109271	10.88769881	11.8444202	11.35047492	12.52985436	11.11850758	11.03505465	11.2406359	11.24905259	10.8717572	12.53572615	11.43369713	11.55542125	12.05911937
RRBP1	11.38795495	11.10745767	12.39368174	12.44017862	12.83305435	11.53148387	11.5810571	12.41368223	11.4303344	12.27403357	11.96303128	11.81265685	11.83400781	14.45721758	11.77727956	11.93669907	12.15513948	11.1601014	12.39307733	12.30035432	13.55229447	12.30827002	11.48941597	11.93136312	11.93971683	11.55729245	12.2287944	10.67915731	10.86207134	11.4751478
GNAS	10.58470924	11.37617118	11.66688961	9.683284749	8.830722956	11.98658568	11.58294847	11.50099904	12.10200113	12.19047491	8.366065337	10.76418433	12.42248238	10.18082439	12.20347673	10.46864925	8.140338579	11.12661857	12.03063589	10.59755637	12.06491586	10.91215896	11.1742211	11.45286586	12.36409358	11.30074971	10.71332497	11.50384041	7.819884437	12.57998734
GJB1	11.51819131	12.32557981	11.29023252	12.19915919	12.51921796	12.50854762	11.6280709	12.25728734	11.09979167	11.822907	10.98065825	11.55941826	10.62000146	11.80010584	11.77355365	12.22391614	11.74681526	10.66478827	10.78946071	12.55558075	10.18447284	11.06250004	10.63358998	10.48032442	10.82141542	10.5807228	11.40208216	10.32734639	11.03641459	11.54644921
RPS21	11.29648594	12.49562026	11.7805633	12.90404477	12.67657958	11.93262552	11.4560904	14.15535678	10.93098464	10.54006078	12.56356336	11.42155352	11.08373488	13.05757487	11.70282967	12.35462901	13.62620574	10.07798884	10.26348869	10.86644481	12.05134255	11.31194737	10.64268866	11.20384086	10.89721853	10.47458326	10.2837835	10.47256852	12.10322228	9.672096592
HLA-DRA	11.18774146	9.993019486	11.00983784	12.34771397	9.807888064	10.45458905	10.39391969	10.49842645	11.11869921	10.39828148	9.104217998	9.242955477	11.56827569	11.35929961	12.47613285	11.93816286	7.888019454	12.11564258	11.07361928	11.74858011	9.721513871	12.90293323	10.20563364	10.79793563	11.79582018	12.16003442	10.19502718	10.37272368	10.62137152	11.07888454
UGT2B7	11.3278833	9.733282304	12.28547144	9.298331213	6.845207821	10.00673654	11.80782774	7.752367336	12.01945102	10.81786746	8.665758463	10.92924034	11.65056551	8.173071568	9.689367486	12.09599305	9.255887186	10.353571	9.129131474	12.2995975	6.581112559	10.72067008	10.40976683	8.960417343	9.170411611	9.977785188	11.61972978	9.173556549	10.45795983	8.511764005
HNRNPA2B1	11.44562489	11.13102933	11.67365635	9.837125709	9.299719938	11.09038513	11.78910774	11.70758315	11.64745389	11.79806873	11.5663022	12.00646486	11.55327995	9.657327775	10.9823004	9.679551619	10.85022591	11.81527131	12.50068055	12.03803796	12.03952874	12.20857826	12.46012522	12.46237237	12.54840968	12.31940441	11.98722406	12.54392988	12.40259675	12.10477856
SDC4	11.30282032	10.38535671	11.74043924	12.1945497	10.39866672	11.42494886	11.99950522	11.20996175	12.24589645	11.27822066	11.65749806	11.49585585	11.97372968	12.05174809	11.85382099	12.70905324	10.5198885	9.864371035	12.02794194	10.72328391	10.74082557	10.81215278	11.47347825	10.89899383	12.34805316	10.38720946	10.9073827	11.65027098	9.482320321	10.48045113
RPL35A	11.60661189	12.12386278	11.12787201	13.18416002	13.31492806	11.6054334	10.55964513	13.56783383	11.41681812	10.76829646	12.81478206	11.64133161	11.25923974	12.9835869	11.98002599	13.07012725	12.73450384	10.62270856	9.458036793	10.91535097	12.65126424	11.2557976	11.06871599	10.99515748	10.68897381	10.8756036	10.52407991	11.21445546	11.78767829	10.20831297
PCYT2	12.03580848	11.52169334	10.45896102	11.84835307	12.4775221	12.33090052	10.85088758	12.27873689	11.86420439	11.38685131	11.02534717	11.93290371	11.2989143	13.03213412	10.91455587	12.26590456	13.32044489	11.5252776	10.37561988	9.858978963	9.466243165	12.2580693	11.03258463	10.32907178	10.10447104	11.20617035	10.28270709	11.67893865	11.39481501	10.56678357
ALDH4A1	12.80732451	11.53437577	11.26692915	11.88123319	10.63079955	12.37019944	10.03764459	10.67332631	11.03933162	11.62109257	11.61529946	11.58503639	10.77935222	11.94073417	11.47345268	11.12209558	10.96295449	11.84073213	9.265164146	12.15674051	10.10631204	11.83332472	11.45736248	12.16955736	10.63647338	11.14602276	11.6124659	11.06133838	10.97137294	10.20831297
HSD17B4	11.74910661	10.80654333	11.57319418	8.978902229	8.713624541	10.96036924	10.53640718	9.750063696	11.57121126	11.58063889	10.31001012	11.28595898	10.22067079	7.875792144	10.57573557	9.410935117	11.21631513	12.65643817	11.17229075	11.93686419	9.789789264	10.96676458	11.1634242	12.45842087	10.54855444	10.6625117	11.53322318	11.52236683	11.2305288	11.75965225
RPS17	11.60083999	12.25938865	11.14987746	13.36117578	13.95158952	11.0043943	9.702182915	14.08652389	10.82752027	10.30798729	11.63330358	11.07785848	10.07138471	13.40663508	12.25715932	13.28668097	13.73367574	11.04333809	10.11906721	11.00288518	11.94741257	11.35977241	10.84204986	11.3234657	10.9550156	10.93262952	10.17544173	10.26063051	11.97614211	8.936136227
LMNA	12.09220765	12.68724533	10.41420459	12.88414462	13.85892302	12.3320276	10.88578248	12.48109645	11.35260339	11.09504831	11.45797143	11.4533488	12.1242714	12.88499797	12.35077579	13.17379157	14.32320407	10.71821832	11.54235229	12.05995319	12.2718509	10.75985326	10.83752887	11.7611521	10.82477109	11.89844712	11.0852111	11.28056802	11.68110272	9.993400471
EFNA1	10.78916305	10.37599196	10.24164409	11.5385747	11.19739135	11.76860591	10.68996678	11.70543699	10.27398768	10.48588624	11.92931386	10.65412931	12.94341643	9.791978516	12.17586729	11.8692424	9.776653215	10.56554784	11.90973202	12.49978523	11.63445627	10.23398485	10.76914415	11.71378301	12.20495542	13.11946496	10.1449635	8.799084081	10.35832615	10.72733287
FURIN	9.74909783	10.03884221	12.35631692	11.68378519	12.08343784	12.24814175	10.93548164	11.12660262	10.33394945	11.69154789	9.787118643	10.19063164	11.46129515	9.963306304	12.07503718	11.62119626	8.555571977	8.89790645	13.02076908	11.33824319	11.92365337	11.41372642	10.99451009	10.5523441	12.40539366	10.54597361	11.91334395	7.668841412	9.127244805	10.79283478
C2	11.26763193	10.50186937	10.69926388	12.56208636	12.31413512	11.48900093	10.25964595	12.71429483	10.17575549	11.08524964	11.995346	9.985099788	11.84165157	13.42493102	12.48754962	13.24736963	12.47026896	10.24333231	10.68326765	11.0341605	10.28432738	12.71811724	9.927920505	11.02358801	9.752878109	9.767923688	11.27523923	9.815773467	9.714608041	9.736812413
ANXA2	12.00651742	12.34442707	10.3224518	11.07331925	10.06840223	11.80802073	9.181760388	11.21147491	11.79275117	12.01760823	11.19528664	11.3061913	12.99508547	10.28272531	12.54604893	11.77573278	10.82025096	11.4832735	10.74720222	9.578566732	11.88246268	10.31339188	12.16185132	11.89612463	11.27381609	11.43490234	11.57997539	12.56083175	12.43137095	9.524102718
RPL34	11.95063382	12.43784061	11.32126823	13.32788866	12.67154553	11.51966144	10.71087509	12.89087738	11.03122323	9.759890881	11.92566595	11.19918469	10.20608019	12.52205795	11.31330085	12.93259692	13.79989922	11.25440398	9.819313267	11.37175404	11.66028406	11.85801069	11.41133245	11.94747817	11.14238122	11.26976794	10.88130948	10.51886065	12.17798067	9.490089043
GOT2	12.07241655	10.22143444	11.56866347	11.42510561	10.40137229	11.54450726	11.6349243	9.726970508	11.77564516	10.39548538	9.861220909	11.64486644	9.722854969	10.63881756	11.42082863	11.84681677	9.42859246	11.62589576	10.79868571	12.43049647	8.953147618	11.44451492	11.23993036	10.75652756	10.82700387	11.27476995	11.37708592	9.09679828	8.822157304	10.24770387
BHMT2	9.954177755	11.38273173	11.90976975	8.859675911	8.06405682	11.20473199	10.79323828	9.838907308	12.01010529	11.89825032	10.88689978	11.26956631	10.85467863	6.865630922	11.01106567	8.981762228	10.66989148	11.90138556	11.07788793	11.79335264	10.39551953	11.25274881	11.87470306	11.39702387	10.4542052	10.85348469	12.54832039	11.83135665	11.43898222	11.21238929
UGT2B10	10.64951691	9.955786415	11.39784535	7.792789472	5.862386219	8.640745645	11.8707246	7.044215319	12.08001679	8.84043524	8.350300989	10.3602113	10.48798883	7.838619207	9.277887974	9.88176249	8.71311666	9.569886938	9.001068496	11.28366669	8.662188609	10.37861996	10.52320262	9.381958593	9.906480353	9.680150822	11.14091877	9.063964194	10.06910567	8.530152442
COX4I1	12.52596885	12.72239946	11.66179365	12.67062345	13.89919728	13.74274049	11.36229674	12.39981295	11.44705359	11.50396953	11.61406369	11.26773335	11.39703719	12.60065782	13.05873593	13.64927014	12.47897422	10.97599677	11.50409446	11.7522725	11.01759115	11.86041616	11.20438065	11.35334053	10.94116851	10.99306172	11.89409105	10.35409739	10.65126189	11.69361153
SERF2	11.76754332	11.74543843	10.53896352	13.02451174	13.71492924	12.14631793	9.672286999	12.81328038	11.38882283	11.00375603	11.42968526	10.54030366	11.80413944	13.56261303	12.86181162	13.3021104	12.59394821	10.29783406	10.9050158	10.83753691	11.54574913	11.60038597	10.29161022	10.788026	10.67540731	10.76560471	10.9439285	10.85527289	11.2217447	10.38610163
GPT2	12.38307764	11.18672074	11.20580199	10.70541659	12.038959	12.61300194	11.42795577	7.361812937	10.9838853	9.030325019	9.039382969	11.00711131	10.09716079	8.252876057	11.37852903	10.60207169	10.40917612	10.08575425	12.15346547	12.14723662	8.889923629	10.76585389	12.0713764	11.52424336	11.56182378	10.90116724	10.28700793	10.83318201	9.235970462	10.21021332
SLC13A5	11.53712047	11.48557767	11.50416724	11.62903767	8.748063501	10.8587166	10.47050248	11.91775407	9.912342417	10.59390122	9.54053548	10.94767532	8.982974523	4.731566585	11.97232653	12.05407997	10.0171135	12.50759146	10.47175143	12.45992279	10.00280362	10.65290267	11.16658165	12.99801181	6.476268398	12.19277554	11.65384648	8.921106312	9.893611236	7.112214241
UBC	12.64292662	11.63515432	12.0097523	12.37513067	12.35378404	12.22971517	11.32548998	11.44999462	12.701928	11.69192775	12.09909722	11.49781186	12.59067744	13.15860684	12.30408123	12.97635451	12.19294675	10.88991798	11.73335194	11.48748243	12.06941207	11.65406013	11.79795612	12.37967079	11.06267454	12.32000942	11.36544059	12.20464722	12.21251058	11.86592952
PTP4A1	10.13901554	10.57735067	11.85500892	9.481075988	10.22016094	10.69432283	11.89566783	10.96286529	11.08562457	10.7472502	10.83339015	11.15574191	9.507230998	8.585377904	10.97339536	10.13508209	9.487918126	10.87431159	10.99604613	10.5138917	9.944096321	10.33546393	11.38407801	11.30690576	12.22583448	10.29008856	11.83657582	11.32114507	10.18288967	10.6746301
BSG	11.32321704	11.37617118	11.56457364	12.14205098	13.10235462	11.68932538	10.92060128	11.36688668	10.50977077	11.17330818	12.12014239	10.83830547	11.65429065	12.170302	10.82379019	12.7907246	12.34554487	9.795009676	10.99754906	11.60117931	12.06809111	11.24846964	9.855973083	11.15841105	10.274451	10.66441876	11.30840745	11.89516466	9.989436738	11.39053424
SEC14L2	10.88093046	10.60165822	10.74576181	9.115277227	8.077675045	10.2471782	11.62669631	9.544477375	11.74261926	10.57590236	7.35680189	9.140473731	9.224928674	9.81364523	10.15230951	9.596688836	10.37815922	11.58539154	8.111631173	10.41579098	6.803007796	11.61185294	9.763660035	10.13110614	10.28260884	7.793376606	10.11140418	10.59358881	9.988536344	9.450437477
SNRNP70	12.24845172	11.92503921	12.33939455	12.80621924	12.70642048	12.38945461	11.37980997	12.0274837	12.25636861	11.64050829	12.23660461	11.19050342	12.08616901	13.20579156	11.58075176	12.18375732	12.78857854	10.60390554	11.9400095	11.9251355	11.68151713	12.26565118	12.06171815	11.59718187	10.95041466	11.08420797	12.14183688	10.88778758	11.42374364	12.03600404
UPB1	10.10679378	10.41125911	11.78720847	10.71831969	10.794114	10.33824732	11.94650196	10.71978771	10.94046213	11.91363994	10.11295058	10.20889752	11.8510595	12.04464103	10.86901404	10.63132396	11.00162549	11.3266281	11.82677437	11.33184147	9.730895238	12.37820391	10.69485843	10.71668448	10.1218537	10.39488764	12.29728044	10.78412536	10.08098105	10.89972998
TUBB	11.05049843	11.90043088	10.40203124	11.53128153	11.64484271	10.41542433	11.2029396	12.44424816	11.56407608	11.66818562	12.19836091	11.61381935	11.50916381	11.99230423	11.82845644	10.92357876	11.44771559	10.54879138	11.717328	10.37517802	12.21616942	13.05733451	11.05320254	11.4557898	11.02475846	11.08088002	10.43967725	12.27530151	12.09069172	10.9770986
MALAT1	12.60498454	13.9972656	10.42025296	13.33698002	14.21085819	11.34681146	12.27779097	10.52787493	11.4303344	11.20877957	10.301846	10.51425673	12.76771018	12.11515318	10.89325291	12.31348876	12.87269169	14.36394106	11.28242494	10.62036472	10.66735441	10.89505309	11.80752295	11.08423023	11.70890337	12.25968806	11.50719428	11.48507298	11.18920144	11.61223792
PDIA3	10.98011092	10.85453196	11.74365839	11.52639885	11.0239127	11.25154685	10.55097471	12.94304187	11.6878717	12.39164501	10.83621929	11.39535111	12.03692222	10.91195822	13.15710151	11.98636074	9.84913815	11.57715242	13.21500841	12.08652163	12.30003167	12.04550322	11.70049607	11.27746044	11.77890836	11.86925738	12.33541133	11.99409404	11.39107263	11.25305126
EDF1	12.53742931	12.3677632	11.05653478	14.03509644	15.8175933	12.33690147	10.91310314	12.08061208	10.94203568	10.48588624	12.14488385	11.36266586	12.70304232	14.44705025	11.86917756	13.71564073	14.84070018	10.99673721	11.32214988	11.35242241	11.390378	11.62464525	10.93385765	10.9455013	11.48224979	11.37366516	10.398533	11.02850149	11.31303283	10.85973456
AADAC	9.600160109	8.999570981	11.67492158	8.28499952	7.599659849	9.837148097	10.00274341	10.10463201	11.07705704	11.03762542	8.95596286	11.0741926	8.83902711	8.6349329	10.76213856	8.83853902	10.70780699	12.35852651	11.5802905	11.12183138	10.53285955	10.38085595	10.60128489	11.87099793	9.671958834	10.33787381	11.55790129	11.75605926	9.698178876	11.05582161
DUSP1	11.53173744	11.09267029	12.01974495	9.678890335	8.008256004	10.87427396	11.91306295	8.024953637	11.91315903	10.49200709	7.813822263	9.272514252	9.914542267	6.990235689	9.929320122	8.500682812	8.40968927	8.91545007	13.19746111	11.68856478	7.744602404	11.54563428	12.22010295	9.937888564	13.17331039	9.998092652	9.639354969	8.548540115	7.51836199	10.10178791
RPL6	11.47607216	12.2305838	11.81233793	11.52272597	11.64141391	11.62088616	10.7776331	13.42792032	11.62705683	11.33914678	13.0380737	12.16059878	10.86328743	11.68532789	11.89812615	11.73420576	11.65437854	11.02326154	11.13953943	11.92415379	13.05210409	11.99786334	12.09287392	12.26623393	11.92858362	11.9752249	11.81849311	11.38865182	12.62121589	11.02646459
DPYS	10.624448	11.74179773	11.79963461	9.638726158	7.108127038	10.5337899	12.1531661	10.42206258	12.13539389	11.63932706	9.1930026	9.762359496	11.2329089	8.348435457	10.56391955	9.714145187	9.054744076	10.50313189	10.09024251	11.74894978	10.63845248	10.86022053	11.44589912	10.12482073	10.9823173	10.81794475	11.82811624	12.15356626	9.925952087	11.90575488
SHMT1	11.37298178	11.86002872	10.51184218	10.73534624	11.01687306	11.93905053	10.99989903	10.60358601	10.81297493	12.75116847	8.200065983	9.872607826	11.80339406	8.413005267	10.28909168	11.47658286	9.934237538	11.23008678	11.58696143	10.24284538	9.46944947	11.64339074	10.70977741	10.99228337	13.2991636	10.63554467	11.99874085	9.96122766	10.39208084	10.235626
SCARB1	11.43988869	10.82867925	11.01584151	11.60260535	12.64610839	11.46864804	12.21423311	11.43388127	11.35141974	12.75226162	12.33764094	10.68741936	13.06888919	11.74792695	11.42142401	12.43147172	10.64893007	10.57661166	10.7140663	12.15757609	12.18457871	10.99477195	10.57775871	10.76867219	10.75846977	10.79839437	11.38061158	12.00009628	10.64499037	11.9004687
LMAN2	11.96468413	12.29460433	11.42014829	13.25153994	12.13473812	12.13817939	10.96043124	12.23290885	11.03933162	11.76739875	11.37285471	10.96531234	10.40590664	13.13919688	12.89004664	13.7307116	13.37521999	11.145316	11.22327944	11.09939375	11.18146833	11.67197328	11.13377021	10.60747805	10.59383937	10.82022748	11.19398258	11.50267457	10.5699347	11.29841582
RPL21	11.42181465	11.96368479	11.15411759	12.7844014	13.35455536	11.29380837	10.38635792	13.61861299	10.52139569	9.879454636	11.943486	10.64709612	10.54439491	13.11855557	12.13034432	12.85567911	13.41754264	10.50891899	9.96779096	11.44886699	10.55188625	11.80737807	11.0897782	11.22945153	10.57536447	11.24576861	11.41834556	10.67346983	11.35415391	10.4437716
OAZ1	11.96568251	11.27400522	11.34742455	12.90357413	14.40466428	12.35734139	11.09375654	11.77206565	9.996536505	10.71172582	11.59498139	10.7372821	11.49861158	12.77795043	12.1712729	13.84962497	11.91359169	10.33088071	10.2272223	11.40215575	11.48210619	11.41645361	9.663755161	11.24498889	9.979561729	10.95721073	11.49144166	10.4406577	10.5687304	11.16761706
PSMB4	11.78405047	12.48564177	10.31921862	11.57567969	11.41247869	12.37348735	10.87964032	11.97187743	11.05177379	10.73476845	11.83452186	11.23948824	12.68535047	10.71753897	11.94194129	12.10644653	10.60607077	10.72071391	11.86843878	12.39290804	12.17896015	11.47570642	10.31943702	11.356026	11.40663858	12.45429881	10.89968031	11.72914721	11.93210334	11.40967891
ACAA2	11.71329529	10.49669403	11.176325	9.160115502	8.838733966	12.4041758	11.20109362	9.699193086	12.45843843	11.67088583	10.21864252	11.24881	10.11409243	8.887481014	11.98567309	11.02487212	10.96426037	11.34938359	10.98649105	11.74042344	8.628145704	11.25152748	10.60128489	10.42342055	11.06929112	9.917223148	12.57582245	11.57794443	9.712428269	10.2300173
XBP1	9.597585677	10.861259	11.64338387	11.64939122	10.56475444	10.50476339	11.24475803	12.27150153	11.61033106	11.51817696	10.4035835	11.16905996	10.62253921	11.43579778	12.88206662	12.82910072	10.51633177	10.97599677	11.9514279	11.37941474	11.17067708	11.39005729	11.02614272	11.49935731	10.70302187	11.1382677	12.0546696	10.98533255	9.892648969	11.06949422
CBR1	12.51407543	12.07261436	9.648735602	10.08308631	9.328442634	11.07700226	9.823949802	8.606907257	11.43257485	10.60120015	9.845859804	11.40871974	9.858227766	9.204265608	10.26408166	10.70712103	10.23618754	11.58539154	10.77609555	11.06477215	10.9451803	11.28175462	11.77301811	10.3748121	11.21408022	11.42368699	11.57997539	11.35868016	12.30255534	9.87978794
SORD	11.57097306	10.16164871	10.96019556	8.677751067	6.438852487	9.976300402	9.927325732	9.329933521	11.31969398	10.3672222	9.463933046	10.18189799	10.71184083	7.903053744	10.41760509	8.39367821	10.21440163	11.76174945	9.446342436	11.42824164	8.275344607	11.72485576	11.10819331	10.84138596	9.408250575	9.866210515	10.51402506	11.56627366	11.75734355	10.05919436
CAT	10.3012541	9.829738579	11.9635635	8.754970886	7.211005006	10.6492167	12.26841928	10.23385332	13.0656959	11.42665221	10.12572644	10.62936165	9.985925121	7.547351407	10.53779817	8.929707168	10.54279592	10.97808429	11.16517573	11.18603181	9.464637335	11.53312396	10.934387	9.977961038	11.44820668	10.1974145	12.00821418	11.03577389	11.72581712	10.69648518
ANG	9.431160622	11.59697387	11.05976701	11.58979055	11.6697413	10.40403629	10.54322367	10.76891589	10.88100039	10.06099521	10.54171806	10.53497937	8.205806823	11.83524552	11.63257859	12.24062119	9.216964825	8.975223644	10.35934587	13.03436552	9.505818491	10.44637318	8.185313192	10.09297613	8.48524711	8.488886818	11.1373505	5.787723531	9.749043642	9.14533889
BCAP31	11.21905872	11.31574377	11.34318639	11.93748948	11.33252042	11.45077359	10.14397092	11.78584267	10.3158571	10.92644934	12.19781109	11.66554748	10.76257652	11.61235491	11.54075901	11.76834559	12.0950139	10.35998892	10.97534763	11.45703526	11.63659663	11.08255703	10.15384105	11.65029281	10.10078468	10.33388505	10.62774992	11.88893168	11.09906699	10.03366516
GSTK1	13.31633706	12.46459209	13.10320455	11.44335317	10.69835969	13.00163535	10.29006879	11.91031963	11.68082093	12.36735609	11.8753226	12.74289101	11.81157204	11.68467492	12.61351454	12.06148642	10.5198885	11.13412664	11.93531216	11.70008117	10.8610306	11.11515404	10.90173572	11.82457206	10.9004026	11.41200547	12.31054318	11.1585534	10.59617791	11.97220891
SLC9A3R2	11.85041648	10.57898398	11.36843057	11.76063929	11.73554031	11.94052916	10.00697642	11.22352338	11.6761012	8.501889577	11.50139371	10.19642484	9.775500176	12.63958786	10.95459621	12.05137726	11.24775508	9.960423026	9.879246453	11.49234789	9.235230897	11.97177245	10.17907664	10.94728328	9.170411611	9.924668733	9.404186324	10.06992241	9.61893315	9.432639307
C8A	11.07845776	10.13746634	11.74967502	10.12890734	9.203762059	11.08147702	10.10632699	8.840124198	11.61428402	9.900645546	8.808096615	11.02837739	10.84529409	9.915124405	11.23417956	12.25361222	9.366720835	11.23358586	10.10612089	12.0575677	6.331851013	10.91986781	9.161659116	11.13149552	9.440696885	9.931020214	11.17786216	9.130412122	8.155039434	9.649862809
PLEC	11.44490911	12.74221364	11.03960939	13.13087302	12.82501645	11.14527561	11.28829925	10.87965494	11.39458044	11.62268736	11.39748529	11.09501616	11.5965173	12.10493999	11.34377303	12.66685718	12.14711274	11.13599757	11.63731979	11.42130047	11.81571021	10.67766726	11.57337912	10.48932214	10.32982306	11.54837017	10.17428133	12.33153737	10.43501154	10.7581843
ALAD	11.22657473	10.11512491	11.16376277	8.03252052	9.107603326	10.25828849	11.78130411	8.949406328	11.71112845	10.7625212	10.0509747	11.08776205	9.699003884	8.209895991	9.083864241	8.787449905	10.53578615	10.80073598	11.03022342	10.54743208	9.42058982	11.01434659	11.53410526	10.37127657	12.09739113	10.50470062	10.36739367	10.71785162	11.63668299	10.33127788
ANGPTL3	8.898467778	11.02478402	10.75137012	8.225911752	7.259788296	10.20350424	10.02239201	8.531312172	11.19062148	9.357952167	7.283708095	10.0956627	8.396021248	8.739308008	10.93304575	10.9984548	10.27879641	11.32334781	10.34996333	9.783029222	7.933280904	10.31456203	11.64401175	11.16353004	9.365870394	10.27518916	11.35523723	11.34019787	10.1299801	9.683086249
FMO5	8.943780402	10.88917492	10.24619111	9.470944083	9.159684852	9.283986379	10.29353818	9.612498773	9.733064474	9.83336281	9.240774818	10.51502957	9.096901906	10.05104686	11.19502055	8.341474514	12.14365899	12.32775447	10.7649606	11.60322527	12.42602576	10.055126	11.01016204	11.1194285	11.46443254	11.86096621	10.74258573	10.54514668	10.69882561	10.95800061
SLC2A2	9.660606664	9.673375771	11.20112596	8.126013368	6.745488265	8.716403341	11.85984549	9.067794788	11.46522364	11.18036429	8.984309426	10.72397474	6.766886228	8.708781751	10.64364835	9.250479157	9.386342429	11.24055866	10.40007061	10.29035189	9.349279569	10.53236327	10.85441001	10.18546908	10.48916807	8.980544799	11.66173367	11.27920695	11.09990091	11.22466167
TMPRSS6	10.13547069	10.77126127	11.79924791	11.97381078	11.73017024	10.75047874	10.93177591	13.03157686	10.73342718	10.49897069	9.289081692	9.762359496	9.260133592	12.77948019	11.14037502	12.29989002	12.29610501	8.991856166	11.26381085	10.27091892	10.28796343	11.15554416	10.3210573	9.204539147	10.35634546	8.949585443	10.59949991	8.692615089	8.431973753	10.58593722
ABAT	10.52635733	9.810400373	11.71851998	8.957285693	8.614438831	10.68964069	11.97666793	9.324348574	12.04713035	11.24754016	10.96005512	11.13979667	8.745830024	7.625899351	10.29560182	9.328478654	10.99013264	11.27152582	10.64924953	11.29889484	8.725270966	10.75468992	10.25053835	9.803981782	11.39389329	9.753660845	12.43177823	10.94941469	8.723817666	9.372805343
SLCO2B1	11.28052723	10.64440556	11.69833791	10.00098191	9.67107355	10.77057052	12.08773536	9.450194161	11.86752023	11.07712987	11.20790201	9.976146945	11.33340205	9.10229976	10.24267894	10.25504842	9.565699699	10.44696457	6.404314481	10.78875061	8.374544919	11.60086559	11.16568023	9.482078012	11.97990254	10.23040323	11.692453	10.08946983	10.38320221	11.9004687
APMAP	11.86814434	10.42585429	12.40058118	10.04603428	10.38506223	11.91668714	11.61056183	10.52422658	9.833140387	12.06617891	10.40834421	10.30587013	11.21788385	9.38238934	12.503664	11.38831182	8.866343681	10.64390185	11.26005904	11.10979296	9.954429717	11.19546945	10.90713929	11.25125346	12.11508555	10.32747999	12.27985458	10.82574257	10.77076193	11.17444645
SLC39A14	11.75950623	9.445211217	10.48516314	9.460740484	9.416689361	10.16354072	10.86805278	9.539665828	10.96543519	11.59938857	10.62424114	11.43386555	10.80861979	7.848003043	12.00049203	11.4221803	8.71311666	12.32529691	11.47346071	10.91995465	9.91617309	11.10707358	10.5026464	10.43954744	11.32012319	11.40099128	12.22235309	11.67687283	9.416887779	11.76773908
H1-0	9.952164067	10.48628732	11.68584074	10.54567868	10.46482865	10.19692007	10.84301718	12.12705079	11.53152371	11.71864489	11.97655711	12.05695455	11.6033851	11.54271786	10.14799875	9.825918494	11.3168525	10.66737794	11.86514955	11.49234789	10.83889339	9.998003469	10.03645011	10.58017446	11.90526387	9.97880738	11.49841256	12.07338472	10.86893673	10.29681832
H6PD	12.23857328	12.22850413	10.29088994	11.86391946	12.59029542	11.64285132	10.32326176	9.460414049	11.30387156	10.13438667	10.79972533	11.37633938	12.8730535	10.25484072	12.02106466	11.46139292	12.55677673	11.77621721	11.28980384	11.78075329	9.253947114	10.17464812	12.33260471	10.82919658	11.31376879	11.00163556	9.923901408	10.11868365	11.02811441	10.22344614
COX5B	11.9874738	12.29559796	11.36058911	12.26732233	12.62195546	13.33903419	10.95167469	12.1121418	10.67122305	10.74578735	11.95622052	10.9596465	11.34009897	12.45586495	12.27571655	12.73539143	11.65518731	10.62003738	10.51437064	10.70587111	10.51435474	11.09554822	10.70544195	10.59692131	10.57270578	10.6439456	10.94460923	10.19429411	10.69882561	11.93391281
IDH1	11.582083	9.617246138	10.76093393	8.754970886	8.077675045	10.57499421	10.91084608	9.78504135	11.80317801	11.51173637	11.26465775	11.85019295	11.37111434	8.779028906	11.1978035	9.636913299	10.78373489	11.4906034	10.0249211	11.03173189	11.87220567	11.19610444	10.86333316	11.356026	10.23715878	11.57868571	12.02182482	10.66411441	11.35869011	11.13297656
PSMD4	11.62442263	12.60867207	9.894478138	11.66168961	11.6596074	11.56701907	10.04452461	11.98962352	11.04006649	10.70571909	11.97911914	11.55265978	11.78387801	11.09018015	11.9925007	11.63118555	11.52850177	10.92929022	11.49667393	11.60485996	11.78869724	11.22439339	10.35070867	11.32712002	10.7834038	12.08584579	10.56272623	11.67350954	12.02985728	10.69919393
ABCC2	10.13013702	10.798154	10.46872109	8.851886328	9.67555141	9.824388676	10.44784772	9.549272922	12.18108201	10.66528005	11.73685044	12.10829962	9.837986467	10.37142223	9.403775274	10.08838038	13.90529429	15.06321016	7.414384761	10.97534675	11.76084179	10.1707765	11.4555197	11.41043494	9.902250803	11.5397387	12.13111255	11.29612878	11.74380217	9.256212363
COX6B1	11.47256461	12.11263054	11.46569642	12.82025087	13.56010806	13.05812262	10.78586739	12.12263446	10.73615067	10.54847585	11.74966163	10.62721879	12.25186258	13.41394192	12.07881618	13.35265611	12.82029282	9.993823655	11.17051528	10.90941029	11.11291574	11.31662667	10.38131673	11.12048182	12.64711398	10.39718314	11.05274573	10.62821381	10.90325978	11.72352158
RPS15	11.15835145	11.95238845	11.11736271	12.88366745	12.73082489	11.42776311	9.971315859	13.01802209	9.925130003	9.336726474	12.09023697	10.79950238	10.35289182	12.81661028	10.84080443	12.7616708	11.98545103	10.18307502	9.130959257	10.92192317	11.90068414	11.22936497	9.539805857	11.22211038	9.417172222	10.69085625	9.933535726	9.528980735	10.72932602	10.1321759
VMP1	10.63954156	12.68269528	9.787793154	11.26870684	9.745368495	10.26774395	10.3798447	9.603305104	10.67217147	10.6100712	9.652330399	10.67640782	11.23843427	11.62602391	11.60086566	11.45015109	9.238717954	11.66399768	12.05994196	10.67896341	11.26454864	10.31222079	13.10503069	11.02976824	11.90552799	11.21963502	10.97291331	10.99531424	9.987635388	10.94949398
EBP	10.14078471	9.973281523	11.09674111	12.12115249	11.44168488	12.48712234	10.85088758	12.09010244	9.987420663	10.3010316	10.07153046	10.52503896	11.31626123	11.38042163	12.16488719	11.40428672	10.51633177	9.661077609	11.29592422	10.08547214	10.81199865	11.08393005	8.610963885	10.2968205	11.01597816	8.702093989	11.13615912	9.962924333	10.32233413	11.89634379
COX6C	10.45705034	13.15160324	10.89364848	12.02230487	10.67842179	11.8750227	10.65622945	10.93657355	9.979779869	10.64737204	10.5902887	10.18966385	10.95675369	11.05018307	12.56772495	12.01715909	9.832071102	11.04134297	11.84803469	11.68315884	11.5177664	10.79129185	11.32070389	10.94609554	11.08896069	11.39717371	10.87346622	11.90777063	10.16467098	12.33859703
SELENOP	11.29807214	11.05795573	12.18751845	10.19502009	8.279665645	11.88427219	11.98634653	11.30657418	10.96620867	11.8187389	8.836648697	9.62160839	11.11470909	10.39076927	10.27861395	10.11192024	10.37029966	10.92713084	10.11630277	10.68051459	10.85858762	9.774725433	9.39806322	10.23104623	9.503478099	8.726655722	11.41048317	11.20552645	11.95302217	11.29930872
CERS2	9.144117501	9.835216488	11.52629951	7.825037149	7.81030636	10.44489711	11.47301752	9.4881509	10.98235677	11.28528653	10.48696112	10.92401277	10.51191207	5.990237107	8.845465464	7.874553659	10.18333775	10.38852134	11.33330181	11.16900495	10.35449519	9.889110681	9.508857785	9.952159262	9.886278598	11.21530529	10.88769512	10.95368703	10.95579581	11.2024002
PLIN2	9.675330561	9.203985089	10.48900478	8.820299958	8.036427155	8.814342579	10.92134895	10.07501243	11.99047005	12.46148235	10.22944375	10.62435668	9.496200949	8.6828396	10.30078887	9.137748947	10.7371323	10.63334412	10.79868571	14.04837843	8.346892739	11.66235538	10.73247941	10.95616032	9.515989741	11.94730155	10.90178504	11.61914055	8.900869029	11.9269969
IFI6	9.697138328	10.04121407	8.741670929	13.70156922	11.19271366	12.80597175	8.966733344	8.564874277	10.41663596	9.430784859	8.239120706	7.478465682	9.980659277	10.04087714	9.157214789	10.67060116	8.338888099	7.702983588	8.64457432	10.65706993	8.613720221	9.805016294	8.534752107	9.093017999	8.364272083	8.692150832	8.515508364	7.622219797	8.904693984	7.805263377
TM7SF2	11.71151094	11.57094705	11.68332826	10.35229299	13.31313335	12.17172127	10.92358965	11.69086631	12.30456388	10.02526375	9.462102266	9.915387932	9.719697523	10.62798916	10.78914759	11.06294186	12.68269275	9.624224154	9.807935941	8.277283703	9.370016323	10.34006795	9.700324008	11.29482647	10.84143331	10.26517004	9.870447334	9.887209417	9.40478798	11.43468079
GCGR	12.00506142	4.445681942	11.69750813	11.21357758	3.479558493	11.76193079	12.23482975	10.35381517	8.582481114	12.00940252	7.463558342	5.7243246	9.177377807	13.56722571	9.703146002	11.11305171	4.850001577	10.23637248	4.42524644	4.175363924	4.402230106	11.96396413	9.715188835	9.367831694	9.220542519	3.993256349	11.03495697	9.638145172	5.168808979	7.815310282
ASPSCR1	11.70912835	11.65464685	9.30298829	11.10804968	11.93356522	10.82281948	9.741668475	11.26928332	10.34826171	9.98738711	13.21762683	11.10941584	9.592559693	12.30130577	9.601711653	10.93974525	13.40172643	10.80073598	8.948137775	10.2312495	9.906743909	11.35920554	10.62574516	10.30147221	9.205170376	10.16993239	9.172711661	10.55586571	12.41202825	9.554343104
FCGRT	11.61236079	11.02956979	12.31146517	11.86198282	10.60989871	11.69459269	11.08176781	12.73021608	11.28415652	10.77189429	11.3616077	10.12633379	10.81824516	12.47525099	11.78886139	12.18622327	10.78373489	8.825514877	9.447809428	11.50334509	10.97537165	11.54663044	10.2733143	10.79199802	9.960364757	9.831548586	11.23462642	10.26476294	10.18524915	10.61419913
UQCRQ	12.51543965	13.44572336	10.74576181	13.0751242	13.05288295	12.32374183	10.16432699	10.51567771	10.46121397	10.41218124	9.835998679	10.15239787	10.94733756	12.82433804	12.35514507	13.82352795	12.73028859	11.14159585	10.83780634	11.25219805	10.38876265	11.34553339	10.6052797	10.6828578	10.59383937	9.103767003	10.52953498	11.07943701	10.69109867	10.55561659
GLYCTK	10.88726721	10.64440556	10.98352931	11.45624726	11.24335248	12.43841729	12.06491033	10.97182143	11.96824924	10.78334743	11.02782413	10.76418433	10.87113395	12.34659105	12.16595344	11.91158471	12.77487665	9.490201855	10.31502893	11.6707258	9.803827062	11.73799699	10.35546008	10.83048454	10.43017201	10.01114082	11.36493213	10.86210748	10.63466871	11.00308925
GALK1	11.48723932	12.39583332	10.12798047	11.1828769	12.31557008	11.39650018	11.72803007	12.63137615	10.2513195	12.07290267	10.45970057	10.93097866	10.86614565	13.12795278	12.48299375	12.04119676	11.79824431	9.832417031	8.21185492	7.793842762	9.702566053	11.62558834	9.202678979	9.349976179	9.695371008	9.567789216	9.59667644	10.93306341	8.682076327	7.667818756
ANGPTL4	10.5141253	10.24837162	10.75216953	11.35523341	11.11243277	10.7991067	11.48520459	7.097923141	9.874933683	8.834939145	6.180412023	9.50661544	11.27599316	11.9602896	11.39438545	11.05081437	8.915802519	12.04371787	10.2849829	11.55837372	5.141805467	11.77076205	9.791979594	10.26859076	10.31558184	10.26600763	10.06332018	8.360356743	7.451722112	11.19761907
H1-2	11.35937176	10.96732872	9.702672384	10.77499663	11.91475267	10.83770899	8.345919719	10.83126514	9.076778049	8.158741356	10.31204395	11.43998238	10.042615	11.8527902	10.53339825	12.78056099	12.69768675	10.21882456	11.87390421	9.512159419	10.34143207	10.61731247	9.869324215	10.12377049	10.93962171	9.702599905	6.256685143	10.5434469	9.447355934	10.02397401
EIF4G2	9.515409451	9.935528652	10.93366209	8.771582941	7.979521634	9.547357632	11.80863617	9.234895555	11.40031517	11.11444822	9.790040258	11.28641168	10.07879643	8.624067078	10.53669945	9.440163272	10.11207575	10.84715858	11.5543155	10.44437665	11.15134649	10.82288241	11.05271505	10.92152878	11.17429848	10.5947915	11.67901702	11.50004799	11.70047525	11.62333284
ATP5F1E	11.30676522	12.17874854	11.63950075	11.81570696	10.6422816	12.40988015	11.5494862	12.3140271	10.80348448	11.05426651	11.43482721	10.96134859	11.21620469	12.04921388	12.45535217	12.64282055	12.44102243	10.67511916	10.77551164	11.16346927	11.14283859	11.88070228	10.78273018	11.00146045	11.24696965	10.58004943	11.00590021	11.36735297	11.62601245	11.23309719
AKR1A1	12.10086681	11.35726069	11.25174715	11.89360959	11.92418961	11.92218584	11.79686938	10.95836628	11.518927	12.03088129	10.27185756	10.97151916	12.32405764	11.87757121	11.44854941	12.38285219	11.37789993	9.519168905	9.931555668	11.12525256	10.36744107	11.68424567	10.85104955	10.51838289	11.19432648	10.36627188	11.37102182	10.86709902	11.36251733	9.878593434
RIDA	9.812630855	10.64596472	11.22608328	8.519531283	8.722311767	11.06258903	11.22066336	7.925000627	11.44483553	10.25960348	8.08566321	9.90363129	8.806642764	7.658288259	10.84613592	10.12996706	8.24733858	9.780727937	11.89233333	10.39042371	8.700914468	11.08667216	11.23993036	9.980283926	10.95143836	11.04424498	11.26655444	11.47975035	8.814044394	11.48577615
MYH9	11.12656586	11.80177442	12.50623387	11.45110345	11.5407149	10.91094104	11.96257208	11.54246774	12.86549873	12.22474385	12.33239056	12.69935952	12.30785653	10.65223975	11.39499184	10.95283895	11.08081394	11.29180736	12.2319603	11.61259952	11.57319939	11.45993062	12.10326837	11.36004484	11.37494327	11.91802802	11.92821927	12.00586794	11.26848164	11.42816473
SERINC2	10.2165549	10.62239845	10.56102946	10.04944226	11.21595188	10.95842429	9.844595659	11.34706136	10.62396986	10.13326818	9.884643599	11.66519941	11.15207539	12.44857557	10.86726701	9.157998227	11.34118031	10.680257	10.59600793	10.99230756	11.26454864	11.69416878	9.991369762	11.14138836	9.98557123	11.4386215	9.90863053	11.02850149	11.09279712	9.207561873
UGT2B15	7.475251162	11.92182516	12.28905626	9.643244484	7.708846189	10.24239033	11.38794668	4.425666566	11.8546287	10.40014254	6.680539176	7.885681962	10.2483215	9.445436953	8.931622243	10.11451222	11.59154565	9.405854468	10.00014214	11.24801963	9.991697783	10.74430747	11.99705906	8.393817942	9.129374667	10.32667735	11.44505031	10.60992281	10.17182747	9.685820628
ACAA1	12.09175046	10.73948279	11.86391154	8.686538305	7.235605108	11.42283456	11.01188289	9.811228044	12.00145341	11.08235497	11.58071306	10.70378067	10.08617025	7.956072294	10.59802816	8.91787953	9.773676652	10.70567522	9.112576295	12.37673321	9.214358478	11.96060472	10.2126337	10.02934201	10.826446	10.08419741	10.89193657	11.22368337	10.42373211	11.64140213
GANAB	10.96920042	11.03909396	11.88264915	9.263532743	10.36302459	11.01378974	11.81709743	11.33877741	11.95895336	12.13930678	11.22257196	11.28505315	11.83947177	9.517626373	11.2143894	10.41498996	10.62930696	10.93789557	11.49702816	11.32788778	11.62118674	11.55060819	11.46287674	11.28593489	11.06693154	11.36313616	11.80656046	12.01897425	11.73792132	11.48656033
F10	12.23236472	11.80735856	12.19223864	10.23746964	11.36614574	11.56956962	11.47097629	12.34158151	8.916262916	10.89841554	12.07504854	9.776610306	10.99381541	10.81980671	11.44971729	11.85768647	8.963620154	10.83108004	8.956408564	11.28519676	10.30690372	11.15423767	9.520188627	10.63427445	11.24988492	9.605341774	11.22288979	10.19284901	9.48104035	10.70930668
LAMP1	10.89147629	11.66391054	12.06997849	12.41662288	12.95223433	11.14099471	10.93696127	12.80152347	11.290964	11.4987683	10.801174	10.6027079	10.32407706	11.69573549	12.02224264	12.63697365	11.65356931	10.48562997	9.723257282	11.57723161	9.490118455	11.47413658	10.91735064	10.16110541	10.04144634	10.25760976	12.09784093	11.43461441	9.402085292	10.97206781
GRN	11.34946183	12.42109313	11.28250648	12.51972065	11.19115106	11.70622943	11.59142905	12.28090044	11.14284586	12.60795933	11.44690853	11.37633938	11.66171221	12.76534488	11.67463903	11.91232964	10.73560363	9.943428111	10.16616118	12.01116926	11.22194437	11.32012622	11.49552688	10.56323091	10.15600294	10.93262952	11.4493735	12.09771752	11.30762883	10.5503756
SAT2	11.00751639	11.01637052	8.850250428	12.17127869	11.6019737	10.0161176	10.52563004	12.70385099	9.403615935	11.31518284	10.76079588	9.617295677	8.934756516	11.08226896	10.44714402	12.18314017	12.38117714	9.206558708	9.18650079	11.58594831	9.315823979	9.652332935	9.193860371	9.874363293	9.378106655	10.99861531	12.09017098	10.3154435	9.848668718	11.29215001
PC	12.64573245	11.21430598	10.18947737	11.52027217	12.20919452	11.60419	10.87192565	11.24066865	11.39055252	12.26461589	12.94858299	11.08880059	10.43121843	10.40827895	11.67663539	12.69440294	11.85917785	12.11659039	9.724468078	11.39177727	9.38537549	11.07705186	10.75842163	11.97685371	9.946054309	11.83128309	11.14447823	10.71332321	10.76761647	10.88790672
GOT1	10.92060095	10.95982651	9.897371987	11.40130012	12.70751393	12.81594167	10.1943324	10.36065068	10.23857041	10.5434327	8.778967307	9.564511322	10.54082162	11.38283901	10.93221042	11.20468957	9.866005595	9.558769414	11.88124986	9.596757069	11.4661481	10.03964148	10.98483235	10.20049	11.59888034	9.368475478	10.67773771	9.540390284	9.109127985	11.6976807
PFN1	11.60597171	10.95606073	10.17404893	13.15914323	12.18663109	11.10891498	10.09178726	12.6005269	10.46669059	10.51709179	11.49648403	10.67709851	11.46601283	12.82077652	11.53581853	12.68745686	11.98029695	10.50313189	10.13736269	11.17066153	10.97424375	11.02296189	9.924726863	11.06685023	10.06717654	11.24449436	10.79938474	10.34696884	10.83528019	10.04648624
TAGLN2	10.60791644	12.15704416	10.60947727	12.14205098	12.40321067	11.50441264	11.08910609	11.14730549	10.84192042	11.30379569	10.59363654	10.45104838	12.89421004	10.96239631	11.89384217	11.87689524	9.882678054	10.45597978	12.37526812	10.19589182	12.75407408	11.30195316	11.09877903	11.356026	11.1628541	11.91722854	10.82696704	10.86301632	11.26402431	10.10689724
SLC9A3R1	10.98011092	11.3118203	10.23250683	11.89266132	12.55428302	11.50241173	11.29119436	10.97449747	11.250264	11.64874999	12.01076646	11.85599933	11.25379364	12.02000469	11.47230388	11.67661664	11.39446276	10.86531725	9.857338305	10.65233493	9.948698084	11.85036682	10.39599631	9.869358851	11.06267454	10.22179486	10.48530568	11.99347169	10.7586669	10.3785168
RPL18A	11.02294603	11.9549064	11.52255621	13.48807954	14.08630486	11.13153178	10.07441283	13.49810097	11.19985811	9.77144075	12.19698596	10.96191551	9.914542267	13.37136232	10.92634955	12.92744732	13.45750039	9.722143255	10.84450294	11.42500658	12.01148943	11.45357167	10.78742593	11.83808122	9.65697394	11.00062951	10.6883438	10.70878054	10.88982129	9.669336043
CYP4F3	10.02677422	11.35535593	12.69724004	10.66155317	12.55124101	11.34159793	12.30525985	8.409914139	11.49125085	11.52031744	9.944869019	11.49546433	10.18334088	10.41774086	10.42237216	11.84213315	15.23856487	13.95697246	10.23997719	10.40081244	9.953285211	11.09486738	11.7750882	10.7360565	11.37799205	10.7038955	12.25015186	9.56182283	10.52655437	10.47255628
ITM2B	9.670439279	9.862298226	11.24608339	8.448967569	6.255965336	10.96231157	11.28597896	9.831053003	10.29999138	11.21777662	10.65741281	10.6562326	9.733851908	7.636777157	10.85056383	8.555167848	9.684570321	11.05525127	9.805649665	10.93757533	10.59361676	11.05971154	11.34996408	10.85537249	11.19432648	10.84510188	12.11002867	11.18423226	10.46380228	11.11635298
PDIA4	11.341023	10.12857125	12.03032803	11.08332784	11.685365	10.7186578	11.33000175	13.6094602	11.290964	11.9977741	11.86323775	10.62793343	11.23456873	11.19385869	11.64129381	11.63750654	10.50560866	10.84028971	12.00321799	12.97635146	11.16129197	10.16040107	10.77742914	11.13462691	9.039773829	11.27851011	11.0130572	10.52461589	10.3735791	10.80105372
HDLBP	12.20472514	11.90304109	11.72423481	12.26072263	12.24653493	12.30205011	11.0376263	12.92563198	12.46337751	11.98108658	11.94839721	12.27314014	10.96744027	12.00491376	11.81447215	12.69396979	12.56282338	11.07489051	11.89556123	11.96418434	10.71607399	10.93744337	11.92351166	11.33030997	10.12639348	12.51544552	12.11819757	11.30317718	11.54014171	11.90751264
SLC25A1	10.22825057	11.24754854	11.3777844	11.51904371	12.4516526	10.82708933	10.47966876	12.52921218	10.78519112	9.838862456	11.34977746	10.52657272	11.42298778	12.21168319	11.28479106	12.57104343	12.08244163	9.262454969	10.24251469	11.40965711	10.75796794	11.46309961	10.69110445	10.32998273	9.915951734	9.756047802	9.744746747	10.05806551	10.17894862	10.53453741
HSPA9	11.84771133	12.09390398	11.2951775	11.63925034	10.65367297	12.04365403	11.58247586	10.34142903	11.06987836	12.13512266	11.40131104	11.82673087	12.11077863	10.48679344	12.25047346	12.19543322	11.41752651	11.95535959	11.93714072	11.570973	11.06551117	11.05761662	11.23478236	11.8099562	12.25556157	11.78820684	12.17788827	12.5209376	11.06146055	12.11774374
ATP5F1A	11.6862954	11.39205248	11.66391916	10.50157531	10.19854582	13.55649019	11.55479623	10.9992373	11.86378938	12.05559146	10.73525752	11.3767646	10.53634252	9.499914991	11.6315498	11.2897063	10.55324712	11.27322689	12.27514563	11.49146448	10.91081071	11.769056	11.36260571	11.0885427	11.65870592	11.22481359	12.46631851	11.07748073	11.05071815	12.18523124
OGDHL	11.86761032	10.37974516	11.12108062	10.33564142	10.06840223	11.79008917	11.10037414	5.742635	10.07751836	11.30776664	6.430093784	8.131668718	9.251412627	7.810094015	10.5725226	11.22041512	3.479558493	9.602734324	10.44482779	10.58766988	7.545706047	6.476548592	10.04823732	10.34448027	10.31000539	9.998092652	11.29245351	4.135486594	9.570411637	10.83038366
NDRG2	11.49763061	9.661089952	10.58724982	10.96561523	11.20824732	12.15610882	11.63674639	10.18231111	10.96156153	10.72515019	9.307552396	9.172186411	9.92417515	11.31103625	9.142840229	10.02090128	11.34819933	9.9519506	10.36090371	10.08664265	10.52440764	11.52101112	9.379518512	11.40223005	11.68294481	10.09366458	10.64460571	9.428171883	9.279327598	11.94308276
ORMDL3	11.64388852	12.0468811	11.03436138	11.43946236	10.13494132	11.62150084	11.02515985	11.66900595	11.10471747	10.80387727	10.96394069	10.98273633	9.523619474	11.85685343	11.24901375	11.34813377	10.70312169	11.79054132	8.755397736	11.0414219	11.42381157	11.34094706	11.72027638	10.77537529	11.73618615	10.68084187	11.08088309	11.45735889	10.72176116	9.60866905
DECR1	11.76925974	11.82948144	11.05976701	11.64038063	10.3546729	11.637999	11.09375654	10.08495336	10.0309564	10.68143892	9.601679344	10.13037443	9.988550852	10.05913132	11.53636831	11.91901678	9.401849692	10.53467742	10.47535153	11.64870678	10.51202486	10.65475174	11.0056354	11.2598828	10.76954031	11.63065819	11.94430479	11.39996742	9.663620359	11.5706873
HAGH	11.45489783	11.26287116	11.72667711	10.63003538	9.863891471	11.77800976	11.73697604	10.32474698	10.5308378	11.22933718	11.1853362	10.39505393	10.33443425	10.65090314	11.69595651	11.12595424	10.23834814	10.52328597	9.693888955	10.64837719	8.602074901	11.53914246	10.86500012	10.29775204	11.28725697	10.41163713	11.2385175	11.25413908	9.791995693	9.707511
CFL1	11.74446038	11.9555352	10.99640623	12.84888935	14.06981867	12.00318996	11.02863357	11.92422793	11.4674106	10.29003301	12.35574504	11.04184643	11.84491511	12.5275304	12.06325896	12.89465057	11.98416424	10.46195878	10.92463553	11.12411307	11.71667522	11.75533448	11.04243944	10.98824997	10.19109693	10.95824751	11.15098118	11.88714587	11.855168	10.95969593
HNRNPA1	10.36318278	10.55428802	10.93999058	9.545253011	9.991479543	10.42812933	10.67230868	11.56749775	11.1799924	10.69514677	11.94872402	11.61922019	10.75102566	9.306303444	9.912475594	9.427709394	10.87681965	10.69809667	11.10463325	10.7367662	11.85239136	11.4375506	11.43770821	11.81971654	11.60149117	10.96393649	10.78653278	11.13917734	12.37358181	10.82481325
GPT	11.88671156	11.45566414	9.05597451	11.94207997	13.23414868	12.15949883	11.28771953	9.278872657	11.65706633	9.646860267	10.01895867	8.855567044	11.05771769	11.66957434	10.80748419	12.86917065	12.21230975	9.296320701	10.26348869	9.485781112	8.04513468	11.98285439	9.542586659	8.722953377	9.943998319	10.08039308	9.020839513	9.282215524	9.457804428	11.72085826
GPAA1	11.04767246	12.71610492	10.29966586	12.61536496	12.31198	11.00061892	10.08779632	11.66680159	10.21793456	10.82273214	10.9748933	10.21461796	11.80562902	12.27291497	11.72180542	12.67170481	12.05696356	9.199416798	11.63378048	11.92251612	11.5898642	10.27783871	10.98278663	10.63722133	10.37401449	11.40783757	10.64711718	11.46755277	10.8146012	11.02214427
TALDO1	11.3532814	11.85868471	10.30621294	11.51904371	10.97207954	12.51914211	10.27259554	10.47719729	10.74969152	10.04443062	10.83055544	11.42813301	11.91248883	11.43579778	11.40766762	13.17348089	11.55820775	10.92063323	10.68202192	10.23547697	10.87015511	10.87695011	11.17735503	9.948604803	10.29556618	11.60208974	10.58472807	10.50028803	12.20807008	9.83615
VEGFA	10.53310835	9.555528031	10.89943311	9.309746532	12.11427149	10.5180297	11.21274515	10.53755899	11.08348745	10.88916943	11.2285061	10.96134859	11.56783686	8.850677109	9.519548927	9.015449606	10.63423782	10.46493901	11.6507542	11.62191324	11.42628813	11.62935451	11.04243944	10.68855095	10.85188738	11.4386215	10.51677425	11.43002216	9.799202809	11.41174462
PLOD1	10.95820677	11.1553172	11.25118177	11.60376471	12.39576811	11.11241765	10.82554965	10.10788584	10.9884612	12.28616019	11.68874759	10.84815201	11.8108305	11.46954818	10.85937908	11.11045729	11.57966664	9.837025462	9.667691731	11.14448746	10.7638547	11.16983801	10.43242952	10.02597297	9.679393295	10.26600763	11.07654205	12.78751907	9.969497061	9.554343104
HNRNPH1	10.19116878	10.45460898	10.31273044	10.327243	9.25253919	10.07115772	10.93548164	9.447627831	10.76488572	10.72292145	9.933023439	10.85549306	10.20156091	8.492836494	8.635566988	8.720930687	10.05438096	10.71321416	11.56482927	10.48488927	11.41677148	10.38420346	11.5168902	10.91060979	11.38558593	10.78092122	11.03751169	10.75406609	10.97909888	11.52714237
DEPP1	12.31263397	11.64454361	7.938779654	11.28180404	11.91190951	9.365527741	9.166700137	9.349312213	9.781335359	10.24414456	10.87525552	9.951236175	10.77935222	9.563820024	12.95337549	10.72588778	9.665426583	11.09618929	8.318449174	11.31346414	11.4138626	8.332491997	11.03406715	11.1517291	8.516045894	10.87230731	10.72763408	10.02677355	10.31301423	10.38441956
ATOX1	13.28047885	12.38233427	9.879921153	12.95580767	11.75365046	11.0886079	9.569178825	10.19000733	10.59425635	10.47533255	10.6693607	10.05159708	9.206998502	12.7019014	11.61290501	12.86571343	14.27271582	11.1508783	9.923143919	10.3422358	9.410616031	10.64641222	10.17280901	9.97096984	9.558272961	9.316047454	10.52771891	12.16429686	10.12752838	9.294342693
HADHA	11.63135999	11.45477487	11.04679438	11.91804833	13.144949	11.97797134	10.9626121	11.78482665	11.73628517	11.57405971	11.71549844	11.71850736	11.50274991	12.54849732	11.6258783	12.15509172	12.96494628	11.12661857	11.42029061	11.96768238	10.19031338	11.33404012	11.86751443	11.26513099	11.60214314	11.41540663	11.65051261	11.07277481	11.13205371	11.2171218
CTSZ	12.26679344	11.73008539	12.28878082	11.85030808	9.879500993	12.03029172	11.82311095	11.46909604	11.95155141	11.61188816	11.48481247	11.82859708	11.33855628	10.89737843	12.34858618	11.62210724	10.79111243	11.12849925	10.90768276	11.10518034	10.55641556	11.89914807	10.79735392	11.02020578	11.08103147	10.57870174	11.36034793	11.58126167	10.6231129	9.317451596
ACAT1	12.10268318	10.59682936	11.29736984	11.09161561	10.17027034	12.02193518	11.94539973	10.69187402	11.28042977	10.8704975	9.009604011	10.25958271	10.47494084	10.42557864	10.48637023	11.95127055	10.67308945	11.12096175	10.87152925	12.11433217	9.852524543	11.70044813	10.52882213	11.01681561	11.86508726	11.29829551	11.97727881	11.0514061	10.46833011	11.71116229
OAF	11.81429353	10.10609054	11.8000212	10.99595603	8.893597663	11.7479243	10.76269189	11.06348747	11.250264	10.2728685	9.865382062	9.809744621	11.69504661	10.0949609	11.31714526	11.32258223	9.986590326	11.33153458	10.67890289	11.32491539	10.67431668	11.49699143	10.45916298	10.99745266	10.26295196	10.52583442	11.45463986	11.17255004	11.41036058	11.36004911
F7	11.08949151	10.70698846	11.39170241	11.14036661	11.4443109	11.03609224	11.18934723	12.82543641	10.12539696	9.510491359	10.57850971	10.3341727	9.736978551	11.44970033	11.11336178	12.00882454	10.96556506	9.717152056	10.71832611	11.08833486	9.2760905	11.16530531	9.811708068	10.7047947	10.32745927	9.405442108	11.24957741	9.956977223	9.892648969	10.48202493
ATP8	10.94813932	10.49842121	11.08853582	7.759800641	7.13455116	9.830782496	9.965527451	8.038681646	11.43369378	8.84043524	8.620490748	10.40842598	7.916443169	8.195279147	8.069037698	7.957904845	8.877482158	11.01718368	9.783747358	11.59625712	10.18836916	10.13810234	11.81530344	10.81365078	11.47087213	12.22285028	10.95072131	11.45796053	9.154803218	12.94585742
MTHFD1	10.70318137	10.63344397	10.53060099	9.185124812	8.243889958	10.05850161	10.72721522	8.555364649	11.69021432	9.917636815	7.853553201	10.17799932	9.530843882	8.936599002	9.314258375	9.147909141	10.64078619	12.08884779	10.46089694	10.56433444	7.979072297	11.73187931	10.64850766	10.96556934	10.81636725	9.601364741	10.26646377	10.11639869	11.00292342	8.773351751
NACA	11.59246183	11.99705261	11.16195921	11.58510225	11.46644116	11.65551157	10.86105532	12.52921218	11.79231508	11.52927297	12.75735834	11.63388015	11.3010281	11.09706704	11.80309492	11.381872	11.37200852	11.63253726	10.86110968	11.48659604	12.54227532	11.80154822	11.88404985	11.96194693	11.87860416	11.76588056	11.88596302	11.58979607	12.54181799	11.31175161
HINT1	12.29089187	12.2238139	11.13156298	11.62218884	10.74596725	12.22527372	10.69172076	11.37298437	10.51823454	11.41012478	11.07169723	11.56390639	11.76025846	10.69696305	12.26381434	11.98989385	10.58754751	11.54371719	11.03364587	11.32044528	11.9110361	11.29307688	11.32636162	11.56311166	11.45255145	10.13551429	11.52140856	11.46486139	11.7507215	10.65104046
MAOB	11.26114079	10.25655979	10.7132892	8.417634184	8.838733966	11.00721936	11.00414	9.78504135	10.77198093	10.30996848	9.278717013	10.90172954	10.42056375	9.04237192	10.43422135	9.574265937	9.706588167	10.78651281	10.87262169	12.05278485	10.17173663	10.96079837	10.61785745	11.11256309	10.24051296	10.81336844	11.7720774	11.23425812	11.11441715	11.21286324
ANXA6	11.01910406	11.27702692	10.58545674	11.56262237	11.1627308	11.09923856	10.40572296	10.73038155	10.92144448	12.60795933	9.844455193	10.4445725	9.400847051	11.20756048	12.12487149	11.23120248	11.43646859	10.72817487	7.507701709	9.595112851	8.636732154	11.93610727	10.41052801	10.63869251	11.39539859	10.59679017	11.68758166	11.21872183	10.39412201	9.55882496
RTN4	9.14764222	9.438027961	11.01184184	7.422782618	8.182212989	9.736313077	11.23155579	9.532418269	11.44816135	10.99084716	8.945515206	11.02186731	8.649509096	6.185012716	9.441843747	7.514097424	9.039951222	10.56276858	9.87270888	10.97976318	10.09286333	10.48222	10.78273018	10.11956188	11.09961954	10.28926484	11.46179042	11.71083871	10.462506	11.26315457
BLVRB	11.28852865	12.27961703	10.60505909	11.54703705	11.58897926	11.95669494	10.44888524	10.38230915	11.94057357	9.983668287	9.850065448	10.08425119	11.28082084	11.2461327	11.78562784	12.30783819	11.03804719	10.67769037	10.1409941	11.14729462	8.659382229	11.2643001	10.54208137	10.21831105	10.33139678	10.69583749	10.73709524	10.61640497	10.71252161	8.752626011
SDC2	9.730419343	11.24549317	10.79701883	10.21032445	9.427349924	9.534357319	10.85637142	10.14002669	10.68350409	11.00925324	9.96956137	10.92517609	10.57703491	9.323188795	10.44128443	9.884802434	9.882678054	10.94431607	11.40111362	11.51033956	11.25668458	10.07735629	10.85999344	10.92816103	10.92978659	11.02804331	10.83286206	12.60414356	10.59617791	11.68064958
DHRS3	11.8450011	11.61380228	10.6741757	12.18218522	12.03111958	11.7212182	10.17940772	9.183377271	11.55690543	10.53668096	11.00034079	11.09862958	11.94157236	12.36178421	10.93554883	11.55881166	12.76254528	10.88991798	10.00014214	11.35339517	9.49484644	11.70848163	10.47961847	10.88418606	10.70727035	10.79955176	10.90598532	10.40115863	11.2865408	9.654057838
DDX17	9.677769995	10.92171882	10.79080768	9.844991792	10.01640278	9.642506803	11.34623961	10.69944254	11.10471747	10.94823626	10.37760058	10.8463109	10.63012576	10.25131694	11.12437413	10.3035577	10.54279592	11.3969693	12.17221838	11.10633488	11.47255254	11.04990914	11.68987642	11.06739653	11.85199079	11.01813483	11.52140856	11.09460562	10.77546731	11.81126763
PLXNB2	10.49627167	11.47421326	11.27585107	11.7470623	12.01972023	10.83876666	11.97017926	11.04578397	11.58587997	11.15523997	11.55818593	10.82091062	11.38513065	12.83349814	10.78730105	11.82245269	12.10983942	10.49148757	11.19299044	10.8165279	11.58025914	11.01578605	11.21792337	10.69987029	11.15487754	10.72293103	10.97024148	11.19220926	10.1702402	9.468018639
PRDX1	10.99485714	11.4645268	10.42427116	8.614692099	8.68724406	11.3784306	10.74590701	9.655385725	11.56560802	11.40781426	11.38014275	11.29408599	12.45416957	7.964721582	11.16547078	10.18525888	10.32628948	10.96129898	11.03998039	10.64202213	10.3588234	10.92370684	11.38291499	10.44796341	11.17122622	11.01514896	11.58827578	11.26001583	12.05909513	9.87978794
NRBP2	9.711495765	11.14432793	10.25524237	10.68365159	10.16072065	10.44767289	11.09905305	9.783007157	11.48100449	12.06764327	9.343798737	10.96304867	10.70945555	7.072987962	10.71337758	9.686537035	10.27459172	11.51955613	13.74009149	10.54913125	10.91493153	10.49672539	11.74884568	10.74291251	11.83406432	11.94207072	11.48256323	12.52352643	8.854159741	12.69606407
RPL15	11.80372459	12.30992935	11.97866936	12.09500861	12.00378633	11.62272942	11.34902086	13.28397445	12.16061674	11.67088583	12.75810441	12.35461975	11.49953224	11.98542776	11.81944985	11.65897065	11.90817389	11.8680045	11.55124871	12.44425782	12.71662666	11.79107881	11.95750247	12.32566621	11.97311418	11.81220114	11.70375592	12.19204554	12.60544716	12.23927154
HNF4A	11.5781716	11.23309908	11.84642538	11.24512523	10.74383702	11.55032965	11.81790068	11.4531958	11.37141081	11.14306753	11.79180507	11.47931985	10.79443539	11.10489772	11.46365852	11.88374827	11.90273566	11.19820715	10.83836558	11.07188146	10.98772067	11.42406244	11.12173581	11.81256542	11.67583969	11.89628502	11.72014846	11.66311153	11.69386251	10.87778018
ZNHIT1	12.34099469	11.5157365	10.8798163	12.21365951	12.51610103	11.42001066	9.770173978	11.56749775	10.71513798	10.17517264	11.20571594	10.96757246	10.36506695	12.34576523	11.97557342	12.27520036	12.06428904	10.64915187	10.09305731	10.69286433	9.812689587	10.32737136	10.04823732	10.93116564	9.680628654	10.49401646	10.66622787	10.15401676	9.790963158	10.01421729
BDH1	11.91075635	10.96982082	11.11550015	10.97818588	9.639333075	11.19897779	10.59849733	10.7015977	11.04885586	11.37223091	11.49200614	11.07942673	10.49723709	11.82164861	11.36497457	10.89672735	11.28480939	11.42936935	8.334413732	11.41012466	11.47414921	10.55432181	11.32757111	9.773499683	10.13272527	10.64458981	11.68228573	10.65259699	10.30941356	11.55656683
SSR4	10.84557191	11.02598195	11.12787201	11.96210636	12.48008371	11.37624696	10.47458358	12.91452702	9.812641128	9.804140496	11.25623262	9.93631137	10.59695859	12.8773035	11.96988657	12.58185303	11.17743461	9.841619214	11.61790812	10.82145744	11.00328626	11.16010758	9.500300841	10.87235448	10.13723102	10.45708675	10.72842489	9.43185246	9.311370841	9.978982279
FAH	11.88195991	10.74967026	10.84201836	11.93840875	11.28643164	11.68462712	10.54127939	11.07267475	10.7261393	11.30875767	9.865382062	9.927049517	9.983294602	11.77455915	12.42241971	12.63336375	11.82004534	10.520424	10.78192171	11.5159977	10.28159432	11.86800711	10.28581392	10.05381071	10.63774585	9.922545342	11.23796228	9.98396605	10.19620929	9.226468383
CUTA	10.93188382	11.75702728	10.09936489	11.81069549	12.17876804	11.61904054	10.03350076	12.52587149	10.35418349	10.79824299	11.37771749	10.50805909	10.6029681	12.03954304	11.45437935	11.60469946	13.40941655	9.629546946	10.07513677	10.09014847	10.61548553	12.32491311	10.29161022	9.999878882	9.894819113	10.12077311	10.29876953	10.84196681	10.2384784	10.0997391
TGFBI	11.41012728	10.49323346	11.48120807	9.67448249	9.0257733	8.018968248	10.69172076	10.34694712	11.59190642	10.06686533	10.09416313	9.555522989	10.53544503	9.511746717	10.61998148	9.592975815	9.636225893	10.30117301	10.93513072	10.2034647	10.52902391	10.35606728	10.25563084	11.16710255	9.98557123	8.511685136	10.34178228	11.34540983	9.314248857	9.555838604
NDUFB9	10.61811211	12.61982226	9.606916508	13.02537721	13.39516055	11.62763329	9.228439025	11.83575246	9.774285265	9.909819556	10.81558118	9.277989685	9.979339807	12.87530192	11.50637632	12.94611876	11.13863426	10.50022961	10.3069699	10.76335856	10.7153991	9.984833053	10.11046281	9.924681882	9.785394576	10.77210463	9.795443457	11.114967	9.62936917	11.02646459
MDK	11.36089034	7.605389953	7.796897092	11.56857217	11.47417149	11.91918915	8.022145834	10.46709796	9.366589582	6.556867187	12.04295941	10.65272541	11.73194339	9.984686157	10.84258378	10.00701819	6.153237719	8.924142438	10.54003831	9.008375327	11.60232893	10.7364713	8.433439791	10.92635526	9.759907905	9.821327415	6.517380711	11.18750091	9.055091654	10.25047677
CCT3	10.78464412	12.40045903	10.02722201	11.90399962	11.36198519	11.25313437	10.20419708	11.94847626	10.97929485	10.86309546	12.2470061	11.43386555	11.62927271	11.3788078	12.07276502	11.84135106	11.20088844	10.63599081	11.95993278	12.15115757	12.54075234	10.77608296	11.55490892	11.45077369	10.60038062	12.69003584	10.62605345	11.95349908	11.81129139	10.55187497
NDUFA4	12.28969646	12.29559796	12.16728353	10.48405313	9.611559619	12.65893512	11.29350627	11.71079641	10.70312444	11.17221955	10.6094335	10.93155763	11.37964047	10.68525881	12.41974043	11.68448746	10.28089417	10.44997591	11.23011425	11.41432574	10.65895508	12.10622016	10.64721657	11.09015657	11.29211368	11.38835476	11.48677562	11.69178344	10.4824686	11.82155921
SSR2	10.45420758	11.43236312	10.29747688	11.74180618	11.74940966	11.10188403	10.36563102	13.44586848	9.828042822	10.2379143	11.117186	10.90409142	11.43458717	11.3303688	11.70037873	11.97428304	11.48093988	9.564338889	11.82480033	11.48171112	12.76112137	10.45700915	10.28332265	10.57710858	9.832834693	11.46402565	9.940378194	11.09305718	11.10904244	10.60988702
SEC61A1	11.39018758	11.05795573	11.48938129	12.07341223	13.49225572	11.70564981	12.13458824	12.24367138	10.78956777	11.95853199	11.68639782	11.33404816	12.23011825	11.97478416	11.84141693	12.40419273	10.93525447	10.30782779	11.47956802	11.56300624	11.96823978	11.66327414	10.60860029	10.86546001	10.94374283	11.37327656	11.54942376	12.58733204	10.83828168	11.4265311
F9	7.594054424	9.691610456	13.03011318	9.429689185	8.781698434	11.04528414	10.66964123	10.04646861	9.589825918	11.21724893	8.042143658	8.656885017	8.662730115	5.264749872	11.8494032	11.27588023	4.73789757	9.917554264	11.04046651	12.10165218	6.662810296	10.6538275	9.847003168	9.095163593	10.87203041	8.021238888	12.30551769	8.955614906	8.119237555	8.569206398
DBI	11.08030259	10.21724524	11.18759732	10.33284738	8.756546133	11.76749553	10.58911722	12.41762051	10.4980514	12.03597699	11.63939035	11.42525818	12.1807505	11.41232494	12.6192347	11.23597109	9.088681556	10.17581754	9.30779821	10.49285703	10.96405279	11.09282294	10.05701495	10.3552586	11.50124843	10.29091181	11.10178429	10.51423986	11.34398301	10.99429384
MDH2	12.64542096	11.86204239	11.25569859	11.53493272	10.1152999	12.05507476	10.38201904	11.67943093	10.66742314	10.33353297	11.57522001	10.87127166	10.73547922	10.28617329	11.80856719	12.11876247	10.7703595	10.73806317	10.17769828	12.06203726	10.18739607	10.66396168	10.49189781	11.0003165	10.09986162	10.50895222	10.57156727	11.00769501	9.836710567	10.7820158
HLA-DRB1	11.20897607	10.23807061	9.809463593	13.27719886	9.871717349	10.95939709	9.619812609	9.517812952	9.7918463	10.00094135	9.143592925	8.111338917	10.20042888	12.6639761	12.07010963	13.33387363	8.149565608	11.14902658	9.99413131	11.94914189	8.689955756	11.0150665	8.968349001	10.36061771	10.09245577	11.74230082	9.218476126	9.66549538	9.51895373	10.0517949
PRDX5	11.73863148	12.03145649	10.87468662	11.64601884	12.82350434	12.19462113	11.01678863	12.554769	11.05031557	11.74084331	10.79537059	10.43316928	11.43024832	11.61578432	12.34858618	12.54726109	11.89590893	9.850763056	11.19517516	10.73825649	10.87015511	11.30548844	10.57843624	10.75109695	11.03782952	10.55148013	11.39860865	11.15150382	10.93771832	10.98655362
SPON2	10.70437812	11.49252691	9.068870459	11.38115767	10.43872688	10.78381124	10.00838466	11.86344704	10.35654541	10.60604567	12.04295941	10.91759768	9.913160874	11.09706704	11.28282654	11.25253819	11.89179733	10.65699126	10.01308031	11.0115383	11.54574913	9.667067392	9.881455123	9.255305731	8.301353979	10.33068607	10.77586216	10.67295168	10.83327573	9.090664913
EIF3E	9.77439204	11.73008539	9.832326188	10.26117718	9.484614531	8.965385383	9.020781992	10.06500252	10.27648452	9.412457637	10.33122366	10.4216752	8.685578878	9.727492847	10.52122881	10.10411623	10.39181125	11.36222737	10.97940975	10.70739364	11.72273236	9.779818296	11.66457627	11.40049675	9.455207259	11.46402565	10.11019107	11.59909868	10.6231129	9.975634435
NOP53	11.11850881	11.1662234	10.85695934	12.0683822	12.18113146	10.91094104	9.803004103	12.78026948	9.888055753	9.582747723	11.33285012	10.45024048	9.786104377	12.37883879	10.68885939	11.43156428	12.55200794	9.85531333	9.9061718	10.36460235	10.87620621	11.2454053	9.946935264	11.23772658	9.827268206	10.36939299	9.56337445	9.172090107	10.51846823	9.044529646
GUK1	11.59052148	12.08932736	11.71770173	12.65169097	11.62182858	12.57701165	10.34905467	12.24662628	10.59625641	10.6236746	11.06688781	10.5770334	10.70067561	11.9385449	12.30569456	13.27948145	11.59070038	9.722143255	11.67161585	11.0689235	10.7274991	10.80883524	10.48901795	10.99859888	10.13091902	11.19125669	10.9960831	10.60395513	10.31588831	10.38778174
UGP2	9.886195126	9.186944101	12.22399043	7.917650047	8.326023682	10.72782135	10.95386881	8.874934573	11.24772148	12.40630227	8.381658903	9.777898879	8.890498349	7.120423266	10.99115079	8.314645031	10.48209813	10.49440747	12.18326618	11.03537327	9.31404147	10.46124168	10.6979793	9.905253681	10.73309719	9.998092652	12.57031971	9.906734419	9.721127658	11.33544971
TGM2	9.630700065	9.195489774	11.24721792	12.03439288	8.756546133	10.46147222	11.05066949	10.777114	10.13368359	9.770002064	10.69686019	9.555522989	11.46930606	9.156070256	12.92615475	13.12353377	6.979112833	10.73806317	11.57056253	10.2291311	10.80376797	10.42811009	9.717651478	10.6906801	11.40626532	11.66852377	9.968767264	9.182324014	8.787357456	9.892862617
FAU	11.57162896	12.13056039	10.70174886	12.30344752	13.70620345	11.52492782	10.80300791	12.9743501	11.23942721	9.529322972	11.4616403	10.34725075	11.30840211	12.7173076	11.41784802	12.6046156	12.24329791	10.29783406	10.34288616	10.54146915	11.26362568	11.29426355	10.4309297	10.88728357	10.99577681	10.60475723	10.45026197	10.97275752	10.55966602	10.00439414
SULT1A1	11.74213164	12.35542778	9.78154132	10.94380739	12.59739127	12.52802109	9.456063867	8.792362328	11.96128295	10.50935346	10.14068074	8.922370542	9.996399484	11.56984618	11.14398697	12.12520255	11.50536541	10.20463089	9.54832665	7.256256101	9.105207478	10.81132411	10.89956861	10.33724971	10.70727035	10.59878606	11.45368377	10.23207091	9.309929676	8.517919611
RPS13	11.55447789	12.16902196	11.3855332	11.73969835	10.8186103	11.08949679	10.67408425	12.45929167	11.23814693	10.60765723	10.95029517	10.88149591	10.75411495	12.0522544	11.64741419	11.86000507	11.84507036	10.7649116	11.22584629	11.05643342	11.90216755	11.43862422	11.1579953	11.3760092	11.19821268	10.85125404	10.84530958	10.30277186	12.36510918	10.15504736
APP	7.814579982	9.24160642	11.37259532	9.67448249	9.774881859	10.56096258	12.04857832	8.91265144	10.48839149	12.39117726	6.588379236	10.35244896	9.358838508	7.964721582	9.626714469	9.905904505	9.212574533	7.819619533	11.54612285	10.08430068	11.5709628	9.614824393	10.81700724	10.39671493	11.60442271	9.898979361	12.26276161	9.923386795	10.48630062	10.82791058
TAPBP	11.02868986	11.14211999	10.7900294	12.37919861	11.41916858	11.27283236	10.31531932	10.9798347	10.5129505	10.82342576	10.58609295	10.1721315	11.42976542	11.79345864	12.05061429	12.79477008	11.38376737	11.92321808	10.87098273	10.74494378	11.04363322	13.09578299	10.87330616	10.866716	10.44478532	10.56651554	10.70852355	10.92959729	10.18838913	10.87778018
GADD45G	13.35170749	10.69498848	9.952671665	11.80062003	12.1420356	11.07610564	9.189231922	8.092319154	8.664894623	7.861381974	8.703458385	7.372833214	11.20439559	10.56835156	10.37766385	11.7146944	11.17066288	9.430461357	9.239981635	10.77065915	7.451217249	10.60301838	8.621529396	10.51838289	11.46765593	8.947497647	8.24156351	9.048062087	8.897033896	8.108607058
GCKR	9.948128236	10.15946699	10.34170016	10.38233042	11.7568229	9.830782496	9.847745876	9.219933284	11.09343369	11.07771137	10.75183388	10.42661245	10.26249308	9.575140877	10.19053735	11.15394005	11.46442337	10.33088071	9.582115683	10.48044365	9.204770189	11.48820401	11.48761371	9.351771714	8.859470802	10.33867024	11.32940857	11.05538722	9.263034899	7.546306309
QPRT	11.61427201	10.82041803	10.17285527	11.14515231	11.37855589	11.10188403	11.21823161	11.1606831	11.95856473	11.30031213	11.11310942	10.60488746	8.502827586	11.45813085	10.55634955	11.3068046	10.90701214	10.06626177	9.304563054	10.62359381	10.70523766	10.27182704	10.21088687	9.897900101	9.47100181	10.44456373	11.11030342	11.24962888	10.32090421	9.693992794
CPN2	10.56112258	10.7626636	11.41763116	10.29888975	9.63013456	10.00107847	11.01608883	10.58619443	11.6708916	11.71864489	9.400344302	10.96361492	9.711773532	9.094451875	11.11409856	10.88311187	10.47478635	10.52899294	8.724248184	10.11560076	9.631356983	10.53035037	10.48685427	10.23396922	10.02403429	10.04374248	12.0108166	11.66311153	9.804328788	10.35723614
PLIN5	11.24396129	10.93453356	10.14877212	11.82468396	12.85147225	12.10251875	9.835103512	11.21976903	9.041968618	9.472073898	9.143592925	9.911870991	9.59428477	12.12721821	10.49770723	12.60829807	13.07963736	10.55998396	8.535595684	10.25643049	9.253947114	11.06736697	8.822618584	10.39323275	8.559700042	10.08988516	9.447103202	8.196756808	8.375180241	11.50641422
IDH2	12.4591301	10.66146437	9.692711698	10.69239704	11.73982202	11.19897779	10.45818947	11.69195068	10.24112926	10.55600767	10.64294348	10.54787586	11.49261296	9.917349765	10.95047681	12.15320229	9.548386852	12.19765006	10.99554481	12.09061088	9.778201287	9.950618568	9.972935569	11.85653116	11.02475846	10.29173459	11.11877254	11.04100347	10.23240661	10.53832421
VPS28	11.37147588	12.54909307	9.730526368	13.01495718	11.87831853	11.00250785	9.582477771	11.18013341	10.26647113	10.04324012	10.80044985	10.00943736	11.45371462	11.99967318	11.63052028	12.78382114	11.35916068	10.08575425	11.20127482	11.0941659	11.33037823	10.51006531	10.80258238	10.68712977	10.05102964	11.1217063	10.22783586	11.13880216	10.25204718	10.75753471
GSDMD	11.80762743	12.65470226	10.07784328	13.54802864	12.29024991	11.38568561	9.895714347	11.06850597	10.29999138	10.56350037	10.54258443	9.872607826	11.09230404	12.43155215	11.73431866	13.2411571	10.70468515	10.35678353	11.23351955	10.99791713	11.46815255	11.10707358	10.41204918	10.93116564	9.879839859	11.25802868	10.25443467	11.01056863	10.46315429	10.722681
ATF4	10.80151762	11.42511719	9.996513803	11.78639512	11.12230572	11.01285295	10.75012157	12.00846021	10.98693751	11.06075193	11.99312957	11.11605287	11.69946027	11.24436133	11.73910269	11.83035712	10.5687833	10.54033958	11.18641637	11.17506977	12.39306656	10.72331567	11.3574834	11.33440099	11.17254371	11.70696363	11.50119151	11.1488979	10.21172357	11.77096117
RORC	10.39466132	10.60967056	11.03238844	9.269391128	9.723911512	9.913430824	10.8896081	11.08593448	10.44465823	9.632681425	10.0606845	10.53039999	9.732286042	10.36328375	10.83634641	10.76270435	11.11766246	10.7649116	10.67138957	11.00102416	9.210530812	11.09214081	10.66518743	10.85790099	10.2834221	10.24151784	10.7704971	10.35345079	10.34853507	9.692633978
UQCRC1	12.59598594	11.74689213	10.79856744	12.28766377	11.97773901	13.14169932	11.14009714	11.31152128	10.82240335	11.35985334	11.03029685	10.7628836	11.40933622	12.06635942	12.04057317	12.53425373	12.2422218	10.97599677	11.23139218	12.29631333	10.37600756	11.4887224	11.26118477	10.73468138	11.26354957	11.097914	11.51958231	11.82903307	10.72230283	12.07197713
ALDOA	11.25380318	11.5402563	10.01261702	11.9675202	13.68304394	12.67619674	10.41212063	10.76582954	11.18995945	10.68449639	12.13630122	10.46311284	12.03977303	11.30510064	11.47287839	12.96347384	11.35518436	9.676588136	10.72196739	11.24015232	11.74934947	10.73559798	10.23944255	10.41228155	10.11729959	11.02853695	10.69967922	11.88580506	10.99353052	10.8753871
GPAM	8.30648316	8.51717458	9.258657736	8.307971586	7.580625375	8.240336997	8.145212544	8.867271279	11.12356098	10.60039098	9.467587648	10.7628836	7.35555446	6.708352931	7.378635254	5.571330237	9.782587974	11.32334781	10.13736269	10.55167627	10.32559854	10.52732574	10.0963395	10.7360565	9.863616121	10.37250735	10.97157801	10.96854137	10.27954404	9.403032664
RPS29	10.48378073	11.9649345	10.92942762	12.57455722	11.15313159	10.36051204	10.44369017	13.40396763	10.87689291	10.63636166	10.58441123	10.51193574	11.16895575	12.51583066	10.97339536	11.48261433	12.00778611	9.98554573	9.253467023	10.62278721	11.06762795	11.24048879	10.47961847	10.80122376	10.40498449	9.405442108	10.668702	9.489498801	11.56451189	8.755233092
LAMB2	11.68447731	11.30887067	11.20638543	11.82368927	10.14466264	11.68756533	11.13494947	10.95475695	11.44760758	11.98512162	10.84537587	10.39169146	10.57179186	11.75167271	10.82198748	11.34261745	8.167843958	10.7697399	10.13372211	10.43521722	11.0813118	10.79716338	10.9333281	10.45047866	10.6133748	10.9629038	10.99279582	11.53125575	11.4715645	10.61132582
TKFC	10.51685251	10.90878923	12.8193543	10.21032445	9.736823971	9.513309921	10.79813136	11.49728216	11.4520318	12.48775377	10.21321143	9.21468268	9.195677835	9.359654842	11.36930118	9.63330254	10.00954305	9.42434889	9.11072504	11.70084567	9.890093039	13.04945003	10.09823062	10.44123457	10.31160087	8.832278741	11.01629868	9.567410428	10.07165863	8.116747275
FKBP8	11.95516493	11.7278787	11.46472138	12.36217269	12.99450524	12.49250856	11.08644194	11.95255372	11.1912832	10.92709485	11.84439168	10.77067045	10.37413134	12.81003891	11.39134964	12.17509314	12.33851299	9.387119746	10.84394607	11.15735539	11.15980451	11.42622904	10.40442724	10.87547747	9.655718142	10.69583749	11.28816916	10.27367612	10.11850293	10.58227352
COX7C	11.00751639	12.42609245	11.44012876	11.19523568	10.64456708	12.14845205	10.15926484	11.02356	10.36829736	11.24443592	10.56578171	10.60488746	10.61661084	9.737603336	12.47067806	11.25136112	10.39568822	10.54597961	10.96206618	11.0402142	11.02196428	10.58664532	10.65108636	11.2406359	11.60474807	10.34502591	11.31947115	10.8060295	11.40260873	11.79806217
FH	10.79703728	11.41783469	11.87275956	9.825245555	12.18663109	12.62469972	11.03417419	9.90212334	10.56901884	10.49375114	10.21212275	11.21734205	10.28081753	9.654662352	11.61238364	11.11175508	9.934237538	10.12019033	12.83234797	10.71951636	9.906743909	10.60779883	10.31943702	11.17624859	10.90463714	10.68960825	10.58821743	9.97726604	9.873267567	11.20668971
ATP1B1	8.153445511	9.56545032	8.832208339	8.374766415	8.878134295	10.02357877	9.317493224	8.840124198	9.534566885	8.536172892	8.740196843	10.13138282	11.05709248	5.881276187	8.056805757	7.329273849	9.334760076	8.527609275	11.5543155	10.65154425	10.92021249	8.530959503	10.43167981	11.25413565	11.75712008	10.92150957	9.612186611	9.600488857	9.59901221	11.17784906
IFITM2	11.18688554	11.01757546	8.54150106	12.20757187	11.21902222	11.59545605	7.959342871	10.35381517	10.25638775	8.976437261	7.700085281	9.110095827	10.24722559	11.78981995	10.93721515	13.00736475	8.024733241	10.81948466	11.23479447	11.39461517	11.07921502	10.24752665	10.3031334	10.83434151	9.116649697	10.64973311	10.50482307	7.815390803	8.927432943	10.48359702
CFHR5	8.467553961	9.679479653	9.954062097	7.464390695	5.650706626	6.914033954	11.50329431	7.446847639	7.739195946	7.091319165	4.286487169	10.82714718	10.28936091	6.808682149	11.03616199	9.037478245	9.306201175	11.95005216	8.592443249	11.81646344	10.81389138	9.123868229	9.955306466	6.042591816	9.285323795	9.658623155	9.191192142	10.64416255	12.06892383	10.62207134
HAAO	10.44993291	10.19824182	11.32072946	10.10944772	11.43245598	11.91317702	10.61337977	10.92647412	11.38939962	10.0901098	10.44216523	10.01600422	10.83511891	12.18884033	11.20957151	11.69318275	12.06611461	8.121601694	10.29071549	9.671994094	7.539597115	11.33576996	10.72515567	8.351334293	10.54720077	9.431064987	10.76434108	9.512854171	10.05799028	8.699468477
SLC10A1	8.11069256	9.521951812	11.08155625	7.422782618	3.479558493	10.19030571	10.23700095	6.597539913	10.63471326	11.76811946	4.286487169	8.879782476	8.368033934	6.789178205	9.653320454	7.292943204	9.293786327	7.226931471	10.25513565	6.108601333	4.763928887	11.52303701	10.20563364	8.931887676	10.86281042	5.965319792	11.75549194	8.915858009	10.1454116	6.496941866
NPM1	10.61302328	11.70637153	10.28427278	9.470944083	8.231764285	9.756604285	10.47050248	10.11598844	10.48946802	10.83585419	10.77487283	11.02729442	9.197949091	8.759305336	11.36991821	10.16038866	10.21659508	11.54934382	11.81999497	10.55928449	11.99795659	10.2102908	11.18315719	11.828767	10.65481529	11.25971158	11.08829461	11.43155454	11.6651335	10.73329189
PSME2	11.60980855	11.22581971	10.2370827	11.49174942	11.10415339	11.27126638	10.00274341	10.86434609	10.52244787	10.34517242	10.05340828	9.971649598	11.78198748	10.91530196	10.25609281	11.08425327	10.44889924	10.35678353	10.92884277	10.84378042	10.89480493	12.5045607	10.54555048	11.88315061	10.756714	10.01911218	10.3602682	10.55079821	10.45990995	10.56826599
H3-3B	10.7398264	12.36113416	11.16436346	11.08996186	11.00979891	11.38929949	11.06630245	10.59085272	11.29158127	12.01609217	11.28188071	13.2326734	11.07016537	12.0502281	11.28348167	10.88463106	10.33237052	10.48562997	10.40234176	10.65864482	10.57587987	11.97436586	11.83358018	10.69351409	12.38716286	10.45635311	11.09382837	11.58622327	10.90612324	9.711541875
CLUH	11.93338669	10.44747386	10.5146716	12.57455722	11.88606571	11.65130382	10.89189861	12.06270002	10.34707443	10.45130061	11.33335083	10.79759808	10.33030029	11.52823222	10.70362025	12.27751498	11.80043929	11.03534097	9.784908441	11.75595546	10.23714607	10.38085595	10.12073271	11.11679182	9.644366478	11.65643792	11.14684633	10.45880704	9.90319876	10.79220061
SREBF1	8.11069256	8.381360913	8.351816666	11.58510225	13.18160811	11.45905087	8.587613232	11.18937722	9.667985649	11.34108555	10.23051944	10.14841854	12.43769266	10.94068305	9.46050761	11.52414302	9.322589748	9.442609101	9.926304077	10.29542261	11.14384213	10.3480898	8.62678323	9.631447182	11.58674342	11.06267879	9.601865054	11.03859217	9.465591412	9.320974166
GADD45B	12.46514341	9.958298746	10.4461734	10.86477415	11.65734572	11.31676284	10.67585764	9.020218272	10.44354773	7.839553647	7.919205983	8.908313897	10.44657699	9.543792128	11.35004119	10.69850931	7.09891654	6.409528591	10.41888849	11.16955736	7.98357219	11.26066231	9.823188229	11.2117696	11.17166552	10.07083811	9.127847048	8.692615089	6.703047477	10.32602969
PRKCSH	11.69955849	11.494259	12.00640598	11.94665589	11.95674111	11.92816062	11.18063038	12.29166979	12.18241391	11.41289254	11.97815891	11.53142858	11.18163107	12.18052755	11.44152224	11.81689371	11.32500744	10.74298201	10.47391257	11.42639392	11.79030032	11.77374279	11.08692412	12.05357948	10.41615088	10.83836038	11.03367791	11.15744259	11.05459464	11.10975134
BOK	11.3548064	10.30473608	10.41622354	10.80957249	10.22322254	10.21495471	9.141244725	8.886353643	10.10587434	9.350269838	9.564622656	9.834724423	7.636637293	11.29572362	10.38256453	10.72927384	12.76516985	10.37590989	8.130048162	10.83196436	8.502229173	8.802022193	10.1656125	10.13632314	7.078506491	9.722265447	10.25553238	10.25579434	10.36319688	8.677643827
MSMO1	10.3340979	9.585092406	11.90186708	8.469483951	6.561818316	11.00345138	11.01818721	9.258516823	10.1730779	9.3769808	8.932348224	10.11720075	9.140065742	6.708352931	10.20305809	9.337383708	9.665426583	9.934854965	10.46452419	9.178360031	9.035515848	9.524662327	10.19153078	10.9431219	9.741085096	9.566429798	10.80913602	9.29977887	10.05024453	11.19666094
SLC39A5	10.61811211	10.20883017	8.62772812	9.638726158	6.52201783	8.669584925	10.99066726	11.43388127	10.50658401	11.81734685	12.31829539	10.11210174	6.815497918	11.28714584	9.354731257	6.986224135	5.660414793	9.269292053	3.991459155	6.235104626	8.120599755	11.28653272	10.44362873	6.851417613	8.658365043	6.047970881	9.914202302	8.905303713	10.93444953	9.174840584
PARP10	11.24889063	11.94417462	9.839867219	13.11266415	11.60549741	10.65763239	10.52759552	9.772792928	10.67501298	9.942115599	9.361585839	9.535853916	10.7587365	12.01533817	10.44948121	12.03573764	12.09382125	9.460640963	11.64469222	11.31196378	11.54878298	10.7820166	10.57775871	10.70900229	9.993545147	10.71804263	9.711531914	11.19582064	9.92124132	9.998907778
CREG1	8.720529123	10.60326425	10.45994001	8.796147334	9.293906091	10.26302397	10.90858548	10.08825184	9.306762467	11.89363426	8.908340196	10.84077341	11.27168829	8.539850413	10.66592859	10.79699206	10.65702824	9.717152056	12.27514563	10.90145113	11.40048968	9.904735305	10.78976808	10.42000232	11.09082007	11.43527469	11.99513119	10.39865365	11.06744153	10.55337278
ARF1	11.04389587	11.30097539	11.60937773	10.63230963	9.534770652	11.85634391	11.219448	12.09051365	11.18929712	10.95648036	11.6198216	11.83665618	10.29255168	9.433046041	11.79070589	10.95428649	10.24910288	10.18307502	12.53264905	11.1115189	11.7751606	11.22501578	11.09025333	11.41902155	10.77475474	11.44344212	11.14861986	11.7494396	11.25880663	11.49203768
PFDN5	11.57882424	11.68756998	10.70917824	12.41398168	12.90583226	11.44244855	10.27610716	12.03305661	10.93415073	10.77763223	11.82351521	10.54636459	11.09291418	12.60446036	11.42499117	12.05475486	12.13614738	10.70062728	9.436031491	10.77211485	11.12871527	11.29544924	10.52601511	11.11679182	10.68528649	10.52583442	10.5094314	10.19717996	10.97364957	10.50774774
HAO1	10.4627191	9.186944101	11.77231207	9.476018934	8.557313384	10.16859713	10.5117962	10.07667402	11.10892624	11.00375603	7.778869506	9.560024159	9.305072758	9.375930264	11.20957151	10.23850924	9.749640374	11.17655584	10.20223838	10.84170225	8.300793056	11.35977241	10.50121788	9.955704983	9.789980513	9.739255538	12.21051597	10.20866598	10.75813872	9.807562694
RPL39	9.753729897	10.52916191	10.56740228	9.550073398	9.549483507	9.876823966	8.778088824	10.69944254	9.257046516	9.311231939	10.47066668	10.60052505	9.281707968	10.17525647	10.56822749	10.81781649	11.37985839	9.454655362	11.08214398	11.66093738	12.08072267	10.40522582	11.06194938	11.31428921	11.1856528	10.31781876	10.36332629	10.42904388	11.59558987	9.322732229
MRPL24	10.44421358	11.95238845	9.17525684	11.95939181	10.98836589	10.84825103	9.213861028	11.67120695	9.865013185	9.608735763	10.83480541	9.878625931	10.86971048	11.0471381	11.44796512	12.01923523	11.27010168	9.72711724	11.19953469	11.61259952	11.27695117	9.938525044	10.57028482	10.50392569	9.460970769	11.422185	9.471875483	10.43883015	10.64270304	9.504100837
PHYH	10.07753515	9.44878947	10.25072384	8.632992388	8.924035357	10.52855561	11.43477923	10.01388363	10.09601303	11.75145132	8.230533039	9.958072801	9.475757423	8.45040119	9.803405189	8.202026336	10.01207095	8.699522118	10.80098278	9.255341903	8.622392836	10.12615607	9.992387009	9.753267228	11.86969723	9.83719587	12.15630696	9.590644753	9.296893953	11.99636064
SRSF5	9.643236604	10.32823397	10.10062092	10.05961813	9.197547224	9.778820221	10.40036981	10.69512254	10.77639778	11.1986572	10.11993326	10.38578821	9.976697239	9.732556951	9.485782251	8.970355829	10.03213623	11.41711212	11.17007107	10.84378042	9.970358168	11.03649843	11.34320288	11.07339229	11.61091601	10.11613543	10.99147882	10.48324753	11.07509511	10.89205589
JUND	11.81982518	11.08923618	10.85249327	11.36347046	12.82299996	11.12200637	10.59005798	11.27580688	11.18995945	10.33839416	11.29941311	10.80961644	10.9104313	11.19752525	10.89411109	11.01241894	11.51964702	9.569886938	9.630713986	10.4688205	9.932527267	10.44316704	10.05019253	11.22505132	8.690624834	9.332137006	8.978903355	11.18568591	9.309929676	10.00658285
APOL1	10.24314985	9.980714948	10.88346923	11.46902713	9.973409819	9.397469947	9.776800062	9.655385725	10.50552019	10.38236478	9.002062136	9.746650855	12.42611845	10.70084346	11.37852903	10.95573259	9.140448249	11.59901969	10.21090249	11.53369862	8.793405934	11.84024698	9.468483653	10.29588836	11.44312118	11.47275804	10.31886184	10.46180985	8.979135544	9.712883001
HDGF	11.00557603	11.42602493	10.97465209	10.97997278	10.85261644	11.47886038	11.19554146	12.72466361	11.79884265	10.81158866	12.06904836	11.65155886	11.82998772	11.78312508	11.69546432	11.73420576	12.58760728	10.40413217	11.90146035	11.74450754	12.49665762	11.46784008	11.57643462	11.4474199	10.83922277	11.69519687	10.80838826	11.79848091	11.84500739	10.59759891
GPRC5C	10.67293551	11.34866942	9.803305193	10.79543559	11.14346808	11.79008917	10.75516285	10.30645436	10.54850602	11.97828647	9.554348807	9.324592096	9.325989831	11.49584239	10.65584385	11.2781938	10.46374871	10.42876334	10.11260858	9.918036925	10.10115429	11.46889141	10.15656607	9.533606077	11.02961342	9.639357559	10.78196932	10.72386747	9.581203433	10.51237574
SPARC	10.02868646	10.06238714	11.20871683	10.96561523	8.854623603	10.62244314	11.15161269	10.28792677	11.55279186	10.61087496	9.125197444	10.58367918	10.45514486	10.51498487	11.27691687	11.08821434	9.08388199	10.40102349	9.806793256	10.4534783	9.48695783	10.70290777	10.46869626	9.905253681	10.64409144	11.33547541	10.72763408	10.23136722	10.37426859	11.8053087
PON3	10.66926301	10.42221932	11.84192665	8.352844097	8.414487279	11.2331637	10.31759306	8.87110802	10.62886314	9.948488926	9.090060129	10.41920022	9.498045159	8.896536977	10.0043675	9.744585437	8.785866201	9.737014038	9.524889379	11.26207356	9.703927755	10.07597689	9.072097454	9.643223448	9.705116182	8.89429488	10.45313528	10.11181787	8.659611572	10.83777756
EEF1B2	10.44134539	11.58320561	10.89219869	11.48547349	10.48537525	10.59891375	10.54030626	13.18289609	10.61905991	10.4504028	12.44114979	11.27002418	10.33855639	11.19202192	11.158345	11.50649119	12.00715274	10.30450424	10.40988654	10.77864736	12.16741025	10.99111769	11.19822266	11.25173422	10.52536747	11.02359291	10.48624109	10.42289357	11.25282036	9.890494202
ZFAND5	10.21487632	10.80095587	11.11425711	8.57737885	8.219535547	10.68023057	11.45402506	7.536835043	9.907517691	8.592644448	8.607291446	10.08944943	10.655956	6.990235689	10.10565012	8.296476749	9.668634905	10.23287993	12.57839128	10.53376613	9.661105386	10.01393902	12.2326388	11.31290769	13.68916403	10.11706416	9.527468504	10.44126637	9.620096444	10.58007083
AHNAK	10.48099022	10.9242909	11.10989801	10.90671198	10.44398516	10.40260644	11.41686461	11.35939877	11.93070084	12.21869321	10.90452882	11.07314349	11.5434931	9.784683337	11.1483094	10.31261543	11.10942371	11.71620466	11.41542652	10.42599925	11.09434807	10.55630156	11.49910947	10.7693439	10.78856844	10.65101607	11.7747594	11.21623464	11.90683194	11.03934845
ERBB3	10.45705034	10.59360112	10.63483922	10.72685808	11.46514874	10.74935428	10.97994128	10.71446148	10.40641318	11.06662256	12.32661812	10.93155763	10.46931251	11.95488408	10.69182367	10.74441351	13.36339118	11.3875769	9.826096831	10.07960532	11.54574913	10.70022445	10.59661025	10.23299555	9.808179816	9.390154354	10.38153989	10.20077918	10.97955206	10.92308973
ASL	11.52565742	10.55594764	10.95673207	11.23618179	11.79949462	12.01727166	10.53640718	9.726970508	10.6424767	10.64109069	8.071302568	9.114183392	10.69586393	10.8654662	11.44504011	12.04459825	10.21440163	8.871183957	11.69156126	10.47509075	8.836274699	10.6575209	9.685304368	9.445553224	11.64643203	9.109379979	10.24119657	8.504915524	7.962718049	11.13497859
NDUFV1	12.35401587	11.9504971	11.13094847	12.45116987	13.20424953	12.73815688	11.04244542	12.0772964	10.67973643	13.19496164	12.39800269	10.40676123	11.4278322	12.1463148	11.94732578	12.81880757	13.1138696	10.5821119	10.6039232	10.99667244	10.65684758	11.35750359	10.61455814	10.52476209	10.64282455	10.99861531	11.28279576	10.73135218	11.24417135	11.51988304
SLC25A5	10.11941014	10.71592339	11.84155112	8.920521655	8.414487279	11.35274681	11.14009714	11.07350706	10.05296959	11.62228883	10.56918684	10.44538358	10.9879229	7.581543334	11.1475899	9.292298029	9.350829011	9.569886938	12.10130064	11.29889484	10.02367198	10.54637551	10.35387801	10.00216677	11.03396895	9.946777615	11.31737031	10.51423986	10.95993556	11.9104375
EIF4A2	10.17053321	9.848820921	10.92305252	8.469483951	8.748063501	9.899305018	10.48574741	9.768686895	10.42903288	10.79471035	11.07049637	10.81401913	10.30840049	8.703630559	9.145726631	9.080550571	9.350829011	11.45207468	9.831725529	10.30852367	12.00377193	10.80050784	11.28088237	10.56864366	11.0228119	10.83667007	10.9709099	10.76868912	11.46640053	11.15435409
UQCRB	10.62318305	12.88537544	10.63049816	11.25105687	10.9991222	11.70332903	9.647192809	11.08097635	10.07751836	10.31392273	10.62178374	10.20602876	10.45609371	11.23547169	12.00843934	12.16949572	10.18333775	11.26470145	11.5160283	11.08658095	10.962916	10.69304446	11.07401044	10.98767284	10.49830344	11.14693238	10.33660498	11.6164484	10.47990825	11.94251134
MT1E	14.62025571	6.678582915	7.546327016	10.93277858	9.795599086	10.75608792	4.862119932	6.988399421	10.57105416	9.334781281	5.538979969	10.27243768	7.465634378	15.29138628	13.36528648	13.08440919	5.951203104	10.00205434	4.282782704	8.222894824	6.639948288	11.99713481	8.220511238	9.948604803	5.895967157	14.38257337	11.17380375	5.599258325	9.293981049	8.188007336
LENG8	10.63327176	10.67832381	10.99438066	10.39041504	9.639333075	10.60638563	10.4988306	9.797186625	11.22398829	10.73403086	11.13854433	11.10634227	11.34061283	10.08311633	10.54982921	9.99300017	10.77483175	10.54033958	12.36850838	10.85275137	11.68875515	10.54737119	11.07593089	11.26513099	11.21408022	11.36000164	10.63788701	11.11687313	10.57773819	10.99979725
MGAT4B	11.52971361	11.40500118	11.51126769	10.50902015	9.246531538	11.47478412	10.37330194	9.677455737	11.27419704	11.55831287	11.14768332	10.65342753	10.07633009	10.27406914	11.65502832	10.88463106	10.06415845	11.24229661	11.43182386	11.39366983	10.91493153	10.90906385	10.52320262	11.07719483	10.50738132	10.77563773	11.5305053	10.47791791	9.940923972	10.47808721
EIF3B	12.00117154	11.09267029	10.5023705	11.33722348	12.12249302	10.58132738	9.868056258	11.43970283	10.42791028	10.78406024	11.61488766	10.8463109	11.14620847	11.44585193	10.96606832	11.55213547	11.7664102	9.712143524	10.25345922	11.00164477	11.24363783	11.3744334	10.382869	10.98882686	10.03469994	11.50220111	10.24672722	11.62182768	10.00999216	9.940577256
PTMA	10.02294212	10.52408373	10.95047676	10.13533597	10.15110731	10.60140868	11.08310482	11.57750676	11.30448333	11.22829004	11.41462182	11.69959701	11.5479499	9.326542265	10.69379648	9.032002567	11.45330638	10.32433167	11.6943441	10.61144725	11.22431821	9.85573745	11.31624291	11.43350251	10.32192864	10.88490241	10.96085092	11.10770064	11.73550859	11.34499399
NUCKS1	10.37525574	11.02358509	10.37425967	11.46009312	11.13373939	10.16522816	10.8005717	11.58744681	9.824634409	10.11638592	10.41781876	10.96361492	10.20495169	13.2583	10.77896222	12.54965704	14.29843966	10.13523527	11.71215032	11.37798146	10.83579173	10.57692657	10.47307507	11.04482657	10.90199201	10.05056425	10.28055185	10.81451097	11.74326854	10.42916095
PGK1	10.63578295	10.71740717	10.84501896	8.788005646	9.004568745	11.54450726	11.18312628	9.922594265	10.5129505	10.97345365	10.62669437	10.80456827	11.52145351	7.295796202	10.93471495	8.83853902	9.527333279	10.10116076	11.63699839	11.16235958	9.91028708	10.54038692	10.25478334	10.17638086	10.33610764	10.67832738	11.33253254	11.40153204	10.98588169	10.95176732
FBXO31	10.8998578	11.24549317	8.421889726	8.920521655	10.54286697	9.456552867	9.278331576	8.218263224	10.92463155	8.569658989	10.45878295	10.90350131	8.571039138	7.903053744	8.928273077	9.212260341	10.7371323	10.96340785	8.99906824	9.979820197	8.687203002	9.892249176	11.00915735	10.15700449	8.447978301	11.33108009	9.220726654	9.655037363	11.37290387	8.112682927
ADAMTSL4-AS1	10.43126156	11.10405862	9.888672962	11.15941488	10.14466264	10.20186101	10.41318416	10.55076931	11.21034235	10.67145717	10.21647254	10.14542682	11.02867376	10.72898524	11.81265782	11.15394005	9.791444571	10.52328597	11.39921972	11.35339517	11.33521841	10.1836417	11.64465884	11.6170951	11.05602748	12.09176271	11.7960378	11.40683907	11.06914584	11.03238398
MCL1	10.43126156	11.10405862	9.888672962	11.15941488	10.14466264	10.20186101	10.41318416	10.55076931	11.21034235	10.67145717	10.21647254	10.14542682	11.02867376	10.72898524	11.81265782	11.15394005	9.791444571	10.52328597	11.39921972	11.35339517	11.33521841	10.1836417	11.64465884	11.6170951	11.05602748	12.09176271	11.7960378	11.40683907	11.06914584	11.03238398
SLC40A1	9.496187079	8.989776962	10.20940718	7.708850345	6.907986443	9.026098062	10.08912786	8.70476887	10.97006988	10.91932959	7.847944219	9.176101891	9.564674054	7.558839623	9.009752383	7.399276461	9.260147735	10.65438286	9.02485752	10.8506861	10.61041239	10.04246924	9.093118985	8.885527906	8.655853338	10.07466769	11.78771582	11.0872357	10.73201817	11.29170141
HMGCL	11.58338444	10.91268029	10.24619111	11.30337189	11.1754312	10.76167537	9.823949802	9.653160033	10.48839149	10.81995433	10.63158835	10.22031581	10.43987773	11.64628759	11.29652233	10.68113009	11.34118031	10.92063323	9.499651106	11.43514957	7.846988079	10.98083624	10.32267575	9.989538251	10.2646003	10.24576999	11.5667715	10.73780767	10.37771115	9.048785314
CIRBP	10.80039884	11.32063316	10.93788417	11.97111817	11.38403743	10.8355913	10.56826375	11.13619472	10.02056746	10.51279784	10.40262947	9.951236175	9.84379874	13.1049542	9.959153236	11.61388763	12.54023547	10.13523527	9.531822324	10.4269237	10.46461909	11.76392571	10.0334882	10.76732782	9.358169661	10.20267366	10.88627853	9.188139508	10.03200769	10.14812479
RXRA	10.01717481	10.22977651	11.23468873	11.32039697	11.7704901	10.43233958	11.14266411	10.34142903	10.01758539	8.904803521	10.99211949	10.6881048	10.73313274	11.14911743	10.21684374	11.65808266	12.55547771	10.78651281	11.01842729	11.54225503	9.91617309	9.738562759	10.78214214	10.84966711	11.32644972	10.8756036	9.695442368	9.792107717	10.76866572	10.62563546
STOM	10.36014868	11.14101475	9.438316014	10.783207	8.756546133	9.727202304	11.28945799	9.623909046	9.956611579	8.738147742	8.095157902	9.713364453	10.74249586	10.73025146	11.38464829	11.19492641	9.306201175	10.02242789	10.99654728	9.446198569	9.253947114	10.4998148	12.7795138	10.66852584	11.71192684	10.41617163	9.838569911	9.398384082	10.17182747	10.88136238
COL5A3	9.493419988	7.398136888	8.789210273	9.879867721	9.732532651	10.76724126	8.861531757	9.515364286	9.761864059	9.934430246	6.667737249	8.426346152	9.132960926	7.700365969	8.75760757	10.62406631	9.074234649	8.689358196	7.396189456	11.71907319	11.24970993	10.40082545	9.735988473	8.722953377	7.847664526	7.630747257	11.00328884	10.16068505	9.257064334	8.285080451
STAT1	7.406038292	8.045120101	8.897286662	9.309746532	7.743469459	9.776613963	9.798126974	8.079096207	9.254515142	9.317155432	8.168939677	8.954645831	8.788666918	8.202606133	9.101811759	8.268786866	7.831766681	9.741937085	9.944082017	9.494627604	9.912644367	10.20272688	9.279709179	9.832547839	9.062701571	11.90760007	10.2423044	8.614838525	9.312810567	10.15208462
LINC01485	11.3548064	11.00669463	10.81625807	10.43539125	7.541780622	10.47377975	9.95825912	6.838430408	9.27464277	11.43166472	9.259870727	9.489412922	8.314568062	6.644541546	9.394099016	9.851005358	11.16385921	10.08187677	9.731711589	10.53976092	7.62283912	11.26853264	10.04137316	10.31717674	10.57735528	8.615305493	11.37456231	10.21650989	9.122326392	8.416125223
GPI	11.09040719	10.96233159	12.08686987	11.04457857	12.18034408	12.14161174	10.19309456	10.80042733	10.49912074	11.05662822	11.20953939	10.35590405	12.29783613	10.80546186	11.53966259	12.32696052	11.13400013	10.91192397	11.86377682	10.9759785	10.65755042	10.98157306	9.627545038	10.83690711	10.29959159	10.48828572	10.7053137	10.20221635	10.3400895	11.02592525
RAMP1	12.40716269	11.29502544	9.094321316	12.79813947	9.234440605	10.19856893	8.498154634	11.21525088	9.767200538	9.656235969	4.671591988	6.669604443	10.02353817	10.88492554	10.86025765	12.48503022	11.51163102	9.42434889	6.897068922	10.06066952	8.953147618	9.231890881	10.03743607	10.69775466	6.901931692	9.103767003	10.93847113	4.048814098	9.631678065	9.119273097
SLC25A3	11.3563298	11.45299469	11.73559699	10.96381045	10.86638925	12.59933758	11.31186941	11.89203605	11.38420013	11.98667056	11.967554	11.28731666	11.7959191	10.02651799	11.78377684	11.4064034	10.21000468	10.73806317	10.70550875	10.88741606	11.02360079	11.32477911	11.20086502	10.94193072	11.51134908	10.69708012	12.10759934	10.83410925	11.6239848	12.20751899
SPTBN1	10.69838445	11.04973403	11.13708178	11.36757141	12.37527286	9.52387202	11.23155579	11.27580688	11.97595031	11.43302875	9.86676645	11.66589546	10.4137423	10.67740289	10.66994283	10.74775642	11.13516006	11.72368868	11.63731979	10.87798291	10.31494548	10.73122343	11.58049859	11.2670347	11.27626922	10.52022895	11.16389981	10.7016856	11.35415391	10.15701915
KLF6	9.814848934	10.18971482	9.168083985	11.16413791	11.68314338	9.026098062	10.46640981	9.044202816	10.82154876	10.22116751	8.66257181	10.7286463	10.47400431	9.523482153	9.905682311	8.476685855	13.42846442	11.26641057	11.08920961	9.460718248	8.569556102	9.406699778	11.08215475	10.0800388	11.37035799	9.296499949	10.0943271	10.20221635	8.56123584	9.711541875
TCEA3	11.28533341	10.25042302	9.515692411	10.53842113	12.06478696	10.90691264	9.310659186	11.30940317	10.44798462	9.900645546	10.81844543	10.75440015	10.35492816	12.38648823	10.2044426	10.60760187	12.37628053	9.722143255	9.857338305	10.75602083	9.135804874	11.11515404	9.620982173	10.25618418	9.213730683	10.71190875	9.884707389	9.424481887	10.95901665	8.688597482
GGH	11.0123559	11.1119773	10.02986165	9.611314823	7.708846189	7.82723811	10.30504293	9.231915497	8.406565853	8.854084461	10.28226898	10.27700111	9.30928052	6.577698545	10.50671311	7.898865846	9.569137466	12.61947166	9.671463453	10.77647314	10.15987947	9.330067813	10.13369863	11.82230819	8.138077526	10.25000964	9.761844426	11.94858427	10.55115423	10.06130153
C1QA	10.62318305	9.733282304	9.776834595	13.14885493	10.24145694	10.9249525	9.009570542	10.58152104	10.19171753	9.537802169	9.544001236	8.094865571	10.70227594	12.91007451	11.48944069	12.87911188	10.44516287	9.185025952	7.346505363	11.53841093	8.865785059	10.35833848	8.26164278	10.28934642	8.548909935	9.498197833	9.437460922	9.445268097	9.410178208	8.241089761
ECH1	11.29012362	10.89443154	10.31813928	10.63003538	10.96660964	11.3784306	10.12980759	11.97321598	10.62004324	10.43596137	11.06508014	10.29060543	10.87255601	11.62534353	10.66291057	11.54158148	10.54977179	9.530594738	9.807935941	11.29383663	9.705288173	10.95480737	10.22393684	11.33530853	12.3814775	10.49043741	10.24672722	9.555089008	10.48054876	10.38526084
CHCHD2	11.69354492	11.84109767	11.24437992	11.74601261	11.94566314	11.90158327	11.03900483	12.03860807	11.21360311	10.86915449	11.59414597	11.10582937	11.45608782	11.50991821	11.82755831	11.64020708	10.86986869	9.785504248	10.9335613	11.29889484	10.98716164	11.09758881	10.61257492	10.89099182	10.89721853	11.50716846	11.14566277	11.15410504	10.53706061	10.85184414
CFHR3	7.406038292	10.25042302	11.15351262	10.91980415	7.460779939	7.319858702	11.85515777	8.942129957	8.364894867	7.265729559	4.378905157	7.110294919	9.332206234	8.827188004	10.21821508	11.76752246	8.73165132	10.9464499	9.665171758	12.65222198	8.230643431	8.191664025	10.0963395	9.81443502	5.276613783	7.588379779	11.81923563	5.400338625	11.52625038	9.163112255
GAA	10.63327176	12.26497979	10.8776201	11.61989865	11.44299849	9.65457174	11.08042956	9.87564204	11.16659498	12.01791125	10.35410508	11.04933453	10.74715473	11.61441354	10.68489752	11.18632911	9.681397294	10.22235127	9.754412266	10.87527635	10.82143759	11.28891585	11.29083793	9.786832002	9.583588711	11.45780806	10.79259502	11.08412128	9.092458203	10.02289318
PLXNB1	10.65942375	10.43850505	11.22665858	11.12591351	10.09872523	11.41079464	11.30443756	11.99622243	10.94282181	10.78904008	11.53964715	11.24508852	10.75719763	13.06662482	10.69281041	11.14762714	11.04670257	10.22235127	10.04734778	11.07306295	11.87371863	10.76242801	10.87220145	10.80122376	11.19432648	9.360653345	9.960712958	10.1651135	10.49710306	10.73659186
CREB3L3	10.90819089	9.356556072	9.191856005	12.71314036	14.17177849	10.39543587	8.804282017	10.39301764	9.696236916	9.163430638	11.38353128	9.969395655	7.602655757	11.55133994	11.51365381	14.30548812	11.37003936	11.62189613	10.63515697	11.77713318	9.765215606	9.258894099	9.025139588	10.73674357	7.684414181	9.625064064	10.09187093	8.908830407	7.255152199	11.25489349
PUF60	10.97813332	12.16685156	9.773688223	12.35323915	11.51346471	10.84614878	9.849318407	11.21826455	10.74067842	10.65985328	10.80695415	10.1141435	10.66910894	11.1901828	11.16760167	11.8807065	10.74627043	10.15382341	11.58396333	11.14448746	10.94863008	10.53738328	10.96579782	10.33271214	10.48634551	11.21443778	10.14733098	11.64763635	10.41839346	10.81423233
HNRNPK	10.3872285	10.48802699	10.71246795	10.40112453	10.53303158	10.14313593	11.02585526	10.21436286	11.15917301	10.75454227	10.8841684	11.29228394	10.76793543	10.25131694	10.24537171	10.15536274	10.89473694	11.30849352	11.6624865	10.72027066	11.09175023	10.74777659	11.38369044	11.19486863	11.41779166	11.08847552	10.9709099	11.29915374	11.6239848	11.00746692
FTH1	11.34256101	12.00497164	11.07773492	9.784923043	9.405949393	11.51636017	11.72375051	12.02962968	12.50735018	12.90177524	11.62105245	10.73330277	12.34084956	7.547351407	11.04004416	8.754574154	10.09070973	10.0701814	9.587449208	10.54232251	10.2669299	10.56222457	10.42038707	9.458942253	9.198285344	10.6080639	11.74771233	10.57817506	10.49393426	10.3894599
CHCHD10	10.55184482	11.73595345	9.375356506	12.72650662	12.86770298	11.57592635	9.386277415	12.21943579	10.30366822	10.56350037	10.13149646	8.549247613	10.15907241	12.29532999	11.76841476	13.13825463	11.74453708	8.709614834	9.741313355	10.21421459	8.8947032	10.08011114	9.021156494	8.703390346	9.326948733	10.30971801	10.33244971	10.42781591	7.359614584	11.16468025
LEAP2	11.26276632	11.76062979	10.59082931	9.797138607	8.091165492	8.315291127	9.112714622	9.866065352	10.31221124	9.981183733	9.315686252	9.255962073	8.372065592	8.355024349	11.30687065	11.69144788	8.629924365	10.00205434	9.346064246	12.25604881	7.846988079	10.57106374	10.3064089	9.214441789	8.064167123	7.45909213	10.50574591	10.31875972	8.566075946	7.944482305
CDO1	10.69236577	10.55594764	11.02645339	8.417634184	6.30399468	10.5337899	10.35681401	7.809579611	10.10165631	9.428962584	8.449812187	10.63363785	9.294499314	8.6828396	10.63853631	10.5164695	10.23834814	11.53097646	6.354227469	10.59673508	8.941646805	10.16170209	10.59661025	11.03926772	11.56081798	9.636769257	10.61069483	10.61963517	10.66879087	10.20831297
COQ8A	11.34639887	11.08923618	9.981592901	11.18752386	10.38779341	10.67786841	9.979955145	11.23025669	10.22570764	10.07271166	11.34034256	10.7628836	8.975049383	10.18452443	10.57787358	11.08293049	11.5373025	10.3979081	10.36245987	10.59509109	10.92372242	10.13810234	10.76498375	10.69351409	9.314268577	11.07897488	10.13067643	10.40490795	11.49013044	9.362587093
TFPI	9.801489004	10.55594764	10.05340349	9.102205888	8.194761741	8.897946741	9.164174728	8.949406328	9.246894242	10.7530868	8.870180788	10.85549306	8.267722642	7.535770312	10.71920045	8.058422592	10.75384156	11.42936935	10.48180913	9.361683669	13.07319606	9.304376917	10.30559072	9.91742694	9.273908672	10.64780652	11.0246926	9.669657444	10.86501765	9.018728354
C9	7.900814011	10.63658436	12.09571441	12.10158913	9.288068705	11.17069759	11.16493235	5.96760899	9.441941736	6.384204644	8.314186936	5.911874541	10.849633	6.301038644	13.75312136	12.89502748	4.056461915	11.96275735	7.963373679	11.65345351	8.566563113	6.652009086	10.93966986	12.17362244	10.98681777	11.76172987	12.14569005	4.279551288	10.87528262	5.061614421
DHRS2	11.20221494	7.630889281	11.91406213	11.39193529	10.51315731	11.63130028	5.866861229	10.4023228	7.37779755	7.224085727	5.624522865	6.600492747	4.808836444	9.757614129	9.182733232	4.328947945	9.931569345	10.67769037	4.653705532	11.90238545	8.735965292	5.04401249	9.239139128	10.20645485	5.895967157	3.993256349	5.192618607	5.771660817	8.347327381	12.1796657
SLC17A9	8.221992213	10.15070696	12.06997849	9.620509948	9.373241008	10.41258574	11.6579853	10.69728415	11.21685652	10.40848771	10.34618742	10.13138282	10.18219445	10.28961304	10.46458133	9.566713483	8.33080194	7.944703448	12.18348627	10.68670268	11.37165382	10.89270467	11.05466404	9.886798951	10.52123668	9.731998565	10.7189065	9.538115585	7.582038181	9.924461302
RPS26	10.47258614	11.26692986	10.21057099	11.60723721	12.71024394	10.94571779	9.179261246	10.66451476	10.77551549	9.386401766	10.71234198	9.354268218	10.73547922	13.37460481	10.45530767	12.09271074	11.18753298	9.016450513	8.897490782	10.66257453	10.39720382	11.34381523	10.44362873	10.81950011	10.71572996	10.16993239	10.18929431	9.608099193	10.27659655	10.04967378
ADAR	9.909213881	10.80654333	9.823224594	11.51288565	10.30352106	10.63223657	10.38852247	10.94114093	10.07751836	10.2137792	10.55723356	10.57999086	11.31312272	10.21378798	10.90095826	10.74106285	10.23834814	10.46195878	11.62116159	11.5159977	11.65852971	10.52429475	10.56550846	10.88418606	11.21961413	11.83749417	10.02778225	10.91608686	11.02064723	10.32778121
ISG15	9.097494202	9.604470545	7.938779654	13.06042161	11.9858731	11.5619044	6.939896866	7.467339374	8.602535346	7.670514838	8.400916274	7.640748654	9.099334106	10.35016591	9.344719045	9.741234742	9.888192985	6.552993617	8.933548692	9.561828562	8.230643431	10.08423358	7.235561112	8.747721709	8.702842594	9.079188335	9.234156541	8.430772933	7.832009687	6.852585338
SERPINA10	9.805956079	10.99817466	11.32072946	10.81558901	9.240498746	9.864412257	10.32778074	9.735410877	10.80866883	11.85751934	9.467587648	9.720083479	7.91090581	9.926217029	10.69576659	11.30793732	9.658988445	11.10958114	9.9061718	11.47591662	8.196181846	10.52934286	11.1862718	10.5413745	10.17803654	9.563707111	11.92028178	10.02271221	9.61893315	9.962164808
NCOA4	9.830280697	9.8131789	10.71575016	7.932521178	7.43979278	9.758841342	10.69958739	9.161616862	10.67690422	10.82896273	9.767982509	10.79759808	9.094465594	7.500454308	10.26142362	8.825935554	9.746607475	11.45806956	10.38866092	10.70891456	9.848836406	10.69124386	10.167415	10.171307	11.42702048	10.30238823	10.99345388	10.44430588	10.79825298	11.06739916
CHRD	10.46130399	9.744970684	9.53068165	10.08972197	11.02215601	10.27244854	7.611003764	10.87393314	10.99529794	8.5663452	11.33834838	8.927025787	9.512714544	10.38434905	10.85321407	11.09084903	8.401992264	10.50602834	8.464857208	9.794536539	10.63774027	10.69304446	10.95540336	10.18345441	9.351979324	9.086795736	10.30089774	9.667577913	8.879648361	9.847183888
PRODH2	10.58989876	9.854226965	10.31273044	10.25528672	10.79617132	8.893879747	10.42904366	11.41233229	10.0190772	9.864703152	9.007094435	9.882224777	8.126854408	12.59615096	10.66994283	10.76929849	12.70902561	9.087811625	4.357256605	9.176161848	8.438165242	10.27062169	9.665031714	9.706328169	9.887348932	8.67205623	9.641036117	9.739624533	9.216103037	7.869345689
FBXW5	10.91130343	11.10745767	10.63310436	11.87836196	14.23759746	12.02193518	10.94947722	9.684011413	10.05005383	10.18923339	10.91994616	10.41754788	11.51963941	11.79224676	10.55200593	12.36064551	12.54722334	9.558769414	11.03949411	11.11324277	10.36227665	10.51006531	9.989333115	10.07678625	10.66795327	10.29420012	10.1437783	9.997273417	10.46574452	10.44215548
RPS25	11.56834647	12.08990024	11.66476848	11.69252952	11.62761662	11.4781818	10.52661312	13.92564004	11.53413423	10.63636166	11.47077183	10.92401277	11.09413369	10.81980671	11.60506466	11.16648358	11.36708058	11.06902676	10.94658793	11.38180039	12.3049745	11.93610727	11.55180743	11.9613592	11.53817056	11.3258683	11.17206093	11.30819075	12.41605152	11.16761706
TSC22D3	11.51137025	7.273956984	10.52499892	11.57567969	10.37683752	8.606353415	9.726346092	9.129949477	9.56552738	9.023094252	7.206669971	7.640748654	8.480598078	9.707056713	10.03892465	8.987431753	8.121705002	8.550254479	12.72968476	10.5051645	7.881165116	10.64082563	10.99501766	10.28371534	11.93403151	9.596044912	10.12828144	9.291699287	6.69413651	9.904646703
CCNL2	11.26520118	11.03909396	10.26759584	10.78729472	10.29481659	11.17656548	9.510751924	9.498106199	10.92622245	10.99146449	10.96135147	10.99995238	11.13558751	10.64016541	10.12186009	9.363773557	10.8809742	11.12096175	10.94399199	11.74005159	11.04040355	11.45463345	10.81815502	11.20681925	11.11157461	11.60903755	11.2212053	10.37591094	10.8903034	10.57786477
TIMP1	8.662560514	7.668307535	9.536262688	14.65354762	8.614438831	9.380134704	7.420320972	8.652215529	10.83938964	7.695048597	9.383031802	7.288149933	10.31050057	12.77304429	11.69841497	15.78125365	8.221325411	8.345365917	8.222190403	9.927213494	10.70591732	8.085828979	9.652215047	10.77135717	10.07846648	8.7627306	10.56361278	8.318516203	7.503256573	8.168564406
TTC38	10.72692961	10.58712289	10.26087071	10.93462258	10.89354658	10.13109846	9.641758198	11.07517025	10.98235677	10.0491828	10.68670719	10.46711201	10.14148434	11.30679902	10.82738885	11.07097057	10.98884999	11.13037749	9.671463453	11.35921799	10.5810757	11.23308245	10.76498375	10.82338652	10.14082551	10.5569657	11.0684453	10.2439814	9.65683489	10.46222794
RAB17	10.71866213	10.75690323	10.40711596	11.47029891	9.94401897	11.62579629	9.665161676	9.848665419	10.51823454	10.82134391	10.28951251	9.92123051	9.464483027	10.92639213	11.57701578	11.93082902	11.60751228	9.650643799	9.455122083	10.61631816	9.238993629	9.731570624	10.76617366	10.25138386	9.803651475	10.43937542	10.95139884	7.617905315	10.08688228	8.910640426
LPIN2	9.007246215	10.42585429	10.44913447	8.237925024	8.806419183	10.06031644	10.53053872	9.107360981	10.74158227	9.256796011	8.095157902	10.15339099	11.70904347	5.990237107	9.68342187	7.466011854	9.314418747	9.75173305	11.57089907	9.676665762	8.772782412	10.1836417	11.26959962	8.914980772	12.24328447	9.2379242	10.41827192	10.17246418	7.973699951	10.45262801
RPS3A	10.56508057	11.14322438	10.48516314	12.17674227	12.91248547	10.10671789	9.648999804	12.43941384	9.838219997	9.065944564	11.43669247	10.45427545	9.568189391	11.98489744	10.23592494	11.98706806	13.00546754	9.676588136	10.29561108	10.58435927	10.50891249	10.92140465	10.60660885	10.81950011	10.18588696	10.51248568	10.36332629	10.22925409	11.65750699	8.919963897
TNFSF14	10.73280609	10.51045389	7.3567031	11.70013758	7.580625375	11.28063686	5.611850784	5.99688424	7.922937389	10.07271166	9.438088151	11.03108128	10.52643927	9.404770937	11.24026654	12.85141273	7.920743054	12.56079068	9.150913386	9.640456809	11.00383908	5.538359149	9.368589587	10.19249831	9.952204752	11.07276574	7.489145323	5.670959263	7.851993631	10.03151719
NFE2L1	10.77556356	12.04629088	10.81396286	10.41704115	10.03394505	11.69809358	11.36943715	9.90212334	12.18739759	11.58514472	10.80983556	10.36621994	11.13913653	9.086561031	10.75176	9.757910907	10.47661777	11.70111914	10.84450294	10.89612053	9.808898029	10.72419645	12.97085041	10.59009381	11.14103589	11.09320248	11.70254912	12.72478587	11.01269845	10.90149514
HYAL1	11.08490437	11.14101475	10.95811847	10.29027395	10.40945868	11.57592635	10.28542991	9.831053003	10.83938964	10.36912374	10.5443156	10.30854721	10.08125856	10.40986025	10.81112371	11.09479206	10.08831607	10.24679967	10.51995924	10.26162165	9.504256157	10.30870178	9.796645925	9.62106347	10.01034475	9.875021927	10.69644961	11.55815981	10.31373329	11.29796917
SPINK1	5.881044503	5.7720363	4.203255195	15.69684019	14.99311697	8.220972085	8.076951846	7.016581321	4.550464928	9.195943624	9.898246033	10.15636625	13.02304611	14.13550361	14.25155733	16.09254835	5.210382581	10.70819258	12.02401447	11.8416382	10.41477109	6.131118044	5.575856732	9.465590434	5.556239894	13.34001615	7.995324281	3.479558493	9.042996248	12.57722921
SHROOM1	11.78800682	11.43597248	10.15965933	11.30337189	10.58631477	9.625444501	9.123154653	9.96985549	10.76932431	10.51279784	9.471233011	10.28427271	10.34574191	10.28617329	11.58819481	11.68710155	12.2604074	14.73662416	11.34318656	10.75454879	10.21726081	10.24384602	11.13607306	10.59540688	9.018431459	8.920077429	10.11986749	10.92002229	9.998409896	9.069877203
OS9	11.4012992	10.86394105	11.62560882	9.535563625	8.893597663	11.55290985	10.97274607	11.33461754	11.26165021	12.24300422	11.89953093	10.75177979	11.09291418	8.135279573	10.77896222	9.182916287	9.451126579	10.03049741	10.15632641	9.873971709	10.3802718	11.16205892	10.7103957	10.44964073	10.21601655	11.02606705	11.82590121	10.77014331	10.4223993	10.59832464
RN7SL2	13.64618328	13.7376741	12.79260066	13.0162638	12.4883777	12.78609696	13.82635964	11.83182261	11.77034071	13.70969875	13.33353283	12.09466466	12.88719228	11.95650786	12.74609098	12.87606033	12.4353838	12.39959946	7.295031663	7.764815521	6.544590467	7.697257585	7.667621844	8.203904222	9.685559536	6.349171774	9.473763532	7.948355927	8.189971731	6.696967251
RPL41	11.50176626	11.93655089	11.75407132	11.6437662	10.9069359	11.89905051	10.1968049	13.24866929	11.39112863	11.18360935	12.40683111	11.67179838	10.8219302	10.59917173	11.31906363	11.38616841	10.37226857	10.02646829	9.086439832	10.84654666	11.14934914	11.20054154	10.60727297	10.80056674	10.93600604	10.6490912	10.74961437	10.10261237	11.68943711	9.569228768
FGFR4	10.24808227	10.35135521	10.90375641	10.93646422	9.766510917	10.63223657	10.44369017	12.10686672	9.412725846	10.3936183	11.31470789	10.53574118	9.47949605	12.32160825	10.82108529	11.00405669	10.03462488	9.939147908	10.31984283	10.79878359	11.9702212	10.34236446	9.981157644	10.58399767	9.543410746	9.501046934	9.331080804	10.75063261	10.97273935	11.66895251
MTTP	9.401947132	9.212430636	11.42917376	7.266809	5.986907452	9.018647368	11.17437165	8.052279794	10.3158571	9.637423212	10.00393889	10.75897436	9.984610462	5.918582807	9.110702412	7.898865846	9.443654266	11.11528267	3.842471113	10.48932124	8.454450434	10.74082998	9.416372444	10.32359395	9.345762296	9.429570297	11.27036047	10.92959729	10.95441325	8.499373284
IL6R	9.667987403	9.802032531	10.48804533	8.374766415	9.666581743	9.794170236	11.43268314	10.01041042	9.373604835	9.951030393	9.50185207	10.3341727	10.36101998	8.032103422	9.939333213	7.759747722	11.9944266	10.28440046	10.94243219	10.72027066	8.325799291	10.07873437	10.45916298	10.92755936	10.963159	11.01714023	10.44160753	10.35925974	10.2846877	11.42571359
ABCB4	10.78803464	9.818719946	11.01450952	9.041872147	7.826540393	9.964719207	10.04589669	8.734562342	12.01347673	11.12910939	8.649754234	9.579368491	9.477627948	7.964721582	9.168612122	9.851005358	9.45856037	9.681721462	9.571389087	11.2800902	8.148909975	10.24507394	9.702812143	10.54843595	9.458091893	8.433248633	10.64460571	9.271299995	9.153196637	8.545298787
SLC6A1	8.392246838	8.51717458	11.13340492	7.009486065	7.43979278	9.486561172	11.24714551	8.661108642	9.444164783	11.0501242	5.538979969	9.996213254	8.178433408	6.214946041	8.157603704	6.681960212	9.85759653	9.342434856	11.06790804	9.953115058	7.551789037	9.901623892	9.639283454	9.635874559	11.12024878	7.721730622	10.63535941	8.982638947	9.583590681	11.31086639
DPP7	11.09588911	9.555528031	10.7696454	11.93564919	13.10401634	11.47206019	10.50582656	8.059030936	9.093872529	10.03966273	7.870249884	7.576835725	10.61321223	11.60547154	8.727089353	11.70010144	12.8927183	7.961715554	10.32942269	10.03906531	10.93246006	7.885833044	8.104705191	10.60597467	9.991555797	9.87062295	9.674253957	8.070051546	9.293981049	8.480584965
PPP1R16A	10.95519391	11.58889081	8.905937563	12.53499448	11.62646087	10.8408797	9.228439025	10.59085272	9.734881396	9.317155432	10.58525234	9.438169729	10.94868649	11.23279409	10.53119325	11.49857607	11.00543618	9.316264777	10.27510228	10.46071849	10.06134075	10.12482258	8.922102984	9.949790596	9.173925443	10.40100089	9.086486105	10.92438244	10.16467098	10.49455389
PON2	9.739788825	10.06937632	11.41207797	8.942692422	8.303031323	9.761074934	9.634480045	9.213904624	9.747536153	10.87317976	9.944869019	11.21258591	9.42818786	8.474802856	10.88723126	9.427709394	9.260147735	10.56832176	10.68389011	10.3155291	11.71160811	9.791632169	9.894573502	10.83177134	9.749350319	9.641941224	10.6285974	10.73135218	9.600191678	10.47492927
GLYAT	11.2996566	9.62042243	10.57284239	7.009486065	3.479558493	10.53900526	10.54225186	6.854161744	11.51099784	10.36436518	5.47862068	8.579141052	8.043314369	8.568473304	10.51677798	9.221910448	8.158733818	9.580919408	3.991459155	9.422287743	4.01825345	10.46124168	10.13738187	9.020359868	9.223936405	9.122392547	10.62774992	8.680284491	9.383023282	6.929075647
SDHA	11.38571886	11.18457679	10.98828682	11.2029065	10.57197708	12.19007014	10.45509472	11.18476272	10.16501515	10.93802456	11.96852131	10.43562043	11.05584125	11.29999346	11.53086107	11.62210724	9.968482212	11.29683351	10.75314601	11.04202537	9.780784451	10.47071969	10.10388914	10.67570962	10.53768933	10.82079759	12.18913361	9.860151145	8.979135544	11.46563419
MYL12B	11.39760483	11.92824612	11.26972318	10.07641999	9.264479912	11.13239462	10.54516534	11.37636088	11.91596408	10.92321744	10.84186098	11.8229912	11.13262332	9.193285752	11.78793826	10.58348314	10.30994691	11.25784464	10.98295474	11.38893377	11.18488505	11.32941704	11.54662342	11.34885362	10.91464462	10.92150957	11.5305053	11.34573495	10.67440025	10.71132075
MVP	11.69775705	11.47771954	9.679322856	12.04125511	12.68326444	11.05441785	9.815929723	8.91265144	11.13804875	11.23768705	10.34221224	9.641565589	10.06144281	11.38042163	11.80080867	12.45159771	11.15473745	10.59848792	9.69512465	9.565191775	9.673669218	10.76756378	9.726237765	10.32176337	9.898008813	11.0689314	11.37759012	10.30812086	10.13405705	8.704873366
RNF213	9.753729897	12.20965099	10.3804775	12.01535169	10.20475469	11.03332321	10.47356439	9.699193086	11.1965661	11.49485504	10.07032938	11.67940176	11.54304666	10.79097292	10.61270076	10.80021545	10.35245749	11.45207468	10.83388559	10.42784756	10.42223493	11.03152605	11.50196916	9.864336984	11.22977513	11.57733679	10.7457138	9.981457192	11.20207399	9.687185875
ACTN4	11.16532081	10.68592253	11.0244696	11.55305135	12.36630036	10.74597564	11.07640734	11.29662878	11.8390897	11.29281889	12.06211717	10.92749992	12.11408853	11.65364687	10.09225056	11.04403257	11.8077319	10.34064886	11.02384583	10.96010123	10.59874921	10.78032376	10.92536149	11.31198594	12.71920434	10.69645894	10.51402506	10.40677897	11.23167062	11.05793354
MPC2	9.168611448	10.45816334	10.08547587	8.677751067	8.88588672	10.30954286	9.679377291	10.87106371	9.37826278	9.703729287	9.514273353	10.76743103	10.97076365	8.892016109	10.9959555	9.328478654	9.899159985	9.785504248	11.79370806	11.29990435	11.0912301	9.445678777	10.35861902	10.15905641	10.96112745	11.01614494	9.90303715	9.897004957	10.43963049	10.56455708
EPHX2	10.77556356	9.598040055	9.681003275	9.141069612	9.197547224	10.30342634	10.37657703	10.20375788	10.50125704	11.58841288	10.03382365	9.915387932	9.758677284	9.978305411	10.69478187	10.81303746	9.390234908	11.4595644	10.49321843	10.2533068	8.916017248	11.50623777	9.793147593	8.376268546	10.03759512	9.931020214	11.03367791	10.41175651	9.029047489	10.92193068
NCL	10.52771006	10.96107959	10.63830268	10.82754728	10.55263576	10.21495471	11.03555602	11.58219296	11.32693852	10.93289148	11.63086166	11.49859352	10.40786955	9.411102383	10.66089503	9.838516471	10.43577937	10.85171972	11.09764294	10.86984796	10.70659666	9.793311993	11.54176814	11.35647309	10.02306076	11.46621371	10.88202039	11.08840188	11.52934893	10.79156616
TUFM	11.48445563	11.41234859	10.61739604	11.62903767	12.25852135	12.02751158	10.51278874	10.80644761	11.88152811	10.57837002	11.14825259	10.8736839	10.23622044	11.62057184	11.02209907	11.76834559	11.12468699	9.681721462	9.827224329	11.12297268	10.34143207	11.12585806	10.63489331	10.43277913	10.39598872	10.76619682	10.49463262	10.81920143	10.41236378	10.0022021
CDC37	11.6575454	11.9649345	11.11860308	11.93840875	11.11408296	11.65850961	10.134974	11.37163156	10.15961484	10.51107668	10.90047966	10.50027439	10.83803344	12.13009886	11.12437413	11.42427091	10.1026188	9.913196468	9.23148876	10.67196239	10.62414104	10.69034272	9.650927094	10.83882832	9.670716023	10.152826	10.1053284	9.625344899	9.964926613	9.853277546
CD59	11.18859687	11.36295991	10.0377517	11.23318828	9.947725746	10.72667908	10.15672709	8.878750992	11.1605253	10.6236746	8.740196843	10.31654878	10.04765983	10.6655382	11.17609389	12.45620256	10.17433808	10.3471244	9.9061718	10.61388476	10.33705127	10.57106374	11.2599183	10.85916358	9.91700028	10.48828572	11.97661335	10.56259482	10.59144179	10.33911452
ACSL5	11.13635264	9.286293525	9.191856005	9.809251575	9.114217353	7.585812179	9.451929179	8.953030783	10.07465187	8.615268839	11.78852235	10.89402663	9.590832549	8.462653717	9.165771225	10.10932359	10.6521748	11.86123459	8.130048162	10.34125543	8.83129701	10.29097684	9.610419067	11.47156006	11.11294769	10.72536904	8.548152115	9.012447368	9.727617936	7.930690283
SLC25A18	8.439053935	10.9242909	9.129214075	10.72472822	10.77754894	8.961504566	10.85402375	8.45664602	9.306762467	9.998486396	5.568127476	7.190361752	8.779594191	11.68989046	10.90862268	11.86154874	8.281307006	6.912129043	10.24251469	10.89878829	5.338972774	9.471091437	10.78742593	8.498094383	10.38844916	9.002832998	11.13854091	7.033683042	7.206152574	10.25416569
PPP6R2	9.907136382	10.78122754	10.62265118	10.99064793	11.06544401	10.06935649	11.03140654	12.37673422	10.59125106	10.51365766	10.51459939	10.75046782	10.04891828	12.32370675	10.48864477	10.40655461	10.94586967	9.926230555	11.07694043	11.45839216	11.78869724	10.65197725	10.73673448	10.32176337	10.05293869	10.45267927	11.10056316	9.918148891	9.582397551	11.07628224
SLC2A4RG	10.65447883	9.511724582	11.00649165	10.10617877	10.63540334	10.72782135	11.88650817	12.0227513	10.58421427	10.48938705	11.26097781	10.14742199	10.72842829	12.77764429	10.28909168	10.46864925	11.89590893	9.220737254	10.52344115	9.902168541	9.818986784	11.03720738	9.7456737	9.667933213	10.11729959	8.945406822	9.834167885	10.66150488	10.52779438	10.4283449
PTPRF	9.87773274	10.38908565	11.50464169	11.20596344	11.86269822	11.23557483	11.85280819	11.00186301	11.25216796	10.96153034	10.83197349	11.166111	12.1634279	10.57400443	10.55309307	11.79767006	11.68321257	10.59848792	11.18157627	11.06951558	9.965825104	10.45806845	11.07593089	10.26859076	11.38027442	10.38181031	10.3663779	10.46600332	10.54013617	9.897587811
RPL30	10.54116808	12.42609245	10.70092101	11.18597653	10.26541635	10.42249648	9.76851269	12.1334505	10.82581665	10.37386664	11.39748529	10.99164768	10.47494084	9.932831884	10.86289015	10.11709955	9.78554622	9.741937085	10.55780567	10.99791713	11.66518493	10.27062169	11.28669812	11.01681561	9.902250803	10.99255578	9.933535726	11.22545122	10.79259021	9.696706591
AGPAT2	10.49073349	9.2620906	9.941499692	12.41794167	13.53784332	10.81960878	10.09444178	10.4530949	9.27214213	9.772878001	9.295264923	9.383345846	10.76257652	12.42374733	9.888557786	13.63940583	10.43200881	8.209641141	8.755397736	9.517377667	10.06240268	9.437107381	8.234352816	9.243748028	10.59449483	9.059992307	8.830571003	8.323813274	8.599508752	9.121294977
C1orf43	10.42691825	11.65076936	10.51184218	10.81358629	10.08532698	11.22185817	10.61892134	11.98653367	10.88918043	10.70947623	10.99907902	11.4569728	11.2668299	10.16592857	11.76419656	11.10003273	11.19422616	10.95707196	11.77484273	11.92709692	11.78997984	10.56419352	11.11614743	10.96966657	10.60494191	11.91268977	11.09750579	11.68460445	11.47027524	10.97262765
TMEM123	8.58665688	8.908932388	10.59439994	7.917650047	9.474370512	9.637652424	10.70306994	8.569605646	9.886422009	10.32376117	7.819565869	8.886968463	9.288117827	5.84290346	8.461076636	7.759747722	9.58280716	10.42264486	10.86055919	9.422287743	10.01930366	9.460557203	10.37118604	10.12691891	9.719611574	9.54035434	11.08829461	9.130412122	9.847675984	10.55262407
JTB	10.54116808	11.60180205	10.16327021	10.75843436	10.36579778	11.564464	10.27610716	11.74254143	10.05587946	10.30996848	10.94309567	10.42579075	11.32719256	11.1481704	11.43387065	11.60008334	11.57796162	9.841619214	10.95744011	11.31496295	11.6497258	10.50802103	9.760080668	10.44207739	10.16220635	11.16859308	10.18584361	10.34501857	10.5097091	10.36151746
ATP5F1D	10.77214356	11.26287116	10.6741757	12.83957024	13.144949	12.33427913	9.597527892	11.38107475	9.218601146	9.532720636	10.91192289	8.943201737	9.820407772	13.00021392	10.51007588	13.23313005	14.46820164	9.524893138	8.543855444	9.931128506	10.10012052	10.92447342	8.031256749	9.829974178	8.546199729	9.325722714	9.573974185	9.09988668	8.725981431	10.79979231
DUS1L	10.98405801	12.21491274	10.5518763	11.39059248	11.66186553	11.26734398	9.992817817	11.32136489	10.86946985	11.0548573	11.01975841	11.62280955	10.86257199	11.69508721	10.99515582	10.82257973	11.35119706	10.11640444	9.839568983	10.56852926	11.03446366	11.79107881	10.77742914	9.660709481	10.22196768	11.46110306	9.96608749	10.67139609	10.55176388	9.962164808
C1QB	10.02102225	9.282287814	9.900260041	12.32399298	9.448437478	10.88045023	8.986882574	10.4708935	10.41889789	9.472073898	9.652330399	7.982926088	10.51099925	12.29618519	11.09407228	11.93009359	8.7438766	9.368138393	7.295031663	11.46335654	8.738626516	10.26215595	8.210041954	10.10686186	8.445071111	9.498197833	9.220726654	9.388316478	8.977320608	8.058773589
ACOX2	11.27086658	9.75367522	11.10302127	8.385603628	7.541780622	10.89882194	9.855591445	9.498106199	11.22721838	10.77977808	9.997634192	10.37646258	9.305072758	9.117868505	9.799745694	8.359086954	10.10498885	10.45298097	9.119957635	11.11553808	9.261366095	11.15358398	8.972480522	9.720293067	10.01720576	9.600036623	10.48436966	7.965415966	10.27954404	10.30839655
FGGY	11.04861507	10.10155204	9.897371987	9.734999074	9.127355057	11.04894457	9.399219666	5.810866103	10.89812522	10.91478048	8.334362067	9.500383697	10.02097542	9.243824423	10.77337611	11.64379996	10.54628807	8.91545007	8.636873926	9.921976891	5.454810126	10.59244529	9.967772868	6.733969095	10.21857004	8.017257676	11.79566057	8.25615579	8.556379413	7.930690283
TM4SF5	10.75029322	8.789802977	8.067901264	13.83318058	13.82909262	10.43374028	8.490106473	11.33877741	8.226952527	8.818323949	11.88696602	9.030145087	9.972724287	11.92035544	10.76776827	13.03087885	11.14900692	8.853089635	10.67890289	10.12018058	10.01162712	9.107753799	8.378421382	10.17739349	9.347319068	10.57329836	10.21095904	8.380829577	8.74531046	9.409664652
PDK4	10.92265896	7.337395402	11.07582046	5.638405902	6.907986443	8.161262402	10.54613519	8.004112616	10.11566868	10.98837517	6.105431987	8.57023799	8.708070892	5.762683495	8.688009392	4.795903291	8.014666369	10.42876334	10.75551668	10.56936676	5.560934667	9.258894099	10.56823974	12.00107516	9.813820321	8.009262018	9.980765014	9.927737231	8.092628337	11.38044394
AUP1	11.01042204	11.48209045	10.24391939	11.47537486	12.08090869	11.3408516	9.93771075	11.35734984	10.79131472	10.80106288	11.44459305	10.70784216	11.02739762	12.0359637	11.19919297	11.64020708	11.04299948	10.01023833	10.72438982	10.44620158	10.84569365	11.39227552	11.25059671	10.82661722	10.45637031	11.11567876	10.33452884	10.66307117	11.20904726	10.68218019
CYP4F2	9.555757165	9.480600346	11.15955094	9.360025699	10.54286697	10.3486803	10.56443961	9.192603542	10.00258188	10.47179743	7.976860626	8.828451478	9.22937659	8.703630559	9.900566268	9.679551619	8.47717095	8.958396938	8.027670937	9.629253781	9.771723062	10.99258051	8.887512249	9.378439823	7.538958871	8.807165829	10.67445854	8.442992668	8.783207545	6.217841264
SHC2	10.99093953	10.34560955	9.948492309	11.15467634	11.25686005	9.935352729	5.166990253	8.294584782	9.800547278	10.07853439	9.456595937	9.431634368	8.033159197	12.48803178	10.21272186	10.89823228	11.24238305	9.348903825	5.958203616	10.36460235	10.18544791	10.27783871	9.286361236	10.56941525	7.8028851	9.745275245	10.37549421	9.005876346	6.49264489	8.833798088
KLKB1	10.97714351	9.325750189	11.04614268	9.780828087	9.688902168	10.36639171	10.17565229	9.201771143	9.127465091	10.21272063	8.94026284	7.723551027	8.714433206	11.4241091	9.422935137	11.11045729	10.24265966	9.056530893	9.940960614	9.803107172	7.712406067	11.19101669	8.824905632	8.44184773	9.000731364	8.915812242	9.559823821	9.000928345	9.377530385	10.48830301
ISOC2	10.63327176	10.67527307	10.92659772	11.10968283	11.11902224	11.96978807	10.49180056	11.04663194	9.874933683	9.608735763	10.60030899	9.126377001	9.840895532	11.15667133	10.9823004	12.47951166	12.31874151	9.227774577	9.929457326	10.64916961	9.859872644	10.39198423	9.338500884	10.20148586	9.63292475	9.301411727	9.77262017	9.236646365	8.906602661	10.59541951
CD151	11.13102263	10.97603228	10.56102946	12.22801553	11.39086019	11.79663555	9.632654753	9.648698318	11.3293453	10.67990776	9.942245063	10.48141791	11.4446607	12.15293934	11.18172772	10.9470342	10.57904857	8.975223644	10.60983128	10.93237679	11.61178865	11.47256503	10.08494043	10.49907425	10.24385936	10.11706416	10.76125319	10.73978817	10.22478076	9.218935506
ACADSB	8.748661563	8.647520353	9.940097091	9.000199342	8.916485989	9.377225125	11.34233683	9.926285236	10.36829736	10.72366474	9.773897639	10.77454816	6.791401005	9.159835337	9.530631035	8.935584784	11.85072992	11.4595644	10.23997719	10.29845651	8.428304968	9.735070929	10.49907243	9.296908512	11.16373766	9.722265447	11.27794254	10.03244027	9.760693499	9.673474888
RPN2	10.4598875	10.87727704	11.62952947	10.53356239	9.680015409	11.15888972	12.35563746	12.24478018	10.90298092	11.24754016	11.87772747	11.17396154	11.56167913	10.44575979	11.64180484	11.07496824	10.68422683	10.07798884	11.24916534	11.04323155	11.55181048	11.15227571	10.65558803	10.81169572	10.91464462	10.86734871	11.42519017	11.96962127	10.81865947	11.23403143
HADHB	9.539753292	9.709617459	11.1223178	8.352844097	9.264479912	10.32623078	10.20542544	9.989393647	10.75775544	10.71546736	10.24762222	10.59833889	9.690965053	8.703630559	10.55417938	9.015449606	9.832071102	10.37590989	10.98244885	11.96831747	9.305095715	10.30281764	11.42646331	10.87672478	11.30698644	10.52862902	11.38412864	10.48501971	10.2699426	10.9975984
AFMID	10.65075899	11.57831468	10.20006274	10.57907271	9.856022898	11.6010768	9.689947794	10.42988347	11.31605803	11.54491774	11.46072395	11.1017196	9.441666285	10.19005676	10.737486	10.35048858	10.91513795	12.66164262	9.473963229	10.83266211	10.00722212	11.34152115	11.07352993	10.21041775	10.59318361	10.14374048	9.90863053	10.14880893	11.01711985	9.582495743
FADS2	6.601667783	9.341235403	10.5917228	8.05985884	10.76499911	11.37040771	10.66160913	11.29662878	10.95612088	12.23364204	8.773070105	9.580845824	12.44631278	8.224365815	8.820388894	8.813220877	4.056461915	3.479558493	5.099765317	5.860052436	9.482203867	9.094186118	7.067047349	6.491578842	11.76150415	6.185192243	8.851059491	11.17730736	10.13893424	10.67531811
LAMP2	9.112001103	10.15946699	11.72423481	8.113023709	7.08120328	9.756604285	10.56348199	8.89013998	10.97238166	11.51646228	8.681586835	10.27973226	9.332206234	6.973090947	10.07115618	8.314645031	9.358796817	9.85531333	10.790039	11.1528926	9.435422332	10.21906553	10.51047811	10.41400085	9.889487221	9.103767003	12.531428	10.18922993	8.897033896	10.20736185
TNIP1	11.39686482	11.51061099	10.39692853	11.95212791	11.73875279	11.08058318	9.738277541	9.432133188	9.863353114	9.915035767	10.3181283	10.36364787	9.89368115	10.94068305	11.63000524	12.08348034	11.36213574	10.82181121	9.754412266	10.2034647	10.34230663	11.08187003	10.38209308	10.66780549	9.510442409	10.40708834	10.51127062	11.46755277	10.57354155	9.278124446
RNF187	10.4181922	10.59844078	9.590916321	11.83459332	11.45736978	11.34159793	9.857155451	11.17005198	9.920347935	11.75581813	10.44865044	9.771444471	9.03472359	11.22473132	10.53119325	11.49360697	12.55980322	8.78790798	10.80212994	9.442545689	9.87687401	9.953626171	9.320789742	9.738247594	8.41269846	10.09837496	11.5926253	11.06529223	10.0354992	9.623007104
SLC25A25	10.58210747	9.518550789	11.28858042	8.417634184	8.678342112	10.97198419	11.94833716	8.052279794	9.157585378	8.856798859	7.636393627	10.03768031	10.11529427	5.677294029	8.185953794	7.545280171	8.212548774	7.508050784	11.58095898	10.73602048	7.451217249	10.8666166	10.36648622	8.98376811	12.13774608	8.596769246	7.779819013	9.051256574	7.348377751	10.08324299
NDRG1	10.42546757	8.684429952	9.037724125	10.77087385	13.16259788	8.033848359	10.54030626	10.27206154	9.38753377	10.44410246	11.42874839	8.775224163	11.90521225	10.94177651	9.425312318	9.287710938	6.704077423	9.07225611	8.074074087	11.09183631	9.632787575	8.543000093	9.635381255	11.1356692	9.342643701	11.4345299	9.834167885	11.01220813	10.31229481	11.33457891
CLDN1	8.268102805	9.089438096	11.16316183	7.009486065	7.599659849	9.534357319	10.29122618	9.293238568	11.18132533	10.68678524	9.355681152	10.02254132	9.983294602	8.150515739	10.54437299	8.323643879	8.548618393	9.024556246	10.03958668	9.873971709	11.35138085	10.23398485	11.07736955	9.358931576	10.62175868	9.071540573	10.84530958	10.43333354	9.615437626	10.2168449
STAT6	11.72454525	10.33017496	10.34805962	10.74588667	10.5910625	11.08771847	10.35681401	9.752144856	11.15307196	10.66759957	10.23481418	10.69834749	10.53813583	11.16418589	9.743708897	10.62588415	11.82508519	10.81248243	9.780258489	11.16513221	10.42636487	11.42406244	10.69360818	11.08260972	10.35479875	11.19125669	10.72049727	9.786369682	11.39922533	9.279935509
ETFB	10.79927919	11.65464685	9.360751174	12.55191135	12.42929281	10.70131767	8.771465443	11.48231812	9.933065051	9.008522978	11.96981005	9.595536504	10.23622044	13.22814553	11.28740626	14.04041659	14.94631766	9.989690631	8.897490782	10.69209556	8.9485583	10.27062169	10.23429248	9.27436503	8.61505874	10.24916271	9.670966392	9.102968477	10.31013441	9.276311105
CRYL1	11.04105693	10.03408674	10.23136059	9.360025699	7.636986817	10.44905878	9.698697745	11.22352338	10.36125768	10.02887699	10.4393769	9.45759995	8.131620597	8.6828396	10.7269279	9.4484065	9.342816929	9.877851821	8.48501678	10.46342422	8.128745416	10.43780758	10.03052019	8.995303142	10.07471298	9.259959668	10.62605345	10.17099704	8.885466875	9.779677673
ITGB1	6.982628505	7.630889281	9.98022877	7.290160743	7.374918221	7.595889702	10.20050573	7.612337305	9.373604835	9.677878437	8.017384455	9.312192733	8.727074158	5.720679618	7.455378985	6.842252145	9.145063419	10.17217506	9.763864572	9.835497389	10.17370338	8.726624539	10.04235576	9.61957396	10.38844916	9.717374144	10.65212704	10.63408218	10.06056298	10.42261953
SLC22A1	10.49073349	11.59697387	14.291261	10.27288641	9.867809718	11.69225404	12.54096367	5.937686665	13.04534464	12.69996668	4.671591988	7.918833433	5.50554413	9.529314251	12.28752137	12.47951166	8.112296886	6.13164656	7.365339822	12.48876088	5.105540985	12.70902563	9.119437788	8.577012787	8.272117838	7.870474229	13.10334565	4.551833316	6.471854958	7.136553503
GUCD1	9.372129508	9.360360938	10.41319406	9.932496509	10.27724845	9.230174093	10.10764154	11.57809337	10.43239545	9.649992278	10.301846	10.26142616	10.83876115	11.21842897	11.18733964	10.54364966	9.960651452	11.07878648	11.29673832	11.22162668	10.52594804	10.63895862	10.43841325	10.29028281	10.45275999	9.625064064	10.68345837	9.522091422	9.011419546	10.04967378
ZFP36L1	9.43981049	9.610872489	10.18000249	9.286824793	9.63013456	10.01424626	10.64450418	8.985247136	11.40659715	11.65850053	8.633570193	10.37049655	9.983294602	10.10475763	9.895432013	9.06990255	10.41682724	9.900043517	10.63837194	10.10524269	9.175616656	9.882813128	11.10866241	10.59464907	11.88129241	9.584003056	10.68753071	10.86755194	10.03898227	10.1190863
HLF	9.907136382	10.28685799	9.233682131	6.891933473	6.30399468	6.9927814	9.102198429	8.350657186	10.18109582	7.845041915	8.613906217	10.51580199	6.319346267	5.881276187	8.515678798	6.867285875	9.131173342	11.33316638	8.133703425	10.13383344	8.053717974	10.64734121	11.28586874	10.34538155	10.00246342	9.53062748	9.059076536	10.58590252	11.2102062	6.696967251
SPP2	9.92572702	8.99468229	10.82843788	8.703953599	5.571828538	9.781023108	7.640455177	12.74099543	10.71697737	9.486162591	9.073364925	8.867725624	5.707397752	10.76649655	7.358788123	8.562785837	10.27037474	3.479558493	6.510837288	9.037731349	7.047565242	8.831764466	10.57979034	6.246319677	7.460290171	5.763410949	10.06957512	3.809634206	4.071209233	7.656679894
CYP4F12	11.79981117	8.828786598	11.27529506	9.275225804	12.07329453	10.52724406	10.00415579	8.597672031	10.21923298	9.317155432	9.821793361	9.452766885	9.26663987	11.63686662	8.997021282	9.955902616	10.62601033	9.666266342	8.674970737	8.403010101	7.640064631	11.80696243	8.723129211	8.824752341	10.10722963	9.413025629	8.540961628	9.232431395	8.519424613	8.480584965
DIO1	8.555138825	9.682521933	8.695839421	8.459262303	6.10094671	7.282847556	11.85123968	9.795169502	11.32150853	12.62357444	9.027049751	10.13641425	9.826291175	8.579765055	9.425312318	9.059175286	9.255887186	7.254899581	8.662383419	9.010844628	7.781273913	10.23026947	10.32752025	5.907996564	9.919095089	10.10868397	12.53753207	11.10808399	8.76016689	10.33998264
ST3GAL1	10.16010365	9.473591661	10.5701249	11.14674402	11.55293321	10.58259068	10.67319674	9.918893824	9.876580486	8.592644448	11.7504117	10.2174697	9.170454959	9.240272686	10.87684961	10.67236132	13.42514914	12.84380789	8.895341369	9.46971936	8.581466244	9.595697822	10.02555989	9.869358851	10.99130424	8.369143819	10.23786798	10.47256852	10.11190332	12.12052494
SLC38A10	10.96321427	11.9036929	11.04483839	11.1014985	11.48823707	12.11958926	11.15161269	12.00976527	11.38420013	11.72050786	10.98512623	11.77411797	11.16141311	11.45736647	10.87771761	10.69331749	10.45448572	10.66996296	10.41963612	10.99417984	11.27007405	11.98211823	11.02315979	10.18948998	10.44841564	11.17083081	10.71172627	11.14254957	10.75919488	10.90911932
MDH1	9.875609363	10.59360112	10.47454559	7.887437816	7.561334647	11.56638073	10.82074884	9.718480451	10.63081582	11.23820732	9.863996345	10.41920022	10.3691026	6.789178205	10.54546589	8.419086857	9.059641482	10.22235127	11.20518246	10.46071849	10.0094263	9.839569864	11.04342123	9.889273268	11.36575808	10.44160126	10.96957275	9.844589743	9.895533846	12.04321748
FIS1	11.76467807	11.43687341	10.74576181	11.63925034	11.62992535	11.36967614	9.761848333	11.56985907	10.02056746	10.43868017	10.91927925	10.6791686	10.69987478	11.67221191	11.19362706	11.98352801	11.61501419	8.949909337	10.07987433	10.82286279	9.566963164	9.246682571	9.542586659	10.29495561	9.074030116	9.865105293	10.17311998	10.02352539	9.863478315	9.552846052
PGLYRP2	7.119022663	8.609640076	12.54503652	11.09161561	11.56263389	9.408912063	7.428794398	11.14888578	9.538733559	8.244223143	9.317712566	8.348621474	9.149484685	11.88668446	8.849012472	10.04011581	10.61939439	5.518640443	12.25014657	10.416722	9.033350468	6.996296152	7.567103826	8.431689669	9.350427579	5.681674139	8.474578575	4.399524978	7.193635107	5.098915192
ADH5	10.24479587	10.98714595	10.88200917	10.13853957	8.704884613	10.89882194	10.91009294	10.06165038	10.68444446	10.11751757	9.86676645	10.3798607	10.72764272	9.336556128	10.45879228	9.872604024	10.23834814	10.83108004	9.095828777	9.903497595	9.778201287	11.04709617	11.21835812	10.44376157	10.16662108	10.47892443	11.45941084	11.43797279	11.67887207	9.815075053
KDELR2	12.00894083	10.26267056	11.28361274	11.26284748	11.43377802	10.68023057	10.84774457	11.29234539	10.79654291	10.95394873	10.79173157	10.61140644	10.75950533	11.36908668	11.66209877	11.83586456	10.42822837	10.48562997	10.73283642	11.30795516	10.88463534	11.62605965	9.924726863	9.761394302	10.29395286	11.22006728	10.64041019	11.44527314	8.984566679	11.00418491
MLEC	11.11850881	10.20036572	9.196563729	11.83063774	11.58064871	10.72896271	9.952417968	11.28230107	9.389842233	10.23165702	11.30504004	10.28699014	10.90210009	10.55269098	11.42499117	11.7781868	11.08081394	10.41650033	10.01308031	10.1585329	10.73217738	9.496063984	10.57368684	10.72916775	9.427511518	10.61662593	10.5609515	10.05727158	10.43236548	11.23776236
ALDH6A1	10.48517397	9.747878037	9.903142324	8.519531283	9.602181651	9.620532248	11.44052783	9.529994299	10.36712646	10.09241378	9.707457284	10.17311113	8.73960516	8.927792077	9.55471597	8.693438539	11.97382835	12.88499608	8.948137775	9.734566466	6.532201991	10.62487846	9.574186312	10.31257549	10.64409144	8.315073604	10.93093338	9.469344914	9.380279449	10.15701915
MYO1B	9.672886994	9.84067367	10.23365216	8.812293982	7.636986817	9.885039495	10.87964032	7.8722895	10.89812522	10.40571135	8.787768099	10.36878743	9.744765629	7.938615939	10.82469069	9.464752915	9.868797757	11.14159585	10.84505959	10.97787208	9.559460368	10.09653065	11.85973256	10.56864366	9.232386331	10.75371112	11.70696912	10.50378866	10.1397455	9.806306821
EHHADH	9.555757165	9.360360938	10.62962837	7.443737888	7.374918221	9.160801294	9.52656535	8.242180874	11.02529747	10.2420708	7.819565869	9.379955228	8.584996832	6.973090947	9.224285148	7.898865846	9.513124835	11.33153458	7.518949943	10.47598428	7.411603091	10.40412699	10.40442724	9.020359868	9.350427579	9.918289159	10.8954616	10.21579857	9.888793469	9.853277546
HTRA1	9.905055886	9.985649367	9.897371987	11.51904371	12.67378506	11.40509385	10.76602556	10.0034388	9.143972305	10.79116905	5.651829249	6.477163501	9.473884468	10.22820009	11.68260796	12.91709264	8.947856568	9.837025462	10.48752506	10.36170456	10.89659214	10.17206819	9.115707251	11.16608273	9.650683986	9.135288704	11.71337414	6.435507557	7.859909981	10.65801873
CMBL	10.62191699	10.87992951	10.38357639	8.605454019	7.826540393	10.45320847	10.6589218	9.192603542	11.25533564	11.42253807	8.681586835	9.378256924	9.921429456	9.651991994	10.56068012	9.929649063	9.868797757	10.64126965	9.216074357	9.520846038	8.203911634	11.14176663	10.68859636	9.760042966	8.707700832	9.54588323	11.29298816	11.36959299	9.258559295	11.02915823
STAT2	10.03059617	9.75367522	9.821702062	10.98175746	10.78999054	10.94276955	10.42377651	9.216922105	10.93888687	10.2420708	10.49055725	10.00504278	9.777019844	11.43734914	10.72885331	12.27404165	10.58075237	10.680257	9.141877553	10.15964561	10.15491008	11.12985168	9.823188229	9.844072812	9.52976542	10.21226595	9.999232046	8.601820744	10.30508085	9.726226106
CCL16	11.09771179	11.22059758	9.352338362	11.18597653	5.795509785	9.637652424	10.30961925	10.48972284	9.338182182	10.05981831	9.690357674	9.405192626	9.470131244	11.40282781	11.51365381	11.19981625	10.55324712	11.94472512	8.399595921	9.075965221	9.49798984	9.271003063	9.73720269	9.856771245	9.365870394	8.896461131	10.49277205	9.714664495	10.06740117	9.927929912
DCAF11	10.17226416	10.1106148	10.18356287	10.28160638	10.88969812	11.24836656	10.65533088	10.05660753	9.978246841	9.98490896	9.063737266	9.415165187	9.896480127	10.70471345	9.526208407	10.63313268	11.45794887	9.361755338	9.546958481	9.896840044	9.076051803	11.12051597	9.751694103	9.517700459	10.76022341	8.721776761	10.74493242	8.838453112	10.28761872	10.0759662
GPS1	10.85530142	12.03859604	10.02457753	11.31049011	11.6136861	11.41788911	10.69696994	10.97627874	11.13047807	11.03043434	10.83055544	11.23621134	10.45514486	12.08181649	10.95624068	11.20225497	11.50715836	9.94769565	9.367925918	10.25539001	9.929038378	12.14093285	10.57028482	9.811828805	9.914902424	10.55353966	10.001851	10.67243333	11.22136157	10.07492365
TXNRD1	8.748661563	10.49323346	8.72872431	7.601175862	7.396871668	8.976965526	9.099557349	8.156669291	10.72431156	9.656235969	12.09112545	11.7141395	11.27706737	6.769401395	8.98094762	8.693438539	11.41847954	10.70567522	8.423670971	10.08195491	10.36227665	8.701782607	11.6772818	10.10579846	9.372001504	11.29952313	10.82991756	11.59718833	12.09383458	8.545298787
PIGR	9.523569813	11.28805267	8.295830749	13.13528934	8.924035357	6.914033954	6.303976728	6.259557855	8.880584466	9.047057068	4.180606278	8.800815857	12.06797548	7.956072294	11.59823506	11.99552888	6.115151586	8.958396938	10.41888849	6.712756764	10.23432205	9.118516743	10.21873101	6.148231646	5.78575581	8.451051955	10.03034991	11.34150262	8.734604141	10.70257273
BCAM	10.32167399	9.298244314	9.151207212	10.37962544	10.99554567	9.547357632	7.565659868	12.19860588	9.073909155	10.07271166	10.35015168	9.045209958	10.09106528	12.00386717	10.52233937	10.89823228	8.322670093	10.74052469	7.467622051	7.893734298	10.73017426	9.998003469	10.37118604	8.919831589	9.525646516	8.669524581	9.211703386	9.223964304	8.180528564	10.37258979
ACOX1	10.38871813	11.22894394	10.97396696	10.079757	9.891098259	10.23758651	11.10564646	9.123531658	11.81910652	11.25527167	9.663525645	11.27641924	10.16140137	10.64420143	10.38256453	9.953009043	10.77929019	11.57715242	10.19788673	10.75822607	9.007108956	11.61850015	11.67980954	9.886798951	11.93661852	10.29666144	11.03814966	10.80461107	9.469469191	9.539302179
ANGPTL8	8.398181632	8.590319686	9.523206506	9.993924154	11.80051979	9.091475957	10.03764459	10.13843655	9.740318466	12.14514422	9.113579911	7.5708816	8.431223457	11.02460979	7.734546395	11.07762721	10.48574017	9.008298938	7.834464203	12.21650052	10.44276742	11.28712887	6.654770559	8.648911257	6.077226637	8.451051955	10.30408417	8.331722505	8.648246438	9.02089619
PSMB3	11.2357081	12.75382824	9.933063554	12.29629449	12.83555704	11.26577203	9.833515396	11.43905715	10.05005383	10.38330593	11.31217	9.78432453	11.2792134	12.95733563	11.77028557	12.69440294	12.35652618	10.59032315	10.01802579	10.35005487	10.35189201	10.7055861	10.80952431	10.46796364	10.56000964	10.81565841	10.34384801	10.68841599	10.51846823	10.02721163
EI24	10.31228533	10.78830438	10.82843788	10.16705626	8.403722107	10.89577619	10.88194669	10.37422528	10.45019795	9.986148568	9.447371738	9.308630384	9.780054384	10.11060388	10.59063551	11.77409445	11.41657285	10.47384293	9.84848101	10.46252287	9.773021037	11.38950219	10.65558803	9.426937929	10.4491406	10.45488469	10.29876953	11.21017643	10.68165997	10.82295166
COL6A1	10.62191699	7.668307535	9.918892737	10.9601941	10.75445687	11.24995759	10.40679121	7.809579611	10.95144108	8.118552302	8.593970065	8.163610224	9.238231463	10.29646804	9.620504287	10.76600519	7.060092541	9.048603481	7.420398788	10.00232325	10.80630549	9.37563709	9.320789742	8.215797078	9.105652455	9.25659144	9.337316512	10.1383365	7.122752537	10.97094746
TDO2	9.252841606	7.470606526	9.719122157	9.153794789	9.120801171	10.91495822	9.342277825	6.885109725	10.80780606	10.95837617	4.844059584	6.540184018	6.919129017	5.677294029	10.89067528	9.389689073	8.576233525	7.874565986	11.6182338	10.416722	9.094862301	10.04810818	6.099997953	8.742254316	8.790170732	10.65613655	12.63226272	5.83478051	5.707916572	10.29323701
ATP1A1	11.17484903	9.776633699	10.5221897	11.01001621	10.37958431	10.65403168	11.03417419	10.72509436	10.39151786	13.52281133	10.62342247	10.89105298	11.84491511	10.91195822	10.35789293	11.11564146	9.09823301	10.26401254	10.86330954	10.53118929	11.54384972	10.26820798	9.936402472	10.4966424	10.73428726	10.34026179	10.9122629	9.9355351	9.783714645	11.52637995
ECI2	11.04955706	10.35326536	9.967893185	9.844991792	9.234440605	10.78381124	10.21155157	10.23236337	9.909127727	10.0491828	9.406069248	9.713364453	9.913160874	10.64956528	10.67793795	10.92061983	10.77929019	9.405854468	8.767201266	9.630859551	8.746580821	11.18206974	10.08303179	10.01808115	9.889487221	8.682138568	10.0044652	9.761237627	9.833705473	10.0022021
GLYATL1	10.69236577	9.535476257	11.21278774	8.151645919	5.397878134	10.36492404	9.721202241	8.045496798	10.69101001	11.15689191	7.47088744	8.631433772	8.711255561	7.464245131	10.26673481	10.06176635	8.797641851	9.335936733	9.718403904	9.304470399	6.242865127	10.73734409	8.815735579	8.946223103	10.32982306	8.945406822	10.97824216	6.595036551	7.714647448	7.001651954
ETFA	10.67048822	9.434422869	10.50521854	7.708850345	8.87033994	11.33261638	10.30274931	9.607909265	10.72522572	10.76468963	8.859089896	10.21271366	8.73960516	8.165592192	10.78267432	8.741210895	10.49661144	10.50022961	10.4860982	10.90012033	9.488539009	10.04670051	10.22393684	10.25330591	10.27771968	10.00814016	11.43345807	10.2940372	10.27438198	9.880981457
HNRNPU	9.689905652	10.53926493	10.33317703	10.01847668	10.29190338	9.787611653	10.23459645	10.48472566	10.86366984	10.44680597	10.32317905	11.19629674	9.978019128	9.575140877	10.3641005	9.520548779	11.34218512	10.96971605	11.69248947	10.38852679	11.02141836	10.03822552	10.95957013	10.7353691	10.44114585	10.69210318	10.50112577	11.03295008	11.42374364	10.15109568
NADK2	9.335514841	9.88095735	9.198911839	8.746592476	8.403722107	8.529768293	9.266608055	11.21449647	9.466208766	8.875657819	8.493518895	9.826030621	7.825176756	8.431824645	9.362195052	7.799045375	9.709706311	11.48620993	8.315234901	10.25017633	9.648431136	9.57044789	9.923660742	10.31165347	8.745987982	9.289924773	9.921136884	10.31078794	11.12510686	9.113190387
TRIR	10.90090207	10.51558018	10.36905759	11.48295545	11.02215601	11.06801088	10.16558976	11.15833134	9.851678807	10.03368061	10.35804767	10.1222818	9.889472472	11.6449455	10.84524871	11.21680133	10.64893007	9.322851963	8.991039341	10.12929683	10.74612187	10.36738769	9.428450698	10.16110541	8.583686206	9.182203354	9.486911103	8.865929546	9.279327598	9.573664669
S100A10	11.7025559	10.12633888	9.369115185	9.913920191	9.146839808	9.475721178	8.336971071	11.16459419	9.873284998	10.1242889	10.4045369	10.54485175	11.90347431	10.05509475	10.6405833	9.484928748	6.652545081	8.538976388	6.366919252	8.395465874	10.97931236	8.808684844	9.458210983	10.02821987	9.379628912	9.885961026	10.03034991	10.91345726	10.37839868	10.99153424
PSME1	10.99583488	11.09267029	10.02722201	11.14196361	10.53303158	11.17321532	10.24657905	10.38096498	10.27398768	10.15987543	10.02517104	9.672379347	11.33030065	11.13005778	10.54218472	11.11175508	9.81479967	10.13897211	10.57334257	10.80519672	10.69020353	12.22671555	10.11793908	11.39876135	10.44986521	9.562343837	10.54128399	10.03405526	10.51284347	10.51698893
PRDX3	8.947829952	8.914120232	10.37737194	6.829288742	7.636986817	9.841376276	10.70914425	9.243798945	9.991985786	10.39548538	9.661931635	10.43071396	8.682336873	6.185012716	9.364674423	7.529773661	8.843805066	10.45298097	10.02688514	10.2667942	9.729558773	9.572405966	10.68104581	10.47209568	11.0032004	10.32346234	11.23629531	10.25648622	9.969497061	10.78711719
CYC1	11.51341996	12.56977505	10.2765142	12.4369299	11.61601722	12.32411949	10.39714835	10.90512585	10.47649642	10.64423478	10.41970622	10.1394247	11.25760806	10.86891933	11.32925207	12.16387648	10.16300895	10.13897211	11.33449156	12.15952389	11.08497385	10.35606728	10.60461467	10.11956188	10.15689078	10.91404836	10.37650358	11.61294109	9.996619725	11.62190602
ETS2	10.90403036	9.3792361	9.826264845	9.968946437	9.524878019	10.77941116	10.61060098	8.294584782	10.68444446	9.887437758	8.799419489	9.654250897	10.908353	8.419305767	10.3213525	10.07779362	8.149565608	10.20819242	11.63345829	11.03960997	10.1638427	10.07183076	10.50336014	11.36538595	12.13572114	10.23725312	10.17544173	9.247826411	9.027294365	9.372805343
AHCY	9.792513131	10.05301524	10.83448944	10.269968	9.67107355	10.97775679	11.45866791	12.03775538	9.925130003	10.42320542	11.60952344	10.60706373	10.04387786	10.74911258	10.65887668	10.36797291	10.8260087	9.877851821	10.38100401	9.50517225	10.63345961	10.56812337	10.1933012	10.26096858	10.96670733	9.744073312	10.79410661	10.17099704	9.950203088	10.65034078
FUOM	11.07476101	10.58061544	10.07911819	11.06660807	11.58779212	10.84825103	10.26436835	11.82590768	9.314074179	10.46736631	10.80911575	9.378256924	9.410671244	10.99541898	10.68489752	11.30340112	12.14423519	8.332355186	9.046324502	10.96392774	8.746580821	11.44076908	9.179637426	10.06260651	9.552886225	9.160739988	10.57156727	10.21080946	9.980407406	7.748712037
TXNIP	9.189280032	8.381360913	11.30065212	9.365505563	7.501853006	9.033510441	9.159110598	9.452755931	10.32553459	10.81508026	9.177464262	9.055874991	8.62607624	8.645717369	9.72260401	8.231018124	9.451126579	10.47974849	11.61497371	12.75130624	11.02632418	10.9389616	10.06089903	11.74314312	9.3363862	9.473750462	11.74458869	8.726989317	9.540003621	9.736812413
FKBP2	10.3961433	10.87328917	9.930240507	11.48421502	13.55950262	11.16396208	9.693454148	11.95932398	9.262095969	10.19781852	9.898246033	8.823466083	10.16140137	12.23550812	11.11630664	12.49947876	12.56927394	9.329409191	10.38483754	10.08664265	9.752111939	10.91061224	9.13978494	9.710531855	9.459532049	9.638063989	10.65379313	9.445268097	9.279327598	10.50000128
EIF5A	11.07938047	10.74531301	9.400055089	13.29811876	12.35238662	10.2614472	9.433174953	11.99094572	10.06168165	9.390152985	11.15506635	9.955797524	10.26140789	12.1161221	10.59486452	12.66287878	11.34519536	10.21174519	9.63200499	10.63883407	10.53515605	10.16818963	9.5564108	10.78337811	9.564978208	11.6795666	10.44642196	10.05806551	9.655700868	9.548345547
SHMT2	11.65073312	9.955786415	10.09180564	10.96561523	11.81276532	11.30762484	10.70567635	10.79539117	11.02974407	11.23038356	11.02410709	10.55089364	10.74171792	11.50548804	10.26009276	11.26308887	9.45856037	10.0701814	9.809077721	11.28519676	10.99218515	10.94803763	10.0589583	10.34177306	9.89588313	11.26055229	10.88911032	10.15178714	9.377530385	9.285355088
SLC22A18	11.23322291	11.3186794	10.48516314	10.84530086	10.1152999	11.67399977	7.772639373	7.057833525	10.01459715	9.752624958	10.85098194	10.3679321	10.25487953	11.31779004	11.40465967	12.54197594	11.47270526	9.864371035	9.995134857	10.28730088	11.13881745	9.917114267	9.227087908	10.51838289	9.428982527	9.960296151	10.7197021	9.881838221	11.13001399	8.73951937
RGN	11.21654466	9.709617459	10.62265118	8.993135212	7.935313181	10.60140868	10.01820407	10.07168351	10.28642887	8.837689813	9.952712368	10.96982904	9.311379804	8.492836494	10.56499774	9.460683651	9.758700987	10.05047588	9.065566331	11.84924368	8.264298831	10.76328524	9.716420682	10.42853276	10.65292863	9.903292824	10.60036415	9.63920675	10.20088112	10.44134674
GHITM	9.978125247	10.0832539	10.84876096	7.990512713	6.561818316	10.78710252	10.6426918	9.66866822	9.669886383	10.52989746	10.04609517	10.80456827	9.079760615	7.800458262	10.83187458	9.163016414	9.190420259	10.26058635	10.5038333	11.10402488	9.380273925	10.34006795	10.13921997	10.73261623	10.92249651	10.4086062	11.41343659	10.83039671	10.462506	11.26315457
COX7B	10.2382005	10.99205801	10.4471611	10.59081424	11.01687306	13.02760695	10.28775121	10.76376831	9.511432458	10.59064536	9.707457284	10.06326882	10.8101048	10.28961304	11.71502229	11.31133013	9.826336908	9.634850163	11.93635733	10.74271812	10.06346382	10.25364023	9.487369457	9.911353154	11.04934965	9.801820862	10.91087024	10.24885727	9.791995693	11.93850507
TMEM59	10.43559184	10.86528021	11.07262403	9.215788419	8.605073883	10.91796378	10.76602556	9.033972556	10.47323521	10.88585283	9.699709859	10.04946476	10.76640635	8.798486123	10.93053831	10.64393763	10.11207575	10.84028971	10.65497521	10.33929269	10.33441639	10.54238588	10.55453133	10.03493964	10.71150635	10.97371038	11.66586758	10.465405	10.63926523	10.38862107
NFKBIA	10.27571849	9.938076487	10.40914484	9.32107218	7.905066612	10.59891375	10.09311513	9.957282886	10.33275033	10.68067354	8.518414945	9.79709058	10.69184191	9.078626753	9.860728475	7.862241472	8.719321413	9.199416798	11.01941399	10.62117267	10.98380289	10.46861884	10.75782359	10.79859385	10.81524303	9.400872777	10.23675674	9.794968196	10.15186001	9.935991043
PSMB1	11.11040652	11.46629282	10.15362103	11.46392876	11.91285785	10.89679215	9.913862742	9.869903661	10.2950743	10.32767784	10.35114105	10.15834636	9.738539334	11.76347055	11.64741419	11.95633599	11.50894909	10.47384293	9.578102553	10.52774633	9.310469826	10.96079837	10.0225755	10.48442125	9.8494064	10.09555058	10.67034907	9.690289473	10.89463513	9.133367062
SERPINA11	6.883834829	8.197716427	11.57364647	8.201580013	7.235605108	9.767755029	9.123154653	10.38230915	9.00930423	9.003632966	8.921727334	7.365964807	6.016049136	11.21933099	10.2707054	10.31035632	6.599054229	7.944703448	6.981175135	12.33941742	7.557846306	11.67197328	7.84068305	10.63058236	7.03248418	4.657654442	10.35002751	6.868313063	6.755362575	5.300972957
ABCC6	11.09223681	11.13436549	11.12663959	9.588067186	9.564047766	10.85035023	11.6408377	9.503058193	11.59640979	10.59390122	11.40750632	11.07524094	10.46082863	10.19005676	9.766385551	9.693488779	9.58280716	10.25370948	9.981021263	10.42599925	8.346892739	11.21627785	10.62312072	10.16110541	11.63150031	10.36470879	10.32096063	10.51481827	10.05283107	10.36066221
SLC27A2	9.168611448	9.270203469	10.94349445	8.867423614	7.793886646	9.66891768	8.804282017	8.804452034	10.33634471	11.30528608	6.64177886	9.45759995	8.730217141	7.512323345	10.92886427	9.838516471	9.039951222	8.825514877	10.87098273	11.8437164	9.12973713	9.9745056	10.97868646	9.421819042	10.3243015	10.4032867	12.13916326	5.263911034	9.036038742	8.806407895
MGLL	7.958238162	9.329637112	10.55095779	9.965342617	11.06714881	10.65523291	9.857155451	9.99467662	8.61443521	10.71097634	6.628617878	7.58276521	10.51828573	9.622286999	10.2707054	10.5007049	6.958125666	8.223804418	11.15308899	9.457102012	9.139835894	8.708924119	8.396995472	8.72017487	10.55799473	9.819046172	10.21660662	6.465013853	7.736321304	9.83615
ALDH1B1	9.77439204	9.658002074	11.61334268	10.25823496	8.739530631	9.800699129	9.875792413	10.03112535	10.74067842	9.887437758	9.93566421	9.822288603	7.18195049	8.949709298	8.802206051	9.878716125	11.74453708	9.926230555	7.584645145	10.59097291	8.998254533	10.24752665	9.848127463	9.936692941	7.383153785	8.966179818	10.20982687	10.05249876	9.407485613	8.976907587
ATRN	9.045538518	9.750779541	10.81396286	9.014224576	8.614438831	9.692514939	11.27197836	11.24289005	9.673680351	11.50396953	10.40834421	10.39757065	10.49169525	7.829173641	9.586923947	8.376486487	10.46190087	9.917554264	11.04967181	10.14511292	9.88169496	9.544747954	10.32832609	9.12697006	10.72593609	9.721044176	10.66705305	9.526687953	9.914620292	11.43264768
CNBP	9.828086243	9.676430941	10.32567775	8.836179688	9.25253919	9.832907487	10.33901665	9.505527828	10.9884612	10.48413265	10.0226893	10.72196801	9.81005371	8.808117081	10.18913942	9.30597238	9.981439735	10.36956257	10.48180913	10.05828497	10.53897544	10.5847068	10.72882219	10.2523452	10.54855444	10.78968425	11.23796228	10.99033203	10.76235874	10.55561659
ECI1	11.34486495	10.76122567	9.826264845	11.50670119	11.60079721	11.93163451	9.614273631	10.529089	11.73764482	9.519081682	10.79682363	9.907168356	9.892279621	11.64360216	10.33405748	11.54926476	11.4717874	9.436548021	9.678977433	10.19263409	8.727951999	10.77268132	9.314295002	9.511288762	10.07094968	9.945732461	9.552696226	9.794015333	9.036038742	9.303274619
HSPA1A	9.61551093	9.156628903	8.264757343	9.108756374	9.504886798	9.150612654	10.25490803	10.41156832	11.1972251	10.19567702	12.64970923	10.09875932	10.17067976	11.1716615	9.726464305	7.41625442	9.491546174	9.586404152	8.829321399	9.914086166	8.533223047	10.8824838	9.773161809	9.695058065	8.105287114	10.4408597	8.697888305	11.51775748	9.512703653	8.715622688
COX7A2	10.58989876	11.97613341	10.90591322	10.24640569	9.060435406	12.29281827	11.14650602	10.27640576	9.819506639	10.90498381	10.47883691	10.04839742	10.23953081	10.29817671	11.9452572	11.39045206	9.817692644	9.140970869	9.413685159	10.2585092	9.440332789	10.61256349	10.06186842	10.37745806	10.88922745	9.917223148	10.73945087	11.01138861	10.78638719	11.27953616
SCCPDH	8.785336864	10.64128216	10.67333186	10.58612909	10.95744679	10.98254971	9.674062843	10.55196427	10.28270777	11.51216664	9.441808761	11.05837527	8.528335589	10.0949609	11.10819377	10.55514334	10.57904857	9.220737254	12.08442781	10.22594767	10.52440764	10.07873437	9.839108468	10.09082795	10.2513605	10.47022899	11.77361058	10.6110052	10.71904978	9.276311105
ELOB	11.33948335	11.67005345	10.05210564	12.42910299	13.81368905	11.90208929	9.952417968	10.70374964	11.72032719	9.547911829	11.39028455	9.902450338	10.28188823	13.20874676	11.12656655	13.10508182	12.98148509	9.766303358	9.896536479	10.11445353	9.810162989	10.56320938	9.510279019	10.14670088	10.40797066	10.13734639	10.16846524	10.36760937	9.520200502	9.477518777
HNRNPC	10.18774995	10.83005153	10.35017323	9.089014935	9.448437478	10.39111635	10.1503631	10.24719409	10.8744228	10.7847727	10.72765939	10.5643961	10.66829039	8.910015106	10.14511773	9.604086322	9.655758566	10.42876334	11.41954336	10.79520839	11.32861414	10.8856364	11.4499772	11.1650622	11.48508024	11.39487831	10.9439285	10.95368703	11.22862376	10.79600145
SLC66A2	11.13102263	10.60486849	9.795570029	10.74588667	11.0239127	11.31067727	10.19309456	10.2022365	10.62983981	10.63557198	9.478496207	10.10287784	8.535541364	11.83759718	11.54786552	11.14636124	11.05653126	8.719637334	9.805649665	10.01098049	9.618417383	11.40441522	10.40213278	9.676554198	10.71512734	9.25659144	11.14507062	9.297090703	8.938669281	8.879915706
ATP2A2	8.881630709	8.738079608	10.36069505	8.820299958	8.642173795	9.283986379	10.80867645	8.953030783	10.19699919	10.67530448	10.75333142	10.2475425	10.35391035	6.990235689	8.90801297	8.250026419	9.221341788	10.44696457	11.22413556	10.31353102	10.42966034	9.413269892	10.60594443	9.746459506	11.87698881	10.60011512	10.04312013	10.34956512	10.22554516	10.24770387
PFKL	11.59310803	10.52577844	10.81012938	11.41060454	10.92208734	11.26183464	10.67142008	10.76479929	11.47122982	11.27467471	10.76005117	10.92459454	10.92695075	12.42218128	10.54873962	11.10915833	10.63259607	9.387119746	10.76613676	11.13036917	10.63774027	11.76135371	10.47816694	11.05588043	10.35789052	10.53072141	10.5094314	9.657135042	10.07844454	9.348849129
DDX39B	8.484387064	8.743919202	9.489080383	7.902623361	8.279665645	8.240336997	9.710859169	9.142700029	10.10727761	9.581107814	9.270371285	10.16525539	9.757138155	7.476416908	8.330079389	8.532069071	10.28716921	8.949909337	10.7128469	9.49815106	10.389609	10.62110042	11.08263239	10.00787065	10.5383708	9.712466195	9.86182313	9.536976888	10.25054582	9.736812413
CENPX	11.85149712	11.60901416	8.496370915	10.48908122	10.45444455	11.11939758	9.3129408	9.850609143	9.936226887	9.395761577	10.5356389	11.17249281	11.41617815	10.43181835	9.116599195	9.259877628	10.5020165	10.59304988	8.315234901	9.049788736	9.018101038	10.64548262	8.994994582	10.2359146	9.132989837	10.14647215	8.285268295	11.40215741	11.06359946	8.480584965
ARHGEF10L	10.04955546	9.480600346	11.38759254	10.16391544	9.774881859	10.92793733	9.405647489	9.273085972	10.41663596	10.53159633	9.801667888	9.844596449	11.17242371	10.39236987	9.724535449	8.767814607	9.462262943	9.564338889	11.83324154	11.6514776	10.62629683	10.80966534	10.75122874	10.19849623	10.30200146	10.73326421	10.68671716	9.24921784	9.479759241	10.32690572
YWHAZ	8.461898909	10.47229387	9.538118244	10.23148137	8.830722956	8.540218025	9.627164974	8.820415452	9.587816604	9.792850567	9.562915423	10.21936773	9.6747517	9.336556128	10.3837871	9.953009043	8.910390173	10.18307502	11.71276042	10.22594767	11.15234413	9.397892797	10.80605752	10.78736293	10.17716163	10.63165075	10.292366	11.16446328	10.16865119	10.37004217
GUSB	10.99681196	10.28285481	10.88929474	10.29602354	10.67618936	9.866488306	10.3711144	11.00797113	9.876580486	11.62825528	10.23588587	9.694382922	11.01264028	10.70985735	10.51007588	10.85238713	9.366720835	9.645398448	10.84561602	10.58021029	9.780784451	10.5582786	9.643175122	10.55468391	10.39448396	8.980544799	11.95987629	10.02596219	9.123967728	9.800011
CD46	8.467553961	8.984854882	10.7798734	7.335749139	6.968103082	8.524514853	10.21886875	8.52157756	9.373604835	9.862004778	9.655537919	10.5584106	9.435905237	5.881276187	8.52013688	7.824658563	9.436143029	10.04251767	11.25294555	11.03173189	10.62414104	9.171158105	10.25138835	10.52476209	10.39974378	10.41315022	10.0148749	9.912891896	10.27364303	10.67669314
EIF4EBP2	9.785744375	10.12633888	10.66401697	9.491137198	10.41749999	9.830782496	10.51774124	11.07517025	10.19963279	9.643721438	10.6094335	11.01805615	8.571039138	9.799236981	10.04974872	9.640515039	11.63646977	10.51755634	9.798769013	10.40550996	10.02911383	10.09653065	10.50121788	10.16417347	10.44405816	10.04959169	10.73237242	10.58535193	11.06616198	10.64473104
PTGES3	8.21528267	8.845176322	9.746663238	8.249838819	8.477440749	8.730157225	10.24179795	8.393993554	9.945671019	9.559617546	9.748589048	10.39337367	8.915560591	8.056578914	9.624647379	8.142228676	10.74475142	9.939147908	9.882504161	9.839669073	9.838955016	9.733321839	10.48034368	10.07895543	10.09616345	9.750072985	10.68100943	10.50728082	10.64441888	10.23655866
TTC39C	9.288398916	10.18757517	10.77043475	10.14173608	10.7005581	11.05532804	10.42377651	9.490646176	10.50552019	10.41402447	8.687869807	10.2391477	10.63850874	9.543792128	10.88809304	11.26658869	11.40700137	9.530594738	11.48314852	9.208787763	8.300793056	10.32039856	10.1844273	9.004465157	11.44421244	9.399346443	11.14802893	9.242247225	8.785283995	10.12413482
ERP29	11.05987855	10.59521615	10.58724982	11.06155411	11.60314923	11.98132747	10.41743044	11.0851093	10.57916689	11.17439598	12.05211389	10.96361492	11.18220458	11.52166593	11.04854832	11.71810669	10.21659508	9.436548021	9.628128504	10.84999701	10.79549007	11.17950324	10.22220365	10.63206033	10.36097568	10.20354833	11.05589935	10.4302708	10.56027209	10.70594363
HLA-DPA1	9.323100372	8.999570981	9.82778257	10.91046474	8.595647646	9.64975787	9.031906909	9.100841574	9.888055753	9.367497874	8.30194469	7.885681962	10.27867376	9.727492847	11.14470828	10.50860873	5.906921304	10.7697399	8.047187929	9.976035316	8.777966033	11.01001957	8.874323628	9.539919524	9.265699321	10.5487295	9.240824861	9.223964304	8.898952738	9.749936948
ST13	9.23307062	10.12186375	10.29857178	8.986036289	8.527877856	8.848368483	10.79975871	10.62077041	10.70033781	10.53752666	10.05340828	10.03229175	10.21283266	9.250901754	10.27729886	8.923805482	10.00447392	10.80544604	10.19177227	10.50778821	10.40308338	10.82123688	11.31380383	9.829974178	10.63328728	10.30809239	11.1426996	10.70371629	10.68555398	10.55112548
SEM1	11.222404	10.92557521	10.77122367	10.5065428	10.38506223	10.62489774	9.315218809	10.88630181	9.819506639	9.436237908	10.26031754	10.21366613	10.85467863	10.75160887	10.31367545	10.70540279	9.603071774	9.795009676	9.855129075	11.02929918	10.62629683	10.28382542	9.691581572	10.37127657	9.58754562	9.523639334	9.890372167	9.958678901	9.902242871	9.49165265
ILRUN	10.80375258	10.53422226	10.32782438	10.41967693	10.13494132	10.99967353	10.91385471	10.39034796	10.4357502	11.07071784	11.15052742	10.65272541	10.88599618	9.760096069	10.73365562	10.47673019	10.95114812	10.1126086	10.55576672	10.78587118	10.04853626	11.83902782	10.54277586	10.13423861	11.09869581	10.16275441	11.23518293	10.96304188	10.9800051	10.47255628
CEBPD	12.15613753	10.30867907	9.92315862	11.2730858	10.23843383	10.67786841	9.898754982	11.37770927	10.27648452	9.051802195	9.535321178	9.497257698	11.41471475	9.046445561	11.7519409	9.192764152	7.581715596	8.949909337	10.01604963	9.457102012	9.737559048	9.191687958	10.36727059	10.71110149	8.724576795	8.89429488	8.742442878	9.311813978	7.795322318	9.739446892
RBM39	9.366091269	9.782316664	10.71984246	8.261654774	7.874169436	9.929406995	11.05884695	9.31874191	10.15147628	10.46647845	10.70462186	10.48536673	10.13320261	8.734265004	9.954223705	8.94726859	10.34646071	10.77455209	10.68637727	10.23230753	10.85368921	10.27663838	10.77151615	10.37216127	11.46084253	10.16275441	10.60036415	10.14208539	10.53644471	11.10260794
WDR13	10.19628187	10.77268924	9.048181194	12.00573602	12.42929281	10.05486509	9.748426517	9.756298187	8.524796556	8.390107025	9.480306303	9.369735272	9.824822573	10.84574078	11.55113368	12.49002883	10.48027366	10.22586937	10.07418739	11.87250119	9.220080991	10.4226943	9.575544627	10.00445103	9.012555546	9.120540785	10.76819167	10.02352539	9.588353356	9.534759139
PCBD1	11.71210597	10.41674962	10.71246795	10.1029024	9.863891471	11.7922746	11.00060673	11.35461341	10.30244364	10.37102277	10.829136	11.48366906	9.42818786	9.865277145	11.05853448	10.68810692	10.09309942	10.22937891	8.827067781	10.25434878	10.1348595	11.02367752	9.878156799	10.07570044	10.53768933	9.301411727	10.96354018	11.22792258	10.45990995	11.50718726
CYP4A22	7.70375823	7.643470847	11.9742227	7.990512713	4.952291651	10.60886768	11.0376263	9.290376814	10.94909547	9.489663361	7.10648476	8.749169682	5.834663531	9.958992039	7.734546395	8.672469555	8.71311666	6.763658348	8.031595591	12.1077179	5.835523842	10.52631611	9.218417797	9.033845774	8.543484414	6.607279864	10.8474951	6.465013853	6.648716234	8.496258873
TYMP	8.847354665	11.02598195	9.643574055	12.53134348	11.24033354	10.4696889	9.096911422	9.670870124	9.623562743	9.797094654	8.354258292	9.373149979	9.54696767	10.70985735	11.56089396	11.51239917	10.71247712	8.880146626	9.440459499	9.503420155	8.357324659	10.63521733	8.785523337	9.289433115	9.222240461	10.25508083	9.768011849	8.488504216	7.398262208	8.100420498
IGHG1	5.206499533	4.712400045	11.42215884	13.18493485	10.67395347	11.13670107	5.611850784	12.39615838	10.9230389	5.626537094	13.15937648	7.534627652	6.302224519	14.67832641	6.774021266	12.36282713	4.951422937	8.806834115	7.045048292	9.09470846	3.861573049	16.41223344	5.881779557	13.40966309	8.278666283	7.702005019	4.064563657	4.279551288	4.986469571	6.364383242
VDAC1	10.39762376	10.64440556	10.29857178	9.67448249	9.067268915	10.79147924	10.17314323	9.432133188	9.848325861	10.95963867	10.25292552	10.40091946	10.84674184	8.341816265	11.11704191	10.16289507	9.386342429	11.06117116	11.38856773	10.42322233	11.03338104	9.542751934	10.15293156	10.82209221	10.73190614	9.393224899	10.85185622	10.22077048	10.31301423	10.89560285
TMED10	8.456221558	9.661089952	10.56285314	8.417634184	7.655292053	9.026098062	10.45818947	10.07501243	10.04859374	10.85361942	8.725002842	9.672379347	8.708070892	7.920944879	9.667446004	7.862241472	9.619744108	10.02646829	10.20744309	10.38472544	9.022474506	10.11947625	10.01157961	10.79265897	10.22535733	8.854734981	11.16973389	9.858329082	9.870337761	9.582495743
KHK	11.56900357	9.038094811	10.92376226	9.021186345	9.328442634	10.37224751	11.05816726	11.30018858	9.623562743	11.15523997	9.738037383	9.322827274	11.08066209	9.009361572	10.37274647	9.500868596	9.950143862	10.71821832	9.400109218	10.34125543	8.377964386	10.74082998	9.239139128	10.44544377	9.78424581	9.182203354	10.62944439	9.192485785	10.88257027	10.56678357
CNDP2	11.47045599	10.9178521	9.707627046	10.89160255	9.684465633	11.09393302	9.981390009	9.657607987	11.63971754	11.19651709	9.773897639	10.62650379	9.708591704	9.853703867	11.1964127	11.05486821	10.33439185	10.52614228	10.67452487	11.09997345	10.37771477	11.3323082	10.50976789	10.08436415	10.6211155	11.16859308	10.82991756	9.811071281	9.356743618	9.82998339
ZFP36	10.83577633	8.732216248	10.48996359	7.809003857	8.1695538	9.391714659	10.44473068	8.526453092	11.45423883	9.532720636	9.439949656	8.803350203	10.5291469	7.401783042	9.657370463	7.292943204	8.520463361	8.332355186	10.61571525	10.54998009	9.816471204	10.19003152	10.98227474	10.61347597	12.866486	10.49901225	9.820880613	9.843669117	8.062092297	9.252527752
ACACB	9.993872165	9.333513585	10.68174807	10.72259521	10.86246756	11.3445794	10.67053093	9.360269924	9.609766559	10.85021998	7.842313242	9.585268763	11.41422662	10.30838645	9.839498337	11.49758362	10.13776716	11.49789624	10.10704949	9.273961818	8.48012957	9.929387888	9.404192163	9.566447516	12.04560592	10.14465161	10.1672992	8.887539613	9.547360235	9.95990759
ENTPD5	7.406038292	9.679479653	10.28648187	7.917650047	8.130893669	8.606353415	11.04175795	8.124854126	10.75686167	10.51966203	8.457189396	10.02904893	8.513814961	8.400320935	7.802113064	8.003449358	11.29522384	10.47088106	9.361713476	10.38091405	9.686124541	9.244227804	10.46576965	9.044988439	9.61752652	8.767473051	10.75039322	7.547046359	9.635134492	9.469606348
ALDH7A1	10.59248653	10.81903655	10.3007591	8.828261698	9.299719938	10.99493727	11.552385	8.709062989	9.720281527	10.88319405	8.656177279	10.03875562	10.06766453	9.779799302	10.74416478	10.00142732	10.22097202	11.31015157	11.22156566	10.02448061	9.423899144	10.60397574	10.68167654	10.53190513	11.02912866	8.920077429	11.64298311	9.79592043	10.56692208	10.66496339
HSD17B10	11.61490852	10.79955561	10.27094669	10.68584293	11.50594263	11.8004406	10.38960353	10.67771198	10.39381948	9.256796011	9.753087664	10.72062863	10.42153562	10.8792294	10.86201319	11.40216693	10.93525447	9.766303358	9.320666729	11.16955736	9.225780878	10.89895863	9.521598742	9.998733577	9.97554144	9.776179004	9.90303715	9.760262208	9.974053072	9.591273066
HLA-F	9.61551093	10.6271426	9.92173806	11.28325197	7.08120328	11.55805645	8.913589282	8.54579181	8.796053427	8.988862594	8.850715348	7.81699104	10.44466609	10.04698757	11.22806679	10.75939595	8.221325411	9.472538138	10.64093876	9.57189476	8.079164605	13.13041237	10.27163947	9.525675198	9.436315145	8.514509713	8.962857288	8.722987602	9.189702459	8.195711516
ID2	9.86494533	8.304377305	10.91379402	7.218927264	7.691216068	10.06212899	10.97778648	8.70476887	10.14602494	10.00216726	8.587262884	9.582321645	9.978019128	6.93816765	9.517322249	8.570363742	6.729153938	9.269292053	11.08591662	10.11903699	8.826302067	9.724544424	10.20124129	10.27806219	12.21585876	8.816348517	10.21998458	7.742006203	8.415974371	10.85123539
HDAC6	9.931871028	9.455919448	10.00190154	9.309746532	9.39512883	9.547357632	10.7593505	9.984091252	11.75565208	9.823687678	9.88190765	10.56514254	10.7587365	10.13757739	9.40136229	8.787449905	9.527333279	10.15751247	9.14006357	10.80945635	9.292477672	11.65406013	10.70109343	10.6216826	10.53496022	9.178648244	11.115149	10.46060948	10.3358481	9.853277546
ERGIC3	11.16445148	11.12545187	11.37985482	11.58627575	10.55263576	11.331114	11.10761862	12.19555086	10.6424767	10.93353412	11.86011379	10.75570855	10.9104313	11.85569368	11.27560032	11.73925258	10.60941323	9.717152056	10.05024745	10.58601552	10.82644655	10.98009903	10.38209308	10.43785834	10.04144634	9.950950676	10.67773771	10.63727307	10.98903612	10.28424464
POLR2L	11.25869907	11.59132049	10.15845369	12.59218778	11.9858731	12.3469718	9.855591445	10.54237675	10.22570764	9.557951107	9.682517591	9.343863896	11.00163483	12.51252294	10.85497819	12.71674947	12.32942135	9.048603481	9.661383523	9.915404289	9.542815509	10.49672539	9.541196928	9.414965469	9.273908672	9.376255404	9.437460922	9.782531603	9.964010783	8.919963897
ATP6V0E1	11.45560867	11.28104604	10.01661489	11.1371673	9.127355057	10.69198366	9.877334677	9.434727218	9.619634425	10.71172582	9.588314101	10.1394247	8.836112969	10.68133619	11.65350871	11.90785427	9.346828535	10.0740904	9.519318923	10.40363279	10.31761613	10.08423358	9.695334821	10.20248103	9.473855052	9.77382516	10.71092625	11.22827528	10.39344194	10.19205809
LDHD	11.98698218	10.26673007	9.991105863	9.450464168	9.984278796	11.67577644	10.29122618	8.62520194	10.11008006	9.967441656	9.181920903	8.950079092	8.915560591	8.896536977	11.10449097	11.73673138	9.955407226	9.850763056	9.54832665	11.4189793	5.991426165	10.61731247	9.808246124	8.777427046	9.010591573	9.472299391	10.1672992	9.911135298	8.648246438	9.659632294
LASP1	9.537068627	11.56436632	9.511920629	9.075702157	9.046670425	10.72324685	10.36343181	9.177193455	10.2839492	10.04562013	10.89438453	10.51425673	10.53184947	8.096467614	9.797912459	8.532069071	9.520246557	10.80544604	10.51576982	10.16962161	10.59874921	10.15518524	11.1634242	9.522490592	10.73903774	10.72109982	9.768011849	11.12181733	10.65410359	10.78456875
ABHD14B	10.3872285	11.09495516	9.710920724	11.34139962	10.2594637	10.98637261	9.353404238	10.62758725	10.12123573	10.609267	9.327801639	9.851956376	9.262305615	11.69767859	11.44854941	11.37648343	11.19422616	10.66219395	10.68326765	10.98918167	10.33880519	10.89192102	10.08303179	10.04051563	10.16043667	10.18948962	10.53496949	10.42965747	9.452589644	10.16781608
AURKAIP1	11.15747791	11.2362076	9.111873267	11.79758362	12.8740471	11.75298232	9.037437332	10.00518487	9.751131496	9.714240523	10.50662978	9.807222679	11.00293395	12.19710549	10.95870387	11.3807959	12.42735784	9.056530893	9.400109218	10.24913133	9.200916947	10.82698803	9.450828296	9.624037882	9.586227857	9.728356339	9.838569911	9.494200235	10.33797036	9.343663458
EIF4G1	11.91179274	11.49685325	11.43913628	11.21661201	12.04934574	11.91868909	11.30386429	11.17703893	12.0445693	11.87468632	12.32762369	11.6501525	11.64016713	11.09706704	11.52145025	11.72151093	11.14670832	11.40785037	10.61506266	11.84751868	11.70652313	11.16595371	11.2758787	10.96732672	10.8118651	11.55283821	11.27740228	12.28804557	11.37048702	10.97988593
CAPNS1	11.33871291	11.08579388	10.79546855	11.78435149	11.96224835	11.35718234	10.08512954	10.86818856	10.40527283	10.29103635	10.82700422	10.49949361	12.07879591	11.59647377	11.05929979	12.41158796	11.38474296	10.46493901	10.38483754	10.89077015	10.46461909	11.41427227	10.38519429	10.52873481	10.17716163	10.44160126	10.43387086	10.3714468	11.00381481	10.86577489
MYDGF	10.22491862	10.49150006	10.35544373	11.17041133	11.25984464	11.08237031	10.36563102	11.78279246	8.687600509	9.978694893	10.37078717	10.12835552	9.63004273	10.64016541	10.61790502	10.90872305	10.02213848	9.133495662	8.880205038	10.09248097	10.72347703	10.16948364	8.138229048	9.61957396	7.903865216	9.745275245	9.783315999	9.051256574	8.313176485	9.800011
CLIC1	10.76985905	10.38908565	9.229094259	10.76051507	10.17343957	10.31106795	9.428974013	11.7272852	9.703678046	10.10843939	12.24407993	10.20027409	11.0608397	10.71753897	10.59802816	10.36579893	10.31609709	9.547565513	9.18650079	9.595112851	11.46052081	10.83760828	9.709013766	10.46464947	9.307886433	9.529232558	9.410114386	11.0660817	10.51784434	9.757754719
EIF3K	10.49488912	11.13547583	10.61651832	11.28325197	12.15972001	11.40437966	9.606855076	11.13220576	9.923537741	10.1242889	10.21212275	9.446297497	10.2428336	11.49211529	11.14974734	11.82877969	11.74605626	9.602734324	10.43746404	10.0772519	10.02585118	10.68492401	9.750492031	10.1723232	11.51689172	9.666257903	10.44930293	9.469344914	10.79722503	10.7516752
DUSP23	10.37074021	11.25574085	8.500186255	11.94207997	12.72273587	11.07161416	9.743360956	11.25614704	8.52899439	9.165621132	10.31508933	9.701190755	10.78086765	10.58943655	11.34753719	12.14815168	10.34646071	9.282869714	9.446342436	10.67196239	10.68814123	9.373392509	9.286361236	9.692226723	8.710123821	10.67958517	9.06910406	9.728695299	9.127244805	9.688549832
VCP	11.76754332	11.31378337	10.58096427	11.26284748	11.06031752	11.96785583	11.15415927	10.73249101	10.80261861	10.65518546	11.97238408	11.33667336	10.91319771	10.14329238	11.04623397	10.80503707	10.40533528	11.36222737	11.05497447	11.3164602	10.97931236	11.50828449	10.61389737	10.9795688	11.16020014	11.52091658	10.89686921	11.09073141	11.3065456	11.36090468
NDUFB7	10.99876414	11.49598902	11.0044802	11.96661931	14.07766254	11.88273472	10.13110093	11.50038023	10.03980203	10.2222199	10.61521011	9.851956376	9.807081702	12.3593313	10.93388059	11.91530553	11.14785808	9.118427945	8.831571497	10.04750544	10.01162712	10.62393488	9.480134929	10.12061518	9.051283286	9.303045275	10.21435024	9.192485785	9.515206936	10.22720475
TMEM219	11.26925016	10.46347853	9.54367063	11.64489296	12.83255329	10.62857182	9.138674286	10.20527766	10.65019858	9.513933631	10.06912729	9.754526563	8.932029846	12.19710549	10.24402595	11.88450771	13.26377294	9.926230555	9.260162709	9.762667807	10.06134075	10.47281749	9.472863921	10.40365418	9.826152326	9.849542604	10.17775975	10.19717996	9.245048509	8.451934654
DEFB1	8.906813115	11.26083753	5.892026354	11.45496303	9.258521913	8.233910944	4.087397854	11.70328764	9.417259308	9.417980304	5.651829249	6.159971488	7.899766644	8.231546515	11.78145974	11.20347278	3.479558493	9.926230555	11.32414763	9.491095517	10.5624326	10.10060649	10.794441	10.55390439	3.840612415	8.633606222	11.45176968	5.214840729	8.648246438	6.558787174
HM13	10.69236577	11.09038179	10.88273938	12.06586059	11.50970857	10.83240893	10.82714638	12.34330788	10.33034909	10.17517264	11.15449977	10.58072928	10.32511613	12.16750059	11.62277534	11.66517133	11.25524247	9.591868116	10.27757879	10.54998009	10.90490333	10.44423655	9.921526134	10.0560147	9.535239054	10.6745474	10.1649643	10.4689912	10.05110723	10.19205809
GAS5	9.431160622	11.91666773	8.879827491	10.45608089	11.01510777	9.874762751	8.005288113	11.57339381	9.863353114	8.993802889	11.50094807	10.61212895	10.46082863	9.586373548	10.02801874	10.14779087	10.67149135	9.873372211	10.31100504	10.15407343	11.5865466	9.380115798	10.74641349	10.5824696	9.453762774	11.34263898	9.220726654	10.03808483	10.68777441	8.661055577
NECTIN2	10.16706506	10.18757517	10.65805784	12.31411101	12.11427149	11.20391137	9.357830873	10.6422475	9.107964686	10.2137792	9.779788609	9.478358041	10.8867001	11.87413884	10.45414426	11.46647402	10.21659508	9.374493315	10.80442153	10.42414857	11.15234413	10.60014249	9.728681629	10.08436415	10.46929317	9.075369526	10.32410311	9.936398934	9.151588263	10.51622108
NOTUM	12.94252005	8.732216248	8.036691952	5.91274869	4.434444124	7.344010615	6.854014458	8.908923865	10.3706363	6.473200264	13.49059647	11.7053639	5.339005176	4.378302107	4.486518772	3.479558493	9.655758566	11.19641524	4.104893429	9.257422697	7.32892262	10.95855466	8.936979214	10.62316971	5.94785516	8.990718545	4.556348077	11.4985867	13.442169	3.859865869
SLC7A2	9.291588334	8.54420459	10.21869148	8.417634184	9.432650795	11.22752201	10.8765594	8.678731838	8.796053427	10.27489848	8.833818814	7.110294919	11.18449635	6.95573669	11.61446798	9.947204421	7.909917806	8.237829622	11.6389257	9.133746611	9.046294216	10.19512308	8.334126405	9.129065745	12.32335659	9.558246267	11.64004433	7.40392485	7.279035265	11.29259848
SURF4	11.11850881	10.44389303	11.62473612	10.92723239	9.969768549	11.24358294	11.45815278	11.01838241	10.98312124	10.61488706	11.11252611	11.3445204	10.91319771	10.52085035	10.82018253	11.07762721	9.684570321	10.74543516	11.12540322	11.17561986	11.1999197	11.01578605	10.5337213	10.49095208	10.88762391	10.69832168	10.48997669	11.23881655	10.5675251	11.20573759
OTC	11.431964	9.832480135	9.46976654	9.883691275	6.907986443	9.5291242	10.17940772	8.218263224	10.54021851	9.472073898	7.736985455	10.39840858	8.301942525	9.469903851	10.35789293	10.10672226	9.665426583	10.22586937	9.560582105	8.139511163	7.307482932	9.895380857	8.592285672	9.717510884	9.303081217	9.010853099	10.85837328	8.486144399	7.914135314	10.36066221
COPA	9.17898278	10.25042302	9.863736925	8.03252052	9.3510158	9.630340078	10.28659103	9.735410877	10.59125106	10.59796074	10.09770446	11.07681204	10.46931251	7.488486058	10.56176074	8.585400975	9.302074759	10.59304988	11.06265279	10.84585559	11.4304063	9.773023807	10.31293767	10.43277913	10.38920489	11.99607077	10.24672722	10.53776645	10.67775543	10.13817742
DSP	9.045538518	9.033335265	8.477141085	8.567897513	9.216111927	8.513950126	9.171737722	9.104104963	10.34588617	9.954834215	10.1429677	9.48468549	8.876384214	7.181308765	9.122471956	8.047594844	10.02964328	11.24403247	9.974930046	9.427840923	9.463029715	10.25972802	10.27582291	10.31993047	10.69020083	9.906519477	10.25772529	11.02688041	10.80030666	9.748629856
CLTC	9.803724271	11.50718383	10.32782438	9.178913041	8.806419183	10.80993358	10.55964513	9.670870124	10.92064661	10.86646473	9.992570515	10.98049986	10.01583622	9.600292457	10.80109286	9.944293327	9.851963125	11.33967516	10.36479097	10.2667942	10.25490429	10.49156162	11.25102172	10.24656751	11.00665172	11.11567876	11.18364015	11.40496823	11.15630801	11.00418491
COL27A1	10.3044145	8.557531692	10.77673404	9.625085618	9.932841138	9.887086086	10.02099738	10.93382616	10.73524341	10.72589233	9.835998679	9.272514252	9.708591704	10.91084191	8.699845094	8.444054823	7.635335277	10.21174519	9.804505167	11.07306295	12.463483	10.14732596	10.8250226	9.622551443	10.22704918	7.997184507	9.520178771	8.969190263	9.603724307	9.539302179
CSRP1	10.4138093	10.06472063	8.832208339	10.56961018	9.611559619	11.09481863	9.872702929	8.430871353	10.84864754	11.41012478	6.730614911	9.369735272	10.60553596	10.69566726	10.06963757	11.54350614	10.87126156	8.679122053	8.799745811	8.835269992	7.384570737	9.890680783	9.598442348	7.838796076	9.943998319	10.03786945	10.20528927	7.115822766	8.805885547	9.493214562
PARK7	11.21150335	11.39761616	9.810999093	10.55529898	10.82869559	11.30838855	9.428974013	10.24719409	10.65404407	10.48500971	10.24974588	10.17799932	11.19419598	10.38434905	11.36991821	10.24325411	10.10735503	10.520424	10.34996333	10.81228913	10.03993634	10.7904511	10.61257492	10.79463998	10.3869365	10.43193103	9.887542559	10.58865233	10.89415447	9.718235066
SLC38A4	8.368259909	8.264284077	11.00916923	7.726035597	8.1695538	8.856750885	12.14134237	7.187297144	9.884786411	9.047057068	7.180037606	9.287069448	7.938381601	6.622611797	8.787492743	9.157998227	9.409541228	10.58485418	10.53452711	8.461981572	5.308249253	9.2734127	10.28995651	8.087888579	11.165062	8.48024352	10.39255826	8.586483118	7.314127197	10.14911577
CRAT	11.67535235	9.824239785	10.69011546	10.80554749	11.20205392	11.14442044	10.20173723	9.903996386	9.933065051	9.267033034	10.45418608	10.89343239	10.9180262	11.13005778	9.48121969	10.9280058	11.15130187	9.877851821	9.620344131	10.81723315	9.606817231	10.90207548	9.204436245	9.40462364	9.564978208	9.731998565	6.960053225	9.931208157	10.2632578	10.01204014
ENSA	10.15135438	11.35821212	9.770534972	11.55664792	11.65167596	10.69198366	9.532450962	10.77915627	9.448600622	9.856592839	10.14639136	10.3306651	11.46601283	10.522313	10.88550617	11.22641805	12.45687987	10.0740904	11.29184685	10.490206	11.31620468	10.0268475	9.850373427	9.950975415	10.67788345	10.94836793	9.700288108	10.51366122	10.63524407	10.39197349
FST	9.89670376	9.375480783	8.537793767	10.34121333	10.25048842	10.77167857	8.685996874	9.335496918	7.133864757	8.976437261	9.744076355	10.1141435	9.597728747	9.81841617	9.41099009	9.854110756	10.79698741	10.21174519	10.05024745	8.380257762	10.71134311	9.618619453	10.14197274	10.348082	9.785394576	7.834708084	8.916398575	8.131781114	9.055091654	10.30217367
ATP5MC2	11.07383534	11.43055505	9.871115913	11.17977059	11.47930213	11.13756082	10.1503631	11.86296572	10.18774355	10.40107217	12.04937364	9.993997401	10.80490055	11.69184144	10.79283361	11.54254413	10.37029966	9.926230555	9.756781157	10.29744592	11.22336914	11.18271065	10.58788838	10.59009381	10.64598969	10.35056425	10.5204317	10.23908898	11.144636	10.63202878
LIPC	9.956188636	10.31848966	10.55737516	9.209707652	7.673366544	6.390714806	7.905835192	11.33461754	9.569605675	8.821106487	8.989403981	9.979510777	6.919129017	8.361583216	10.91540148	9.324005416	8.649553434	9.405854468	6.261979088	10.64599732	6.674103581	8.838291311	9.449347212	10.69704877	6.330139689	9.185749718	10.35515694	9.081256241	8.377936112	7.176217185
METTL7B	9.92572702	10.57407849	9.841370705	10.52134346	10.55991918	10.0217171	9.866504035	9.707797109	10.34588617	9.352194261	9.409873291	9.146473242	8.642852802	11.32451236	10.48066814	11.52121601	10.80866608	9.170490003	8.201444647	11.26259146	10.41726333	10.0038186	10.00049925	9.418396328	9.98156768	8.682138568	11.96927295	10.46120979	9.442103158	9.371107322
NONO	10.00751109	10.44568456	9.98022877	9.102205888	10.22322254	10.17698529	10.49782841	11.18013341	10.84107732	11.00375603	10.9265983	11.26497953	11.13143593	10.00366076	10.57145002	9.528346259	10.72022722	11.5423071	10.61767126	10.96520099	11.00935565	10.62393488	10.51897358	10.84393907	10.83977572	10.41918672	10.26210115	10.91345726	11.29966616	10.24492563
FETUB	8.622576863	10.29483118	10.01395087	9.0956255	7.777276932	10.40689174	10.96841165	6.306572216	10.05296959	9.951030393	7.171048449	9.373149979	9.257958291	9.18222163	10.82559064	9.757910907	9.684570321	6.191874864	4.653705532	7.793842762	5.244394811	10.27783871	8.421393905	6.262010382	10.16573922	8.9093907	9.337316512	4.721976588	8.764383599	7.88373645
NDUFS2	11.55845396	11.65154569	10.20824243	10.41967693	9.82813983	12.31084219	10.59193766	11.36416829	10.5308378	10.79116905	10.84537587	10.813391	11.26791095	9.919571697	11.64486719	11.24427842	9.860405003	10.28777061	11.10416828	11.75889507	10.20481208	10.52934286	10.60261772	10.7700153	10.41763322	12.23978894	10.98222593	11.06726509	10.93304635	11.16517014
GGCX	10.03250335	10.04830635	10.55920347	9.793078237	10.8973848	10.50075958	10.95751829	9.657607987	10.81641058	11.39573952	9.583270026	10.41257945	10.39506265	10.95807972	10.99355514	10.32385819	10.25124423	9.712143524	10.91459386	10.34712768	9.736228747	10.76670909	10.59192041	9.522490592	10.83700884	10.21313482	11.34031299	9.014085454	9.154803218	10.08324299
SLC25A39	10.69357152	11.88598972	10.45700106	11.14196361	11.46514874	11.37478936	10.55676078	11.62085355	10.53917922	10.7139719	10.87319085	10.64144478	11.10748065	11.31103625	10.81021469	10.96868262	10.3859762	9.241747	10.44922807	11.5285403	10.96063974	10.14732596	11.13699316	10.44796341	10.32034455	10.95305616	10.52134462	11.12105778	9.957583638	10.96533267
LAMTOR2	10.26277914	11.17812575	9.589127514	11.39193529	10.32077401	10.7186578	8.826816862	11.23398388	8.896911524	9.167808304	9.857047716	9.270684478	9.925546039	11.1744549	10.80292185	11.79120483	12.47164697	8.739475558	10.1089049	10.8451642	10.03019975	10.0579236	9.332085613	9.732746893	9.306286473	10.30483563	9.587987046	9.559581715	10.07080815	8.938431817
LSR	9.507202648	9.878306495	11.12848783	10.22245209	10.44135842	10.63101602	9.364445448	11.01751767	10.48731417	10.2420708	6.383621167	9.017105822	11.08802582	11.46270863	10.55091798	10.50663683	8.694340433	8.279103142	9.579441504	10.23230753	10.18739607	10.61826039	8.922102984	8.517432964	10.91569401	9.122392547	10.28270709	4.900757395	8.717306803	9.827509344
RPN1	10.89462507	10.63501502	11.76836626	10.70541659	11.06373721	11.06710865	11.60172696	11.81748647	11.16187633	11.88966585	11.27772429	11.03000033	11.6405845	10.99857497	11.64333682	10.87549181	10.15388114	10.51180385	11.47310065	11.36838965	11.33125947	11.38282438	10.63424179	10.89530611	10.56737365	10.33148648	11.51317217	11.39117408	10.73524213	11.07106353
TRIM28	10.84122653	10.67984676	10.33317703	11.09491744	11.04136294	10.58889067	10.21155157	11.08014834	10.36008106	10.0312808	11.83204382	10.56737955	11.0670635	12.32663954	10.06202043	10.83363319	10.39181125	8.932782692	10.08742221	9.657887599	10.83951292	10.523283	9.994419352	10.68997073	9.638021173	10.92257231	9.625834768	10.2940372	11.08649988	10.18337783
DECR2	10.9359649	9.848820921	9.590916321	11.04286998	11.05000954	10.25986871	9.584367649	10.67552081	9.494371199	9.694658276	10.519008	9.459207379	9.270961134	11.55420255	10.30208272	11.83114518	11.24453426	9.558769414	9.639726842	10.48488927	8.329336404	10.2945393	10.00856613	9.440500112	9.290188458	9.921482473	10.21547887	9.787327607	8.129090426	9.080308531
CYP4F11	10.74332378	10.99450779	10.14998588	10.44059155	11.61485213	10.85767346	10.61707651	7.793464617	9.729423751	9.336726474	9.779788609	10.3174351	10.11529427	11.23992336	9.154351321	12.01577334	11.64707907	9.602734324	10.14008711	9.884778459	8.803608045	10.63428049	10.65366047	9.432038707	8.885426629	9.779702582	10.96689472	9.540390284	10.48374707	7.971675423
CTNNB1	9.85204353	9.089438096	9.784670625	8.993135212	8.143896188	9.30250938	10.71087509	8.859567015	10.96311224	10.64501974	9.956618106	10.37731286	9.714948355	8.923368349	10.01071252	9.080550571	10.09309942	10.97390623	10.21176605	10.44071985	10.55566166	9.773023807	10.10200543	10.05270746	10.79085792	9.85734494	10.99476909	11.34052417	10.90325978	11.75510374
SF3B1	9.07915283	9.298244314	9.930240507	8.201580013	7.025777581	9.403202354	10.25727894	9.198721749	11.02752248	10.69514677	9.979832999	10.73463043	9.851031297	8.165592192	9.40136229	8.39367821	10.19005084	10.67511916	10.48538424	10.08430068	11.38189712	10.13942362	11.60630679	10.50956517	10.37248662	10.85013741	10.91504419	10.35603544	10.93911697	10.55636375
PDIA6	9.515409451	9.195489774	10.28537775	7.637973152	8.06405682	9.800699129	10.22856761	10.80444364	10.58118796	10.97032548	10.35509174	10.27973226	10.45609371	4.991390893	10.06049216	7.64936669	8.555571977	9.926230555	10.61244934	10.09014847	9.220080991	9.805016294	9.959473917	8.868064915	8.948341776	10.21833708	10.59863515	10.22643176	9.324276911	10.1190863
PROS1	10.15486046	9.667245945	11.31045438	8.844054408	8.036427155	10.04390018	9.93771075	9.304629116	10.5577729	11.32108847	8.758220628	10.42579075	9.432051712	8.927792077	11.1483094	10.09888999	7.328365267	11.16560709	10.80556596	10.05110758	10.72347703	10.19512308	10.08112063	10.42938303	10.57137459	9.691419044	11.90776955	10.80791859	9.830694105	10.25784521
BRI3	9.77211081	9.993019486	9.82017792	11.47029891	11.48441458	10.50875611	10.00979154	11.81947236	9.712925791	9.954834215	9.64911573	10.37390873	9.853914195	11.37314511	10.1071313	10.79537766	11.73385776	9.3553439	8.571050776	10.35880095	9.181494718	9.834684035	8.710814247	9.110093986	7.779960462	8.990718545	10.04692925	10.32668769	9.584782826	10.08116765
NR1I3	10.67781766	9.545536996	8.871017938	8.213797323	4.952291651	10.62857182	9.729765162	10.63662656	10.58723424	9.032727236	10.64294348	10.28427271	9.00649179	7.761255077	10.83008196	8.929707168	10.36635376	9.501858594	5.695981791	9.795968519	6.428936763	10.51618084	9.752895174	10.18546908	8.232188692	9.690171358	9.331080804	8.122688924	9.667001158	7.338716694
HNRNPA3	8.881630709	9.932976309	9.879921153	8.428154599	8.425172548	9.20413845	9.464297843	10.5095402	10.02502903	10.12203532	9.623137098	10.50105476	10.22846657	8.769200871	9.843058466	8.402197685	9.652521437	10.25370948	11.19473848	10.38757739	11.54612871	10.06628397	11.25738201	10.41829016	9.990560092	10.71129392	10.68264252	10.73532821	11.06488129	10.80483134
BTF3	10.51275977	11.62016182	10.03643968	10.39577972	9.958789256	10.72439184	9.447782602	11.02614185	10.57308663	10.48938705	10.64455837	10.57332802	10.33546589	9.511746717	11.58394634	10.26674709	10.25338242	11.15457462	10.09867048	10.25017633	11.43860754	10.61636392	10.84317789	10.61422396	10.46929317	10.34740209	10.63451589	10.06281997	11.40733221	9.765530341
DHTKD1	9.735111693	10.11737469	9.316025955	8.668909898	9.728228523	10.25036131	10.40036981	9.270183896	10.57308663	10.08780214	8.10459031	11.44931143	9.548748124	8.165592192	9.016076011	8.492728179	10.93525447	10.80779532	9.729301125	9.787355232	8.152909182	9.404503071	10.61587877	9.448912154	10.42133243	10.09366458	10.37144963	10.14582455	9.632831128	10.00110483
MLF2	11.36013125	10.7482193	10.90303676	10.12890734	10.09204166	10.50875611	10.72635981	10.81642591	10.84107732	11.04715811	10.71080126	10.66322149	11.17645916	11.28886548	11.01659292	10.60576083	8.803493782	9.818502723	9.828350947	11.09532928	11.25482797	11.17757537	10.143805	10.68499536	11.38596458	10.4408597	9.780268134	10.79225916	9.928771179	10.29323701
RBP5	11.4534751	9.397867365	8.477141085	9.73922605	9.494786289	9.620532248	11.04861786	8.738768699	10.66551943	10.90629388	7.790615246	9.134449147	9.943250031	11.15100961	10.69773402	10.92505595	9.94750496	8.699522118	4.750056824	8.301709275	6.317411203	11.07567228	8.483539369	7.73230348	10.02889209	8.52575294	9.041358743	9.659229675	8.721650646	9.159181512
CALM2	9.442682286	9.72445343	10.22561569	8.539073129	8.632988017	9.625444501	10.63906021	9.544477375	9.928309263	10.9753273	9.206189164	10.47507725	10.19816214	8.287737356	10.82108529	9.585520967	9.004832461	10.79837517	11.80405136	10.09480969	10.33529522	9.910938067	10.58519408	10.38974214	11.63819103	10.20354833	10.85258179	9.809186106	10.66485129	10.63061049
CDKN1A	10.94003447	10.65218458	8.453721068	9.925094668	9.322743687	10.21169241	12.16836201	9.081104554	9.181769585	10.66759957	7.521166636	6.777752774	12.50982945	11.37719215	10.7182316	12.49848694	7.09891654	9.348903825	10.23148647	9.506922219	7.147649238	10.67493654	10.56140182	11.04870507	11.88772385	10.37483872	9.724275547	10.06202865	7.936762418	9.55882496
C2orf72	10.15486046	9.614062835	10.25411407	10.29602354	9.28220759	9.293277625	10.39822297	11.69411698	10.39036567	10.27388385	10.97681751	10.73064377	8.767407664	10.8573766	10.61894362	10.5684379	9.84630763	10.22235127	10.38789705	10.77211485	9.969226237	9.522638291	11.03307898	10.05931437	8.808376158	10.82136749	10.13426149	9.425712935	10.78949203	10.77047127
MRPS21	10.03631017	11.09495516	9.016579603	11.27016797	11.19271366	10.94178547	8.880120483	11.13619472	9.459630883	9.264991436	10.396892	9.805960052	10.60125365	10.05711445	10.75648678	11.05756445	10.28508056	9.08005485	10.08648088	10.2842434	11.3954427	9.743784703	9.126870024	10.13423861	9.733962722	10.70574866	9.307982995	9.723699953	10.53397847	10.19589928
EPN1	11.06640853	10.23185451	10.86658864	11.03773203	10.9107387	11.50107624	10.03902322	11.05761041	10.42002752	9.749708308	10.95355583	10.0915235	10.65347642	11.78738904	10.97825947	11.57677855	11.75589216	9.737014038	10.06178822	10.64599732	10.49403631	10.93668365	9.827754829	10.19550039	9.858167399	9.738048575	9.740048349	10.25579434	10.51409531	9.848404681
MRPL41	10.92163032	10.97230861	10.1918364	11.66613588	13.41571165	12.25608048	10.00697642	8.059030936	9.487920823	8.938505312	9.629675761	9.716055821	10.06144281	12.39728917	10.99115079	12.01438625	11.59913082	9.478450118	9.141877553	9.302456455	9.717474529	9.554686822	8.448356786	9.06483071	9.402271994	8.746008	8.537352875	9.609183113	8.592409623	10.29949848
CYB5R3	10.02294212	10.22769551	10.14024712	10.35504966	10.80845402	10.22469757	9.880414267	11.26273013	10.61807592	11.07654814	11.15846121	10.12025152	11.44131067	11.00381966	11.27494159	11.08425327	9.390234908	10.05047588	10.86605465	11.06001307	10.97424375	10.15387833	10.01358511	11.04538128	10.83145909	10.50824449	10.40151111	10.71231496	10.07844454	10.49065027
CTSA	10.16358856	10.77838705	11.20229639	10.20727654	8.946449046	10.8450965	11.56535801	11.60424687	10.5902479	12.53995892	11.76755651	10.78034526	10.19475534	9.137095921	11.40826846	9.967419209	8.910390173	9.9519506	9.523498781	10.79449228	10.14190895	10.30281764	9.987293587	9.990690878	8.964665417	9.992030378	10.94868683	11.42048495	10.33513999	11.01509604
SLC25A47	5.081149211	4.445681942	11.77624711	9.460740484	7.842592917	4.180369622	10.13755028	10.48597658	10.46340711	6.368803479	8.177901847	4.857363232	4.392488565	11.18002552	7.009564612	8.693438539	9.409541228	3.479558493	3.991459155	13.55015407	5.068114809	11.69236964	9.441918887	5.615246953	6.237215304	3.843751863	9.980765014	5.163684643	5.398801584	4.32046177
HIBADH	11.52023136	8.296447526	9.743450276	7.601175862	5.926083515	9.610657258	9.194191519	8.200060373	9.631387422	10.10044884	9.609970154	9.690282742	9.30928052	6.93816765	8.727089353	7.719343578	8.883019278	9.717152056	8.788206961	10.20130507	8.339895882	10.24138704	9.559159796	9.918638634	9.50766072	10.30809239	10.17775975	11.58897236	9.937195546	10.01095034
YBX1	10.05331759	10.79955561	10.40101214	9.360025699	9.240498746	10.26459901	10.63450782	10.65119569	11.19920031	10.73403086	10.55294041	10.63292603	11.11230363	8.629510235	10.76307837	9.476892258	9.424802297	10.03852203	10.87207557	10.74048903	10.33617351	10.34923214	10.74399982	10.48114472	10.30680915	10.65805205	11.03175719	10.33063539	10.99442772	10.06760465
CTSF	11.1945706	10.72775118	11.41914196	10.57671289	10.30641092	11.79282044	10.69522234	10.19460543	9.54081239	12.3098644	9.145875942	7.982926088	9.562913167	8.836629642	9.927644494	10.30582747	10.99525188	9.89563241	10.51367054	10.06066952	10.20288732	10.80800466	9.66119866	9.57415789	10.01328918	9.903292824	10.77662697	10.003057	9.442103158	9.6665702
SLC38A2	9.137042104	9.325750189	9.652166399	8.677751067	9.067268915	8.49795627	9.351185814	6.95964711	10.22312127	8.749878279	8.423690145	9.426713334	8.988233844	7.903053744	10.34414151	8.468597165	8.866343681	9.804452866	10.4440931	9.693666893	10.03885774	8.959990464	11.78978877	11.07284825	12.04248693	9.86067592	9.960712958	9.472922012	8.91610831	8.836262481
IVD	11.36467982	10.30078227	10.84126723	10.17019026	10.04782685	11.52492782	9.850889227	10.32474698	11.10541979	10.45756966	9.519564181	9.896531029	10.25160424	10.40034634	9.785014146	11.17644047	10.56534525	10.57109036	9.625538379	10.50691417	9.87687401	10.63989243	10.68167654	9.908916459	10.843089	9.740461491	10.7488351	10.06440132	9.888793469	9.170941733
ANXA5	7.074995075	6.52219932	9.354446172	8.499720593	8.660371466	9.676037487	9.863394568	9.512911455	9.970557163	10.61648878	8.776021723	9.854401362	9.481361735	6.154413918	9.63495333	7.691761151	7.635335277	9.746843385	8.733904591	9.193654172	9.691625898	10.1707765	9.939570394	10.33634334	9.50626786	10.06795923	10.95950441	7.613577808	10.71578939	9.711541875
HAL	4.475804911	6.796821518	9.538118244	10.83348945	11.78610072	12.0821212	11.25250294	7.887548236	7.717249046	10.86982615	7.143735746	5.174028383	10.47119106	10.21920941	10.95870387	11.4263585	5.486707536	3.479558493	10.34288616	5.495797182	9.798738203	7.411459689	6.91966542	4.2491058	12.27797179	6.834390111	10.53134876	4.399524978	4.592626968	11.54870371
RPL36AL	9.742121716	10.87860389	9.984317299	11.74285893	10.50059539	9.839263736	10.3798447	11.1417608	9.920347935	10.25034802	9.386897028	8.950079092	10.57964931	11.36746011	10.33532185	10.65466225	10.8231327	9.89120777	9.709870993	10.00356319	10.35622803	11.30431098	9.797810152	10.21929468	9.643099648	8.70703995	10.1672992	8.684406428	10.4605594	9.147324564
NUDC	10.84882238	10.6271426	9.217560294	12.14045411	12.99763736	11.88938528	8.533824871	10.6500802	10.5276973	10.41218124	10.42629296	10.21271366	10.99381541	12.50699316	10.59169392	10.97725184	11.77014814	9.64013395	9.874891365	10.44984453	9.668098801	10.91678921	9.847003168	9.703518889	9.057003735	10.02605116	10.04819672	10.17904792	10.16067976	9.848404681
PGM1	10.66558115	9.329637112	10.98216714	8.779817692	8.953843478	10.75047874	10.42483148	9.686190032	10.94752961	10.26471986	9.359620296	10.19159879	10.20156091	9.125590273	10.34036825	9.857209481	9.318510036	10.12019033	8.833818088	10.38947556	8.087547707	10.87059979	9.613067106	9.283801022	9.668227182	10.24661892	10.53858116	10.02189857	9.48104035	9.320974166
PRXL2A	9.735111693	9.642462722	11.62560882	9.876034004	10.39595607	10.46147222	9.910853823	11.06181075	10.28146527	11.72274025	9.83033333	10.54636459	9.231595412	9.969753601	10.70264088	10.49474847	12.24329791	11.14159585	9.683965091	9.911446302	9.944096321	10.92063643	9.309404676	10.63942755	10.1282054	9.040537186	10.95883068	11.54292857	9.884927634	10.14812479
PER1	11.12388517	8.708521225	9.732148204	11.15309336	10.55263576	10.49271849	10.39391969	10.10951	10.32914697	9.566264111	8.781906881	9.428355546	11.14914491	10.58943655	9.760749727	9.797164144	9.817692644	7.702983588	10.7911949	10.11674708	8.140878046	10.23150899	9.636683162	9.855506421	11.32920888	10.37949019	10.25662925	9.38452293	7.823937576	9.944007371
UBB	11.19371873	9.948223057	10.56740228	9.376403206	8.182212989	10.65282944	10.22129959	10.92555247	10.21272913	10.65674308	10.56151397	9.640149198	10.85467863	7.056818256	10.26408166	8.60766649	8.6816856	10.83338798	9.323865992	10.17182916	10.1499235	10.56615978	9.763660035	9.465590434	9.30948462	10.48253212	10.64125027	9.272668965	9.600191678	9.997807997
TMED2	8.843012262	9.360360938	9.551040711	9.251744072	9.311277769	9.317765483	10.66339791	10.16835358	9.984369201	10.36817328	9.86676645	10.03444959	9.22269956	8.374611964	10.026454	9.264553988	9.255887186	9.322851963	10.05410465	10.20238529	10.4005665	9.094186118	10.58856116	9.833832949	9.84720781	10.13551429	10.58995895	10.39802673	9.702578319	10.43972791
HMGCS1	7.029561728	8.272392588	11.59697221	7.379928003	6.255965336	9.274634868	10.60036605	8.611502758	10.21923298	10.67990776	6.837185961	9.767557916	10.09228644	6.846901404	9.541628625	6.563984245	8.238719677	10.48269222	9.09769925	7.930778921	8.431599236	8.139719824	8.878733259	9.906475641	8.695524379	8.542454886	10.36230765	9.531269879	10.40090515	11.79995608
ERGIC1	10.22658556	10.74094255	11.8000212	9.921379453	9.458866725	10.17531156	10.43533895	8.92007779	10.94674604	11.1274253	9.731973016	9.871401186	9.202480897	9.667940475	10.82379019	10.68113009	10.11678108	10.8675711	11.99947258	11.3164602	10.26231652	11.34438818	10.67788805	10.50231036	10.77417629	10.01213965	11.14743775	10.46958804	9.756468067	9.83615
PMVK	10.00944902	11.35726069	9.126749552	11.33023627	11.20824732	10.28181193	9.211416965	11.10396986	9.417259308	9.309252021	9.917076462	9.433270987	9.926915627	11.29058308	10.76213856	11.6940494	12.17951745	9.255585308	10.12915843	10.12929683	9.820242931	9.828143743	9.656072021	9.414965469	9.240787019	10.55079296	9.414052931	10.10875589	10.02587714	8.943012055
TGOLN2	10.38424461	9.960806709	10.12428004	10.28739055	10.47256796	10.12590863	10.82634823	10.06165038	10.99605558	10.93866492	11.58324127	11.38228103	10.33133489	10.37790012	10.06354708	10.09626976	12.57484119	11.52955385	10.98548156	10.60329236	11.02360079	10.19003152	10.93861483	10.26192356	11.08942576	10.78968425	11.08150217	10.85390207	10.5554164	10.22062073
NDUFS5	11.29092045	11.11535776	10.08420657	11.61185423	12.1850619	12.1834248	9.422649566	11.01924663	9.892945913	9.600664696	9.865382062	9.357719708	11.19476452	11.62057184	10.37274647	12.29875099	12.28098892	9.524893138	9.678977433	10.04870715	9.403928304	10.5582786	9.344887737	9.772159647	9.739900474	9.925729258	9.534721572	9.474112409	10.48630062	9.366001229
COX5A	10.2081424	10.52408373	9.871115913	10.84726006	11.25835312	12.2584536	9.563441517	11.08593448	9.714768245	9.929283831	8.900247813	9.18390109	10.02097542	10.61570925	11.46885195	11.38938234	9.98915874	9.780727937	10.28907993	9.609843758	9.749476858	9.873314938	9.170676297	9.364278237	10.1426194	9.105640424	9.808966052	9.530125761	9.912722973	9.83983735
CSDE1	10.45420758	10.75401439	10.55095779	10.3467638	10.93894463	10.27244854	11.01328623	10.04307308	11.56049521	10.44590536	10.60446365	10.69015917	11.2295835	10.6943703	11.64639593	11.47859615	11.1819315	10.63334412	10.38789705	10.62922739	9.708005165	11.01434659	10.96424342	10.22713968	11.10974181	11.34382946	11.28117983	10.90553958	11.69910009	9.873805496
EXOC3L4	9.19269617	7.383191735	8.556235527	10.6704332	10.44660712	9.150612654	8.155432452	11.29734144	8.637944002	8.034638946	8.870180788	7.594551077	8.901690966	11.8522088	9.095854047	9.250479157	9.70033158	6.002607163	4.357256605	8.012028868	7.992529926	10.69124386	9.183206339	9.306198582	9.485211894	7.336314592	7.822024416	7.256043682	9.616603743	9.080308531
SELENOO	10.60279145	10.43128964	10.37944305	11.06324073	11.65167596	10.38678386	9.597527892	11.68815181	9.961275105	10.16535736	9.891460852	9.885814665	9.175073883	12.71507108	10.69083626	12.00463913	11.78056313	10.03049741	9.040501506	9.784472667	9.780784451	10.91678921	9.370155943	9.667933213	9.232386331	9.74767611	9.897421994	8.76640678	8.330353225	9.730205083
SDF4	11.52633424	11.20798681	10.00055649	11.67498752	12.22455242	12.07899178	9.836689881	10.54357869	10.93256856	11.06016355	11.23387967	10.54182128	11.5434931	11.90361818	11.31330085	11.15394005	10.55324712	9.98554573	10.25681013	10.55337046	9.826507306	10.58664532	10.09349817	9.973304007	9.52976542	10.4296902	10.7986319	10.36824965	10.04765334	9.937138964
LAPTM4A	10.71272763	9.491049912	10.56558435	9.245813391	9.28220759	9.983969859	10.25846293	10.04137231	10.33514758	10.46470109	9.915739554	10.80140418	9.398874154	8.624067078	10.56391955	9.636913299	8.931918658	10.23985659	9.84514545	10.38186785	9.932527267	10.55630156	10.51402397	10.43616726	11.17473684	10.4086062	10.73394841	10.49149912	10.4317032	10.66773193
TOMM7	11.5755581	11.00304938	10.24278219	11.06492538	10.83671336	10.19030571	9.447782602	11.64120629	9.892945913	9.600664696	10.79173157	9.795819048	9.92417515	10.54551594	10.39958696	10.64930991	10.35644153	8.797402122	9.207439046	10.00356319	10.05174805	11.28891585	9.875953719	10.22518242	9.937812706	10.58004943	9.404186324	10.48560995	10.2699426	9.768112927
ATP5MC1	10.26602488	12.75960065	9.541822209	11.3497158	11.37305344	12.21349849	9.700441383	11.41035723	9.969014296	10.10273638	10.68670719	9.767557916	10.3691026	11.43269005	10.12478789	11.2897063	10.47661777	9.809151375	10.46597254	9.573565649	10.29159033	10.30870178	11.16703216	9.709131988	10.68158972	10.55216696	9.661058493	11.20086143	10.27954404	11.61976314
PSMB8	10.00944902	10.47053511	9.326801335	11.35935781	10.34627257	11.16311792	8.895429997	8.788309779	9.292026854	8.84043524	9.161756621	8.625716345	10.40098766	10.10084692	11.61758885	11.3829473	8.984373605	9.133495662	10.14913151	10.03179139	8.991577834	12.34337409	9.927920505	9.750547994	9.493671211	10.20791372	9.015663736	9.629624293	9.107469655	9.071969516
LTBP3	10.31855123	8.659928929	9.836855536	11.24661043	12.64382545	11.86259708	8.646722248	11.45447429	10.65979316	9.788593954	9.343798737	8.625716345	11.65470396	12.25455279	10.02331942	10.78239701	11.76715856	9.329409191	9.47684014	9.710469937	10.95950026	9.09145719	9.432954086	8.847844595	9.0871352	9.55001603	8.558870977	9.911135298	8.030893574	8.520987574
AKR7A3	11.0123559	10.54929769	9.814065198	10.59781356	5.725093446	9.985880868	8.713902354	5.554763147	10.24112926	10.09471408	5.382336338	7.866388962	8.228226729	7.362953102	9.82696822	8.720930687	9.603071774	9.478450118	9.250107483	9.512159419	7.36395573	10.47386524	9.286361236	8.922250888	8.56506493	8.337584344	10.70451012	10.14358222	7.528344468	7.667818756
POLR2E	10.88198852	11.09609624	10.8790846	11.2436385	11.62646087	11.21046334	10.8175394	11.3143406	9.797073184	10.81158866	11.23173264	10.35848994	10.19702744	11.44044687	10.76870443	11.40004401	11.03307785	9.374493315	8.873669053	10.92061112	10.18544791	11.03436951	9.327255358	10.28840944	9.417172222	10.09837496	10.78349207	9.966311704	9.671496597	10.0686525
SLC39A7	11.09406412	10.47053511	10.35333784	10.09961856	10.53549673	11.64285132	10.74843722	11.42803613	10.49269277	11.18738605	11.50005636	10.3315428	10.98988975	9.794402065	11.46942784	10.38524785	10.14929549	10.2911329	9.885754527	10.23547697	10.66944662	11.92504198	9.924726863	9.624037882	10.10998296	10.08988516	10.34694107	11.37470002	9.768058346	11.19522255
GPD1	10.6066369	8.989776962	11.43266848	9.793078237	8.104530544	7.82723811	11.67980003	8.767874273	10.68444446	11.50267098	8.721944718	7.955807109	8.141105847	9.872176796	10.50783491	11.2216177	8.855118438	9.472538138	5.79565378	9.86989821	6.288072596	11.23555546	8.384639413	6.911596585	10.10355033	7.12233478	10.5204317	8.941910462	6.830372543	8.20719097
EIF4B	9.504456634	10.30670892	10.21521687	8.5487455	8.908896866	9.451029078	9.835103512	10.56740935	10.40755263	9.938278041	11.25623262	10.3498522	8.879218122	7.636777157	9.267325658	8.211755326	10.29341707	10.40413217	9.16525394	9.978559673	10.73484389	10.35493034	10.65622998	10.15392113	10.01230837	10.2192023	10.43484022	9.974745491	11.2369872	9.411317894
DNAJA1	10.81376727	10.66146437	10.31273044	9.652238886	8.527877856	10.78819795	10.66875098	8.248098674	10.16636208	9.572880183	11.14768332	10.44132362	9.443581531	8.703630559	10.98713462	9.381102218	9.370666574	11.05525127	11.34239826	10.86644481	10.03453524	10.49259585	10.47161694	9.85929757	10.82978999	11.03001687	9.06910406	10.61262725	9.871315025	10.56752497
SLC43A1	10.26115353	10.34944254	10.12180781	11.38924843	13.35629931	10.31106795	10.5606053	11.5291814	10.30366822	10.33060838	10.60030899	9.835962128	9.915922338	12.40285798	10.40561805	12.02337856	12.24544772	9.558769414	10.25681013	9.950545733	10.69226289	10.41070748	10.12259214	9.198564746	10.76779797	9.243039283	10.40547239	10.24467896	10.2354457	10.69851722
SNRPD2	10.48238615	11.00304938	9.930240507	11.52762107	11.88992376	10.67786841	9.399219666	11.01924663	8.676292302	9.112108135	10.86143495	10.01381859	10.69987478	11.60340011	10.26805955	11.60838176	11.26162945	8.594503872	9.10329615	9.698268991	10.63987585	9.605292816	9.587712225	9.962770382	9.552886225	9.505310059	8.812774553	9.595028208	10.67103724	8.84607812
EPS8L2	11.17829829	10.31653287	9.835347333	11.09821172	10.66722494	11.91668714	10.95386881	10.95566013	10.78080115	11.05071669	10.97232368	9.449535819	11.47867405	11.78921261	10.01545303	11.48461924	11.90273566	10.98640426	10.26015328	9.942810182	10.73617529	10.72419645	9.825473337	11.02133407	10.0073943	10.4753077	9.757201489	9.222548275	10.2595306	11.31219402
ARSA	9.871353207	9.935528652	9.707627046	9.898884927	10.60521267	9.341844374	9.441540292	10.41682499	9.829744013	10.15106077	9.728931244	8.775224163	9.001298791	10.92859997	10.48523161	10.83834458	10.96817091	8.011575869	9.587449208	10.66649357	8.746580821	10.92906437	9.384177097	9.676554198	8.743624615	9.478094931	10.53496949	10.24188668	8.289950531	9.488523739
CRYZ	9.344756045	8.100845204	9.510031032	5.973361575	6.350415539	8.555751812	9.858717762	6.869720242	10.11706246	9.254739855	8.118623917	9.261500607	8.35179342	5.435552443	7.9012767	7.382094524	8.820908316	11.00084975	9.665171758	10.20669809	8.289941638	9.088723086	10.52952303	10.6179581	9.613651135	9.740461491	10.1904427	10.0453098	9.616603743	7.774693731
NDUFA1	10.25136121	10.80793682	10.86658864	10.44577316	10.09204166	11.54450726	9.691702036	10.86434609	9.096702003	10.32963219	10.527785	9.345603171	10.52553559	9.622286999	11.31586492	10.65466225	9.447395263	10.18669011	11.39580444	10.99355602	10.25118384	10.14732596	9.34965938	10.18345441	10.8292332	9.97880738	10.5821055	9.970534762	9.877164739	11.21853853
SLC47A1	9.665531351	8.189174649	7.296304321	9.928800337	10.34907812	9.434329601	10.68733181	10.63549974	8.562143698	10.93353412	10.16564007	10.04732928	10.19929596	10.28617329	8.780079362	8.881802794	9.516690093	8.816204769	6.870832733	9.122374135	9.23145832	10.64734121	9.301217089	8.936682013	8.364272083	10.27102298	10.33971359	9.899664963	9.866422073	9.617288977
PPP2R1B	8.748661563	7.926737573	9.471709607	9.429689185	10.36579778	9.233395736	9.49476316	9.505527828	10.14465888	7.845041915	8.090418393	8.858006981	9.943250031	7.323038891	10.88723126	10.58535282	8.520463361	10.43181287	11.51497928	10.06542683	8.667785022	9.063879943	10.25478334	9.610604449	11.00862019	9.719821869	9.414052931	8.313199563	8.49170869	10.07179148
PSMC5	10.78803464	12.14716963	9.677640477	11.02567183	11.44562212	11.11765576	9.632654753	10.23682862	10.02651315	9.974953561	10.59363654	9.834724423	10.59005978	11.4550709	10.93304575	11.17891899	10.46743731	10.29783406	9.730506861	9.50517225	9.705288173	10.62958713	10.22826073	9.897900101	9.97554144	10.34423299	10.12588246	10.39990668	10.26400209	9.800011
EIF5	8.771692793	10.24426004	10.70505553	9.102205888	8.303031323	9.505337266	10.60595774	9.881357679	9.474932858	10.05273669	9.613273177	10.07694203	8.800675698	8.85532933	10.21547108	9.212260341	10.45634309	8.89790645	9.960616363	9.790232047	9.599519465	9.892249176	10.62443354	10.66202971	11.38141425	9.192816381	10.76434108	9.090601559	10.4650974	9.749936948
COL6A2	9.310578082	9.266152741	10.69261624	12.58809321	9.634741151	9.534357319	9.208968752	8.844033804	10.56901884	8.746954586	9.080543703	9.142476344	9.789119883	12.07236246	10.63751172	12.37152075	8.855118438	8.637434235	8.375111381	10.25643049	7.871482961	8.941923487	9.03504943	8.347736733	9.485211894	8.992744705	8.201060923	8.530332678	7.803556474	9.393027133
TP53INP1	7.840998247	10.09243199	8.770382341	10.81158079	9.317022126	8.28453329	9.115331727	9.522697846	8.850721349	9.682474153	7.549124357	9.032306875	9.386979748	7.401783042	9.207807815	9.406710878	7.973678602	9.809151375	11.77162559	10.39421009	10.64838667	9.063879943	11.03011038	10.99515748	11.21833896	11.07611244	10.92955864	10.54004131	8.180528564	9.003461517
PDLIM1	11.32087824	11.02478402	9.908889667	8.913054952	9.43793225	9.870631463	8.937451117	11.39844979	10.61511989	12.09116103	9.21273749	10.2577369	9.240436709	8.779028906	10.47034723	9.512708907	9.185948256	9.697012709	8.003895275	9.800255949	9.668098801	10.65475174	11.14066774	10.3914885	9.532504834	9.519430132	10.10167062	11.06015011	11.47059766	8.5751218
NIPSNAP1	9.720988592	10.46524591	10.29418717	10.70108978	11.03266421	10.30342634	10.3221298	11.44034822	10.92224191	10.50330593	10.76302771	10.42332283	9.746318012	12.18376599	10.41401943	11.49460216	11.01176504	9.846198382	9.59276308	10.62922739	10.2153526	9.334690099	10.27749289	9.508072191	9.237432616	10.31781876	10.48155795	9.88542124	9.466885164	10.32164158
YWHAE	11.15485411	9.682521933	9.784670625	10.86283861	9.95142302	10.1119771	9.946553065	11.320664	10.18109582	10.38048062	10.79682363	10.42085068	10.54350242	10.07516556	10.32390247	10.90573346	9.009902119	10.44997591	10.44482779	10.48755009	10.27702769	10.30517418	9.632773911	10.90205974	10.0404845	11.01165762	11.03047529	10.67295168	10.78535076	9.872606023
FAM20A	9.256110571	10.23185451	10.42927823	11.14992218	10.49553983	11.18905972	10.45509472	9.867985783	9.619634425	9.688579081	6.518640705	9.644394205	10.14030415	11.59021151	10.58426865	11.48161084	9.112442563	10.23637248	10.0703836	10.11560076	9.806364774	10.82288241	10.49477195	10.27522729	10.39899355	9.638063989	9.62922672	8.433225192	9.853622166	9.973398215
RBCK1	10.52635733	10.05066272	10.29747688	11.0274009	11.5794547	11.57529193	10.53053872	10.819406	10.33514758	11.47512791	11.38256394	10.37390873	11.79028735	11.05119663	11.21370211	11.44088762	9.806085768	9.248682757	10.67389836	10.41765241	10.8725786	10.60397574	9.755294319	10.6828578	10.63647338	10.51107333	10.14259213	10.5648309	10.56571527	10.8849357
PRDX4	9.14764222	10.54596118	10.46677435	10.8934999	10.80232574	10.56990758	9.530491759	11.2765299	9.216001299	9.176523955	8.95596286	9.226058419	9.147135713	10.82574189	11.15977298	11.80811466	10.08351681	9.418210402	9.48971568	11.55795185	10.42966034	9.663397867	9.247685882	9.362498218	8.904591237	9.131615845	9.469984959	9.334276459	8.770685613	8.979139196
F13B	6.831730321	9.555528031	9.897371987	7.118053416	6.710620408	9.296361449	10.75432386	7.339739908	9.226372674	9.863354596	5.509156261	9.586740067	7.395848247	6.622611797	8.379997385	8.172438228	10.04453674	9.282869714	9.61643613	9.659461818	7.914547742	8.778457266	10.79210643	8.494845885	8.960601807	8.656799163	10.73552269	8.762513209	9.271944643	9.186474266
MAT2A	7.93390831	8.335666577	9.081652057	7.379928003	7.920269498	8.026427558	9.943611646	8.564874277	10.21793456	10.83997332	8.859089896	9.829762955	9.360866913	6.408096323	8.056805757	7.957904845	8.281307006	8.605357016	11.53409122	9.390409244	10.88823279	8.069259847	10.84824317	9.013569301	10.84914364	10.3592246	10.42804101	9.510535583	9.407485613	10.55112548
SIGMAR1	10.41673271	10.48454554	11.51504035	9.692033609	9.087577191	10.45458905	10.39499671	10.99397151	11.01337241	10.55182818	11.69421556	11.38100988	9.486944351	9.580768149	9.503889489	8.813220877	9.991722589	9.977220022	10.27262151	10.56685279	10.60386346	10.46335329	10.21873101	10.12796686	10.06623171	10.27934334	9.523828244	11.02200621	9.039521693	9.41955579
DHCR7	10.75953373	8.647520353	11.79304655	10.0629942	10.19543133	12.15100882	11.17186053	10.28936045	11.17062728	10.73476845	10.63646579	11.1462957	11.11470909	9.414257711	10.27861395	10.14017905	9.260147735	8.689358196	9.993127065	9.217364734	10.38622064	10.08697533	9.34965938	9.960419093	9.952204752	9.254904371	10.55115126	9.466955243	9.128880554	11.09645674
ARSL	10.32789932	10.30276053	8.992415249	10.97818588	9.568870014	9.820110327	9.420535237	10.66892726	8.854070199	9.477373302	10.29671986	10.74915466	8.836112969	10.95807972	10.88204978	10.25973928	9.871584523	9.276096867	3.842471113	8.535888302	9.784650543	9.648625678	9.276371606	9.717510884	8.964665417	8.962049102	10.68590316	10.03244027	9.46300042	10.29054518
PEPD	11.29012362	9.909799659	11.82606971	8.804243275	8.651301367	10.14826425	10.70567635	10.10625984	10.82411101	10.87116853	10.17795963	9.850732326	9.641767697	7.857325954	10.17084201	8.825935554	8.719321413	9.255585308	8.912447575	10.36556698	9.210530812	11.45091382	9.393449355	9.517700459	10.11547391	9.13712163	10.56006331	11.20624281	10.14702641	9.176786062
BAG6	10.40941304	10.81765375	9.818652167	10.54326355	11.07055236	10.91395497	10.56156484	11.71933029	10.99074371	10.71994443	11.78669538	10.84508218	10.69264721	11.00277225	10.61165765	10.60022358	10.85586548	10.54033958	10.56930557	10.76482163	11.18244536	12.16804918	11.02166601	10.63132153	10.71211048	10.83045526	10.50019997	10.95283357	11.05846073	10.86998811
SRPRA	10.53579993	9.968304537	10.98828682	9.392596777	8.764979115	10.82495599	10.5844042	10.96824565	11.15442998	10.05864045	9.101867989	9.864140069	10.65843133	8.640335227	10.08174193	9.43187265	9.370666574	10.50313189	10.98548156	10.6672761	10.1519202	11.14110726	10.39214773	10.23785735	9.971509913	10.96135337	10.53406516	10.98324431	10.19386769	10.88968639
HLA-DPB1	9.756040363	8.530753003	9.426342936	12.39401699	9.741102561	9.798526114	8.877038966	9.754223017	9.933065051	8.904803521	8.489926917	7.484815802	10.3488105	11.50622734	11.59084376	11.93156409	7.227027887	10.85171972	7.942676168	9.945393312	9.000473243	11.45781408	8.188872006	9.204539147	9.92431884	10.49330136	8.694652481	8.110475887	8.968211488	9.259887582
MORF4L2	8.785336864	8.806639552	10.95742544	8.164292894	8.077675045	9.184298437	10.05410185	9.037390716	10.09318309	10.20528882	9.794411612	10.47110013	9.336335662	6.272932378	9.40858916	7.575798537	8.694340433	9.460640963	11.49809031	10.72779202	10.1032196	9.722782513	10.0801641	9.880594525	10.1282054	10.24576999	9.877594985	9.987304419	9.984929138	10.32515314
HDHD3	11.19797309	10.15946699	9.578347826	10.71403147	11.00447043	10.2471782	10.36122925	10.43377807	9.899440441	9.982426545	10.28537781	10.07903415	10.06517906	11.18741972	9.797912459	11.18632911	11.38863874	10.72569217	9.11627169	10.07135148	9.354491784	10.88721012	9.653501852	9.36605606	10.74081515	9.979828849	9.256265367	9.500055554	10.34079519	9.702118913
SMG5	10.06268022	10.67374528	9.258657736	10.99064793	10.45704759	10.80127859	9.710859169	10.83813821	9.152155565	9.944668311	11.07049637	10.52580604	11.20721606	10.54119372	10.75365257	11.13619382	11.62247728	9.993823655	10.1518338	11.22535089	11.33037823	9.406699778	10.24798534	10.37833898	10.10539115	10.81565841	10.17891737	10.23698714	10.79825298	10.43729624
ATP5PD	10.09589123	11.88598972	9.832326188	9.756011143	10.17660185	11.32206673	9.593780061	9.833020593	10.06890172	10.13662105	9.803114772	10.83953997	9.980659277	10.55412172	10.61998148	10.66353893	10.06415845	10.16119211	9.666432295	9.756797067	9.554939881	10.46018471	10.02456578	9.36605606	10.28585911	9.968552708	9.630919709	9.697441511	9.597831776	10.45182513
ACBD4	9.765245391	10.8450611	10.25411407	10.6503757	10.90503073	9.613132352	9.496771477	9.957282886	10.07177966	10.10044884	9.293206791	8.961468921	8.388080243	11.20846932	10.04202554	10.87549181	12.66111378	14.77554988	8.343908152	9.775790243	9.009314089	10.49362935	9.587712225	8.758594643	9.665734039	8.980544799	9.847333861	8.772227477	8.65052665	8.432512733
CEBPB	11.0580074	10.75978629	10.82843788	10.8075614	9.427349924	11.52952018	10.95094257	10.56267461	10.86946985	9.569575941	10.68199698	10.46711201	10.8539589	9.379163419	11.53086107	10.83834458	9.569137466	9.943428111	9.642291631	10.35783178	8.897087055	9.87490232	10.14105573	10.13110614	9.803651475	9.820187245	9.370125682	9.310481694	9.646596447	9.1111571
RPL13AP5	9.737452155	10.44926095	10.2393652	10.76466752	10.98295751	9.935352729	8.621159995	11.92883439	9.544961082	8.902178136	10.38147956	10.02471379	9.188842518	10.93849364	9.823368101	10.9600622	11.1570233	8.583568323	7.530110515	8.651215375	9.099009286	8.72310181	8.015303911	9.06483071	8.141675179	8.214399626	8.331858423	7.337163495	9.178689527	7.191778706
IGKC	5.881044503	4.445681942	11.49560031	13.35361504	10.72452202	10.64317528	5.074121962	11.12097763	11.33833515	5.454807673	12.50387697	6.341891013	7.106126679	15.51069681	7.318247436	12.49997441	4.73789757	8.616128991	7.193212219	9.656311659	4.904757893	16.12510486	5.598624988	13.27484365	8.06795428	7.453197201	4.301402865	4.5039705	4.953038383	6.405490237
NDUFB11	10.48795641	10.798154	9.309521859	11.52884225	12.04934574	10.9299238	9.017987295	11.40771961	9.041968618	8.430772507	10.46244992	9.799630286	10.40786955	12.0562985	10.95377327	11.88981263	11.83082354	9.368138393	9.424156559	10.38567672	10.1124771	10.28501979	9.070171116	9.36605606	9.594116436	9.227639267	9.118221287	9.570752625	9.963094371	9.783512072
MTARC2	9.633216107	9.419911687	10.68761034	8.201580013	6.154584961	10.46009821	9.953880476	8.652215529	9.733064474	9.880788228	8.825295664	10.03552731	8.465585429	7.349771836	9.962430254	8.629593047	8.9688366	9.766303358	11.10788384	10.6711824	8.616616898	9.764485434	9.831170315	9.790807782	10.0633935	9.888138925	10.61583256	9.412113253	9.829688917	10.55711052
AGFG2	11.62758011	9.846110281	9.740230141	10.80353077	11.0115707	10.226315	10.15926484	9.929966785	9.591832435	9.795681346	10.72460889	10.94653001	9.585638672	11.06731751	8.488636518	10.57973652	11.63154672	9.960423026	9.953405898	10.86303362	10.30869466	8.747581924	8.896238081	10.20347551	8.238920976	9.716148722	9.328996226	9.568525355	9.744783889	9.908163236
FASTK	11.15222552	10.74967026	10.61564007	10.77087385	11.75047103	11.24278413	10.04726746	10.83421475	9.7918463	10.05155303	10.36492138	9.208960972	10.54617825	11.93799706	10.39716745	11.11434716	11.36411571	8.834765217	10.38330535	10.69286433	10.35189201	9.251579601	9.315921432	10.16927244	8.808376158	10.04764458	9.364030561	9.892560684	9.865441488	10.63909939
ATP6V0B	10.99093953	11.14211999	10.62090159	12.08674053	12.58077967	11.52820957	10.24538526	9.99467662	9.889687649	10.38987687	10.38341515	10.08320929	11.37713802	11.62942102	11.1978035	12.72652417	11.01050149	10.27424252	10.12641327	10.65470438	9.963553218	10.40632382	9.832307015	9.931900514	9.909644396	9.95926075	10.34487977	10.37208538	10.15908018	9.678974935
SCARB2	10.81265796	10.84777341	10.90303676	9.726507773	9.305510435	10.63832387	10.57302972	9.310290821	10.49591034	10.45935582	9.763530185	10.20411309	11.23843427	9.106207738	10.08475221	10.07779362	10.25977802	10.90973842	10.67890289	10.44711318	10.02039698	10.36964115	10.28249127	10.46049602	10.99776017	10.04374248	10.11019107	11.09305718	9.558325265	10.1421646
WBP2	10.5478503	11.43055505	9.677640477	10.70108978	10.30352106	11.22590603	10.14525162	10.54837642	10.7096057	11.10820028	10.99655217	11.42936333	10.28402723	10.47324484	10.80109286	11.35691623	9.826336908	11.13225328	9.16703652	10.4269237	10.12676057	11.05341765	10.74339577	9.57569503	9.936779187	10.65357858	10.17079449	10.93522551	10.36735874	9.875003971
DPP4	9.781214158	9.367940679	9.07655301	6.423923546	4.952291651	6.977377459	10.0622606	9.948234879	10.43351456	10.53837186	9.068559134	9.472002704	9.623299698	5.585954856	8.330079389	6.709971465	9.107721592	9.707117537	5.284865861	8.868329861	6.976703528	9.041431862	10.03546348	9.009024417	6.264407724	9.075369526	10.25991488	10.35925974	9.039521693	9.74076233
PDZK1	9.281998836	9.066326696	9.061146742	6.951926338	6.206207104	8.181442273	9.486701803	10.04985618	9.165691943	9.774313822	9.179694305	10.03013068	8.809617055	6.808682149	8.791185179	7.364703606	9.20817083	9.501858594	10.31261595	10.97471473	9.62705667	9.191687958	9.327255358	10.50634531	9.436315145	9.400872777	9.646067832	11.20660085	10.82925843	10.90443229
GNB2	11.32477414	10.20671871	10.74254725	11.4211652	12.28805879	11.10452465	9.665161676	10.8910309	9.942529841	10.07037597	9.931701238	10.58809276	10.78313782	11.52604678	10.72981505	11.08557483	10.92858008	9.125981491	10.07418739	10.5095347	9.445226582	9.626179744	9.102573815	10.02709686	8.913027713	9.246439284	9.979436848	9.528980735	8.979135544	9.621579696
TOMM20	8.701464261	10.81626962	10.0701701	9.055499576	9.484614531	9.635219093	9.603131439	10.22189039	9.742126277	9.459632354	9.673052881	10.67225672	7.860084857	8.328485849	10.06202043	9.091120512	10.0519262	9.436548021	10.67890289	9.195825864	10.85368921	9.548731725	10.59393221	10.13632314	9.713589523	9.776179004	9.659400538	10.37591094	11.04163231	9.432639307
GSDMB	9.767537497	9.494516341	9.810999093	8.788005646	9.216111927	9.350771286	9.360039105	9.871818992	9.988943977	10.26267548	10.26137046	10.4445725	8.841935369	11.3924682	9.807055422	9.332938056	8.688026912	10.86079897	7.657666766	8.947806285	11.65958258	9.736817901	10.26660328	11.00602719	10.43749717	9.551391002	9.191192142	7.848884562	8.688748004	8.5632666
GSN	12.2968541	9.682521933	10.38357639	11.66280246	8.953843478	10.44767289	9.755153038	10.57683247	10.56698063	9.195943624	9.270371285	9.244820762	9.97006956	10.49575566	11.7174485	12.55300471	9.70033158	11.58676016	9.33183323	9.558457487	8.297185001	11.17757537	10.36098369	9.141576277	9.914902424	9.43255813	9.675894932	8.785718352	10.4501329	9.305054383
HYOU1	9.372129508	9.028559951	10.27317627	8.176829636	9.067268915	10.04756442	11.333938	10.83323222	9.526197245	10.11864833	9.530087953	9.683423098	10.13794085	5.918582807	9.775729925	8.047594844	8.527553892	9.993823655	11.18025342	10.2045433	9.544336642	9.612923111	9.357577192	8.747721709	8.769410854	11.12540308	10.53044215	11.03456436	9.43815098	11.10924227
MYOM1	7.684426249	10.21934136	5.765978327	12.00485868	12.44380042	9.143780001	5.787191075	10.0173485	9.772517343	5.892587924	6.654817886	9.582321645	10.64933428	8.474802856	9.139948036	11.66605497	9.199322864	8.180889267	10.69936499	9.746465415	7.965487449	8.661858624	10.55453133	9.899128304	8.655853338	9.955111698	4.970697116	4.5039705	6.822231896	9.163112255
UBL5	10.97416997	11.37146675	11.05976701	11.03429653	9.852072454	11.50641078	10.2297754	11.17393779	9.37826278	9.899330197	10.86143495	10.21080685	10.0983768	12.06736166	10.87075896	11.5692408	9.326657949	9.666266342	8.634297953	10.24179505	10.567677	10.39972326	8.534752107	10.45633057	9.463843908	9.663717475	9.893196234	9.507050696	9.63398327	10.25232241
CHP1	9.737452155	9.963310318	10.47648188	9.7222433	10.21093695	10.15337441	8.529904865	10.02253025	10.49161865	9.82922427	7.712491098	9.973900025	9.453119785	9.054558466	9.657370463	9.615111883	11.12935108	11.69985487	10.47678905	9.476880012	8.984870063	10.74170014	10.28747239	9.590976981	10.79485579	9.880501848	10.10044929	9.752435019	9.092458203	9.394699551
S100A16	10.92471403	9.473591661	9.815595809	10.50406119	10.7071333	10.8045303	9.40991684	10.75445612	9.561437518	10.16863655	8.479096904	9.694382922	11.42104545	10.79460882	10.74796739	11.19859534	8.386473676	7.742924879	11.04531872	8.673212727	11.54536944	9.839569864	9.682785816	9.939083197	9.339518345	10.55422552	9.826801185	9.99063508	9.919352697	7.062250816
HNRNPF	9.115605131	8.974960005	9.701017039	8.469483951	9.127355057	9.320797428	10.3601267	9.424322978	10.40413158	10.40756285	9.847263048	10.36364787	9.773978905	7.689961708	9.119538566	8.314645031	9.358796817	9.973039076	10.48324024	9.967165111	9.956716009	9.712165599	10.02157933	10.54921843	10.43895775	9.950950676	10.44064272	10.49560728	10.21172357	10.16585901
STEAP3	10.40941304	9.089438096	10.84576814	9.652238886	7.950200974	11.13584081	8.038808136	8.175425971	9.797073184	8.244223143	8.217554655	10.32802879	9.81450027	9.359654842	10.77896222	11.6554154	4.611787163	10.44092297	8.104197823	6.543510579	8.727951999	10.41725809	9.701568612	9.886798951	10.79656577	9.354364942	10.36434421	4.211369979	9.170771318	4.75850709
PNKD	10.43990915	10.39280497	9.866693052	10.71831969	9.723911512	10.28802059	10.313042	10.91908441	10.54540378	11.31024295	10.527785	10.74586652	10.93105123	10.1394849	11.68756628	10.70196017	9.221341788	9.564338889	11.23606826	10.85824436	10.40977367	9.676200561	10.73369642	9.98260308	9.960364757	10.95721073	10.97691179	10.67191481	10.15025061	11.01455244
DCPS	7.203194631	9.080237954	8.588847034	10.75008137	10.19543133	10.4832802	9.82874053	10.8517869	8.827058919	8.109466802	6.767038896	8.324108264	9.378995281	7.210803299	10.56499774	9.589253208	10.59431079	7.64090553	10.57468573	7.078285592	8.918366134	9.607204178	10.49261688	9.714723324	9.598044602	8.970298729	9.979436848	7.701820631	7.381826687	7.753946143
SLC5A6	11.38497272	9.112184791	8.997820225	10.14173608	12.13555077	9.694853567	8.89847248	9.860288667	9.184431846	8.66258517	9.894178756	10.18481509	10.00160828	8.724125729	9.940995324	12.06349978	11.85002369	11.74958115	9.884671885	10.27708398	9.571446177	8.669200314	9.922593833	12.62372419	10.69265173	11.09979431	9.076579188	9.212596936	9.757525586	8.954399369
MCRIP2	10.60279145	10.98960407	10.15483071	11.66168961	13.19180168	11.83158795	10.05682656	10.16679438	9.30186731	9.866050448	11.13337809	10.00614268	9.606302875	13.14798738	10.59486452	12.44337483	13.04272003	9.241747	9.392511428	10.29744592	8.670575096	10.30281764	9.060500623	9.670812604	9.397771735	9.301411727	9.552696226	10.21223668	8.132359772	9.892862617
APRT	10.69718272	11.60019445	9.895925788	10.79340468	11.42449823	11.27439664	10.01680539	10.3620139	10.18508813	9.572880183	10.33022053	9.879826544	9.262305615	11.04000809	10.69083626	11.82165986	10.78669043	8.151550951	9.809077721	9.882084353	9.606817231	10.32853023	10.18620645	10.00102328	8.529830503	9.852891632	10.10897694	9.067123671	9.325703813	8.229878678
MAOA	10.7444877	9.851526476	9.640122731	8.176829636	7.580625375	9.917441488	10.04315123	9.39531807	10.17976259	9.822300202	7.448786578	9.390103256	10.43218314	9.16359061	10.88464285	9.596688836	10.08831607	10.41650033	10.3069699	10.58021029	8.492799416	9.528701896	10.45989855	9.485353026	10.94579899	9.935239048	11.22625286	11.37533713	10.29419182	10.70324754
AARS1	10.86175149	10.62556295	9.324652692	8.804243275	9.389687945	10.87633565	10.57112522	10.57917866	10.7142174	11.611085	11.61488766	10.81024622	10.62507249	9.411102383	11.31458346	10.63674333	8.9688366	9.702073973	11.13817744	10.60083687	9.870825074	10.09653065	9.960513901	10.0746138	9.601962098	11.30523827	11.66049119	10.64098688	10.0986128	10.35552005
STAP2	10.43414986	10.36656602	10.88711293	10.9216648	12.26150245	10.12243835	9.189231922	10.90886136	8.31226882	10.2420708	10.00142032	9.242955477	9.789119883	12.33706538	9.80887708	11.33818916	10.85304845	8.561444935	8.43259632	9.600039891	10.15590533	10.46861884	7.919970895	9.517700459	8.31096884	9.41755667	10.49649079	8.018685691	8.484056289	9.338459069
UGDH	8.11069256	9.64869857	7.977653213	8.804243275	8.696091338	8.721002574	8.389846991	8.409914139	8.664894623	9.212988647	10.78808335	10.69289378	10.08248805	9.745139958	9.924287388	10.55132228	11.40219172	10.54597961	8.096725847	9.499909565	10.1124771	8.280683673	9.682785816	8.822163541	7.516919653	10.55970068	10.7189065	8.497904997	11.43469196	10.45102179
GLDC	7.664830128	7.383191735	10.12921184	8.164292894	7.259788296	9.830782496	10.20050573	8.466828063	8.163530269	9.156839113	9.759064074	9.244820762	9.43012108	9.956830057	8.585403167	8.714106678	7.060092541	7.781784415	10.81752799	7.866676435	8.551504151	9.612923111	9.284701097	7.203510365	10.7596391	7.464962877	9.290949086	8.125726046	6.34015819	8.164644083
TPP1	10.00557055	10.54596118	10.5582896	9.961729771	8.517930775	9.464799078	11.13043013	10.49221495	10.66742314	11.89857947	10.05340828	10.59249287	9.538032276	9.832635021	10.63340608	10.45235027	9.47331396	10.2674306	8.629132146	11.43239036	9.811426841	10.60875302	10.79560687	10.44207739	9.547479292	10.49043741	11.70254912	12.01018159	10.92365676	10.98488958
WDR6	9.871353207	9.497974457	9.576543351	7.932521178	8.130893669	9.945208139	10.54127939	8.683104154	10.16366697	10.57590236	10.47248629	10.10082005	9.879604201	7.023916736	8.515678798	6.963220654	7.831766681	9.125981491	10.0347147	9.733072171	10.82644655	9.927859385	10.06477268	9.945041563	9.886278598	9.605341774	10.95680761	10.2516361	10.76971421	10.75558419
VAMP8	10.23323412	10.26063651	9.30298829	11.60144506	11.07902627	10.69665821	8.89847248	10.48096639	9.262095969	10.27996099	9.428744407	8.901233823	10.48798883	11.85395229	11.19292981	11.45015109	9.662211107	9.118427945	9.828350947	9.570221932	9.602443005	10.20399029	9.890213953	8.972140016	10.45997162	9.698882574	10.06957512	8.40601783	9.608421058	9.557332555
ATP5F1C	10.38275035	10.86661813	10.64692514	9.245813391	9.611559619	11.55097513	10.50582656	10.28073693	10.13506008	11.1656705	9.666708389	10.98552705	10.86471724	9.319827508	11.31137479	10.22177822	9.936900804	10.20819242	10.82262436	9.807373464	10.78394937	10.24752665	10.36962113	10.33996542	10.85133905	10.28183012	11.19398258	10.5423126	10.44685911	12.0886002
CLTA	9.867084454	10.58387284	9.23825545	11.25843729	10.60989871	10.25195024	9.691702036	11.11290369	9.361893712	9.557951107	10.63646579	10.2475425	9.264474371	9.978305411	10.12478789	10.03465202	10.90156939	9.89120777	9.453662516	9.886123627	10.29159033	10.00961039	9.609093221	9.192565484	9.141988293	9.672589462	9.06910406	9.80351575	9.46300042	9.862974163
TOR1AIP2	9.381139718	10.65528448	8.731971888	9.687665813	10.43080336	10.17531156	9.437363689	10.13045941	9.585804487	8.973939288	9.669884124	9.497257698	9.711773532	8.677594635	10.27466509	9.757910907	11.38766578	10.94003891	10.93826445	10.26162165	9.502692129	9.121194969	11.36142525	10.50150201	9.722013371	10.84846085	9.204898678	9.487142324	10.29273371	9.256212363
CDK10	10.85206554	10.26267056	9.866693052	9.910176043	10.74383702	10.67431792	10.14012196	10.25014202	10.31707034	9.853879234	10.92194502	10.23540094	10.19816214	11.90305692	10.4330408	10.88006867	10.4839203	10.02242789	10.25262028	10.96456451	10.34055697	11.06250004	10.40900524	10.74701054	8.857286565	10.38489801	9.921136884	8.979288522	9.896494191	9.610109287
SREBF2	8.767115905	9.604470545	10.66910528	9.709373698	9.620876996	9.745366655	10.17439831	11.49417743	10.06312856	10.09126225	10.74582813	10.74125049	11.06519918	9.956830057	9.753200872	9.259877628	9.579401865	10.1126086	10.35074755	8.691803887	10.54658403	9.473189081	9.7456737	10.15289187	10.11364592	10.03000136	9.891784892	10.02920487	9.962177377	11.00199275
TIMP3	9.921616426	9.904598321	10.37114067	9.535563625	9.334119143	9.220465743	9.979955145	9.754223017	10.49698126	9.096118507	11.10668	10.47825106	8.54984564	8.023851434	9.925966918	9.825918494	10.01962818	9.524893138	8.334413732	10.36170456	7.451217249	10.10467084	10.54970244	9.995292196	10.26377636	9.953032688	9.854596691	11.09615239	8.989977424	9.618720636
COMT	8.33770296	10.18113712	10.70092101	10.69021564	9.67107355	9.65457174	8.514117254	11.47540738	10.44354773	10.204224	11.18699938	8.576179476	9.084678961	9.463825936	10.4330408	10.45439774	8.768020287	9.813834628	6.997414562	9.953115058	10.1519202	11.83536413	9.360732182	10.36061771	7.173393254	8.048802835	10.18584361	6.918568314	8.350137047	7.26713733
QDPR	10.84882238	9.747878037	8.873960444	9.360025699	9.322743687	10.74822895	10.54419483	9.549272922	9.453022856	10.15657624	9.738037383	9.627338684	9.370966354	7.614938372	10.63751172	9.917825647	9.527333279	9.886769515	7.774796838	9.013309706	8.470553483	10.80050784	9.431454519	9.757336489	10.35634546	9.251524298	10.50205099	9.533555393	9.65683489	10.43810725
APH1A	10.32789932	10.93070108	10.48034667	9.764330997	9.400549262	10.50609552	10.20665275	11.58043742	10.79305955	10.81925904	10.92327606	10.8536613	10.86471724	10.05711445	10.57573557	9.908894041	9.999386904	9.613519268	10.59070685	10.91205362	11.27923628	10.45806845	10.02456578	10.48278391	10.82867619	10.72232089	10.67773771	10.66827987	10.92788964	10.79029643
XRCC6	10.3044145	11.02238516	10.11312145	10.86283861	11.0874507	10.02914943	10.27727581	11.65795029	10.51717928	10.45846302	11.56672811	10.72531102	11.29149151	11.65097511	11.43564001	11.381872	10.40341103	9.859849293	10.5010103	10.53462406	10.77036748	10.87932429	10.27916094	10.09619241	9.836164302	10.49615963	10.43095888	10.74275384	10.5065679	10.20355111
PSMB7	11.17225666	11.2618547	9.959610458	12.0421106	12.83955233	11.27517815	10.37548616	10.22189039	9.716608349	9.427138003	10.86628722	10.28427271	11.11771029	11.77701175	10.63443359	12.45722387	12.49170804	10.00205434	9.870523087	10.07960532	9.847604928	10.5876136	9.85932247	9.939083197	10.48634551	10.58810923	9.142166237	9.945867109	10.28835054	10.12312653
SLC51A	8.33770296	10.03884221	8.364432979	10.13853957	10.57916374	11.11329199	9.397070676	5.907086143	10.38574768	10.51623402	5.47862068	7.74484758	9.902061839	10.90972474	8.776358318	11.03448415	10.43389532	7.55371827	4.653705532	7.629620683	7.890782439	9.64118245	8.291737753	6.491578842	10.16309038	8.079670628	8.978903355	5.400338625	6.69413651	7.599649274
UBE2D3	8.834287999	9.445211217	10.37425967	8.509660006	8.651301367	9.265222305	10.31418111	8.665534695	9.439715256	9.086901309	8.326325921	9.662646199	8.178433408	8.474802856	9.339686747	9.004307736	9.773676652	9.968845975	9.685209315	10.09480969	9.078154021	10.12348785	10.39060541	9.922267621	10.34002165	9.722265447	10.73630918	10.09644256	10.62020943	9.618720636
ACSS2	9.92572702	8.949921466	10.83297893	10.0528422	8.968519492	12.15568451	11.16934504	9.985860884	10.75417704	10.98713759	9.206189164	9.648626753	11.38960713	10.04087714	9.781307626	10.25034226	9.665426583	10.29448737	9.304563054	8.53245363	8.483307498	9.778122672	9.402662368	8.796016472	11.51100195	9.352788546	10.03419286	9.319781933	9.486153433	11.61187859
RFNG	10.46836567	11.03314873	9.099358004	10.95111336	11.33252042	10.03838632	10.15163815	10.85081627	10.13918168	10.02284988	10.50129214	10.48141791	9.453119785	11.3924682	10.40802344	10.3416663	11.24453426	9.418210402	8.201444647	9.236478363	9.683365973	11.05621832	9.926856743	8.902781813	8.20494003	9.466480464	9.345589061	9.831647188	9.960341637	9.573664669
ECHDC3	11.60212464	9.191223269	9.879921153	9.958107852	10.06840223	11.43127323	10.35902332	9.113851035	9.828042822	10.73403086	4.671591988	11.16955087	10.05644604	9.924005319	9.716794123	10.66353893	9.523794271	9.289610893	8.762491452	10.8506861	8.846178787	9.793311993	9.864887556	9.931900514	6.122741297	8.856961477	10.64962428	8.853172378	9.479759241	5.887235522
RPL3P4	9.537068627	10.3359823	9.146348763	12.44471457	13.67998343	9.246210796	7.965167004	12.26677901	8.935357903	8.180592716	10.07273055	9.070674698	8.876384214	12.19297883	9.986773405	11.83900226	13.17773993	9.393391739	7.86559438	7.915019482	9.451725909	9.191687958	7.907056487	8.875574981	7.618711804	8.139486641	7.58339981	7.294473609	7.855957261	7.160483926
DGAT2	9.534378954	8.812208308	10.3007591	10.77705361	11.81884932	10.39255763	10.8788707	10.68426559	10.49698126	10.21272063	8.457189396	8.509434718	9.257958291	10.51792059	8.98094762	11.06963555	10.25124423	8.759044324	8.908190022	6.819054464	9.948698084	10.62015437	9.007128345	8.369188439	10.34080317	9.006848627	9.507332386	5.65339985	8.908508813	9.922144252
MANF	9.413703647	9.548875038	9.436327392	11.07499218	9.774881859	9.785418814	9.159110598	11.53885631	9.006297703	10.26165221	10.2624226	9.465619234	9.666576154	10.20652756	11.82621006	11.74428181	10.52166359	9.795009676	11.02826409	10.77719824	8.848644209	9.863753783	9.093118985	8.530182561	8.187643744	9.414537558	9.450942132	9.185234694	8.881590478	9.305054383
TMEM37	9.620591771	9.525344833	8.304587002	10.16076776	8.87033994	9.927419625	9.340042202	9.565932853	9.012304498	10.74651896	8.819585427	8.564271892	9.548748124	10.81504093	10.22232131	11.04946056	8.102826812	9.289610893	4.79499361	6.949400463	8.032162874	10.22156283	10.38983364	8.857990221	9.567651601	9.447405125	9.863264083	9.407135939	8.592409623	10.04115797
PKLR	8.386287474	9.894139033	11.52536459	7.759800641	7.636986817	8.775077744	10.40572296	11.82985366	9.928309263	10.79824299	10.13379802	9.267017947	5.7338475	7.894023914	10.20582578	7.862241472	8.773993518	8.457455213	9.643572318	10.68128955	10.14391677	10.81463594	8.889698665	9.401159815	8.155976468	8.94331296	10.63620243	10.40802497	9.123967728	6.881755088
OBSL1	8.898467778	8.666093363	7.406516698	9.73922605	9.288068705	9.246210796	8.354813074	9.913325301	9.003284892	9.401348439	4.992351525	5.138894214	8.692041081	10.22461054	10.00277688	8.976070312	4.056461915	8.709614834	6.328490791	8.337587484	9.550405179	5.274652152	9.28967579	7.069428126	8.342562231	9.116830109	9.175034719	4.682162202	4.953038383	9.880981457
KLHDC3	10.44134539	10.25655979	9.477523148	10.47900744	11.1958338	10.42953411	9.925836035	10.84107382	9.127465091	9.831984616	11.16578943	10.00724174	10.1461955	11.34614605	10.36781226	10.61677197	11.92972407	9.766303358	8.925145283	9.31848978	10.09701477	10.62487846	8.99905053	9.445553224	10.12729973	9.459173628	9.657740676	9.611348512	10.3961603	9.6244331
RETSAT	9.625654775	9.973281523	10.69428103	9.343460028	9.534770652	9.445484046	9.961170849	9.462957743	10.95456263	11.07887367	9.978553039	10.84815201	9.4223726	8.774123268	10.0043675	8.976070312	8.725499557	9.943428111	10.60458085	11.02808129	9.852524543	10.30870178	9.839108468	10.16723502	11.33156968	10.41541687	11.09444193	10.18850502	9.615437626	9.736812413
OGT	8.873137826	9.052279871	9.296424979	8.771582941	9.09428353	8.801372826	9.373217942	8.383281162	9.664176651	9.607125159	7.945699765	9.81853685	8.836112969	8.080644681	8.529011852	8.350307673	9.586204433	10.54879138	10.49818176	10.67585604	11.27969287	9.137160669	10.53581587	10.31165347	10.43603511	9.816761316	10.47968043	9.805408347	10.36874336	9.551347444
CXCL2	11.20897607	7.808922355	9.659003605	9.263532743	7.521955959	9.033510441	9.877334677	8.616083644	9.326178567	6.429411968	7.636393627	7.213530387	8.704879167	8.294609402	10.20582578	8.629593047	4.73789757	9.220737254	12.02253891	10.17623416	9.820242931	10.00091397	10.56687475	11.03926772	10.35247556	8.689654282	9.349707604	6.364130293	6.630129738	9.050908446
EPAS1	9.281998836	8.327907802	10.68677433	8.957285693	8.68724406	9.249396841	10.39499671	9.869903661	10.18375859	10.292039	8.833818814	10.01053392	9.648425126	8.165592192	10.32007583	8.881802794	8.974034234	8.739475558	10.94295231	10.26988885	9.42058982	9.849292147	10.25053835	9.524083774	11.34954192	9.84169783	10.39056117	8.793371086	8.979135544	10.31635815
MGAT1	11.58598381	10.88785777	10.65207399	12.04125511	11.11078069	11.36233996	10.34348661	10.65119569	10.17173723	10.33547941	10.60280322	10.11210174	10.01325974	11.7609948	11.11114919	12.3999498	11.14900692	10.14269929	10.45944348	10.30852367	10.22771108	10.49878573	9.461153507	10.40365418	9.957310162	9.682662491	9.90303715	10.43883015	10.23772082	10.6835487
CIB1	11.17915932	10.36088075	9.605147451	11.09161561	11.55900377	11.01659648	9.064775571	10.34281053	10.03391097	9.709745085	9.876420133	9.492555955	11.29732692	11.30849541	11.60191656	11.41168156	9.920846939	9.289610893	9.234891916	10.949204	10.33705127	11.04568763	9.221892101	10.40624781	9.725608583	9.643231323	9.70672387	9.761237627	10.12097003	9.046659051
SEPTIN9	10.96820445	11.19206672	9.416288862	10.90106447	10.946374	10.88147704	10.36892355	11.06934069	10.32673972	11.12179743	11.4639286	10.2079419	10.67401054	10.6628883	10.76963997	10.54940795	9.797318898	10.20819242	10.23828304	10.66335919	10.47980015	10.83842199	10.93491616	9.992993372	10.81242864	10.78735264	9.659400538	9.480049697	9.717871534	10.50542817
ATP5MC3	10.64827376	10.94976249	10.44518502	9.434911059	8.06405682	13.06604693	9.778451837	10.70052052	10.16770774	10.83447853	10.21538632	10.05903547	10.73938157	8.769200871	11.49057594	10.49872216	9.135818255	10.08962133	10.792927	10.58932234	11.09227017	10.43995376	10.56550846	10.26764019	9.969489916	10.56855374	11.26981737	10.4689912	10.15025061	12.3279169
PSMA7	10.83359048	10.86394105	10.31921862	10.75843436	9.79147938	11.37988452	11.21274515	10.75445612	10.58823949	10.06920671	10.82842576	10.24847224	10.95943277	9.654662352	11.36744851	10.74441351	11.45794887	10.03852203	10.22636795	10.44437665	9.938323393	10.7038011	10.01858669	9.945041563	10.4287025	9.97266333	10.53767909	10.58700307	10.80030666	9.672096592
COL4A2	9.667987403	9.341235403	10.13167143	11.30194402	9.859962551	9.734040774	10.96043124	9.922594265	10.84023373	10.44320016	8.643302422	9.552514385	10.32511613	11.3312035	11.01343708	11.49559666	8.643040086	9.490201855	9.339756684	9.698268991	8.575523485	9.849292147	9.598442348	9.289433115	10.22873904	10.61990553	9.525649523	9.739624533	9.632831128	10.48045113
NAXE	9.769825966	10.85183234	9.467820852	10.89917704	11.20205392	11.22347868	9.268960398	11.65183336	8.850721349	9.176523955	9.549184303	9.628767707	10.66172518	10.77265468	10.67992983	11.14509422	10.09548516	7.723093225	10.76083649	10.81016506	10.60240409	9.639315625	9.038994368	9.595530165	8.954484827	10.2925569	9.256265367	9.871938773	9.865441488	9.774549231
TMED9	11.29012362	11.10632554	10.74656434	11.27162762	10.09204166	10.91596077	10.57302972	11.12820574	10.1730779	11.2634732	11.00537687	10.09669565	10.28081753	10.56835156	11.71841784	11.36019591	9.636225893	10.39478596	11.00154923	10.871886	11.10262989	10.50084313	10.05506897	10.30240075	10.62368652	10.25339242	10.58123025	11.48359644	9.885895064	11.30153855
GOLT1A	8.591843478	10.40021498	9.54367063	10.35229299	9.356604301	10.40546472	8.7681423	11.06264936	8.460314733	8.856798859	9.730452932	9.193591126	8.879218122	10.42088108	10.89582593	11.89886165	11.17630819	8.445423215	9.360156174	11.29332983	9.577401929	9.454199523	8.865463676	9.457275407	8.635600453	9.092475055	9.763388756	9.231023662	9.628213335	8.557302202
CSTB	10.52500333	10.26673007	9.599827221	10.84726006	11.46902254	10.40689174	9.869606812	9.646462273	10.17441731	10.63557198	8.839473034	10.16328476	9.545185015	9.779799302	10.62825755	11.0682993	8.555571977	9.697012709	9.052124069	10.22062628	9.801284877	10.08423358	8.883129439	10.27994904	9.726804999	10.23725312	9.921136884	9.621052769	10.34502209	8.402879566
POLDIP2	11.19286635	12.02847122	10.31164623	10.90294943	10.74596725	11.10012092	10.54127939	11.24066865	11.10471747	11.30875767	10.79682363	10.64144478	10.5943754	10.50021598	11.25370191	10.84147698	10.09309942	10.93144638	10.16348561	10.95754457	10.08033684	10.74864257	11.43097179	10.01355207	10.96873104	10.97575963	11.09321456	10.72985834	10.40967581	10.65104046
IL13RA1	9.558407294	9.416260958	10.63743759	8.249838819	7.521955959	9.311682399	10.06902448	8.901439665	9.536651727	9.651555737	8.845105155	9.547989676	9.360866913	7.45196895	10.38256453	9.168017194	8.910390173	10.45597978	10.47607047	11.19799461	9.210530812	9.918654194	10.32832609	10.25905672	10.2834221	9.505310059	9.944468146	10.42289357	9.897453897	9.504100837
TPM2	10.30283516	8.358695065	8.488709773	11.14833398	10.22322254	9.233395736	8.502161909	9.544477375	9.613721812	8.582838421	7.778869506	8.546223856	8.988233844	10.83283202	9.643145389	10.76765278	8.809322044	7.85648311	10.5164689	8.716224676	11.95543667	9.811662066	9.624923475	9.082241865	8.910923219	8.610033719	7.372070193	8.878574768	9.305597517	9.03598043
NENF	10.1860375	10.53590511	9.389815378	11.49675058	11.1024918	10.97487338	8.817202193	11.32486425	8.938515948	8.818323949	9.581584739	9.52974752	10.87113395	12.01273912	10.39231622	12.08149469	12.26253189	8.561444935	9.882504161	10.51736786	10.1638427	9.475283677	9.027127014	9.928295714	8.942172428	8.978501404	8.913618504	9.166209375	9.650017344	8.334758929
VWF	10.57558243	8.743919202	10.26423719	11.1983089	8.279665645	10.05121938	10.15418486	10.15268515	8.424706024	10.16754431	8.830983362	8.848222347	8.742720954	9.538018408	9.869482956	10.20241636	10.87265309	10.0701814	6.103288992	7.636050439	4.658083983	10.8934879	8.188872006	7.823317172	8.006128909	10.17440056	9.687329778	7.065838778	9.027294365	7.352612066
F11R	8.947829952	10.79253388	10.14146807	10.45864635	10.34346155	10.52986596	9.355619254	9.871818992	9.747536153	10.17517264	9.507188584	9.767557916	10.44466609	9.098381159	11.45786604	11.15394005	9.541403092	9.220737254	10.87371329	9.888810205	9.750795001	9.819926448	10.36334449	8.875574981	10.43676633	9.855120004	10.41434569	8.79146171	8.699799258	9.654057838
TNFAIP2	9.462626297	8.877406914	9.669199016	10.09302838	8.789985899	9.635219093	8.916593708	7.887548236	10.37879286	10.08895643	7.72479055	8.746538132	10.95474112	8.474802856	9.019227451	8.767814607	6.958125666	8.647969839	10.01703805	9.730078928	9.885300126	10.45594908	10.02555989	12.87328071	10.35866243	10.16455226	8.697888305	9.435523666	8.138876252	9.372805343
THOP1	9.473900235	9.697637807	9.613971115	12.20069242	11.68314338	11.10540379	10.46435911	10.65342409	8.499349274	8.340518134	9.598349628	9.481525236	9.240436709	11.10196619	8.964692677	10.33056202	11.29833358	7.927487497	7.557637308	8.458365782	9.737559048	10.08011114	8.003222004	9.78815848	7.301617584	9.508145156	7.658579868	8.088850253	7.679273402	10.08738474
ARL6IP1	7.594054424	8.035618913	10.08039197	7.601175862	8.1695538	8.380729923	10.00132964	8.383281162	10.74338827	8.818323949	7.913848087	10.23821192	8.131620597	6.728997207	8.529011852	6.986224135	8.809322044	8.469387496	9.64868372	10.26988885	8.887527886	9.316111376	9.645763745	9.61957396	10.47855487	8.736364354	10.40448309	9.943291037	9.689339521	9.642843863
SHISA5	11.32243786	10.2988013	10.18356287	11.16570882	10.39866672	10.95745083	10.04589669	10.8449787	10.8008853	10.14884866	11.04687773	10.43316928	10.3980282	11.10000853	10.68588901	10.93388747	9.185948256	10.00615214	9.868333977	10.76993075	10.17075225	11.10504637	9.982182116	9.907696566	10.13813048	10.36470879	10.086946	11.23881655	10.61380114	10.1261493
DAP	9.493419988	9.958298746	9.539971416	9.239858212	9.185036598	10.63589203	9.844595659	11.34223484	9.962826269	10.25857802	10.63727709	9.659853192	10.47119106	8.209895991	10.73939738	9.259877628	8.221325411	10.66219395	9.94926939	9.997352825	10.09078312	9.123868229	9.940624823	10.15905641	9.558272961	9.733210599	10.7053137	10.88197083	9.442103158	9.692633978
CTNNA1	10.63703691	10.84370303	10.0416806	10.20422218	9.811961231	10.4832802	10.41530886	9.737513274	10.34469694	10.40478471	10.69919308	10.77648312	10.94057392	8.949709298	10.91370977	10.07779362	9.658988445	11.69351682	10.68015131	10.25122058	10.59288206	10.61920769	10.53441983	11.41645093	10.74731363	10.49901225	10.66540221	10.79844833	11.17106407	10.74775559
NPLOC4	11.1731213	11.52169334	9.875525252	11.1921559	11.32399018	11.37697521	10.50283245	10.66561915	10.16231752	11.02018521	10.88758182	11.79939605	10.97076365	11.3658317	10.58000842	11.03311492	10.24910288	11.10958114	10.02982621	10.12360593	9.989466318	10.24997519	10.83242577	9.577230533	10.756714	11.3246629	9.766472464	10.58535193	10.67384029	10.20355111
TNFRSF14	10.62823623	9.552205371	9.307347291	11.24215024	10.59815494	10.31106795	10.08512954	10.30928375	9.561437518	10.75017145	8.438675011	9.483106228	10.78691352	11.81330905	10.34790491	10.46864925	9.255887186	9.163166694	10.11538011	10.03906531	10.18056597	10.92063643	9.779068785	10.42768198	9.732772232	9.821327415	10.40843622	8.588684233	9.55953847	9.265382903
JUN	9.92572702	10.10609054	10.09684954	7.563408852	7.655292053	8.976965526	10.20050573	8.212221162	11.89174194	11.98139737	9.991301814	9.710668054	11.66786781	8.769200871	10.09225056	7.759747722	8.346929082	8.739475558	9.794163607	10.91073256	8.438165242	10.81049496	10.65622998	9.432038707	8.731749272	9.532021055	9.49808582	10.92002229	9.33706848	9.245130158
SRP9	6.493471251	8.109926312	9.4521601	6.546566118	6.10094671	8.033848359	9.275994486	8.271529441	8.125199987	8.336631892	7.590063779	9.025811759	7.125464295	5.881276187	9.119538566	7.292943204	8.755999016	9.227774577	10.53383673	8.881884053	9.821497984	8.764816509	9.684045642	9.616590318	9.820559937	8.687153398	10.2400879	9.821395928	9.725457754	9.784787943
MVD	9.718621236	9.604470545	10.88273938	10.87633318	11.00447043	11.50907066	9.32203132	10.20982741	9.816077969	9.098413627	9.751589684	9.793272616	9.975374137	11.18187763	10.11156575	10.97011436	11.82652192	9.348903825	8.871483786	8.85464697	8.207761008	9.357581833	8.442408522	9.166276264	8.714957607	8.980544799	9.225217198	8.253382188	8.224075804	9.394699551
SLC37A4	10.81376727	9.750779541	10.52125208	9.203601129	9.684465633	10.73124273	11.34233683	10.49345939	9.505058118	9.855236675	8.208836895	8.355549244	10.18677472	9.930630301	11.11114919	11.3292916	8.974034234	9.586404152	10.65434015	9.548296721	9.767822113	10.31222079	9.919388361	9.541493576	9.510442409	8.976455108	10.62605345	9.705572072	9.489976382	11.47396202
COA3	10.55715371	11.33906317	8.364432979	10.81158079	10.78378315	10.29728377	9.138674286	10.73564944	9.595837115	9.441670412	10.12919122	9.428355546	10.15440319	10.67082345	10.73173661	10.95862044	8.958384759	9.629546946	8.315234901	9.600039891	9.197053377	9.965594258	10.2733143	8.969803097	10.00246342	9.767923688	9.229693798	10.37845569	9.547360235	10.13517978
SLC23A2	10.06268022	9.491049912	8.798532775	7.947239954	9.803803362	7.138284724	9.331064884	7.477476259	10.31342755	7.118880615	8.728054488	9.191658322	8.598820558	7.500454308	8.727089353	8.090424987	9.049829974	10.5793644	10.07323739	9.306481533	8.384779049	8.72310181	11.29908207	10.93715616	10.34314522	10.23126124	8.455582423	8.575426802	9.156408011	10.01639116
STAT3	10.33564339	10.45638726	9.438316014	10.68584293	10.64456708	10.21820965	9.593780061	9.623909046	9.982841045	9.899330197	9.817504338	9.408524482	10.48706073	8.992568495	11.23553445	10.80503707	9.642766223	11.49935039	10.1409941	10.65943162	9.195117703	9.584098918	11.41626741	10.34357843	10.69203939	10.65165713	10.37650358	9.510535583	10.11767963	10.25876362
CISD3	10.63703691	11.80317248	9.477523148	11.74915941	11.80051979	11.00721936	9.632654753	11.23621558	9.742126277	9.711245122	9.959216067	9.340379038	10.26249308	12.30130577	10.62515958	12.08678369	12.14481116	9.087811625	8.579110235	9.784472667	9.347537969	10.23892387	10.15019965	9.255305731	9.064595855	9.752465883	9.575733257	10.31078794	9.638582654	8.539259352
LSS	9.582041817	9.796426874	11.54256318	9.99745735	8.104530544	11.51106237	10.53738294	9.764569139	10.10867951	10.7574488	8.260368267	10.70581284	10.51919396	9.820795735	8.958139019	9.857209481	9.181462337	9.618881644	10.05699079	8.934860868	9.259514926	9.726304186	9.324026174	9.501617443	10.26789135	9.769105916	9.911419106	9.342121575	10.15105554	10.70527008
PBXIP1	10.73280609	10.70848146	9.610448125	10.40378953	9.728228523	10.87530517	9.464297843	10.00518487	9.770747251	10.50676476	10.84888221	9.843366135	10.31364497	10.70985735	10.03892465	10.82257973	10.72485738	9.602734324	9.311026124	10.25122058	11.25064183	10.15909888	9.637983894	9.666491358	9.145572007	10.84454129	9.425804426	10.68636364	10.51159054	10.89205589
SLC12A7	10.3662105	11.14873369	10.71820694	11.33023627	9.67555141	10.04022661	10.73828962	10.14795124	10.43909716	10.40571135	10.85377682	10.18578614	10.63683604	10.37142223	11.07527823	11.1973734	10.12847769	10.65438286	9.681473418	10.99293192	11.04094233	10.83353282	10.52179432	11.53020023	10.06906434	11.31821704	10.89475728	10.91652466	11.68832864	10.11402003
ESPN	10.29013785	9.747878037	9.352338362	10.327243	11.72478011	11.56382452	9.088944374	9.614788062	9.947239046	9.892735396	10.13379802	9.076971207	9.818933164	11.81031891	10.52898487	10.51057794	10.20117037	8.594503872	8.869295201	9.202321381	7.411603091	10.85379597	8.278439853	8.610412331	8.714957607	8.714427199	8.611300342	8.289028581	8.931188131	7.582088016
HNRNPDL	9.344756045	9.22917474	9.631458112	7.691456718	7.580625375	9.442703514	10.11681003	9.568297209	9.660357565	8.899547958	9.303468196	10.01600422	9.294499314	7.857325954	8.730939671	8.003449358	9.370666574	10.19029616	10.53037985	9.875326989	9.837715068	10.06350256	10.76319704	10.39932106	10.14888051	10.20791372	9.015663736	10.25855985	10.60325306	9.372805343
MAP2K2	10.31855123	10.46877419	10.21984782	11.79758362	13.96787889	10.56224384	9.639942101	11.38309027	8.61443521	9.273140538	10.81199285	9.839668883	9.732286042	12.24395422	10.21547108	11.88374827	12.37284299	9.163166694	8.232452164	9.969705027	10.11657254	10.17335873	8.365904155	9.952159262	8.388688902	9.695155637	9.251870642	9.092153238	8.900869029	9.949706164
VAT1	9.819274883	10.58874518	9.322500841	10.93277858	10.64912721	9.423088195	9.801380225	10.45565104	9.913947079	11.67281147	10.21321143	10.28427271	10.50551013	9.910663357	9.939333213	9.819577998	9.963266432	10.01837614	8.962580656	9.169547116	9.417272883	9.007090304	10.31049284	9.120664662	10.45058945	10.14100363	11.00001796	10.93479335	10.29492032	10.03366516
FAM50A	10.07753515	10.55096305	9.198911839	10.96921804	11.93075893	9.567917393	9.340042202	9.856424649	9.14943297	9.931859334	10.95550869	9.303270302	10.79967746	11.01113033	10.30724655	10.43171411	11.57197816	9.000100999	10.17238493	10.54998009	9.600981975	9.839569864	8.836286738	9.717510884	8.848516357	9.834939609	9.561600228	9.902320071	10.03113349	8.075577388
NAMPT	8.181257376	7.987147459	10.66061477	7.840893368	8.143896188	9.055521575	9.709128089	7.657583031	8.957320262	9.438051018	7.441343119	8.639967584	8.758199646	6.185012716	10.47149765	9.355030498	8.004528493	10.0345153	11.04386477	9.648406022	8.040823737	7.301930433	10.49692379	10.7787152	9.858167399	10.48900331	11.54044591	9.433077234	8.701999372	10.00000672
MAGED1	10.18432301	7.895552614	9.168083985	8.448967569	9.334119143	8.953711442	9.439453503	10.72509436	10.42002752	10.19995684	10.7015222	9.406859517	10.40295727	9.971896312	10.88204978	9.551488869	7.191584209	9.064414945	8.950209926	10.63803595	9.766519448	9.31844685	7.522576029	9.042766786	8.15952968	9.327328964	8.962857288	8.20826159	9.40478798	10.64402828
MGST2	10.65942375	10.34368924	10.34594291	10.06636238	9.702130464	10.66002789	9.242871089	10.37557574	9.477105659	9.244414858	9.972136143	9.840902354	8.94019443	10.06315662	10.04202554	10.44824659	10.2576493	10.45298097	9.236590486	10.70434698	10.04316732	10.25851251	9.815161722	10.19849623	9.62652879	9.807585521	10.0943271	9.580732987	10.29710361	9.269034849
ACSF2	11.06268073	10.91268029	9.294230552	10.73746049	11.20205392	9.909408977	10.03073159	9.332717903	9.733064474	10.43868017	10.53389728	9.728105205	10.87964539	11.2991405	10.40200242	10.16789485	12.12626512	10.43181287	9.722045468	9.466125655	8.447958445	9.977463855	11.6079668	9.657809826	11.3984045	10.29502102	10.11986749	10.17099704	9.872291626	10.2300173
KLF15	10.47258614	9.408931653	9.794018005	7.637973152	8.696091338	10.85662955	10.90329693	9.844770093	9.758295405	9.432604834	10.06310177	10.25958271	9.755597381	6.123117932	9.216070022	7.634952018	9.102985108	9.790264793	10.12458026	9.361683669	8.367681517	9.854128822	10.32590722	10.12271949	10.76139132	9.92784797	9.679171293	10.61694384	8.439907258	10.86275789
MAP3K11	10.13369499	9.821482506	10.34594291	10.76673926	12.19132842	10.36639171	10.31076107	11.29947732	9.696236916	9.049431584	11.67932544	9.843366135	10.64351524	11.10684876	10.61894362	11.29542828	11.95621685	8.469387496	9.940960614	10.76920198	10.39972657	10.03254773	9.407246893	9.587933519	8.902474378	9.365351715	9.624135796	10.36632795	10.30869234	9.978982279
CPT1A	8.153445511	9.782316664	11.25061617	9.172674389	9.643910424	11.07610564	9.900272899	9.985860884	9.999562361	11.3840331	9.781257599	9.867775197	10.47306717	8.023851434	9.821564666	9.221910448	11.57881438	9.666266342	11.2398829	10.73153805	9.305095715	9.574361388	10.45621695	10.52237319	11.00960343	10.08988516	9.828277538	10.06281997	9.910823155	11.43873844
LAP3	9.706725817	8.577293925	8.725469395	8.964527288	6.6748686	9.678402967	9.33556053	8.828331327	9.389842233	9.01825351	9.921079766	9.328115274	8.773513812	6.214946041	9.734154035	8.500682812	8.596602851	10.56276858	8.694884438	9.151757995	8.530153507	9.544747954	9.141620519	9.243748028	9.041698465	10.87065634	9.351762472	8.929811233	9.95942289	9.944007371
CTNND1	9.862803029	9.515141725	10.13412684	9.275225804	9.736823971	9.542171563	10.34683002	9.598686196	11.00962553	10.25652492	9.485723001	9.897716836	10.26898715	8.568473304	9.786863839	9.368125285	9.589593721	10.81248243	10.96667745	9.767055232	10.20865392	9.987770223	10.69360818	9.508072191	10.73369235	10.05928796	10.87346622	9.959528988	10.48182894	10.41769392
TNS3	9.911288392	9.169699267	9.776834595	8.738165058	7.708846189	8.070388408	9.319764057	9.332717903	9.7918463	8.732246461	10.03382365	9.718742175	9.705402841	6.531300754	8.437700107	7.399276461	9.374601544	10.66478827	9.953405898	11.21146938	9.851296212	9.047076742	9.934286652	11.1903615	10.63392506	11.5279164	8.853962781	10.02515038	9.937195546	8.658272202
UQCR10	9.501705382	10.9242909	9.70432583	10.92723239	11.06885159	10.36639171	9.266608055	10.79236101	9.781335359	9.494898631	10.24868444	9.531276545	10.64434797	11.23368718	11.18873921	10.9470342	10.41300675	9.199416798	9.538722097	9.916721207	9.838955016	10.22530068	9.432954086	9.360716	9.870127532	9.210332963	10.15793682	10.10645514	9.046462447	10.78584353
CPSF1	10.05143775	10.46347853	9.821702062	11.45624726	10.44135842	9.249396841	9.078252681	10.50584512	10.16770774	9.904584412	10.42064903	9.781757704	10.35187257	11.23903412	8.967958365	10.32833087	10.14238955	9.618881644	10.97229351	10.10755092	10.40559587	9.620513245	10.91574312	10.16519471	9.492264767	10.76738032	8.745573237	10.18196441	9.814526413	10.43404763
ANAPC11	10.30283516	11.93400066	9.541822209	11.24215024	11.33959062	11.24278413	9.601266008	11.24953377	9.426283697	10.05628185	10.47883691	10.85914963	10.48427286	11.816293	10.53669945	10.73770438	10.55671409	9.873372211	8.64457432	9.40737385	9.663906823	10.14206254	9.855973083	9.18049154	9.810438666	9.488181414	9.359952785	9.796872035	10.36111144	9.243274813
DNAJB1	10.3044145	8.924440227	9.814065198	11.13074732	12.30549528	9.982056314	10.59193766	9.335496918	10.83007194	10.20847857	10.74130735	9.288878559	9.795132046	12.79105362	9.839498337	11.11822658	9.603071774	9.472538138	8.697354406	9.138270598	9.101078312	9.648625678	9.111967035	10.5824696	8.518813392	9.903292824	9.572212964	9.542661401	8.558809674	9.578086966
EIF3H	9.776669667	11.80805506	9.806387681	10.3467638	9.573676191	9.464799078	9.371029817	11.0140535	10.69847707	9.587656288	10.48064625	10.00173804	9.292375288	9.369442124	10.28909168	9.714145187	9.890942563	10.08187677	9.819313267	10.48755009	10.66525915	9.92632926	10.91090978	10.04607015	9.315859708	10.62056056	9.819396664	11.26792882	10.6173001	9.248833699
POLD2	10.99093953	10.2256115	10.91021717	10.3467638	11.77362577	10.53509551	9.648999804	10.95656274	9.912342417	9.775748215	10.26767187	10.2456812	10.0324721	11.78860501	9.288373474	11.1387424	12.12042024	9.125981491	9.91574318	10.5217013	9.803827062	11.35920554	9.168877367	10.24753207	9.022335469	10.22696604	9.647741177	10.30678547	9.558325265	8.884685433
AR	9.81040936	8.778468292	10.12921184	8.804243275	6.154584961	8.60137251	8.943355351	8.859567015	9.079641244	8.883665284	6.998713026	10.01272453	8.495455815	7.894023914	10.22368746	10.07247096	10.5515105	9.997944869	7.975650579	10.18281652	7.115063376	9.715713262	9.060500623	9.612103247	8.668368298	8.612672018	9.290949086	9.675878104	10.11272992	7.497163022
RPL22	10.19116878	10.66761789	9.66241009	10.33843007	10.23236855	10.08904739	8.940406258	10.89197486	10.34350672	9.98738711	10.72613494	10.90054715	10.3447176	10.20652756	10.42712352	9.236265566	11.08442135	9.917554264	9.964720502	10.7142252	10.75139881	10.89113693	10.78096533	10.85473967	10.63583672	10.38720946	9.682440228	10.50203941	11.52252333	9.364295172
PRRC2A	9.623125495	9.718537343	9.783106821	9.67448249	10.58155136	9.939302978	10.53738294	10.56622712	9.975175887	10.08317571	11.14939045	10.4948	10.64101416	9.869880578	9.199497984	9.661938598	10.41300675	8.78790798	10.19875811	9.578566732	10.53973811	10.65844277	10.27582291	9.704924213	9.745813879	9.86841842	9.412085003	10.7258672	10.76551568	10.42752838
SIL1	11.32009779	11.19845585	8.978813463	11.98096658	12.45556272	10.39830838	9.240475755	9.795169502	8.792566824	9.798506579	9.369421327	8.793185963	9.726005518	11.27765101	11.1475899	12.83264669	11.69033193	8.966834847	9.749662779	10.01958608	9.870825074	10.32505084	8.829468867	9.549338168	8.678302568	9.263320045	9.439394543	9.686186613	8.549063928	9.226468383
KAT2A	10.58470924	11.77066922	9.496734066	10.86090046	10.56716601	10.49137393	9.877334677	10.75237855	10.69940774	10.2940422	10.70307286	9.630195316	9.97006956	11.1744549	9.451205875	10.18031902	9.712817728	10.37590989	10.39855453	10.47240684	11.58580832	10.33891832	12.37104182	10.35704718	9.771548619	11.39257924	9.727443938	10.96515955	9.96767062	9.877397939
SLC17A4	8.331512943	10.15946699	9.263152634	7.118053416	7.81030636	9.177623957	10.0957672	9.389981187	9.976712181	9.860653696	5.80473009	7.712783021	9.206998502	9.932831884	9.422935137	8.658318717	8.469827289	4.209447746	9.930506879	8.648045294	8.136845198	9.940042291	10.95331544	8.130405107	10.0073943	7.264003073	10.25113652	8.71897474	6.601781154	9.649862809
SND1	11.33176036	10.61604854	11.27362575	10.52379554	10.76289682	11.21861168	9.679377291	11.72304804	10.92224191	10.4020012	11.20626277	12.06066437	10.33752696	9.88587786	10.86289015	10.39594057	9.719020496	10.32760991	10.51716764	11.18220456	10.88823279	10.09653065	10.12630381	11.08584892	9.05509944	10.55422552	10.38153989	10.7599331	10.11107624	10.3030643
TM9SF2	7.883976481	8.732216248	10.52873605	8.686538305	8.660371466	8.566015361	10.42166425	10.05492265	9.417259308	9.258849239	8.350300989	9.299685812	8.578034893	8.072667434	9.394099016	9.273861448	8.755999016	9.75173305	9.588779513	9.583550532	8.48012957	9.871725807	9.811708068	9.43542923	10.05674921	9.703836889	11.12899007	9.93726225	8.927432943	10.75558419
LRPAP1	11.17829829	10.649078	9.517574608	10.3984546	10.04436891	11.92716654	10.51872971	10.95836628	9.633336975	10.38894	11.25939781	9.441426336	11.03947563	9.926217029	10.74701767	10.53979799	8.725499557	9.110834611	9.788386092	10.2636929	10.2057735	10.13014916	9.322408867	9.315429175	9.322206733	9.354364942	10.70129132	10.21080946	9.708058817	12.11571768
CRLS1	10.13013702	8.67223153	9.869643132	8.438598693	8.231764285	8.581274831	9.807864796	10.05492265	9.696236916	9.357952167	9.406069248	10.27060825	8.951009088	9.714754238	9.512858551	9.168017194	9.544899199	10.22937891	8.709641123	10.12018058	9.924373358	9.923264133	9.570103675	10.4268307	8.923504328	9.376255404	10.09309953	10.45640028	10.69496732	9.707511
CNPY3-GNMT	9.319979981	11.24549317	9.177639883	8.993135212	11.43905407	13.69316641	9.355619254	7.174867504	10.08750649	7.224085727	4.671591988	8.968259862	7.339113461	9.243824423	9.885108346	11.25606367	9.014954008	6.876445184	9.226368916	8.317765668	5.244394811	11.71203776	8.594968864	7.033837319	11.79382403	9.536193717	7.226647753	5.561867872	8.347327381	9.393027133
GNMT	9.319979981	11.24549317	9.177639883	8.993135212	11.43905407	13.69316641	9.355619254	7.174867504	10.08750649	7.224085727	4.671591988	8.968259862	7.339113461	9.243824423	9.885108346	11.25606367	9.014954008	6.876445184	9.226368916	8.317765668	5.244394811	11.71203776	8.594968864	7.033837319	11.79382403	9.536193717	7.226647753	5.561867872	8.347327381	9.393027133
FDFT1	9.98010304	8.197716427	9.958225367	8.957285693	8.392875826	10.06393926	9.176757765	9.6642543	10.17976259	10.26981815	9.629675761	10.67709851	11.37964047	9.782243387	10.74225971	9.741234742	9.172448403	11.10576757	9.964720502	8.929649966	8.904215049	9.821573657	8.127141035	9.093017999	8.51049489	9.719821869	10.20755986	10.51366122	10.18446309	10.86336179
MSRB1	10.57819599	10.38348861	9.773688223	9.990382282	10.6917443	11.25709555	10.44577044	9.510454444	11.88766508	9.328929907	11.81421863	10.21936773	9.270961134	10.36328375	10.39353056	11.04267237	10.21000468	9.460640963	8.420683516	9.47509318	8.339895882	10.43565821	9.38572662	10.03717262	10.45853218	9.875021927	10.03930092	11.84360955	9.041260017	8.156771234
FUS	10.59248653	9.152245647	10.36801492	10.48153249	10.80232574	10.42672318	10.20296768	10.65564906	10.68819986	10.04085618	10.31305979	11.11605287	10.38811924	10.17711483	9.413387029	9.990180143	9.996836655	10.00615214	11.14993879	10.16408791	10.60094325	10.1433802	10.0944459	10.70760113	10.71934037	10.73508005	10.26428411	10.17026291	10.67998789	9.996707378
EIF3I	10.15661031	10.60165822	10.10813423	10.75843436	11.78506525	10.89577619	9.987115231	9.848665419	10.11984598	9.685529848	9.923742476	9.781757704	10.50917186	10.70857309	10.61686567	10.49474847	11.11178245	9.681721462	9.479711322	10.2045433	9.35622501	10.42377908	10.13093002	9.878105261	10.19542425	9.790221957	9.688955951	9.923386795	10.57773819	9.20184123
TSC22D1	11.06454583	8.154491087	9.406164192	7.266809	5.862386219	7.861023442	9.373217942	9.002838765	9.613721812	8.775927912	9.247168265	9.062236338	8.083232559	6.058295141	8.901195809	7.031143019	8.803493782	9.864371035	8.05877219	9.783029222	9.218176009	8.959990464	8.924237584	10.7619378	8.376532264	8.497478542	9.492509287	9.997273417	9.451282997	9.121294977
TNFSF10	8.392246838	9.348916086	9.970643558	10.00098191	8.291395907	9.20413845	9.377584256	8.356146123	9.69996228	10.25137935	8.932348224	9.019287241	10.49907965	10.26011031	9.679444464	9.332938056	8.469827289	8.345365917	10.09586663	7.866676435	8.757118705	9.42415399	8.412292881	7.383609106	9.220542519	8.168486824	9.324818009	8.625597518	8.463448799	10.28784832
TOLLIP	10.39466132	10.0763318	10.24959199	10.46631548	10.18918211	10.58132738	10.40999123	10.67661681	10.27398768	9.896695894	9.642664813	9.494124907	9.462595361	10.89512225	10.25609281	10.35707007	10.27459172	9.148407514	10.15901528	10.71573894	10.14391677	10.57302067	9.408771834	9.357144941	9.654461249	9.426576261	10.18238465	9.800672191	9.589541571	10.47887561
MSN	10.1049824	9.266152741	9.040345513	9.77260313	9.216111927	8.992262391	8.842700108	7.809579611	10.90620899	10.64658836	8.761202792	10.03552731	10.10323064	8.545620683	10.36286112	9.618768417	8.469827289	10.30782779	8.897490782	10.5942684	10.15491008	9.852518399	10.4839643	10.32998273	8.548909935	10.53281078	10.42901429	10.28931192	10.59617791	9.11522081
MCFD2	8.380303337	8.272392588	9.350227467	7.009486065	8.669384812	8.885711165	10.19061568	8.776083289	9.671784614	9.56460534	9.349752185	10.13138282	8.95370012	6.355597872	9.259352828	7.663637886	9.609763855	9.868878645	10.58871392	9.236478363	8.560558411	9.184023483	9.643175122	9.58488362	10.59055758	10.20442247	10.16028312	9.684130798	9.407485613	10.62349805
GCAT	10.83249631	9.978241394	7.869589819	9.592746792	12.09852032	9.683122317	9.72805664	10.30219983	9.28955621	9.834739689	9.315686252	9.570472571	7.38787982	11.08820642	10.44363112	11.48662135	14.04637288	10.00615214	6.040707067	6.487045742	8.234422033	10.31222079	7.863150095	8.379795584	6.452952399	9.815617529	9.359952785	9.439185548	8.31605355	7.869345689
MBNL3	8.066629478	7.337395402	9.016579603	7.218927264	7.760472747	7.096174171	8.529904865	9.653160033	8.562143698	8.214878805	9.199610959	10.12126702	7.553685925	6.749343816	8.635566988	7.008861034	7.994318599	10.04650226	8.862709432	10.29845651	9.716125563	7.898400468	8.540331594	8.24703895	8.954484827	8.278972438	8.511835178	9.240849049	10.66597798	9.42937954
B4GALT1	9.862803029	9.423553196	10.08674405	10.45864635	8.34865449	10.18864737	10.02099738	9.445056925	9.871634426	9.065944564	10.4770253	9.898901668	10.07262265	8.165592192	10.4007952	9.99300017	8.649553434	9.661077609	11.07978105	10.39137124	10.10425115	9.893815867	10.47816694	9.353565015	12.01263791	9.701361859	8.994772744	9.792107717	8.211767664	9.566263903
BEX3	5.732595525	9.233330555	6.007258163	7.313136785	7.053760363	7.818666084	9.518680313	10.83028059	6.74048491	9.648427123	9.195208754	7.302616987	9.473884468	7.625899351	10.0892559	8.419086857	4.73789757	6.876445184	10.29805265	6.597789043	8.991577834	9.221944765	4.965754399	9.040541704	5.727030056	8.37537352	9.462397979	8.469516499	9.848668718	9.290754371
[truncated: 18,213 more rows]
