# Supplementary material for: Hepatitis B-related hepatocellular carcinoma: classification and prognostic model based on programmed cell death genes
Source: Front Immunol. 2024 May 10;15:1411161. doi: 10.3389/fimmu.2024.1411161 (PMC11116790; doi:10.3389/fimmu.2024.1411161)
Supplement: Supplementary file 8 [file DataSheet_8.zip]

Archive with 11 entries (11 files):
- figures/Figure1.tif
- figures/Figure2.tif
- figures/Figure3.tif
- figures/Figure4.tif
- figures/Figure5.tif
- figures/Figure6.tif
- figures/Figure7.tif
- figures/Figure8.tif
- figures/Figure9.tif
- figures/Figures.pdf
- figures/FigureS1.tif
