# Supplementary material for: Hepatitis B-related hepatocellular carcinoma: classification and prognostic model based on programmed cell death genes
Source: Front Immunol. 2024 May 10;15:1411161. doi: 10.3389/fimmu.2024.1411161 (PMC11116790; doi:10.3389/fimmu.2024.1411161)
Supplement: Supplementary file 9 [file DataSheet_9.zip]

Archive with 5 entries (4 files):
- supplement materials/supplement image.docx
- supplement materials/tables/
- supplement materials/tables/70 genes were selected.xlsx
- supplement materials/tables/Training data_including 139 patients.xlsx
- supplement materials/tables/Validation data_including 30 patients.xlsx
