# Supplementary material for: Hepatitis B-related hepatocellular carcinoma: classification and prognostic model based on programmed cell death genes
Source: Front Immunol. 2024 May 10;15:1411161. doi: 10.3389/fimmu.2024.1411161 (PMC11116790; doi:10.3389/fimmu.2024.1411161)
Supplement: Supplementary file 9 [file DataSheet_9.zip › supplement materials/tables/70 genes were selected.xlsx]

## Sheet: Sheet1
70 genes were selected
Number	Gene	Different modes of apoptosis
1	AIM2	Pyroptosis
2	ATP7A	cuproptosis
3	ATP7B	cuproptosis
4	BAK1	Pyroptosis
5	BAX	Pyroptosis and netotic cell death
6	CAMP	netotic cell death
7	CASP1	Pyroptosis
8	CASP3	Pyroptosis
9	CASP4	Pyroptosis
10	CASP5	Pyroptosis
11	CASP6	Pyroptosis
12	CASP8	Pyroptosis
13	CASP9	Pyroptosis
14	CDKN2A	cuproptosis
15	CHMP2A	Pyroptosis
16	CHMP2B	Pyroptosis
17	CHMP3	Pyroptosis
18	CHMP4A	Pyroptosis
19	CHMP4B	Pyroptosis
20	CHMP4C	Pyroptosis
21	CHMP6	Pyroptosis
22	CHMP7	Pyroptosis
23	CYCS	Pyroptosis
24	DLAT	cuproptosis
25	DLD	cuproptosis
26	ELANE	Pyroptosis and netotic cell death
27	FDX1	cuproptosis
28	GCSH	cuproptosis
29	GLS	cuproptosis
30	GPX4	Pyroptosis
31	GSDMA	Pyroptosis
32	GSDMB	Pyroptosis
33	GSDMC	Pyroptosis
34	GSDMD	Pyroptosis
35	GSDME	Pyroptosis
36	GZMB	Pyroptosis
37	HMGB1	Pyroptosis
38	IL18	Pyroptosis
39	IL1A	Pyroptosis
40	IL1B	Pyroptosis
41	IL6	Pyroptosis
42	IRF1	Pyroptosis
43	IRF2	Pyroptosis
44	LIAS	cuproptosis
45	LIPT1	cuproptosis
46	MIA	netotic cell death
47	MMP1	netotic cell death
48	MPO	netotic cell death
49	MTF1	cuproptosis
50	NLRC4	Pyroptosis
51	NLRP1	Pyroptosis
52	NLRP2	Pyroptosis
53	NLRP3	Pyroptosis
54	NLRP6	Pyroptosis
55	NLRP7	Pyroptosis
56	NOD1	Pyroptosis
57	NOD2	Pyroptosis
58	PADI4	netotic cell death
59	PDHA1	cuproptosis
60	PDHB	cuproptosis
61	PJVK	Pyroptosis
62	PLCG1	Pyroptosis
63	PRKACA	Pyroptosis
64	PYCARD	Pyroptosis
65	SCAF11	Pyroptosis
66	SLC31A1	cuproptosis
67	TIRAP	Pyroptosis
68	TNF	Pyroptosis
69	TP53	Pyroptosis
70	TP63	Pyroptosis
