# Supplementary material for: Hepatitis B-related hepatocellular carcinoma: classification and prognostic model based on programmed cell death genes
Source: Front Immunol. 2024 May 10;15:1411161. doi: 10.3389/fimmu.2024.1411161 (PMC11116790; doi:10.3389/fimmu.2024.1411161)
Supplement: Supplementary file 9 [file DataSheet_9.zip › supplement materials/tables/Validation data_including 30 patients.xlsx]

## Sheet: 30
Validation data_including 30 patients
Sample ID	Sample_characteristics	Sample_characteristics_ch1	Sample_characteristics_efs days
TLCN002	etiology: HBV	ctnnb1 status: mut	efs days: 2922
TLCN003	etiology: HBV	ctnnb1 status: mut	efs days: 669
TLCN004	etiology: HBV	ctnnb1 status: wt	efs days: 974
TLCN005	etiology: HBV	ctnnb1 status: wt	efs days: 1612
TLCN008	etiology: HBV	ctnnb1 status: wt	efs days: 114
TLCN009	etiology: HBV	ctnnb1 status: wt	efs days: 487
TLCN016	etiology: HBV	ctnnb1 status: wt	efs days: 306
TLCN019	etiology: HBV	ctnnb1 status: wt	efs days: 62
TLCN037	etiology: HBV	ctnnb1 status: mut	efs days: 1705
TLCN038	etiology: HBV	ctnnb1 status: wt	efs days: 153
TLCN042	etiology: HBV	ctnnb1 status: mut	efs days: 274
TLCN043	etiology: HBV	ctnnb1 status: mut	efs days: 784
TLCN046	etiology: HBV	ctnnb1 status: wt	efs days: 98
TLCN050	etiology: HBV	ctnnb1 status: wt	efs days: 146
TLCN052	etiology: HBV	ctnnb1 status: wt	efs days: 2425
TLCN059	etiology: HBV	ctnnb1 status: wt	efs days: 139
TLCN090	etiology: HBV	ctnnb1 status: mut	efs days: 488
TLCN092	etiology: HBV	ctnnb1 status: mut	efs days: 638
TLCN291	etiology: HBV	ctnnb1 status: wt	efs days: 4143
TLCN301	etiology: HBV	ctnnb1 status: mut	efs days: 1675
TLCN302	etiology: HBV	ctnnb1 status: wt	efs days: 349
TLCN307	etiology: HBV	ctnnb1 status: mut	efs days: 464
TLCN317	etiology: HBV	ctnnb1 status: mut	efs days: 3573
TLCN340	etiology: HBV	ctnnb1 status: mut	efs days: 244
TLCN341	etiology: HBV	ctnnb1 status: wt	efs days: 4006
TLCN348	etiology: HBV	ctnnb1 status: mut	efs days: 926
TLCN372	etiology: HBV	ctnnb1 status: wt	efs days: 1066
TLCN373	etiology: HBV	ctnnb1 status: mut	efs days: 668
TLCN374	etiology: HBV	ctnnb1 status: wt	efs days: 273
TLCN396	etiology: HBV	ctnnb1 status: mut	efs days: 215
